# Supplementary material for: Advancing lignin analytics via elucidation of linkage progressions in lignin populations
Source: Commun Chem. 2025 Dec 11;9:31. doi: 10.1038/s42004-025-01841-3 (PMC12820315; doi:10.1038/s42004-025-01841-3)
Supplement: Supplementary file 4 — Supplementary Data 1 [file 42004_2025_1841_MOESM4_ESM.zip]

Archive with 28 entries (28 files):
- mwlsa inner 4.mzXML
- MWLSA INNER 5 20 MGML TA30_0_E2_1.txt
- mwlsa inner 5.mzXML
- MWLSA INNER 6 20 MGML TA30_0_E3_1.txt
- mwlsa inner 6.mzXML
- MWLSA OUTER 1 20 MGML TA30_0_J1_1.txt
- MWLSA OUTER 1 20 MGML TA300_J11.emf
- mwlsa outer 1.mzXML
- MWLSA OUTER 2 20 MGML TA30_0_J2_1.txt
- mwlsa outer 2.mzXML
- MWLSA OUTER 3 20 MGML TA30_0_J3_1.txt
- mwlsa outer 3.mzXML
- MWLSA OUTER 4 20 MGML TA30_0_E1_1.txt
- mwlsa outer 4.mzXML
- MWLSA OUTER 5 20 MGML TA30_0_E2_1.txt
- mwlsa outer 5.mzXML
- MWLSA OUTER 6 20 MGML TA30_0_E3_1.txt
- mwlsa outer 6.mzXML
- pictures of all mwlsa spectra.docx
- mass lists MWLSA.xlsx
- MWLSA INNER 1 20 MGML TA30_0_J1_1.txt
- MWLSA INNER 1 20 MGML TA300_J11.emf
- mwlsa inner 1.mzXML
- MWLSA INNER 2 20 MGML TA30_0_J2_1.txt
- mwlsa inner 2.mzXML
- MWLSA INNER 3 20 MGML TA30_0_J3_1.txt
- mwlsa inner 3.mzXML
- MWLSA INNER 4 20 MGML TA30_0_E1_1.txt
