# Supplementary material for: Advancing lignin analytics via elucidation of linkage progressions in lignin populations
Source: Commun Chem. 2025 Dec 11;9:31. doi: 10.1038/s42004-025-01841-3 (PMC12820315; doi:10.1038/s42004-025-01841-3)
Supplement: Supplementary file 4 — Supplementary Data 1 [file 42004_2025_1841_MOESM4_ESM.zip › MWLSA INNER 5 20 MGML TA30_0_E2_1.txt]

-0.033 0
-0.031 1
-0.030 1
-0.028 1
-0.026 1
-0.025 1
-0.023 1
-0.021 1
-0.020 1
-0.018 1
-0.016 1
-0.015 1
-0.013 1
-0.011 1
-0.010 1
-0.008 1
-0.007 1
-0.005 1
-0.003 1
-0.002 1
0.000 1
0.002 1
0.003 1
0.005 1
0.007 1
0.008 1
0.010 2
0.012 1
0.013 2
0.015 1
0.017 1
0.018 1
0.020 1
0.022 0
0.023 1
0.025 0
0.027 1
0.028 1
0.030 1
0.032 2
0.033 1
0.035 1
0.036 1
0.038 1
0.040 1
0.041 1
0.043 1
0.045 1
0.046 1
0.048 1
0.050 1
0.051 1
0.053 2
0.055 1
0.056 2
0.058 1
0.060 2
0.061 2
0.063 2
0.065 2
0.066 2
0.068 2
0.070 2
0.071 2
0.073 2
0.075 1
0.076 1
0.078 1
0.079 1
0.081 1
0.083 1
0.084 1
0.086 1
0.088 1
0.089 1
0.091 0
0.093 0
0.094 0
0.096 1
0.098 0
0.099 1
0.101 1
0.103 2
0.104 1
0.106 1
0.108 1
0.109 0
0.111 1
0.113 1
0.114 1
0.116 1
0.118 1
0.119 1
0.121 1
0.123 0
0.124 0
0.126 1
0.127 0
0.129 -0
0.131 -0
0.132 -0
0.134 -1
0.136 -1
0.137 -1
0.139 -1
0.141 -1
0.142 -0
0.144 -0
0.146 0
0.147 0
0.149 -0
0.151 0
0.152 -0
0.154 -0
0.156 -1
0.157 -1
0.159 -1
0.161 -1
0.162 -0
0.164 -1
0.166 -1
0.167 -0
0.169 -0
0.171 0
0.172 0
0.174 -0
0.175 1
0.177 1
0.179 1
0.180 1
0.182 1
0.184 2
0.185 2
0.187 2
0.189 2
0.190 3
0.192 3
0.194 3
0.195 3
0.197 3
0.199 3
0.200 3
0.202 3
0.204 2
0.205 3
0.207 2
0.209 2
0.210 3
0.212 3
0.214 3
0.215 3
0.217 3
0.219 3
0.220 3
0.222 3
0.224 2
0.225 1
0.227 1
0.228 1
0.230 0
0.232 0
0.233 0
0.235 1
0.237 -0
0.238 -0
0.240 -0
0.242 -0
0.243 -1
0.245 -1
0.247 -0
0.248 -0
0.250 -0
0.252 0
0.253 -1
0.255 -1
0.257 -1
0.258 -1
0.260 -1
0.262 -1
0.263 -1
0.265 -0
0.267 -1
0.268 -1
0.270 -1
0.272 -1
0.273 -0
0.275 0
0.277 1
0.278 0
0.280 1
0.282 1
0.283 0
0.285 1
0.286 1
0.288 0
0.290 0
0.291 1
0.293 1
0.295 1
0.296 1
0.298 1
0.300 0
0.301 1
0.303 1
0.305 1
0.306 2
0.308 2
0.310 2
0.311 3
0.313 2
0.315 3
0.316 3
0.318 3
0.320 4
0.321 4
0.323 4
0.325 4
0.326 4
0.328 3
0.330 3
0.331 3
0.333 3
0.335 3
0.336 4
0.338 3
0.340 3
0.341 3
0.343 3
0.345 3
0.346 2
0.348 2
0.349 3
0.351 2
0.353 1
0.354 1
0.356 0
0.358 -0
0.359 -0
0.361 0
0.363 -1
0.364 -1
0.366 -1
0.368 -1
0.369 -0
0.371 -0
0.373 -1
0.374 -1
0.376 -0
0.378 0
0.379 0
0.381 1
0.383 0
0.384 1
0.386 1
0.388 1
0.389 2
0.391 2
0.393 2
0.394 2
0.396 3
0.398 3
0.399 3
0.401 3
0.403 3
0.404 3
0.406 3
0.408 3
0.409 3
0.411 3
0.412 3
0.414 2
0.416 2
0.417 2
0.419 2
0.421 2
0.422 2
0.424 2
0.426 2
0.427 1
0.429 1
0.431 1
0.432 1
0.434 1
0.436 1
0.437 0
0.439 0
0.441 0
0.442 0
0.444 1
0.446 1
0.447 1
0.449 1
0.451 1
0.452 1
0.454 1
0.456 1
0.457 1
0.459 1
0.461 1
0.462 1
0.464 1
0.466 1
0.467 1
0.469 1
0.471 1
0.472 1
0.474 2
0.476 2
0.477 1
0.479 1
0.481 1
0.482 1
0.484 1
0.486 2
0.487 1
0.489 1
0.490 0
0.492 1
0.494 1
0.495 1
0.497 0
0.499 1
0.500 1
0.502 -0
0.504 -0
0.505 -1
0.507 -2
0.509 -1
0.510 -2
0.512 -1
0.514 -1
0.515 0
0.517 -0
0.519 0
0.520 0
0.522 -0
0.524 -0
0.525 -1
0.527 -1
0.529 -1
0.530 -1
0.532 -0
0.534 -0
0.535 -0
0.537 -0
0.539 0
0.540 0
0.542 0
0.544 1
0.545 2
0.547 2
0.549 3
0.550 3
0.552 2
0.554 3
0.555 3
0.557 4
0.559 3
0.560 3
0.562 3
0.564 3
0.565 3
0.567 2
0.569 3
0.570 2
0.572 2
0.574 2
0.575 2
0.577 1
0.579 1
0.580 2
0.582 1
0.583 1
0.585 1
0.587 1
0.588 1
0.590 1
0.592 0
0.593 0
0.595 0
0.597 0
0.598 0
0.600 0
0.602 0
0.603 1
0.605 1
0.607 1
0.608 2
0.610 2
0.612 1
0.613 1
0.615 2
0.617 2
0.618 2
0.620 2
0.622 2
0.623 2
0.625 1
0.627 1
0.628 1
0.630 1
0.632 1
0.633 2
0.635 2
0.637 2
0.638 2
0.640 2
0.642 1
0.643 2
0.645 2
0.647 2
0.648 2
0.650 2
0.652 2
0.653 3
0.655 3
0.657 3
0.658 3
0.660 3
0.662 3
0.663 2
0.665 2
0.667 2
0.668 3
0.670 3
0.672 3
0.673 4
0.675 4
0.677 3
0.678 4
0.680 5
0.682 5
0.683 6
0.685 5
0.687 4
0.688 5
0.690 4
0.692 4
0.693 4
0.695 4
0.696 3
0.698 3
0.700 4
0.701 3
0.703 3
0.705 4
0.706 4
0.708 4
0.710 4
0.711 4
0.713 3
0.715 3
0.716 3
0.718 3
0.720 3
0.721 3
0.723 3
0.725 3
0.726 2
0.728 3
0.730 4
0.731 3
0.733 3
0.735 2
0.736 2
0.738 1
0.740 1
0.741 2
0.743 2
0.745 2
0.746 1
0.748 2
0.750 2
0.751 1
0.753 2
0.755 3
0.756 2
0.758 2
0.760 1
0.761 1
0.763 1
0.765 1
0.766 1
0.768 1
0.770 1
0.771 1
0.773 1
0.775 2
0.776 2
0.778 1
0.780 2
0.781 2
0.783 1
0.785 1
0.786 1
0.788 1
0.790 1
0.791 0
0.793 1
0.795 1
0.796 1
0.798 2
0.800 1
0.801 1
0.803 1
0.805 2
0.806 2
0.808 2
0.810 3
0.811 2
0.813 2
0.815 2
0.816 2
0.818 2
0.820 2
0.821 2
0.823 2
0.825 2
0.826 2
0.828 3
0.830 2
0.831 1
0.833 1
0.835 1
0.836 1
0.838 1
0.840 1
0.841 1
0.843 0
0.845 1
0.846 0
0.848 0
0.850 0
0.851 0
0.853 1
0.855 1
0.856 1
0.858 0
0.860 0
0.861 0
0.863 0
0.865 1
0.866 1
0.868 2
0.870 3
0.871 3
0.873 3
0.875 3
0.876 3
0.878 3
0.880 4
0.881 4
0.883 4
0.885 4
0.886 4
0.888 4
0.890 4
0.891 4
0.893 4
0.895 4
0.896 4
0.898 4
0.900 3
0.901 3
0.903 3
0.905 2
0.906 1
0.908 1
0.910 1
0.911 1
0.913 1
0.915 0
0.916 0
0.918 1
0.919 1
0.921 0
0.923 0
0.924 0
0.926 0
0.928 0
0.929 -0
0.931 -0
0.933 -1
0.934 -1
0.936 -0
0.938 -0
0.939 0
0.941 1
0.943 1
0.944 1
0.946 0
0.948 1
0.949 1
0.951 0
0.953 1
0.954 1
0.956 1
0.958 1
0.959 1
0.961 0
0.963 0
0.964 0
0.966 0
0.968 -0
0.969 -0
0.971 -1
0.973 -0
0.974 -1
0.976 -1
0.978 -1
0.979 -1
0.981 -1
0.983 -0
0.984 0
0.986 -0
0.988 0
0.989 0
0.991 0
0.993 1
0.994 1
0.996 0
0.998 1
0.999 1
1.001 1
1.003 2
1.004 1
1.006 1
1.008 2
1.009 2
1.011 2
1.013 2
1.014 2
1.016 1
1.018 2
1.019 2
1.021 1
1.023 1
1.024 2
1.026 0
1.028 0
1.029 -0
1.031 -0
1.033 -0
1.034 0
1.036 0
1.038 0
1.039 0
1.041 0
1.043 1
1.044 0
1.046 1
1.048 0
1.049 1
1.051 0
1.053 0
1.054 1
1.056 0
1.058 1
1.059 0
1.061 1
1.063 0
1.064 1
1.066 0
1.068 0
1.069 0
1.071 1
1.073 1
1.075 1
1.076 1
1.078 2
1.080 1
1.081 0
1.083 1
1.085 1
1.086 0
1.088 0
1.090 0
1.091 0
1.093 1
1.095 1
1.096 0
1.098 1
1.100 1
1.101 1
1.103 0
1.105 1
1.106 1
1.108 1
1.110 2
1.111 2
1.113 2
1.115 2
1.116 2
1.118 2
1.120 2
1.121 2
1.123 2
1.125 2
1.126 1
1.128 2
1.130 2
1.131 2
1.133 1
1.135 2
1.136 1
1.138 1
1.140 1
1.141 1
1.143 1
1.145 1
1.146 1
1.148 2
1.150 2
1.151 1
1.153 1
1.155 1
1.156 -0
1.158 0
1.160 1
1.161 1
1.163 1
1.165 1
1.166 1
1.168 1
1.170 0
1.171 0
1.173 0
1.175 0
1.176 -0
1.178 -0
1.180 -1
1.181 -0
1.183 0
1.185 1
1.186 0
1.188 1
1.190 1
1.191 1
1.193 1
1.195 1
1.196 2
1.198 2
1.200 1
1.201 1
1.203 2
1.205 2
1.206 2
1.208 3
1.210 3
1.211 3
1.213 3
1.215 3
1.216 3
1.218 3
1.220 3
1.221 4
1.223 4
1.225 3
1.226 3
1.228 3
1.230 3
1.231 3
1.233 3
1.235 4
1.236 3
1.238 3
1.240 3
1.241 2
1.243 2
1.245 2
1.246 1
1.248 2
1.250 2
1.251 1
1.253 1
1.255 1
1.256 1
1.258 2
1.260 1
1.261 1
1.263 1
1.265 1
1.266 1
1.268 0
1.270 -0
1.271 -0
1.273 0
1.275 -0
1.276 -1
1.278 -0
1.280 0
1.281 -0
1.283 -0
1.285 -0
1.286 -0
1.288 -0
1.290 0
1.291 1
1.293 1
1.295 1
1.297 0
1.298 1
1.300 1
1.302 1
1.303 1
1.305 2
1.307 2
1.308 2
1.310 2
1.312 3
1.313 3
1.315 2
1.317 2
1.318 2
1.320 2
1.322 2
1.323 2
1.325 3
1.327 2
1.328 2
1.330 3
1.332 3
1.333 3
1.335 3
1.337 2
1.338 3
1.340 3
1.342 3
1.343 3
1.345 3
1.347 2
1.348 2
1.350 3
1.352 1
1.353 2
1.355 2
1.357 2
1.358 2
1.360 2
1.362 2
1.363 2
1.365 2
1.367 2
1.368 2
1.370 2
1.372 2
1.373 2
1.375 2
1.377 2
1.378 2
1.380 1
1.382 1
1.383 1
1.385 1
1.387 1
1.388 2
1.390 2
1.392 1
1.393 0
1.395 1
1.397 0
1.398 0
1.400 1
1.402 0
1.403 0
1.405 1
1.407 0
1.408 0
1.410 -0
1.412 -1
1.414 -1
1.415 -0
1.417 -1
1.419 -1
1.420 -1
1.422 -1
1.424 -1
1.425 -1
1.427 -1
1.429 -1
1.430 0
1.432 0
1.434 0
1.435 0
1.437 0
1.439 0
1.440 -0
1.442 0
1.444 1
1.445 1
1.447 1
1.449 2
1.450 2
1.452 2
1.454 3
1.455 3
1.457 3
1.459 4
1.460 4
1.462 4
1.464 5
1.465 5
1.467 4
1.469 4
1.470 5
1.472 5
1.474 5
1.475 5
1.477 5
1.479 5
1.480 5
1.482 5
1.484 5
1.485 5
1.487 4
1.489 4
1.490 5
1.492 4
1.494 4
1.495 4
1.497 3
1.499 4
1.500 4
1.502 4
1.504 4
1.506 4
1.507 3
1.509 3
1.511 3
1.512 2
1.514 3
1.516 3
1.517 3
1.519 4
1.521 4
1.522 3
1.524 3
1.526 4
1.527 4
1.529 4
1.531 3
1.532 3
1.534 3
1.536 4
1.537 3
1.539 3
1.541 4
1.542 4
1.544 5
1.546 5
1.547 4
1.549 4
1.551 4
1.552 4
1.554 5
1.556 4
1.557 4
1.559 4
1.561 4
1.562 3
1.564 3
1.566 3
1.567 3
1.569 3
1.571 3
1.572 2
1.574 2
1.576 2
1.577 2
1.579 2
1.581 2
1.583 1
1.584 1
1.586 1
1.588 1
1.589 1
1.591 1
1.593 0
1.594 0
1.596 0
1.598 -0
1.599 0
1.601 0
1.603 1
1.604 1
1.606 1
1.608 1
1.609 1
1.611 2
1.613 2
1.614 2
1.616 2
1.618 2
1.619 2
1.621 2
1.623 2
1.624 2
1.626 2
1.628 2
1.629 3
1.631 3
1.633 2
1.634 3
1.636 2
1.638 2
1.639 2
1.641 3
1.643 2
1.644 2
1.646 3
1.648 2
1.650 2
1.651 2
1.653 2
1.655 2
1.656 1
1.658 1
1.660 1
1.661 1
1.663 1
1.665 1
1.666 1
1.668 1
1.670 1
1.671 2
1.673 2
1.675 2
1.676 2
1.678 2
1.680 3
1.681 2
1.683 2
1.685 1
1.686 2
1.688 2
1.690 3
1.691 3
1.693 3
1.695 3
1.696 4
1.698 4
1.700 5
1.701 5
1.703 5
1.705 5
1.706 6
1.708 5
1.710 6
1.712 6
1.713 6
1.715 7
1.717 8
1.718 7
1.720 7
1.722 8
1.723 7
1.725 7
1.727 7
1.728 6
1.730 6
1.732 6
1.733 5
1.735 6
1.737 5
1.738 5
1.740 5
1.742 5
1.743 5
1.745 5
1.747 5
1.748 5
1.750 5
1.752 4
1.753 5
1.755 5
1.757 4
1.758 3
1.760 4
1.762 3
1.763 4
1.765 4
1.767 4
1.769 3
1.770 3
1.772 3
1.774 2
1.775 3
1.777 3
1.779 3
1.780 3
1.782 3
1.784 3
1.785 3
1.787 3
1.789 3
1.790 4
1.792 4
1.794 3
1.795 3
1.797 4
1.799 3
1.800 3
1.802 3
1.804 3
1.805 3
1.807 3
1.809 3
1.810 4
1.812 4
1.814 4
1.815 5
1.817 5
1.819 4
1.821 5
1.822 4
1.824 4
1.826 4
1.827 4
1.829 3
1.831 3
1.832 3
1.834 2
1.836 2
1.837 2
1.839 1
1.841 1
1.842 1
1.844 0
1.846 1
1.847 1
1.849 1
1.851 1
1.852 1
1.854 1
1.856 1
1.857 1
1.859 0
1.861 1
1.862 1
1.864 1
1.866 1
1.867 1
1.869 1
1.871 2
1.873 2
1.874 1
1.876 1
1.878 1
1.879 1
1.881 1
1.883 2
1.884 1
1.886 2
1.888 2
1.889 2
1.891 2
1.893 2
1.894 2
1.896 1
1.898 1
1.899 0
1.901 1
1.903 0
1.904 1
1.906 2
1.908 2
1.909 3
1.911 3
1.913 3
1.914 3
1.916 3
1.918 3
1.920 3
1.921 4
1.923 4
1.925 4
1.926 3
1.928 4
1.930 4
1.931 5
1.933 5
1.935 4
1.936 5
1.938 5
1.940 5
1.941 5
1.943 5
1.945 5
1.946 5
1.948 4
1.950 4
1.951 4
1.953 3
1.955 3
1.956 3
1.958 3
1.960 3
1.962 4
1.963 4
1.965 3
1.967 3
1.968 3
1.970 3
1.972 3
1.973 3
1.975 3
1.977 4
1.978 4
1.980 4
1.982 5
1.983 5
1.985 5
1.987 5
1.988 4
1.990 4
1.992 5
1.993 5
1.995 4
1.997 4
1.998 4
2.000 3
2.002 4
2.003 3
2.005 3
2.007 3
2.009 3
2.010 3
2.012 3
2.014 3
2.015 2
2.017 2
2.019 2
2.020 2
2.022 2
2.024 2
2.025 2
2.027 2
2.029 1
2.030 1
2.032 2
2.034 2
2.035 2
2.037 3
2.039 3
2.040 2
2.042 3
2.044 3
2.046 3
2.047 4
2.049 4
2.051 4
2.052 4
2.054 4
2.056 3
2.057 4
2.059 4
2.061 3
2.062 4
2.064 4
2.066 4
2.067 4
2.069 4
2.071 3
2.072 3
2.074 3
2.076 3
2.077 3
2.079 3
2.081 2
2.082 3
2.084 3
2.086 2
2.088 2
2.089 2
2.091 2
2.093 2
2.094 2
2.096 2
2.098 3
2.099 2
2.101 2
2.103 2
2.104 2
2.106 1
2.108 1
2.109 1
2.111 1
2.113 1
2.114 1
2.116 0
2.118 1
2.119 0
2.121 0
2.123 1
2.125 1
2.126 -0
2.128 -1
2.130 -1
2.131 -1
2.133 -1
2.135 -1
2.136 -1
2.138 -0
2.140 -0
2.141 -1
2.143 -0
2.145 0
2.146 0
2.148 1
2.150 1
2.151 1
2.153 2
2.155 2
2.156 2
2.158 3
2.160 2
2.162 3
2.163 4
2.165 5
2.167 5
2.168 6
2.170 6
2.172 5
2.173 6
2.175 6
2.177 5
2.178 5
2.180 4
2.182 4
2.183 4
2.185 5
2.187 4
2.188 4
2.190 4
2.192 3
2.193 4
2.195 3
2.197 3
2.199 3
2.200 3
2.202 2
2.204 1
2.205 1
2.207 1
2.209 0
2.210 0
2.212 0
2.214 1
2.215 0
2.217 -0
2.219 1
2.220 1
2.222 0
2.224 1
2.225 0
2.227 -0
2.229 0
2.231 1
2.232 1
2.234 1
2.236 2
2.237 1
2.239 2
2.241 2
2.242 2
2.244 1
2.246 1
2.247 1
2.249 0
2.251 0
2.252 -0
2.254 -0
2.256 0
2.257 -0
2.259 1
2.261 0
2.262 0
2.264 0
2.266 1
2.268 1
2.269 1
2.271 1
2.273 1
2.274 1
2.276 1
2.278 1
2.279 1
2.281 1
2.283 1
2.284 1
2.286 2
2.288 2
2.289 2
2.291 2
2.293 2
2.294 3
2.296 3
2.298 3
2.300 3
2.301 3
2.303 3
2.305 4
2.306 5
2.308 5
2.310 4
2.311 5
2.313 4
2.315 5
2.316 5
2.318 5
2.320 5
2.321 5
2.323 5
2.325 5
2.326 4
2.328 4
2.330 5
2.332 6
2.333 5
2.335 5
2.337 5
2.338 5
2.340 5
2.342 5
2.343 5
2.345 5
2.347 6
2.348 5
2.350 5
2.352 5
2.353 5
2.355 5
2.357 5
2.358 4
2.360 4
2.362 4
2.364 4
2.365 4
2.367 4
2.369 4
2.370 5
2.372 5
2.374 5
2.375 5
2.377 5
2.379 4
2.380 5
2.382 4
2.384 4
2.385 4
2.387 4
2.389 4
2.390 4
2.392 4
2.394 4
2.396 4
2.397 3
2.399 3
2.401 3
2.402 3
2.404 2
2.406 3
2.407 4
2.409 3
2.411 4
2.412 3
2.414 3
2.416 4
2.417 4
2.419 3
2.421 4
2.423 3
2.424 2
2.426 2
2.428 3
2.429 3
2.431 3
2.433 4
2.434 3
2.436 3
2.438 3
2.439 3
2.441 3
2.443 3
2.444 3
2.446 3
2.448 2
2.449 3
2.451 3
2.453 2
2.455 1
2.456 1
2.458 1
2.460 0
2.461 1
2.463 1
2.465 0
2.466 0
2.468 0
2.470 -0
2.471 -0
2.473 -1
2.475 -1
2.476 -0
2.478 0
2.480 1
2.482 1
2.483 2
2.485 1
2.487 2
2.488 2
2.490 2
2.492 2
2.493 2
2.495 2
2.497 2
2.498 3
2.500 3
2.502 3
2.503 4
2.505 4
2.507 5
2.508 5
2.510 5
2.512 5
2.514 5
2.515 5
2.517 5
2.519 6
2.520 6
2.522 5
2.524 5
2.525 6
2.527 6
2.529 6
2.530 5
2.532 5
2.534 5
2.535 5
2.537 5
2.539 5
2.541 5
2.542 5
2.544 5
2.546 4
2.547 4
2.549 5
2.551 5
2.552 5
2.554 5
2.556 5
2.557 5
2.559 5
2.561 5
2.562 5
2.564 4
2.566 4
2.568 4
2.569 4
2.571 3
2.573 4
2.574 3
2.576 3
2.578 3
2.579 3
2.581 2
2.583 3
2.584 3
2.586 2
2.588 3
2.589 2
2.591 2
2.593 2
2.595 3
2.596 2
2.598 2
2.600 2
2.601 2
2.603 3
2.605 2
2.606 2
2.608 2
2.610 3
2.611 3
2.613 3
2.615 3
2.616 2
2.618 3
2.620 3
2.622 3
2.623 3
2.625 4
2.627 4
2.628 4
2.630 5
2.632 5
2.633 5
2.635 5
2.637 4
2.638 5
2.640 5
2.642 5
2.643 5
2.645 5
2.647 5
2.649 5
2.650 5
2.652 5
2.654 5
2.655 4
2.657 4
2.659 4
2.660 4
2.662 5
2.664 5
2.665 5
2.667 4
2.669 4
2.671 4
2.672 3
2.674 3
2.676 3
2.677 2
2.679 3
2.681 3
2.682 2
2.684 2
2.686 2
2.687 1
2.689 1
2.691 1
2.692 1
2.694 0
2.696 0
2.698 -1
2.699 -0
2.701 1
2.703 -0
2.704 0
2.706 0
2.708 -0
2.709 -0
2.711 -0
2.713 0
2.714 1
2.716 1
2.718 1
2.719 2
2.721 2
2.723 2
2.725 2
2.726 2
2.728 2
2.730 2
2.731 3
2.733 3
2.735 4
2.736 4
2.738 4
2.740 4
2.741 4
2.743 3
2.745 3
2.747 4
2.748 4
2.750 4
2.752 3
2.753 3
2.755 4
2.757 4
2.758 4
2.760 4
2.762 4
2.763 4
2.765 4
2.767 3
2.769 3
2.770 4
2.772 3
2.774 3
2.775 3
2.777 3
2.779 3
2.780 3
2.782 3
2.784 2
2.785 2
2.787 1
2.789 1
2.790 1
2.792 1
2.794 0
2.796 0
2.797 -0
2.799 -1
2.801 -1
2.802 -1
2.804 -2
2.806 -2
2.807 -1
2.809 -1
2.811 -2
2.812 -2
2.814 -3
2.816 -3
2.818 -3
2.819 -3
2.821 -2
2.823 -2
2.824 -2
2.826 -1
2.828 -0
2.829 0
2.831 1
2.833 1
2.834 1
2.836 2
2.838 2
2.840 2
2.841 3
2.843 3
2.845 3
2.846 4
2.848 4
2.850 4
2.851 4
2.853 5
2.855 4
2.856 4
2.858 4
2.860 4
2.861 4
2.863 4
2.865 3
2.867 3
2.868 3
2.870 2
2.872 2
2.873 2
2.875 2
2.877 2
2.878 1
2.880 1
2.882 2
2.883 2
2.885 1
2.887 1
2.889 1
2.890 1
2.892 1
2.894 1
2.895 1
2.897 2
2.899 2
2.900 2
2.902 3
2.904 3
2.905 2
2.907 2
2.909 2
2.911 3
2.912 4
2.914 4
2.916 4
2.917 5
2.919 6
2.921 5
2.922 6
2.924 6
2.926 6
2.927 7
2.929 7
2.931 6
2.933 6
2.934 6
2.936 6
2.938 7
2.939 7
2.941 6
2.943 6
2.944 6
2.946 6
2.948 6
2.949 6
2.951 5
2.953 5
2.955 4
2.956 4
2.958 4
2.960 3
2.961 3
2.963 2
2.965 2
2.966 1
2.968 1
2.970 1
2.971 1
2.973 1
2.975 1
2.977 1
2.978 1
2.980 1
2.982 1
2.983 1
2.985 1
2.987 1
2.988 2
2.990 2
2.992 1
2.993 1
2.995 1
2.997 1
2.999 1
3.000 1
3.002 1
3.004 1
3.005 1
3.007 0
3.009 1
3.010 1
3.012 1
3.014 1
3.015 1
3.017 1
3.019 0
3.021 0
3.022 -0
3.024 -1
3.026 -1
3.027 -2
3.029 -2
3.031 -2
3.032 -2
3.034 -2
3.036 -2
3.037 -2
3.039 -2
3.041 -2
3.043 -1
3.044 -1
3.046 -1
3.048 -1
3.049 -1
3.051 -1
3.053 -0
3.054 1
3.056 1
3.058 0
3.060 0
3.061 1
3.063 0
3.065 1
3.066 0
3.068 -0
3.070 0
3.071 1
3.073 0
3.075 1
3.076 1
3.078 1
3.080 1
3.082 2
3.083 2
3.085 2
3.087 2
3.088 2
3.090 3
3.092 2
3.093 2
3.095 3
3.097 3
3.098 2
3.100 3
3.102 3
3.104 3
3.105 4
3.107 4
3.109 4
3.110 4
3.112 4
3.114 4
3.115 4
3.117 5
3.119 4
3.121 3
3.122 3
3.124 2
3.126 2
3.127 2
3.129 2
3.131 3
3.132 2
3.134 1
3.136 1
3.137 1
3.139 1
3.141 0
3.143 0
3.144 -0
3.146 -0
3.148 -0
3.149 -1
3.151 -1
3.153 -0
3.154 -1
3.156 -0
3.158 -1
3.159 -2
3.161 -1
3.163 -1
3.165 -1
3.166 0
3.168 0
3.170 -0
3.171 0
3.173 1
3.175 1
3.176 1
3.178 2
3.180 2
3.182 2
3.183 2
3.185 1
3.187 1
3.188 1
3.190 1
3.192 2
3.193 2
3.195 2
3.197 1
3.198 1
3.200 0
3.202 1
3.204 1
3.205 1
3.207 2
3.209 2
3.210 1
3.212 1
3.214 2
3.215 2
3.217 2
3.219 2
3.221 1
3.222 1
3.224 1
3.226 1
3.227 2
3.229 2
3.231 2
3.232 2
3.234 2
3.236 2
3.237 2
3.239 3
3.241 3
3.243 3
3.244 3
3.246 2
3.248 2
3.249 3
3.251 2
3.253 2
3.254 2
3.256 2
3.258 2
3.260 2
3.261 2
3.263 2
3.265 3
3.266 3
3.268 3
3.270 3
3.271 2
3.273 3
3.275 3
3.277 3
3.278 3
3.280 3
3.282 3
3.283 4
3.285 3
3.287 3
3.288 4
3.290 4
3.292 4
3.293 5
3.295 5
3.297 4
3.299 5
3.300 5
3.302 5
3.304 6
3.305 5
3.307 5
3.309 5
3.310 5
3.312 5
3.314 5
3.316 4
3.317 3
3.319 4
3.321 3
3.322 3
3.324 3
3.326 3
3.327 2
3.329 2
3.331 2
3.333 2
3.334 3
3.336 3
3.338 2
3.339 1
3.341 0
3.343 0
3.344 0
3.346 -0
3.348 -0
3.349 -1
3.351 -1
3.353 -1
3.355 -1
3.356 -2
3.358 -2
3.360 -2
3.361 -2
3.363 -2
3.365 -1
3.366 -1
3.368 -1
3.370 -0
3.372 0
3.373 0
3.375 -0
3.377 -0
3.378 -1
3.380 0
3.382 0
3.383 0
3.385 0
3.387 1
3.389 1
3.390 1
3.392 1
3.394 1
3.395 1
3.397 2
3.399 2
3.400 2
3.402 1
3.404 1
3.406 2
3.407 2
3.409 2
3.411 3
3.412 3
3.414 2
3.416 3
3.417 3
3.419 3
3.421 4
3.423 5
3.424 4
3.426 4
3.428 5
3.429 4
3.431 5
3.433 5
3.434 4
3.436 5
3.438 5
3.439 4
3.441 4
3.443 4
3.445 4
3.446 4
3.448 4
3.450 4
3.451 4
3.453 3
3.455 3
3.456 4
3.458 4
3.460 3
3.462 4
3.463 4
3.465 3
3.467 3
3.468 3
3.470 2
3.472 3
3.473 3
3.475 3
3.477 3
3.479 3
3.480 3
3.482 3
3.484 3
3.485 3
3.487 3
3.489 3
3.490 3
3.492 4
3.494 4
3.496 3
3.497 4
3.499 4
3.501 3
3.502 3
3.504 2
3.506 2
3.507 2
3.509 2
3.511 2
3.513 2
3.514 1
3.516 1
3.518 1
3.519 1
3.521 1
3.523 1
3.524 1
3.526 1
3.528 1
3.530 1
3.531 1
3.533 1
3.535 1
3.536 1
3.538 2
3.540 1
3.541 1
3.543 2
3.545 2
3.547 1
3.548 2
3.550 2
3.552 2
3.553 2
3.555 2
3.557 2
3.558 2
3.560 2
3.562 3
3.564 3
3.565 3
3.567 2
3.569 2
3.570 3
3.572 2
3.574 3
3.575 3
3.577 3
3.579 3
3.581 3
3.582 3
3.584 4
3.586 4
3.587 4
3.589 4
3.591 3
3.592 3
3.594 2
3.596 2
3.598 2
3.599 2
3.601 2
3.603 3
3.604 3
3.606 3
3.608 2
3.609 3
3.611 3
3.613 2
3.615 2
3.616 2
3.618 2
3.620 2
3.621 2
3.623 1
3.625 2
3.627 2
3.628 1
3.630 2
3.632 1
3.633 1
3.635 1
3.637 1
3.638 1
3.640 1
3.642 2
3.644 1
3.645 2
3.647 2
3.649 2
3.650 2
3.652 2
3.654 2
3.655 3
3.657 3
3.659 2
3.661 2
3.662 3
3.664 2
3.666 2
3.667 2
3.669 2
3.671 2
3.672 2
3.674 3
3.676 3
3.678 3
3.679 3
3.681 4
3.683 3
3.684 2
3.686 3
3.688 3
3.689 2
3.691 2
3.693 2
3.695 2
3.696 2
3.698 2
3.700 2
3.701 2
3.703 2
3.705 2
3.706 2
3.708 1
3.710 1
3.712 2
3.713 2
3.715 2
3.717 2
3.718 2
3.720 2
3.722 2
3.724 2
3.725 2
3.727 2
3.729 2
3.730 1
3.732 2
3.734 2
3.735 2
3.737 2
3.739 3
3.741 4
3.742 4
3.744 4
3.746 4
3.747 4
3.749 5
3.751 5
3.752 5
3.754 6
3.756 6
3.758 7
3.759 7
3.761 6
3.763 6
3.764 7
3.766 6
3.768 6
3.769 7
3.771 7
3.773 6
3.775 6
3.776 6
3.778 7
3.780 6
3.781 5
3.783 5
3.785 5
3.787 4
3.788 5
3.790 5
3.792 4
3.793 4
3.795 4
3.797 3
3.798 4
3.800 4
3.802 4
3.804 3
3.805 2
3.807 3
3.809 3
3.810 4
3.812 3
3.814 4
3.815 4
3.817 4
3.819 4
3.821 4
3.822 4
3.824 4
3.826 4
3.827 4
3.829 5
3.831 5
3.833 4
3.834 4
3.836 4
3.838 3
3.839 4
3.841 4
3.843 4
3.844 4
3.846 4
3.848 4
3.850 4
3.851 4
3.853 4
3.855 4
3.856 4
3.858 3
3.860 3
3.861 3
3.863 2
3.865 3
3.867 2
3.868 1
3.870 2
3.872 2
3.873 2
3.875 2
3.877 3
3.879 2
3.880 3
3.882 2
3.884 2
3.885 2
3.887 2
3.889 1
3.890 1
3.892 2
3.894 1
3.896 1
3.897 1
3.899 0
3.901 1
3.902 0
3.904 -1
3.906 -0
3.908 -0
3.909 -0
3.911 -0
3.913 0
3.914 1
3.916 1
3.918 2
3.919 1
3.921 2
3.923 2
3.925 2
3.926 3
3.928 3
3.930 2
3.931 2
3.933 3
3.935 3
3.936 3
3.938 3
3.940 3
3.942 4
3.943 4
3.945 4
3.947 4
3.948 4
3.950 4
3.952 4
3.954 4
3.955 4
3.957 3
3.959 3
3.960 2
3.962 3
3.964 3
3.965 2
3.967 2
3.969 2
3.971 2
3.972 2
3.974 2
3.976 1
3.977 1
3.979 1
3.981 0
3.983 1
3.984 1
3.986 1
3.988 2
3.989 2
3.991 2
3.993 2
3.994 2
3.996 2
3.998 2
4.000 3
4.001 2
4.003 3
4.005 4
4.006 3
4.008 3
4.010 4
4.012 4
4.013 4
4.015 4
4.017 4
4.018 4
4.020 3
4.022 2
4.023 3
4.025 2
4.027 2
4.029 2
4.030 2
4.032 1
4.034 1
4.035 1
4.037 1
4.039 2
4.041 2
4.042 3
4.044 2
4.046 2
4.047 1
4.049 2
4.051 3
4.053 2
4.054 3
4.056 3
4.058 3
4.059 3
4.061 3
4.063 3
4.064 4
4.066 4
4.068 4
4.070 4
4.071 4
4.073 3
4.075 4
4.076 4
4.078 4
4.080 4
4.082 5
4.083 4
4.085 4
4.087 4
4.088 3
4.090 3
4.092 3
4.093 2
4.095 2
4.097 2
4.099 2
4.100 2
4.102 3
4.104 2
4.105 2
4.107 2
4.109 2
4.111 2
4.112 2
4.114 2
4.116 2
4.117 3
4.119 2
4.121 3
4.123 3
4.124 3
4.126 3
4.128 4
4.129 3
4.131 3
4.133 4
4.134 3
4.136 4
4.138 4
4.140 4
4.141 4
4.143 4
4.145 3
4.146 3
4.148 3
4.150 4
4.152 4
4.153 4
4.155 3
4.157 3
4.158 3
4.160 3
4.162 3
4.163 2
4.165 2
4.167 2
4.169 2
4.170 2
4.172 2
4.174 2
4.175 2
4.177 2
4.179 1
4.181 1
4.182 1
4.184 1
4.186 0
4.187 0
4.189 1
4.191 1
4.193 0
4.194 0
4.196 0
4.198 0
4.199 1
4.201 1
4.203 0
4.204 1
4.206 1
4.208 1
4.210 1
4.211 1
4.213 1
4.215 2
4.216 2
4.218 3
4.220 3
4.222 3
4.223 3
4.225 3
4.227 4
4.228 4
4.230 4
4.232 4
4.234 4
4.235 4
4.237 4
4.239 4
4.240 4
4.242 4
4.244 4
4.246 4
4.247 4
4.249 5
4.251 5
4.252 4
4.254 4
4.256 4
4.257 4
4.259 4
4.261 5
4.263 4
4.264 5
4.266 5
4.268 4
4.269 4
4.271 5
4.273 5
4.275 4
4.276 4
4.278 4
4.280 5
4.281 5
4.283 5
4.285 4
4.287 4
4.288 5
4.290 5
4.292 5
4.293 6
4.295 6
4.297 5
4.299 4
4.300 5
4.302 4
4.304 4
4.305 4
4.307 4
4.309 4
4.310 4
4.312 3
4.314 2
4.316 2
4.317 2
4.319 2
4.321 2
4.322 1
4.324 1
4.326 1
4.328 0
4.329 -0
4.331 -1
4.333 -0
4.334 -1
4.336 -0
4.338 -0
4.340 -0
4.341 -0
4.343 -0
4.345 -1
4.346 -1
4.348 -0
4.350 -1
4.352 -1
4.353 -1
4.355 -1
4.357 -1
4.358 -1
4.360 -3
4.362 -2
4.364 -2
4.365 -2
4.367 -1
4.369 -1
4.370 -1
4.372 -0
4.374 -0
4.375 -0
4.377 -0
4.379 0
4.381 0
4.382 0
4.384 1
4.386 1
4.387 1
4.389 1
4.391 1
4.393 1
4.394 2
4.396 2
4.398 2
4.399 3
4.401 3
4.403 3
4.405 3
4.406 3
4.408 3
4.410 3
4.411 3
4.413 3
4.415 3
4.417 2
4.418 2
4.420 3
4.422 2
4.423 2
4.425 2
4.427 1
4.429 1
4.430 1
4.432 1
4.434 0
4.435 0
4.437 0
4.439 1
4.441 1
4.442 1
4.444 1
4.446 2
4.447 1
4.449 1
4.451 1
4.453 1
4.454 1
4.456 1
4.458 2
4.459 2
4.461 2
4.463 2
4.464 2
4.466 3
4.468 2
4.470 2
4.471 3
4.473 3
4.475 4
4.476 4
4.478 4
4.480 4
4.482 4
4.483 4
4.485 4
4.487 4
4.488 4
4.490 4
4.492 4
4.494 4
4.495 4
4.497 4
4.499 4
4.500 3
4.502 4
4.504 3
4.506 4
4.507 4
4.509 4
4.511 4
4.512 3
4.514 3
4.516 4
4.518 3
4.519 3
4.521 3
4.523 3
4.524 2
4.526 2
4.528 2
4.530 1
4.531 1
4.533 1
4.535 0
4.536 0
4.538 -0
4.540 -0
4.542 -1
4.543 -1
4.545 -1
4.547 -2
4.548 -2
4.550 -1
4.552 -1
4.554 -1
4.555 -1
4.557 -1
4.559 -1
4.560 -1
4.562 -0
4.564 -0
4.566 0
4.567 1
4.569 1
4.571 -0
4.572 0
4.574 0
4.576 1
4.578 1
4.579 0
4.581 1
4.583 1
4.584 1
4.586 1
4.588 1
4.590 1
4.591 1
4.593 1
4.595 1
4.596 1
4.598 0
4.600 0
4.602 0
4.603 0
4.605 0
4.607 -0
4.608 -0
4.610 -0
4.612 -1
4.614 -1
4.615 -1
4.617 -2
4.619 -1
4.620 -1
4.622 -1
4.624 -1
4.626 -1
4.627 -0
4.629 -0
4.631 -0
4.632 0
4.634 1
4.636 1
4.638 1
4.639 1
4.641 1
4.643 1
4.644 1
4.646 1
4.648 1
4.650 2
4.651 3
4.653 2
4.655 3
4.656 3
4.658 3
4.660 4
4.662 4
4.663 4
4.665 4
4.667 4
4.668 3
4.670 4
4.672 4
4.674 4
4.675 4
4.677 4
4.679 4
4.680 3
4.682 3
4.684 3
4.686 3
4.687 3
4.689 2
4.691 3
4.692 3
4.694 2
4.696 3
4.698 3
4.699 3
4.701 3
4.703 3
4.704 2
4.706 2
4.708 2
4.710 2
4.711 2
4.713 1
4.715 0
4.716 0
4.718 1
4.720 0
4.722 1
4.723 0
4.725 1
4.727 0
4.728 -0
4.730 -0
4.732 0
4.734 1
4.735 1
4.737 1
4.739 1
4.740 1
4.742 1
4.744 1
4.746 0
4.747 0
4.749 1
4.751 1
4.752 1
4.754 1
4.756 1
4.758 1
4.759 1
4.761 2
4.763 2
4.764 2
4.766 2
4.768 2
4.770 2
4.771 1
4.773 2
4.775 3
4.776 3
4.778 3
4.780 3
4.782 2
4.783 2
4.785 3
4.787 2
4.788 2
4.790 2
4.792 2
4.794 2
4.795 3
4.797 2
4.799 2
4.800 2
4.802 1
4.804 1
4.806 1
4.807 1
4.809 2
4.811 2
4.813 1
4.814 1
4.816 1
4.818 1
4.819 1
4.821 1
4.823 1
4.825 1
4.826 1
4.828 1
4.830 1
4.831 1
4.833 1
4.835 1
4.837 1
4.838 1
4.840 1
4.842 1
4.843 0
4.845 -0
4.847 1
4.849 0
4.850 0
4.852 1
4.854 -0
4.855 -1
4.857 -1
4.859 -1
4.861 -1
4.862 -1
4.864 -1
4.866 -1
4.867 -1
4.869 -0
4.871 1
4.873 1
4.874 1
4.876 1
4.878 1
4.879 1
4.881 1
4.883 0
4.885 0
4.886 0
4.888 0
4.890 -0
4.891 0
4.893 0
4.895 0
4.897 1
4.898 1
4.900 1
4.902 1
4.904 1
4.905 1
4.907 3
4.909 2
4.910 2
4.912 3
4.914 2
4.916 2
4.917 2
4.919 2
4.921 1
4.922 1
4.924 1
4.926 1
4.928 1
4.929 0
4.931 0
4.933 -0
4.934 0
4.936 1
4.938 1
4.940 1
4.941 1
4.943 2
4.945 2
4.946 2
4.948 3
4.950 3
4.952 3
4.953 3
4.955 2
4.957 2
4.959 2
4.960 2
4.962 1
4.964 2
4.965 2
4.967 2
4.969 2
4.971 3
4.972 3
4.974 2
4.976 3
4.977 2
4.979 2
4.981 3
4.983 3
4.984 3
4.986 3
4.988 2
4.989 3
4.991 3
4.993 2
4.995 2
4.996 2
4.998 2
5.000 2
5.001 2
5.003 1
5.005 2
5.007 1
5.008 1
5.010 1
5.012 2
5.014 2
5.015 1
5.017 2
5.019 2
5.020 2
5.022 2
5.024 2
5.026 2
5.027 2
5.029 2
5.031 2
5.032 2
5.034 1
5.036 2
5.038 2
5.039 2
5.041 2
5.043 3
5.044 3
5.046 2
5.048 3
5.050 3
5.051 3
5.053 3
5.055 3
5.056 3
5.058 3
5.060 3
5.062 3
5.063 4
5.065 4
5.067 4
5.069 5
5.070 4
5.072 5
5.074 5
5.075 5
5.077 5
5.079 6
5.081 5
5.082 5
5.084 5
5.086 5
5.087 5
5.089 5
5.091 5
5.093 4
5.094 3
5.096 3
5.098 3
5.099 3
5.101 3
5.103 3
5.105 3
5.106 3
5.108 2
5.110 2
5.112 2
5.113 2
5.115 3
5.117 2
5.118 2
5.120 2
5.122 2
5.124 3
5.125 2
5.127 3
5.129 3
5.130 3
5.132 3
5.134 3
5.136 4
5.137 4
5.139 4
5.141 4
5.143 4
5.144 4
5.146 4
5.148 4
5.149 3
5.151 4
5.153 3
5.155 3
5.156 2
5.158 1
5.160 1
5.161 1
5.163 0
5.165 1
5.167 1
5.168 1
5.170 0
5.172 -0
5.173 -1
5.175 -0
5.177 -0
5.179 -1
5.180 -0
5.182 -1
5.184 -1
5.186 -1
5.187 -0
5.189 -0
5.191 0
5.192 1
5.194 1
5.196 2
5.198 2
5.199 2
5.201 3
5.203 3
5.204 3
5.206 3
5.208 3
5.210 3
5.211 3
5.213 3
5.215 3
5.217 3
5.218 2
5.220 2
5.222 2
5.223 2
5.225 1
5.227 1
5.229 1
5.230 1
5.232 1
5.234 1
5.235 0
5.237 1
5.239 1
5.241 1
5.242 1
5.244 1
5.246 1
5.248 1
5.249 0
5.251 0
5.253 1
5.254 1
5.256 1
5.258 1
5.260 1
5.261 1
5.263 1
5.265 2
5.266 2
5.268 2
5.270 2
5.272 2
5.273 1
5.275 2
5.277 1
5.279 1
5.280 1
5.282 1
5.284 0
5.285 1
5.287 0
5.289 0
5.291 1
5.292 0
5.294 1
5.296 1
5.297 0
5.299 0
5.301 1
5.303 1
5.304 1
5.306 1
5.308 1
5.310 2
5.311 2
5.313 2
5.315 2
5.316 2
5.318 3
5.320 3
5.322 3
5.323 3
5.325 3
5.327 3
5.328 4
5.330 4
5.332 4
5.334 4
5.335 4
5.337 4
5.339 4
5.341 4
5.342 4
5.344 3
5.346 3
5.347 3
5.349 2
5.351 1
5.353 1
5.354 1
5.356 1
5.358 1
5.360 0
5.361 0
5.363 -0
5.365 -0
5.366 -0
5.368 -0
5.370 -1
5.372 -1
5.373 -0
5.375 -1
5.377 -1
5.378 -0
5.380 -0
5.382 -0
5.384 -0
5.385 -0
5.387 -0
5.389 -0
5.391 -0
5.392 0
5.394 1
5.396 1
5.397 1
5.399 1
5.401 1
5.403 2
5.404 3
5.406 2
5.408 3
5.410 3
5.411 2
5.413 3
5.415 3
5.416 3
5.418 3
5.420 3
5.422 2
5.423 2
5.425 2
5.427 3
5.428 3
5.430 3
5.432 3
5.434 3
5.435 3
5.437 3
5.439 3
5.441 3
5.442 2
5.444 3
5.446 3
5.447 2
5.449 2
5.451 2
5.453 2
5.454 2
5.456 2
5.458 2
5.460 1
5.461 1
5.463 1
5.465 1
5.466 1
5.468 1
5.470 1
5.472 1
5.473 2
5.475 2
5.477 3
5.479 2
5.480 3
5.482 3
5.484 3
5.485 2
5.487 2
5.489 1
5.491 1
5.492 2
5.494 1
5.496 2
5.497 2
5.499 2
5.501 3
5.503 2
5.504 3
5.506 3
5.508 3
5.510 3
5.511 3
5.513 3
5.515 2
5.516 2
5.518 2
5.520 2
5.522 2
5.523 2
5.525 1
5.527 2
5.529 2
5.530 2
5.532 2
5.534 2
5.535 2
5.537 2
5.539 2
5.541 2
5.542 3
5.544 3
5.546 3
5.548 3
5.549 3
5.551 3
5.553 4
5.554 4
5.556 3
5.558 4
5.560 4
5.561 4
5.563 4
5.565 4
5.567 4
5.568 4
5.570 4
5.572 5
5.573 5
5.575 5
5.577 4
5.579 4
5.580 4
5.582 4
5.584 4
5.586 3
5.587 3
5.589 3
5.591 3
5.592 2
5.594 2
5.596 2
5.598 1
5.599 1
5.601 1
5.603 0
5.605 1
5.606 0
5.608 -0
5.610 0
5.611 0
5.613 -0
5.615 -0
5.617 -1
5.618 -1
5.620 -1
5.622 -1
5.623 -1
5.625 -1
5.627 -2
5.629 -2
5.630 -1
5.632 -1
5.634 -1
5.636 -1
5.637 -0
5.639 -1
5.641 -0
5.642 -1
5.644 -1
5.646 -1
5.648 -0
5.649 -1
5.651 -1
5.653 -2
5.655 -2
5.656 -2
5.658 -1
5.660 -2
5.661 -2
5.663 -2
5.665 -2
5.667 -1
5.668 -1
5.670 -1
5.672 -0
5.674 -0
5.675 -1
5.677 -1
5.679 -1
5.681 -2
5.682 -1
5.684 -1
5.686 -1
5.687 -1
5.689 -1
5.691 -1
5.693 -1
5.694 -1
5.696 -2
5.698 -1
5.700 -1
5.701 -1
5.703 -1
5.705 -1
5.706 -1
5.708 -0
5.710 -0
5.712 -0
5.713 0
5.715 0
5.717 0
5.719 0
5.720 1
5.722 0
5.724 0
5.725 1
5.727 1
5.729 1
5.731 1
5.732 1
5.734 3
5.736 2
5.738 3
5.739 3
5.741 4
5.743 4
5.744 5
5.746 5
5.748 4
5.750 4
5.751 4
5.753 3
5.755 3
5.757 3
5.758 3
5.760 3
5.762 4
5.763 4
5.765 3
5.767 4
5.769 4
5.770 4
5.772 4
5.774 4
5.776 4
5.777 5
5.779 4
5.781 4
5.782 4
5.784 4
5.786 4
5.788 3
5.789 3
5.791 3
5.793 3
5.795 3
5.796 3
5.798 3
5.800 3
5.802 3
5.803 3
5.805 3
5.807 3
5.808 3
5.810 2
5.812 3
5.814 2
5.815 1
5.817 2
5.819 2
5.821 2
5.822 1
5.824 1
5.826 1
5.827 1
5.829 1
5.831 1
5.833 2
5.834 2
5.836 2
5.838 2
5.840 2
5.841 1
5.843 1
5.845 1
5.846 1
5.848 2
5.850 2
5.852 1
5.853 1
5.855 1
5.857 1
5.859 0
5.860 1
5.862 1
5.864 1
5.866 1
5.867 1
5.869 2
5.871 1
5.872 1
5.874 2
5.876 2
5.878 2
5.879 3
5.881 3
5.883 3
5.885 4
5.886 4
5.888 4
5.890 4
5.891 5
5.893 4
5.895 4
5.897 5
5.898 5
5.900 5
5.902 5
5.904 4
5.905 4
5.907 5
5.909 5
5.910 5
5.912 5
5.914 5
5.916 6
5.917 6
5.919 5
5.921 5
5.923 5
5.924 4
5.926 5
5.928 4
5.930 4
5.931 4
5.933 5
5.935 5
5.936 5
5.938 5
5.940 4
5.942 4
5.943 4
5.945 4
5.947 4
5.949 4
5.950 4
5.952 4
5.954 4
5.956 4
5.957 3
5.959 3
5.961 3
5.962 2
5.964 3
5.966 2
5.968 3
5.969 3
5.971 2
5.973 2
5.975 2
5.976 1
5.978 1
5.980 1
5.981 1
5.983 2
5.985 2
5.987 2
5.988 2
5.990 2
5.992 2
5.994 3
5.995 3
5.997 2
5.999 2
6.001 2
6.002 2
6.004 2
6.006 2
6.007 2
6.009 2
6.011 1
6.013 1
6.014 1
6.016 1
6.018 2
6.020 2
6.021 2
6.023 2
6.025 3
6.027 3
6.028 2
6.030 3
6.032 2
6.033 2
6.035 2
6.037 2
6.039 2
6.040 3
6.042 3
6.044 3
6.046 3
6.047 3
6.049 2
6.051 2
6.052 2
6.054 2
6.056 2
6.058 1
6.059 1
6.061 2
6.063 2
6.065 1
6.066 2
6.068 2
6.070 1
6.072 1
6.073 1
6.075 0
6.077 -0
6.078 0
6.080 -1
6.082 -1
6.084 -2
6.085 -2
6.087 -2
6.089 -2
6.091 -1
6.092 -0
6.094 -0
6.096 0
6.098 0
6.099 1
6.101 0
6.103 0
6.104 1
6.106 1
6.108 2
6.110 2
6.111 2
6.113 2
6.115 2
6.117 2
6.118 3
6.120 3
6.122 2
6.124 3
6.125 3
6.127 2
6.129 2
6.130 2
6.132 1
6.134 1
6.136 2
6.137 1
6.139 2
6.141 2
6.143 1
6.144 1
6.146 1
6.148 1
6.150 1
6.151 1
6.153 1
6.155 1
6.156 1
6.158 1
6.160 1
6.162 1
6.163 1
6.165 1
6.167 1
6.169 1
6.170 1
6.172 2
6.174 2
6.176 2
6.177 2
6.179 2
6.181 2
6.182 2
6.184 2
6.186 2
6.188 2
6.189 1
6.191 2
6.193 2
6.195 3
6.196 3
6.198 3
6.200 3
6.202 3
6.203 3
6.205 2
6.207 3
6.209 3
6.210 2
6.212 2
6.214 3
6.215 2
6.217 2
6.219 2
6.221 2
6.222 2
6.224 1
6.226 1
6.228 1
6.229 1
6.231 1
6.233 1
6.235 1
6.236 1
6.238 1
6.240 1
6.241 1
6.243 1
6.245 1
6.247 0
6.248 1
6.250 1
6.252 1
6.254 0
6.255 0
6.257 0
6.259 0
6.261 1
6.262 1
6.264 1
6.266 2
6.268 2
6.269 2
6.271 2
6.273 1
6.274 1
6.276 1
6.278 1
6.280 2
6.281 2
6.283 1
6.285 2
6.287 2
6.288 1
6.290 1
6.292 1
6.294 0
6.295 0
6.297 0
6.299 0
6.300 0
6.302 -0
6.304 -1
6.306 -0
6.307 -0
6.309 -0
6.311 0
6.313 1
6.314 1
6.316 1
6.318 1
6.320 1
6.321 1
6.323 1
6.325 0
6.327 -0
6.328 -0
6.330 -1
6.332 -1
6.333 -1
6.335 -1
6.337 -1
6.339 -2
6.340 -2
6.342 -2
6.344 -2
6.346 -2
6.347 -2
6.349 -2
6.351 -2
6.353 -2
6.354 -1
6.356 -1
6.358 -1
6.360 -0
6.361 -1
6.363 -1
6.365 -1
6.366 -1
6.368 -1
6.370 -0
6.372 0
6.373 0
6.375 1
6.377 1
6.379 2
6.380 2
6.382 2
6.384 2
6.386 3
6.387 3
6.389 3
6.391 3
6.393 2
6.394 2
6.396 2
6.398 2
6.399 2
6.401 2
6.403 1
6.405 1
6.406 1
6.408 0
6.410 1
6.412 1
6.413 0
6.415 0
6.417 -0
6.419 0
6.420 1
6.422 1
6.424 1
6.426 1
6.427 1
6.429 1
6.431 2
6.432 2
6.434 2
6.436 1
6.438 1
6.439 1
6.441 1
6.443 0
6.445 1
6.446 1
6.448 2
6.450 1
6.452 2
6.453 2
6.455 2
6.457 1
6.459 1
6.460 1
6.462 1
6.464 1
6.465 2
6.467 1
6.469 1
6.471 1
6.472 1
6.474 1
6.476 1
6.478 0
6.479 0
6.481 -0
6.483 0
6.485 0
6.486 -1
6.488 -1
6.490 -1
6.492 -1
6.493 -1
6.495 -1
6.497 -1
6.498 -0
6.500 -1
6.502 -1
6.504 -1
6.505 -1
6.507 -2
6.509 -1
6.511 -1
6.512 -1
6.514 -1
6.516 -1
6.518 -1
6.519 -1
6.521 -1
6.523 -1
6.525 -0
6.526 0
6.528 -0
6.530 0
6.532 0
6.533 0
6.535 1
6.537 1
6.538 1
6.540 1
6.542 1
6.544 1
6.545 1
6.547 1
6.549 2
6.551 3
6.552 3
6.554 3
6.556 3
6.558 3
6.559 3
6.561 3
6.563 3
6.565 2
6.566 2
6.568 3
6.570 2
6.572 2
6.573 2
6.575 3
6.577 2
6.578 3
6.580 3
6.582 3
6.584 4
6.585 3
6.587 4
6.589 4
6.591 4
6.592 4
6.594 4
6.596 4
6.598 4
6.599 4
6.601 3
6.603 3
6.605 3
6.606 2
6.608 2
6.610 2
6.612 1
6.613 2
6.615 1
6.617 1
6.618 1
6.620 1
6.622 0
6.624 1
6.625 1
6.627 1
6.629 1
6.631 0
6.632 0
6.634 0
6.636 -0
6.638 -1
6.639 -1
6.641 -1
6.643 -1
6.645 -2
6.646 -1
6.648 -1
6.650 -1
6.652 -0
6.653 -0
6.655 0
6.657 1
6.659 1
6.660 2
6.662 2
6.664 2
6.665 2
6.667 3
6.669 4
6.671 4
6.672 4
6.674 4
6.676 5
6.678 5
6.679 5
6.681 5
6.683 5
6.685 5
6.686 5
6.688 6
6.690 5
6.692 6
6.693 6
6.695 6
6.697 6
6.699 5
6.700 5
6.702 5
6.704 4
6.706 4
6.707 4
6.709 3
6.711 3
6.712 3
6.714 2
6.716 2
6.718 1
6.719 1
6.721 0
6.723 -0
6.725 -1
6.726 -1
6.728 -1
6.730 -1
6.732 -1
6.733 -1
6.735 -1
6.737 -0
6.739 -0
6.740 0
6.742 0
6.744 0
6.746 1
6.747 1
6.749 2
6.751 1
6.753 2
6.754 2
6.756 2
6.758 1
6.759 2
6.761 2
6.763 2
6.765 2
6.766 2
6.768 3
6.770 3
6.772 3
6.773 2
6.775 2
6.777 1
6.779 1
6.780 1
6.782 0
6.784 -0
6.786 -0
6.787 0
6.789 -0
6.791 -1
6.793 -1
6.794 -1
6.796 -1
6.798 -1
6.800 -1
6.801 -1
6.803 -1
6.805 -0
6.807 1
6.808 0
6.810 1
6.812 1
6.813 2
6.815 2
6.817 3
6.819 2
6.820 2
6.822 2
6.824 2
6.826 3
6.827 3
6.829 3
6.831 2
6.833 2
6.834 3
6.836 2
6.838 3
6.840 3
6.841 2
6.843 1
6.845 1
6.847 1
6.848 1
6.850 -0
6.852 -1
6.854 -1
6.855 -1
6.857 -2
6.859 -2
6.861 -1
6.862 -2
6.864 -2
6.866 -2
6.868 -2
6.869 -2
6.871 -2
6.873 -2
6.874 -2
6.876 -1
6.878 -1
6.880 -1
6.881 -1
6.883 -0
6.885 0
6.887 0
6.888 -0
6.890 1
6.892 1
6.894 1
6.895 2
6.897 2
6.899 2
6.901 3
6.902 3
6.904 3
6.906 4
6.908 4
6.909 3
6.911 4
6.913 4
6.915 4
6.916 4
6.918 4
6.920 4
6.922 3
6.923 3
6.925 3
6.927 3
6.929 2
6.930 2
6.932 2
6.934 2
6.936 1
6.937 1
6.939 2
6.941 1
6.942 1
6.944 0
6.946 -0
6.948 -0
6.949 -0
6.951 -0
6.953 -0
6.955 -0
6.956 -0
6.958 -0
6.960 -0
6.962 -1
6.963 -1
6.965 -1
6.967 -1
6.969 -1
6.970 -1
6.972 -2
6.974 -2
6.976 -2
6.977 -2
6.979 -2
6.981 -1
6.983 -2
6.984 -2
6.986 -1
6.988 -1
6.990 -1
6.991 -0
6.993 -1
6.995 0
6.997 0
6.998 0
7.000 1
7.002 0
7.004 0
7.005 0
7.007 0
7.009 0
7.011 1
7.012 2
7.014 2
7.016 2
7.017 2
7.019 2
7.021 1
7.023 1
7.024 1
7.026 1
7.028 2
7.030 2
7.031 2
7.033 2
7.035 1
7.037 2
7.038 1
7.040 1
7.042 1
7.044 1
7.045 1
7.047 0
7.049 0
7.051 -0
7.052 -0
7.054 -0
7.056 -0
7.058 0
7.059 0
7.061 0
7.063 1
7.065 1
7.066 1
7.068 1
7.070 1
7.072 1
7.073 1
7.075 1
7.077 0
7.079 1
7.080 1
7.082 1
7.084 2
7.086 2
7.087 2
7.089 2
7.091 2
7.093 2
7.094 2
7.096 1
7.098 1
7.100 1
7.101 0
7.103 -0
7.105 0
7.107 -0
7.108 -0
7.110 0
7.112 1
7.113 1
7.115 1
7.117 1
7.119 1
7.120 2
7.122 2
7.124 1
7.126 1
7.127 1
7.129 2
7.131 2
7.133 2
7.134 1
7.136 2
7.138 2
7.140 2
7.141 2
7.143 2
7.145 2
7.147 2
7.148 3
7.150 3
7.152 3
7.154 3
7.155 3
7.157 4
7.159 4
7.161 4
7.162 4
7.164 4
7.166 4
7.168 3
7.169 3
7.171 3
7.173 3
7.175 3
7.176 3
7.178 3
7.180 3
7.182 3
7.183 3
7.185 4
7.187 3
7.189 4
7.190 4
7.192 3
7.194 4
7.196 4
7.197 4
7.199 3
7.201 3
7.203 2
7.204 1
7.206 1
7.208 1
7.210 2
7.211 2
7.213 1
7.215 2
7.217 3
7.218 3
7.220 3
7.222 3
7.224 4
7.225 4
7.227 4
7.229 4
7.231 3
7.232 4
7.234 3
7.236 4
7.238 3
7.239 3
7.241 3
7.243 4
7.245 3
7.246 3
7.248 3
7.250 3
7.251 3
7.253 3
7.255 3
7.257 4
7.258 4
7.260 3
7.262 3
7.264 3
7.265 2
7.267 2
7.269 2
7.271 1
7.272 2
7.274 2
7.276 1
7.278 -0
7.279 1
7.281 0
7.283 -0
7.285 1
7.286 1
7.288 1
7.290 1
7.292 1
7.293 2
7.295 2
7.297 2
7.299 2
7.300 2
7.302 2
7.304 3
7.306 3
7.307 2
7.309 3
7.311 2
7.313 3
7.314 2
7.316 2
7.318 2
7.320 3
7.321 2
7.323 2
7.325 2
7.327 1
7.328 1
7.330 2
7.332 2
7.334 1
7.335 2
7.337 1
7.339 1
7.341 1
7.342 1
7.344 1
7.346 2
7.348 2
7.349 1
7.351 1
7.353 2
7.355 1
7.356 2
7.358 2
7.360 2
7.362 2
7.363 2
7.365 2
7.367 2
7.369 3
7.370 3
7.372 4
7.374 4
7.376 3
7.377 4
7.379 4
7.381 4
7.383 4
7.384 5
7.386 4
7.388 4
7.390 4
7.391 4
7.393 4
7.395 3
7.397 3
7.398 3
7.400 2
7.402 1
7.404 1
7.405 1
7.407 1
7.409 1
7.411 1
7.412 1
7.414 1
7.416 1
7.418 1
7.419 1
7.421 0
7.423 0
7.425 0
7.426 -0
7.428 -1
7.430 -0
7.432 0
7.433 -1
7.435 -1
7.437 -0
7.439 -1
7.440 -1
7.442 -2
7.444 -2
7.446 -2
7.447 -2
7.449 -2
7.451 -2
7.453 -2
7.454 -2
7.456 -2
7.458 -1
7.460 -1
7.461 -1
7.463 -1
7.465 -1
7.467 -1
7.468 -0
7.470 -0
7.472 0
7.474 0
7.475 0
7.477 1
7.479 1
7.481 1
7.482 2
7.484 2
7.486 2
7.488 2
7.489 3
7.491 4
7.493 4
7.495 3
7.496 3
7.498 4
7.500 4
7.502 3
7.503 4
7.505 4
7.507 3
7.509 3
7.510 3
7.512 2
7.514 2
7.516 2
7.517 1
7.519 0
7.521 0
7.523 -0
7.524 -0
7.526 -0
7.528 -1
7.530 -1
7.531 -1
7.533 -1
7.535 -1
7.537 -1
7.538 -1
7.540 -1
7.542 -1
7.544 -1
7.545 -1
7.547 -1
7.549 -1
7.551 -1
7.552 0
7.554 -0
7.556 0
7.558 1
7.559 1
7.561 1
7.563 1
7.565 1
7.566 2
7.568 2
7.570 2
7.572 2
7.573 2
7.575 2
7.577 2
7.579 1
7.580 1
7.582 1
7.584 1
7.586 0
7.587 1
7.589 1
7.591 0
7.593 0
7.595 1
7.596 1
7.598 1
7.600 2
7.602 2
7.603 2
7.605 1
7.607 1
7.609 2
7.610 2
7.612 2
7.614 2
7.616 2
7.617 2
7.619 2
7.621 2
7.623 2
7.624 2
7.626 2
7.628 2
7.630 3
7.631 2
7.633 2
7.635 2
7.637 2
7.638 2
7.640 1
7.642 2
7.644 1
7.645 1
7.647 1
7.649 0
7.651 0
7.652 0
7.654 -0
7.656 -0
7.658 -1
7.659 -1
7.661 -1
7.663 -1
7.665 -1
7.666 -0
7.668 0
7.670 0
7.672 1
7.673 2
7.675 1
7.677 2
7.679 2
7.680 2
7.682 2
7.684 3
7.686 3
7.687 4
7.689 4
7.691 4
7.693 5
7.694 5
7.696 5
7.698 5
7.700 5
7.701 5
7.703 5
7.705 5
7.707 5
7.708 5
7.710 5
7.712 5
7.714 5
7.715 5
7.717 4
7.719 4
7.721 4
7.722 4
7.724 4
7.726 3
7.728 3
7.729 2
7.731 2
7.733 2
7.735 2
7.737 2
7.738 2
7.740 2
7.742 2
7.744 2
7.745 2
7.747 2
7.749 2
7.751 2
7.752 1
7.754 0
7.756 0
7.758 1
7.759 1
7.761 1
7.763 1
7.765 1
7.766 2
7.768 2
7.770 2
7.772 2
7.773 2
7.775 2
7.777 2
7.779 2
7.780 1
7.782 2
7.784 2
7.786 1
7.787 1
7.789 1
7.791 2
7.793 2
7.794 2
7.796 1
7.798 2
7.800 2
7.801 2
7.803 2
7.805 2
7.807 1
7.808 2
7.810 2
7.812 2
7.814 3
7.815 3
7.817 2
7.819 2
7.821 2
7.822 2
7.824 2
7.826 2
7.828 2
7.830 2
7.831 1
7.833 1
7.835 2
7.837 2
7.838 2
7.840 3
7.842 2
7.844 3
7.845 3
7.847 4
7.849 4
7.851 3
7.852 3
7.854 2
7.856 2
7.858 2
7.859 1
7.861 2
7.863 2
7.865 2
7.866 2
7.868 2
7.870 2
7.872 2
7.873 2
7.875 2
7.877 1
7.879 2
7.880 1
7.882 1
7.884 2
7.886 2
7.887 2
7.889 2
7.891 1
7.893 2
7.894 1
7.896 1
7.898 1
7.900 1
7.901 1
7.903 1
7.905 1
7.907 0
7.909 1
7.910 1
7.912 0
7.914 0
7.916 0
7.917 0
7.919 1
7.921 0
7.923 0
7.924 1
7.926 0
7.928 1
7.930 1
7.931 1
7.933 1
7.935 1
7.937 1
7.938 1
7.940 2
7.942 2
7.944 1
7.945 2
7.947 2
7.949 1
7.951 2
7.952 3
7.954 3
7.956 3
7.958 3
7.959 3
7.961 3
7.963 4
7.965 4
7.966 4
7.968 4
7.970 3
7.972 4
7.973 4
7.975 3
7.977 3
7.979 3
7.981 3
7.982 3
7.984 3
7.986 3
7.988 2
7.989 2
7.991 2
7.993 1
7.995 2
7.996 2
7.998 2
8.000 2
8.002 1
8.003 2
8.005 2
8.007 2
8.009 2
8.010 2
8.012 2
8.014 1
8.016 1
8.017 1
8.019 1
8.021 1
8.023 -0
8.024 -0
8.026 0
8.028 0
8.030 1
8.031 0
8.033 -0
8.035 -1
8.037 -1
8.039 -1
8.040 -0
8.042 -0
8.044 -0
8.046 -0
8.047 -0
8.049 -1
8.051 -1
8.053 -0
8.054 -1
8.056 -0
8.058 -0
8.060 -0
8.061 -0
8.063 1
8.065 1
8.067 1
8.068 1
8.070 1
8.072 1
8.074 1
8.075 1
8.077 1
8.079 1
8.081 1
8.082 2
8.084 2
8.086 2
8.088 3
8.090 2
8.091 3
8.093 3
8.095 3
8.097 2
8.098 2
8.100 2
8.102 2
8.104 2
8.105 2
8.107 2
8.109 2
8.111 1
8.112 1
8.114 2
8.116 2
8.118 2
8.119 2
8.121 2
8.123 2
8.125 3
8.126 3
8.128 2
8.130 2
8.132 2
8.133 2
8.135 3
8.137 3
8.139 2
8.141 2
8.142 2
8.144 2
8.146 2
8.148 2
8.149 1
8.151 1
8.153 1
8.155 1
8.156 2
8.158 1
8.160 2
8.162 2
8.163 2
8.165 3
8.167 2
8.169 3
8.170 2
8.172 3
8.174 2
8.176 1
8.177 1
8.179 1
8.181 1
8.183 0
8.184 0
8.186 -0
8.188 -0
8.190 0
8.192 -0
8.193 0
8.195 0
8.197 0
8.199 0
8.200 0
8.202 0
8.204 0
8.206 -0
8.207 -0
8.209 -0
8.211 0
8.213 0
8.214 1
8.216 1
8.218 -0
8.220 -0
8.221 -0
8.223 -0
8.225 0
8.227 1
8.228 1
8.230 1
8.232 1
8.234 0
8.236 1
8.237 2
8.239 2
8.241 2
8.243 2
8.244 2
8.246 1
8.248 1
8.250 0
8.251 1
8.253 1
8.255 1
8.257 1
8.258 1
8.260 0
8.262 -0
8.264 0
8.265 0
8.267 1
8.269 1
8.271 1
8.273 1
8.274 2
8.276 1
8.278 1
8.280 1
8.281 1
8.283 2
8.285 1
8.287 1
8.288 2
8.290 2
8.292 2
8.294 2
8.295 2
8.297 1
8.299 2
8.301 2
8.302 1
8.304 2
8.306 2
8.308 1
8.309 1
8.311 1
8.313 1
8.315 1
8.317 1
8.318 1
8.320 0
8.322 0
8.324 0
8.325 1
8.327 1
8.329 1
8.331 1
8.332 1
8.334 2
8.336 1
8.338 1
8.339 1
8.341 1
8.343 2
8.345 2
8.346 3
8.348 3
8.350 2
8.352 3
8.354 3
8.355 2
8.357 2
8.359 3
8.361 3
8.362 3
8.364 3
8.366 3
8.368 3
8.369 3
8.371 3
8.373 3
8.375 2
8.376 2
8.378 2
8.380 2
8.382 2
8.383 2
8.385 2
8.387 2
8.389 1
8.391 1
8.392 1
8.394 1
8.396 1
8.398 1
8.399 1
8.401 2
8.403 2
8.405 2
8.406 2
8.408 1
8.410 1
8.412 2
8.413 2
8.415 2
8.417 1
8.419 2
8.420 2
8.422 2
8.424 1
8.426 2
8.428 2
8.429 1
8.431 2
8.433 2
8.435 2
8.436 2
8.438 3
8.440 3
8.442 3
8.443 3
8.445 3
8.447 3
8.449 4
8.450 3
8.452 4
8.454 3
8.456 3
8.458 4
8.459 4
8.461 5
8.463 4
8.465 3
8.466 3
8.468 3
8.470 4
8.472 3
8.473 4
8.475 4
8.477 3
8.479 3
8.480 2
8.482 2
8.484 2
8.486 2
8.487 2
8.489 2
8.491 2
8.493 1
8.495 1
8.496 1
8.498 1
8.500 1
8.502 1
8.503 1
8.505 0
8.507 0
8.509 -0
8.510 -0
8.512 -0
8.514 -1
8.516 -0
8.517 -1
8.519 -1
8.521 -1
8.523 -0
8.525 -1
8.526 -1
8.528 -1
8.530 0
8.532 -0
8.533 -0
8.535 -1
8.537 -0
8.539 -0
8.540 -1
8.542 0
8.544 -1
8.546 -0
8.547 0
8.549 0
8.551 0
8.553 1
8.555 1
8.556 0
8.558 1
8.560 2
8.562 2
8.563 3
8.565 3
8.567 3
8.569 3
8.570 3
8.572 3
8.574 3
8.576 3
8.577 3
8.579 4
8.581 3
8.583 3
8.585 3
8.586 3
8.588 3
8.590 3
8.592 3
8.593 3
8.595 3
8.597 4
8.599 3
8.600 4
8.602 4
8.604 4
8.606 4
8.607 4
8.609 4
8.611 5
8.613 4
8.615 4
8.616 4
8.618 4
8.620 4
8.622 4
8.623 4
8.625 4
8.627 4
8.629 4
8.630 4
8.632 4
8.634 4
8.636 4
8.637 4
8.639 4
8.641 3
8.643 3
8.645 2
8.646 2
8.648 1
8.650 0
8.652 0
8.653 0
8.655 -0
8.657 0
8.659 0
8.660 0
8.662 0
8.664 0
8.666 1
8.667 0
8.669 0
8.671 0
8.673 0
8.675 0
8.676 1
8.678 0
8.680 0
8.682 1
8.683 0
8.685 1
8.687 1
8.689 2
8.690 2
8.692 2
8.694 2
8.696 2
8.698 2
8.699 2
8.701 3
8.703 3
8.705 4
8.706 4
8.708 5
8.710 4
8.712 5
8.713 5
8.715 4
8.717 5
8.719 5
8.720 4
8.722 5
8.724 5
8.726 5
8.728 5
8.729 5
8.731 4
8.733 5
8.735 5
8.736 5
8.738 5
8.740 5
8.742 4
8.743 5
8.745 4
8.747 4
8.749 3
8.750 3
8.752 3
8.754 3
8.756 3
8.758 2
8.759 2
8.761 2
8.763 2
8.765 2
8.766 2
8.768 1
8.770 1
8.772 0
8.773 -0
8.775 0
8.777 0
8.779 1
8.781 2
8.782 2
8.784 2
8.786 2
8.788 2
8.789 2
8.791 2
8.793 2
8.795 2
8.796 2
8.798 3
8.800 3
8.802 4
8.804 4
8.805 4
8.807 4
8.809 4
8.811 4
8.812 4
8.814 4
8.816 3
8.818 4
8.819 4
8.821 4
8.823 5
8.825 5
8.826 4
8.828 4
8.830 4
8.832 4
8.834 4
8.835 4
8.837 4
8.839 4
8.841 3
8.842 3
8.844 3
8.846 2
8.848 2
8.849 2
8.851 2
8.853 2
8.855 2
8.857 3
8.858 3
8.860 3
8.862 3
8.864 3
8.865 3
8.867 3
8.869 4
8.871 4
8.872 4
8.874 3
8.876 3
8.878 4
8.880 4
8.881 4
8.883 4
8.885 3
8.887 3
8.888 4
8.890 4
8.892 3
8.894 3
8.895 3
8.897 4
8.899 4
8.901 4
8.903 5
8.904 4
8.906 4
8.908 3
8.910 3
8.911 3
8.913 3
8.915 3
8.917 2
8.918 2
8.920 1
8.922 1
8.924 0
8.926 -0
8.927 -1
8.929 -1
8.931 -1
8.933 -2
8.934 -2
8.936 -1
8.938 -1
8.940 -1
8.941 -1
8.943 -1
8.945 -1
8.947 -1
8.949 -1
8.950 -1
8.952 -1
8.954 -2
8.956 -2
8.957 -2
8.959 -2
8.961 -2
8.963 -1
8.964 -2
8.966 -1
8.968 -1
8.970 -1
8.972 -0
8.973 0
8.975 1
8.977 1
8.979 1
8.980 1
8.982 2
8.984 1
8.986 1
8.987 1
8.989 1
8.991 1
8.993 1
8.995 1
8.996 0
8.998 0
9.000 0
9.002 -0
9.003 0
9.005 -1
9.007 -1
9.009 -1
9.010 -0
9.012 0
9.014 0
9.016 1
9.018 1
9.019 1
9.021 1
9.023 0
9.025 1
9.026 0
9.028 0
9.030 -0
9.032 -1
9.033 -1
9.035 -1
9.037 -1
9.039 -2
9.041 -1
9.042 -1
9.044 -1
9.046 -1
9.048 -1
9.049 -1
9.051 -1
9.053 -1
9.055 -1
9.056 -0
9.058 -1
9.060 -1
9.062 -1
9.064 -1
9.065 -1
9.067 -1
9.069 -1
9.071 -1
9.072 -1
9.074 -1
9.076 -1
9.078 -0
9.080 -0
9.081 -0
9.083 1
9.085 0
9.087 0
9.088 1
9.090 2
9.092 1
9.094 2
9.095 2
9.097 2
9.099 1
9.101 1
9.103 1
9.104 1
9.106 1
9.108 0
9.110 0
9.111 0
9.113 -0
9.115 -0
9.117 -0
9.118 -1
9.120 -1
9.122 -1
9.124 -1
9.126 -0
9.127 -1
9.129 -1
9.131 -0
9.133 -0
9.134 -0
9.136 -0
9.138 0
9.140 0
9.142 0
9.143 0
9.145 1
9.147 1
9.149 1
9.150 1
9.152 1
9.154 1
9.156 2
9.157 2
9.159 2
9.161 2
9.163 2
9.165 2
9.166 1
9.168 2
9.170 2
9.172 2
9.173 2
9.175 3
9.177 2
9.179 2
9.180 2
9.182 2
9.184 2
9.186 2
9.188 1
9.189 1
9.191 1
9.193 2
9.195 2
9.196 1
9.198 1
9.200 1
9.202 2
9.204 2
9.205 3
9.207 2
9.209 2
9.211 2
9.212 2
9.214 2
9.216 2
9.218 2
9.219 2
9.221 2
9.223 2
9.225 2
9.227 2
9.228 2
9.230 2
9.232 2
9.234 2
9.235 1
9.237 1
9.239 1
9.241 1
9.243 1
9.244 1
9.246 1
9.248 2
9.250 2
9.251 2
9.253 1
9.255 1
9.257 1
9.258 1
9.260 1
9.262 1
9.264 1
9.266 1
9.267 1
9.269 1
9.271 1
9.273 1
9.274 2
9.276 1
9.278 1
9.280 2
9.282 2
9.283 2
9.285 2
9.287 2
9.289 2
9.290 2
9.292 2
9.294 2
9.296 2
9.297 3
9.299 2
9.301 3
9.303 3
9.305 3
9.306 2
9.308 2
9.310 2
9.312 2
9.313 3
9.315 3
9.317 3
9.319 4
9.321 4
9.322 4
9.324 4
9.326 4
9.328 4
9.329 4
9.331 4
9.333 4
9.335 4
9.337 4
9.338 5
9.340 5
9.342 5
9.344 5
9.345 5
9.347 5
9.349 5
9.351 5
9.352 5
9.354 6
9.356 5
9.358 5
9.360 6
9.361 7
9.363 6
9.365 6
9.367 6
9.368 6
9.370 6
9.372 6
9.374 5
9.376 5
9.377 5
9.379 5
9.381 5
9.383 4
9.384 3
9.386 3
9.388 3
9.390 3
9.392 3
9.393 2
9.395 2
9.397 1
9.399 1
9.400 1
9.402 1
9.404 1
9.406 1
9.408 1
9.409 0
9.411 1
9.413 1
9.415 1
9.416 1
9.418 1
9.420 2
9.422 1
9.423 2
9.425 1
9.427 1
9.429 1
9.431 2
9.432 1
9.434 2
9.436 2
9.438 1
9.439 2
9.441 2
9.443 2
9.445 1
9.447 2
9.448 2
9.450 2
9.452 2
9.454 2
9.455 2
9.457 3
9.459 2
9.461 2
9.463 2
9.464 2
9.466 3
9.468 2
9.470 2
9.471 2
9.473 2
9.475 2
9.477 3
9.479 4
9.480 4
9.482 4
9.484 4
9.486 4
9.487 4
9.489 4
9.491 3
9.493 4
9.495 3
9.496 3
9.498 3
9.500 2
9.502 2
9.503 1
9.505 1
9.507 1
9.509 1
9.510 1
9.512 1
9.514 0
9.516 0
9.518 -1
9.519 -1
9.521 -0
9.523 -0
9.525 -0
9.526 0
9.528 -0
9.530 -0
9.532 0
9.534 -0
9.535 -0
9.537 0
9.539 -0
9.541 -1
9.542 -1
9.544 -1
9.546 -0
9.548 -1
9.550 -1
9.551 -1
9.553 0
9.555 0
9.557 1
9.558 0
9.560 -0
9.562 0
9.564 0
9.566 0
9.567 -0
9.569 -1
9.571 -1
9.573 -1
9.574 -1
9.576 -1
9.578 -1
9.580 -1
9.582 -0
9.583 0
9.585 0
9.587 -0
9.589 0
9.590 1
9.592 0
9.594 0
9.596 0
9.598 0
9.599 0
9.601 1
9.603 1
9.605 2
9.606 2
9.608 2
9.610 3
9.612 3
9.614 3
9.615 3
9.617 3
9.619 3
9.621 3
9.622 3
9.624 3
9.626 3
9.628 4
9.630 4
9.631 4
9.633 4
9.635 4
9.637 4
9.638 4
9.640 3
9.642 3
9.644 3
9.646 3
9.647 2
9.649 3
9.651 2
9.653 2
9.654 2
9.656 2
9.658 3
9.660 3
9.662 1
9.663 2
9.665 1
9.667 1
9.669 0
9.670 1
9.672 1
9.674 1
9.676 0
9.678 0
9.679 1
9.681 1
9.683 1
9.685 1
9.686 2
9.688 2
9.690 2
9.692 2
9.694 1
9.695 1
9.697 1
9.699 1
9.701 1
9.702 2
9.704 1
9.706 2
9.708 2
9.710 2
9.711 2
9.713 2
9.715 2
9.717 2
9.718 2
9.720 2
9.722 2
9.724 3
9.726 3
9.727 3
9.729 3
9.731 3
9.733 3
9.734 3
9.736 3
9.738 3
9.740 3
9.742 3
9.743 2
9.745 3
9.747 3
9.749 3
9.751 3
9.752 2
9.754 3
9.756 2
9.758 2
9.759 3
9.761 3
9.763 3
9.765 3
9.767 3
9.768 2
9.770 2
9.772 1
9.774 1
9.775 1
9.777 1
9.779 1
9.781 1
9.783 1
9.784 0
9.786 0
9.788 0
9.790 -0
9.791 -0
9.793 -0
9.795 -0
9.797 0
9.799 0
9.800 0
9.802 1
9.804 1
9.806 1
9.807 1
9.809 2
9.811 1
9.813 1
9.815 1
9.816 1
9.818 1
9.820 1
9.822 1
9.823 2
9.825 2
9.827 2
9.829 3
9.831 3
9.832 3
9.834 3
9.836 4
9.838 3
9.839 4
9.841 4
9.843 4
9.845 4
9.847 4
9.848 3
9.850 3
9.852 2
9.854 2
9.856 3
9.857 3
9.859 2
9.861 2
9.863 2
9.864 2
9.866 2
9.868 1
9.870 1
9.872 1
9.873 0
9.875 0
9.877 1
9.879 1
9.880 0
9.882 1
9.884 -0
9.886 -1
9.888 -1
9.889 -1
9.891 -1
9.893 -1
9.895 -1
9.896 -1
9.898 -0
9.900 -0
9.902 -0
9.904 0
9.905 1
9.907 1
9.909 1
9.911 1
9.913 1
9.914 0
9.916 1
9.918 0
9.920 0
9.921 1
9.923 1
9.925 1
9.927 1
9.929 1
9.930 1
9.932 1
9.934 1
9.936 2
9.937 2
9.939 2
9.941 2
9.943 3
9.945 2
9.946 2
9.948 2
9.950 1
9.952 2
9.953 2
9.955 2
9.957 3
9.959 2
9.961 1
9.962 1
9.964 1
9.966 1
9.968 1
9.970 1
9.971 1
9.973 2
9.975 2
9.977 2
9.978 2
9.980 2
9.982 2
9.984 2
9.986 3
9.987 3
9.989 3
9.991 3
9.993 3
9.994 3
9.996 2
9.998 3
10.000 3
10.002 3
10.003 3
10.005 3
10.007 3
10.009 3
10.011 3
10.012 3
10.014 3
10.016 4
10.018 4
10.019 4
10.021 4
10.023 4
10.025 4
10.027 4
10.028 4
10.030 5
10.032 4
10.034 5
10.035 4
10.037 5
10.039 4
10.041 3
10.043 4
10.044 3
10.046 3
10.048 3
10.050 4
10.052 4
10.053 5
10.055 5
10.057 4
10.059 4
10.060 5
10.062 4
10.064 4
10.066 4
10.068 4
10.069 3
10.071 3
10.073 3
10.075 2
10.076 2
10.078 2
10.080 2
10.082 2
10.084 2
10.085 2
10.087 1
10.089 1
10.091 1
10.093 1
10.094 1
10.096 0
10.098 0
10.100 -0
10.101 -0
10.103 0
10.105 -0
10.107 -1
10.109 -0
10.110 -0
10.112 -1
10.114 -1
10.116 -1
10.118 -1
10.119 -1
10.121 -1
10.123 -1
10.125 -1
10.126 -0
10.128 0
10.130 -0
10.132 -0
10.134 0
10.135 1
10.137 1
10.139 1
10.141 2
10.142 2
10.144 2
10.146 2
10.148 2
10.150 2
10.151 2
10.153 2
10.155 3
10.157 3
10.159 4
10.160 4
10.162 5
10.164 5
10.166 5
10.167 5
10.169 4
10.171 5
10.173 5
10.175 4
10.176 4
10.178 4
10.180 4
10.182 5
10.184 5
10.185 4
10.187 4
10.189 4
10.191 4
10.192 4
10.194 4
10.196 3
10.198 3
10.200 3
10.201 3
10.203 3
10.205 3
10.207 3
10.209 3
10.210 3
10.212 3
10.214 4
10.216 4
10.217 4
10.219 4
10.221 4
10.223 3
10.225 3
10.226 3
10.228 2
10.230 2
10.232 1
10.234 1
10.235 2
10.237 2
10.239 2
10.241 2
10.242 1
10.244 1
10.246 1
10.248 1
10.250 0
10.251 0
10.253 1
10.255 0
10.257 -0
10.259 0
10.260 0
10.262 1
10.264 0
10.266 0
10.267 0
10.269 1
10.271 0
10.273 0
10.275 1
10.276 1
10.278 2
10.280 2
10.282 2
10.284 3
10.285 3
10.287 3
10.289 3
10.291 4
10.292 4
10.294 4
10.296 4
10.298 4
10.300 5
10.301 5
10.303 4
10.305 4
10.307 4
10.309 4
10.310 4
10.312 3
10.314 4
10.316 4
10.317 4
10.319 3
10.321 3
10.323 3
10.325 3
10.326 3
10.328 3
10.330 2
10.332 2
10.334 2
10.335 2
10.337 2
10.339 2
10.341 2
10.342 2
10.344 2
10.346 1
10.348 1
10.350 1
10.351 1
10.353 1
10.355 1
10.357 1
10.359 1
10.360 1
10.362 1
10.364 0
10.366 0
10.367 -0
10.369 0
10.371 0
10.373 -0
10.375 1
10.376 1
10.378 1
10.380 1
10.382 1
10.384 1
10.385 2
10.387 2
10.389 2
10.391 2
10.392 3
10.394 2
10.396 2
10.398 2
10.400 2
10.401 2
10.403 1
10.405 1
10.407 1
10.409 2
10.410 1
10.412 1
10.414 1
10.416 1
10.418 1
10.419 1
10.421 1
10.423 1
10.425 1
10.426 1
10.428 0
10.430 0
10.432 0
10.434 -0
10.435 -0
10.437 -1
10.439 -1
10.441 -1
10.443 -1
10.444 -1
10.446 -1
10.448 -1
10.450 -1
10.451 0
10.453 -0
10.455 1
10.457 1
10.459 1
10.460 1
10.462 1
10.464 1
10.466 1
10.468 1
10.469 1
10.471 1
10.473 1
10.475 1
10.477 1
10.478 2
10.480 2
10.482 3
10.484 3
10.485 3
10.487 3
10.489 3
10.491 3
10.493 3
10.494 4
10.496 3
10.498 4
10.500 3
10.502 4
10.503 4
10.505 4
10.507 3
10.509 3
10.511 3
10.512 2
10.514 3
10.516 3
10.518 2
10.519 3
10.521 3
10.523 3
10.525 3
10.527 4
10.528 3
10.530 3
10.532 3
10.534 3
10.536 3
10.537 3
10.539 3
10.541 3
10.543 2
10.545 2
10.546 2
10.548 3
10.550 4
10.552 4
10.553 4
10.555 4
10.557 4
10.559 4
10.561 4
10.562 5
10.564 4
10.566 4
10.568 4
10.570 4
10.571 3
10.573 3
10.575 3
10.577 3
10.579 3
10.580 3
10.582 4
10.584 4
10.586 3
10.587 3
10.589 3
10.591 3
10.593 4
10.595 4
10.596 3
10.598 3
10.600 4
10.602 4
10.604 4
10.605 4
10.607 4
10.609 3
10.611 3
10.613 3
10.614 3
10.616 3
10.618 3
10.620 3
10.621 2
10.623 2
10.625 2
10.627 2
10.629 3
10.630 3
10.632 3
10.634 2
10.636 2
10.638 1
10.639 1
10.641 1
10.643 1
10.645 1
10.647 0
10.648 1
10.650 1
10.652 0
10.654 1
10.655 1
10.657 0
10.659 1
10.661 1
10.663 0
10.664 1
10.666 1
10.668 0
10.670 1
10.672 0
10.673 1
10.675 0
10.677 -0
10.679 -1
10.681 -0
10.682 -0
10.684 -1
10.686 -1
10.688 -1
10.690 -2
10.691 -2
10.693 -1
10.695 -1
10.697 -1
10.698 -1
10.700 -1
10.702 -2
10.704 -2
10.706 -1
10.707 -1
10.709 -1
10.711 -1
10.713 -0
10.715 0
10.716 0
10.718 1
10.720 1
10.722 1
10.724 1
10.725 1
10.727 2
10.729 2
10.731 2
10.732 2
10.734 2
10.736 2
10.738 2
10.740 2
10.741 2
10.743 3
10.745 3
10.747 3
10.749 2
10.750 2
10.752 2
10.754 2
10.756 2
10.758 2
10.759 1
10.761 2
10.763 2
10.765 2
10.767 2
10.768 2
10.770 2
10.772 1
10.774 1
10.775 1
10.777 1
10.779 1
10.781 0
10.783 1
10.784 0
10.786 1
10.788 1
10.790 1
10.792 1
10.793 2
10.795 2
10.797 1
10.799 1
10.801 1
10.802 1
10.804 0
10.806 0
10.808 1
10.810 1
10.811 1
10.813 1
10.815 2
10.817 2
10.819 2
10.820 3
10.822 3
10.824 3
10.826 3
10.827 3
10.829 3
10.831 3
10.833 4
10.835 4
10.836 4
10.838 4
10.840 4
10.842 4
10.844 4
10.845 4
10.847 3
10.849 2
10.851 2
10.853 2
10.854 2
10.856 2
10.858 2
10.860 3
10.862 3
10.863 3
10.865 3
10.867 3
10.869 3
10.871 3
10.872 3
10.874 3
10.876 2
10.878 1
10.879 1
10.881 1
10.883 1
10.885 1
10.887 1
10.888 2
10.890 2
10.892 1
10.894 1
10.896 2
10.897 1
10.899 1
10.901 1
10.903 1
10.905 1
10.906 1
10.908 2
10.910 1
10.912 1
10.914 1
10.915 0
10.917 1
10.919 1
10.921 0
10.923 1
10.924 0
10.926 -1
10.928 -0
10.930 -1
10.931 -1
10.933 0
10.935 1
10.937 2
10.939 2
10.940 3
10.942 3
10.944 3
10.946 4
10.948 4
10.949 4
10.951 4
10.953 3
10.955 3
10.957 3
10.958 3
10.960 4
10.962 5
10.964 5
10.966 5
10.967 5
10.969 6
10.971 6
10.973 6
10.975 5
10.976 5
10.978 5
10.980 5
10.982 5
10.984 5
10.985 5
10.987 4
10.989 4
10.991 3
10.993 3
10.994 3
10.996 2
10.998 3
11.000 3
11.001 2
11.003 1
11.005 0
11.007 -1
11.009 0
11.010 1
11.012 0
11.014 0
11.016 0
11.018 0
11.019 1
11.021 1
11.023 1
11.025 1
11.027 1
11.028 1
11.030 1
11.032 1
11.034 1
11.036 1
11.037 1
11.039 1
11.041 2
11.043 2
11.045 2
11.046 2
11.048 3
11.050 3
11.052 3
11.054 3
11.055 3
11.057 3
11.059 3
11.061 2
11.063 2
11.064 2
11.066 2
11.068 1
11.070 1
11.071 1
11.073 1
11.075 1
11.077 1
11.079 1
11.080 -0
11.082 -1
11.084 -1
11.086 -1
11.088 -2
11.089 -1
11.091 -1
11.093 -2
11.095 -2
11.097 -2
11.098 -1
11.100 -1
11.102 -0
11.104 -1
11.106 -0
11.107 0
11.109 -0
11.111 0
11.113 0
11.115 0
11.116 2
11.118 2
11.120 2
11.122 2
11.124 2
11.125 2
11.127 3
11.129 3
11.131 3
11.133 3
11.134 3
11.136 3
11.138 3
11.140 3
11.142 3
11.143 3
11.145 3
11.147 2
11.149 2
11.151 2
11.152 2
11.154 2
11.156 1
11.158 1
11.160 1
11.161 0
11.163 1
11.165 1
11.167 1
11.168 0
11.170 1
11.172 0
11.174 0
11.176 1
11.177 1
11.179 1
11.181 1
11.183 1
11.185 0
11.186 0
11.188 1
11.190 1
11.192 1
11.194 0
11.195 0
11.197 1
11.199 1
11.201 1
11.203 1
11.204 1
11.206 -0
11.208 1
11.210 0
11.212 -0
11.213 0
11.215 0
11.217 1
11.219 1
11.221 1
11.222 1
11.224 1
11.226 1
11.228 1
11.230 1
11.231 2
11.233 2
11.235 3
11.237 3
11.239 3
11.240 4
11.242 4
11.244 4
11.246 5
11.248 4
11.249 4
11.251 4
11.253 4
11.255 4
11.257 5
11.258 5
11.260 4
11.262 4
11.264 4
11.266 4
11.267 4
11.269 3
11.271 4
11.273 3
11.275 3
11.276 3
11.278 4
11.280 3
11.282 2
11.284 2
11.285 2
11.287 1
11.289 1
11.291 1
11.293 0
11.294 -0
11.296 -0
11.298 -1
11.300 -1
11.302 -2
11.303 -3
11.305 -3
11.307 -2
11.309 -3
11.311 -3
11.312 -2
11.314 -3
11.316 -3
11.318 -2
11.320 -3
11.321 -2
11.323 -1
11.325 -1
11.327 -1
11.329 -1
11.330 -1
11.332 -0
11.334 0
11.336 -1
11.338 0
11.339 0
11.341 1
11.343 1
11.345 1
11.347 0
11.348 1
11.350 1
11.352 2
11.354 3
11.356 3
11.357 2
11.359 2
11.361 2
11.363 1
11.364 1
11.366 2
11.368 1
11.370 1
11.372 1
11.373 1
11.375 0
11.377 -0
11.379 -1
11.381 -1
11.382 -1
11.384 -1
11.386 -2
11.388 -2
11.390 -2
11.391 -2
11.393 -2
11.395 -2
11.397 -2
11.399 -1
11.400 -1
11.402 -1
11.404 -1
11.406 -0
11.408 -0
11.409 -0
11.411 -0
11.413 0
11.415 0
11.417 0
11.418 1
11.420 2
11.422 1
11.424 2
11.426 2
11.427 1
11.429 2
11.431 3
11.433 3
11.435 3
11.436 3
11.438 3
11.440 3
11.442 3
11.444 4
11.445 5
11.447 5
11.449 5
11.451 5
11.453 5
11.454 4
11.456 4
11.458 3
11.460 3
11.462 3
11.463 3
11.465 3
11.467 3
11.469 3
11.471 2
11.473 3
11.474 3
11.476 2
11.478 2
11.480 2
11.482 2
11.483 2
11.485 2
11.487 1
11.489 1
11.491 1
11.492 1
11.494 1
11.496 1
11.498 1
11.500 0
11.501 1
11.503 -0
11.505 -1
11.507 -1
11.509 -1
11.510 -1
11.512 0
11.514 0
11.516 0
11.518 0
11.519 0
11.521 1
11.523 1
11.525 1
11.527 2
11.528 2
11.530 2
11.532 3
11.534 2
11.536 2
11.537 2
11.539 3
11.541 3
11.543 4
11.545 4
11.546 3
11.548 2
11.550 3
11.552 2
11.554 3
11.555 4
11.557 2
11.559 2
11.561 3
11.563 2
11.564 2
11.566 2
11.568 2
11.570 1
11.572 1
11.573 1
11.575 1
11.577 -0
11.579 -1
11.581 -0
11.582 0
11.584 -0
11.586 -0
11.588 0
11.590 0
11.591 0
11.593 1
11.595 1
11.597 2
11.599 2
11.600 2
11.602 2
11.604 2
11.606 3
11.608 3
11.609 3
11.611 3
11.613 3
11.615 4
11.617 3
11.618 4
11.620 4
11.622 4
11.624 3
11.626 3
11.627 3
11.629 3
11.631 3
11.633 3
11.635 4
11.636 4
11.638 3
11.640 3
11.642 3
11.644 3
11.645 3
11.647 3
11.649 2
11.651 2
11.653 2
11.654 2
11.656 1
11.658 1
11.660 1
11.662 2
11.664 2
11.665 2
11.667 2
11.669 1
11.671 1
11.673 1
11.674 1
11.676 1
11.678 1
11.680 2
11.682 1
11.683 1
11.685 1
11.687 1
11.689 1
11.691 1
11.692 1
11.694 1
11.696 1
11.698 1
11.700 1
11.701 1
11.703 1
11.705 1
11.707 1
11.709 1
11.710 1
11.712 2
11.714 2
11.716 2
11.718 2
11.719 2
11.721 2
11.723 2
11.725 1
11.727 1
11.728 1
11.730 1
11.732 1
11.734 1
11.736 1
11.737 1
11.739 1
11.741 1
11.743 1
11.745 1
11.746 1
11.748 1
11.750 1
11.752 1
11.754 1
11.755 1
11.757 1
11.759 1
11.761 1
11.763 1
11.765 2
11.766 1
11.768 2
11.770 2
11.772 1
11.774 2
11.775 2
11.777 2
11.779 2
11.781 3
11.783 3
11.784 3
11.786 3
11.788 3
11.790 3
11.792 3
11.793 3
11.795 3
11.797 2
11.799 2
11.801 2
11.802 2
11.804 2
11.806 1
11.808 2
11.810 2
11.811 2
11.813 2
11.815 2
11.817 2
11.819 3
11.820 2
11.822 2
11.824 2
11.826 2
11.828 1
11.829 2
11.831 2
11.833 2
11.835 2
11.837 1
11.839 1
11.840 2
11.842 2
11.844 2
11.846 2
11.848 2
11.849 2
11.851 2
11.853 2
11.855 2
11.857 3
11.858 4
11.860 4
11.862 4
11.864 4
11.866 3
11.867 3
11.869 3
11.871 3
11.873 3
11.875 3
11.876 3
11.878 3
11.880 3
11.882 3
11.884 2
11.885 2
11.887 3
11.889 3
11.891 3
11.893 3
11.894 3
11.896 3
11.898 3
11.900 4
11.902 3
11.904 3
11.905 3
11.907 3
11.909 3
11.911 2
11.913 2
11.914 2
11.916 2
11.918 1
11.920 1
11.922 2
11.923 2
11.925 1
11.927 2
11.929 2
11.931 2
11.932 2
11.934 2
11.936 2
11.938 1
11.940 1
11.941 1
11.943 1
11.945 1
11.947 0
11.949 0
11.950 0
11.952 -1
11.954 -1
11.956 -0
11.958 -0
11.960 0
11.961 -0
11.963 -0
11.965 -0
11.967 0
11.969 1
11.970 1
11.972 1
11.974 1
11.976 2
11.978 2
11.979 2
11.981 3
11.983 3
11.985 3
11.987 3
11.988 3
11.990 3
11.992 3
11.994 3
11.996 3
11.997 4
11.999 4
12.001 3
12.003 4
12.005 4
12.006 3
12.008 3
12.010 3
12.012 3
12.014 3
12.016 3
12.017 2
12.019 2
12.021 2
12.023 2
12.025 1
12.026 1
12.028 0
12.030 -0
12.032 -1
12.034 -1
12.035 -1
12.037 -0
12.039 -0
12.041 0
12.043 -0
12.044 -1
12.046 -1
12.048 -1
12.050 -1
12.052 -1
12.053 -1
12.055 -1
12.057 -1
12.059 -1
12.061 -1
12.063 -1
12.064 -1
12.066 -1
12.068 -0
12.070 0
12.072 -0
12.073 -0
12.075 1
12.077 1
12.079 1
12.081 1
12.082 1
12.084 1
12.086 1
12.088 1
12.090 2
12.091 2
12.093 1
12.095 2
12.097 1
12.099 1
12.100 1
12.102 1
12.104 1
12.106 1
12.108 1
12.110 1
12.111 2
12.113 2
12.115 3
12.117 3
12.119 4
12.120 3
12.122 3
12.124 3
12.126 3
12.128 3
12.129 3
12.131 3
12.133 3
12.135 3
12.137 2
12.138 2
12.140 1
12.142 1
12.144 1
12.146 1
12.148 1
12.149 1
12.151 1
12.153 0
12.155 -0
12.157 -1
12.158 -1
12.160 -1
12.162 -1
12.164 -1
12.166 -1
12.167 -0
12.169 -1
12.171 -1
12.173 -1
12.175 -1
12.176 -1
12.178 -1
12.180 -1
12.182 0
12.184 0
12.186 1
12.187 1
12.189 1
12.191 1
12.193 2
12.195 1
12.196 1
12.198 2
12.200 2
12.202 1
12.204 1
12.205 1
12.207 1
12.209 1
12.211 1
12.213 1
12.214 1
12.216 1
12.218 0
12.220 0
12.222 0
12.224 1
12.225 1
12.227 0
12.229 -0
12.231 -0
12.233 0
12.234 -0
12.236 -0
12.238 -1
12.240 -1
12.242 -1
12.243 0
12.245 -0
12.247 -0
12.249 -0
12.251 -1
12.252 -1
12.254 -1
12.256 -1
12.258 -0
12.260 -0
12.262 -0
12.263 0
12.265 -0
12.267 -0
12.269 -0
12.271 0
12.272 0
12.274 0
12.276 0
12.278 0
12.280 0
12.281 0
12.283 0
12.285 1
12.287 1
12.289 1
12.291 2
12.292 2
12.294 2
12.296 3
12.298 3
12.300 3
12.301 3
12.303 4
12.305 3
12.307 4
12.309 3
12.310 3
12.312 3
12.314 3
12.316 2
12.318 2
12.319 2
12.321 1
12.323 1
12.325 1
12.327 1
12.329 1
12.330 1
12.332 1
12.334 1
12.336 1
12.338 0
12.339 1
12.341 1
12.343 1
12.345 0
12.347 0
12.348 0
12.350 1
12.352 1
12.354 1
12.356 1
12.358 1
12.359 1
12.361 1
12.363 1
12.365 1
12.367 2
12.368 2
12.370 2
12.372 2
12.374 2
12.376 2
12.377 2
12.379 2
12.381 2
12.383 3
12.385 3
12.387 3
12.388 3
12.390 3
12.392 2
12.394 2
12.396 2
12.397 1
12.399 1
12.401 1
12.403 1
12.405 1
12.406 1
12.408 1
12.410 1
12.412 1
12.414 1
12.416 1
12.417 1
12.419 1
12.421 0
12.423 0
12.425 0
12.426 1
12.428 1
12.430 1
12.432 2
12.434 3
12.435 3
12.437 3
12.439 3
12.441 3
12.443 3
12.445 4
12.446 4
12.448 4
12.450 5
12.452 5
12.454 5
12.455 5
12.457 6
12.459 6
12.461 5
12.463 5
12.464 6
12.466 7
12.468 6
12.470 6
12.472 6
12.474 5
12.475 6
12.477 5
12.479 5
12.481 4
12.483 4
12.484 4
12.486 4
12.488 4
12.490 4
12.492 4
12.493 4
12.495 4
12.497 4
12.499 3
12.501 2
12.503 2
12.504 2
12.506 2
12.508 3
12.510 3
12.512 3
12.513 4
12.515 4
12.517 3
12.519 3
12.521 3
12.522 3
12.524 3
12.526 3
12.528 3
12.530 4
12.532 4
12.533 4
12.535 5
12.537 5
12.539 5
12.541 5
12.542 4
12.544 4
12.546 5
12.548 4
12.550 4
12.551 3
12.553 3
12.555 3
12.557 3
12.559 3
12.561 2
12.562 2
12.564 3
12.566 3
12.568 3
12.570 3
12.571 2
12.573 2
12.575 2
12.577 2
12.579 2
12.581 1
12.582 0
12.584 1
12.586 1
12.588 2
12.590 2
12.591 3
12.593 2
12.595 2
12.597 2
12.599 1
12.600 2
12.602 2
12.604 3
12.606 3
12.608 3
12.610 3
12.611 3
12.613 4
12.615 4
12.617 4
12.619 5
12.620 5
12.622 4
12.624 4
12.626 4
12.628 4
12.630 3
12.631 2
12.633 3
12.635 2
12.637 2
12.639 2
12.640 2
12.642 1
12.644 1
12.646 1
12.648 1
12.649 0
12.651 0
12.653 -0
12.655 -0
12.657 -0
12.659 -1
12.660 -1
12.662 -1
12.664 -1
12.666 -1
12.668 -1
12.669 -1
12.671 -0
12.673 -1
12.675 -1
12.677 -1
12.679 -1
12.680 -1
12.682 -1
12.684 -1
12.686 -1
12.688 -1
12.689 -1
12.691 -1
12.693 0
12.695 1
12.697 1
12.698 1
12.700 2
12.702 1
12.704 1
12.706 1
12.708 2
12.709 2
12.711 2
12.713 1
12.715 2
12.717 2
12.718 1
12.720 2
12.722 2
12.724 2
12.726 2
12.728 3
12.729 3
12.731 3
12.733 3
12.735 3
12.737 3
12.738 3
12.740 2
12.742 3
12.744 3
12.746 3
12.748 4
12.749 4
12.751 4
12.753 4
12.755 4
12.757 3
12.758 3
12.760 3
12.762 3
12.764 3
12.766 3
12.768 3
12.769 3
12.771 3
12.773 2
12.775 3
12.777 3
12.778 3
12.780 2
12.782 2
12.784 1
12.786 2
12.788 2
12.789 1
12.791 2
12.793 1
12.795 0
12.797 1
12.798 1
12.800 0
12.802 1
12.804 1
12.806 0
12.807 -0
12.809 -0
12.811 -0
12.813 0
12.815 -0
12.817 -0
12.818 -0
12.820 0
12.822 -0
12.824 -0
12.826 1
12.827 1
12.829 1
12.831 2
12.833 2
12.835 2
12.837 2
12.838 3
12.840 4
12.842 4
12.844 3
12.846 3
12.847 4
12.849 4
12.851 4
12.853 4
12.855 4
12.857 5
12.858 5
12.860 5
12.862 5
12.864 5
12.866 5
12.867 6
12.869 6
12.871 6
12.873 5
12.875 5
12.877 4
12.878 5
12.880 5
12.882 4
12.884 4
12.886 3
12.887 3
12.889 3
12.891 3
12.893 3
12.895 2
12.897 2
12.898 1
12.900 1
12.902 0
12.904 -0
12.906 -0
12.907 0
12.909 -0
12.911 -0
12.913 0
12.915 -0
12.917 0
12.918 1
12.920 0
12.922 0
12.924 0
12.926 -0
12.927 1
12.929 1
12.931 2
12.933 2
12.935 2
12.937 2
12.938 2
12.940 3
12.942 3
12.944 3
12.946 3
12.947 3
12.949 3
12.951 3
12.953 3
12.955 3
12.957 3
12.958 2
12.960 2
12.962 2
12.964 2
12.966 2
12.967 2
12.969 2
12.971 3
12.973 2
12.975 2
12.977 2
12.978 2
12.980 2
12.982 1
12.984 1
12.986 1
12.987 1
12.989 1
12.991 1
12.993 1
12.995 1
12.997 1
12.998 1
13.000 1
13.002 0
13.004 0
13.006 -0
13.008 0
13.009 1
13.011 1
13.013 1
13.015 1
13.017 1
13.018 0
13.020 0
13.022 1
13.024 1
13.026 1
13.028 1
13.029 1
13.031 1
13.033 0
13.035 -0
13.037 -0
13.038 -0
13.040 -0
13.042 0
13.044 0
13.046 0
13.048 1
13.049 2
13.051 1
13.053 1
13.055 1
13.057 1
13.058 1
13.060 1
13.062 0
13.064 1
13.066 1
13.068 1
13.069 1
13.071 1
13.073 1
13.075 2
13.077 2
13.078 2
13.080 2
13.082 2
13.084 1
13.086 2
13.088 3
13.089 3
13.091 3
13.093 4
13.095 4
13.097 4
13.099 4
13.100 4
13.102 4
13.104 5
13.106 5
13.108 5
13.109 5
13.111 5
13.113 4
13.115 5
13.117 5
13.119 5
13.120 5
13.122 4
13.124 4
13.126 3
13.128 3
13.129 3
13.131 3
13.133 2
13.135 2
13.137 2
13.139 1
13.140 2
13.142 2
13.144 1
13.146 1
13.148 1
13.150 1
13.151 1
13.153 2
13.155 1
13.157 1
13.159 1
13.160 2
13.162 2
13.164 2
13.166 1
13.168 2
13.170 3
13.171 2
13.173 3
13.175 3
13.177 3
13.179 3
13.180 3
13.182 3
13.184 4
13.186 4
13.188 4
13.190 4
13.191 4
13.193 4
13.195 3
13.197 3
13.199 3
13.201 2
13.202 2
13.204 1
13.206 1
13.208 1
13.210 2
13.211 2
13.213 2
13.215 2
13.217 3
13.219 3
13.221 3
13.222 3
13.224 3
13.226 2
13.228 3
13.230 3
13.231 3
13.233 3
13.235 4
13.237 4
13.239 3
13.241 3
13.242 3
13.244 4
13.246 3
13.248 3
13.250 4
13.252 3
13.253 3
13.255 3
13.257 4
13.259 3
13.261 3
13.262 3
13.264 3
13.266 3
13.268 3
13.270 2
13.272 3
13.273 2
13.275 1
13.277 1
13.279 0
13.281 0
13.283 -0
13.284 -0
13.286 0
13.288 1
13.290 1
13.292 1
13.293 2
13.295 2
13.297 1
13.299 2
13.301 2
13.303 2
13.304 1
13.306 1
13.308 1
13.310 1
13.312 1
13.314 1
13.315 1
13.317 1
13.319 1
13.321 1
13.323 1
13.324 1
13.326 1
13.328 0
13.330 -0
13.332 -0
13.334 -1
13.335 -1
13.337 -1
13.339 -1
13.341 -1
13.343 -1
13.345 -1
13.346 -2
13.348 -1
13.350 -1
13.352 -1
13.354 -1
13.355 -1
13.357 -1
13.359 -1
13.361 0
13.363 -0
13.365 1
13.366 1
13.368 2
13.370 3
13.372 3
13.374 3
13.376 3
13.377 3
13.379 3
13.381 3
13.383 3
13.385 3
13.386 3
13.388 3
13.390 3
13.392 3
13.394 3
13.396 3
13.397 3
13.399 3
13.401 3
13.403 2
13.405 2
13.407 1
13.408 0
13.410 -1
13.412 -1
13.414 -1
13.416 -1
13.417 -2
13.419 -2
13.421 -3
13.423 -3
13.425 -3
13.427 -2
13.428 -2
13.430 -2
13.432 -1
13.434 -1
13.436 -1
13.438 -0
13.439 -0
13.441 0
13.443 0
13.445 1
13.447 1
13.448 1
13.450 1
13.452 2
13.454 2
13.456 2
13.458 2
13.459 2
13.461 2
13.463 3
13.465 3
13.467 3
13.469 3
13.470 3
13.472 3
13.474 3
13.476 3
13.478 2
13.480 2
13.481 2
13.483 2
13.485 1
13.487 1
13.489 1
13.490 0
13.492 0
13.494 0
13.496 -0
13.498 -1
13.500 -2
13.501 -2
13.503 -1
13.505 -2
13.507 -1
13.509 -2
13.511 -2
13.512 -2
13.514 -2
13.516 -2
13.518 -2
13.520 -2
13.522 -2
13.523 -1
13.525 -1
13.527 -1
13.529 -1
13.531 0
13.532 1
13.534 1
13.536 2
13.538 2
13.540 2
13.542 3
13.543 3
13.545 3
13.547 3
13.549 3
13.551 3
13.553 3
13.554 3
13.556 3
13.558 3
13.560 2
13.562 3
13.564 4
13.565 4
13.567 4
13.569 3
13.571 3
13.573 3
13.574 3
13.576 2
13.578 2
13.580 1
13.582 1
13.584 2
13.585 2
13.587 1
13.589 1
13.591 1
13.593 1
13.595 1
13.596 1
13.598 1
13.600 1
13.602 1
13.604 1
13.606 1
13.607 2
13.609 1
13.611 2
13.613 2
13.615 2
13.616 2
13.618 1
13.620 1
13.622 1
13.624 1
13.626 1
13.627 1
13.629 1
13.631 1
13.633 1
13.635 1
13.637 1
13.638 1
13.640 2
13.642 2
13.644 2
13.646 2
13.648 1
13.649 1
13.651 1
13.653 1
13.655 2
13.657 1
13.659 1
13.660 1
13.662 1
13.664 1
13.666 2
13.668 2
13.669 2
13.671 2
13.673 3
13.675 3
13.677 3
13.679 3
13.680 2
13.682 3
13.684 3
13.686 2
13.688 3
13.690 3
13.691 2
13.693 2
13.695 2
13.697 2
13.699 2
13.701 2
13.702 2
13.704 2
13.706 2
13.708 2
13.710 2
13.712 2
13.713 1
13.715 0
13.717 1
13.719 0
13.721 0
13.722 1
13.724 -0
13.726 -1
13.728 -1
13.730 -1
13.732 -1
13.733 -2
13.735 -2
13.737 -2
13.739 -2
13.741 -2
13.743 -2
13.744 -0
13.746 -1
13.748 0
13.750 0
13.752 1
13.754 1
13.755 1
13.757 1
13.759 1
13.761 1
13.763 1
13.765 2
13.766 3
13.768 3
13.770 4
13.772 4
13.774 4
13.776 5
13.777 6
13.779 5
13.781 6
13.783 6
13.785 6
13.787 6
13.788 6
13.790 5
13.792 5
13.794 5
13.796 5
13.797 5
13.799 6
13.801 6
13.803 5
13.805 6
13.807 5
13.808 4
13.810 4
13.812 3
13.814 3
13.816 3
13.818 3
13.819 3
13.821 3
13.823 3
13.825 3
13.827 2
13.829 2
13.830 1
13.832 1
13.834 1
13.836 1
13.838 0
13.840 0
13.841 0
13.843 1
13.845 0
13.847 1
13.849 1
13.851 1
13.852 1
13.854 1
13.856 1
13.858 1
13.860 1
13.862 1
13.863 1
13.865 2
13.867 1
13.869 2
13.871 2
13.872 2
13.874 2
13.876 3
13.878 4
13.880 5
13.882 5
13.883 5
13.885 6
13.887 6
13.889 6
13.891 6
13.893 6
13.894 6
13.896 7
13.898 6
13.900 6
13.902 6
13.904 6
13.905 5
13.907 5
13.909 5
13.911 4
13.913 4
13.915 4
13.916 4
13.918 3
13.920 4
13.922 3
13.924 3
13.926 4
13.927 3
13.929 3
13.931 3
13.933 2
13.935 2
13.937 2
13.938 1
13.940 0
13.942 1
13.944 -0
13.946 0
13.948 0
13.949 -0
13.951 0
13.953 0
13.955 -0
13.957 1
13.959 1
13.960 1
13.962 1
13.964 1
13.966 0
13.968 1
13.970 1
13.971 0
13.973 0
13.975 0
13.977 -1
13.979 -1
13.981 -0
13.982 -0
13.984 0
13.986 0
13.988 0
13.990 1
13.991 1
13.993 0
13.995 1
13.997 2
13.999 2
14.001 2
14.002 2
14.004 3
14.006 2
14.008 3
14.010 2
14.012 2
14.013 2
14.015 2
14.017 2
14.019 2
14.021 2
14.023 2
14.024 2
14.026 3
14.028 3
14.030 3
14.032 3
14.034 4
14.035 4
14.037 3
14.039 4
14.041 4
14.043 3
14.045 3
14.046 2
14.048 2
14.050 1
14.052 1
14.054 1
14.056 1
14.057 1
14.059 1
14.061 1
14.063 1
14.065 2
14.067 2
14.068 2
14.070 2
14.072 2
14.074 2
14.076 2
14.078 2
14.079 3
14.081 2
14.083 2
14.085 2
14.087 1
14.089 1
14.090 1
14.092 1
14.094 2
14.096 1
14.098 0
14.100 0
14.101 0
14.103 0
14.105 0
14.107 0
14.109 1
14.111 1
14.112 1
14.114 1
14.116 1
14.118 1
14.120 1
14.122 1
14.123 0
14.125 -0
14.127 1
14.129 0
14.131 -0
14.133 -0
14.134 0
14.136 -0
14.138 0
14.140 1
14.142 1
14.144 1
14.145 2
14.147 2
14.149 3
14.151 3
14.153 3
14.155 4
14.156 5
14.158 5
14.160 5
14.162 6
14.164 6
14.166 5
14.167 5
14.169 5
14.171 5
14.173 5
14.175 5
14.177 5
14.178 5
14.180 4
14.182 5
14.184 5
14.186 5
14.188 5
14.189 5
14.191 4
14.193 4
14.195 4
14.197 3
14.199 3
14.200 2
14.202 1
14.204 1
14.206 1
14.208 1
14.210 1
14.211 1
14.213 -0
14.215 -1
14.217 -1
14.219 -1
14.221 -1
14.222 -1
14.224 -2
14.226 -3
14.228 -3
14.230 -3
14.232 -3
14.233 -2
14.235 -2
14.237 -2
14.239 -1
14.241 -2
14.243 -1
14.244 -0
14.246 -1
14.248 -1
14.250 -0
14.252 -0
14.254 0
14.255 0
14.257 0
14.259 1
14.261 2
14.263 1
14.265 2
14.266 2
14.268 1
14.270 1
14.272 2
14.274 2
14.276 3
14.277 3
14.279 3
14.281 4
14.283 4
14.285 4
14.287 5
14.289 5
14.290 5
14.292 5
14.294 5
14.296 5
14.298 5
14.300 5
14.301 4
14.303 5
14.305 4
14.307 3
14.309 2
14.311 3
14.312 2
14.314 3
14.316 3
14.318 2
14.320 2
14.322 1
14.323 1
14.325 1
14.327 1
14.329 1
14.331 0
14.333 0
14.334 0
14.336 -1
14.338 -1
14.340 -2
14.342 -2
14.344 -2
14.345 -2
14.347 -2
14.349 -2
14.351 -3
14.353 -3
14.355 -2
14.356 -2
14.358 -2
14.360 -2
14.362 -1
14.364 -1
14.366 0
14.367 -1
14.369 -0
14.371 -0
14.373 -0
14.375 -0
14.377 0
14.378 -1
14.380 -0
14.382 -0
14.384 -1
14.386 -1
14.388 -1
14.389 -1
14.391 -1
14.393 -1
14.395 -1
14.397 -1
14.399 -1
14.400 -1
14.402 -1
14.404 -0
14.406 0
14.408 1
14.410 1
14.412 1
14.413 2
14.415 1
14.417 1
14.419 1
14.421 2
14.423 2
14.424 2
14.426 2
14.428 3
14.430 3
14.432 3
14.434 2
14.435 2
14.437 3
14.439 3
14.441 3
14.443 3
14.445 3
14.446 3
14.448 3
14.450 2
14.452 2
14.454 1
14.456 1
14.457 1
14.459 1
14.461 2
14.463 1
14.465 2
14.467 1
14.468 1
14.470 2
14.472 2
14.474 2
14.476 3
14.478 2
14.479 2
14.481 3
14.483 2
14.485 3
14.487 3
14.489 3
14.491 3
14.492 2
14.494 3
14.496 3
14.498 4
14.500 3
14.502 4
14.503 4
14.505 4
14.507 4
14.509 3
14.511 3
14.513 3
14.514 2
14.516 2
14.518 2
14.520 2
14.522 2
14.524 2
14.525 1
14.527 0
14.529 0
14.531 1
14.533 -0
14.535 1
14.536 0
14.538 -0
14.540 0
14.542 1
14.544 1
14.546 1
14.547 1
14.549 1
14.551 1
14.553 1
14.555 1
14.557 1
14.559 1
14.560 1
14.562 1
14.564 2
14.566 1
14.568 1
14.570 1
14.571 1
14.573 1
14.575 1
14.577 1
14.579 2
14.581 2
14.582 1
14.584 2
14.586 2
14.588 2
14.590 2
14.592 2
14.593 2
14.595 2
14.597 2
14.599 1
14.601 2
14.603 2
14.604 2
14.606 2
14.608 3
14.610 2
14.612 3
14.614 3
14.616 3
14.617 3
14.619 4
14.621 3
14.623 4
14.625 4
14.627 4
14.628 4
14.630 4
14.632 4
14.634 4
14.636 4
14.638 3
14.639 3
14.641 4
14.643 3
14.645 2
14.647 2
14.649 1
14.650 1
14.652 1
14.654 1
14.656 1
14.658 0
14.660 -0
14.662 0
14.663 -0
14.665 -1
14.667 -1
14.669 -1
14.671 -1
14.673 -0
14.674 -1
14.676 -1
14.678 -1
14.680 -1
14.682 -1
14.684 0
14.685 1
14.687 1
14.689 2
14.691 3
14.693 3
14.695 3
14.696 3
14.698 3
14.700 3
14.702 3
14.704 3
14.706 4
14.708 4
14.709 4
14.711 4
14.713 5
14.715 4
14.717 5
14.719 5
14.720 4
14.722 4
14.724 4
14.726 4
14.728 4
14.730 4
14.731 4
14.733 4
14.735 3
14.737 3
14.739 3
14.741 2
14.742 2
14.744 2
14.746 2
14.748 1
14.750 1
14.752 1
14.754 1
14.755 1
14.757 1
14.759 -0
14.761 -0
14.763 0
14.765 0
14.766 1
14.768 1
14.770 1
14.772 1
14.774 1
14.776 1
14.777 1
14.779 0
14.781 0
14.783 0
14.785 -0
14.787 0
14.789 0
14.790 0
14.792 -0
14.794 0
14.796 1
14.798 0
14.800 1
14.801 1
14.803 0
14.805 1
14.807 1
14.809 1
14.811 2
14.812 2
14.814 1
14.816 1
14.818 2
14.820 2
14.822 2
14.823 2
14.825 1
14.827 1
14.829 1
14.831 1
14.833 2
14.835 1
14.836 1
14.838 1
14.840 1
14.842 1
14.844 2
14.846 2
14.847 2
14.849 3
14.851 3
14.853 3
14.855 3
14.857 4
14.858 4
14.860 3
14.862 4
14.864 3
14.866 4
14.868 3
14.870 4
14.871 4
14.873 4
14.875 4
14.877 4
14.879 4
14.881 3
14.882 3
14.884 3
14.886 3
14.888 3
14.890 3
14.892 3
14.893 3
14.895 3
14.897 2
14.899 2
14.901 3
14.903 2
14.905 2
14.906 2
14.908 1
14.910 1
14.912 2
14.914 1
14.916 1
14.917 1
14.919 2
14.921 2
14.923 2
14.925 2
14.927 3
14.929 3
14.930 3
14.932 3
14.934 4
14.936 3
14.938 4
14.940 4
14.941 4
14.943 4
14.945 4
14.947 4
14.949 5
14.951 5
14.952 4
14.954 5
14.956 4
14.958 3
14.960 4
14.962 4
14.964 4
14.965 5
14.967 5
14.969 4
14.971 4
14.973 4
14.975 3
14.976 4
14.978 3
14.980 3
14.982 4
14.984 4
14.986 3
14.987 3
14.989 2
14.991 2
14.993 2
14.995 2
14.997 2
14.999 2
15.000 3
15.002 2
15.004 2
15.006 2
15.008 1
15.010 2
15.011 2
15.013 1
15.015 1
15.017 1
15.019 2
15.021 1
15.023 1
15.024 1
15.026 2
15.028 2
15.030 2
15.032 2
15.034 2
15.035 2
15.037 2
15.039 3
15.041 2
15.043 3
15.045 3
15.047 3
15.048 4
15.050 3
15.052 3
15.054 3
15.056 3
15.058 2
15.059 3
15.061 3
15.063 3
15.065 3
15.067 3
15.069 2
15.070 2
15.072 2
15.074 2
15.076 2
15.078 2
15.080 1
15.082 2
15.083 2
15.085 1
15.087 1
15.089 1
15.091 1
15.093 1
15.094 1
15.096 1
15.098 2
15.100 2
15.102 2
15.104 2
15.106 2
15.107 3
15.109 4
15.111 4
15.113 4
15.115 4
15.117 4
15.118 4
15.120 4
15.122 4
15.124 3
15.126 3
15.128 4
15.130 4
15.131 4
15.133 4
15.135 4
15.137 4
15.139 4
15.141 4
15.142 4
15.144 4
15.146 3
15.148 3
15.150 2
15.152 2
15.154 2
15.155 1
15.157 1
15.159 1
15.161 0
15.163 -0
15.165 0
15.166 0
15.168 -0
15.170 0
15.172 1
15.174 1
15.176 1
15.178 2
15.179 2
15.181 2
15.183 2
15.185 2
15.187 2
15.189 3
15.190 3
15.192 4
15.194 4
15.196 4
15.198 3
15.200 3
15.202 3
15.203 3
15.205 4
15.207 4
15.209 5
15.211 6
15.213 6
15.214 6
15.216 6
15.218 6
15.220 6
15.222 7
15.224 6
15.226 6
15.227 6
15.229 6
15.231 5
15.233 5
15.235 4
15.237 4
15.238 4
15.240 3
15.242 3
15.244 3
15.246 2
15.248 3
15.250 2
15.251 2
15.253 2
15.255 2
15.257 1
15.259 1
15.261 1
15.262 1
15.264 0
15.266 -0
15.268 -1
15.270 -1
15.272 -1
15.274 -1
15.275 -1
15.277 -1
15.279 -1
15.281 -1
15.283 -1
15.285 -1
15.286 -0
15.288 0
15.290 1
15.292 2
15.294 3
15.296 3
15.298 3
15.299 4
15.301 5
15.303 5
15.305 5
15.307 5
15.309 5
15.310 5
15.312 5
15.314 5
15.316 5
15.318 5
15.320 5
15.322 5
15.323 5
15.325 5
15.327 5
15.329 4
15.331 5
15.333 5
15.334 4
15.336 4
15.338 4
15.340 4
15.342 3
15.344 3
15.346 3
15.347 2
15.349 2
15.351 2
15.353 2
15.355 1
15.357 1
15.359 2
15.360 2
15.362 1
15.364 2
15.366 2
15.368 2
15.370 3
15.371 3
15.373 3
15.375 4
15.377 4
15.379 3
15.381 3
15.383 3
15.384 3
15.386 3
15.388 3
15.390 3
15.392 4
15.394 4
15.395 3
15.397 3
15.399 3
15.401 2
15.403 2
15.405 2
15.407 2
15.408 2
15.410 1
15.412 1
15.414 1
15.416 1
15.418 -0
15.420 0
15.421 0
15.423 -0
15.425 0
15.427 1
15.429 0
15.431 1
15.432 1
15.434 1
15.436 1
15.438 1
15.440 1
15.442 2
15.444 2
15.445 2
15.447 2
15.449 3
15.451 3
15.453 3
15.455 3
15.457 3
15.458 3
15.460 4
15.462 4
15.464 4
15.466 5
15.468 5
15.469 5
15.471 6
15.473 5
15.475 5
15.477 5
15.479 5
15.481 4
15.482 5
15.484 5
15.486 4
15.488 4
15.490 4
15.492 4
15.493 4
15.495 3
15.497 4
15.499 4
15.501 4
15.503 4
15.505 4
15.506 4
15.508 4
15.510 4
15.512 3
15.514 3
15.516 3
15.518 3
15.519 3
15.521 3
15.523 3
15.525 3
15.527 4
15.529 4
15.530 5
15.532 4
15.534 4
15.536 4
15.538 5
15.540 4
15.542 4
15.543 4
15.545 3
15.547 3
15.549 3
15.551 3
15.553 3
15.555 3
15.556 4
15.558 3
15.560 3
15.562 3
15.564 3
15.566 3
15.568 3
15.569 3
15.571 3
15.573 2
15.575 2
15.577 3
15.579 2
15.580 3
15.582 2
15.584 1
15.586 1
15.588 1
15.590 0
15.592 0
15.593 1
15.595 1
15.597 1
15.599 0
15.601 0
15.603 1
15.605 1
15.606 1
15.608 1
15.610 1
15.612 0
15.614 0
15.616 0
15.617 0
15.619 0
15.621 1
15.623 0
15.625 0
15.627 1
15.629 1
15.630 1
15.632 1
15.634 0
15.636 1
15.638 1
15.640 1
15.642 2
15.643 2
15.645 2
15.647 3
15.649 3
15.651 3
15.653 4
15.655 4
15.656 3
15.658 4
15.660 5
15.662 5
15.664 5
15.666 5
15.667 4
15.669 5
15.671 5
15.673 5
15.675 5
15.677 4
15.679 4
15.680 4
15.682 3
15.684 3
15.686 3
15.688 3
15.690 2
15.692 2
15.693 2
15.695 2
15.697 2
15.699 3
15.701 2
15.703 3
15.705 2
15.706 2
15.708 2
15.710 2
15.712 1
15.714 1
15.716 0
15.717 0
15.719 1
15.721 1
15.723 2
15.725 2
15.727 2
15.729 2
15.730 3
15.732 3
15.734 2
15.736 3
15.738 3
15.740 2
15.742 3
15.743 3
15.745 2
15.747 2
15.749 2
15.751 2
15.753 2
15.755 2
15.756 1
15.758 1
15.760 1
15.762 0
15.764 1
15.766 1
15.768 1
15.769 1
15.771 2
15.773 2
15.775 2
15.777 1
15.779 1
15.780 1
15.782 1
15.784 0
15.786 -0
15.788 0
15.790 0
15.792 1
15.793 1
15.795 0
15.797 1
15.799 2
15.801 2
15.803 3
15.805 3
15.806 2
15.808 3
15.810 2
15.812 3
15.814 3
15.816 3
15.818 3
15.819 3
15.821 4
15.823 3
15.825 4
15.827 4
15.829 3
15.831 4
15.832 4
15.834 5
15.836 5
15.838 4
15.840 3
15.842 4
15.844 3
15.845 4
15.847 4
15.849 4
15.851 4
15.853 4
15.855 3
15.856 2
15.858 2
15.860 2
15.862 2
15.864 2
15.866 2
15.868 2
15.869 2
15.871 2
15.873 2
15.875 3
15.877 3
15.879 2
15.881 2
15.882 2
15.884 2
15.886 2
15.888 1
15.890 0
15.892 1
15.894 1
15.895 1
15.897 2
15.899 2
15.901 1
15.903 1
15.905 1
15.907 1
15.908 2
15.910 2
15.912 2
15.914 2
15.916 2
15.918 2
15.920 2
15.921 2
15.923 2
15.925 3
15.927 3
15.929 3
15.931 4
15.933 4
15.934 4
15.936 5
15.938 5
15.940 4
15.942 5
15.944 6
15.946 6
15.947 6
15.949 7
15.951 6
15.953 6
15.955 6
15.957 5
15.958 5
15.960 5
15.962 4
15.964 4
15.966 3
15.968 3
15.970 3
15.971 2
15.973 2
15.975 1
15.977 1
15.979 0
15.981 -0
15.983 -0
15.984 -1
15.986 -0
15.988 -1
15.990 -1
15.992 -1
15.994 -1
15.996 -2
15.997 -2
15.999 -2
16.001 -2
16.003 -2
16.005 -2
16.007 -1
16.009 -0
16.010 -0
16.012 -0
16.014 1
16.016 1
16.018 1
16.020 2
16.022 2
16.023 2
16.025 3
16.027 4
16.029 3
16.031 4
16.033 4
16.035 4
16.036 3
16.038 3
16.040 3
16.042 2
16.044 3
16.046 3
16.048 3
16.049 3
16.051 2
16.053 3
16.055 2
16.057 2
16.059 2
16.061 1
16.062 1
16.064 1
16.066 1
16.068 2
16.070 1
16.072 1
16.074 1
16.075 1
16.077 1
16.079 1
16.081 0
16.083 0
16.085 0
16.087 0
16.088 0
16.090 0
16.092 1
16.094 2
16.096 2
16.098 3
16.100 3
16.101 2
16.103 3
16.105 3
16.107 3
16.109 3
16.111 4
16.113 3
16.114 3
16.116 4
16.118 4
16.120 4
16.122 4
16.124 4
16.126 4
16.127 4
16.129 4
16.131 3
16.133 4
16.135 3
16.137 4
16.139 4
16.140 3
16.142 4
16.144 3
16.146 3
16.148 3
16.150 3
16.152 2
16.153 2
16.155 2
16.157 2
16.159 2
16.161 2
16.163 1
16.165 2
16.166 2
16.168 2
16.170 2
16.172 2
16.174 2
16.176 2
16.178 3
16.179 2
16.181 3
16.183 3
16.185 2
16.187 4
16.189 3
16.191 3
16.192 4
16.194 4
16.196 3
16.198 4
16.200 4
16.202 4
16.204 4
16.205 4
16.207 4
16.209 4
16.211 4
16.213 4
16.215 4
16.217 5
16.218 5
16.220 5
16.222 5
16.224 4
16.226 4
16.228 4
16.230 3
16.231 3
16.233 3
16.235 3
16.237 3
16.239 3
16.241 3
16.243 3
16.244 3
16.246 4
16.248 4
16.250 4
16.252 4
16.254 4
16.256 4
16.257 5
16.259 5
16.261 5
16.263 6
16.265 6
16.267 7
16.269 7
16.271 7
16.272 7
16.274 7
16.276 7
16.278 7
16.280 7
16.282 7
16.284 8
16.285 7
16.287 8
16.289 8
16.291 8
16.293 7
16.295 8
16.297 8
16.298 7
16.300 7
16.302 6
16.304 6
16.306 5
16.308 4
16.310 4
16.311 4
16.313 3
16.315 4
16.317 4
16.319 3
16.321 3
16.323 3
16.324 2
16.326 2
16.328 2
16.330 2
16.332 3
16.334 3
16.336 2
16.337 3
16.339 3
16.341 3
16.343 4
16.345 3
16.347 4
16.349 4
16.350 4
16.352 4
16.354 4
16.356 4
16.358 4
16.360 4
16.362 3
16.363 4
16.365 4
16.367 3
16.369 3
16.371 3
16.373 3
16.375 3
16.377 3
16.378 3
16.380 3
16.382 2
16.384 2
16.386 2
16.388 1
16.390 2
16.391 1
16.393 2
16.395 2
16.397 2
16.399 2
16.401 2
16.403 1
16.404 1
16.406 1
16.408 1
16.410 1
16.412 1
16.414 1
16.416 2
16.417 3
16.419 3
16.421 3
16.423 2
16.425 3
16.427 3
16.429 3
16.430 3
16.432 4
16.434 4
16.436 3
16.438 3
16.440 3
16.442 2
16.444 3
16.445 3
16.447 3
16.449 4
16.451 3
16.453 3
16.455 4
16.457 4
16.458 3
16.460 3
16.462 3
16.464 2
16.466 3
16.468 3
16.470 3
16.471 4
16.473 3
16.475 3
16.477 3
16.479 3
16.481 2
16.483 2
16.484 2
16.486 2
16.488 2
16.490 2
16.492 2
16.494 3
16.496 3
16.497 2
16.499 3
16.501 3
16.503 2
16.505 2
16.507 2
16.509 2
16.511 2
16.512 2
16.514 2
16.516 3
16.518 2
16.520 2
16.522 2
16.524 2
16.525 2
16.527 3
16.529 3
16.531 3
16.533 3
16.535 2
16.537 2
16.538 2
16.540 2
16.542 1
16.544 2
16.546 1
16.548 1
16.550 1
16.551 2
16.553 2
16.555 2
16.557 2
16.559 1
16.561 2
16.563 2
16.565 2
16.566 2
16.568 3
16.570 3
16.572 3
16.574 3
16.576 2
16.578 3
16.579 3
16.581 2
16.583 2
16.585 2
16.587 2
16.589 2
16.591 3
16.592 3
16.594 2
16.596 3
16.598 3
16.600 3
16.602 3
16.604 2
16.606 3
16.607 2
16.609 2
16.611 3
16.613 3
16.615 2
16.617 2
16.619 3
16.620 2
16.622 2
16.624 1
16.626 1
16.628 1
16.630 1
16.632 1
16.633 1
16.635 1
16.637 1
16.639 2
16.641 2
16.643 1
16.645 1
16.647 2
16.648 2
16.650 2
16.652 2
16.654 2
16.656 2
16.658 3
16.660 2
16.661 2
16.663 3
16.665 2
16.667 2
16.669 2
16.671 2
16.673 2
16.674 2
16.676 2
16.678 3
16.680 2
16.682 2
16.684 2
16.686 2
16.688 2
16.689 3
16.691 3
16.693 3
16.695 4
16.697 4
16.699 3
16.701 3
16.702 3
16.704 3
16.706 3
16.708 3
16.710 2
16.712 2
16.714 3
16.715 3
16.717 3
16.719 3
16.721 2
16.723 2
16.725 3
16.727 3
16.729 2
16.730 3
16.732 3
16.734 3
16.736 3
16.738 4
16.740 4
16.742 4
16.743 4
16.745 4
16.747 4
16.749 5
16.751 5
16.753 6
16.755 5
16.756 5
16.758 4
16.760 5
16.762 5
16.764 4
16.766 3
16.768 5
16.770 5
16.771 4
16.773 4
16.775 4
16.777 4
16.779 5
16.781 5
16.783 4
16.784 4
16.786 4
16.788 3
16.790 3
16.792 4
16.794 3
16.796 3
16.798 4
16.799 3
16.801 4
16.803 3
16.805 2
16.807 2
16.809 2
16.811 2
16.812 2
16.814 2
16.816 2
16.818 3
16.820 3
16.822 3
16.824 4
16.826 4
16.827 4
16.829 5
16.831 4
16.833 4
16.835 4
16.837 5
16.839 4
16.840 4
16.842 3
16.844 3
16.846 4
16.848 4
16.850 3
16.852 4
16.854 4
16.855 4
16.857 4
16.859 4
16.861 4
16.863 5
16.865 5
16.867 4
16.868 4
16.870 4
16.872 3
16.874 4
16.876 4
16.878 4
16.880 4
16.881 4
16.883 4
16.885 4
16.887 4
16.889 4
16.891 4
16.893 4
16.895 5
16.896 4
16.898 5
16.900 4
16.902 4
16.904 4
16.906 3
16.908 4
16.909 4
16.911 4
16.913 4
16.915 4
16.917 3
16.919 4
16.921 4
16.923 4
16.924 4
16.926 4
16.928 3
16.930 3
16.932 3
16.934 2
16.936 2
16.938 2
16.939 2
16.941 2
16.943 1
16.945 1
16.947 2
16.949 1
16.951 1
16.952 1
16.954 1
16.956 1
16.958 2
16.960 2
16.962 2
16.964 2
16.966 2
16.967 2
16.969 3
16.971 3
16.973 4
16.975 4
16.977 4
16.979 3
16.980 3
16.982 3
16.984 3
16.986 3
16.988 4
16.990 4
16.992 4
16.994 4
16.995 3
16.997 4
16.999 4
17.001 3
17.003 3
17.005 3
17.007 3
17.008 3
17.010 3
17.012 2
17.014 2
17.016 2
17.018 2
17.020 2
17.022 2
17.023 2
17.025 2
17.027 2
17.029 2
17.031 2
17.033 2
17.035 1
17.036 2
17.038 2
17.040 2
17.042 2
17.044 2
17.046 2
17.048 2
17.050 3
17.051 3
17.053 3
17.055 4
17.057 3
17.059 4
17.061 3
17.063 3
17.065 3
17.066 3
17.068 3
17.070 3
17.072 3
17.074 2
17.076 2
17.078 3
17.079 2
17.081 3
17.083 3
17.085 3
17.087 3
17.089 4
17.091 4
17.093 3
17.094 4
17.096 3
17.098 4
17.100 4
17.102 4
17.104 4
17.106 3
17.108 3
17.109 3
17.111 2
17.113 2
17.115 2
17.117 2
17.119 1
17.121 2
17.122 2
17.124 2
17.126 2
17.128 2
17.130 2
17.132 2
17.134 2
17.136 2
17.137 2
17.139 2
17.141 2
17.143 2
17.145 2
17.147 1
17.149 2
17.150 2
17.152 2
17.154 2
17.156 2
17.158 2
17.160 2
17.162 3
17.164 3
17.165 3
17.167 3
17.169 2
17.171 4
17.173 3
17.175 3
17.177 3
17.179 2
17.180 2
17.182 2
17.184 2
17.186 1
17.188 1
17.190 0
17.192 0
17.194 0
17.195 1
17.197 1
17.199 1
17.201 2
17.203 2
17.205 2
17.207 2
17.208 2
17.210 2
17.212 1
17.214 1
17.216 1
17.218 2
17.220 2
17.222 3
17.223 3
17.225 3
17.227 3
17.229 4
17.231 4
17.233 4
17.235 4
17.237 4
17.238 5
17.240 5
17.242 5
17.244 5
17.246 5
17.248 4
17.250 4
17.251 5
17.253 4
17.255 5
17.257 5
17.259 4
17.261 4
17.263 3
17.265 3
17.266 3
17.268 3
17.270 2
17.272 2
17.274 2
17.276 2
17.278 2
17.280 2
17.281 2
17.283 1
17.285 2
17.287 1
17.289 1
17.291 1
17.293 0
17.295 0
17.296 0
17.298 -0
17.300 1
17.302 2
17.304 2
17.306 3
17.308 3
17.309 3
17.311 3
17.313 4
17.315 4
17.317 4
17.319 5
17.321 5
17.323 5
17.324 5
17.326 4
17.328 5
17.330 5
17.332 4
17.334 5
17.336 5
17.338 5
17.339 5
17.341 5
17.343 4
17.345 4
17.347 4
17.349 3
17.351 3
17.353 3
17.354 2
17.356 2
17.358 2
17.360 1
17.362 2
17.364 2
17.366 1
17.368 1
17.369 1
17.371 1
17.373 1
17.375 1
17.377 1
17.379 2
17.381 3
17.383 2
17.384 3
17.386 4
17.388 4
17.390 4
17.392 3
17.394 3
17.396 3
17.397 4
17.399 4
17.401 5
17.403 5
17.405 5
17.407 4
17.409 5
17.411 4
17.412 5
17.414 5
17.416 4
17.418 5
17.420 5
17.422 4
17.424 4
17.426 5
17.427 4
17.429 4
17.431 4
17.433 4
17.435 4
17.437 4
17.439 4
17.441 4
17.442 5
17.444 4
17.446 4
17.448 4
17.450 4
17.452 5
17.454 5
17.456 4
17.457 5
17.459 6
17.461 6
17.463 6
17.465 6
17.467 6
17.469 6
17.471 6
17.472 5
17.474 5
17.476 4
17.478 5
17.480 5
17.482 5
17.484 5
17.486 5
17.487 4
17.489 3
17.491 3
17.493 2
17.495 2
17.497 2
17.499 2
17.501 1
17.502 1
17.504 1
17.506 -0
17.508 -0
17.510 0
17.512 0
17.514 0
17.516 0
17.517 -0
17.519 -0
17.521 0
17.523 -0
17.525 -1
17.527 -1
17.529 -1
17.530 -1
17.532 -1
17.534 -0
17.536 0
17.538 1
17.540 1
17.542 2
17.544 2
17.545 2
17.547 3
17.549 2
17.551 2
17.553 3
17.555 3
17.557 3
17.559 4
17.560 5
17.562 4
17.564 5
17.566 5
17.568 5
17.570 5
17.572 5
17.574 4
17.575 4
17.577 5
17.579 4
17.581 4
17.583 4
17.585 3
17.587 3
17.589 3
17.590 2
17.592 3
17.594 3
17.596 3
17.598 3
17.600 3
17.602 3
17.604 2
17.605 2
17.607 2
17.609 1
17.611 1
17.613 2
17.615 2
17.617 2
17.619 3
17.620 3
17.622 3
17.624 3
17.626 3
17.628 3
17.630 2
17.632 3
17.634 3
17.635 2
17.637 3
17.639 4
17.641 3
17.643 3
17.645 4
17.647 3
17.649 3
17.650 3
17.652 4
17.654 4
17.656 3
17.658 3
17.660 3
17.662 4
17.664 4
17.665 4
17.667 4
17.669 3
17.671 3
17.673 3
17.675 2
17.677 3
17.679 3
17.681 3
17.682 2
17.684 2
17.686 2
17.688 3
17.690 2
17.692 2
17.694 1
17.696 1
17.697 1
17.699 2
17.701 1
17.703 1
17.705 1
17.707 1
17.709 1
17.711 1
17.712 1
17.714 1
17.716 1
17.718 1
17.720 0
17.722 0
17.724 1
17.726 0
17.727 1
17.729 0
17.731 1
17.733 1
17.735 1
17.737 1
17.739 1
17.741 1
17.742 0
17.744 1
17.746 1
17.748 0
17.750 1
17.752 0
17.754 -0
17.756 -0
17.757 0
17.759 0
17.761 0
17.763 0
17.765 -0
17.767 -0
17.769 0
17.771 0
17.772 0
17.774 0
17.776 -1
17.778 -0
17.780 0
17.782 0
17.784 1
17.786 2
17.787 1
17.789 2
17.791 2
17.793 2
17.795 2
17.797 2
17.799 1
17.801 2
17.802 2
17.804 1
17.806 2
17.808 2
17.810 1
17.812 2
17.814 2
17.816 2
17.818 2
17.819 2
17.821 1
17.823 0
17.825 1
17.827 1
17.829 1
17.831 2
17.833 1
17.834 1
17.836 2
17.838 2
17.840 2
17.842 2
17.844 2
17.846 2
17.848 2
17.849 2
17.851 2
17.853 2
17.855 2
17.857 2
17.859 3
17.861 3
17.863 3
17.864 3
17.866 3
17.868 4
17.870 4
17.872 4
17.874 4
17.876 4
17.878 3
17.879 3
17.881 3
17.883 3
17.885 3
17.887 3
17.889 3
17.891 3
17.893 3
17.895 4
17.896 4
17.898 4
17.900 4
17.902 4
17.904 4
17.906 4
17.908 4
17.910 4
17.911 4
17.913 5
17.915 5
17.917 5
17.919 5
17.921 5
17.923 4
17.925 4
17.926 3
17.928 3
17.930 4
17.932 4
17.934 4
17.936 4
17.938 4
17.940 2
17.941 3
17.943 3
17.945 2
17.947 2
17.949 2
17.951 2
17.953 2
17.955 2
17.957 2
17.958 2
17.960 2
17.962 1
17.964 1
17.966 2
17.968 1
17.970 1
17.972 2
17.973 1
17.975 1
17.977 2
17.979 2
17.981 2
17.983 2
17.985 2
17.987 3
17.988 3
17.990 3
17.992 3
17.994 4
17.996 3
17.998 3
18.000 4
18.002 3
18.003 3
18.005 3
18.007 3
18.009 3
18.011 4
18.013 3
18.015 4
18.017 4
18.019 4
18.020 3
18.022 3
18.024 3
18.026 3
18.028 3
18.030 3
18.032 3
18.034 3
18.035 3
18.037 3
18.039 3
18.041 3
18.043 3
18.045 3
18.047 2
18.049 1
18.050 2
18.052 1
18.054 1
18.056 1
18.058 0
18.060 1
18.062 1
18.064 0
18.066 -0
18.067 -1
18.069 -1
18.071 -1
18.073 -1
18.075 -1
18.077 -1
18.079 -1
18.081 -2
18.082 -2
18.084 -1
18.086 -1
18.088 -1
18.090 0
18.092 0
18.094 0
18.096 0
18.098 0
18.099 0
18.101 1
18.103 1
18.105 1
18.107 1
18.109 1
18.111 2
18.113 2
18.114 1
18.116 2
18.118 2
18.120 3
18.122 3
18.124 3
18.126 2
18.128 3
18.129 3
18.131 3
18.133 3
18.135 3
18.137 3
18.139 3
18.141 3
18.143 2
18.145 2
18.146 2
18.148 1
18.150 1
18.152 0
18.154 1
18.156 1
18.158 1
18.160 1
18.161 2
18.163 2
18.165 2
18.167 3
18.169 3
18.171 3
18.173 3
18.175 3
18.177 3
18.178 3
18.180 3
18.182 3
18.184 4
18.186 4
18.188 3
18.190 4
18.192 4
18.193 4
18.195 4
18.197 5
18.199 4
18.201 5
18.203 5
18.205 5
18.207 5
18.209 5
18.210 5
18.212 5
18.214 5
18.216 5
18.218 4
18.220 4
18.222 4
18.224 4
18.225 4
18.227 3
18.229 3
18.231 3
18.233 3
18.235 3
18.237 3
18.239 2
18.241 3
18.242 2
18.244 2
18.246 2
18.248 3
18.250 2
18.252 3
18.254 3
18.256 3
18.257 3
18.259 3
18.261 3
18.263 3
18.265 3
18.267 3
18.269 4
18.271 4
18.273 4
18.274 4
18.276 4
18.278 4
18.280 4
18.282 4
18.284 4
18.286 4
18.288 4
18.289 3
18.291 3
18.293 3
18.295 2
18.297 2
18.299 2
18.301 1
18.303 1
18.305 1
18.306 1
18.308 0
18.310 1
18.312 1
18.314 1
18.316 1
18.318 0
18.320 1
18.322 1
18.323 -0
18.325 0
18.327 -0
18.329 -1
18.331 0
18.333 0
18.335 0
18.337 0
18.338 1
18.340 1
18.342 1
18.344 2
18.346 2
18.348 2
18.350 3
18.352 3
18.354 3
18.355 5
18.357 5
18.359 5
18.361 5
18.363 5
18.365 6
18.367 7
18.369 7
18.370 7
18.372 8
18.374 8
18.376 8
18.378 8
18.380 8
18.382 9
18.384 9
18.386 8
18.387 8
18.389 8
18.391 8
18.393 8
18.395 7
18.397 7
18.399 7
18.401 7
18.403 6
18.404 6
18.406 5
18.408 5
18.410 4
18.412 4
18.414 3
18.416 2
18.418 2
18.419 1
18.421 1
18.423 1
18.425 1
18.427 0
18.429 1
18.431 0
18.433 -0
18.435 -0
18.436 -0
18.438 -0
18.440 1
18.442 0
18.444 0
18.446 1
18.448 0
18.450 1
18.452 1
18.453 2
18.455 2
18.457 2
18.459 2
18.461 2
18.463 2
18.465 2
18.467 3
18.468 3
18.470 2
18.472 2
18.474 3
18.476 3
18.478 4
18.480 3
18.482 3
18.484 4
18.485 3
18.487 3
18.489 3
18.491 3
18.493 3
18.495 3
18.497 3
18.499 3
18.501 2
18.502 3
18.504 3
18.506 3
18.508 3
18.510 3
18.512 3
18.514 3
18.516 2
18.518 3
18.519 3
18.521 3
18.523 3
18.525 3
18.527 3
18.529 3
18.531 2
18.533 2
18.534 2
18.536 2
18.538 1
18.540 2
18.542 2
18.544 1
18.546 2
18.548 1
18.550 0
18.551 -0
18.553 0
18.555 -0
18.557 -0
18.559 0
18.561 0
18.563 0
18.565 0
18.567 -1
18.568 -1
18.570 -0
18.572 -1
18.574 -0
18.576 -0
18.578 -0
18.580 0
18.582 1
18.584 0
18.585 1
18.587 1
18.589 1
18.591 2
18.593 2
18.595 2
18.597 3
18.599 3
18.601 2
18.602 3
18.604 3
18.606 3
18.608 3
18.610 3
18.612 2
18.614 2
18.616 2
18.617 2
18.619 2
18.621 2
18.623 2
18.625 2
18.627 2
18.629 2
18.631 2
18.633 1
18.634 1
18.636 1
18.638 1
18.640 1
18.642 2
18.644 2
18.646 1
18.648 1
18.650 1
18.651 1
18.653 2
18.655 2
18.657 3
18.659 2
18.661 2
18.663 2
18.665 3
18.667 3
18.668 2
18.670 3
18.672 2
18.674 2
18.676 2
18.678 2
18.680 2
18.682 2
18.684 3
18.685 2
18.687 2
18.689 2
18.691 2
18.693 2
18.695 2
18.697 2
18.699 1
18.701 2
18.702 2
18.704 2
18.706 1
18.708 0
18.710 1
18.712 2
18.714 2
18.716 2
18.718 1
18.719 1
18.721 2
18.723 2
18.725 1
18.727 1
18.729 2
18.731 2
18.733 2
18.735 2
18.736 2
18.738 2
18.740 2
18.742 2
18.744 2
18.746 1
18.748 1
18.750 2
18.752 2
18.753 1
18.755 2
18.757 2
18.759 2
18.761 2
18.763 3
18.765 2
18.767 3
18.769 2
18.770 3
18.772 3
18.774 3
18.776 2
18.778 3
18.780 3
18.782 3
18.784 3
18.786 3
18.787 4
18.789 5
18.791 4
18.793 4
18.795 5
18.797 6
18.799 6
18.801 5
18.803 5
18.804 5
18.806 5
18.808 6
18.810 6
18.812 6
18.814 7
18.816 6
18.818 6
18.820 5
18.821 5
18.823 4
18.825 4
18.827 4
18.829 3
18.831 3
18.833 3
18.835 3
18.837 3
18.838 3
18.840 3
18.842 3
18.844 3
18.846 2
18.848 2
18.850 1
18.852 1
18.854 1
18.855 1
18.857 1
18.859 1
18.861 1
18.863 0
18.865 1
18.867 -0
18.869 0
18.871 0
18.872 0
18.874 1
18.876 1
18.878 0
18.880 1
18.882 1
18.884 1
18.886 1
18.888 2
18.889 2
18.891 2
18.893 2
18.895 2
18.897 2
18.899 2
18.901 2
18.903 2
18.905 2
18.906 2
18.908 2
18.910 3
18.912 3
18.914 3
18.916 4
18.918 5
18.920 5
18.922 4
18.923 4
18.925 4
18.927 5
18.929 4
18.931 4
18.933 4
18.935 4
18.937 4
18.939 5
18.941 5
18.942 4
18.944 4
18.946 4
18.948 4
18.950 3
18.952 3
18.954 3
18.956 4
18.958 3
18.959 3
18.961 4
18.963 4
18.965 4
18.967 4
18.969 4
18.971 4
18.973 5
18.975 4
18.976 3
18.978 3
18.980 4
18.982 4
18.984 3
18.986 2
18.988 3
18.990 3
18.992 3
18.993 3
18.995 4
18.997 4
18.999 4
19.001 4
19.003 4
19.005 4
19.007 4
19.009 3
19.010 3
19.012 4
19.014 4
19.016 3
19.018 3
19.020 2
19.022 2
19.024 3
19.026 2
19.028 1
19.029 2
19.031 1
19.033 1
19.035 1
19.037 1
19.039 1
19.041 1
19.043 1
19.045 1
19.046 2
19.048 2
19.050 2
19.052 2
19.054 2
19.056 2
19.058 2
19.060 2
19.062 1
19.063 1
19.065 1
19.067 2
19.069 1
19.071 1
19.073 1
19.075 2
19.077 2
19.079 2
19.081 3
19.082 3
19.084 4
19.086 4
19.088 3
19.090 3
19.092 3
19.094 4
19.096 4
19.098 4
19.099 4
19.101 4
19.103 3
19.105 3
19.107 3
19.109 3
19.111 3
19.113 3
19.115 2
19.116 2
19.118 2
19.120 2
19.122 2
19.124 2
19.126 3
19.128 4
19.130 4
19.132 4
19.134 4
19.135 4
19.137 4
19.139 4
19.141 4
19.143 3
19.145 3
19.147 2
19.149 2
19.151 1
19.152 1
19.154 1
19.156 1
19.158 1
19.160 1
19.162 1
19.164 1
19.166 1
19.168 1
19.169 1
19.171 2
19.173 1
19.175 2
19.177 2
19.179 2
19.181 2
19.183 2
19.185 1
19.187 0
19.188 0
19.190 0
19.192 0
19.194 0
19.196 -0
19.198 0
19.200 0
19.202 0
19.204 1
19.205 1
19.207 1
19.209 2
19.211 3
19.213 3
19.215 3
19.217 3
19.219 2
19.221 3
19.223 3
19.224 2
19.226 3
19.228 3
19.230 2
19.232 2
19.234 2
19.236 2
19.238 2
19.240 3
19.241 3
19.243 3
19.245 2
19.247 2
19.249 2
19.251 2
19.253 2
19.255 2
19.257 2
19.259 2
19.260 2
19.262 2
19.264 1
19.266 1
19.268 0
19.270 -0
19.272 -0
19.274 -0
19.276 0
19.277 0
19.279 -0
19.281 -0
19.283 -0
19.285 -0
19.287 -0
19.289 -0
19.291 0
19.293 -0
19.295 0
19.296 1
19.298 0
19.300 0
19.302 0
19.304 -0
19.306 0
19.308 0
19.310 0
19.312 1
19.313 1
19.315 1
19.317 1
19.319 1
19.321 2
19.323 2
19.325 2
19.327 2
19.329 2
19.331 1
19.332 1
19.334 2
19.336 1
19.338 1
19.340 1
19.342 1
19.344 0
19.346 1
19.348 1
19.349 0
19.351 0
19.353 -0
19.355 -0
19.357 0
19.359 -0
19.361 -1
19.363 -0
19.365 -1
19.367 -2
19.368 -2
19.370 -1
19.372 -2
19.374 -2
19.376 -2
19.378 -2
19.380 -2
19.382 -2
19.384 -2
19.385 -2
19.387 -2
19.389 -2
19.391 -2
19.393 -1
19.395 -1
19.397 -0
19.399 -1
19.401 -1
19.403 -1
19.404 -0
19.406 0
19.408 0
19.410 -0
19.412 -0
19.414 0
19.416 1
19.418 0
19.420 0
19.422 1
19.423 1
19.425 1
19.427 1
19.429 1
19.431 1
19.433 2
19.435 1
19.437 1
19.439 1
19.440 1
19.442 1
19.444 1
19.446 0
19.448 1
19.450 1
19.452 0
19.454 2
19.456 2
19.458 2
19.459 2
19.461 1
19.463 1
19.465 1
19.467 1
19.469 0
19.471 0
19.473 -0
19.475 -0
19.477 -0
19.478 -1
19.480 -2
19.482 -2
19.484 -2
19.486 -2
19.488 -2
19.490 -2
19.492 -2
19.494 -2
19.496 -2
19.497 -2
19.499 -1
19.501 -1
19.503 -2
19.505 -2
19.507 -2
19.509 -2
19.511 -2
19.513 -2
19.514 -2
19.516 -2
19.518 -1
19.520 -1
19.522 1
19.524 1
19.526 1
19.528 1
19.530 2
19.532 2
19.533 3
19.535 3
19.537 2
19.539 3
19.541 3
19.543 3
19.545 3
19.547 3
19.549 3
19.551 3
19.552 3
19.554 3
19.556 3
19.558 2
19.560 2
19.562 2
19.564 2
19.566 2
19.568 2
19.570 2
19.571 2
19.573 2
19.575 2
19.577 1
19.579 1
19.581 1
19.583 0
19.585 0
19.587 0
19.589 -0
19.590 0
19.592 1
19.594 0
19.596 0
19.598 1
19.600 1
19.602 1
19.604 2
19.606 2
19.607 2
19.609 2
19.611 1
19.613 2
19.615 2
19.617 1
19.619 2
19.621 2
19.623 2
19.625 3
19.626 3
19.628 3
19.630 3
19.632 3
19.634 3
19.636 3
19.638 2
19.640 3
19.642 3
19.644 3
19.645 3
19.647 3
19.649 3
19.651 4
19.653 4
19.655 4
19.657 4
19.659 5
19.661 4
19.663 4
19.664 4
19.666 4
19.668 4
19.670 4
19.672 4
19.674 4
19.676 5
19.678 5
19.680 4
19.682 3
19.683 4
19.685 3
19.687 3
19.689 3
19.691 2
19.693 2
19.695 2
19.697 2
19.699 2
19.701 2
19.702 1
19.704 1
19.706 1
19.708 1
19.710 1
19.712 -0
19.714 -1
19.716 -1
19.718 -1
19.720 -1
19.721 -1
19.723 -2
19.725 -2
19.727 -2
19.729 -2
19.731 -3
19.733 -2
19.735 -2
19.737 -2
19.739 -1
19.740 -1
19.742 -1
19.744 -1
19.746 -1
19.748 -2
19.750 -1
19.752 -1
19.754 -1
19.756 -0
19.758 1
19.759 1
19.761 2
19.763 2
19.765 2
19.767 2
19.769 3
19.771 3
19.773 4
19.775 4
19.777 4
19.778 4
19.780 5
19.782 4
19.784 4
19.786 4
19.788 4
19.790 4
19.792 3
19.794 3
19.796 4
19.797 3
19.799 2
19.801 3
19.803 2
19.805 2
19.807 2
19.809 1
19.811 1
19.813 0
19.815 -0
19.816 -1
19.818 -1
19.820 -1
19.822 -2
19.824 -1
19.826 -1
19.828 -2
19.830 -1
19.832 -2
19.834 -2
19.836 -2
19.837 -1
19.839 -1
19.841 -0
19.843 0
19.845 -0
19.847 0
19.849 0
19.851 1
19.853 1
19.855 1
19.856 1
19.858 1
19.860 2
19.862 1
19.864 2
19.866 1
19.868 1
19.870 1
19.872 1
19.874 1
19.875 1
19.877 2
19.879 1
19.881 2
19.883 2
19.885 2
19.887 3
19.889 3
19.891 3
19.893 2
19.894 2
19.896 1
19.898 1
19.900 1
19.902 1
19.904 1
19.906 1
19.908 2
19.910 2
19.912 2
19.913 1
19.915 2
19.917 1
19.919 1
19.921 1
19.923 1
19.925 0
19.927 1
19.929 1
19.931 0
19.933 1
19.934 1
19.936 1
19.938 1
19.940 0
19.942 0
19.944 0
19.946 1
19.948 1
19.950 1
19.952 1
19.953 0
19.955 1
19.957 1
19.959 1
19.961 2
19.963 2
19.965 2
19.967 2
19.969 2
19.971 2
19.972 2
19.974 1
19.976 1
19.978 1
19.980 0
19.982 0
19.984 1
19.986 1
19.988 1
19.990 1
19.992 1
19.993 1
19.995 1
19.997 0
19.999 -1
20.001 -1
20.003 -1
20.005 -1
20.007 -1
20.009 -1
20.011 -1
20.012 -1
20.014 -1
20.016 -1
20.018 -1
20.020 -0
20.022 -1
20.024 0
20.026 1
20.028 1
20.030 1
20.031 1
20.033 1
20.035 2
20.037 1
20.039 1
20.041 2
20.043 2
20.045 2
20.047 3
20.049 3
20.051 2
20.052 2
20.054 2
20.056 2
20.058 2
20.060 2
20.062 1
20.064 2
20.066 1
20.068 1
20.070 1
20.071 1
20.073 1
20.075 1
20.077 1
20.079 1
20.081 1
20.083 0
20.085 -0
20.087 -0
20.089 -0
20.091 -0
20.092 0
20.094 -0
20.096 -1
20.098 -1
20.100 -1
20.102 -1
20.104 -1
20.106 -0
20.108 -0
20.110 -1
20.111 -1
20.113 -1
20.115 -1
20.117 -1
20.119 -1
20.121 -1
20.123 -0
20.125 -1
20.127 -0
20.129 -0
20.130 -0
20.132 -0
20.134 0
20.136 -1
20.138 -0
20.140 -0
20.142 -1
20.144 -0
20.146 0
20.148 -0
20.150 0
20.151 1
20.153 1
20.155 2
20.157 3
20.159 3
20.161 2
20.163 3
20.165 3
20.167 3
20.169 3
20.171 2
20.172 2
20.174 3
20.176 2
20.178 2
20.180 2
20.182 2
20.184 2
20.186 3
20.188 3
20.190 3
20.191 3
20.193 2
20.195 2
20.197 2
20.199 1
20.201 2
20.203 2
20.205 2
20.207 2
20.209 2
20.211 2
20.212 2
20.214 2
20.216 1
20.218 2
20.220 1
20.222 1
20.224 1
20.226 2
20.228 1
20.230 1
20.231 1
20.233 1
20.235 2
20.237 2
20.239 3
20.241 3
20.243 3
20.245 3
20.247 2
20.249 2
20.251 3
20.252 3
20.254 2
20.256 2
20.258 2
20.260 2
20.262 2
20.264 2
20.266 3
20.268 3
20.270 3
20.272 4
20.273 4
20.275 4
20.277 4
20.279 4
20.281 4
20.283 4
20.285 4
20.287 4
20.289 4
20.291 4
20.292 4
20.294 3
20.296 3
20.298 2
20.300 2
20.302 2
20.304 2
20.306 2
20.308 1
20.310 1
20.312 1
20.313 1
20.315 1
20.317 1
20.319 1
20.321 1
20.323 2
20.325 1
20.327 1
20.329 1
20.331 1
20.333 1
20.334 1
20.336 1
20.338 0
20.340 0
20.342 0
20.344 0
20.346 1
20.348 1
20.350 2
20.352 2
20.354 2
20.355 2
20.357 1
20.359 2
20.361 2
20.363 1
20.365 1
20.367 1
20.369 1
20.371 0
20.373 0
20.375 0
20.376 0
20.378 1
20.380 1
20.382 0
20.384 1
20.386 2
20.388 1
20.390 2
20.392 1
20.394 2
20.395 2
20.397 2
20.399 2
20.401 2
20.403 2
20.405 2
20.407 2
20.409 2
20.411 1
20.413 1
20.415 1
20.416 1
20.418 1
20.420 1
20.422 1
20.424 0
20.426 1
20.428 0
20.430 0
20.432 0
20.434 -0
20.436 -0
20.437 -1
20.439 -1
20.441 -1
20.443 -1
20.445 -1
20.447 -1
20.449 -1
20.451 -0
20.453 0
20.455 1
20.457 0
20.458 1
20.460 1
20.462 2
20.464 2
20.466 2
20.468 1
20.470 2
20.472 2
20.474 2
20.476 2
20.478 1
20.479 2
20.481 2
20.483 2
20.485 1
20.487 1
20.489 1
20.491 1
20.493 1
20.495 1
20.497 0
20.499 0
20.500 0
20.502 1
20.504 1
20.506 1
20.508 0
20.510 -0
20.512 0
20.514 0
20.516 0
20.518 0
20.520 1
20.521 1
20.523 1
20.525 1
20.527 1
20.529 1
20.531 1
20.533 1
20.535 2
20.537 2
20.539 2
20.541 2
20.542 2
20.544 2
20.546 2
20.548 1
20.550 1
20.552 1
20.554 0
20.556 1
20.558 1
20.560 1
20.562 2
20.563 2
20.565 2
20.567 2
20.569 3
20.571 2
20.573 3
20.575 4
20.577 3
20.579 4
20.581 3
20.583 3
20.585 3
20.586 3
20.588 3
20.590 4
20.592 4
20.594 4
20.596 4
20.598 4
20.600 4
20.602 4
20.604 4
20.606 4
20.607 4
20.609 3
20.611 3
20.613 3
20.615 3
20.617 3
20.619 3
20.621 3
20.623 2
20.625 2
20.627 2
20.628 1
20.630 0
20.632 -0
20.634 -0
20.636 0
20.638 -0
20.640 -0
20.642 0
20.644 1
20.646 -0
20.648 -0
20.649 -0
20.651 -0
20.653 -0
20.655 -0
20.657 -0
20.659 -1
20.661 -0
20.663 -1
20.665 -1
20.667 -0
20.669 -1
20.670 -0
20.672 0
20.674 0
20.676 1
20.678 1
20.680 0
20.682 1
20.684 1
20.686 1
20.688 2
20.690 2
20.692 2
20.693 2
20.695 2
20.697 3
20.699 3
20.701 3
20.703 3
20.705 3
20.707 3
20.709 3
20.711 3
20.713 3
20.714 3
20.716 3
20.718 4
20.720 4
20.722 5
20.724 4
20.726 4
20.728 5
20.730 4
20.732 3
20.734 3
20.735 3
20.737 3
20.739 3
20.741 3
20.743 3
20.745 3
20.747 3
20.749 3
20.751 3
20.753 3
20.755 2
20.757 2
20.758 1
20.760 1
20.762 1
20.764 0
20.766 0
20.768 1
20.770 1
20.772 1
20.774 1
20.776 2
20.778 1
20.779 2
20.781 2
20.783 2
20.785 3
20.787 3
20.789 3
20.791 4
20.793 4
20.795 3
20.797 4
20.799 4
20.800 3
20.802 3
20.804 2
20.806 3
20.808 3
20.810 3
20.812 2
20.814 2
20.816 1
20.818 1
20.820 1
20.822 0
20.823 0
20.825 0
20.827 0
20.829 -0
20.831 -0
20.833 -1
20.835 -1
20.837 -1
20.839 -1
20.841 -1
20.843 -2
20.844 -2
20.846 -1
20.848 -1
20.850 -1
20.852 -0
20.854 0
20.856 1
20.858 1
20.860 2
20.862 2
20.864 2
20.866 3
20.867 4
20.869 4
20.871 5
20.873 6
20.875 5
20.877 5
20.879 5
20.881 5
20.883 4
20.885 4
20.887 4
20.889 4
20.890 4
20.892 3
20.894 4
20.896 3
20.898 3
20.900 3
20.902 2
20.904 2
20.906 2
20.908 1
20.910 1
20.911 1
20.913 1
20.915 1
20.917 1
20.919 1
20.921 1
20.923 2
20.925 1
20.927 1
20.929 1
20.931 0
20.933 1
20.934 1
20.936 1
20.938 1
20.940 2
20.942 2
20.944 2
20.946 2
20.948 2
20.950 2
20.952 3
20.954 3
20.956 3
20.957 3
20.959 3
20.961 2
20.963 1
20.965 1
20.967 1
20.969 2
20.971 2
20.973 1
20.975 2
20.977 1
20.978 0
20.980 1
20.982 1
20.984 1
20.986 1
20.988 1
20.990 1
20.992 2
20.994 2
20.996 2
20.998 2
21.000 2
21.001 2
21.003 2
21.005 2
21.007 2
21.009 3
21.011 2
21.013 2
21.015 2
21.017 3
21.019 2
21.021 3
21.023 3
21.024 3
21.026 3
21.028 4
21.030 3
21.032 3
21.034 3
21.036 3
21.038 4
21.040 4
21.042 3
21.044 3
21.046 2
21.047 2
21.049 2
21.051 3
21.053 2
21.055 2
21.057 2
21.059 1
21.061 1
21.063 1
21.065 1
21.067 1
21.069 1
21.070 1
21.072 2
21.074 1
21.076 1
21.078 1
21.080 1
21.082 1
21.084 1
21.086 1
21.088 1
21.090 1
21.091 1
21.093 1
21.095 1
21.097 1
21.099 0
21.101 1
21.103 0
21.105 -0
21.107 -0
21.109 -0
21.111 -1
21.113 0
21.114 -0
21.116 0
21.118 0
21.120 1
21.122 0
21.124 0
21.126 1
21.128 1
21.130 1
21.132 1
21.134 1
21.136 2
21.137 2
21.139 2
21.141 1
21.143 2
21.145 2
21.147 2
21.149 2
21.151 2
21.153 2
21.155 3
21.157 2
21.159 3
21.160 3
21.162 2
21.164 3
21.166 3
21.168 3
21.170 3
21.172 3
21.174 2
21.176 1
21.178 1
21.180 0
21.182 -0
21.183 0
21.185 1
21.187 -0
21.189 0
21.191 -0
21.193 0
21.195 0
21.197 0
21.199 1
21.201 0
21.203 1
21.205 2
21.207 2
21.208 1
21.210 2
21.212 2
21.214 2
21.216 2
21.218 2
21.220 1
21.222 2
21.224 2
21.226 2
21.228 3
21.230 2
21.231 2
21.233 2
21.235 3
21.237 3
21.239 3
21.241 3
21.243 3
21.245 3
21.247 2
21.249 2
21.251 2
21.253 2
21.254 1
21.256 1
21.258 1
21.260 1
21.262 1
21.264 1
21.266 1
21.268 2
21.270 2
21.272 2
21.274 2
21.276 2
21.277 2
21.279 2
21.281 2
21.283 2
21.285 2
21.287 2
21.289 2
21.291 3
21.293 2
21.295 1
21.297 2
21.299 2
21.300 2
21.302 2
21.304 2
21.306 3
21.308 3
21.310 3
21.312 4
21.314 4
21.316 4
21.318 3
21.320 3
21.322 3
21.324 3
21.325 4
21.327 3
21.329 3
21.331 2
21.333 2
21.335 2
21.337 3
21.339 2
21.341 2
21.343 3
21.345 3
21.347 2
21.348 2
21.350 2
21.352 2
21.354 2
21.356 2
21.358 2
21.360 2
21.362 2
21.364 2
21.366 2
21.368 3
21.370 2
21.371 3
21.373 2
21.375 2
21.377 3
21.379 3
21.381 3
21.383 3
21.385 3
21.387 3
21.389 3
21.391 3
21.393 4
21.395 4
21.396 4
21.398 3
21.400 3
21.402 2
21.404 2
21.406 2
21.408 2
21.410 1
21.412 2
21.414 2
21.416 1
21.418 1
21.419 2
21.421 1
21.423 1
21.425 1
21.427 1
21.429 1
21.431 1
21.433 1
21.435 1
21.437 1
21.439 1
21.441 1
21.443 2
21.444 2
21.446 2
21.448 2
21.450 2
21.452 2
21.454 2
21.456 2
21.458 2
21.460 2
21.462 2
21.464 2
21.466 2
21.467 1
21.469 1
21.471 1
21.473 0
21.475 1
21.477 0
21.479 0
21.481 0
21.483 -0
21.485 0
21.487 1
21.489 1
21.491 1
21.492 2
21.494 3
21.496 3
21.498 3
21.500 4
21.502 5
21.504 5
21.506 4
21.508 4
21.510 4
21.512 3
21.514 3
21.516 3
21.517 2
21.519 2
21.521 3
21.523 4
21.525 3
21.527 4
21.529 4
21.531 5
21.533 5
21.535 5
21.537 5
21.539 5
21.540 5
21.542 5
21.544 4
21.546 4
21.548 3
21.550 2
21.552 1
21.554 0
21.556 0
21.558 1
21.560 1
21.562 1
21.564 1
21.565 1
21.567 3
21.569 3
21.571 4
21.573 5
21.575 4
21.577 4
21.579 4
21.581 4
21.583 3
21.585 2
21.587 1
21.589 0
21.590 -0
21.592 -1
21.594 -2
21.596 -1
21.598 -1
21.600 -1
21.602 -0
21.604 0
21.606 0
21.608 1
21.610 2
21.612 2
21.614 2
21.615 2
21.617 2
21.619 2
21.621 1
21.623 1
21.625 0
21.627 0
21.629 0
21.631 0
21.633 1
21.635 2
21.637 2
21.639 2
21.640 2
21.642 4
21.644 5
21.646 4
21.648 5
21.650 5
21.652 5
21.654 6
21.656 6
21.658 5
21.660 5
21.662 5
21.664 5
21.665 5
21.667 5
21.669 4
21.671 4
21.673 4
21.675 4
21.677 5
21.679 5
21.681 5
21.683 5
21.685 5
21.687 5
21.688 6
21.690 6
21.692 5
21.694 5
21.696 5
21.698 4
21.700 4
21.702 4
21.704 3
21.706 3
21.708 2
21.710 2
21.712 3
21.714 2
21.715 2
21.717 3
21.719 3
21.721 3
21.723 3
21.725 3
21.727 3
21.729 3
21.731 3
21.733 3
21.735 3
21.737 3
21.739 3
21.740 2
21.742 2
21.744 2
21.746 2
21.748 2
21.750 2
21.752 2
21.754 2
21.756 2
21.758 2
21.760 2
21.762 3
21.764 3
21.765 3
21.767 2
21.769 2
21.771 2
21.773 2
21.775 3
21.777 2
21.779 2
21.781 1
21.783 2
21.785 1
21.787 2
21.789 2
21.790 2
21.792 2
21.794 1
21.796 1
21.798 1
21.800 1
21.802 1
21.804 2
21.806 2
21.808 2
21.810 2
21.812 2
21.814 2
21.815 2
21.817 1
21.819 1
21.821 1
21.823 0
21.825 -0
21.827 -1
21.829 -0
21.831 -0
21.833 0
21.835 0
21.837 0
21.839 1
21.840 1
21.842 1
21.844 2
21.846 2
21.848 2
21.850 2
21.852 2
21.854 1
21.856 1
21.858 1
21.860 1
21.862 1
21.864 1
21.866 1
21.867 1
21.869 1
21.871 1
21.873 1
21.875 1
21.877 1
21.879 1
21.881 1
21.883 1
21.885 1
21.887 2
21.889 2
21.891 2
21.892 2
21.894 1
21.896 2
21.898 1
21.900 1
21.902 1
21.904 1
21.906 0
21.908 1
21.910 1
21.912 1
21.914 1
21.916 1
21.918 1
21.919 1
21.921 1
21.923 1
21.925 0
21.927 1
21.929 1
21.931 1
21.933 1
21.935 0
21.937 1
21.939 1
21.941 1
21.943 0
21.944 1
21.946 -0
21.948 -0
21.950 -1
21.952 -1
21.954 -1
21.956 -1
21.958 -1
21.960 -1
21.962 -1
21.964 -1
21.966 0
21.968 -0
21.970 0
21.971 0
21.973 -0
21.975 -0
21.977 -1
21.979 -1
21.981 -1
21.983 -0
21.985 -0
21.987 -1
21.989 -0
21.991 -0
21.993 -0
21.995 0
21.996 1
21.998 1
22.000 0
22.002 1
22.004 1
22.006 1
22.008 1
22.010 1
22.012 1
22.014 2
22.016 2
22.018 3
22.020 3
22.022 2
22.023 2
22.025 2
22.027 2
22.029 1
22.031 1
22.033 1
22.035 1
22.037 2
22.039 1
22.041 2
22.043 2
22.045 1
22.047 2
22.049 2
22.050 2
22.052 2
22.054 2
22.056 2
22.058 2
22.060 2
22.062 1
22.064 2
22.066 2
22.068 2
22.070 2
22.072 3
22.074 3
22.075 3
22.077 3
22.079 3
22.081 3
22.083 4
22.085 3
22.087 4
22.089 4
22.091 4
22.093 5
22.095 5
22.097 5
22.099 5
22.101 5
22.102 5
22.104 5
22.106 4
22.108 3
22.110 3
22.112 4
22.114 4
22.116 5
22.118 4
22.120 4
22.122 4
22.124 5
22.126 4
22.128 5
22.129 5
22.131 4
22.133 5
22.135 5
22.137 4
22.139 4
22.141 4
22.143 4
22.145 4
22.147 4
22.149 4
22.151 4
22.153 4
22.155 4
22.156 4
22.158 4
22.160 3
22.162 3
22.164 3
22.166 2
22.168 3
22.170 2
22.172 3
22.174 3
22.176 3
22.178 3
22.180 2
22.182 3
22.183 3
22.185 3
22.187 3
22.189 3
22.191 4
22.193 4
22.195 3
22.197 4
22.199 4
22.201 4
22.203 4
22.205 4
22.207 3
22.209 3
22.210 3
22.212 3
22.214 3
22.216 3
22.218 2
22.220 3
22.222 3
22.224 2
22.226 2
22.228 3
22.230 2
22.232 2
22.234 2
22.236 2
22.237 2
22.239 1
22.241 0
22.243 0
22.245 1
22.247 0
22.249 1
22.251 0
22.253 0
22.255 1
22.257 1
22.259 0
22.261 1
22.263 0
22.265 1
22.266 0
22.268 0
22.270 1
22.272 2
22.274 2
22.276 2
22.278 2
22.280 2
22.282 1
22.284 2
22.286 2
22.288 2
22.290 2
22.292 2
22.293 2
22.295 3
22.297 3
22.299 4
22.301 4
22.303 4
22.305 4
22.307 5
22.309 5
22.311 4
22.313 5
22.315 5
22.317 5
22.319 6
22.320 6
22.322 5
22.324 6
22.326 5
22.328 5
22.330 6
22.332 6
22.334 6
22.336 6
22.338 6
22.340 6
22.342 7
22.344 6
22.346 6
22.348 5
22.349 5
22.351 4
22.353 3
22.355 2
22.357 2
22.359 2
22.361 1
22.363 -0
22.365 -0
22.367 -1
22.369 -1
22.371 -1
22.373 -0
22.375 -1
22.376 -0
22.378 -0
22.380 -1
22.382 -1
22.384 -0
22.386 -0
22.388 -0
22.390 -0
22.392 -0
22.394 0
22.396 -0
22.398 -0
22.400 0
22.402 1
22.404 0
22.405 1
22.407 2
22.409 2
22.411 3
22.413 4
22.415 4
22.417 5
22.419 6
22.421 6
22.423 7
22.425 7
22.427 6
22.429 6
22.431 5
22.432 5
22.434 4
22.436 3
22.438 3
22.440 3
22.442 3
22.444 3
22.446 3
22.448 3
22.450 3
22.452 3
22.454 3
22.456 3
22.458 3
22.460 2
22.461 1
22.463 0
22.465 -0
22.467 -2
22.469 -2
22.471 -3
22.473 -3
22.475 -3
22.477 -2
22.479 -2
22.481 -1
22.483 -0
22.485 -1
22.487 0
22.489 1
22.490 1
22.492 1
22.494 2
22.496 1
22.498 0
22.500 -1
22.502 -2
22.504 -2
22.506 -2
22.508 -2
22.510 -1
22.512 -1
22.514 -1
22.516 1
22.518 2
22.519 4
22.521 5
22.523 6
22.525 7
22.527 8
22.529 8
22.531 7
22.533 7
22.535 7
22.537 6
22.539 5
22.541 5
22.543 5
22.545 5
22.546 5
22.548 5
22.550 6
22.552 7
22.554 7
22.556 8
22.558 9
22.560 9
22.562 9
22.564 9
22.566 8
22.568 7
22.570 6
22.572 5
22.574 3
22.575 3
22.577 1
22.579 1
22.581 -0
22.583 -1
22.585 -1
22.587 -1
22.589 -1
22.591 0
22.593 1
22.595 2
22.597 3
22.599 4
22.601 5
22.603 5
22.604 6
22.606 6
22.608 5
22.610 4
22.612 4
22.614 4
22.616 4
22.618 4
22.620 5
22.622 5
22.624 4
22.626 5
22.628 6
22.630 7
22.632 7
22.634 7
22.635 6
22.637 7
22.639 6
22.641 6
22.643 6
22.645 5
22.647 4
22.649 3
22.651 2
22.653 2
22.655 1
22.657 1
22.659 1
22.661 1
22.663 1
22.664 1
22.666 1
22.668 2
22.670 1
22.672 2
22.674 3
22.676 3
22.678 4
22.680 5
22.682 5
22.684 5
22.686 6
22.688 6
22.690 6
22.692 6
22.693 5
22.695 5
22.697 5
22.699 4
22.701 5
22.703 5
22.705 3
22.707 4
22.709 3
22.711 3
22.713 3
22.715 3
22.717 3
22.719 3
22.721 3
22.722 3
22.724 4
22.726 3
22.728 3
22.730 3
22.732 3
22.734 1
22.736 1
22.738 0
22.740 -1
22.742 -0
22.744 0
22.746 0
22.748 1
22.750 1
22.752 2
22.753 3
22.755 4
22.757 4
22.759 5
22.761 6
22.763 7
22.765 6
22.767 7
22.769 7
22.771 7
22.773 6
22.775 6
22.777 6
22.779 6
22.781 5
22.782 5
22.784 5
22.786 5
22.788 5
22.790 6
22.792 6
22.794 6
22.796 7
22.798 6
22.800 7
22.802 6
22.804 6
22.806 5
22.808 4
22.810 2
22.812 2
22.813 1
22.815 -1
22.817 -1
22.819 -2
22.821 -2
22.823 -2
22.825 -2
22.827 -2
22.829 -1
22.831 -0
22.833 0
22.835 1
22.837 1
22.839 0
22.841 1
22.843 1
22.844 -0
22.846 0
22.848 0
22.850 0
22.852 -0
22.854 -0
22.856 -0
22.858 0
22.860 1
22.862 1
22.864 2
22.866 3
22.868 3
22.870 3
22.872 3
22.874 4
22.875 4
22.877 4
22.879 3
22.881 4
22.883 4
22.885 3
22.887 2
22.889 2
22.891 2
22.893 1
22.895 1
22.897 0
22.899 0
22.901 0
22.903 0
22.904 0
22.906 1
22.908 0
22.910 1
22.912 1
22.914 0
22.916 1
22.918 1
22.920 -0
22.922 -0
22.924 -0
22.926 -1
22.928 -1
22.930 -1
22.932 -1
22.934 -1
22.935 -1
22.937 -1
22.939 -1
22.941 -1
22.943 -2
22.945 -0
22.947 -0
22.949 0
22.951 1
22.953 1
22.955 0
22.957 0
22.959 1
22.961 1
22.963 2
22.965 2
22.966 3
22.968 4
22.970 4
22.972 4
22.974 4
22.976 4
22.978 4
22.980 4
22.982 4
22.984 3
22.986 3
22.988 4
22.990 4
22.992 4
22.994 5
22.996 5
22.998 5
22.999 6
23.001 5
23.003 5
23.005 6
23.007 5
23.009 5
23.011 5
23.013 4
23.015 4
23.017 3
23.019 2
23.021 1
23.023 1
23.025 -0
23.027 0
23.029 0
23.030 0
23.032 0
23.034 0
23.036 -0
23.038 1
23.040 1
23.042 1
23.044 1
23.046 2
23.048 2
23.050 2
23.052 3
23.054 2
23.056 2
23.058 2
23.060 1
23.061 1
23.063 2
23.065 1
23.067 2
23.069 2
23.071 2
23.073 3
23.075 3
23.077 3
23.079 4
23.081 4
23.083 4
23.085 4
23.087 4
23.089 3
23.091 4
23.093 4
23.094 3
23.096 3
23.098 3
23.100 3
23.102 2
23.104 2
23.106 1
23.108 1
23.110 1
23.112 1
23.114 1
23.116 1
23.118 1
23.120 1
23.122 1
23.124 2
23.125 2
23.127 3
23.129 2
23.131 2
23.133 2
23.135 2
23.137 2
23.139 2
23.141 1
23.143 1
23.145 2
23.147 1
23.149 2
23.151 2
23.153 2
23.155 2
23.157 2
23.158 2
23.160 2
23.162 2
23.164 2
23.166 2
23.168 2
23.170 2
23.172 3
23.174 4
23.176 4
23.178 4
23.180 3
23.182 3
23.184 3
23.186 3
23.188 3
23.190 3
23.191 3
23.193 3
23.195 3
23.197 3
23.199 3
23.201 3
23.203 3
23.205 3
23.207 4
23.209 4
23.211 4
23.213 5
23.215 5
23.217 4
23.219 4
23.221 4
23.222 4
23.224 4
23.226 4
23.228 3
23.230 3
23.232 3
23.234 2
23.236 2
23.238 2
23.240 1
23.242 1
23.244 1
23.246 1
23.248 1
23.250 2
23.252 2
23.254 2
23.255 1
23.257 2
23.259 2
23.261 1
23.263 1
23.265 -0
23.267 -0
23.269 -1
23.271 -0
23.273 -0
23.275 -1
23.277 -0
23.279 0
23.281 -0
23.283 -0
23.285 0
23.287 0
23.288 1
23.290 1
23.292 2
23.294 2
23.296 3
23.298 2
23.300 2
23.302 2
23.304 2
23.306 1
23.308 2
23.310 1
23.312 1
23.314 1
23.316 1
23.318 1
23.320 2
23.322 1
23.323 2
23.325 2
23.327 2
23.329 3
23.331 3
23.333 2
23.335 3
23.337 3
23.339 3
23.341 2
23.343 2
23.345 2
23.347 2
23.349 2
23.351 1
23.353 2
23.355 1
23.356 1
23.358 1
23.360 1
23.362 1
23.364 1
23.366 2
23.368 1
23.370 1
23.372 2
23.374 2
23.376 2
23.378 2
23.380 2
23.382 2
23.384 2
23.386 1
23.388 1
23.389 1
23.391 1
23.393 1
23.395 1
23.397 1
23.399 2
23.401 2
23.403 2
23.405 2
23.407 3
23.409 3
23.411 3
23.413 4
23.415 3
23.417 3
23.419 3
23.421 2
23.423 2
23.424 2
23.426 2
23.428 3
23.430 3
23.432 2
23.434 2
23.436 2
23.438 2
23.440 2
23.442 3
23.444 2
23.446 2
23.448 3
23.450 3
23.452 3
23.454 3
23.456 2
23.458 2
23.459 2
23.461 2
23.463 2
23.465 3
23.467 2
23.469 2
23.471 2
23.473 2
23.475 2
23.477 3
23.479 2
23.481 3
23.483 3
23.485 2
23.487 3
23.489 3
23.491 2
23.492 2
23.494 2
23.496 2
23.498 2
23.500 2
23.502 2
23.504 2
23.506 2
23.508 2
23.510 2
23.512 2
23.514 2
23.516 2
23.518 2
23.520 2
23.522 2
23.524 2
23.526 2
23.527 3
23.529 3
23.531 3
23.533 3
23.535 4
23.537 4
23.539 4
23.541 4
23.543 2
23.545 2
23.547 2
23.549 0
23.551 1
23.553 1
23.555 1
23.557 1
23.559 2
23.561 2
23.562 2
23.564 2
23.566 1
23.568 1
23.570 1
23.572 1
23.574 1
23.576 1
23.578 1
23.580 1
23.582 1
23.584 1
23.586 2
23.588 1
23.590 1
23.592 1
23.594 1
23.596 1
23.598 2
23.599 2
23.601 1
23.603 1
23.605 2
23.607 2
23.609 3
23.611 3
23.613 3
23.615 4
23.617 4
23.619 4
23.621 4
23.623 4
23.625 4
23.627 3
23.629 3
23.631 2
23.633 2
23.634 2
23.636 2
23.638 2
23.640 2
23.642 1
23.644 2
23.646 2
23.648 1
23.650 1
23.652 1
23.654 1
23.656 0
23.658 1
23.660 0
23.662 0
23.664 1
23.666 0
23.668 1
23.669 1
23.671 1
23.673 2
23.675 2
23.677 2
23.679 3
23.681 3
23.683 3
23.685 3
23.687 3
23.689 3
23.691 3
23.693 3
23.695 3
23.697 3
23.699 4
23.701 3
23.703 4
23.705 4
23.706 4
23.708 4
23.710 4
23.712 4
23.714 4
23.716 3
23.718 3
23.720 3
23.722 3
23.724 1
23.726 1
23.728 1
23.730 0
23.732 1
23.734 1
23.736 1
23.738 1
23.740 1
23.742 2
23.743 2
23.745 3
23.747 2
23.749 3
23.751 3
23.753 3
23.755 3
23.757 4
23.759 4
23.761 3
23.763 3
23.765 3
23.767 3
23.769 3
23.771 2
23.773 2
23.775 2
23.777 2
23.779 2
23.780 2
23.782 2
23.784 2
23.786 2
23.788 1
23.790 1
23.792 2
23.794 1
23.796 1
23.798 0
23.800 0
23.802 0
23.804 -0
23.806 -1
23.808 -0
23.810 -1
23.812 -1
23.814 -2
23.816 -1
23.817 -1
23.819 -1
23.821 -1
23.823 -1
23.825 -0
23.827 -0
23.829 0
23.831 1
23.833 2
23.835 1
23.837 1
23.839 2
23.841 1
23.843 2
23.845 2
23.847 2
23.849 2
23.851 2
23.853 2
23.854 3
23.856 3
23.858 3
23.860 3
23.862 3
23.864 3
23.866 3
23.868 3
23.870 3
23.872 3
23.874 3
23.876 3
23.878 4
23.880 4
23.882 3
23.884 3
23.886 2
23.888 1
23.890 2
23.891 1
23.893 0
23.895 1
23.897 0
23.899 0
23.901 -0
23.903 -0
23.905 -1
23.907 -1
23.909 -1
23.911 -0
23.913 0
23.915 0
23.917 0
23.919 1
23.921 1
23.923 1
23.925 2
23.927 2
23.929 2
23.930 2
23.932 2
23.934 2
23.936 2
23.938 2
23.940 2
23.942 2
23.944 2
23.946 1
23.948 2
23.950 3
23.952 3
23.954 3
23.956 3
23.958 3
23.960 3
23.962 4
23.964 4
23.966 4
23.967 4
23.969 3
23.971 3
23.973 2
23.975 2
23.977 2
23.979 2
23.981 2
23.983 2
23.985 2
23.987 2
23.989 2
23.991 2
23.993 2
23.995 3
23.997 2
23.999 2
24.001 2
24.003 2
24.005 1
24.006 2
24.008 2
24.010 2
24.012 2
24.014 2
24.016 1
24.018 2
24.020 2
24.022 2
24.024 2
24.026 2
24.028 2
24.030 3
24.032 2
24.034 2
24.036 2
24.038 2
24.040 2
24.042 2
24.044 3
24.045 2
24.047 2
24.049 2
24.051 2
24.053 2
24.055 2
24.057 1
24.059 2
24.061 2
24.063 2
24.065 3
24.067 3
24.069 3
24.071 3
24.073 3
24.075 2
24.077 2
24.079 2
24.081 2
24.083 2
24.084 1
24.086 1
24.088 1
24.090 0
24.092 0
24.094 1
24.096 1
24.098 0
24.100 0
24.102 0
24.104 -0
24.106 0
24.108 1
24.110 0
24.112 -0
24.114 -0
24.116 -1
24.118 -1
24.120 -2
24.122 -2
24.124 -2
24.125 -2
24.127 -2
24.129 -2
24.131 -2
24.133 -2
24.135 -2
24.137 -2
24.139 -2
24.141 -2
24.143 -1
24.145 -2
24.147 -1
24.149 -1
24.151 -0
24.153 0
24.155 0
24.157 -0
24.159 -0
24.161 0
24.163 0
24.164 0
24.166 1
24.168 1
24.170 1
24.172 1
24.174 1
24.176 2
24.178 2
24.180 2
24.182 2
24.184 2
24.186 1
24.188 2
24.190 2
24.192 2
24.194 2
24.196 2
24.198 2
24.200 2
24.202 2
24.204 2
24.205 2
24.207 2
24.209 1
24.211 2
24.213 2
24.215 2
24.217 2
24.219 2
24.221 1
24.223 1
24.225 1
24.227 1
24.229 1
24.231 1
24.233 1
24.235 1
24.237 1
24.239 1
24.241 2
24.243 2
24.245 1
24.246 2
24.248 1
24.250 1
24.252 1
24.254 2
24.256 1
24.258 1
24.260 1
24.262 1
24.264 1
24.266 0
24.268 -1
24.270 -1
24.272 -1
24.274 -1
24.276 -1
24.278 -1
24.280 -1
24.282 -2
24.284 -2
24.286 -2
24.288 -2
24.289 -3
24.291 -4
24.293 -3
24.295 -3
24.297 -3
24.299 -3
24.301 -2
24.303 -2
24.305 -2
24.307 -2
24.309 -2
24.311 -1
24.313 -0
24.315 -0
24.317 0
24.319 0
24.321 1
24.323 1
24.325 1
24.327 2
24.329 2
24.330 3
24.332 2
24.334 2
24.336 2
24.338 2
24.340 3
24.342 3
24.344 3
24.346 3
24.348 2
24.350 2
24.352 2
24.354 2
24.356 2
24.358 2
24.360 2
24.362 2
24.364 3
24.366 2
24.368 3
24.370 2
24.372 2
24.373 2
24.375 3
24.377 2
24.379 2
24.381 3
24.383 3
24.385 3
24.387 3
24.389 3
24.391 3
24.393 3
24.395 4
24.397 3
24.399 4
24.401 4
24.403 4
24.405 4
24.407 4
24.409 3
24.411 4
24.413 4
24.415 4
24.416 4
24.418 3
24.420 3
24.422 3
24.424 3
24.426 3
24.428 3
24.430 3
24.432 3
24.434 3
24.436 3
24.438 2
24.440 3
24.442 3
24.444 3
24.446 3
24.448 3
24.450 2
24.452 3
24.454 3
24.456 3
24.458 3
24.459 3
24.461 3
24.463 3
24.465 3
24.467 2
24.469 3
24.471 3
24.473 3
24.475 2
24.477 2
24.479 2
24.481 2
24.483 2
24.485 1
24.487 1
24.489 2
24.491 1
24.493 2
24.495 1
24.497 1
24.499 0
24.501 0
24.502 0
24.504 -0
24.506 0
24.508 -1
24.510 0
24.512 -0
24.514 -1
24.516 -1
24.518 -0
24.520 -0
24.522 -1
24.524 -1
24.526 -1
24.528 -1
24.530 -0
24.532 -1
24.534 -1
24.536 -0
24.538 -1
24.540 -0
24.542 -0
24.544 -0
24.546 1
24.547 1
24.549 0
24.551 1
24.553 0
24.555 1
24.557 1
24.559 1
24.561 0
24.563 1
24.565 1
24.567 1
24.569 2
24.571 3
24.573 2
24.575 2
24.577 3
24.579 3
24.581 3
24.583 3
24.585 3
24.587 3
24.589 3
24.591 3
24.592 3
24.594 3
24.596 3
24.598 4
24.600 4
24.602 3
24.604 3
24.606 3
24.608 3
24.610 3
24.612 2
24.614 2
24.616 2
24.618 3
24.620 2
24.622 2
24.624 3
24.626 3
24.628 3
24.630 3
24.632 3
24.634 3
24.636 3
24.637 3
24.639 3
24.641 3
24.643 2
24.645 3
24.647 2
24.649 2
24.651 3
24.653 3
24.655 3
24.657 4
24.659 4
24.661 3
24.663 3
24.665 3
24.667 4
24.669 3
24.671 3
24.673 3
24.675 2
24.677 2
24.679 1
24.681 2
24.682 2
24.684 2
24.686 1
24.688 1
24.690 -1
24.692 -0
24.694 -0
24.696 -0
24.698 -1
24.700 -0
24.702 -0
24.704 -0
24.706 0
24.708 0
24.710 0
24.712 1
24.714 0
24.716 0
24.718 -1
24.720 -1
24.722 -1
24.724 -1
24.726 -1
24.728 -1
24.729 -1
24.731 -2
24.733 -1
24.735 -1
24.737 -1
24.739 -1
24.741 -1
24.743 -1
24.745 -1
24.747 -1
24.749 -1
24.751 -1
24.753 0
24.755 -0
24.757 -0
24.759 -0
24.761 -1
24.763 -0
24.765 0
24.767 0
24.769 1
24.771 1
24.773 1
24.775 2
24.776 2
24.778 1
24.780 2
24.782 3
24.784 3
24.786 4
24.788 3
24.790 3
24.792 4
24.794 4
24.796 4
24.798 4
24.800 3
24.802 3
24.804 3
24.806 4
24.808 3
24.810 3
24.812 3
24.814 3
24.816 3
24.818 4
24.820 3
24.822 3
24.823 3
24.825 3
24.827 3
24.829 3
24.831 2
24.833 3
24.835 3
24.837 2
24.839 2
24.841 2
24.843 2
24.845 1
24.847 1
24.849 1
24.851 1
24.853 1
24.855 0
24.857 1
24.859 1
24.861 1
24.863 1
24.865 1
24.867 1
24.869 1
24.871 2
24.872 1
24.874 2
24.876 1
24.878 1
24.880 2
24.882 2
24.884 2
24.886 2
24.888 2
24.890 2
24.892 3
24.894 3
24.896 3
24.898 3
24.900 3
24.902 3
24.904 3
24.906 3
24.908 3
24.910 3
24.912 3
24.914 2
24.916 2
24.918 2
24.920 2
24.921 2
24.923 1
24.925 1
24.927 1
24.929 1
24.931 1
24.933 0
24.935 0
24.937 -0
24.939 0
24.941 0
24.943 1
24.945 1
24.947 1
24.949 1
24.951 1
24.953 1
24.955 1
24.957 1
24.959 1
24.961 1
24.963 1
24.965 1
24.967 1
24.969 2
24.971 2
24.972 2
24.974 3
24.976 3
24.978 3
24.980 3
24.982 4
24.984 3
24.986 4
24.988 4
24.990 4
24.992 5
24.994 4
24.996 4
24.998 4
25.000 4
25.002 3
25.004 3
25.006 3
25.008 3
25.010 3
25.012 3
25.014 3
25.016 2
25.018 2
25.020 2
25.021 2
25.023 2
25.025 2
25.027 2
25.029 2
25.031 1
25.033 1
25.035 1
25.037 0
25.039 -0
25.041 -0
25.043 -1
25.045 -1
25.047 -1
25.049 -1
25.051 -0
25.053 -1
25.055 -1
25.057 -0
25.059 -0
25.061 -1
25.063 -0
25.065 0
25.067 -0
25.069 0
25.071 1
25.073 1
25.074 1
25.076 1
25.078 1
25.080 1
25.082 1
25.084 0
25.086 0
25.088 1
25.090 0
25.092 1
25.094 1
25.096 1
25.098 2
25.100 2
25.102 1
25.104 1
25.106 1
25.108 1
25.110 1
25.112 1
25.114 1
25.116 1
25.118 2
25.120 2
25.122 2
25.124 2
25.125 3
25.127 3
25.129 3
25.131 3
25.133 3
25.135 4
25.137 3
25.139 3
25.141 3
25.143 3
25.145 3
25.147 3
25.149 3
25.151 3
25.153 3
25.155 3
25.157 3
25.159 3
25.161 4
25.163 3
25.165 3
25.167 3
25.169 3
25.171 3
25.173 3
25.175 3
25.177 3
25.178 3
25.180 3
25.182 3
25.184 3
25.186 3
25.188 3
25.190 2
25.192 2
25.194 2
25.196 2
25.198 2
25.200 2
25.202 2
25.204 2
25.206 2
25.208 2
25.210 2
25.212 1
25.214 2
25.216 2
25.218 2
25.220 1
25.222 1
25.224 1
25.226 1
25.228 0
25.230 0
25.232 0
25.233 1
25.235 0
25.237 0
25.239 1
25.241 1
25.243 1
25.245 1
25.247 1
25.249 0
25.251 1
25.253 1
25.255 1
25.257 1
25.259 2
25.261 2
25.263 3
25.265 3
25.267 3
25.269 3
25.271 4
25.273 4
25.275 4
25.277 4
25.279 4
25.281 4
25.283 4
25.285 4
25.287 5
25.288 5
25.290 5
25.292 5
25.294 5
25.296 5
25.298 5
25.300 4
25.302 4
25.304 4
25.306 4
25.308 4
25.310 3
25.312 3
25.314 3
25.316 3
25.318 3
25.320 2
25.322 2
25.324 2
25.326 1
25.328 2
25.330 1
25.332 1
25.334 1
25.336 0
25.338 0
25.340 -1
25.342 -1
25.343 -1
25.345 -1
25.347 -0
25.349 0
25.351 0
25.353 0
25.355 0
25.357 0
25.359 1
25.361 1
25.363 1
25.365 1
25.367 2
25.369 3
25.371 3
25.373 3
25.375 3
25.377 3
25.379 3
25.381 4
25.383 4
25.385 4
25.387 4
25.389 4
25.391 4
25.393 5
25.395 5
25.397 5
25.399 5
25.400 5
25.402 5
25.404 5
25.406 5
25.408 4
25.410 4
25.412 5
25.414 4
25.416 4
25.418 4
25.420 4
25.422 4
25.424 4
25.426 3
25.428 3
25.430 3
25.432 2
25.434 2
25.436 3
25.438 2
25.440 2
25.442 2
25.444 2
25.446 2
25.448 3
25.450 2
25.452 2
25.454 2
25.456 2
25.458 3
25.459 3
25.461 2
25.463 3
25.465 3
25.467 3
25.469 3
25.471 4
25.473 3
25.475 3
25.477 3
25.479 4
25.481 4
25.483 3
25.485 2
25.487 2
25.489 2
25.491 1
25.493 1
25.495 1
25.497 1
25.499 1
25.501 2
25.503 1
25.505 1
25.507 2
25.509 2
25.511 1
25.513 1
25.515 1
25.517 1
25.518 -0
25.520 -0
25.522 -0
25.524 -0
25.526 -0
25.528 0
25.530 1
25.532 0
25.534 1
25.536 1
25.538 1
25.540 1
25.542 2
25.544 2
25.546 3
25.548 3
25.550 3
25.552 3
25.554 3
25.556 3
25.558 4
25.560 5
25.562 4
25.564 4
25.566 4
25.568 4
25.570 4
25.572 4
25.574 4
25.576 4
25.578 4
25.579 4
25.581 4
25.583 4
25.585 4
25.587 4
25.589 4
25.591 4
25.593 3
25.595 3
25.597 3
25.599 3
25.601 2
25.603 2
25.605 3
25.607 2
25.609 1
25.611 2
25.613 2
25.615 2
25.617 3
25.619 3
25.621 2
25.623 3
25.625 4
25.627 3
25.629 4
25.631 3
25.633 3
25.635 4
25.637 4
25.639 4
25.640 4
25.642 4
25.644 4
25.646 4
25.648 4
25.650 4
25.652 4
25.654 4
25.656 4
25.658 5
25.660 5
25.662 5
25.664 5
25.666 5
25.668 4
25.670 4
25.672 4
25.674 4
25.676 4
25.678 4
25.680 3
25.682 3
25.684 3
25.686 2
25.688 3
25.690 3
25.692 3
25.694 2
25.696 3
25.698 3
25.700 3
25.702 3
25.703 2
25.705 3
25.707 3
25.709 2
25.711 2
25.713 2
25.715 2
25.717 2
25.719 1
25.721 1
25.723 1
25.725 1
25.727 0
25.729 0
25.731 0
25.733 0
25.735 0
25.737 0
25.739 1
25.741 1
25.743 1
25.745 1
25.747 2
25.749 2
25.751 1
25.753 1
25.755 2
25.757 2
25.759 2
25.761 2
25.763 2
25.765 2
25.767 2
25.768 2
25.770 2
25.772 3
25.774 3
25.776 4
25.778 4
25.780 4
25.782 4
25.784 4
25.786 4
25.788 4
25.790 4
25.792 3
25.794 3
25.796 3
25.798 2
25.800 2
25.802 2
25.804 1
25.806 2
25.808 1
25.810 1
25.812 1
25.814 1
25.816 0
25.818 0
25.820 0
25.822 0
25.824 -0
25.826 0
25.828 -0
25.830 0
25.832 0
25.834 -0
25.835 0
25.837 1
25.839 0
25.841 -0
25.843 1
25.845 1
25.847 1
25.849 2
25.851 1
25.853 2
25.855 2
25.857 3
25.859 3
25.861 3
25.863 3
25.865 4
25.867 3
25.869 3
25.871 3
25.873 3
25.875 3
25.877 4
25.879 3
25.881 4
25.883 4
25.885 4
25.887 4
25.889 4
25.891 4
25.893 4
25.895 4
25.897 5
25.899 4
25.901 5
25.903 4
25.904 4
25.906 4
25.908 4
25.910 4
25.912 4
25.914 4
25.916 3
25.918 3
25.920 3
25.922 2
25.924 2
25.926 2
25.928 1
25.930 1
25.932 1
25.934 1
25.936 2
25.938 2
25.940 1
25.942 1
25.944 1
25.946 0
25.948 1
25.950 1
25.952 1
25.954 -0
25.956 -0
25.958 -1
25.960 -0
25.962 0
25.964 -0
25.966 1
25.968 1
25.970 1
25.972 2
25.973 1
25.975 2
25.977 2
25.979 3
25.981 3
25.983 3
25.985 3
25.987 4
25.989 3
25.991 3
25.993 4
25.995 4
25.997 4
25.999 3
26.001 3
26.003 3
26.005 3
26.007 2
26.009 3
26.011 3
26.013 3
26.015 3
26.017 3
26.019 3
26.021 3
26.023 2
26.025 3
26.027 3
26.029 3
26.031 3
26.033 3
26.035 2
26.037 2
26.039 2
26.041 2
26.043 2
26.045 2
26.046 2
26.048 2
26.050 2
26.052 2
26.054 2
26.056 2
26.058 1
26.060 1
26.062 1
26.064 1
26.066 2
26.068 2
26.070 2
26.072 2
26.074 2
26.076 2
26.078 2
26.080 2
26.082 2
26.084 2
26.086 2
26.088 2
26.090 2
26.092 2
26.094 2
26.096 3
26.098 3
26.100 3
26.102 3
26.104 3
26.106 3
26.108 4
26.110 4
26.112 3
26.114 4
26.116 4
26.118 4
26.120 4
26.121 4
26.123 4
26.125 4
26.127 4
26.129 4
26.131 4
26.133 4
26.135 3
26.137 3
26.139 2
26.141 2
26.143 2
26.145 1
26.147 1
26.149 2
26.151 2
26.153 2
26.155 2
26.157 1
26.159 1
26.161 1
26.163 1
26.165 0
26.167 1
26.169 0
26.171 0
26.173 0
26.175 0
26.177 -0
26.179 0
26.181 -0
26.183 -1
26.185 -1
26.187 -0
26.189 -1
26.191 -1
26.193 -1
26.195 -2
26.197 -1
26.198 -2
26.200 -2
26.202 -2
26.204 -2
26.206 -2
26.208 -2
26.210 -1
26.212 -1
26.214 -1
26.216 -1
26.218 -1
26.220 -1
26.222 -0
26.224 -0
26.226 -0
26.228 0
26.230 -0
26.232 0
26.234 0
26.236 1
26.238 2
26.240 2
26.242 2
26.244 2
26.246 2
26.248 3
26.250 3
26.252 4
26.254 4
26.256 4
26.258 5
26.260 5
26.262 5
26.264 4
26.266 4
26.268 4
26.270 5
26.272 4
26.274 4
26.276 4
26.278 5
26.279 4
26.281 5
26.283 4
26.285 5
26.287 5
26.289 5
26.291 5
26.293 5
26.295 5
26.297 6
26.299 6
26.301 6
26.303 6
26.305 7
26.307 7
26.309 7
26.311 6
26.313 5
26.315 6
26.317 5
26.319 5
26.321 5
26.323 5
26.325 5
26.327 5
26.329 5
26.331 5
26.333 5
26.335 4
26.337 4
26.339 4
26.341 4
26.343 3
26.345 3
26.347 3
26.349 3
26.351 4
26.353 3
26.355 2
26.357 3
26.359 3
26.361 4
26.362 4
26.364 5
26.366 5
26.368 5
26.370 5
26.372 5
26.374 6
26.376 6
26.378 6
26.380 6
26.382 6
26.384 6
26.386 6
26.388 6
26.390 7
26.392 7
26.394 7
26.396 7
26.398 7
26.400 6
26.402 6
26.404 7
26.406 7
26.408 6
26.410 6
26.412 6
26.414 6
26.416 6
26.418 5
26.420 5
26.422 5
26.424 4
26.426 3
26.428 3
26.430 3
26.432 2
26.434 3
26.436 3
26.438 3
26.440 3
26.442 3
26.444 2
26.446 2
26.448 3
26.449 3
26.451 3
26.453 3
26.455 2
26.457 1
26.459 2
26.461 2
26.463 2
26.465 2
26.467 1
26.469 1
26.471 1
26.473 1
26.475 2
26.477 2
26.479 2
26.481 2
26.483 2
26.485 2
26.487 2
26.489 3
26.491 3
26.493 3
26.495 3
26.497 2
26.499 2
26.501 2
26.503 2
26.505 2
26.507 2
26.509 1
26.511 2
26.513 2
26.515 2
26.517 2
26.519 2
26.521 2
26.523 2
26.525 3
26.527 2
26.529 2
26.531 2
26.533 2
26.535 3
26.537 3
26.539 4
26.540 4
26.542 3
26.544 2
26.546 2
26.548 2
26.550 2
26.552 3
26.554 2
26.556 2
26.558 2
26.560 3
26.562 3
26.564 3
26.566 3
26.568 3
26.570 4
26.572 4
26.574 4
26.576 4
26.578 4
26.580 4
26.582 4
26.584 4
26.586 3
26.588 3
26.590 4
26.592 4
26.594 4
26.596 4
26.598 4
26.600 4
26.602 4
26.604 4
26.606 4
26.608 4
26.610 4
26.612 4
26.614 3
26.616 3
26.618 3
26.620 3
26.622 4
26.624 4
26.626 4
26.628 3
26.630 2
26.632 1
26.634 0
26.635 1
26.637 1
26.639 1
26.641 1
26.643 1
26.645 -0
26.647 0
26.649 1
26.651 1
26.653 1
26.655 1
26.657 1
26.659 1
26.661 1
26.663 0
26.665 0
26.667 0
26.669 0
26.671 1
26.673 1
26.675 1
26.677 2
26.679 2
26.681 2
26.683 2
26.685 2
26.687 2
26.689 3
26.691 2
26.693 3
26.695 3
26.697 3
26.699 2
26.701 2
26.703 2
26.705 2
26.707 2
26.709 3
26.711 3
26.713 3
26.715 3
26.717 2
26.719 3
26.721 3
26.723 4
26.725 4
26.727 5
26.729 4
26.731 4
26.733 4
26.735 4
26.736 4
26.738 4
26.740 5
26.742 5
26.744 4
26.746 5
26.748 5
26.750 5
26.752 5
26.754 6
26.756 6
26.758 5
26.760 6
26.762 6
26.764 5
26.766 5
26.768 5
26.770 5
26.772 5
26.774 5
26.776 4
26.778 5
26.780 4
26.782 4
26.784 4
26.786 3
26.788 2
26.790 2
26.792 2
26.794 2
26.796 2
26.798 2
26.800 2
26.802 2
26.804 2
26.806 2
26.808 2
26.810 1
26.812 1
26.814 1
26.816 0
26.818 -0
26.820 -0
26.822 0
26.824 -0
26.826 -0
26.828 -0
26.830 -1
26.832 -0
26.834 -1
26.836 -1
26.838 0
26.840 0
26.842 -0
26.844 0
26.845 1
26.847 0
26.849 1
26.851 1
26.853 1
26.855 1
26.857 2
26.859 2
26.861 2
26.863 2
26.865 2
26.867 3
26.869 3
26.871 3
26.873 2
26.875 3
26.877 2
26.879 3
26.881 3
26.883 3
26.885 4
26.887 4
26.889 4
26.891 4
26.893 4
26.895 4
26.897 4
26.899 5
26.901 4
26.903 5
26.905 5
26.907 5
26.909 5
26.911 5
26.913 5
26.915 5
26.917 5
26.919 4
26.921 4
26.923 5
26.925 4
26.927 4
26.929 3
26.931 3
26.933 3
26.935 3
26.937 3
26.939 3
26.941 3
26.943 3
26.945 3
26.947 2
26.949 2
26.951 2
26.953 3
26.955 2
26.957 2
26.959 2
26.960 2
26.962 2
26.964 2
26.966 2
26.968 2
26.970 2
26.972 2
26.974 3
26.976 4
26.978 3
26.980 4
26.982 5
26.984 5
26.986 5
26.988 5
26.990 5
26.992 5
26.994 6
26.996 5
26.998 5
27.000 5
27.002 5
27.004 5
27.006 5
27.008 4
27.010 4
27.012 4
27.014 3
27.016 3
27.018 3
27.020 3
27.022 4
27.024 3
27.026 3
27.028 3
27.030 3
27.032 3
27.034 3
27.036 2
27.038 2
27.040 3
27.042 3
27.044 2
27.046 2
27.048 2
27.050 2
27.052 2
27.054 1
27.056 1
27.058 0
27.060 0
27.062 -1
27.064 0
27.066 0
27.068 -0
27.070 -0
27.072 -0
27.074 0
27.076 1
27.078 1
27.080 1
27.082 1
27.084 0
27.085 -1
27.087 -0
27.089 0
27.091 -0
27.093 -0
27.095 0
27.097 -0
27.099 0
27.101 0
27.103 0
27.105 1
27.107 1
27.109 1
27.111 1
27.113 1
27.115 1
27.117 1
27.119 1
27.121 1
27.123 1
27.125 2
27.127 2
27.129 2
27.131 2
27.133 2
27.135 2
27.137 2
27.139 1
27.141 1
27.143 0
27.145 -0
27.147 0
27.149 -0
27.151 -0
27.153 -0
27.155 1
27.157 1
27.159 2
27.161 2
27.163 2
27.165 2
27.167 2
27.169 2
27.171 2
27.173 2
27.175 2
27.177 2
27.179 3
27.181 3
27.183 3
27.185 3
27.187 3
27.189 3
27.191 3
27.193 2
27.195 3
27.197 3
27.199 2
27.201 2
27.203 2
27.205 2
27.207 1
27.209 1
27.211 1
27.213 1
27.215 1
27.217 1
27.219 1
27.221 1
27.223 0
27.225 1
27.226 0
27.228 -0
27.230 -1
27.232 -0
27.234 -0
27.236 0
27.238 1
27.240 1
27.242 2
27.244 2
27.246 3
27.248 3
27.250 3
27.252 2
27.254 2
27.256 2
27.258 3
27.260 3
27.262 4
27.264 3
27.266 4
27.268 4
27.270 4
27.272 4
27.274 4
27.276 3
27.278 4
27.280 4
27.282 3
27.284 3
27.286 3
27.288 2
27.290 2
27.292 2
27.294 2
27.296 2
27.298 2
27.300 2
27.302 2
27.304 1
27.306 0
27.308 1
27.310 1
27.312 0
27.314 0
27.316 1
27.318 0
27.320 1
27.322 1
27.324 1
27.326 1
27.328 1
27.330 1
27.332 1
27.334 2
27.336 1
27.338 2
27.340 2
27.342 2
27.344 2
27.346 2
27.348 2
27.350 2
27.352 3
27.354 3
27.356 3
27.358 3
27.360 3
27.362 3
27.364 4
27.366 4
27.368 4
27.370 5
27.372 4
27.374 4
27.376 5
27.378 4
27.380 4
27.382 5
27.383 4
27.385 4
27.387 4
27.389 3
27.391 3
27.393 3
27.395 2
27.397 3
27.399 3
27.401 3
27.403 3
27.405 3
27.407 3
27.409 3
27.411 3
27.413 2
27.415 2
27.417 2
27.419 3
27.421 3
27.423 3
27.425 3
27.427 3
27.429 3
27.431 2
27.433 2
27.435 1
27.437 1
27.439 1
27.441 1
27.443 1
27.445 1
27.447 1
27.449 1
27.451 1
27.453 1
27.455 1
27.457 1
27.459 -0
27.461 0
27.463 -0
27.465 -0
27.467 -1
27.469 -1
27.471 -0
27.473 -1
27.475 -1
27.477 -1
27.479 -1
27.481 -0
27.483 -0
27.485 -0
27.487 0
27.489 0
27.491 1
27.493 1
27.495 2
27.497 2
27.499 2
27.501 3
27.503 2
27.505 3
27.507 4
27.509 4
27.511 4
27.513 5
27.515 4
27.517 4
27.519 4
27.521 4
27.523 4
27.525 4
27.527 4
27.529 4
27.531 4
27.533 4
27.535 4
27.537 4
27.539 3
27.541 3
27.543 2
27.545 2
27.547 2
27.549 1
27.551 1
27.553 2
27.555 1
27.557 1
27.559 1
27.561 1
27.563 1
27.565 1
27.567 1
27.569 1
27.570 2
27.572 1
27.574 1
27.576 1
27.578 1
27.580 1
27.582 2
27.584 2
27.586 2
27.588 2
27.590 2
27.592 1
27.594 2
27.596 2
27.598 2
27.600 2
27.602 2
27.604 3
27.606 3
27.608 3
27.610 3
27.612 3
27.614 2
27.616 2
27.618 2
27.620 1
27.622 1
27.624 1
27.626 1
27.628 1
27.630 0
27.632 1
27.634 1
27.636 2
27.638 2
27.640 2
27.642 2
27.644 3
27.646 2
27.648 3
27.650 4
27.652 3
27.654 3
27.656 3
27.658 3
27.660 3
27.662 4
27.664 4
27.666 4
27.668 4
27.670 4
27.672 4
27.674 4
27.676 3
27.678 3
27.680 4
27.682 3
27.684 3
27.686 4
27.688 4
27.690 3
27.692 3
27.694 3
27.696 3
27.698 2
27.700 1
27.702 2
27.704 1
27.706 1
27.708 1
27.710 1
27.712 1
27.714 1
27.716 1
27.718 1
27.720 1
27.722 2
27.724 2
27.726 2
27.728 2
27.730 1
27.732 1
27.734 1
27.736 1
27.738 1
27.740 1
27.742 1
27.744 1
27.746 1
27.748 2
27.750 2
27.752 2
27.754 1
27.756 1
27.758 1
27.760 1
27.762 0
27.764 1
27.766 1
27.768 2
27.770 1
27.772 1
27.774 1
27.776 1
27.778 1
27.780 1
27.782 1
27.784 1
27.786 1
27.788 1
27.790 2
27.792 2
27.794 2
27.796 2
27.798 2
27.800 2
27.802 2
27.804 2
27.806 2
27.808 1
27.810 1
27.812 1
27.813 1
27.815 0
27.817 0
27.819 0
27.821 1
27.823 1
27.825 0
27.827 1
27.829 1
27.831 1
27.833 1
27.835 1
27.837 1
27.839 1
27.841 1
27.843 1
27.845 2
27.847 3
27.849 2
27.851 3
27.853 3
27.855 3
27.857 3
27.859 3
27.861 3
27.863 4
27.865 4
27.867 4
27.869 5
27.871 5
27.873 5
27.875 5
27.877 5
27.879 5
27.881 5
27.883 5
27.885 4
27.887 4
27.889 4
27.891 4
27.893 4
27.895 3
27.897 2
27.899 2
27.901 2
27.903 2
27.905 2
27.907 2
27.909 1
27.911 2
27.913 1
27.915 1
27.917 1
27.919 1
27.921 0
27.923 0
27.925 0
27.927 0
27.929 0
27.931 0
27.933 1
27.935 1
27.937 1
27.939 1
27.941 1
27.943 0
27.945 -0
27.947 -1
27.949 -1
27.951 -1
27.953 -0
27.955 0
27.957 -1
27.959 -1
27.961 -1
27.963 -1
27.965 -1
27.967 -1
27.969 -1
27.971 -1
27.973 -1
27.975 -1
27.977 -1
27.979 -1
27.981 -1
27.983 -1
27.985 -1
27.987 -1
27.989 -2
27.991 -1
27.993 -2
27.995 -1
27.997 -2
27.999 -2
28.001 -2
28.003 -2
28.005 -2
28.007 -1
28.009 -2
28.011 -3
28.013 -2
28.015 -1
28.017 -1
28.019 -1
28.021 -0
28.023 0
28.025 0
28.027 0
28.029 0
28.031 0
28.033 0
28.035 0
28.037 1
28.039 1
28.041 2
28.043 2
28.045 3
28.047 3
28.049 3
28.051 3
28.053 4
28.055 5
28.057 4
28.059 4
28.061 4
28.063 3
28.065 3
28.067 3
28.069 3
28.071 3
28.073 2
28.075 2
28.077 2
28.079 2
28.081 2
28.083 2
28.085 2
28.087 1
28.089 1
28.091 1
28.093 1
28.095 1
28.097 1
28.099 1
28.101 1
28.103 1
28.105 1
28.107 0
28.109 0
28.111 -0
28.113 -1
28.115 -0
28.117 -0
28.119 -1
28.121 -0
28.123 -0
28.125 0
28.127 1
28.129 1
28.131 1
28.133 1
28.135 2
28.137 2
28.139 2
28.141 1
28.143 1
28.145 1
28.147 1
28.149 1
28.151 1
28.153 1
28.155 0
28.157 1
28.159 1
28.161 1
28.163 1
28.165 2
28.167 2
28.169 2
28.171 2
28.173 2
28.175 2
28.177 1
28.179 1
28.181 1
28.183 2
28.185 1
28.187 2
28.189 2
28.191 2
28.193 2
28.195 1
28.197 1
28.199 1
28.201 2
28.203 2
28.205 2
28.207 3
28.209 2
28.211 2
28.213 3
28.215 3
28.217 4
28.219 3
28.221 3
28.223 3
28.225 4
28.227 4
28.229 4
28.231 3
28.233 3
28.235 3
28.237 3
28.239 3
28.241 3
28.243 3
28.245 3
28.247 3
28.249 4
28.251 3
28.253 3
28.255 4
28.257 3
28.259 3
28.261 3
28.263 2
28.265 2
28.267 2
28.269 2
28.271 1
28.273 2
28.275 1
28.277 1
28.279 1
28.281 1
28.283 1
28.285 0
28.287 0
28.289 1
28.291 1
28.293 1
28.295 1
28.297 0
28.298 -0
28.300 -0
28.302 0
28.304 0
28.306 0
28.308 0
28.310 -0
28.312 0
28.314 0
28.316 0
28.318 1
28.320 1
28.322 -0
28.324 1
28.326 1
28.328 1
28.330 2
28.332 3
28.334 3
28.336 3
28.338 3
28.340 2
28.342 3
28.344 3
28.346 3
28.348 3
28.350 2
28.352 2
28.354 2
28.356 2
28.358 2
28.360 2
28.362 2
28.364 1
28.366 1
28.368 1
28.370 1
28.372 2
28.374 2
28.376 2
28.378 2
28.380 3
28.382 2
28.384 2
28.386 2
28.388 1
28.390 2
28.392 2
28.394 1
28.396 1
28.398 1
28.400 2
28.402 2
28.404 2
28.406 2
28.408 2
28.410 3
28.412 2
28.414 2
28.416 3
28.418 2
28.420 2
28.422 2
28.424 2
28.426 1
28.428 1
28.430 0
28.432 0
28.434 0
28.436 -1
28.438 -0
28.440 -1
28.442 -1
28.444 -1
28.446 -1
28.448 -1
28.450 -1
28.452 -0
28.454 -1
28.456 -1
28.458 0
28.460 0
28.462 1
28.464 1
28.466 0
28.468 1
28.470 -0
28.472 -0
28.474 0
28.476 0
28.478 0
28.480 0
28.482 1
28.484 1
28.486 1
28.488 1
28.490 2
28.492 2
28.494 2
28.496 2
28.498 2
28.500 2
28.502 2
28.504 2
28.506 1
28.508 1
28.510 1
28.512 0
28.514 0
28.516 0
28.518 -0
28.520 -0
28.522 -0
28.524 0
28.526 0
28.528 1
28.530 1
28.532 0
28.534 0
28.536 1
28.538 1
28.540 1
28.542 0
28.544 0
28.547 -0
28.549 -0
28.551 -0
28.553 -0
28.555 -0
28.557 -0
28.559 -0
28.561 0
28.563 -1
28.565 0
28.567 0
28.569 0
28.571 1
28.573 1
28.575 1
28.577 1
28.579 1
28.581 2
28.583 2
28.585 2
28.587 3
28.589 3
28.591 2
28.593 2
28.595 2
28.597 2
28.599 1
28.601 2
28.603 2
28.605 2
28.607 2
28.609 2
28.611 1
28.613 1
28.615 2
28.617 1
28.619 1
28.621 1
28.623 0
28.625 0
28.627 -0
28.629 -1
28.631 -1
28.633 -1
28.635 -2
28.637 -1
28.639 -1
28.641 -1
28.643 -1
28.645 -1
28.647 -1
28.649 -1
28.651 -1
28.653 -2
28.655 -2
28.657 -1
28.659 -2
28.661 -1
28.663 -1
28.665 -2
28.667 -1
28.669 -1
28.671 -1
28.673 -1
28.675 -1
28.677 -1
28.679 -1
28.681 -2
28.683 -2
28.685 -2
28.687 -2
28.689 -2
28.691 -1
28.693 -1
28.695 -1
28.697 -1
28.699 -1
28.701 -1
28.703 -1
28.705 0
28.707 1
28.709 1
28.711 2
28.713 2
28.715 2
28.717 3
28.719 2
28.721 3
28.723 4
28.725 3
28.727 4
28.729 4
28.731 4
28.733 4
28.735 5
28.737 5
28.739 6
28.741 6
28.743 5
28.745 5
28.747 5
28.749 5
28.751 5
28.753 5
28.755 5
28.757 5
28.759 5
28.761 5
28.763 5
28.765 5
28.767 4
28.769 4
28.771 4
28.773 3
28.775 3
28.777 3
28.779 3
28.781 3
28.783 3
28.785 2
28.787 2
28.789 3
28.791 2
28.793 3
28.795 3
28.797 3
28.799 4
28.801 4
28.803 3
28.805 3
28.807 4
28.809 3
28.811 2
28.813 2
28.815 2
28.817 3
28.819 3
28.821 3
28.823 3
28.825 3
28.827 3
28.829 3
28.831 3
28.833 2
28.835 3
28.837 4
28.839 3
28.841 4
28.843 4
28.845 4
28.847 5
28.849 5
28.851 5
28.853 5
28.855 5
28.857 4
28.859 4
28.861 5
28.863 4
28.865 4
28.867 4
28.869 3
28.871 4
28.873 3
28.875 3
28.877 3
28.879 3
28.881 3
28.883 3
28.885 4
28.887 4
28.889 4
28.891 4
28.893 3
28.895 3
28.897 3
28.899 3
28.901 2
28.903 3
28.905 2
28.907 2
28.909 3
28.911 2
28.913 3
28.915 3
28.917 3
28.919 4
28.921 4
28.923 4
28.925 4
28.927 5
28.929 4
28.931 5
28.933 5
28.935 5
28.937 6
28.939 5
28.941 5
28.943 5
28.945 4
28.947 4
28.949 3
28.951 3
28.953 3
28.955 2
28.957 2
28.959 2
28.961 1
28.963 1
28.965 1
28.967 2
28.969 2
28.971 2
28.973 2
28.975 2
28.977 1
28.979 1
28.981 1
28.983 1
28.985 1
28.987 1
28.989 1
28.991 1
28.993 1
28.995 0
28.997 1
28.999 1
29.001 2
29.003 2
29.005 3
29.007 3
29.009 4
29.011 4
29.013 4
29.015 4
29.017 5
29.019 5
29.021 5
29.023 6
29.025 6
29.027 6
29.029 6
29.031 6
29.034 6
29.036 6
29.038 5
29.040 7
29.042 7
29.044 7
29.046 7
29.048 6
29.050 6
29.052 6
29.054 6
29.056 6
29.058 6
29.060 6
29.062 4
29.064 5
29.066 4
29.068 4
29.070 4
29.072 3
29.074 3
29.076 2
29.078 2
29.080 1
29.082 0
29.084 -1
29.086 -1
29.088 -0
29.090 -1
29.092 -1
29.094 -1
29.096 -1
29.098 -1
29.100 -0
29.102 0
29.104 -1
29.106 -1
29.108 -0
29.110 -1
29.112 -0
29.114 0
29.116 0
29.118 1
29.120 2
29.122 2
29.124 3
29.126 3
29.128 3
29.130 3
29.132 4
29.134 3
29.136 3
29.138 3
29.140 3
29.142 4
29.144 4
29.146 4
29.148 4
29.150 3
29.152 3
29.154 4
29.156 3
29.158 2
29.160 2
29.162 2
29.164 1
29.166 1
29.168 0
29.170 0
29.172 -0
29.174 0
29.176 -0
29.178 0
29.180 -0
29.182 -1
29.184 -0
29.186 -0
29.188 0
29.190 1
29.192 1
29.194 1
29.196 1
29.198 1
29.200 1
29.202 1
29.204 1
29.206 2
29.208 2
29.210 3
29.212 2
29.214 2
29.216 2
29.218 2
29.220 3
29.222 3
29.224 4
29.226 4
29.228 4
29.230 5
29.232 5
29.234 5
29.236 5
29.238 4
29.240 4
29.242 4
29.244 4
29.246 4
29.248 3
29.250 4
29.252 4
29.254 3
29.256 3
29.258 3
29.260 3
29.262 3
29.264 3
29.266 2
29.268 2
29.270 2
29.272 1
29.274 2
29.276 1
29.279 1
29.281 2
29.283 2
29.285 1
29.287 1
29.289 1
29.291 0
29.293 0
29.295 0
29.297 1
29.299 1
29.301 1
29.303 1
29.305 1
29.307 1
29.309 1
29.311 1
29.313 1
29.315 1
29.317 1
29.319 1
29.321 1
29.323 1
29.325 1
29.327 1
29.329 1
29.331 1
29.333 1
29.335 2
29.337 2
29.339 2
29.341 2
29.343 2
29.345 2
29.347 2
29.349 2
29.351 1
29.353 1
29.355 1
29.357 1
29.359 1
29.361 3
29.363 3
29.365 3
29.367 4
29.369 4
29.371 4
29.373 5
29.375 5
29.377 5
29.379 6
29.381 6
29.383 6
29.385 6
29.387 6
29.389 6
29.391 6
29.393 6
29.395 5
29.397 5
29.399 5
29.401 5
29.403 4
29.405 4
29.407 4
29.409 4
29.411 4
29.413 4
29.415 4
29.417 3
29.419 4
29.421 4
29.423 4
29.425 4
29.427 4
29.429 3
29.431 4
29.433 3
29.435 3
29.437 2
29.439 1
29.441 1
29.443 1
29.445 2
29.447 2
29.449 2
29.451 3
29.453 2
29.455 2
29.457 2
29.459 2
29.461 2
29.463 2
29.465 2
29.468 3
29.470 2
29.472 2
29.474 2
29.476 2
29.478 2
29.480 2
29.482 2
29.484 2
29.486 2
29.488 2
29.490 2
29.492 2
29.494 1
29.496 2
29.498 3
29.500 3
29.502 3
29.504 4
29.506 5
29.508 5
29.510 5
29.512 6
29.514 6
29.516 6
29.518 6
29.520 6
29.522 6
29.524 6
29.526 5
29.528 6
29.530 5
29.532 5
29.534 5
29.536 5
29.538 4
29.540 5
29.542 4
29.544 4
29.546 4
29.548 3
29.550 3
29.552 3
29.554 3
29.556 3
29.558 3
29.560 3
29.562 3
29.564 2
29.566 3
29.568 2
29.570 3
29.572 3
29.574 2
29.576 2
29.578 2
29.580 1
29.582 2
29.584 2
29.586 1
29.588 2
29.590 2
29.592 1
29.594 1
29.596 2
29.598 1
29.600 2
29.602 2
29.604 3
29.606 3
29.608 3
29.610 3
29.612 3
29.614 3
29.616 3
29.618 4
29.620 4
29.622 4
29.624 4
29.627 4
29.629 3
29.631 4
29.633 3
29.635 3
29.637 3
29.639 3
29.641 2
29.643 2
29.645 3
29.647 2
29.649 2
29.651 2
29.653 2
29.655 2
29.657 2
29.659 2
29.661 2
29.663 1
29.665 1
29.667 0
29.669 -0
29.671 -1
29.673 -1
29.675 -0
29.677 -1
29.679 -1
29.681 -0
29.683 -0
29.685 0
29.687 -0
29.689 0
29.691 0
29.693 1
29.695 -0
29.697 1
29.699 1
29.701 1
29.703 2
29.705 2
29.707 2
29.709 3
29.711 3
29.713 3
29.715 3
29.717 3
29.719 3
29.721 3
29.723 3
29.725 2
29.727 3
29.729 2
29.731 2
29.733 2
29.735 2
29.737 1
29.739 0
29.741 1
29.743 1
29.745 1
29.747 1
29.749 0
29.751 1
29.753 1
29.755 0
29.757 1
29.759 0
29.761 0
29.763 1
29.765 1
29.768 1
29.770 1
29.772 1
29.774 1
29.776 1
29.778 0
29.780 -0
29.782 0
29.784 0
29.786 0
29.788 1
29.790 2
29.792 1
29.794 2
29.796 2
29.798 2
29.800 3
29.802 2
29.804 2
29.806 1
29.808 1
29.810 1
29.812 1
29.814 1
29.816 1
29.818 1
29.820 0
29.822 0
29.824 -0
29.826 0
29.828 1
29.830 1
29.832 1
29.834 1
29.836 1
29.838 0
29.840 0
29.842 0
29.844 1
29.846 0
29.848 0
29.850 -0
29.852 0
29.854 1
29.856 1
29.858 1
29.860 1
29.862 1
29.864 1
29.866 1
29.868 1
29.870 1
29.872 1
29.874 2
29.876 2
29.878 2
29.880 2
29.882 2
29.884 2
29.886 3
29.888 2
29.890 2
29.892 2
29.894 1
29.897 1
29.899 1
29.901 1
29.903 1
29.905 1
29.907 1
29.909 0
29.911 0
29.913 0
29.915 1
29.917 0
29.919 0
29.921 -0
29.923 -0
29.925 -1
29.927 -0
29.929 -0
29.931 -1
29.933 -0
29.935 0
29.937 0
29.939 0
29.941 1
29.943 0
29.945 1
29.947 1
29.949 1
29.951 1
29.953 1
29.955 -0
29.957 0
29.959 -0
29.961 -1
29.963 -1
29.965 -1
29.967 -1
29.969 -1
29.971 -1
29.973 -2
29.975 -2
29.977 -2
29.979 -3
29.981 -2
29.983 -2
29.985 -2
29.987 -2
29.989 -2
29.991 -2
29.993 -1
29.995 -0
29.997 -1
29.999 -0
30.001 -0
30.003 0
30.005 0
30.007 0
30.009 -1
30.011 0
30.014 0
30.016 1
30.018 1
30.020 2
30.022 2
30.024 2
30.026 2
30.028 2
30.030 3
30.032 2
30.034 2
30.036 2
30.038 2
30.040 2
30.042 2
30.044 2
30.046 2
30.048 1
30.050 2
30.052 2
30.054 2
30.056 3
30.058 2
30.060 3
30.062 3
30.064 3
30.066 3
30.068 3
30.070 3
30.072 3
30.074 3
30.076 3
30.078 3
30.080 3
30.082 3
30.084 3
30.086 3
30.088 2
30.090 2
30.092 2
30.094 2
30.096 2
30.098 1
30.100 1
30.102 1
30.104 2
30.106 1
30.108 2
30.110 1
30.112 2
30.114 2
30.116 2
30.118 2
30.120 3
30.122 2
30.125 2
30.127 3
30.129 3
30.131 3
30.133 4
30.135 4
30.137 4
30.139 5
30.141 6
30.143 6
30.145 6
30.147 6
30.149 6
30.151 7
30.153 7
30.155 6
30.157 6
30.159 7
30.161 6
30.163 6
30.165 6
30.167 6
30.169 5
30.171 6
30.173 5
30.175 5
30.177 6
30.179 5
30.181 5
30.183 5
30.185 4
30.187 5
30.189 5
30.191 5
30.193 4
30.195 4
30.197 3
30.199 3
30.201 3
30.203 3
30.205 3
30.207 3
30.209 2
30.211 3
30.213 2
30.215 1
30.217 2
30.219 2
30.221 1
30.223 1
30.225 1
30.228 1
30.230 2
30.232 2
30.234 1
30.236 1
30.238 1
30.240 2
30.242 2
30.244 2
30.246 2
30.248 2
30.250 2
30.252 2
30.254 2
30.256 2
30.258 2
30.260 2
30.262 3
30.264 3
30.266 3
30.268 3
30.270 3
30.272 2
30.274 3
30.276 2
30.278 2
30.280 2
30.282 1
30.284 1
30.286 1
30.288 1
30.290 1
30.292 2
30.294 2
30.296 2
30.298 2
30.300 2
30.302 2
30.304 3
30.306 2
30.308 2
30.310 3
30.312 2
30.314 3
30.316 4
30.318 3
30.320 4
30.322 4
30.325 3
30.327 4
30.329 4
30.331 4
30.333 4
30.335 3
30.337 3
30.339 3
30.341 3
30.343 2
30.345 2
30.347 3
30.349 2
30.351 2
30.353 3
30.355 2
30.357 2
30.359 2
30.361 2
30.363 2
30.365 2
30.367 1
30.369 1
30.371 1
30.373 1
30.375 2
30.377 2
30.379 2
30.381 3
30.383 3
30.385 2
30.387 2
30.389 3
30.391 3
30.393 4
30.395 4
30.397 4
30.399 4
30.401 4
30.403 3
30.405 3
30.407 3
30.409 3
30.411 2
30.413 2
30.415 2
30.418 2
30.420 1
30.422 1
30.424 1
30.426 0
30.428 0
30.430 0
30.432 -1
30.434 -1
30.436 -1
30.438 -1
30.440 -1
30.442 -2
30.444 -2
30.446 -2
30.448 -2
30.450 -2
30.452 -3
30.454 -3
30.456 -2
30.458 -3
30.460 -3
30.462 -3
30.464 -2
30.466 -2
30.468 -3
30.470 -3
30.472 -2
30.474 -2
30.476 -3
30.478 -2
30.480 -1
30.482 -1
30.484 -1
30.486 -2
30.488 -2
30.490 -1
30.492 -1
30.494 -2
30.496 -1
30.498 -1
30.500 -1
30.502 -0
30.504 0
30.507 0
30.509 1
30.511 1
30.513 2
30.515 3
30.517 3
30.519 3
30.521 3
30.523 3
30.525 3
30.527 3
30.529 4
30.531 4
30.533 4
30.535 4
30.537 4
30.539 5
30.541 5
30.543 5
30.545 5
30.547 5
30.549 4
30.551 4
30.553 4
30.555 4
30.557 4
30.559 3
30.561 3
30.563 3
30.565 3
30.567 2
30.569 3
30.571 3
30.573 2
30.575 2
30.577 1
30.579 1
30.581 2
30.583 2
30.585 2
30.587 1
30.589 2
30.592 1
30.594 2
30.596 2
30.598 1
30.600 2
30.602 2
30.604 2
30.606 3
30.608 3
30.610 2
30.612 2
30.614 3
30.616 2
30.618 2
30.620 3
30.622 3
30.624 3
30.626 4
30.628 4
30.630 4
30.632 5
30.634 4
30.636 4
30.638 3
30.640 3
30.642 3
30.644 3
30.646 3
30.648 3
30.650 3
30.652 2
30.654 3
30.656 3
30.658 3
30.660 3
30.662 3
30.664 3
30.666 3
30.668 3
30.670 3
30.672 3
30.675 3
30.677 3
30.679 3
30.681 3
30.683 3
30.685 3
30.687 3
30.689 3
30.691 3
30.693 3
30.695 3
30.697 4
30.699 4
30.701 3
30.703 3
30.705 3
30.707 3
30.709 2
30.711 3
30.713 4
30.715 4
30.717 3
30.719 3
30.721 3
30.723 3
30.725 3
30.727 3
30.729 3
30.731 2
30.733 3
30.735 3
30.737 2
30.739 2
30.741 3
30.743 3
30.745 3
30.747 4
30.749 4
30.751 4
30.754 5
30.756 5
30.758 5
30.760 5
30.762 4
30.764 4
30.766 4
30.768 4
30.770 4
30.772 3
30.774 3
30.776 3
30.778 3
30.780 2
30.782 2
30.784 1
30.786 0
30.788 0
30.790 -0
30.792 -1
30.794 -1
30.796 -2
30.798 -2
30.800 -2
30.802 -1
30.804 -2
30.806 -2
30.808 -2
30.810 -2
30.812 -2
30.814 -1
30.816 -2
30.818 -2
30.820 -1
30.822 -1
30.824 -1
30.826 -0
30.828 -0
30.831 1
30.833 1
30.835 1
30.837 1
30.839 2
30.841 2
30.843 2
30.845 3
30.847 2
30.849 2
30.851 2
30.853 1
30.855 1
30.857 1
30.859 1
30.861 1
30.863 0
30.865 -0
30.867 -0
30.869 -0
30.871 -0
30.873 -0
30.875 -0
30.877 -1
30.879 -1
30.881 -0
30.883 -0
30.885 0
30.887 0
30.889 -0
30.891 -0
30.893 -0
30.895 -1
30.897 -0
30.899 0
30.901 -1
30.904 -0
30.906 -0
30.908 -1
30.910 -0
30.912 0
30.914 1
30.916 1
30.918 1
30.920 1
30.922 2
30.924 2
30.926 2
30.928 2
30.930 2
30.932 3
30.934 3
30.936 3
30.938 2
30.940 2
30.942 3
30.944 2
30.946 2
30.948 3
30.950 2
30.952 3
30.954 3
30.956 3
30.958 4
30.960 4
30.962 4
30.964 4
30.966 4
30.968 4
30.970 4
30.972 4
30.974 4
30.977 4
30.979 3
30.981 3
30.983 3
30.985 3
30.987 3
30.989 3
30.991 3
30.993 2
30.995 1
30.997 1
30.999 1
31.001 1
31.003 1
31.005 1
31.007 0
31.009 0
31.011 0
31.013 1
31.015 1
31.017 1
31.019 1
31.021 1
31.023 1
31.025 2
31.027 1
31.029 1
31.031 1
31.033 2
31.035 2
31.037 2
31.039 2
31.041 2
31.043 3
31.046 3
31.048 3
31.050 4
31.052 4
31.054 4
31.056 4
31.058 4
31.060 5
31.062 5
31.064 5
31.066 5
31.068 5
31.070 6
31.072 6
31.074 6
31.076 6
31.078 5
31.080 5
31.082 5
31.084 4
31.086 3
31.088 3
31.090 3
31.092 3
31.094 3
31.096 2
31.098 2
31.100 2
31.102 2
31.104 2
31.106 2
31.108 1
31.110 1
31.112 0
31.115 -1
31.117 -0
31.119 -1
31.121 -0
31.123 -1
31.125 -0
31.127 0
31.129 -0
31.131 -1
31.133 -0
31.135 -0
31.137 -0
31.139 -0
31.141 0
31.143 1
31.145 1
31.147 1
31.149 1
31.151 1
31.153 1
31.155 1
31.157 1
31.159 1
31.161 1
31.163 1
31.165 1
31.167 1
31.169 1
31.171 1
31.173 1
31.175 0
31.177 0
31.179 -0
31.182 -0
31.184 0
31.186 -0
31.188 -0
31.190 -1
31.192 -1
31.194 -1
31.196 -1
31.198 -1
31.200 -1
31.202 -1
31.204 -1
31.206 -1
31.208 -1
31.210 -0
31.212 0
31.214 1
31.216 0
31.218 1
31.220 1
31.222 1
31.224 1
31.226 1
31.228 2
31.230 2
31.232 2
31.234 2
31.236 2
31.238 2
31.240 2
31.242 2
31.244 2
31.247 3
31.249 2
31.251 3
31.253 3
31.255 2
31.257 3
31.259 3
31.261 3
31.263 3
31.265 3
31.267 2
31.269 2
31.271 3
31.273 3
31.275 3
31.277 3
31.279 2
31.281 3
31.283 2
31.285 2
31.287 2
31.289 3
31.291 2
31.293 2
31.295 2
31.297 2
31.299 2
31.301 2
31.303 2
31.305 3
31.307 2
31.309 2
31.312 3
31.314 3
31.316 3
31.318 3
31.320 4
31.322 4
31.324 5
31.326 5
31.328 6
31.330 6
31.332 6
31.334 6
31.336 6
31.338 5
31.340 5
31.342 5
31.344 6
31.346 5
31.348 5
31.350 5
31.352 5
31.354 5
31.356 5
31.358 4
31.360 4
31.362 4
31.364 4
31.366 4
31.368 4
31.370 3
31.373 3
31.375 3
31.377 2
31.379 2
31.381 2
31.383 2
31.385 2
31.387 2
31.389 1
31.391 2
31.393 2
31.395 1
31.397 1
31.399 1
31.401 1
31.403 2
31.405 2
31.407 2
31.409 3
31.411 3
31.413 3
31.415 3
31.417 3
31.419 3
31.421 3
31.423 3
31.425 3
31.427 2
31.429 2
31.431 1
31.433 1
31.436 1
31.438 1
31.440 0
31.442 0
31.444 1
31.446 1
31.448 0
31.450 -0
31.452 0
31.454 1
31.456 1
31.458 1
31.460 1
31.462 1
31.464 1
31.466 1
31.468 1
31.470 1
31.472 1
31.474 1
31.476 1
31.478 1
31.480 1
31.482 1
31.484 1
31.486 1
31.488 1
31.490 2
31.492 1
31.495 2
31.497 2
31.499 2
31.501 2
31.503 2
31.505 2
31.507 3
31.509 3
31.511 3
31.513 3
31.515 3
31.517 2
31.519 3
31.521 3
31.523 3
31.525 3
31.527 3
31.529 3
31.531 3
31.533 3
31.535 2
31.537 3
31.539 2
31.541 2
31.543 2
31.545 3
31.547 2
31.549 2
31.551 2
31.554 2
31.556 2
31.558 2
31.560 1
31.562 2
31.564 2
31.566 1
31.568 1
31.570 1
31.572 1
31.574 1
31.576 0
31.578 0
31.580 1
31.582 0
31.584 -0
31.586 0
31.588 0
31.590 -0
31.592 0
31.594 1
31.596 1
31.598 1
31.600 1
31.602 1
31.604 2
31.606 2
31.608 2
31.610 3
31.613 3
31.615 2
31.617 3
31.619 2
31.621 1
31.623 2
31.625 1
31.627 1
31.629 1
31.631 1
31.633 1
31.635 1
31.637 2
31.639 1
31.641 1
31.643 1
31.645 2
31.647 2
31.649 2
31.651 1
31.653 2
31.655 1
31.657 1
31.659 2
31.661 2
31.663 1
31.665 2
31.668 2
31.670 2
31.672 3
31.674 3
31.676 4
31.678 4
31.680 4
31.682 5
31.684 4
31.686 5
31.688 5
31.690 5
31.692 6
31.694 5
31.696 5
31.698 5
31.700 4
31.702 4
31.704 4
31.706 4
31.708 3
31.710 2
31.712 2
31.714 2
31.716 2
31.718 2
31.720 2
31.722 3
31.725 2
31.727 3
31.729 2
31.731 2
31.733 2
31.735 2
31.737 2
31.739 3
31.741 2
31.743 1
31.745 2
31.747 2
31.749 2
31.751 2
31.753 3
31.755 3
31.757 4
31.759 4
31.761 4
31.763 4
31.765 4
31.767 4
31.769 4
31.771 4
31.773 3
31.775 3
31.777 3
31.780 3
31.782 3
31.784 3
31.786 3
31.788 2
31.790 3
31.792 2
31.794 3
31.796 3
31.798 3
31.800 3
31.802 2
31.804 2
31.806 3
31.808 4
31.810 3
31.812 3
31.814 3
31.816 3
31.818 3
31.820 3
31.822 2
31.824 2
31.826 2
31.828 1
31.830 1
31.833 1
31.835 0
31.837 1
31.839 1
31.841 0
31.843 1
31.845 1
31.847 2
31.849 2
31.851 2
31.853 1
31.855 1
31.857 1
31.859 0
31.861 1
31.863 1
31.865 0
31.867 1
31.869 1
31.871 1
31.873 1
31.875 1
31.877 2
31.879 2
31.881 2
31.883 1
31.885 2
31.888 2
31.890 1
31.892 2
31.894 2
31.896 2
31.898 2
31.900 2
31.902 2
31.904 2
31.906 2
31.908 1
31.910 2
31.912 2
31.914 1
31.916 1
31.918 1
31.920 0
31.922 1
31.924 1
31.926 1
31.928 1
31.930 1
31.932 1
31.934 1
31.936 1
31.939 1
31.941 1
31.943 1
31.945 1
31.947 1
31.949 1
31.951 1
31.953 1
31.955 2
31.957 1
31.959 2
31.961 2
31.963 2
31.965 2
31.967 2
31.969 3
31.971 3
31.973 3
31.975 2
31.977 2
31.979 2
31.981 2
31.983 2
31.985 2
31.987 2
31.989 2
31.992 2
31.994 2
31.996 3
31.998 3
32.000 3
32.002 3
32.004 3
32.006 2
32.008 3
32.010 2
32.012 2
32.014 3
32.016 3
32.018 2
32.020 2
32.022 2
32.024 2
32.026 2
32.028 2
32.030 2
32.032 2
32.034 3
32.036 3
32.038 2
32.040 2
32.043 3
32.045 3
32.047 3
32.049 2
32.051 3
32.053 3
32.055 2
32.057 3
32.059 3
32.061 2
32.063 2
32.065 2
32.067 2
32.069 2
32.071 1
32.073 1
32.075 1
32.077 2
32.079 1
32.081 2
32.083 2
32.085 3
32.087 4
32.089 4
32.092 3
32.094 3
32.096 3
32.098 2
32.100 3
32.102 4
32.104 3
32.106 4
32.108 4
32.110 4
32.112 4
32.114 4
32.116 4
32.118 5
32.120 4
32.122 4
32.124 3
32.126 3
32.128 3
32.130 3
32.132 2
32.134 2
32.136 2
32.138 1
32.140 1
32.143 1
32.145 1
32.147 -0
32.149 0
32.151 -0
32.153 -0
32.155 -1
32.157 -1
32.159 -1
32.161 -0
32.163 -1
32.165 -1
32.167 -1
32.169 -0
32.171 0
32.173 0
32.175 0
32.177 0
32.179 1
32.181 1
32.183 1
32.185 2
32.187 2
32.189 2
32.192 3
32.194 3
32.196 3
32.198 3
32.200 3
32.202 3
32.204 3
32.206 3
32.208 3
32.210 4
32.212 3
32.214 3
32.216 3
32.218 3
32.220 3
32.222 3
32.224 3
32.226 2
32.228 2
32.230 2
32.232 1
32.234 1
32.236 1
32.238 1
32.241 1
32.243 1
32.245 -0
32.247 -0
32.249 -1
32.251 -1
32.253 -1
32.255 -1
32.257 -1
32.259 -1
32.261 -1
32.263 -1
32.265 -1
32.267 -1
32.269 -1
32.271 -1
32.273 -1
32.275 -1
32.277 -1
32.279 -1
32.281 -1
32.283 -1
32.285 0
32.288 0
32.290 0
32.292 0
32.294 0
32.296 1
32.298 1
32.300 1
32.302 2
32.304 2
32.306 2
32.308 2
32.310 2
32.312 2
32.314 2
32.316 2
32.318 2
32.320 3
32.322 3
32.324 2
32.326 2
32.328 2
32.330 2
32.332 1
32.335 1
32.337 1
32.339 0
32.341 1
32.343 1
32.345 1
32.347 2
32.349 1
32.351 1
32.353 0
32.355 0
32.357 1
32.359 1
32.361 1
32.363 1
32.365 1
32.367 1
32.369 2
32.371 2
32.373 2
32.375 2
32.377 3
32.379 3
32.382 2
32.384 2
32.386 2
32.388 2
32.390 2
32.392 1
32.394 1
32.396 2
32.398 1
32.400 2
32.402 2
32.404 2
32.406 2
32.408 2
32.410 2
32.412 2
32.414 1
32.416 1
32.418 0
32.420 0
32.422 -0
32.424 0
32.426 -0
32.429 -0
32.431 1
32.433 1
32.435 1
32.437 1
32.439 1
32.441 1
32.443 0
32.445 1
32.447 1
32.449 2
32.451 2
32.453 2
32.455 2
32.457 2
32.459 1
32.461 1
32.463 1
32.465 1
32.467 1
32.469 1
32.471 1
32.474 1
32.476 1
32.478 1
32.480 2
32.482 2
32.484 2
32.486 2
32.488 3
32.490 2
32.492 2
32.494 3
32.496 2
32.498 2
32.500 2
32.502 2
32.504 2
32.506 2
32.508 1
32.510 1
32.512 1
32.514 1
32.516 1
32.519 1
32.521 0
32.523 1
32.525 1
32.527 1
32.529 1
32.531 1
32.533 1
32.535 1
32.537 1
32.539 1
32.541 1
32.543 1
32.545 1
32.547 1
32.549 1
32.551 1
32.553 1
32.555 1
32.557 1
32.559 1
32.561 1
32.564 1
32.566 2
32.568 2
32.570 2
32.572 2
32.574 3
32.576 3
32.578 3
32.580 3
32.582 2
32.584 3
32.586 3
32.588 3
32.590 3
32.592 3
32.594 2
32.596 3
32.598 3
32.600 2
32.602 2
32.604 3
32.606 2
32.609 2
32.611 3
32.613 2
32.615 2
32.617 2
32.619 2
32.621 1
32.623 1
32.625 1
32.627 1
32.629 1
32.631 1
32.633 1
32.635 0
32.637 0
32.639 -0
32.641 0
32.643 0
32.645 -0
32.647 -0
32.649 -1
32.652 -1
32.654 -1
32.656 -1
32.658 -1
32.660 -1
32.662 -1
32.664 -1
32.666 -1
32.668 -1
32.670 -1
32.672 -0
32.674 0
32.676 0
32.678 1
32.680 -1
32.682 1
32.684 1
32.686 1
32.688 1
32.690 2
32.692 2
32.695 2
32.697 2
32.699 2
32.701 2
32.703 2
32.705 1
32.707 2
32.709 1
32.711 1
32.713 2
32.715 2
32.717 2
32.719 2
32.721 2
32.723 1
32.725 1
32.727 1
32.729 1
32.731 1
32.733 1
32.735 1
32.738 1
32.740 0
32.742 0
32.744 -0
32.746 -0
32.748 -1
32.750 -1
32.752 -1
32.754 -0
32.756 -0
32.758 -1
32.760 -1
32.762 -1
32.764 -1
32.766 -1
32.768 -0
32.770 -0
32.772 -1
32.774 -0
32.776 0
32.778 0
32.781 1
32.783 1
32.785 1
32.787 2
32.789 2
32.791 2
32.793 2
32.795 3
32.797 2
32.799 2
32.801 2
32.803 2
32.805 2
32.807 2
32.809 2
32.811 2
32.813 3
32.815 2
32.817 2
32.819 2
32.822 2
32.824 1
32.826 1
32.828 1
32.830 1
32.832 2
32.834 1
32.836 1
32.838 1
32.840 1
32.842 2
32.844 2
32.846 2
32.848 2
32.850 2
32.852 2
32.854 2
32.856 2
32.858 2
32.860 3
32.862 2
32.865 2
32.867 2
32.869 2
32.871 2
32.873 2
32.875 2
32.877 2
32.879 2
32.881 2
32.883 2
32.885 2
32.887 2
32.889 1
32.891 1
32.893 1
32.895 1
32.897 1
32.899 2
32.901 1
32.903 1
32.906 1
32.908 0
32.910 0
32.912 0
32.914 -0
32.916 0
32.918 0
32.920 -0
32.922 -0
32.924 -1
32.926 -1
32.928 -1
32.930 -0
32.932 -1
32.934 -0
32.936 -0
32.938 -1
32.940 -1
32.942 -1
32.944 -1
32.947 -1
32.949 -1
32.951 -1
32.953 -1
32.955 -1
32.957 -1
32.959 -1
32.961 -1
32.963 -2
32.965 -1
32.967 -1
32.969 -1
32.971 -0
32.973 0
32.975 0
32.977 1
32.979 1
32.981 1
32.983 2
32.985 2
32.988 2
32.990 3
32.992 3
32.994 3
32.996 4
32.998 4
33.000 4
33.002 4
33.004 5
33.006 4
33.008 5
33.010 5
33.012 4
33.014 4
33.016 5
33.018 4
33.020 5
33.022 5
33.024 4
33.026 4
33.029 4
33.031 4
33.033 4
33.035 4
33.037 4
33.039 4
33.041 4
33.043 4
33.045 4
33.047 4
33.049 3
33.051 4
33.053 4
33.055 3
33.057 4
33.059 4
33.061 4
33.063 4
33.065 4
33.068 4
33.070 5
33.072 5
33.074 5
33.076 5
33.078 5
33.080 5
33.082 6
33.084 6
33.086 5
33.088 5
33.090 4
33.092 4
33.094 4
33.096 4
33.098 3
33.100 3
33.102 3
33.104 3
33.107 3
33.109 3
33.111 3
33.113 3
33.115 3
33.117 3
33.119 3
33.121 3
33.123 3
33.125 3
33.127 4
33.129 4
33.131 4
33.133 4
33.135 4
33.137 3
33.139 4
33.141 4
33.143 4
33.145 4
33.148 4
33.150 4
33.152 4
33.154 3
33.156 3
33.158 4
33.160 3
33.162 3
33.164 3
33.166 3
33.168 3
33.170 3
33.172 3
33.174 3
33.176 2
33.178 2
33.180 2
33.182 1
33.184 1
33.187 1
33.189 1
33.191 1
33.193 2
33.195 2
33.197 2
33.199 3
33.201 3
33.203 3
33.205 4
33.207 4
33.209 4
33.211 5
33.213 5
33.215 5
33.217 6
33.219 5
33.221 5
33.224 5
33.226 4
33.228 4
33.230 4
33.232 4
33.234 4
33.236 4
33.238 3
33.240 2
33.242 3
33.244 3
33.246 2
33.248 2
33.250 3
33.252 2
33.254 3
33.256 2
33.258 2
33.260 1
33.263 1
33.265 1
33.267 2
33.269 2
33.271 1
33.273 2
33.275 2
33.277 1
33.279 1
33.281 1
33.283 1
33.285 1
33.287 2
33.289 1
33.291 2
33.293 2
33.295 1
33.297 2
33.299 3
33.302 2
33.304 2
33.306 2
33.308 2
33.310 2
33.312 1
33.314 1
33.316 1
33.318 1
33.320 1
33.322 1
33.324 1
33.326 -0
33.328 0
33.330 -0
33.332 -0
33.334 1
33.336 1
33.339 1
33.341 1
33.343 0
33.345 0
33.347 -0
33.349 -0
33.351 -0
33.353 -1
33.355 -0
33.357 0
33.359 1
33.361 1
33.363 0
33.365 0
33.367 1
33.369 -0
33.371 -1
33.373 -1
33.376 -1
33.378 -0
33.380 -1
33.382 -1
33.384 -1
33.386 -0
33.388 -0
33.390 0
33.392 1
33.394 1
33.396 1
33.398 2
33.400 1
33.402 2
33.404 2
33.406 2
33.408 3
33.410 3
33.412 3
33.415 3
33.417 2
33.419 3
33.421 3
33.423 4
33.425 4
33.427 4
33.429 4
33.431 3
33.433 3
33.435 3
33.437 3
33.439 3
33.441 4
33.443 3
33.445 4
33.447 4
33.449 4
33.452 4
33.454 4
33.456 2
33.458 2
33.460 2
33.462 1
33.464 1
33.466 1
33.468 1
33.470 1
33.472 1
33.474 0
33.476 0
33.478 1
33.480 1
33.482 1
33.484 1
33.486 1
33.489 1
33.491 1
33.493 0
33.495 1
33.497 1
33.499 1
33.501 1
33.503 1
33.505 1
33.507 1
33.509 1
33.511 1
33.513 1
33.515 1
33.517 0
33.519 0
33.521 -0
33.524 -1
33.526 -1
33.528 -1
33.530 -1
33.532 -1
33.534 -0
33.536 -0
33.538 0
33.540 0
33.542 -0
33.544 -0
33.546 -0
33.548 -1
33.550 -2
33.552 -1
33.554 -1
33.556 -0
33.558 -0
33.561 -0
33.563 0
33.565 0
33.567 0
33.569 1
33.571 1
33.573 2
33.575 2
33.577 2
33.579 2
33.581 3
33.583 3
33.585 3
33.587 3
33.589 3
33.591 2
33.593 2
33.596 3
33.598 3
33.600 3
33.602 2
33.604 2
33.606 2
33.608 2
33.610 1
33.612 1
33.614 1
33.616 0
33.618 1
33.620 1
33.622 -0
33.624 -0
33.626 0
33.628 -0
33.630 0
33.633 -0
33.635 -1
33.637 -1
33.639 -1
33.641 -2
33.643 -2
33.645 -1
33.647 -1
33.649 -0
33.651 -1
33.653 -1
33.655 -1
33.657 -0
33.659 -1
33.661 0
33.663 0
33.665 0
33.668 0
33.670 0
33.672 -0
33.674 -0
33.676 -0
33.678 -0
33.680 0
33.682 0
33.684 0
33.686 1
33.688 1
33.690 1
33.692 1
33.694 1
33.696 1
33.698 1
33.700 1
33.703 1
33.705 2
33.707 2
33.709 2
33.711 2
33.713 2
33.715 2
33.717 3
33.719 3
33.721 3
33.723 3
33.725 4
33.727 4
33.729 4
33.731 4
33.733 3
33.735 3
33.738 4
33.740 3
33.742 4
33.744 4
33.746 3
33.748 3
33.750 3
33.752 2
33.754 3
33.756 3
33.758 3
33.760 3
33.762 2
33.764 2
33.766 2
33.768 1
33.770 2
33.773 2
33.775 2
33.777 1
33.779 1
33.781 1
33.783 1
33.785 1
33.787 1
33.789 0
33.791 1
33.793 1
33.795 1
33.797 1
33.799 1
33.801 1
33.803 2
33.805 2
33.808 3
33.810 3
33.812 3
33.814 2
33.816 3
33.818 3
33.820 2
33.822 2
33.824 1
33.826 1
33.828 1
33.830 2
33.832 2
33.834 1
33.836 1
33.838 0
33.840 0
33.843 0
33.845 -0
33.847 0
33.849 0
33.851 0
33.853 -0
33.855 -0
33.857 -1
33.859 -1
33.861 -1
33.863 -1
33.865 -0
33.867 -1
33.869 -1
33.871 -2
33.873 -1
33.876 -1
33.878 -1
33.880 -1
33.882 -1
33.884 -0
33.886 -0
33.888 0
33.890 0
33.892 1
33.894 0
33.896 0
33.898 1
33.900 0
33.902 1
33.904 0
33.906 0
33.908 1
33.911 1
33.913 1
33.915 1
33.917 1
33.919 2
33.921 2
33.923 2
33.925 2
33.927 1
33.929 1
33.931 1
33.933 1
33.935 2
33.937 2
33.939 2
33.941 2
33.944 2
33.946 3
33.948 3
33.950 3
33.952 4
33.954 4
33.956 3
33.958 4
33.960 4
33.962 4
33.964 4
33.966 4
33.968 4
33.970 5
33.972 5
33.974 5
33.976 6
33.979 6
33.981 5
33.983 6
33.985 5
33.987 4
33.989 5
33.991 5
33.993 5
33.995 6
33.997 7
33.999 6
34.001 7
34.003 6
34.005 6
34.007 6
34.009 6
34.012 5
34.014 5
34.016 4
34.018 4
34.020 4
34.022 4
34.024 5
34.026 5
34.028 5
34.030 5
34.032 5
34.034 5
34.036 5
34.038 5
34.040 5
34.042 4
34.045 4
34.047 3
34.049 2
34.051 3
34.053 3
34.055 3
34.057 2
34.059 2
34.061 3
34.063 3
34.065 3
34.067 2
34.069 3
34.071 2
34.073 2
34.075 2
34.078 3
34.080 2
34.082 3
34.084 3
34.086 2
34.088 3
34.090 3
34.092 2
34.094 2
34.096 2
34.098 1
34.100 1
34.102 2
34.104 2
34.106 2
34.108 2
34.111 1
34.113 2
34.115 1
34.117 1
34.119 1
34.121 1
34.123 1
34.125 0
34.127 0
34.129 -0
34.131 -0
34.133 -1
34.135 -1
34.137 -2
34.139 -1
34.141 -1
34.144 -0
34.146 -0
34.148 -0
34.150 -1
34.152 -0
34.154 0
34.156 0
34.158 1
34.160 0
34.162 1
34.164 2
34.166 2
34.168 2
34.170 3
34.172 3
34.174 3
34.177 2
34.179 3
34.181 3
34.183 3
34.185 3
34.187 3
34.189 3
34.191 3
34.193 2
34.195 3
34.197 3
34.199 3
34.201 3
34.203 3
34.205 3
34.208 2
34.210 1
34.212 2
34.214 2
34.216 1
34.218 1
34.220 1
34.222 0
34.224 1
34.226 0
34.228 -1
34.230 -1
34.232 -1
34.234 -1
34.236 -1
34.238 -1
34.241 -2
34.243 -2
34.245 -2
34.247 -2
34.249 -2
34.251 -2
34.253 -2
34.255 -1
34.257 -0
34.259 -0
34.261 0
34.263 1
34.265 1
34.267 1
34.269 1
34.272 0
34.274 1
34.276 1
34.278 1
34.280 1
34.282 0
34.284 1
34.286 2
34.288 2
34.290 2
34.292 3
34.294 3
34.296 3
34.298 3
34.300 3
34.302 3
34.305 3
34.307 4
34.309 3
34.311 3
34.313 3
34.315 2
34.317 2
34.319 2
34.321 2
34.323 1
34.325 1
34.327 1
34.329 2
34.331 2
34.333 2
34.336 2
34.338 2
34.340 1
34.342 1
34.344 3
34.346 2
34.348 3
34.350 3
34.352 3
34.354 3
34.356 3
34.358 3
34.360 3
34.362 3
34.364 3
34.367 3
34.369 3
34.371 3
34.373 3
34.375 4
34.377 4
34.379 5
34.381 5
34.383 4
34.385 5
34.387 5
34.389 5
34.391 5
34.393 5
34.395 5
34.397 5
34.400 6
34.402 5
34.404 5
34.406 5
34.408 4
34.410 4
34.412 4
34.414 4
34.416 4
34.418 4
34.420 4
34.422 4
34.424 4
34.426 3
34.428 3
34.431 3
34.433 2
34.435 2
34.437 2
34.439 2
34.441 1
34.443 1
34.445 1
34.447 1
34.449 1
34.451 1
34.453 2
34.455 2
34.457 2
34.459 3
34.462 3
34.464 2
34.466 3
34.468 3
34.470 3
34.472 3
34.474 3
34.476 3
34.478 3
34.480 4
34.482 3
34.484 4
34.486 4
34.488 4
34.490 4
34.493 4
34.495 4
34.497 4
34.499 4
34.501 4
34.503 5
34.505 5
34.507 5
34.509 4
34.511 3
34.513 3
34.515 3
34.517 2
34.519 2
34.522 1
34.524 2
34.526 1
34.528 1
34.530 2
34.532 1
34.534 0
34.536 0
34.538 0
34.540 1
34.542 0
34.544 0
34.546 0
34.548 0
34.550 -0
34.553 1
34.555 0
34.557 -1
34.559 -1
34.561 -1
34.563 -1
34.565 -1
34.567 -1
34.569 -1
34.571 -0
34.573 -0
34.575 -0
34.577 -0
34.579 0
34.581 0
34.584 0
34.586 0
34.588 0
34.590 1
34.592 1
34.594 1
34.596 1
34.598 1
34.600 1
34.602 0
34.604 0
34.606 -0
34.608 1
34.610 1
34.612 1
34.615 1
34.617 1
34.619 1
34.621 1
34.623 1
34.625 1
34.627 1
34.629 1
34.631 1
34.633 1
34.635 1
34.637 1
34.639 1
34.641 1
34.644 1
34.646 1
34.648 1
34.650 1
34.652 1
34.654 2
34.656 1
34.658 1
34.660 1
34.662 1
34.664 2
34.666 2
34.668 2
34.670 2
34.672 2
34.675 1
34.677 1
34.679 1
34.681 1
34.683 1
34.685 1
34.687 1
34.689 1
34.691 1
34.693 1
34.695 1
34.697 1
34.699 1
34.701 1
34.704 2
34.706 1
34.708 1
34.710 1
34.712 1
34.714 1
34.716 2
34.718 2
34.720 2
34.722 2
34.724 2
34.726 2
34.728 2
34.730 3
34.732 2
34.735 3
34.737 3
34.739 3
34.741 3
34.743 3
34.745 3
34.747 3
34.749 2
34.751 2
34.753 1
34.755 1
34.757 2
34.759 2
34.761 1
34.764 1
34.766 0
34.768 0
34.770 1
34.772 1
34.774 1
34.776 1
34.778 1
34.780 1
34.782 1
34.784 1
34.786 2
34.788 2
34.790 1
34.793 2
34.795 2
34.797 2
34.799 2
34.801 2
34.803 2
34.805 2
34.807 3
34.809 3
34.811 3
34.813 3
34.815 3
34.817 3
34.819 3
34.822 4
34.824 4
34.826 4
34.828 4
34.830 4
34.832 4
34.834 4
34.836 4
34.838 3
34.840 3
34.842 3
34.844 3
34.846 3
34.848 3
34.851 3
34.853 3
34.855 2
34.857 2
34.859 2
34.861 2
34.863 2
34.865 1
34.867 1
34.869 1
34.871 0
34.873 0
34.875 -0
34.877 -0
34.880 -1
34.882 -0
34.884 -1
34.886 -1
34.888 0
34.890 -0
34.892 -0
34.894 0
34.896 -0
34.898 -0
34.900 0
34.902 0
34.904 0
34.906 0
34.909 1
34.911 1
34.913 2
34.915 2
34.917 2
34.919 3
34.921 3
34.923 3
34.925 4
34.927 4
34.929 4
34.931 4
34.933 4
34.935 4
34.938 4
34.940 4
34.942 5
34.944 5
34.946 4
34.948 4
34.950 4
34.952 4
34.954 4
34.956 4
34.958 4
34.960 3
34.962 4
34.964 3
34.967 2
34.969 2
34.971 2
34.973 2
34.975 2
34.977 2
34.979 1
34.981 2
34.983 2
34.985 1
34.987 1
34.989 1
34.991 1
34.993 0
34.996 1
34.998 0
35.000 1
35.002 1
35.004 1
35.006 1
35.008 1
35.010 0
35.012 1
35.014 2
35.016 2
35.018 2
35.020 2
35.022 2
35.025 2
35.027 3
35.029 3
35.031 3
35.033 4
35.035 4
35.037 4
35.039 4
35.041 4
35.043 4
35.045 4
35.047 4
35.049 5
35.051 5
35.054 4
35.056 4
35.058 4
35.060 3
35.062 3
35.064 3
35.066 2
35.068 2
35.070 2
35.072 2
35.074 1
35.076 1
35.078 1
35.081 1
35.083 1
35.085 0
35.087 0
35.089 0
35.091 -0
35.093 -0
35.095 -1
35.097 -1
35.099 -1
35.101 -0
35.103 -0
35.105 -0
35.107 1
35.110 0
35.112 1
35.114 1
35.116 0
35.118 1
35.120 2
35.122 2
35.124 1
35.126 1
35.128 1
35.130 1
35.132 1
35.134 1
35.137 1
35.139 1
35.141 2
35.143 2
35.145 2
35.147 2
35.149 2
35.151 2
35.153 2
35.155 2
35.157 3
35.159 3
35.161 4
35.163 4
35.166 3
35.168 3
35.170 3
35.172 3
35.174 4
35.176 5
35.178 5
35.180 5
35.182 5
35.184 5
35.186 5
35.188 5
35.190 5
35.193 5
35.195 6
35.197 6
35.199 5
35.201 6
35.203 6
35.205 5
35.207 6
35.209 6
35.211 6
35.213 5
35.215 5
35.217 4
35.219 4
35.222 4
35.224 4
35.226 4
35.228 3
35.230 4
35.232 4
35.234 3
35.236 4
35.238 4
35.240 4
35.242 4
35.244 4
35.246 3
35.249 4
35.251 4
35.253 3
35.255 3
35.257 3
35.259 2
35.261 2
35.263 1
35.265 1
35.267 2
35.269 2
35.271 1
35.273 1
35.276 1
35.278 1
35.280 1
35.282 1
35.284 1
35.286 2
35.288 3
35.290 3
35.292 3
35.294 3
35.296 3
35.298 2
35.300 2
35.303 1
35.305 2
35.307 1
35.309 1
35.311 2
35.313 2
35.315 2
35.317 2
35.319 2
35.321 2
35.323 3
35.325 3
35.327 3
35.330 4
35.332 4
35.334 4
35.336 5
35.338 4
35.340 4
35.342 4
35.344 3
35.346 3
35.348 3
35.350 2
35.352 2
35.354 1
35.356 1
35.359 1
35.361 2
35.363 2
35.365 1
35.367 1
35.369 2
35.371 1
35.373 2
35.375 2
35.377 3
35.379 3
35.381 3
35.383 2
35.386 2
35.388 2
35.390 1
35.392 1
35.394 2
35.396 1
35.398 2
35.400 3
35.402 2
35.404 3
35.406 3
35.408 3
35.410 2
35.413 3
35.415 3
35.417 4
35.419 5
35.421 5
35.423 6
35.425 5
35.427 5
35.429 5
35.431 5
35.433 4
35.435 4
35.437 4
35.440 4
35.442 5
35.444 4
35.446 4
35.448 4
35.450 5
35.452 5
35.454 5
35.456 6
35.458 5
35.460 5
35.462 5
35.465 5
35.467 5
35.469 6
35.471 6
35.473 6
35.475 5
35.477 5
35.479 5
35.481 5
35.483 5
35.485 5
35.487 5
35.489 4
35.492 4
35.494 4
35.496 3
35.498 2
35.500 2
35.502 1
35.504 2
35.506 1
35.508 2
35.510 2
35.512 2
35.514 2
35.516 2
35.519 2
35.521 1
35.523 1
35.525 1
35.527 1
35.529 1
35.531 1
35.533 0
35.535 0
35.537 0
35.539 0
35.541 1
35.543 1
35.546 1
35.548 1
35.550 2
35.552 2
35.554 2
35.556 2
35.558 3
35.560 3
35.562 3
35.564 3
35.566 3
35.568 3
35.570 2
35.573 3
35.575 3
35.577 2
35.579 2
35.581 2
35.583 2
35.585 2
35.587 1
35.589 1
35.591 2
35.593 2
35.595 2
35.598 3
35.600 3
35.602 2
35.604 3
35.606 4
35.608 4
35.610 4
35.612 4
35.614 4
35.616 4
35.618 4
35.620 3
35.622 3
35.625 4
35.627 3
35.629 4
35.631 4
35.633 4
35.635 5
35.637 4
35.639 4
35.641 5
35.643 5
35.645 4
35.647 4
35.650 4
35.652 3
35.654 3
35.656 3
35.658 2
35.660 2
35.662 2
35.664 2
35.666 1
35.668 1
35.670 -1
35.672 -1
35.674 -1
35.677 -1
35.679 -0
35.681 -0
35.683 -0
35.685 0
35.687 0
35.689 -0
35.691 0
35.693 0
35.695 0
35.697 0
35.699 1
35.702 0
35.704 -0
35.706 -0
35.708 -1
35.710 -1
35.712 -2
35.714 -2
35.716 -2
35.718 -1
35.720 -1
35.722 -1
35.724 -1
35.726 -1
35.729 -0
35.731 0
35.733 -0
35.735 1
35.737 1
35.739 0
35.741 1
35.743 1
35.745 2
35.747 3
35.749 3
35.751 3
35.754 3
35.756 3
35.758 3
35.760 3
35.762 3
35.764 3
35.766 3
35.768 3
35.770 4
35.772 4
35.774 5
35.776 4
35.778 4
35.781 3
35.783 3
35.785 2
35.787 1
35.789 1
35.791 0
35.793 0
35.795 -0
35.797 -0
35.799 -1
35.801 -1
35.803 -1
35.806 -1
35.808 -2
35.810 -2
35.812 -1
35.814 -1
35.816 -1
35.818 -1
35.820 -1
35.822 -0
35.824 0
35.826 -0
35.828 0
35.831 0
35.833 0
35.835 1
35.837 1
35.839 1
35.841 2
35.843 2
35.845 2
35.847 2
35.849 2
35.851 2
35.853 3
35.855 3
35.858 3
35.860 3
35.862 3
35.864 3
35.866 3
35.868 3
35.870 3
35.872 3
35.874 3
35.876 2
35.878 3
35.880 4
35.883 4
35.885 5
35.887 4
35.889 5
35.891 5
35.893 5
35.895 4
35.897 4
35.899 4
35.901 4
35.903 3
35.905 3
35.908 3
35.910 3
35.912 2
35.914 2
35.916 1
35.918 2
35.920 1
35.922 0
35.924 1
35.926 1
35.928 1
35.930 1
35.933 1
35.935 1
35.937 1
35.939 0
35.941 1
35.943 0
35.945 -1
35.947 0
35.949 0
35.951 -0
35.953 0
35.955 -0
35.958 -0
35.960 0
35.962 0
35.964 0
35.966 0
35.968 1
35.970 1
35.972 1
35.974 1
35.976 2
35.978 1
35.980 2
35.983 2
35.985 2
35.987 2
35.989 2
35.991 1
35.993 1
35.995 1
35.997 2
35.999 1
36.001 1
36.003 2
36.005 1
36.008 1
36.010 1
36.012 1
36.014 1
36.016 1
36.018 0
36.020 1
36.022 1
36.024 1
36.026 0
36.028 1
36.030 0
36.033 -0
36.035 -0
36.037 0
36.039 -1
36.041 -0
36.043 0
36.045 -1
36.047 -0
36.049 -1
36.051 -1
36.053 -1
36.055 -1
36.058 -1
36.060 -0
36.062 -0
36.064 -0
36.066 -0
36.068 -0
36.070 -0
36.072 1
36.074 1
36.076 2
36.078 2
36.080 2
36.083 2
36.085 2
36.087 3
36.089 3
36.091 3
36.093 3
36.095 2
36.097 3
36.099 3
36.101 2
36.103 2
36.105 2
36.108 2
36.110 2
36.112 2
36.114 2
36.116 2
36.118 2
36.120 2
36.122 2
36.124 2
36.126 2
36.128 2
36.131 2
36.133 2
36.135 2
36.137 1
36.139 1
36.141 1
36.143 1
36.145 1
36.147 1
36.149 -0
36.151 -0
36.153 -0
36.156 -1
36.158 -1
36.160 -1
36.162 -1
36.164 -0
36.166 -1
36.168 -0
36.170 -1
36.172 -0
36.174 0
36.176 0
36.178 -0
36.181 -0
36.183 -1
36.185 -0
36.187 -0
36.189 0
36.191 1
36.193 1
36.195 1
36.197 1
36.199 1
36.201 0
36.203 0
36.206 0
36.208 0
36.210 1
36.212 1
36.214 1
36.216 1
36.218 2
36.220 2
36.222 2
36.224 2
36.226 2
36.229 2
36.231 2
36.233 1
36.235 2
36.237 2
36.239 2
36.241 2
36.243 2
36.245 2
36.247 3
36.249 3
36.251 3
36.254 3
36.256 3
36.258 3
36.260 4
36.262 4
36.264 4
36.266 5
36.268 5
36.270 4
36.272 4
36.274 4
36.276 4
36.279 5
36.281 6
36.283 5
36.285 6
36.287 6
36.289 6
36.291 5
36.293 5
36.295 5
36.297 5
36.299 5
36.302 4
36.304 5
36.306 4
36.308 4
36.310 4
36.312 4
36.314 4
36.316 5
36.318 4
36.320 4
36.322 3
36.324 4
36.327 3
36.329 4
36.331 4
36.333 3
36.335 4
36.337 3
36.339 2
36.341 2
36.343 2
36.345 2
36.347 2
36.350 2
36.352 2
36.354 2
36.356 2
36.358 1
36.360 1
36.362 1
36.364 1
36.366 1
36.368 2
36.370 2
36.372 2
36.375 2
36.377 3
36.379 3
36.381 4
36.383 4
36.385 4
36.387 3
36.389 3
36.391 4
36.393 3
36.395 3
36.398 4
36.400 5
36.402 5
36.404 5
36.406 5
36.408 5
36.410 5
36.412 5
36.414 4
36.416 5
36.418 5
36.421 5
36.423 5
36.425 5
36.427 5
36.429 5
36.431 6
36.433 5
36.435 5
36.437 5
36.439 5
36.441 5
36.443 4
36.446 5
36.448 5
36.450 5
36.452 4
36.454 5
36.456 5
36.458 5
36.460 5
36.462 5
36.464 4
36.466 4
36.469 4
36.471 4
36.473 4
36.475 3
36.477 3
36.479 3
36.481 3
36.483 2
36.485 3
36.487 2
36.489 2
36.492 2
36.494 2
36.496 2
36.498 2
36.500 1
36.502 1
36.504 1
36.506 1
36.508 1
36.510 1
36.512 2
36.514 1
36.517 2
36.519 2
36.521 2
36.523 2
36.525 2
36.527 2
36.529 2
36.531 2
36.533 1
36.535 2
36.537 2
36.540 2
36.542 3
36.544 3
36.546 3
36.548 4
36.550 4
36.552 3
36.554 3
36.556 3
36.558 3
36.560 3
36.563 3
36.565 2
36.567 2
36.569 3
36.571 2
36.573 3
36.575 3
36.577 2
36.579 2
36.581 1
36.583 1
36.586 2
36.588 2
36.590 1
36.592 2
36.594 2
36.596 2
36.598 2
36.600 2
36.602 2
36.604 2
36.606 2
36.609 1
36.611 2
36.613 2
36.615 1
36.617 1
36.619 0
36.621 0
36.623 1
36.625 1
36.627 1
36.629 1
36.632 1
36.634 2
36.636 2
36.638 2
36.640 2
36.642 2
36.644 2
36.646 1
36.648 1
36.650 2
36.652 2
36.655 2
36.657 2
36.659 3
36.661 3
36.663 3
36.665 2
36.667 2
36.669 3
36.671 2
36.673 2
36.675 3
36.678 3
36.680 3
36.682 3
36.684 2
36.686 3
36.688 3
36.690 3
36.692 3
36.694 3
36.696 2
36.698 2
36.701 2
36.703 2
36.705 2
36.707 2
36.709 1
36.711 1
36.713 2
36.715 2
36.717 2
36.719 2
36.721 2
36.724 2
36.726 2
36.728 1
36.730 2
36.732 2
36.734 2
36.736 2
36.738 2
36.740 1
36.742 2
36.744 3
36.747 2
36.749 2
36.751 2
36.753 2
36.755 2
36.757 1
36.759 1
36.761 2
36.763 2
36.765 1
36.767 1
36.770 2
36.772 1
36.774 2
36.776 2
36.778 2
36.780 2
36.782 2
36.784 2
36.786 2
36.788 2
36.790 2
36.793 1
36.795 1
36.797 2
36.799 2
36.801 2
36.803 2
36.805 1
36.807 2
36.809 1
36.811 1
36.813 1
36.816 -0
36.818 0
36.820 -0
36.822 -1
36.824 -1
36.826 -1
36.828 -2
36.830 -2
36.832 -2
36.834 -2
36.836 -2
36.839 -2
36.841 -2
36.843 -2
36.845 -1
36.847 -1
36.849 -2
36.851 -2
36.853 -2
36.855 -1
36.857 -1
36.859 -1
36.862 -1
36.864 -1
36.866 -1
36.868 -1
36.870 -1
36.872 -1
36.874 -0
36.876 0
36.878 0
36.880 0
36.883 0
36.885 0
36.887 0
36.889 0
36.891 -0
36.893 0
36.895 0
36.897 -0
36.899 -1
36.901 -1
36.903 -1
36.906 -1
36.908 -1
36.910 -2
36.912 -1
36.914 -1
36.916 -1
36.918 -1
36.920 -0
36.922 0
36.924 0
36.926 1
36.929 1
36.931 2
36.933 2
36.935 2
36.937 3
36.939 3
36.941 2
36.943 2
36.945 2
36.947 2
36.949 3
36.952 2
36.954 2
36.956 2
36.958 2
36.960 2
36.962 2
36.964 2
36.966 2
36.968 2
36.970 3
36.973 3
36.975 3
36.977 2
36.979 2
36.981 3
36.983 2
36.985 2
36.987 2
36.989 2
36.991 1
36.993 1
36.996 1
36.998 1
37.000 1
37.002 1
37.004 0
37.006 1
37.008 1
37.010 1
37.012 1
37.014 2
37.017 2
37.019 2
37.021 2
37.023 2
37.025 3
37.027 3
37.029 3
37.031 3
37.033 3
37.035 3
37.037 3
37.040 3
37.042 3
37.044 3
37.046 3
37.048 3
37.050 4
37.052 4
37.054 3
37.056 3
37.058 3
37.060 3
37.063 3
37.065 2
37.067 2
37.069 2
37.071 1
37.073 1
37.075 1
37.077 1
37.079 0
37.081 1
37.084 0
37.086 -1
37.088 -0
37.090 -1
37.092 -2
37.094 -2
37.096 -2
37.098 -2
37.100 -2
37.102 -2
37.104 -2
37.107 -2
37.109 -2
37.111 -2
37.113 -2
37.115 -1
37.117 -1
37.119 -0
37.121 -0
37.123 0
37.125 0
37.128 0
37.130 0
37.132 1
37.134 1
37.136 1
37.138 2
37.140 2
37.142 2
37.144 3
37.146 2
37.148 2
37.151 2
37.153 2
37.155 2
37.157 2
37.159 2
37.161 1
37.163 2
37.165 2
37.167 2
37.169 3
37.172 3
37.174 3
37.176 3
37.178 3
37.180 3
37.182 3
37.184 3
37.186 2
37.188 2
37.190 2
37.193 2
37.195 2
37.197 2
37.199 1
37.201 1
37.203 1
37.205 1
37.207 1
37.209 1
37.211 1
37.213 1
37.216 1
37.218 0
37.220 0
37.222 -0
37.224 -1
37.226 -1
37.228 -1
37.230 -1
37.232 -1
37.234 0
37.237 -1
37.239 -0
37.241 -1
37.243 -1
37.245 -0
37.247 0
37.249 0
37.251 1
37.253 1
37.255 1
37.258 1
37.260 2
37.262 1
37.264 2
37.266 2
37.268 2
37.270 2
37.272 2
37.274 2
37.276 2
37.278 2
37.281 1
37.283 1
37.285 1
37.287 1
37.289 1
37.291 2
37.293 2
37.295 2
37.297 2
37.299 2
37.302 1
37.304 1
37.306 0
37.308 0
37.310 0
37.312 -1
37.314 -1
37.316 -1
37.318 -1
37.320 -1
37.323 -1
37.325 -2
37.327 -1
37.329 -1
37.331 -1
37.333 -1
37.335 -1
37.337 -1
37.339 -1
37.341 -1
37.344 -2
37.346 -1
37.348 -2
37.350 -2
37.352 -3
37.354 -3
37.356 -3
37.358 -3
37.360 -2
37.362 -2
37.364 -2
37.367 -3
37.369 -3
37.371 -2
37.373 -2
37.375 -2
37.377 -1
37.379 -1
37.381 -0
37.383 0
37.385 -0
37.388 -0
37.390 0
37.392 -0
37.394 -1
37.396 -0
37.398 0
37.400 -0
37.402 0
37.404 1
37.406 1
37.409 2
37.411 3
37.413 2
37.415 3
37.417 3
37.419 3
37.421 3
37.423 3
37.425 3
37.427 4
37.430 4
37.432 3
37.434 3
37.436 3
37.438 3
37.440 3
37.442 3
37.444 3
37.446 3
37.448 3
37.451 2
37.453 2
37.455 3
37.457 3
37.459 3
37.461 3
37.463 2
37.465 3
37.467 3
37.469 3
37.472 3
37.474 3
37.476 3
37.478 3
37.480 2
37.482 1
37.484 2
37.486 1
37.488 1
37.490 1
37.493 1
37.495 0
37.497 0
37.499 1
37.501 1
37.503 1
37.505 1
37.507 0
37.509 -0
37.511 0
37.514 -0
37.516 -1
37.518 -0
37.520 -1
37.522 -0
37.524 -0
37.526 -1
37.528 -0
37.530 -0
37.532 -0
37.535 -0
37.537 -0
37.539 0
37.541 1
37.543 1
37.545 0
37.547 1
37.549 2
37.551 2
37.553 3
37.556 2
37.558 2
37.560 3
37.562 3
37.564 3
37.566 3
37.568 3
37.570 3
37.572 3
37.574 2
37.577 2
37.579 2
37.581 2
37.583 1
37.585 2
37.587 2
37.589 2
37.591 2
37.593 3
37.595 2
37.598 2
37.600 2
37.602 2
37.604 2
37.606 1
37.608 1
37.610 1
37.612 1
37.614 1
37.616 1
37.619 1
37.621 1
37.623 0
37.625 1
37.627 0
37.629 1
37.631 1
37.633 1
37.635 2
37.637 2
37.640 2
37.642 2
37.644 2
37.646 1
37.648 1
37.650 1
37.652 1
37.654 1
37.656 2
37.658 2
37.661 2
37.663 2
37.665 1
37.667 2
37.669 2
37.671 1
37.673 1
37.675 1
37.677 1
37.679 1
37.682 1
37.684 1
37.686 1
37.688 1
37.690 -0
37.692 -0
37.694 0
37.696 0
37.698 0
37.700 0
37.703 0
37.705 1
37.707 1
37.709 0
37.711 0
37.713 0
37.715 0
37.717 1
37.719 1
37.721 1
37.724 1
37.726 2
37.728 2
37.730 2
37.732 2
37.734 2
37.736 2
37.738 2
37.740 2
37.743 2
37.745 2
37.747 2
37.749 2
37.751 2
37.753 2
37.755 2
37.757 2
37.759 2
37.761 1
37.764 1
37.766 -0
37.768 0
37.770 -0
37.772 -1
37.774 -1
37.776 -2
37.778 -2
37.780 -1
37.782 -1
37.785 -1
37.787 -1
37.789 -1
37.791 -1
37.793 -0
37.795 -0
37.797 -0
37.799 0
37.801 0
37.803 0
37.806 1
37.808 1
37.810 1
37.812 1
37.814 2
37.816 1
37.818 2
37.820 3
37.822 2
37.825 2
37.827 2
37.829 1
37.831 1
37.833 2
37.835 2
37.837 2
37.839 3
37.841 3
37.843 4
37.846 4
37.848 3
37.850 3
37.852 3
37.854 3
37.856 3
37.858 2
37.860 2
37.862 3
37.864 2
37.867 2
37.869 2
37.871 3
37.873 3
37.875 4
37.877 5
37.879 5
37.881 5
37.883 6
37.886 6
37.888 6
37.890 7
37.892 7
37.894 7
37.896 7
37.898 7
37.900 8
37.902 7
37.904 7
37.907 8
37.909 8
37.911 7
37.913 7
37.915 8
37.917 7
37.919 6
37.921 6
37.923 5
37.925 5
37.928 6
37.930 6
37.932 6
37.934 5
37.936 5
37.938 4
37.940 3
37.942 3
37.944 2
37.947 2
37.949 2
37.951 1
37.953 1
37.955 1
37.957 1
37.959 1
37.961 0
37.963 1
37.965 2
37.968 2
37.970 2
37.972 2
37.974 2
37.976 2
37.978 2
37.980 2
37.982 2
37.984 2
37.987 2
37.989 1
37.991 2
37.993 1
37.995 1
37.997 2
37.999 2
38.001 3
38.003 3
38.005 3
38.008 3
38.010 3
38.012 2
38.014 2
38.016 2
38.018 2
38.020 2
38.022 2
38.024 2
38.027 2
38.029 2
38.031 2
38.033 2
38.035 2
38.037 2
38.039 3
38.041 2
38.043 3
38.045 3
38.048 3
38.050 2
38.052 3
38.054 2
38.056 2
38.058 2
38.060 3
38.062 2
38.064 3
38.067 2
38.069 2
38.071 2
38.073 1
38.075 1
38.077 2
38.079 2
38.081 1
38.083 1
38.085 2
38.088 1
38.090 2
38.092 3
38.094 3
38.096 3
38.098 2
38.100 3
38.102 3
38.104 2
38.107 3
38.109 3
38.111 3
38.113 3
38.115 3
38.117 2
38.119 2
38.121 2
38.123 2
38.125 2
38.128 2
38.130 2
38.132 2
38.134 1
38.136 1
38.138 0
38.140 0
38.142 0
38.144 0
38.147 0
38.149 0
38.151 0
38.153 0
38.155 0
38.157 -0
38.159 0
38.161 -0
38.163 -1
38.166 0
38.168 0
38.170 1
38.172 1
38.174 2
38.176 1
38.178 2
38.180 3
38.182 3
38.184 3
38.187 4
38.189 4
38.191 4
38.193 4
38.195 5
38.197 5
38.199 6
38.201 6
38.203 6
38.206 5
38.208 5
38.210 6
38.212 5
38.214 5
38.216 6
38.218 6
38.220 5
38.222 5
38.225 5
38.227 5
38.229 5
38.231 4
38.233 4
38.235 4
38.237 4
38.239 4
38.241 4
38.243 4
38.246 3
38.248 4
38.250 3
38.252 3
38.254 3
38.256 3
38.258 2
38.260 3
38.262 3
38.265 2
38.267 3
38.269 2
38.271 2
38.273 2
38.275 2
38.277 1
38.279 1
38.281 1
38.284 1
38.286 1
38.288 1
38.290 0
38.292 1
38.294 0
38.296 0
38.298 -0
38.300 -1
38.303 -1
38.305 -1
38.307 -1
38.309 -1
38.311 -1
38.313 -1
38.315 -2
38.317 -1
38.319 -1
38.321 -1
38.324 -0
38.326 -0
38.328 -0
38.330 0
38.332 1
38.334 1
38.336 1
38.338 2
38.340 2
38.343 2
38.345 2
38.347 2
38.349 2
38.351 4
38.353 3
38.355 3
38.357 3
38.359 3
38.362 3
38.364 3
38.366 3
38.368 2
38.370 2
38.372 2
38.374 2
38.376 1
38.378 1
38.381 0
38.383 0
38.385 0
38.387 -0
38.389 -1
38.391 -1
38.393 -1
38.395 -1
38.397 -1
38.400 -1
38.402 -1
38.404 -2
38.406 -1
38.408 -1
38.410 -2
38.412 -1
38.414 -1
38.416 -1
38.418 -1
38.421 0
38.423 0
38.425 0
38.427 1
38.429 1
38.431 2
38.433 2
38.435 1
38.437 2
38.440 2
38.442 3
38.444 4
38.446 4
38.448 4
38.450 3
38.452 4
38.454 3
38.456 3
38.459 3
38.461 3
38.463 3
38.465 2
38.467 3
38.469 2
38.471 3
38.473 2
38.475 3
38.478 2
38.480 2
38.482 2
38.484 1
38.486 1
38.488 1
38.490 0
38.492 0
38.494 0
38.497 0
38.499 -0
38.501 -0
38.503 0
38.505 0
38.507 1
38.509 1
38.511 1
38.513 2
38.516 2
38.518 1
38.520 1
38.522 1
38.524 1
38.526 2
38.528 2
38.530 2
38.532 2
38.535 3
38.537 3
38.539 3
38.541 3
38.543 3
38.545 4
38.547 4
38.549 4
38.551 4
38.554 4
38.556 4
38.558 4
38.560 4
38.562 3
38.564 3
38.566 3
38.568 3
38.570 3
38.573 2
38.575 1
38.577 2
38.579 2
38.581 1
38.583 2
38.585 2
38.587 2
38.589 2
38.592 2
38.594 2
38.596 1
38.598 2
38.600 2
38.602 2
38.604 1
38.606 1
38.608 1
38.611 1
38.613 1
38.615 1
38.617 2
38.619 2
38.621 2
38.623 1
38.625 1
38.627 2
38.630 2
38.632 1
38.634 1
38.636 1
38.638 1
38.640 1
38.642 1
38.644 -0
38.646 -1
38.649 -1
38.651 -1
38.653 -1
38.655 -2
38.657 -2
38.659 -2
38.661 -2
38.663 -2
38.665 -1
38.668 -1
38.670 -2
38.672 -1
38.674 -1
38.676 -1
38.678 -1
38.680 -0
38.682 -0
38.684 0
38.687 0
38.689 -0
38.691 1
38.693 1
38.695 2
38.697 1
38.699 1
38.701 1
38.703 2
38.706 2
38.708 2
38.710 3
38.712 3
38.714 3
38.716 3
38.718 3
38.720 3
38.722 4
38.725 4
38.727 3
38.729 3
38.731 4
38.733 3
38.735 4
38.737 4
38.739 3
38.741 3
38.744 3
38.746 2
38.748 2
38.750 1
38.752 1
38.754 1
38.756 1
38.758 1
38.761 1
38.763 0
38.765 0
38.767 0
38.769 -0
38.771 -1
38.773 -1
38.775 -1
38.777 -1
38.780 -0
38.782 -0
38.784 -1
38.786 -0
38.788 0
38.790 -0
38.792 -1
38.794 -1
38.796 -1
38.799 -1
38.801 -1
38.803 -0
38.805 0
38.807 -0
38.809 0
38.811 1
38.813 1
38.815 1
38.818 1
38.820 1
38.822 1
38.824 1
38.826 1
38.828 1
38.830 1
38.832 0
38.834 0
38.837 0
38.839 -0
38.841 -1
38.843 -1
38.845 0
38.847 -1
38.849 0
38.851 1
38.854 -0
38.856 0
38.858 0
38.860 0
38.862 1
38.864 1
38.866 1
38.868 1
38.870 2
38.873 2
38.875 2
38.877 2
38.879 2
38.881 2
38.883 2
38.885 2
38.887 2
38.889 2
38.892 2
38.894 2
38.896 2
38.898 2
38.900 3
38.902 3
38.904 3
38.906 3
38.908 3
38.911 2
38.913 2
38.915 2
38.917 2
38.919 2
38.921 2
38.923 1
38.925 2
38.928 2
38.930 2
38.932 3
38.934 3
38.936 3
38.938 3
38.940 3
38.942 4
38.944 3
38.947 4
38.949 4
38.951 4
38.953 4
38.955 4
38.957 4
38.959 4
38.961 4
38.963 3
38.966 3
38.968 4
38.970 4
38.972 3
38.974 3
38.976 4
38.978 4
38.980 4
38.983 4
38.985 4
38.987 3
38.989 4
38.991 4
38.993 4
38.995 4
38.997 4
38.999 3
39.002 4
39.004 3
39.006 3
39.008 3
39.010 4
39.012 3
39.014 4
39.016 4
39.018 4
39.021 4
39.023 4
39.025 4
39.027 4
39.029 4
39.031 3
39.033 3
39.035 3
39.038 3
39.040 4
39.042 3
39.044 3
39.046 2
39.048 2
39.050 2
39.052 2
39.054 2
39.057 1
39.059 2
39.061 2
39.063 2
39.065 2
39.067 1
39.069 1
39.071 2
39.073 2
39.076 1
39.078 1
39.080 1
39.082 1
39.084 1
39.086 1
39.088 0
39.090 1
39.093 1
39.095 1
39.097 1
39.099 2
39.101 2
39.103 2
39.105 2
39.107 1
39.109 2
39.112 2
39.114 2
39.116 1
39.118 1
39.120 2
39.122 3
39.124 3
39.126 2
39.129 3
39.131 3
39.133 3
39.135 4
39.137 3
39.139 3
39.141 3
39.143 4
39.145 4
39.148 4
39.150 5
39.152 5
39.154 6
39.156 6
39.158 6
39.160 7
39.162 7
39.165 6
39.167 6
39.169 6
39.171 6
39.173 6
39.175 6
39.177 6
39.179 7
39.181 7
39.184 7
39.186 7
39.188 7
39.190 7
39.192 7
39.194 6
39.196 6
39.198 6
39.201 5
39.203 4
39.205 4
39.207 4
39.209 3
39.211 3
39.213 3
39.215 3
39.217 2
39.220 2
39.222 1
39.224 1
39.226 1
39.228 0
39.230 -0
39.232 -0
39.234 -1
39.237 -0
39.239 -1
39.241 -1
39.243 -1
39.245 -2
39.247 -2
39.249 -2
39.251 -1
39.253 -1
39.256 -1
39.258 -1
39.260 -1
39.262 -1
39.264 -0
39.266 -0
39.268 0
39.270 0
39.273 1
39.275 1
39.277 2
39.279 2
39.281 2
39.283 2
39.285 1
39.287 2
39.289 2
39.292 3
39.294 3
39.296 4
39.298 3
39.300 3
39.302 3
39.304 3
39.306 3
39.309 3
39.311 3
39.313 4
39.315 4
39.317 4
39.319 4
39.321 4
39.323 3
39.326 3
39.328 3
39.330 3
39.332 2
39.334 2
39.336 1
39.338 1
39.340 1
39.342 1
39.345 1
39.347 2
39.349 2
39.351 1
39.353 1
39.355 1
39.357 1
39.359 2
39.362 2
39.364 2
39.366 2
39.368 1
39.370 1
39.372 2
39.374 1
39.376 2
39.378 1
39.381 1
39.383 2
39.385 2
39.387 2
39.389 2
39.391 1
39.393 1
39.395 1
39.398 1
39.400 1
39.402 2
39.404 2
39.406 2
39.408 2
39.410 2
39.412 2
39.415 2
39.417 2
39.419 1
39.421 1
39.423 1
39.425 1
39.427 2
39.429 1
39.431 2
39.434 2
39.436 2
39.438 2
39.440 3
39.442 3
39.444 2
39.446 3
39.448 3
39.451 3
39.453 4
39.455 4
39.457 4
39.459 4
39.461 4
39.463 4
39.465 4
39.468 5
39.470 5
39.472 6
39.474 5
39.476 5
39.478 5
39.480 5
39.482 5
39.485 5
39.487 5
39.489 5
39.491 5
39.493 4
39.495 3
39.497 3
39.499 3
39.501 2
39.504 2
39.506 2
39.508 2
39.510 2
39.512 2
39.514 1
39.516 2
39.518 1
39.521 1
39.523 1
39.525 1
39.527 1
39.529 1
39.531 1
39.533 0
39.535 0
39.538 0
39.540 -0
39.542 0
39.544 0
39.546 0
39.548 1
39.550 1
39.552 1
39.555 1
39.557 2
39.559 1
39.561 1
39.563 2
39.565 2
39.567 2
39.569 3
39.571 2
39.574 3
39.576 3
39.578 3
39.580 4
39.582 3
39.584 3
39.586 2
39.588 3
39.591 3
39.593 3
39.595 3
39.597 3
39.599 3
39.601 4
39.603 4
39.605 4
39.608 4
39.610 4
39.612 4
39.614 4
39.616 4
39.618 4
39.620 5
39.622 5
39.625 5
39.627 5
39.629 4
39.631 5
39.633 4
39.635 5
39.637 4
39.639 4
39.642 4
39.644 4
39.646 3
39.648 3
39.650 3
39.652 3
39.654 2
39.656 2
39.658 3
39.661 3
39.663 3
39.665 3
39.667 3
39.669 3
39.671 3
39.673 3
39.675 3
39.678 2
39.680 2
39.682 2
39.684 3
39.686 3
39.688 2
39.690 2
39.692 1
39.695 1
39.697 1
39.699 1
39.701 1
39.703 1
39.705 1
39.707 0
39.709 1
39.712 1
39.714 1
39.716 1
39.718 0
39.720 1
39.722 0
39.724 0
39.726 1
39.729 1
39.731 1
39.733 1
39.735 1
39.737 1
39.739 1
39.741 2
39.743 1
39.746 2
39.748 2
39.750 2
39.752 2
39.754 2
39.756 2
39.758 2
39.760 2
39.763 2
39.765 2
39.767 2
39.769 2
39.771 2
39.773 2
39.775 1
39.777 1
39.780 1
39.782 0
39.784 -0
39.786 0
39.788 -0
39.790 0
39.792 0
39.794 0
39.797 1
39.799 0
39.801 1
39.803 1
39.805 2
39.807 2
39.809 2
39.811 2
39.814 3
39.816 3
39.818 3
39.820 3
39.822 3
39.824 3
39.826 3
39.828 4
39.830 4
39.833 3
39.835 3
39.837 3
39.839 2
39.841 2
39.843 2
39.845 1
39.847 1
39.850 1
39.852 1
39.854 1
39.856 1
39.858 1
39.860 1
39.862 0
39.864 -1
39.867 -1
39.869 -0
39.871 -1
39.873 -1
39.875 -1
39.877 -2
39.879 -1
39.881 -0
39.884 0
39.886 -0
39.888 0
39.890 -0
39.892 0
39.894 0
39.896 1
39.898 1
39.901 2
39.903 2
39.905 3
39.907 3
39.909 3
39.911 4
39.913 4
39.915 4
39.918 5
39.920 5
39.922 6
39.924 6
39.926 7
39.928 7
39.930 7
39.932 7
39.935 7
39.937 7
39.939 8
39.941 7
39.943 8
39.945 8
39.947 8
39.950 8
39.952 8
39.954 8
39.956 8
39.958 8
39.960 8
39.962 7
39.964 8
39.967 7
39.969 6
39.971 6
39.973 4
39.975 4
39.977 5
39.979 5
39.981 4
39.984 4
39.986 3
39.988 2
39.990 2
39.992 2
39.994 2
39.996 2
39.998 2
40.001 2
40.003 2
40.005 2
40.007 2
40.009 3
40.011 3
40.013 3
40.015 3
40.018 2
40.020 2
40.022 2
40.024 2
40.026 2
40.028 2
40.030 2
40.032 2
40.035 2
40.037 2
40.039 2
40.041 2
40.043 1
40.045 2
40.047 2
40.049 1
40.052 2
40.054 2
40.056 1
40.058 2
40.060 2
40.062 2
40.064 2
40.066 2
40.069 2
40.071 2
40.073 2
40.075 2
40.077 2
40.079 2
40.081 2
40.083 2
40.086 2
40.088 2
40.090 2
40.092 2
40.094 2
40.096 2
40.098 2
40.100 2
40.103 2
40.105 2
40.107 1
40.109 1
40.111 1
40.113 1
40.115 1
40.118 2
40.120 2
40.122 2
40.124 2
40.126 1
40.128 2
40.130 2
40.132 1
40.135 2
40.137 2
40.139 1
40.141 2
40.143 3
40.145 3
40.147 3
40.149 3
40.152 3
40.154 3
40.156 4
40.158 4
40.160 4
40.162 4
40.164 4
40.166 4
40.169 5
40.171 5
40.173 5
40.175 6
40.177 6
40.179 5
40.181 5
40.183 5
40.186 5
40.188 4
40.190 4
40.192 3
40.194 3
40.196 2
40.198 3
40.200 2
40.203 2
40.205 2
40.207 2
40.209 2
40.211 2
40.213 1
40.215 1
40.218 1
40.220 1
40.222 1
40.224 1
40.226 2
40.228 2
40.230 2
40.232 2
40.235 2
40.237 2
40.239 3
40.241 3
40.243 3
40.245 3
40.247 3
40.249 4
40.252 4
40.254 3
40.256 4
40.258 4
40.260 4
40.262 4
40.264 3
40.266 3
40.269 3
40.271 2
40.273 2
40.275 2
40.277 1
40.279 1
40.281 1
40.284 1
40.286 1
40.288 1
40.290 0
40.292 1
40.294 1
40.296 1
40.298 0
40.301 1
40.303 1
40.305 2
40.307 2
40.309 3
40.311 3
40.313 3
40.315 4
40.318 4
40.320 4
40.322 4
40.324 4
40.326 4
40.328 4
40.330 4
40.333 5
40.335 5
40.337 5
40.339 5
40.341 5
40.343 5
40.345 5
40.347 5
40.350 5
40.352 5
40.354 5
40.356 4
40.358 4
40.360 4
40.362 4
40.364 4
40.367 4
40.369 3
40.371 3
40.373 3
40.375 2
40.377 3
40.379 2
40.381 2
40.384 2
40.386 2
40.388 1
40.390 2
40.392 1
40.394 0
40.396 0
40.399 1
40.401 1
40.403 1
40.405 1
40.407 0
40.409 0
40.411 0
40.413 0
40.416 1
40.418 1
40.420 1
40.422 2
40.424 1
40.426 2
40.428 2
40.430 3
40.433 3
40.435 3
40.437 4
40.439 4
40.441 5
40.443 5
40.445 5
40.448 5
40.450 5
40.452 5
40.454 6
40.456 5
40.458 5
40.460 4
40.462 4
40.465 3
40.467 3
40.469 4
40.471 4
40.473 3
40.475 3
40.477 3
40.480 3
40.482 2
40.484 2
40.486 2
40.488 1
40.490 0
40.492 0
40.494 1
40.497 0
40.499 0
40.501 -0
40.503 -0
40.505 0
40.507 1
40.509 0
40.511 1
40.514 1
40.516 1
40.518 1
40.520 1
40.522 0
40.524 1
40.526 1
40.529 2
40.531 2
40.533 2
40.535 2
40.537 2
40.539 2
40.541 2
40.543 2
40.546 2
40.548 1
40.550 2
40.552 2
40.554 2
40.556 2
40.558 2
40.561 2
40.563 3
40.565 3
40.567 2
40.569 3
40.571 3
40.573 3
40.575 3
40.578 3
40.580 3
40.582 3
40.584 3
40.586 2
40.588 2
40.590 2
40.593 1
40.595 1
40.597 1
40.599 1
40.601 2
40.603 1
40.605 1
40.607 1
40.610 1
40.612 1
40.614 1
40.616 1
40.618 1
40.620 2
40.622 2
40.624 1
40.627 2
40.629 2
40.631 2
40.633 2
40.635 2
40.637 2
40.639 2
40.642 2
40.644 1
40.646 1
40.648 2
40.650 2
40.652 2
40.654 1
40.656 1
40.659 2
40.661 2
40.663 2
40.665 2
40.667 3
40.669 2
40.671 2
40.674 2
40.676 1
40.678 2
40.680 2
40.682 1
40.684 1
40.686 1
40.688 0
40.691 0
40.693 1
40.695 0
40.697 0
40.699 0
40.701 0
40.703 -0
40.706 -1
40.708 -0
40.710 0
40.712 -0
40.714 -0
40.716 0
40.718 -0
40.721 -1
40.723 -1
40.725 -0
40.727 -1
40.729 -1
40.731 -1
40.733 -1
40.735 -1
40.738 -0
40.740 -0
40.742 -0
40.744 -0
40.746 -0
40.748 0
40.750 1
40.753 1
40.755 2
40.757 2
40.759 2
40.761 2
40.763 2
40.765 2
40.767 3
40.770 3
40.772 3
40.774 3
40.776 3
40.778 4
40.780 4
40.782 4
40.785 4
40.787 4
40.789 4
40.791 4
40.793 4
40.795 4
40.797 4
40.799 4
40.802 3
40.804 4
40.806 4
40.808 4
40.810 3
40.812 3
40.814 3
40.817 3
40.819 3
40.821 3
40.823 3
40.825 3
40.827 4
40.829 4
40.831 4
40.834 4
40.836 4
40.838 4
40.840 3
40.842 3
40.844 3
40.846 4
40.849 3
40.851 3
40.853 3
40.855 2
40.857 2
40.859 2
40.861 2
40.864 2
40.866 2
40.868 2
40.870 2
40.872 2
40.874 2
40.876 2
40.878 1
40.881 0
40.883 1
40.885 1
40.887 -0
40.889 0
40.891 0
40.893 -1
40.896 -0
40.898 0
40.900 -0
40.902 -0
40.904 -0
40.906 -1
40.908 -0
40.911 1
40.913 -0
40.915 -0
40.917 0
40.919 -0
40.921 -0
40.923 -0
40.925 -0
40.928 0
40.930 -0
40.932 -1
40.934 -0
40.936 -0
40.938 -0
40.940 -0
40.943 -0
40.945 -0
40.947 0
40.949 0
40.951 0
40.953 1
40.955 1
40.958 1
40.960 2
40.962 2
40.964 1
40.966 1
40.968 0
40.970 1
40.972 1
40.975 0
40.977 1
40.979 1
40.981 2
40.983 1
40.985 1
40.987 1
40.990 1
40.992 1
40.994 2
40.996 1
40.998 1
41.000 1
41.002 1
41.005 1
41.007 1
41.009 0
41.011 0
41.013 1
41.015 1
41.017 1
41.019 1
41.022 1
41.024 1
41.026 1
41.028 1
41.030 1
41.032 1
41.034 1
41.037 1
41.039 1
41.041 1
41.043 2
41.045 3
41.047 3
41.049 3
41.052 4
41.054 3
41.056 4
41.058 4
41.060 4
41.062 4
41.064 4
41.066 4
41.069 5
41.071 5
41.073 5
41.075 5
41.077 5
41.079 4
41.081 3
41.084 2
41.086 1
41.088 0
41.090 1
41.092 0
41.094 0
41.096 -0
41.099 0
41.101 1
41.103 1
41.105 0
41.107 1
41.109 1
41.111 1
41.114 1
41.116 1
41.118 1
41.120 1
41.122 2
41.124 1
41.126 1
41.128 1
41.131 1
41.133 2
41.135 2
41.137 2
41.139 2
41.141 2
41.143 2
41.146 2
41.148 2
41.150 2
41.152 2
41.154 3
41.156 3
41.158 2
41.161 2
41.163 2
41.165 2
41.167 1
41.169 0
41.171 0
41.173 -1
41.176 -2
41.178 -2
41.180 -2
41.182 -2
41.184 -2
41.186 -2
41.188 -1
41.191 -2
41.193 -2
41.195 -2
41.197 -1
41.199 -2
41.201 -2
41.203 -2
41.205 -1
41.208 -1
41.210 -0
41.212 0
41.214 0
41.216 0
41.218 1
41.220 1
41.223 1
41.225 1
41.227 1
41.229 1
41.231 1
41.233 1
41.235 1
41.238 1
41.240 1
41.242 1
41.244 2
41.246 2
41.248 2
41.250 2
41.253 2
41.255 2
41.257 2
41.259 2
41.261 2
41.263 2
41.265 2
41.268 2
41.270 2
41.272 2
41.274 3
41.276 3
41.278 3
41.280 2
41.282 1
41.285 1
41.287 1
41.289 0
41.291 -0
41.293 0
41.295 0
41.297 -0
41.300 0
41.302 1
41.304 0
41.306 1
41.308 2
41.310 1
41.312 1
41.315 1
41.317 1
41.319 1
41.321 1
41.323 1
41.325 1
41.327 0
41.330 1
41.332 1
41.334 2
41.336 2
41.338 2
41.340 2
41.342 2
41.345 2
41.347 2
41.349 2
41.351 2
41.353 2
41.355 2
41.357 2
41.360 3
41.362 3
41.364 3
41.366 3
41.368 3
41.370 3
41.372 3
41.375 2
41.377 3
41.379 2
41.381 2
41.383 3
41.385 3
41.387 3
41.390 2
41.392 3
41.394 2
41.396 2
41.398 2
41.400 1
41.402 1
41.405 0
41.407 -0
41.409 -0
41.411 -1
41.413 -1
41.415 0
41.417 -0
41.419 -1
41.422 -0
41.424 -0
41.426 -1
41.428 1
41.430 1
41.432 1
41.434 0
41.437 -0
41.439 -0
41.441 -0
41.443 0
41.445 0
41.447 1
41.449 1
41.452 1
41.454 1
41.456 1
41.458 1
41.460 1
41.462 1
41.464 1
41.467 2
41.469 3
41.471 2
41.473 3
41.475 3
41.477 4
41.479 4
41.482 5
41.484 4
41.486 4
41.488 5
41.490 5
41.492 4
41.494 4
41.497 4
41.499 4
41.501 4
41.503 4
41.505 5
41.507 5
41.509 5
41.512 6
41.514 6
41.516 6
41.518 6
41.520 6
41.522 5
41.524 6
41.527 6
41.529 5
41.531 5
41.533 4
41.535 4
41.537 4
41.539 4
41.542 3
41.544 3
41.546 3
41.548 2
41.550 2
41.552 1
41.554 0
41.557 0
41.559 0
41.561 0
41.563 1
41.565 1
41.567 1
41.569 1
41.572 1
41.574 1
41.576 2
41.578 2
41.580 1
41.582 2
41.584 1
41.587 1
41.589 1
41.591 0
41.593 1
41.595 -0
41.597 0
41.599 0
41.602 1
41.604 0
41.606 0
41.608 0
41.610 0
41.612 0
41.614 1
41.617 1
41.619 1
41.621 1
41.623 1
41.625 1
41.627 1
41.629 2
41.632 1
41.634 2
41.636 2
41.638 1
41.640 1
41.642 1
41.644 2
41.647 2
41.649 2
41.651 2
41.653 3
41.655 3
41.657 3
41.659 3
41.662 3
41.664 3
41.666 3
41.668 3
41.670 3
41.672 3
41.674 3
41.677 3
41.679 3
41.681 2
41.683 2
41.685 2
41.687 2
41.689 2
41.692 2
41.694 1
41.696 1
41.698 1
41.700 1
41.702 0
41.704 1
41.707 1
41.709 0
41.711 1
41.713 2
41.715 1
41.717 1
41.719 1
41.722 1
41.724 1
41.726 2
41.728 2
41.730 2
41.732 2
41.735 2
41.737 2
41.739 3
41.741 2
41.743 3
41.745 2
41.747 2
41.750 3
41.752 3
41.754 2
41.756 2
41.758 2
41.760 2
41.762 2
41.765 3
41.767 3
41.769 3
41.771 3
41.773 3
41.775 3
41.777 3
41.780 3
41.782 3
41.784 3
41.786 3
41.788 2
41.790 2
41.792 2
41.795 1
41.797 1
41.799 1
41.801 1
41.803 1
41.805 1
41.807 1
41.810 2
41.812 1
41.814 1
41.816 1
41.818 0
41.820 0
41.822 0
41.825 0
41.827 0
41.829 0
41.831 0
41.833 0
41.835 0
41.837 -0
41.840 -0
41.842 1
41.844 0
41.846 1
41.848 1
41.850 1
41.852 1
41.855 1
41.857 1
41.859 1
41.861 2
41.863 1
41.865 1
41.868 1
41.870 1
41.872 2
41.874 2
41.876 2
41.878 3
41.880 3
41.883 3
41.885 3
41.887 3
41.889 3
41.891 4
41.893 4
41.895 3
41.898 3
41.900 3
41.902 3
41.904 3
41.906 3
41.908 2
41.910 2
41.913 2
41.915 1
41.917 1
41.919 1
41.921 1
41.923 1
41.925 1
41.928 1
41.930 1
41.932 1
41.934 -0
41.936 0
41.938 0
41.940 -0
41.943 -0
41.945 -0
41.947 -1
41.949 -0
41.951 -0
41.953 -0
41.956 -0
41.958 -0
41.960 -1
41.962 -1
41.964 0
41.966 0
41.968 1
41.971 2
41.973 2
41.975 3
41.977 4
41.979 4
41.981 5
41.983 5
41.986 4
41.988 4
41.990 4
41.992 4
41.994 4
41.996 4
41.998 3
42.001 4
42.003 5
42.005 5
42.007 5
42.009 5
42.011 4
42.014 4
42.016 4
42.018 5
42.020 4
42.022 4
42.024 4
42.026 4
42.029 4
42.031 4
42.033 4
42.035 4
42.037 3
42.039 3
42.041 4
42.044 3
42.046 3
42.048 3
42.050 3
42.052 2
42.054 2
42.056 2
42.059 2
42.061 3
42.063 3
42.065 3
42.067 3
42.069 3
42.071 4
42.074 4
42.076 4
42.078 4
42.080 3
42.082 2
42.084 2
42.087 3
42.089 3
42.091 3
42.093 3
42.095 2
42.097 2
42.099 3
42.102 3
42.104 3
42.106 3
42.108 3
42.110 3
42.112 3
42.114 3
42.117 3
42.119 2
42.121 2
42.123 2
42.125 1
42.127 1
42.130 1
42.132 0
42.134 -1
42.136 -0
42.138 -1
42.140 -1
42.142 -1
42.145 -0
42.147 -1
42.149 -1
42.151 -0
42.153 -0
42.155 0
42.157 1
42.160 1
42.162 2
42.164 3
42.166 3
42.168 3
42.170 3
42.172 2
42.175 2
42.177 2
42.179 2
42.181 3
42.183 3
42.185 3
42.188 3
42.190 2
42.192 2
42.194 2
42.196 2
42.198 1
42.200 2
42.203 3
42.205 2
42.207 2
42.209 1
42.211 2
42.213 2
42.215 1
42.218 1
42.220 1
42.222 1
42.224 -0
42.226 0
42.228 0
42.231 -0
42.233 -0
42.235 0
42.237 -0
42.239 1
42.241 1
42.243 2
42.246 1
42.248 2
42.250 2
42.252 3
42.254 4
42.256 3
42.258 3
42.261 3
42.263 3
42.265 3
42.267 4
42.269 3
42.271 4
42.274 4
42.276 4
42.278 4
42.280 4
42.282 3
42.284 3
42.286 3
42.289 3
42.291 2
42.293 2
42.295 2
42.297 2
42.299 3
42.301 2
42.304 1
42.306 2
42.308 1
42.310 2
42.312 1
42.314 1
42.317 0
42.319 -0
42.321 -1
42.323 -0
42.325 -0
42.327 -0
42.329 -0
42.332 0
42.334 -0
42.336 -0
42.338 -0
42.340 -1
42.342 -1
42.344 -1
42.347 -1
42.349 -1
42.351 -0
42.353 -0
42.355 -1
42.357 -0
42.360 1
42.362 1
42.364 2
42.366 2
42.368 2
42.370 3
42.372 3
42.375 3
42.377 3
42.379 2
42.381 3
42.383 4
42.385 4
42.388 4
42.390 4
42.392 3
42.394 4
42.396 4
42.398 3
42.400 2
42.403 3
42.405 2
42.407 2
42.409 2
42.411 2
42.413 2
42.415 2
42.418 2
42.420 2
42.422 2
42.424 1
42.426 0
42.428 0
42.431 -0
42.433 -0
42.435 -0
42.437 -1
42.439 -1
42.441 -1
42.443 -1
42.446 -1
42.448 -1
42.450 -1
42.452 -0
42.454 -0
42.456 -0
42.459 -0
42.461 0
42.463 0
42.465 0
42.467 0
42.469 0
42.471 1
42.474 1
42.476 1
42.478 1
42.480 2
42.482 1
42.484 1
42.487 1
42.489 0
42.491 0
42.493 0
42.495 -0
42.497 0
42.499 1
42.502 1
42.504 1
42.506 1
42.508 1
42.510 2
42.512 2
42.514 2
42.517 2
42.519 1
42.521 1
42.523 1
42.525 2
42.527 2
42.530 2
42.532 2
42.534 2
42.536 3
42.538 3
42.540 3
42.542 3
42.545 3
42.547 3
42.549 3
42.551 3
42.553 2
42.555 3
42.558 3
42.560 3
42.562 3
42.564 3
42.566 3
42.568 3
42.570 2
42.573 2
42.575 1
42.577 1
42.579 1
42.581 1
42.583 1
42.586 0
42.588 0
42.590 1
42.592 0
42.594 1
42.596 1
42.598 1
42.601 1
42.603 1
42.605 0
42.607 1
42.609 1
42.611 0
42.614 1
42.616 0
42.618 0
42.620 1
42.622 1
42.624 1
42.626 2
42.629 2
42.631 2
42.633 2
42.635 2
42.637 1
42.639 2
42.642 2
42.644 2
42.646 2
42.648 2
42.650 2
42.652 2
42.654 2
42.657 1
42.659 1
42.661 1
42.663 1
42.665 0
42.667 1
42.670 -0
42.672 -0
42.674 -0
42.676 -0
42.678 -0
42.680 -0
42.682 -0
42.685 -0
42.687 0
42.689 -0
42.691 -0
42.693 -0
42.695 -1
42.698 -1
42.700 -1
42.702 -1
42.704 -0
42.706 0
42.708 -0
42.710 0
42.713 0
42.715 0
42.717 1
42.719 1
42.721 0
42.723 1
42.726 1
42.728 1
42.730 1
42.732 1
42.734 1
42.736 2
42.739 3
42.741 3
42.743 3
42.745 3
42.747 3
42.749 2
42.751 2
42.754 2
42.756 2
42.758 2
42.760 3
42.762 3
42.764 2
42.767 2
42.769 3
42.771 3
42.773 3
42.775 3
42.777 3
42.779 3
42.782 3
42.784 3
42.786 3
42.788 3
42.790 3
42.792 2
42.795 3
42.797 3
42.799 3
42.801 3
42.803 3
42.805 2
42.807 2
42.810 2
42.812 2
42.814 2
42.816 2
42.818 1
42.820 1
42.823 2
42.825 1
42.827 1
42.829 1
42.831 0
42.833 1
42.836 3
42.838 2
42.840 2
42.842 3
42.844 2
42.846 3
42.848 3
42.851 3
42.853 4
42.855 4
42.857 4
42.859 4
42.861 5
42.864 5
42.866 6
42.868 6
42.870 6
42.872 6
42.874 5
42.876 6
42.879 5
42.881 5
42.883 4
42.885 4
42.887 4
42.889 4
42.892 4
42.894 4
42.896 3
42.898 3
42.900 4
42.902 3
42.905 2
42.907 2
42.909 2
42.911 2
42.913 2
42.915 1
42.917 2
42.920 2
42.922 1
42.924 1
42.926 1
42.928 1
42.930 1
42.933 3
42.935 2
42.937 2
42.939 3
42.941 2
42.943 3
42.946 3
42.948 2
42.950 3
42.952 3
42.954 3
42.956 3
42.958 3
42.961 3
42.963 3
42.965 3
42.967 2
42.969 1
42.971 1
42.974 1
42.976 0
42.978 -0
42.980 -0
42.982 -0
42.984 0
42.986 1
42.989 0
42.991 -0
42.993 -0
42.995 0
42.997 0
42.999 -0
43.002 0
43.004 0
43.006 1
43.008 1
43.010 1
43.012 1
43.015 2
43.017 2
43.019 2
43.021 2
43.023 3
43.025 2
43.027 2
43.030 2
43.032 2
43.034 1
43.036 1
43.038 1
43.040 1
43.043 2
43.045 1
43.047 1
43.049 1
43.051 1
43.053 1
43.056 1
43.058 1
43.060 1
43.062 1
43.064 1
43.066 0
43.069 -0
43.071 -0
43.073 0
43.075 -0
43.077 -1
43.079 0
43.081 -0
43.084 -1
43.086 -0
43.088 -0
43.090 -1
43.092 -0
43.094 -0
43.097 -0
43.099 -0
43.101 -0
43.103 -0
43.105 1
43.107 1
43.110 1
43.112 1
43.114 1
43.116 1
43.118 1
43.120 1
43.122 1
43.125 -0
43.127 0
43.129 0
43.131 0
43.133 1
43.135 1
43.138 2
43.140 2
43.142 1
43.144 2
43.146 1
43.148 1
43.151 1
43.153 1
43.155 1
43.157 2
43.159 2
43.161 2
43.164 2
43.166 2
43.168 2
43.170 2
43.172 2
43.174 1
43.176 2
43.179 2
43.181 1
43.183 2
43.185 3
43.187 2
43.189 2
43.192 2
43.194 2
43.196 2
43.198 2
43.200 2
43.202 3
43.205 3
43.207 3
43.209 3
43.211 3
43.213 2
43.215 2
43.218 3
43.220 3
43.222 3
43.224 3
43.226 3
43.228 3
43.230 3
43.233 3
43.235 2
43.237 2
43.239 1
43.241 1
43.243 2
43.246 2
43.248 2
43.250 2
43.252 1
43.254 1
43.256 1
43.259 1
43.261 0
43.263 -0
43.265 -0
43.267 -0
43.269 -0
43.272 -0
43.274 0
43.276 0
43.278 -0
43.280 1
43.282 1
43.284 0
43.287 0
43.289 1
43.291 1
43.293 2
43.295 2
43.297 2
43.300 2
43.302 2
43.304 2
43.306 3
43.308 3
43.310 3
43.313 4
43.315 4
43.317 4
43.319 4
43.321 4
43.323 4
43.326 4
43.328 5
43.330 4
43.332 4
43.334 4
43.336 4
43.339 4
43.341 4
43.343 3
43.345 3
43.347 2
43.349 2
43.351 2
43.354 2
43.356 2
43.358 2
43.360 2
43.362 1
43.364 2
43.367 2
43.369 2
43.371 2
43.373 1
43.375 1
43.377 1
43.380 1
43.382 1
43.384 1
43.386 2
43.388 1
43.390 1
43.393 2
43.395 1
43.397 1
43.399 1
43.401 1
43.403 2
43.406 2
43.408 2
43.410 2
43.412 3
43.414 2
43.416 2
43.419 2
43.421 2
43.423 3
43.425 3
43.427 3
43.429 3
43.431 3
43.434 3
43.436 4
43.438 4
43.440 4
43.442 4
43.444 4
43.447 4
43.449 4
43.451 4
43.453 4
43.455 4
43.457 4
43.460 4
43.462 4
43.464 4
43.466 4
43.468 3
43.470 3
43.473 3
43.475 4
43.477 4
43.479 4
43.481 4
43.483 4
43.486 4
43.488 4
43.490 4
43.492 4
43.494 4
43.496 3
43.499 3
43.501 4
43.503 4
43.505 4
43.507 4
43.509 3
43.511 2
43.514 3
43.516 2
43.518 2
43.520 3
43.522 3
43.524 3
43.527 3
43.529 3
43.531 2
43.533 2
43.535 1
43.537 1
43.540 1
43.542 1
43.544 0
43.546 0
43.548 -0
43.550 -1
43.553 -0
43.555 0
43.557 -0
43.559 0
43.561 0
43.563 0
43.566 1
43.568 1
43.570 1
43.572 1
43.574 2
43.576 2
43.579 3
43.581 3
43.583 3
43.585 4
43.587 4
43.589 4
43.592 4
43.594 5
43.596 5
43.598 5
43.600 5
43.602 5
43.605 5
43.607 5
43.609 5
43.611 6
43.613 6
43.615 6
43.618 6
43.620 6
43.622 6
43.624 6
43.626 6
43.628 6
43.631 5
43.633 5
43.635 5
43.637 5
43.639 5
43.641 5
43.643 4
43.646 4
43.648 3
43.650 4
43.652 4
43.654 4
43.656 3
43.659 3
43.661 3
43.663 3
43.665 3
43.667 2
43.669 2
43.672 3
43.674 3
43.676 3
43.678 3
43.680 2
43.682 2
43.685 2
43.687 2
43.689 2
43.691 1
43.693 1
43.695 2
43.698 2
43.700 2
43.702 2
43.704 2
43.706 2
43.708 2
43.711 2
43.713 2
43.715 2
43.717 2
43.719 1
43.721 2
43.724 2
43.726 2
43.728 1
43.730 1
43.732 1
43.734 2
43.737 2
43.739 2
43.741 2
43.743 1
43.745 1
43.747 1
43.750 1
43.752 1
43.754 1
43.756 1
43.758 0
43.760 1
43.763 1
43.765 1
43.767 1
43.769 1
43.771 1
43.773 0
43.776 0
43.778 -0
43.780 0
43.782 0
43.784 0
43.786 0
43.789 0
43.791 0
43.793 1
43.795 1
43.797 1
43.799 0
43.802 1
43.804 0
43.806 0
43.808 0
43.810 0
43.812 0
43.815 0
43.817 0
43.819 1
43.821 1
43.823 1
43.825 1
43.828 1
43.830 1
43.832 1
43.834 1
43.836 1
43.838 1
43.841 1
43.843 0
43.845 1
43.847 1
43.849 1
43.851 1
43.854 2
43.856 1
43.858 2
43.860 2
43.862 2
43.864 2
43.867 2
43.869 1
43.871 2
43.873 2
43.875 1
43.877 2
43.880 2
43.882 2
43.884 2
43.886 3
43.888 2
43.890 3
43.893 3
43.895 2
43.897 2
43.899 2
43.901 2
43.903 2
43.906 2
43.908 2
43.910 2
43.912 2
43.914 2
43.916 2
43.919 2
43.921 1
43.923 1
43.925 1
43.927 1
43.929 1
43.932 1
43.934 1
43.936 1
43.938 0
43.940 -0
43.942 -0
43.945 -0
43.947 -1
43.949 -1
43.951 -0
43.953 -1
43.955 -1
43.958 -0
43.960 -1
43.962 -1
43.964 -2
43.966 -2
43.968 -1
43.971 -1
43.973 -1
43.975 -1
43.977 -0
43.979 -1
43.981 -0
43.984 -0
43.986 -1
43.988 -1
43.990 -1
43.992 -1
43.994 -0
43.997 0
43.999 -0
44.001 0
44.003 -0
44.005 0
44.007 0
44.010 1
44.012 1
44.014 0
44.016 0
44.018 0
44.020 1
44.023 1
44.025 1
44.027 1
44.029 1
44.031 1
44.033 1
44.036 1
44.038 0
44.040 0
44.042 -0
44.044 -0
44.047 -0
44.049 0
44.051 0
44.053 0
44.055 0
44.057 -0
44.060 0
44.062 0
44.064 -0
44.066 1
44.068 1
44.070 1
44.073 0
44.075 0
44.077 -0
44.079 -0
44.081 0
44.083 1
44.086 1
44.088 1
44.090 1
44.092 1
44.094 2
44.096 1
44.099 2
44.101 3
44.103 3
44.105 2
44.107 2
44.109 2
44.112 2
44.114 2
44.116 1
44.118 1
44.120 1
44.122 0
44.125 0
44.127 -0
44.129 -0
44.131 -0
44.133 -1
44.135 -1
44.138 -1
44.140 -1
44.142 -2
44.144 -1
44.146 -1
44.148 -1
44.151 -1
44.153 -1
44.155 -1
44.157 -1
44.159 -1
44.161 -1
44.164 -0
44.166 1
44.168 1
44.170 2
44.172 2
44.175 2
44.177 2
44.179 3
44.181 2
44.183 3
44.185 3
44.188 3
44.190 4
44.192 4
44.194 5
44.196 5
44.198 5
44.201 5
44.203 4
44.205 4
44.207 4
44.209 4
44.211 4
44.214 4
44.216 4
44.218 4
44.220 3
44.222 4
44.224 5
44.227 4
44.229 4
44.231 4
44.233 3
44.235 3
44.237 3
44.240 3
44.242 3
44.244 3
44.246 4
44.248 4
44.250 4
44.253 4
44.255 4
44.257 5
44.259 5
44.261 5
44.264 5
44.266 5
44.268 5
44.270 4
44.272 4
44.274 4
44.277 3
44.279 3
44.281 3
44.283 4
44.285 4
44.287 4
44.290 5
44.292 4
44.294 4
44.296 4
44.298 3
44.300 2
44.303 3
44.305 3
44.307 3
44.309 3
44.311 2
44.313 3
44.316 3
44.318 2
44.320 2
44.322 2
44.324 2
44.326 2
44.329 2
44.331 1
44.333 1
44.335 2
44.337 2
44.340 2
44.342 2
44.344 2
44.346 2
44.348 2
44.350 2
44.353 3
44.355 3
44.357 2
44.359 2
44.361 2
44.363 2
44.366 2
44.368 2
44.370 2
44.372 2
44.374 2
44.376 2
44.379 3
44.381 4
44.383 3
44.385 3
44.387 3
44.389 3
44.392 3
44.394 3
44.396 3
44.398 3
44.400 3
44.403 3
44.405 4
44.407 3
44.409 2
44.411 3
44.413 2
44.416 2
44.418 2
44.420 2
44.422 1
44.424 2
44.426 3
44.429 3
44.431 3
44.433 3
44.435 3
44.437 3
44.439 3
44.442 3
44.444 4
44.446 4
44.448 4
44.450 4
44.452 4
44.455 3
44.457 3
44.459 3
44.461 2
44.463 2
44.466 2
44.468 2
44.470 1
44.472 2
44.474 1
44.476 1
44.479 1
44.481 1
44.483 1
44.485 0
44.487 -0
44.489 -0
44.492 -1
44.494 -1
44.496 -1
44.498 -1
44.500 -1
44.502 -1
44.505 -1
44.507 -1
44.509 -2
44.511 -1
44.513 -1
44.516 -1
44.518 -1
44.520 -0
44.522 -0
44.524 1
44.526 -0
44.529 -0
44.531 0
44.533 0
44.535 1
44.537 1
44.539 1
44.542 2
44.544 2
44.546 2
44.548 2
44.550 2
44.552 2
44.555 3
44.557 2
44.559 3
44.561 3
44.563 3
44.566 3
44.568 4
44.570 4
44.572 5
44.574 5
44.576 5
44.579 5
44.581 5
44.583 5
44.585 5
44.587 5
44.589 5
44.592 5
44.594 6
44.596 6
44.598 6
44.600 6
44.602 5
44.605 5
44.607 5
44.609 4
44.611 4
44.613 4
44.616 3
44.618 3
44.620 4
44.622 4
44.624 3
44.626 3
44.629 3
44.631 4
44.633 4
44.635 3
44.637 3
44.639 3
44.642 3
44.644 3
44.646 3
44.648 3
44.650 3
44.652 3
44.655 4
44.657 3
44.659 4
44.661 4
44.663 3
44.666 3
44.668 3
44.670 3
44.672 4
44.674 3
44.676 3
44.679 3
44.681 3
44.683 3
44.685 3
44.687 3
44.689 3
44.692 3
44.694 3
44.696 2
44.698 2
44.700 2
44.703 1
44.705 2
44.707 2
44.709 1
44.711 2
44.713 2
44.716 2
44.718 3
44.720 3
44.722 3
44.724 2
44.726 2
44.729 3
44.731 3
44.733 2
44.735 2
44.737 2
44.740 2
44.742 2
44.744 3
44.746 2
44.748 2
44.750 2
44.753 2
44.755 2
44.757 1
44.759 0
44.761 0
44.763 1
44.766 1
44.768 0
44.770 1
44.772 0
44.774 0
44.777 1
44.779 1
44.781 0
44.783 1
44.785 0
44.787 0
44.790 0
44.792 1
44.794 1
44.796 1
44.798 1
44.800 1
44.803 1
44.805 2
44.807 2
44.809 2
44.811 2
44.814 2
44.816 2
44.818 2
44.820 3
44.822 3
44.824 3
44.827 3
44.829 3
44.831 3
44.833 2
44.835 3
44.837 2
44.840 2
44.842 2
44.844 1
44.846 1
44.848 0
44.851 0
44.853 -1
44.855 -1
44.857 -1
44.859 -0
44.861 0
44.864 0
44.866 -0
44.868 0
44.870 1
44.872 0
44.874 1
44.877 1
44.879 -0
44.881 0
44.883 0
44.885 -0
44.888 -0
44.890 -0
44.892 0
44.894 1
44.896 0
44.898 1
44.901 1
44.903 1
44.905 0
44.907 0
44.909 0
44.911 1
44.914 1
44.916 1
44.918 2
44.920 2
44.922 2
44.925 2
44.927 2
44.929 2
44.931 1
44.933 1
44.935 1
44.938 1
44.940 1
44.942 1
44.944 0
44.946 1
44.949 0
44.951 0
44.953 0
44.955 1
44.957 1
44.959 1
44.962 1
44.964 1
44.966 1
44.968 1
44.970 0
44.972 0
44.975 0
44.977 -0
44.979 -0
44.981 -1
44.983 -0
44.986 -1
44.988 0
44.990 0
44.992 0
44.994 1
44.996 1
44.999 1
45.001 1
45.003 1
45.005 1
45.007 2
45.010 2
45.012 3
45.014 2
45.016 2
45.018 2
45.020 3
45.023 2
45.025 3
45.027 3
45.029 3
45.031 3
45.033 3
45.036 3
45.038 4
45.040 3
45.042 3
45.044 3
45.047 2
45.049 2
45.051 3
45.053 3
45.055 2
45.057 2
45.060 2
45.062 1
45.064 1
45.066 1
45.068 1
45.071 1
45.073 1
45.075 1
45.077 1
45.079 1
45.081 1
45.084 2
45.086 2
45.088 2
45.090 2
45.092 1
45.095 1
45.097 2
45.099 1
45.101 1
45.103 1
45.105 1
45.108 1
45.110 2
45.112 1
45.114 0
45.116 1
45.118 1
45.121 1
45.123 1
45.125 1
45.127 1
45.129 1
45.132 1
45.134 0
45.136 1
45.138 1
45.140 1
45.142 1
45.145 1
45.147 1
45.149 2
45.151 1
45.153 1
45.156 1
45.158 1
45.160 1
45.162 1
45.164 2
45.166 2
45.169 3
45.171 3
45.173 3
45.175 3
45.177 3
45.180 3
45.182 4
45.184 3
45.186 3
45.188 2
45.190 2
45.193 2
45.195 2
45.197 3
45.199 2
45.201 2
45.204 2
45.206 2
45.208 2
45.210 1
45.212 1
45.214 1
45.217 2
45.219 1
45.221 2
45.223 2
45.225 2
45.228 2
45.230 3
45.232 3
45.234 3
45.236 4
45.238 4
45.241 4
45.243 4
45.245 4
45.247 4
45.249 4
45.252 4
45.254 4
45.256 4
45.258 4
45.260 5
45.262 5
45.265 4
45.267 4
45.269 4
45.271 3
45.273 3
45.276 3
45.278 2
45.280 2
45.282 2
45.284 1
45.286 1
45.289 1
45.291 0
45.293 1
45.295 -0
45.297 -0
45.300 -1
45.302 -0
45.304 -0
45.306 0
45.308 0
45.310 -0
45.313 1
45.315 0
45.317 -1
45.319 -1
45.321 -0
45.324 -0
45.326 -0
45.328 -0
45.330 -0
45.332 -0
45.334 -0
45.337 -1
45.339 -1
45.341 -1
45.343 -1
45.345 -1
45.348 -1
45.350 -1
45.352 -1
45.354 -0
45.356 -0
45.358 0
45.361 -0
45.363 0
45.365 -0
45.367 0
45.369 -0
45.372 0
45.374 0
45.376 0
45.378 -0
45.380 0
45.382 -0
45.385 1
45.387 1
45.389 0
45.391 1
45.393 1
45.396 1
45.398 1
45.400 1
45.402 0
45.404 0
45.406 0
45.409 -1
45.411 -1
45.413 -1
45.415 -2
45.417 -1
45.420 -1
45.422 -1
45.424 -1
45.426 -1
45.428 -2
45.430 -2
45.433 -2
45.435 -2
45.437 -2
45.439 -2
45.441 -2
45.444 -1
45.446 -0
45.448 -1
45.450 -1
45.452 0
45.454 0
45.457 1
45.459 1
45.461 -0
45.463 0
45.465 0
45.468 1
45.470 1
45.472 2
45.474 2
45.476 3
45.478 3
45.481 3
45.483 3
45.485 4
45.487 3
45.489 4
45.492 4
45.494 3
45.496 4
45.498 4
45.500 4
45.503 4
45.505 4
45.507 3
45.509 3
45.511 4
45.513 4
45.516 4
45.518 4
45.520 3
45.522 3
45.524 3
45.527 3
45.529 3
45.531 3
45.533 3
45.535 3
45.537 3
45.540 2
45.542 2
45.544 2
45.546 1
45.548 1
45.551 2
45.553 1
45.555 2
45.557 1
45.559 0
45.561 0
45.564 1
45.566 1
45.568 2
45.570 1
45.572 1
45.575 1
45.577 1
45.579 0
45.581 -0
45.583 0
45.586 0
45.588 0
45.590 0
45.592 0
45.594 0
45.596 1
45.599 1
45.601 2
45.603 2
45.605 2
45.607 2
45.610 3
45.612 3
45.614 3
45.616 3
45.618 3
45.620 3
45.623 3
45.625 3
45.627 3
45.629 3
45.631 3
45.634 4
45.636 4
45.638 3
45.640 3
45.642 3
45.645 3
45.647 3
45.649 3
45.651 3
45.653 3
45.655 3
45.658 3
45.660 3
45.662 3
45.664 3
45.666 3
45.669 3
45.671 2
45.673 2
45.675 2
45.677 2
45.679 1
45.682 1
45.684 1
45.686 1
45.688 1
45.690 1
45.693 2
45.695 2
45.697 3
45.699 3
45.701 3
45.704 2
45.706 2
45.708 2
45.710 2
45.712 2
45.714 1
45.717 1
45.719 1
45.721 1
45.723 1
45.725 2
45.728 3
45.730 2
45.732 2
45.734 2
45.736 2
45.739 2
45.741 2
45.743 2
45.745 3
45.747 3
45.749 4
45.752 4
45.754 4
45.756 4
45.758 4
45.760 4
45.763 3
45.765 3
45.767 3
45.769 4
45.771 4
45.773 3
45.776 3
45.778 4
45.780 3
45.782 3
45.784 2
45.787 2
45.789 2
45.791 2
45.793 3
45.795 2
45.798 2
45.800 1
45.802 1
45.804 0
45.806 1
45.808 1
45.811 1
45.813 -0
45.815 -1
45.817 0
45.819 -0
45.822 -0
45.824 -1
45.826 -0
45.828 -1
45.830 -1
45.833 -1
45.835 -1
45.837 -1
45.839 -1
45.841 -1
45.843 -0
45.846 0
45.848 -0
45.850 -0
45.852 0
45.854 1
45.857 1
45.859 1
45.861 1
45.863 1
45.865 1
45.868 1
45.870 2
45.872 1
45.874 2
45.876 2
45.878 2
45.881 2
45.883 2
45.885 2
45.887 2
45.889 3
45.892 3
45.894 3
45.896 2
45.898 2
45.900 2
45.903 2
45.905 2
45.907 2
45.909 2
45.911 2
45.913 1
45.916 1
45.918 2
45.920 1
45.922 1
45.924 1
45.927 1
45.929 1
45.931 1
45.933 1
45.935 1
45.938 1
45.940 1
45.942 2
45.944 2
45.946 2
45.949 2
45.951 3
45.953 3
45.955 2
45.957 2
45.959 2
45.962 2
45.964 3
45.966 2
45.968 3
45.970 3
45.973 2
45.975 3
45.977 2
45.979 2
45.981 2
45.984 2
45.986 2
45.988 2
45.990 2
45.992 2
45.994 2
45.997 2
45.999 2
46.001 2
46.003 1
46.005 1
46.008 1
46.010 1
46.012 1
46.014 1
46.016 2
46.019 1
46.021 1
46.023 1
46.025 1
46.027 1
46.030 1
46.032 1
46.034 0
46.036 -0
46.038 0
46.040 1
46.043 1
46.045 1
46.047 1
46.049 2
46.051 1
46.054 1
46.056 1
46.058 2
46.060 2
46.062 2
46.065 2
46.067 2
46.069 2
46.071 2
46.073 2
46.075 2
46.078 2
46.080 2
46.082 2
46.084 2
46.086 3
46.089 2
46.091 2
46.093 2
46.095 2
46.097 2
46.100 2
46.102 2
46.104 2
46.106 3
46.108 3
46.111 2
46.113 2
46.115 3
46.117 1
46.119 1
46.121 1
46.124 1
46.126 1
46.128 1
46.130 1
46.132 0
46.135 1
46.137 1
46.139 1
46.141 1
46.143 1
46.146 1
46.148 1
46.150 1
46.152 1
46.154 1
46.157 1
46.159 2
46.161 1
46.163 1
46.165 2
46.167 2
46.170 1
46.172 2
46.174 1
46.176 1
46.178 1
46.181 1
46.183 1
46.185 1
46.187 1
46.189 1
46.192 1
46.194 1
46.196 2
46.198 2
46.200 2
46.203 2
46.205 2
46.207 2
46.209 1
46.211 2
46.213 2
46.216 3
46.218 2
46.220 3
46.222 2
46.224 2
46.227 2
46.229 2
46.231 3
46.233 2
46.235 2
46.238 2
46.240 2
46.242 2
46.244 3
46.246 3
46.249 3
46.251 4
46.253 3
46.255 4
46.257 4
46.260 4
46.262 4
46.264 4
46.266 4
46.268 4
46.270 4
46.273 4
46.275 4
46.277 4
46.279 4
46.281 3
46.284 3
46.286 3
46.288 3
46.290 3
46.292 3
46.295 2
46.297 3
46.299 3
46.301 2
46.303 3
46.306 3
46.308 3
46.310 2
46.312 3
46.314 2
46.317 2
46.319 1
46.321 1
46.323 1
46.325 1
46.327 1
46.330 1
46.332 1
46.334 -0
46.336 1
46.338 1
46.341 1
46.343 1
46.345 2
46.347 2
46.349 2
46.352 2
46.354 1
46.356 1
46.358 1
46.360 1
46.363 1
46.365 1
46.367 1
46.369 0
46.371 0
46.374 0
46.376 1
46.378 1
46.380 -0
46.382 0
46.384 0
46.387 0
46.389 1
46.391 1
46.393 0
46.395 1
46.398 1
46.400 1
46.402 1
46.404 1
46.406 1
46.409 0
46.411 0
46.413 -1
46.415 -0
46.417 0
46.420 0
46.422 1
46.424 1
46.426 1
46.428 2
46.431 2
46.433 2
46.435 2
46.437 2
46.439 1
46.442 2
46.444 2
46.446 1
46.448 1
46.450 1
46.452 1
46.455 1
46.457 1
46.459 1
46.461 1
46.463 1
46.466 1
46.468 1
46.470 0
46.472 1
46.474 2
46.477 1
46.479 1
46.481 1
46.483 2
46.485 1
46.488 2
46.490 2
46.492 3
46.494 3
46.496 3
46.499 3
46.501 3
46.503 3
46.505 2
46.507 3
46.510 2
46.512 2
46.514 2
46.516 3
46.518 3
46.520 3
46.523 3
46.525 3
46.527 3
46.529 2
46.531 2
46.534 2
46.536 1
46.538 1
46.540 1
46.542 2
46.545 2
46.547 2
46.549 2
46.551 2
46.553 2
46.556 2
46.558 1
46.560 2
46.562 2
46.564 1
46.567 1
46.569 1
46.571 1
46.573 1
46.575 1
46.578 1
46.580 1
46.582 1
46.584 1
46.586 1
46.589 2
46.591 2
46.593 2
46.595 2
46.597 1
46.600 2
46.602 3
46.604 2
46.606 2
46.608 3
46.610 3
46.613 3
46.615 3
46.617 3
46.619 3
46.621 3
46.624 3
46.626 3
46.628 3
46.630 2
46.632 4
46.635 4
46.637 3
46.639 4
46.641 4
46.643 4
46.646 4
46.648 4
46.650 4
46.652 4
46.654 4
46.657 4
46.659 5
46.661 5
46.663 4
46.665 4
46.668 3
46.670 3
46.672 3
46.674 3
46.676 2
46.679 3
46.681 3
46.683 3
46.685 3
46.687 3
46.690 2
46.692 3
46.694 2
46.696 2
46.698 2
46.701 3
46.703 2
46.705 2
46.707 2
46.709 2
46.712 2
46.714 2
46.716 1
46.718 1
46.720 1
46.722 -0
46.725 -0
46.727 -0
46.729 -1
46.731 -1
46.733 -0
46.736 -1
46.738 -1
46.740 -1
46.742 -1
46.744 -0
46.747 0
46.749 -0
46.751 -0
46.753 0
46.755 0
46.758 0
46.760 -0
46.762 0
46.764 0
46.766 0
46.769 1
46.771 1
46.773 2
46.775 1
46.777 2
46.780 3
46.782 3
46.784 3
46.786 3
46.788 3
46.791 2
46.793 3
46.795 3
46.797 3
46.799 3
46.802 3
46.804 3
46.806 3
46.808 3
46.810 3
46.813 3
46.815 2
46.817 2
46.819 2
46.821 1
46.824 1
46.826 1
46.828 0
46.830 -0
46.832 0
46.835 -0
46.837 0
46.839 0
46.841 -0
46.843 -0
46.846 -0
46.848 -0
46.850 0
46.852 0
46.854 -0
46.857 -0
46.859 0
46.861 -0
46.863 1
46.865 1
46.868 1
46.870 1
46.872 1
46.874 2
46.876 2
46.878 1
46.881 1
46.883 1
46.885 1
46.887 1
46.889 1
46.892 2
46.894 2
46.896 2
46.898 3
46.900 2
46.903 2
46.905 2
46.907 1
46.909 2
46.911 1
46.914 1
46.916 1
46.918 2
46.920 1
46.922 2
46.925 2
46.927 1
46.929 1
46.931 1
46.933 1
46.936 1
46.938 1
46.940 1
46.942 1
46.944 1
46.947 1
46.949 1
46.951 0
46.953 0
46.955 0
46.958 1
46.960 -0
46.962 0
46.964 0
46.966 0
46.969 0
46.971 0
46.973 -0
46.975 -0
46.977 -1
46.980 -1
46.982 -0
46.984 0
46.986 1
46.988 1
46.991 1
46.993 1
46.995 1
46.997 1
46.999 1
47.002 1
47.004 1
47.006 1
47.008 1
47.010 1
47.013 1
47.015 2
47.017 2
47.019 2
47.021 3
47.024 3
47.026 3
47.028 3
47.030 3
47.032 2
47.035 2
47.037 3
47.039 2
47.041 3
47.043 3
47.046 2
47.048 2
47.050 3
47.052 2
47.054 3
47.057 3
47.059 2
47.061 2
47.063 3
47.065 2
47.068 2
47.070 2
47.072 2
47.074 3
47.076 3
47.079 3
47.081 3
47.083 3
47.085 3
47.087 4
47.090 4
47.092 4
47.094 4
47.096 4
47.098 4
47.101 4
47.103 4
47.105 3
47.107 3
47.109 4
47.112 3
47.114 4
47.116 4
47.118 4
47.120 4
47.123 4
47.125 4
47.127 4
47.129 4
47.131 4
47.134 3
47.136 4
47.138 4
47.140 4
47.142 4
47.145 3
47.147 3
47.149 2
47.151 2
47.153 2
47.156 2
47.158 2
47.160 2
47.162 3
47.164 2
47.167 2
47.169 2
47.171 2
47.173 3
47.175 3
47.178 3
47.180 2
47.182 1
47.184 2
47.186 2
47.189 2
47.191 2
47.193 1
47.195 1
47.197 1
47.200 0
47.202 1
47.204 0
47.206 0
47.208 1
47.211 1
47.213 1
47.215 1
47.217 1
47.219 1
47.222 2
47.224 1
47.226 1
47.228 1
47.230 0
47.233 1
47.235 1
47.237 1
47.239 1
47.242 0
47.244 0
47.246 0
47.248 1
47.250 1
47.253 1
47.255 2
47.257 2
47.259 2
47.261 3
47.264 2
47.266 2
47.268 3
47.270 3
47.272 3
47.275 3
47.277 2
47.279 3
47.281 3
47.283 3
47.286 3
47.288 4
47.290 3
47.292 3
47.294 3
47.297 3
47.299 3
47.301 4
47.303 4
47.305 5
47.308 5
47.310 5
47.312 5
47.314 5
47.316 5
47.319 5
47.321 4
47.323 4
47.325 4
47.327 4
47.330 4
47.332 4
47.334 4
47.336 4
47.338 4
47.341 4
47.343 3
47.345 4
47.347 3
47.349 3
47.352 3
47.354 3
47.356 2
47.358 3
47.360 2
47.363 2
47.365 2
47.367 2
47.369 2
47.371 1
47.374 1
47.376 1
47.378 2
47.380 2
47.382 2
47.385 2
47.387 2
47.389 2
47.391 2
47.393 2
47.396 2
47.398 3
47.400 3
47.402 3
47.405 3
47.407 3
47.409 3
47.411 3
47.413 4
47.416 4
47.418 4
47.420 4
47.422 3
47.424 3
47.427 4
47.429 4
47.431 4
47.433 3
47.435 2
47.438 2
47.440 2
47.442 1
47.444 1
47.446 1
47.449 -0
47.451 -0
47.453 -0
47.455 -0
47.457 -1
47.460 -0
47.462 -1
47.464 -1
47.466 -1
47.468 -2
47.471 -2
47.473 -2
47.475 -1
47.477 -1
47.479 -1
47.482 -1
47.484 -0
47.486 0
47.488 1
47.490 1
47.493 2
47.495 2
47.497 3
47.499 3
47.501 3
47.504 3
47.506 4
47.508 3
47.510 4
47.513 4
47.515 4
47.517 4
47.519 5
47.521 4
47.524 5
47.526 5
47.528 5
47.530 5
47.532 4
47.535 4
47.537 4
47.539 4
47.541 3
47.543 3
47.546 3
47.548 2
47.550 3
47.552 2
47.554 2
47.557 1
47.559 1
47.561 0
47.563 -0
47.565 -0
47.568 0
47.570 1
47.572 1
47.574 1
47.576 2
47.579 2
47.581 2
47.583 3
47.585 3
47.587 2
47.590 3
47.592 2
47.594 2
47.596 2
47.599 2
47.601 1
47.603 1
47.605 1
47.607 0
47.610 -0
47.612 1
47.614 1
47.616 1
47.618 1
47.621 1
47.623 1
47.625 1
47.627 1
47.629 1
47.632 1
47.634 1
47.636 1
47.638 2
47.640 1
47.643 1
47.645 1
47.647 1
47.649 1
47.651 1
47.654 0
47.656 1
47.658 1
47.660 2
47.662 2
47.665 2
47.667 3
47.669 3
47.671 3
47.674 3
47.676 3
47.678 3
47.680 3
47.682 3
47.685 3
47.687 2
47.689 1
47.691 1
47.693 1
47.696 1
47.698 2
47.700 2
47.702 2
47.704 2
47.707 1
47.709 2
47.711 2
47.713 2
47.715 2
47.718 2
47.720 1
47.722 2
47.724 2
47.726 2
47.729 2
47.731 2
47.733 2
47.735 2
47.737 2
47.740 2
47.742 2
47.744 2
47.746 2
47.749 3
47.751 3
47.753 3
47.755 3
47.757 3
47.760 3
47.762 3
47.764 3
47.766 3
47.768 3
47.771 3
47.773 2
47.775 2
47.777 2
47.779 1
47.782 1
47.784 1
47.786 0
47.788 0
47.790 1
47.793 1
47.795 2
47.797 2
47.799 2
47.802 2
47.804 2
47.806 2
47.808 2
47.810 2
47.813 2
47.815 1
47.817 2
47.819 1
47.821 0
47.824 1
47.826 -0
47.828 -1
47.830 -1
47.832 -2
47.835 -1
47.837 -2
47.839 -2
47.841 -2
47.843 -1
47.846 -2
47.848 -1
47.850 -1
47.852 -2
47.855 -2
47.857 -1
47.859 -1
47.861 -0
47.863 0
47.866 -0
47.868 0
47.870 1
47.872 -0
47.874 -0
47.877 -0
47.879 -0
47.881 0
47.883 1
47.885 1
47.888 1
47.890 1
47.892 1
47.894 1
47.896 1
47.899 1
47.901 1
47.903 0
47.905 -0
47.908 -0
47.910 -1
47.912 -2
47.914 -1
47.916 -2
47.919 -2
47.921 -3
47.923 -3
47.925 -3
47.927 -4
47.930 -3
47.932 -3
47.934 -3
47.936 -2
47.938 -3
47.941 -2
47.943 -2
47.945 -2
47.947 -2
47.949 -2
47.952 -1
47.954 -1
47.956 -1
47.958 -1
47.961 0
47.963 1
47.965 1
47.967 1
47.969 1
47.972 1
47.974 1
47.976 2
47.978 2
47.980 3
47.983 3
47.985 3
47.987 3
47.989 4
47.991 4
47.994 4
47.996 4
47.998 4
48.000 4
48.003 3
48.005 3
48.007 3
48.009 3
48.011 2
48.014 3
48.016 4
48.018 3
48.020 4
48.022 4
48.025 3
48.027 3
48.029 4
48.031 4
48.033 4
48.036 3
48.038 3
48.040 3
48.042 3
48.044 3
48.047 3
48.049 3
48.051 2
48.053 2
48.056 2
48.058 2
48.060 2
48.062 3
48.064 2
48.067 2
48.069 3
48.071 3
48.073 3
48.075 3
48.078 3
48.080 4
48.082 4
48.084 4
48.086 4
48.089 4
48.091 3
48.093 3
48.095 3
48.098 2
48.100 2
48.102 2
48.104 1
48.106 1
48.109 1
48.111 0
48.113 0
48.115 1
48.117 0
48.120 0
48.122 0
48.124 0
48.126 0
48.128 1
48.131 1
48.133 1
48.135 0
48.137 0
48.140 1
48.142 1
48.144 0
48.146 0
48.148 0
48.151 -0
48.153 0
48.155 1
48.157 1
48.159 1
48.162 1
48.164 1
48.166 1
48.168 1
48.171 1
48.173 2
48.175 2
48.177 2
48.179 2
48.182 2
48.184 2
48.186 2
48.188 1
48.190 2
48.193 2
48.195 2
48.197 2
48.199 2
48.201 2
48.204 2
48.206 1
48.208 1
48.210 1
48.213 1
48.215 1
48.217 2
48.219 2
48.221 2
48.224 2
48.226 2
48.228 2
48.230 1
48.232 1
48.235 2
48.237 1
48.239 1
48.241 1
48.243 1
48.246 1
48.248 1
48.250 -0
48.252 -0
48.255 0
48.257 -0
48.259 -0
48.261 -0
48.263 -0
48.266 -0
48.268 0
48.270 -0
48.272 -0
48.274 0
48.277 -0
48.279 0
48.281 0
48.283 -0
48.286 0
48.288 0
48.290 0
48.292 0
48.294 0
48.297 -0
48.299 0
48.301 -0
48.303 -0
48.305 -0
48.308 0
48.310 0
48.312 1
48.314 1
48.317 1
48.319 2
48.321 2
48.323 1
48.325 2
48.328 2
48.330 2
48.332 2
48.334 3
48.336 2
48.339 2
48.341 3
48.343 2
48.345 2
48.347 2
48.350 1
48.352 1
48.354 1
48.356 1
48.359 2
48.361 1
48.363 0
48.365 -0
48.367 -0
48.370 -0
48.372 -0
48.374 0
48.376 -0
48.378 -0
48.381 -0
48.383 -1
48.385 -1
48.387 -0
48.390 -1
48.392 -1
48.394 -1
48.396 -1
48.398 -0
48.401 -0
48.403 -0
48.405 0
48.407 1
48.409 1
48.412 1
48.414 1
48.416 1
48.418 2
48.421 3
48.423 2
48.425 3
48.427 3
48.429 3
48.432 4
48.434 4
48.436 4
48.438 4
48.440 5
48.443 5
48.445 5
48.447 5
48.449 4
48.452 5
48.454 5
48.456 5
48.458 6
48.460 6
48.463 5
48.465 6
48.467 6
48.469 6
48.471 7
48.474 6
48.476 6
48.478 6
48.480 6
48.483 6
48.485 6
48.487 7
48.489 7
48.491 6
48.494 6
48.496 6
48.498 6
48.500 5
48.502 5
48.505 4
48.507 4
48.509 3
48.511 3
48.514 3
48.516 3
48.518 3
48.520 3
48.522 2
48.525 3
48.527 3
48.529 3
48.531 3
48.533 3
48.536 3
48.538 3
48.540 4
48.542 3
48.545 4
48.547 4
48.549 4
48.551 4
48.553 4
48.556 3
48.558 4
48.560 4
48.562 3
48.564 3
48.567 4
48.569 3
48.571 3
48.573 3
48.576 2
48.578 3
48.580 3
48.582 2
48.584 2
48.587 2
48.589 2
48.591 2
48.593 1
48.596 1
48.598 2
48.600 1
48.602 1
48.604 1
48.607 1
48.609 -0
48.611 -0
48.613 0
48.615 -0
48.618 1
48.620 1
48.622 1
48.624 2
48.627 2
48.629 2
48.631 2
48.633 2
48.635 3
48.638 3
48.640 3
48.642 3
48.644 3
48.646 3
48.649 2
48.651 2
48.653 2
48.655 2
48.658 2
48.660 3
48.662 2
48.664 2
48.666 3
48.669 3
48.671 2
48.673 2
48.675 2
48.678 2
48.680 3
48.682 2
48.684 2
48.686 3
48.689 2
48.691 3
48.693 3
48.695 3
48.697 4
48.700 3
48.702 3
48.704 3
48.706 3
48.709 3
48.711 3
48.713 4
48.715 4
48.717 4
48.720 4
48.722 3
48.724 4
48.726 4
48.729 3
48.731 3
48.733 3
48.735 2
48.737 3
48.740 3
48.742 2
48.744 3
48.746 2
48.748 1
48.751 2
48.753 2
48.755 2
48.757 3
48.760 3
48.762 2
48.764 2
48.766 2
48.768 2
48.771 2
48.773 2
48.775 2
48.777 3
48.780 2
48.782 1
48.784 2
48.786 2
48.788 2
48.791 2
48.793 2
48.795 2
48.797 2
48.799 2
48.802 1
48.804 2
48.806 1
48.808 1
48.811 1
48.813 1
48.815 1
48.817 1
48.819 1
48.822 1
48.824 1
48.826 1
48.828 1
48.831 1
48.833 2
48.835 1
48.837 1
48.839 2
48.842 2
48.844 2
48.846 2
48.848 2
48.850 2
48.853 3
48.855 3
48.857 3
48.859 2
48.862 2
48.864 2
48.866 3
48.868 3
48.870 3
48.873 4
48.875 4
48.877 4
48.879 4
48.882 4
48.884 4
48.886 4
48.888 3
48.890 3
48.893 3
48.895 2
48.897 3
48.899 3
48.902 3
48.904 3
48.906 3
48.908 4
48.910 5
48.913 4
48.915 4
48.917 4
48.919 5
48.921 4
48.924 4
48.926 5
48.928 4
48.930 4
48.933 4
48.935 4
48.937 3
48.939 3
48.941 4
48.944 4
48.946 4
48.948 4
48.950 4
48.953 4
48.955 4
48.957 4
48.959 4
48.961 3
48.964 3
48.966 3
48.968 3
48.970 3
48.973 3
48.975 3
48.977 2
48.979 1
48.981 -0
48.984 -0
48.986 -0
48.988 -1
48.990 -1
48.992 -1
48.995 -2
48.997 -1
48.999 -1
49.001 -1
49.004 -1
49.006 -1
49.008 -1
49.010 -1
49.012 -1
49.015 -2
49.017 -1
49.019 -1
49.021 -1
49.024 -1
49.026 -1
49.028 -1
49.030 -1
49.032 -1
49.035 -0
49.037 0
49.039 1
49.041 2
49.044 2
49.046 2
49.048 2
49.050 2
49.052 2
49.055 1
49.057 1
49.059 1
49.061 -0
49.064 -0
49.066 0
49.068 -0
49.070 -0
49.072 0
49.075 -0
49.077 -1
49.079 -1
49.081 -1
49.084 -1
49.086 -0
49.088 -1
49.090 -1
49.092 -0
49.095 -1
49.097 -0
49.099 -0
49.101 -0
49.104 -1
49.106 -1
49.108 -2
49.110 -1
49.112 -1
49.115 -0
49.117 -0
49.119 0
49.121 1
49.124 1
49.126 2
49.128 1
49.130 1
49.132 2
49.135 2
49.137 3
49.139 3
49.141 3
49.143 4
49.146 4
49.148 4
49.150 4
49.152 4
49.155 3
49.157 3
49.159 3
49.161 2
49.163 2
49.166 3
49.168 3
49.170 3
49.172 2
49.175 3
49.177 3
49.179 3
49.181 3
49.183 3
49.186 4
49.188 3
49.190 3
49.192 3
49.195 3
49.197 3
49.199 3
49.201 3
49.203 3
49.206 2
49.208 2
49.210 3
49.212 3
49.215 3
49.217 3
49.219 3
49.221 2
49.223 3
49.226 3
49.228 2
49.230 2
49.232 2
49.235 2
49.237 3
49.239 3
49.241 3
49.243 3
49.246 3
49.248 2
49.250 2
49.252 2
49.255 2
49.257 2
49.259 2
49.261 1
49.263 1
49.266 2
49.268 1
49.270 2
49.272 1
49.275 1
49.277 2
49.279 2
49.281 2
49.283 2
49.286 2
49.288 2
49.290 2
49.292 2
49.295 2
49.297 2
49.299 2
49.301 2
49.303 1
49.306 0
49.308 0
49.310 0
49.312 0
49.315 0
49.317 0
49.319 0
49.321 -0
49.324 0
49.326 0
49.328 -1
49.330 -1
49.332 -0
49.335 -1
49.337 -0
49.339 -0
49.341 -0
49.344 -0
49.346 -0
49.348 -1
49.350 -1
49.352 -1
49.355 0
49.357 0
49.359 0
49.361 -0
49.364 -0
49.366 0
49.368 1
49.370 1
49.372 2
49.375 1
49.377 2
49.379 2
49.381 2
49.384 3
49.386 3
49.388 3
49.390 3
49.392 4
49.395 3
49.397 4
49.399 4
49.401 4
49.404 4
49.406 4
49.408 4
49.410 4
49.412 4
49.415 4
49.417 4
49.419 4
49.421 3
49.424 3
49.426 3
49.428 3
49.430 3
49.432 3
49.435 3
49.437 3
49.439 3
49.441 2
49.444 2
49.446 2
49.448 1
49.450 1
49.452 1
49.455 1
49.457 2
49.459 1
49.461 1
49.464 1
49.466 1
49.468 1
49.470 1
49.473 1
49.475 1
49.477 1
49.479 1
49.481 0
49.484 1
49.486 1
49.488 0
49.490 0
49.493 1
49.495 1
49.497 1
49.499 1
49.501 0
49.504 0
49.506 0
49.508 0
49.510 0
49.513 -0
49.515 0
49.517 1
49.519 1
49.521 2
49.524 2
49.526 2
49.528 2
49.530 2
49.533 2
49.535 2
49.537 3
49.539 3
49.541 2
49.544 3
49.546 3
49.548 3
49.550 3
49.553 3
49.555 3
49.557 4
49.559 4
49.562 3
49.564 4
49.566 4
49.568 4
49.570 4
49.573 4
49.575 4
49.577 5
49.579 5
49.582 3
49.584 4
49.586 4
49.588 4
49.590 4
49.593 4
49.595 4
49.597 4
49.599 3
49.602 3
49.604 2
49.606 2
49.608 2
49.610 2
49.613 2
49.615 2
49.617 2
49.619 2
49.622 2
49.624 2
49.626 1
49.628 0
49.631 1
49.633 1
49.635 1
49.637 1
49.639 1
49.642 0
49.644 0
49.646 0
49.648 -0
49.651 -0
49.653 -0
49.655 -1
49.657 -1
49.659 -1
49.662 -1
49.664 -0
49.666 1
49.668 0
49.671 0
49.673 0
49.675 0
49.677 1
49.680 1
49.682 0
49.684 -0
49.686 1
49.688 1
49.691 1
49.693 0
49.695 1
49.697 1
49.700 1
49.702 1
49.704 1
49.706 1
49.708 2
49.711 2
49.713 2
49.715 1
49.717 2
49.720 2
49.722 2
49.724 2
49.726 2
49.729 2
49.731 2
49.733 3
49.735 4
49.737 4
49.740 4
49.742 4
49.744 4
49.746 4
49.749 4
49.751 4
49.753 4
49.755 3
49.757 3
49.760 3
49.762 3
49.764 3
49.766 3
49.769 3
49.771 3
49.773 3
49.775 3
49.778 3
49.780 3
49.782 2
49.784 3
49.786 3
49.789 3
49.791 4
49.793 4
49.795 3
49.798 4
49.800 4
49.802 4
49.804 4
49.806 3
49.809 3
49.811 2
49.813 1
49.815 1
49.818 1
49.820 1
49.822 1
49.824 1
49.827 1
49.829 0
49.831 1
49.833 1
49.835 0
49.838 -0
49.840 -1
49.842 -2
49.844 -1
49.847 -1
49.849 -1
49.851 -1
49.853 -1
49.855 -1
49.858 -2
49.860 -2
49.862 -2
49.864 -2
49.867 -1
49.869 -1
49.871 -0
49.873 -1
49.876 -0
49.878 -0
49.880 0
49.882 -0
49.884 1
49.887 2
49.889 1
49.891 2
49.893 2
49.896 1
49.898 1
49.900 2
49.902 1
49.905 2
49.907 2
49.909 1
49.911 1
49.913 1
49.916 1
49.918 2
49.920 2
49.922 1
49.925 2
49.927 1
49.929 1
49.931 1
49.934 2
49.936 2
49.938 2
49.940 2
49.942 3
49.945 3
49.947 4
49.949 4
49.951 4
49.954 4
49.956 3
49.958 3
49.960 2
49.962 3
49.965 3
49.967 3
49.969 3
49.971 3
49.974 3
49.976 2
49.978 3
49.980 2
49.983 2
49.985 2
49.987 3
49.989 3
49.991 3
49.994 3
49.996 2
49.998 2
50.000 2
50.003 2
50.005 2
50.007 2
50.009 2
50.012 2
50.014 2
50.016 2
50.018 2
50.020 2
50.023 1
50.025 1
50.027 1
50.029 1
50.032 2
50.034 2
50.036 1
50.038 1
50.041 1
50.043 1
50.045 1
50.047 1
50.049 1
50.052 1
50.054 0
50.056 0
50.058 1
50.061 1
50.063 1
50.065 1
50.067 1
50.070 1
50.072 0
50.074 0
50.076 0
50.078 0
50.081 0
50.083 -0
50.085 1
50.087 1
50.090 1
50.092 1
50.094 1
50.096 0
50.099 0
50.101 1
50.103 -0
50.105 1
50.107 1
50.110 1
50.112 2
50.114 1
50.116 1
50.119 1
50.121 0
50.123 -0
50.125 -0
50.128 -0
50.130 -1
50.132 -1
50.134 -1
50.136 -1
50.139 -1
50.141 -0
50.143 -1
50.145 -1
50.148 -1
50.150 -1
50.152 -1
50.154 -1
50.157 -1
50.159 -1
50.161 -1
50.163 -1
50.165 -1
50.168 -1
50.170 -1
50.172 -1
50.174 0
50.177 0
50.179 1
50.181 1
50.183 1
50.186 2
50.188 2
50.190 2
50.192 2
50.195 2
50.197 3
50.199 4
50.201 5
50.203 5
50.206 5
50.208 6
50.210 6
50.212 6
50.215 6
50.217 5
50.219 5
50.221 5
50.224 4
50.226 5
50.228 5
50.230 4
50.232 4
50.235 4
50.237 4
50.239 3
50.241 3
50.244 2
50.246 2
50.248 1
50.250 1
50.253 1
50.255 1
50.257 0
50.259 0
50.261 0
50.264 -0
50.266 -0
50.268 0
50.270 -0
50.273 -0
50.275 -0
50.277 -1
50.279 -1
50.282 -1
50.284 -1
50.286 -1
50.288 -1
50.291 -1
50.293 -0
50.295 -0
50.297 1
50.299 1
50.302 1
50.304 1
50.306 1
50.308 1
50.311 2
50.313 2
50.315 2
50.317 1
50.320 1
50.322 1
50.324 1
50.326 1
50.328 1
50.331 1
50.333 1
50.335 1
50.337 1
50.340 1
50.342 1
50.344 1
50.346 0
50.349 1
50.351 1
50.353 2
50.355 3
50.358 3
50.360 3
50.362 3
50.364 3
50.366 2
50.369 2
50.371 2
50.373 2
50.375 2
50.378 2
50.380 2
50.382 2
50.384 1
50.387 2
50.389 2
50.391 1
50.393 1
50.395 2
50.398 2
50.400 3
50.402 2
50.404 2
50.407 2
50.409 2
50.411 2
50.413 2
50.416 2
50.418 1
50.420 1
50.422 1
50.425 1
50.427 0
50.429 0
50.431 0
50.433 -0
50.436 -1
50.438 -1
50.440 -0
50.442 -0
50.445 -0
50.447 0
50.449 0
50.451 1
50.454 1
50.456 0
50.458 -0
50.460 -1
50.463 -1
50.465 -1
50.467 -1
50.469 -1
50.471 -1
50.474 -1
50.476 -1
50.478 -1
50.480 -1
50.483 -1
50.485 -1
50.487 -1
50.489 -1
50.492 -1
50.494 -0
50.496 1
50.498 0
50.501 0
50.503 -0
50.505 -0
50.507 0
50.509 1
50.512 1
50.514 1
50.516 2
50.518 2
50.521 2
50.523 1
50.525 2
50.527 2
50.530 2
50.532 2
50.534 2
50.536 2
50.539 2
50.541 2
50.543 3
50.545 2
50.547 3
50.550 3
50.552 2
50.554 2
50.556 2
50.559 2
50.561 3
50.563 3
50.565 3
50.568 4
50.570 4
50.572 4
50.574 3
50.577 3
50.579 2
50.581 3
50.583 3
50.585 3
50.588 3
50.590 3
50.592 3
50.594 3
50.597 3
50.599 3
50.601 3
50.603 3
50.606 3
50.608 3
50.610 3
50.612 3
50.615 3
50.617 3
50.619 3
50.621 3
50.623 3
50.626 2
50.628 2
50.630 1
50.632 1
50.635 1
50.637 2
50.639 1
50.641 2
50.644 2
50.646 2
50.648 2
50.650 2
50.653 1
50.655 2
50.657 2
50.659 2
50.662 2
50.664 2
50.666 2
50.668 2
50.670 2
50.673 1
50.675 1
50.677 1
50.679 1
50.682 2
50.684 2
50.686 2
50.688 2
50.691 2
50.693 1
50.695 1
50.697 1
50.700 1
50.702 1
50.704 0
50.706 0
50.708 1
50.711 1
50.713 2
50.715 1
50.717 1
50.720 1
50.722 1
50.724 0
50.726 0
50.729 0
50.731 1
50.733 1
50.735 2
50.738 2
50.740 2
50.742 2
50.744 3
50.747 2
50.749 3
50.751 3
50.753 2
50.755 2
50.758 2
50.760 2
50.762 3
50.764 2
50.767 2
50.769 2
50.771 2
50.773 2
50.776 1
50.778 2
50.780 1
50.782 1
50.785 1
50.787 1
50.789 1
50.791 -0
50.794 -1
50.796 -1
50.798 -1
50.800 -2
50.802 -2
50.805 -3
50.807 -2
50.809 -2
50.811 -2
50.814 -2
50.816 -2
50.818 -3
50.820 -3
50.823 -3
50.825 -3
50.827 -3
50.829 -3
50.832 -2
50.834 -2
50.836 -2
50.838 -2
50.841 -2
50.843 -1
50.845 -1
50.847 -1
50.849 -0
50.852 0
50.854 -1
50.856 0
50.858 1
50.861 1
50.863 2
50.865 2
50.867 2
50.870 2
50.872 3
50.874 3
50.876 3
50.879 4
50.881 3
50.883 4
50.885 4
50.888 4
50.890 4
50.892 4
50.894 4
50.896 4
50.899 4
50.901 3
50.903 3
50.905 3
50.908 3
50.910 4
50.912 3
50.914 3
50.917 3
50.919 3
50.921 2
50.923 2
50.926 2
50.928 2
50.930 2
50.932 2
50.935 1
50.937 1
50.939 1
50.941 1
50.944 1
50.946 0
50.948 -0
50.950 0
50.952 0
50.955 -1
50.957 -1
50.959 -0
50.961 -1
50.964 -1
50.966 -1
50.968 -1
50.970 -1
50.973 -1
50.975 -1
50.977 -1
50.979 -0
50.982 -0
50.984 0
50.986 1
50.988 1
50.991 1
50.993 2
50.995 1
50.997 2
51.000 1
51.002 1
51.004 2
51.006 3
51.008 3
51.011 4
51.013 4
51.015 5
51.017 5
51.020 6
51.022 6
51.024 7
51.026 7
51.029 6
51.031 6
51.033 5
51.035 6
51.038 6
51.040 6
51.042 6
51.044 6
51.047 5
51.049 5
51.051 5
51.053 4
51.056 4
51.058 3
51.060 3
51.062 2
51.064 2
51.067 2
51.069 1
51.071 1
51.073 1
51.076 1
51.078 1
51.080 0
51.082 0
51.085 -0
51.087 -0
51.089 -1
51.091 -1
51.094 -1
51.096 -2
51.098 -2
51.100 -1
51.103 -1
51.105 -1
51.107 0
51.109 0
51.112 0
51.114 0
51.116 0
51.118 0
51.121 1
51.123 0
51.125 0
51.127 -0
51.129 -0
51.132 0
51.134 1
51.136 1
51.138 2
51.141 2
51.143 1
51.145 1
51.147 2
51.150 2
51.152 2
51.154 2
51.156 2
51.159 2
51.161 3
51.163 3
51.165 3
51.168 3
51.170 3
51.172 3
51.174 4
51.177 3
51.179 4
51.181 4
51.183 4
51.186 5
51.188 5
51.190 5
51.192 5
51.195 5
51.197 4
51.199 4
51.201 5
51.203 5
51.206 5
51.208 4
51.210 4
51.212 3
51.215 3
51.217 2
51.219 2
51.221 2
51.224 2
51.226 2
51.228 2
51.230 2
51.233 2
51.235 2
51.237 2
51.239 2
51.242 2
51.244 2
51.246 2
51.248 2
51.251 2
51.253 2
51.255 1
51.257 1
51.260 1
51.262 2
51.264 2
51.266 1
51.269 1
51.271 1
51.273 1
51.275 1
51.277 1
51.280 1
51.282 1
51.284 0
51.286 0
51.289 0
51.291 -0
51.293 -0
51.295 -1
51.298 -1
51.300 -1
51.302 -1
51.304 -2
51.307 -1
51.309 -1
51.311 -2
51.313 -1
51.316 -1
51.318 -1
51.320 -0
51.322 0
51.325 0
51.327 1
51.329 1
51.331 1
51.334 1
51.336 1
51.338 1
51.340 2
51.343 3
51.345 3
51.347 3
51.349 4
51.352 3
51.354 4
51.356 3
51.358 3
51.360 3
51.363 3
51.365 3
51.367 3
51.369 3
51.372 2
51.374 3
51.376 3
51.378 2
51.381 3
51.383 3
51.385 2
51.387 3
51.390 3
51.392 2
51.394 2
51.396 1
51.399 2
51.401 2
51.403 2
51.405 1
51.408 1
51.410 1
51.412 1
51.414 1
51.417 1
51.419 1
51.421 1
51.423 1
51.426 1
51.428 0
51.430 0
51.432 0
51.435 0
51.437 1
51.439 1
51.441 1
51.444 2
51.446 2
51.448 2
51.450 2
51.453 1
51.455 1
51.457 2
51.459 1
51.461 2
51.464 2
51.466 2
51.468 2
51.470 2
51.473 2
51.475 2
51.477 2
51.479 2
51.482 2
51.484 2
51.486 1
51.488 1
51.491 2
51.493 1
51.495 1
51.497 1
51.500 1
51.502 1
51.504 1
51.506 1
51.509 1
51.511 1
51.513 1
51.515 1
51.518 2
51.520 2
51.522 2
51.524 2
51.527 2
51.529 2
51.531 2
51.533 3
51.536 2
51.538 3
51.540 3
51.542 3
51.545 2
51.547 3
51.549 4
51.551 3
51.554 3
51.556 3
51.558 4
51.560 3
51.563 4
51.565 4
51.567 3
51.569 3
51.572 3
51.574 4
51.576 3
51.578 3
51.580 2
51.583 2
51.585 2
51.587 2
51.589 2
51.592 2
51.594 2
51.596 2
51.598 3
51.601 2
51.603 2
51.605 3
51.607 2
51.610 3
51.612 3
51.614 3
51.616 3
51.619 3
51.621 3
51.623 3
51.625 3
51.628 2
51.630 3
51.632 2
51.634 2
51.637 3
51.639 3
51.641 3
51.643 3
51.646 3
51.648 2
51.650 4
51.652 3
51.655 3
51.657 3
51.659 3
51.661 2
51.664 3
51.666 3
51.668 3
51.670 3
51.673 3
51.675 3
51.677 2
51.679 2
51.682 2
51.684 1
51.686 1
51.688 1
51.691 2
51.693 2
51.695 2
51.697 2
51.700 2
51.702 2
51.704 2
51.706 2
51.709 2
51.711 2
51.713 3
51.715 2
51.718 2
51.720 3
51.722 3
51.724 3
51.727 3
51.729 3
51.731 3
51.733 3
51.736 2
51.738 3
51.740 3
51.742 2
51.745 2
51.747 2
51.749 2
51.751 2
51.754 3
51.756 2
51.758 2
51.760 2
51.762 2
51.765 2
51.767 2
51.769 1
51.771 0
51.774 1
51.776 1
51.778 1
51.780 1
51.783 1
51.785 2
51.787 2
51.789 1
51.792 1
51.794 3
51.796 2
51.798 2
51.801 1
51.803 1
51.805 1
51.807 1
51.810 0
51.812 1
51.814 2
51.816 1
51.819 1
51.821 1
51.823 1
51.825 1
51.828 1
51.830 0
51.832 0
51.834 1
51.837 1
51.839 1
51.841 1
51.843 1
51.846 0
51.848 0
51.850 0
51.852 1
51.855 1
51.857 0
51.859 -0
51.861 0
51.864 -0
51.866 0
51.868 0
51.870 0
51.873 1
51.875 1
51.877 1
51.879 2
51.882 2
51.884 2
51.886 2
51.888 2
51.891 2
51.893 2
51.895 2
51.897 2
51.900 1
51.902 1
51.904 1
51.906 2
51.909 2
51.911 2
51.913 1
51.915 2
51.918 2
51.920 2
51.922 2
51.924 2
51.927 3
51.929 4
51.931 4
51.933 4
51.936 4
51.938 3
51.940 4
51.942 4
51.945 3
51.947 4
51.949 4
51.951 4
51.954 5
51.956 5
51.958 5
51.960 5
51.963 4
51.965 5
51.967 5
51.969 5
51.972 4
51.974 5
51.976 4
51.978 4
51.981 4
51.983 4
51.985 4
51.987 3
51.990 3
51.992 3
51.994 3
51.996 3
51.999 2
52.001 2
52.003 2
52.005 1
52.008 1
52.010 1
52.012 0
52.014 1
52.017 0
52.019 0
52.021 0
52.023 0
52.026 -0
52.028 0
52.030 0
52.032 0
52.035 0
52.037 0
52.039 -0
52.041 1
52.044 1
52.046 1
52.048 2
52.050 2
52.053 1
52.055 1
52.057 1
52.059 1
52.062 1
52.064 1
52.066 1
52.068 1
52.071 1
52.073 1
52.075 1
52.077 1
52.080 1
52.082 1
52.084 2
52.086 1
52.089 1
52.091 2
52.093 1
52.095 2
52.098 1
52.100 1
52.102 1
52.104 2
52.107 1
52.109 1
52.111 2
52.113 1
52.116 1
52.118 2
52.120 1
52.122 1
52.125 2
52.127 2
52.129 2
52.131 3
52.134 2
52.136 2
52.138 3
52.140 2
52.143 1
52.145 2
52.147 1
52.149 2
52.152 1
52.154 1
52.156 0
52.158 0
52.161 -0
52.163 0
52.165 0
52.167 0
52.170 1
52.172 1
52.174 1
52.177 1
52.179 1
52.181 0
52.183 1
52.186 1
52.188 1
52.190 1
52.192 1
52.195 1
52.197 2
52.199 2
52.201 2
52.204 3
52.206 3
52.208 3
52.210 3
52.213 4
52.215 3
52.217 3
52.219 4
52.222 4
52.224 4
52.226 4
52.228 4
52.231 5
52.233 5
52.235 5
52.237 4
52.240 5
52.242 5
52.244 4
52.246 5
52.249 4
52.251 4
52.253 4
52.255 3
52.258 3
52.260 3
52.262 3
52.264 4
52.267 4
52.269 3
52.271 3
52.273 3
52.276 2
52.278 2
52.280 2
52.282 2
52.285 2
52.287 2
52.289 1
52.291 1
52.294 1
52.296 1
52.298 2
52.300 1
52.303 1
52.305 2
52.307 1
52.309 1
52.312 1
52.314 1
52.316 1
52.318 0
52.321 1
52.323 1
52.325 1
52.327 1
52.330 2
52.332 2
52.334 2
52.336 1
52.339 2
52.341 2
52.343 1
52.345 1
52.348 1
52.350 1
52.352 2
52.354 2
52.357 2
52.359 3
52.361 3
52.364 3
52.366 3
52.368 3
52.370 2
52.373 3
52.375 3
52.377 3
52.379 4
52.382 4
52.384 4
52.386 4
52.388 4
52.391 4
52.393 4
52.395 5
52.397 5
52.400 6
52.402 6
52.404 5
52.406 6
52.409 6
52.411 5
52.413 5
52.415 5
52.418 5
52.420 4
52.422 4
52.424 4
52.427 4
52.429 4
52.431 3
52.433 4
52.436 3
52.438 3
52.440 3
52.442 3
52.445 3
52.447 3
52.449 4
52.451 3
52.454 3
52.456 4
52.458 3
52.460 4
52.463 3
52.465 3
52.467 2
52.469 2
52.472 2
52.474 2
52.476 2
52.478 3
52.481 3
52.483 3
52.485 2
52.488 3
52.490 3
52.492 3
52.494 2
52.497 3
52.499 3
52.501 4
52.503 3
52.506 3
52.508 3
52.510 2
52.512 2
52.515 2
52.517 2
52.519 2
52.521 2
52.524 2
52.526 1
52.528 2
52.530 2
52.533 2
52.535 1
52.537 1
52.539 1
52.542 1
52.544 1
52.546 1
52.548 2
52.551 1
52.553 1
52.555 1
52.557 1
52.560 1
52.562 1
52.564 1
52.566 1
52.569 1
52.571 0
52.573 0
52.575 0
52.578 1
52.580 1
52.582 2
52.585 1
52.587 2
52.589 2
52.591 1
52.594 1
52.596 2
52.598 3
52.600 3
52.603 3
52.605 3
52.607 2
52.609 2
52.612 2
52.614 1
52.616 2
52.618 2
52.621 2
52.623 3
52.625 2
52.627 2
52.630 2
52.632 3
52.634 2
52.636 2
52.639 3
52.641 3
52.643 3
52.645 3
52.648 3
52.650 3
52.652 3
52.654 2
52.657 2
52.659 2
52.661 2
52.663 3
52.666 3
52.668 3
52.670 3
52.673 3
52.675 3
52.677 3
52.679 3
52.682 5
52.684 5
52.686 5
52.688 5
52.691 5
52.693 5
52.695 4
52.697 5
52.700 5
52.702 5
52.704 5
52.706 4
52.709 4
52.711 4
52.713 4
52.715 4
52.718 4
52.720 5
52.722 4
52.724 4
52.727 4
52.729 3
52.731 4
52.733 4
52.736 3
52.738 3
52.740 3
52.742 2
52.745 2
52.747 2
52.749 2
52.752 2
52.754 2
52.756 1
52.758 1
52.761 1
52.763 1
52.765 1
52.767 1
52.770 2
52.772 1
52.774 1
52.776 1
52.779 1
52.781 1
52.783 2
52.785 3
52.788 2
52.790 2
52.792 2
52.794 2
52.797 2
52.799 2
52.801 3
52.803 3
52.806 3
52.808 3
52.810 3
52.812 3
52.815 2
52.817 2
52.819 2
52.822 2
52.824 2
52.826 2
52.828 2
52.831 2
52.833 2
52.835 2
52.837 2
52.840 2
52.842 2
52.844 2
52.846 2
52.849 3
52.851 2
52.853 2
52.855 2
52.858 2
52.860 2
52.862 2
52.864 1
52.867 1
52.869 2
52.871 1
52.873 2
52.876 1
52.878 1
52.880 1
52.883 2
52.885 2
52.887 3
52.889 2
52.892 2
52.894 2
52.896 2
52.898 2
52.901 2
52.903 2
52.905 1
52.907 1
52.910 1
52.912 1
52.914 1
52.916 1
52.919 1
52.921 2
52.923 1
52.925 1
52.928 1
52.930 1
52.932 1
52.934 2
52.937 1
52.939 2
52.941 2
52.944 2
52.946 2
52.948 2
52.950 3
52.953 2
52.955 2
52.957 2
52.959 2
52.962 2
52.964 2
52.966 2
52.968 2
52.971 2
52.973 2
52.975 3
52.977 3
52.980 2
52.982 2
52.984 2
52.986 1
52.989 1
52.991 1
52.993 0
52.996 0
52.998 -0
53.000 -1
53.002 -0
53.005 -0
53.007 -1
53.009 -0
53.011 0
53.014 0
53.016 0
53.018 -0
53.020 -0
53.023 -1
53.025 -1
53.027 -1
53.029 -1
53.032 -2
53.034 -2
53.036 -1
53.038 -1
53.041 -1
53.043 0
53.045 -0
53.048 -0
53.050 -0
53.052 -1
53.054 -0
53.057 -0
53.059 -0
53.061 -0
53.063 0
53.066 0
53.068 -0
53.070 0
53.072 -0
53.075 -1
53.077 -0
53.079 0
53.081 -1
53.084 -1
53.086 -0
53.088 -0
53.090 1
53.093 1
53.095 1
53.097 1
53.100 1
53.102 1
53.104 2
53.106 2
53.109 2
53.111 2
53.113 2
53.115 2
53.118 2
53.120 2
53.122 2
53.124 2
53.127 3
53.129 3
53.131 3
53.133 4
53.136 4
53.138 5
53.140 5
53.142 5
53.145 5
53.147 4
53.149 4
53.152 4
53.154 5
53.156 4
53.158 4
53.161 4
53.163 3
53.165 3
53.167 3
53.170 3
53.172 3
53.174 3
53.176 2
53.179 3
53.181 3
53.183 3
53.185 2
53.188 3
53.190 3
53.192 3
53.195 3
53.197 2
53.199 2
53.201 2
53.204 2
53.206 2
53.208 2
53.210 2
53.213 2
53.215 2
53.217 2
53.219 3
53.222 3
53.224 3
53.226 4
53.228 4
53.231 4
53.233 4
53.235 4
53.237 4
53.240 4
53.242 4
53.244 4
53.247 3
53.249 3
53.251 3
53.253 4
53.256 3
53.258 3
53.260 2
53.262 3
53.265 2
53.267 3
53.269 3
53.271 3
53.274 3
53.276 3
53.278 2
53.280 2
53.283 2
53.285 2
53.287 3
53.290 3
53.292 3
53.294 3
53.296 3
53.299 3
53.301 4
53.303 4
53.305 4
53.308 4
53.310 5
53.312 5
53.314 5
53.317 5
53.319 5
53.321 5
53.323 5
53.326 5
53.328 5
53.330 4
53.333 4
53.335 4
53.337 4
53.339 4
53.342 4
53.344 5
53.346 4
53.348 4
53.351 4
53.353 4
53.355 4
53.357 4
53.360 3
53.362 3
53.364 2
53.367 2
53.369 2
53.371 2
53.373 2
53.376 2
53.378 2
53.380 2
53.382 2
53.385 2
53.387 2
53.389 2
53.391 2
53.394 1
53.396 2
53.398 2
53.400 2
53.403 3
53.405 3
53.407 2
53.410 2
53.412 2
53.414 1
53.416 1
53.419 1
53.421 0
53.423 0
53.425 -0
53.428 -0
53.430 0
53.432 -0
53.434 -0
53.437 0
53.439 0
53.441 0
53.443 1
53.446 0
53.448 1
53.450 1
53.453 1
53.455 1
53.457 1
53.459 1
53.462 1
53.464 1
53.466 1
53.468 1
53.471 1
53.473 2
53.475 2
53.477 2
53.480 2
53.482 2
53.484 2
53.487 2
53.489 1
53.491 2
53.493 2
53.496 2
53.498 2
53.500 2
53.502 2
53.505 1
53.507 1
53.509 0
53.511 0
53.514 0
53.516 -0
53.518 -0
53.521 0
53.523 0
53.525 1
53.527 1
53.530 1
53.532 1
53.534 2
53.536 1
53.539 1
53.541 1
53.543 0
53.545 0
53.548 0
53.550 0
53.552 1
53.555 0
53.557 0
53.559 -0
53.561 0
53.564 -0
53.566 -0
53.568 -0
53.570 -1
53.573 -1
53.575 -1
53.577 -1
53.579 -1
53.582 -1
53.584 -1
53.586 -1
53.588 -1
53.591 -1
53.593 -1
53.595 -1
53.598 -1
53.600 -1
53.602 -2
53.604 -2
53.607 -2
53.609 -2
53.611 -2
53.613 -1
53.616 -1
53.618 -1
53.620 -0
53.622 1
53.625 1
53.627 2
53.629 2
53.632 2
53.634 2
53.636 1
53.638 1
53.641 2
53.643 2
53.645 2
53.647 2
53.650 2
53.652 1
53.654 2
53.656 3
53.659 3
53.661 2
53.663 2
53.666 2
53.668 3
53.670 3
53.672 3
53.675 3
53.677 3
53.679 3
53.681 4
53.684 4
53.686 4
53.688 4
53.690 4
53.693 4
53.695 4
53.697 4
53.700 4
53.702 4
53.704 4
53.706 4
53.709 4
53.711 4
53.713 3
53.715 4
53.718 4
53.720 3
53.722 4
53.725 3
53.727 3
53.729 3
53.731 3
53.734 3
53.736 2
53.738 2
53.740 1
53.743 2
53.745 2
53.747 1
53.749 0
53.752 0
53.754 -0
53.756 0
53.759 0
53.761 -1
53.763 -2
53.765 -3
53.768 -3
53.770 -3
53.772 -3
53.774 -3
53.777 -3
53.779 -4
53.781 -4
53.783 -4
53.786 -3
53.788 -3
53.790 -2
53.793 -2
53.795 -2
53.797 -1
53.799 -1
53.802 -1
53.804 -1
53.806 -0
53.808 -0
53.811 0
53.813 0
53.815 1
53.818 1
53.820 1
53.822 1
53.824 1
53.827 2
53.829 2
53.831 3
53.833 3
53.836 2
53.838 3
53.840 2
53.842 2
53.845 2
53.847 1
53.849 0
53.852 1
53.854 1
53.856 1
53.858 1
53.861 0
53.863 -1
53.865 -2
53.867 -2
53.870 -1
53.872 -1
53.874 -1
53.876 -1
53.879 -1
53.881 -1
53.883 -1
53.886 -1
53.888 -1
53.890 -0
53.892 0
53.895 1
53.897 0
53.899 1
53.901 1
53.904 1
53.906 1
53.908 1
53.911 1
53.913 2
53.915 2
53.917 2
53.920 2
53.922 2
53.924 2
53.926 2
53.929 2
53.931 2
53.933 3
53.935 2
53.938 1
53.940 1
53.942 2
53.945 1
53.947 2
53.949 2
53.951 2
53.954 2
53.956 4
53.958 3
53.960 4
53.963 3
53.965 3
53.967 4
53.970 4
53.972 3
53.974 4
53.976 4
53.979 3
53.981 4
53.983 3
53.985 3
53.988 3
53.990 3
53.992 3
53.995 3
53.997 3
53.999 2
54.001 2
54.004 2
54.006 2
54.008 2
54.010 2
54.013 2
54.015 2
54.017 2
54.019 2
54.022 2
54.024 2
54.026 2
54.029 2
54.031 2
54.033 2
54.035 2
54.038 2
54.040 1
54.042 1
54.044 2
54.047 1
54.049 2
54.051 3
54.054 2
54.056 2
54.058 2
54.060 3
54.063 3
54.065 3
54.067 2
54.069 2
54.072 3
54.074 2
54.076 2
54.079 3
54.081 3
54.083 3
54.085 3
54.088 3
54.090 3
54.092 3
54.094 2
54.097 2
54.099 2
54.101 2
54.104 2
54.106 2
54.108 2
54.110 1
54.113 1
54.115 1
54.117 1
54.119 1
54.122 1
54.124 1
54.126 2
54.129 1
54.131 1
54.133 1
54.135 -0
54.138 -0
54.140 -0
54.142 -0
54.144 0
54.147 -0
54.149 0
54.151 1
54.153 1
54.156 1
54.158 1
54.160 1
54.163 1
54.165 1
54.167 2
54.169 1
54.172 1
54.174 2
54.176 2
54.178 2
54.181 2
54.183 2
54.185 2
54.188 2
54.190 2
54.192 1
54.194 1
54.197 1
54.199 1
54.201 1
54.203 1
54.206 1
54.208 0
54.210 0
54.213 0
54.215 0
54.217 0
54.219 0
54.222 1
54.224 0
54.226 1
54.228 1
54.231 1
54.233 0
54.235 0
54.238 -0
54.240 -0
54.242 0
54.244 0
54.247 1
54.249 1
54.251 1
54.253 2
54.256 2
54.258 1
54.260 2
54.263 2
54.265 2
54.267 2
54.269 3
54.272 3
54.274 3
54.276 3
54.278 2
54.281 2
54.283 2
54.285 1
54.288 2
54.290 2
54.292 2
54.294 1
54.297 1
54.299 1
54.301 1
54.303 1
54.306 1
54.308 1
54.310 1
54.313 1
54.315 1
54.317 0
54.319 0
54.322 -0
54.324 -0
54.326 -0
54.329 -0
54.331 -0
54.333 -0
54.335 -0
54.338 -0
54.340 -0
54.342 -0
54.344 -0
54.347 -1
54.349 0
54.351 -0
54.354 0
54.356 0
54.358 0
54.360 0
54.363 1
54.365 2
54.367 1
54.369 2
54.372 1
54.374 1
54.376 1
54.379 0
54.381 0
54.383 0
54.385 1
54.388 0
54.390 1
54.392 1
54.394 1
54.397 1
54.399 0
54.401 0
54.404 1
54.406 1
54.408 1
54.410 1
54.413 1
54.415 1
54.417 1
54.419 1
54.422 0
54.424 1
54.426 1
54.429 2
54.431 2
54.433 2
54.435 2
54.438 3
54.440 3
54.442 2
54.444 3
54.447 3
54.449 2
54.451 3
54.454 3
54.456 3
54.458 4
54.460 3
54.463 3
54.465 4
54.467 4
54.470 4
54.472 4
54.474 3
54.476 2
54.479 2
54.481 2
54.483 2
54.485 3
54.488 2
54.490 2
54.492 2
54.495 2
54.497 2
54.499 2
54.501 2
54.504 1
54.506 2
54.508 2
54.510 2
54.513 2
54.515 2
54.517 2
54.520 3
54.522 3
54.524 3
54.526 3
54.529 4
54.531 3
54.533 2
54.536 2
54.538 2
54.540 3
54.542 2
54.545 2
54.547 2
54.549 2
54.551 2
54.554 2
54.556 2
54.558 2
54.561 3
54.563 3
54.565 3
54.567 4
54.570 3
54.572 3
54.574 3
54.576 2
54.579 2
54.581 3
54.583 3
54.586 3
54.588 3
54.590 3
54.592 2
54.595 3
54.597 3
54.599 3
54.602 2
54.604 2
54.606 2
54.608 3
54.611 3
54.613 2
54.615 2
54.617 3
54.620 2
54.622 2
54.624 1
54.627 1
54.629 1
54.631 1
54.633 -1
54.636 -1
54.638 -1
54.640 -2
54.642 -2
54.645 -2
54.647 -2
54.649 -2
54.652 -2
54.654 -3
54.656 -3
54.658 -2
54.661 -2
54.663 -2
54.665 -1
54.668 -2
54.670 -2
54.672 -2
54.674 -2
54.677 -2
54.679 -1
54.681 -1
54.683 -0
54.686 -0
54.688 -1
54.690 -0
54.693 -0
54.695 1
54.697 1
54.699 1
54.702 1
54.704 1
54.706 1
54.709 1
54.711 2
54.713 1
54.715 1
54.718 2
54.720 2
54.722 2
54.724 2
54.727 2
54.729 2
54.731 2
54.734 2
54.736 1
54.738 1
54.740 2
54.743 2
54.745 2
54.747 2
54.750 2
54.752 2
54.754 2
54.756 1
54.759 2
54.761 2
54.763 2
54.765 2
54.768 2
54.770 2
54.772 2
54.775 2
54.777 1
54.779 2
54.781 2
54.784 1
54.786 1
54.788 1
54.791 1
54.793 1
54.795 1
54.797 1
54.800 1
54.802 0
54.804 0
54.806 0
54.809 0
54.811 -1
54.813 -0
54.816 -0
54.818 -1
54.820 -0
54.822 -0
54.825 -0
54.827 -1
54.829 -0
54.832 -1
54.834 -0
54.836 -1
54.838 -1
54.841 -0
54.843 -0
54.845 -0
54.847 -0
54.850 -0
54.852 -1
54.854 -0
54.857 0
54.859 0
54.861 1
54.863 2
54.866 2
54.868 3
54.870 3
54.873 2
54.875 2
54.877 2
54.879 2
54.882 2
54.884 2
54.886 2
54.889 2
54.891 2
54.893 1
54.895 1
54.898 1
54.900 1
54.902 1
54.904 1
54.907 1
54.909 1
54.911 1
54.914 0
54.916 0
54.918 0
54.920 0
54.923 1
54.925 1
54.927 1
54.930 1
54.932 1
54.934 1
54.936 1
54.939 1
54.941 1
54.943 2
54.946 2
54.948 2
54.950 2
54.952 2
54.955 2
54.957 2
54.959 3
54.961 3
54.964 4
54.966 4
54.968 4
54.971 4
54.973 4
54.975 3
54.977 3
54.980 3
54.982 2
54.984 2
54.987 2
54.989 2
54.991 2
54.993 1
54.996 1
54.998 0
55.000 1
55.003 -0
55.005 -0
55.007 0
55.009 -0
55.012 -0
55.014 -1
55.016 -1
55.018 -1
55.021 -1
55.023 -1
55.025 -1
55.028 -1
55.030 -2
55.032 -2
55.034 -2
55.037 -2
55.039 -2
55.041 -1
55.044 -2
55.046 -1
55.048 -1
55.050 -2
55.053 -2
55.055 -1
55.057 -1
55.060 -0
55.062 0
55.064 0
55.066 1
55.069 1
55.071 0
55.073 1
55.075 1
55.078 1
55.080 1
55.082 2
55.085 2
55.087 3
55.089 4
55.091 3
55.094 3
55.096 4
55.098 4
55.101 3
55.103 4
55.105 5
55.107 5
55.110 6
55.112 6
55.114 5
55.117 5
55.119 4
55.121 4
55.123 4
55.126 3
55.128 3
55.130 4
55.133 3
55.135 4
55.137 4
55.139 4
55.142 4
55.144 3
55.146 3
55.148 3
55.151 3
55.153 2
55.155 3
55.158 3
55.160 3
55.162 2
55.164 2
55.167 2
55.169 2
55.171 2
55.174 2
55.176 2
55.178 3
55.180 2
55.183 2
55.185 3
55.187 2
55.190 3
55.192 2
55.194 2
55.196 2
55.199 2
55.201 2
55.203 2
55.206 2
55.208 2
55.210 2
55.212 2
55.215 2
55.217 1
55.219 0
55.222 0
55.224 0
55.226 0
55.228 0
55.231 1
55.233 1
55.235 0
55.238 1
55.240 1
55.242 0
55.244 1
55.247 0
55.249 1
55.251 1
55.253 1
55.256 1
55.258 1
55.260 1
55.263 1
55.265 1
55.267 1
55.269 1
55.272 1
55.274 2
55.276 1
55.279 1
55.281 1
55.283 1
55.285 1
55.288 0
55.290 -0
55.292 0
55.295 -0
55.297 -0
55.299 -0
55.301 0
55.304 -0
55.306 -0
55.308 0
55.311 0
55.313 0
55.315 1
55.317 0
55.320 0
55.322 0
55.324 1
55.327 1
55.329 1
55.331 1
55.333 2
55.336 2
55.338 2
55.340 2
55.343 3
55.345 3
55.347 3
55.349 4
55.352 3
55.354 4
55.356 4
55.359 4
55.361 4
55.363 4
55.365 4
55.368 4
55.370 4
55.372 4
55.375 4
55.377 4
55.379 3
55.381 3
55.384 4
55.386 3
55.388 3
55.391 3
55.393 2
55.395 2
55.397 2
55.400 2
55.402 2
55.404 1
55.406 1
55.409 1
55.411 1
55.413 1
55.416 1
55.418 1
55.420 0
55.422 -0
55.425 0
55.427 -0
55.429 0
55.432 0
55.434 0
55.436 0
55.438 0
55.441 -0
55.443 0
55.445 1
55.448 0
55.450 1
55.452 1
55.454 1
55.457 2
55.459 2
55.461 1
55.464 2
55.466 2
55.468 2
55.470 2
55.473 2
55.475 3
55.477 3
55.480 4
55.482 4
55.484 4
55.486 4
55.489 3
55.491 3
55.493 3
55.496 3
55.498 3
55.500 3
55.502 3
55.505 3
55.507 3
55.509 2
55.512 3
55.514 3
55.516 2
55.518 2
55.521 2
55.523 1
55.525 2
55.528 2
55.530 2
55.532 2
55.534 2
55.537 1
55.539 2
55.541 2
55.544 1
55.546 1
55.548 1
55.550 1
55.553 1
55.555 1
55.557 1
55.560 1
55.562 0
55.564 0
55.566 1
55.569 0
55.571 0
55.573 0
55.576 0
55.578 0
55.580 0
55.582 -0
55.585 -1
55.587 -1
55.589 -1
55.592 -1
55.594 -1
55.596 -1
55.598 -1
55.601 -1
55.603 -2
55.605 -2
55.608 -2
55.610 -1
55.612 -2
55.614 -1
55.617 -1
55.619 -1
55.621 -1
55.624 0
55.626 -0
55.628 1
55.630 1
55.633 1
55.635 1
55.637 2
55.640 2
55.642 3
55.644 4
55.646 3
55.649 3
55.651 3
55.653 3
55.656 3
55.658 3
55.660 3
55.662 4
55.665 4
55.667 4
55.669 4
55.672 3
55.674 3
55.676 3
55.678 3
55.681 3
55.683 3
55.685 3
55.688 3
55.690 3
55.692 3
55.695 3
55.697 3
55.699 3
55.701 2
55.704 2
55.706 1
55.708 1
55.711 1
55.713 1
55.715 1
55.717 1
55.720 1
55.722 -0
55.724 -0
55.727 -0
55.729 -0
55.731 0
55.733 0
55.736 0
55.738 0
55.740 1
55.743 1
55.745 1
55.747 1
55.749 0
55.752 0
55.754 1
55.756 1
55.759 1
55.761 1
55.763 0
55.765 0
55.768 0
55.770 0
55.772 0
55.775 0
55.777 -0
55.779 1
55.781 1
55.784 1
55.786 2
55.788 1
55.791 0
55.793 0
55.795 1
55.797 -0
55.800 0
55.802 0
55.804 -1
55.807 -0
55.809 -1
55.811 -1
55.813 -1
55.816 -2
55.818 -2
55.820 -1
55.823 -0
55.825 -1
55.827 -0
55.829 0
55.832 1
55.834 1
55.836 1
55.839 1
55.841 1
55.843 1
55.846 2
55.848 2
55.850 1
55.852 1
55.855 1
55.857 1
55.859 1
55.862 1
55.864 1
55.866 1
55.868 1
55.871 2
55.873 2
55.875 3
55.878 3
55.880 2
55.882 3
55.884 3
55.887 2
55.889 2
55.891 2
55.894 2
55.896 2
55.898 3
55.900 2
55.903 2
55.905 3
55.907 3
55.910 3
55.912 3
55.914 2
55.916 3
55.919 3
55.921 4
55.923 4
55.926 5
55.928 4
55.930 4
55.933 5
55.935 4
55.937 5
55.939 5
55.942 4
55.944 4
55.946 4
55.949 3
55.951 3
55.953 3
55.955 2
55.958 3
55.960 3
55.962 3
55.965 2
55.967 3
55.969 2
55.971 3
55.974 3
55.976 3
55.978 3
55.981 3
55.983 2
55.985 2
55.987 2
55.990 1
55.992 1
55.994 1
55.997 2
55.999 2
56.001 2
56.003 2
56.006 2
56.008 2
56.010 2
56.013 2
56.015 3
56.017 2
56.020 2
56.022 2
56.024 2
56.026 2
56.029 2
56.031 1
56.033 1
56.036 1
56.038 1
56.040 1
56.042 1
56.045 1
56.047 1
56.049 1
56.052 1
56.054 1
56.056 2
56.058 1
56.061 1
56.063 1
56.065 1
56.068 1
56.070 1
56.072 2
56.075 2
56.077 2
56.079 2
56.081 2
56.084 2
56.086 2
56.088 2
56.091 2
56.093 3
56.095 2
56.097 2
56.100 2
56.102 3
56.104 3
56.107 3
56.109 2
56.111 2
56.113 2
56.116 3
56.118 2
56.120 2
56.123 1
56.125 1
56.127 0
56.130 0
56.132 0
56.134 -0
56.136 -0
56.139 -0
56.141 -0
56.143 0
56.146 0
56.148 0
56.150 0
56.152 0
56.155 -0
56.157 0
56.159 0
56.162 0
56.164 1
56.166 1
56.168 1
56.171 1
56.173 2
56.175 2
56.178 2
56.180 2
56.182 2
56.185 2
56.187 2
56.189 1
56.191 2
56.194 2
56.196 2
56.198 2
56.201 2
56.203 2
56.205 3
56.207 3
56.210 3
56.212 3
56.214 2
56.217 2
56.219 3
56.221 3
56.223 2
56.226 2
56.228 2
56.230 3
56.233 3
56.235 3
56.237 2
56.240 3
56.242 3
56.244 3
56.246 2
56.249 2
56.251 1
56.253 2
56.256 2
56.258 1
56.260 2
56.262 2
56.265 2
56.267 2
56.269 2
56.272 2
56.274 2
56.276 2
56.279 1
56.281 1
56.283 -0
56.285 -1
56.288 -1
56.290 -1
56.292 -1
56.295 -0
56.297 0
56.299 -1
56.301 -1
56.304 -1
56.306 -1
56.308 -1
56.311 -1
56.313 -2
56.315 -1
56.317 -1
56.320 -1
56.322 -1
56.324 -0
56.327 -1
56.329 -0
56.331 1
56.334 0
56.336 1
56.338 1
56.340 1
56.343 1
56.345 2
56.347 1
56.350 2
56.352 1
56.354 2
56.356 3
56.359 3
56.361 3
56.363 3
56.366 3
56.368 3
56.370 3
56.373 3
56.375 3
56.377 3
56.379 3
56.382 2
56.384 2
56.386 1
56.389 1
56.391 1
56.393 1
56.395 1
56.398 1
56.400 1
56.402 0
56.405 0
56.407 0
56.409 -1
56.412 -1
56.414 -1
56.416 -2
56.418 -1
56.421 -1
56.423 -1
56.425 -1
56.428 -1
56.430 -1
56.432 -0
56.434 -0
56.437 -1
56.439 -1
56.441 -0
56.444 -0
56.446 0
56.448 1
56.451 1
56.453 1
56.455 2
56.457 2
56.460 3
56.462 3
56.464 3
56.467 3
56.469 3
56.471 3
56.473 4
56.476 4
56.478 3
56.480 4
56.483 4
56.485 3
56.487 3
56.490 4
56.492 3
56.494 3
56.496 3
56.499 4
56.501 4
56.503 4
56.506 4
56.508 4
56.510 4
56.513 3
56.515 4
56.517 4
56.519 4
56.522 4
56.524 4
56.526 4
56.529 4
56.531 4
56.533 3
56.535 3
56.538 3
56.540 2
56.542 3
56.545 3
56.547 3
56.549 3
56.552 3
56.554 3
56.556 2
56.558 2
56.561 2
56.563 1
56.565 1
56.568 1
56.570 1
56.572 1
56.574 0
56.577 0
56.579 0
56.581 -0
56.584 -0
56.586 -0
56.588 -0
56.591 0
56.593 1
56.595 -0
56.597 -1
56.600 -0
56.602 -0
56.604 0
56.607 0
56.609 -0
56.611 -0
56.614 -0
56.616 -0
56.618 -0
56.620 0
56.623 -1
56.625 -1
56.627 -1
56.630 -1
56.632 -1
56.634 -1
56.636 -1
56.639 -1
56.641 -0
56.643 -1
56.646 -1
56.648 -1
56.650 -1
56.653 -1
56.655 -1
56.657 -0
56.659 0
56.662 1
56.664 0
56.666 1
56.669 1
56.671 2
56.673 2
56.676 2
56.678 3
56.680 3
56.682 3
56.685 3
56.687 3
56.689 4
56.692 4
56.694 4
56.696 4
56.699 4
56.701 4
56.703 5
56.705 5
56.708 5
56.710 6
56.712 5
56.715 5
56.717 5
56.719 6
56.721 6
56.724 6
56.726 6
56.728 6
56.731 6
56.733 6
56.735 6
56.738 6
56.740 6
56.742 6
56.744 6
56.747 5
56.749 5
56.751 5
56.754 5
56.756 5
56.758 5
56.761 5
56.763 5
56.765 4
56.767 4
56.770 3
56.772 3
56.774 3
56.777 3
56.779 2
56.781 1
56.784 1
56.786 0
56.788 0
56.790 0
56.793 0
56.795 0
56.797 1
56.800 1
56.802 0
56.804 1
56.807 2
56.809 2
56.811 2
56.813 3
56.816 3
56.818 3
56.820 4
56.823 4
56.825 5
56.827 5
56.829 5
56.832 5
56.834 4
56.836 4
56.839 5
56.841 5
56.843 4
56.846 5
56.848 5
56.850 4
56.852 4
56.855 4
56.857 4
56.859 4
56.862 4
56.864 4
56.866 3
56.869 3
56.871 2
56.873 2
56.875 2
56.878 1
56.880 1
56.882 1
56.885 1
56.887 1
56.889 2
56.892 2
56.894 2
56.896 2
56.898 2
56.901 3
56.903 2
56.905 2
56.908 3
56.910 3
56.912 2
56.915 3
56.917 3
56.919 2
56.921 3
56.924 3
56.926 3
56.928 2
56.931 2
56.933 2
56.935 2
56.938 2
56.940 1
56.942 2
56.944 3
56.947 3
56.949 3
56.951 2
56.954 2
56.956 3
56.958 3
56.961 2
56.963 2
56.965 3
56.967 2
56.970 2
56.972 2
56.974 1
56.977 1
56.979 2
56.981 2
56.984 1
56.986 2
56.988 1
56.990 1
56.993 1
56.995 1
56.997 1
57.000 1
57.002 1
57.004 1
57.007 1
57.009 0
57.011 1
57.013 1
57.016 1
57.018 1
57.020 1
57.023 1
57.025 2
57.027 2
57.030 1
57.032 1
57.034 1
57.036 1
57.039 2
57.041 2
57.043 1
57.046 1
57.048 2
57.050 2
57.053 2
57.055 2
57.057 2
57.059 2
57.062 2
57.064 1
57.066 1
57.069 2
57.071 2
57.073 2
57.076 2
57.078 1
57.080 1
57.082 1
57.085 2
57.087 2
57.089 2
57.092 1
57.094 2
57.096 2
57.099 2
57.101 2
57.103 3
57.105 2
57.108 1
57.110 2
57.112 1
57.115 1
57.117 1
57.119 1
57.122 2
57.124 2
57.126 1
57.128 2
57.131 1
57.133 -0
57.135 -0
57.138 -0
57.140 -0
57.142 0
57.145 0
57.147 0
57.149 1
57.152 1
57.154 1
57.156 1
57.158 1
57.161 1
57.163 1
57.165 1
57.168 1
57.170 1
57.172 1
57.175 1
57.177 0
57.179 0
57.181 -0
57.184 0
57.186 0
57.188 -0
57.191 0
57.193 0
57.195 0
57.198 1
57.200 2
57.202 1
57.204 1
57.207 2
57.209 2
57.211 2
57.214 2
57.216 2
57.218 2
57.221 2
57.223 2
57.225 2
57.227 3
57.230 2
57.232 2
57.234 2
57.237 2
57.239 4
57.241 4
57.244 4
57.246 5
57.248 5
57.251 5
57.253 5
57.255 5
57.257 5
57.260 5
57.262 4
57.264 4
57.267 4
57.269 4
57.271 3
57.274 3
57.276 3
57.278 2
57.280 2
57.283 1
57.285 1
57.287 1
57.290 1
57.292 -0
57.294 -0
57.297 0
57.299 -1
57.301 -0
57.303 0
57.306 0
57.308 1
57.310 1
57.313 0
57.315 0
57.317 -0
57.320 -1
57.322 -0
57.324 0
57.327 1
57.329 2
57.331 2
57.333 2
57.336 2
57.338 2
57.340 3
57.343 3
57.345 3
57.347 3
57.350 4
57.352 4
57.354 4
57.356 4
57.359 4
57.361 4
57.363 5
57.366 5
57.368 5
57.370 5
57.373 5
57.375 5
57.377 5
57.379 5
57.382 5
57.384 5
57.386 5
57.389 4
57.391 4
57.393 4
57.396 3
57.398 3
57.400 3
57.403 2
57.405 3
57.407 3
57.409 3
57.412 2
57.414 2
57.416 2
57.419 2
57.421 2
57.423 1
57.426 2
57.428 3
57.430 3
57.432 2
57.435 2
57.437 2
57.439 2
57.442 2
57.444 1
57.446 2
57.449 2
57.451 1
57.453 1
57.456 2
57.458 1
57.460 0
57.462 0
57.465 -1
57.467 1
57.469 1
57.472 1
57.474 1
57.476 1
57.479 0
57.481 1
57.483 0
57.485 -0
57.488 0
57.490 -0
57.492 -0
57.495 -0
57.497 0
57.499 -0
57.502 -1
57.504 -0
57.506 -0
57.509 1
57.511 2
57.513 2
57.515 2
57.518 3
57.520 2
57.522 3
57.525 3
57.527 3
57.529 4
57.532 4
57.534 4
57.536 5
57.539 5
57.541 5
57.543 5
57.545 5
57.548 4
57.550 4
57.552 4
57.555 3
57.557 3
57.559 3
57.562 2
57.564 2
57.566 2
57.568 1
57.571 2
57.573 2
57.575 1
57.578 0
57.580 -0
57.582 -1
57.585 -0
57.587 -0
57.589 -1
57.592 -1
57.594 -1
57.596 -1
57.598 -1
57.601 -1
57.603 -1
57.605 -1
57.608 -0
57.610 -1
57.612 -0
57.615 0
57.617 -1
57.619 -1
57.622 -1
57.624 -1
57.626 -1
57.628 -1
57.631 -1
57.633 -0
57.635 0
57.638 -0
57.640 0
57.642 0
57.645 -0
57.647 0
57.649 0
57.652 -0
57.654 -0
57.656 0
57.658 0
57.661 0
57.663 0
57.665 0
57.668 0
57.670 0
57.672 1
57.675 1
57.677 1
57.679 1
57.682 1
57.684 2
57.686 2
57.688 3
57.691 3
57.693 3
57.695 3
57.698 3
57.700 3
57.702 3
57.705 2
57.707 2
57.709 2
57.711 2
57.714 2
57.716 2
57.718 3
57.721 2
57.723 2
57.725 3
57.728 2
57.730 2
57.732 1
57.735 1
57.737 1
57.739 1
57.741 1
57.744 0
57.746 1
57.748 -0
57.751 -0
57.753 0
57.755 -1
57.758 -1
57.760 -0
57.762 -0
57.765 -0
57.767 0
57.769 -0
57.771 -0
57.774 1
57.776 1
57.778 1
57.781 1
57.783 1
57.785 1
57.788 1
57.790 1
57.792 2
57.795 2
57.797 2
57.799 3
57.801 3
57.804 3
57.806 3
57.808 4
57.811 3
57.813 4
57.815 5
57.818 5
57.820 5
57.822 5
57.825 5
57.827 4
57.829 4
57.832 3
57.834 3
57.836 3
57.838 2
57.841 2
57.843 2
57.845 2
57.848 1
57.850 1
57.852 1
57.855 1
57.857 1
57.859 1
57.862 1
57.864 1
57.866 0
57.868 -0
57.871 -0
57.873 -1
57.875 -1
57.878 -1
57.880 -1
57.882 -2
57.885 -2
57.887 -3
57.889 -2
57.892 -2
57.894 -2
57.896 -2
57.898 -1
57.901 -2
57.903 -1
57.905 -1
57.908 -0
57.910 1
57.912 1
57.915 2
57.917 2
57.919 3
57.922 3
57.924 4
57.926 4
57.928 4
57.931 4
57.933 5
57.935 5
57.938 5
57.940 5
57.942 5
57.945 5
57.947 5
57.949 5
57.952 5
57.954 4
57.956 4
57.958 4
57.961 5
57.963 4
57.965 3
57.968 2
57.970 1
57.972 1
57.975 -0
57.977 -0
57.979 -0
57.982 -0
57.984 -1
57.986 -1
57.989 -2
57.991 -2
57.993 -2
57.995 -2
57.998 -3
58.000 -2
58.002 -2
58.005 -2
58.007 -1
58.009 -0
58.012 -0
58.014 1
58.016 1
58.019 1
58.021 2
58.023 2
58.025 2
58.028 3
58.030 3
58.032 3
58.035 4
58.037 4
58.039 4
58.042 4
58.044 4
58.046 4
58.049 4
58.051 4
58.053 3
58.056 4
58.058 4
58.060 4
58.062 4
58.065 3
58.067 3
58.069 3
58.072 3
58.074 3
58.076 3
58.079 3
58.081 3
58.083 4
58.086 4
58.088 4
58.090 3
58.092 3
58.095 3
58.097 3
58.099 3
58.102 2
58.104 2
58.106 2
58.109 3
58.111 3
58.113 3
58.116 2
58.118 2
58.120 2
58.123 2
58.125 2
58.127 2
58.129 2
58.132 2
58.134 2
58.136 2
58.139 2
58.141 3
58.143 2
58.146 3
58.148 3
58.150 3
58.153 3
58.155 2
58.157 2
58.160 2
58.162 1
58.164 1
58.166 1
58.169 1
58.171 1
58.173 1
58.176 1
58.178 1
58.180 1
58.183 1
58.185 2
58.187 2
58.190 2
58.192 2
58.194 2
58.197 2
58.199 1
58.201 2
58.203 2
58.206 2
58.208 2
58.210 2
58.213 2
58.215 2
58.217 2
58.220 2
58.222 3
58.224 3
58.227 3
58.229 4
58.231 4
58.234 4
58.236 4
58.238 5
58.240 4
58.243 4
58.245 4
58.247 3
58.250 3
58.252 3
58.254 3
58.257 3
58.259 2
58.261 1
58.264 1
58.266 1
58.268 1
58.271 2
58.273 2
58.275 0
58.277 0
58.280 1
58.282 1
58.284 0
58.287 -0
58.289 -0
58.291 1
58.294 1
58.296 1
58.298 1
58.301 1
58.303 1
58.305 1
58.308 1
58.310 1
58.312 0
58.314 1
58.317 1
58.319 1
58.321 2
58.324 2
58.326 2
58.328 2
58.331 2
58.333 2
58.335 2
58.338 1
58.340 1
58.342 0
58.345 -0
58.347 -0
58.349 0
58.351 -1
58.354 -0
58.356 -0
58.358 0
58.361 0
58.363 1
58.365 -0
58.368 -1
58.370 -1
58.372 -1
58.375 -0
58.377 0
58.379 -0
58.382 -0
58.384 1
58.386 0
58.388 1
58.391 1
58.393 1
58.395 2
58.398 2
58.400 3
58.402 3
58.405 4
58.407 3
58.409 4
58.412 4
58.414 3
58.416 4
58.419 5
58.421 4
58.423 4
58.426 4
58.428 4
58.430 5
58.432 5
58.435 5
58.437 5
58.439 4
58.442 4
58.444 3
58.446 3
58.449 2
58.451 3
58.453 2
58.456 2
58.458 2
58.460 2
58.463 2
58.465 2
58.467 2
58.469 2
58.472 1
58.474 1
58.476 1
58.479 2
58.481 2
58.483 1
58.486 2
58.488 2
58.490 3
58.493 2
58.495 3
58.497 3
58.500 3
58.502 3
58.504 3
58.507 4
58.509 4
58.511 3
58.513 3
58.516 4
58.518 4
58.520 4
58.523 4
58.525 4
58.527 4
58.530 4
58.532 4
58.534 4
58.537 4
58.539 4
58.541 3
58.544 2
58.546 2
58.548 2
58.551 1
58.553 1
58.555 2
58.557 1
58.560 1
58.562 1
58.564 2
58.567 0
58.569 0
58.571 -0
58.574 -0
58.576 -1
58.578 -1
58.581 -1
58.583 -0
58.585 -1
58.588 -1
58.590 -1
58.592 0
58.595 0
58.597 1
58.599 1
58.601 1
58.604 2
58.606 2
58.608 1
58.611 2
58.613 2
58.615 2
58.618 3
58.620 3
58.622 3
58.625 3
58.627 3
58.629 3
58.632 3
58.634 3
58.636 2
58.639 3
58.641 3
58.643 2
58.645 2
58.648 2
58.650 2
58.652 2
58.655 2
58.657 2
58.659 2
58.662 2
58.664 2
58.666 2
58.669 1
58.671 0
58.673 -0
58.676 0
58.678 -0
58.680 0
58.683 -0
58.685 0
58.687 1
58.689 2
58.692 2
58.694 2
58.696 2
58.699 3
58.701 3
58.703 4
58.706 3
58.708 3
58.710 3
58.713 3
58.715 3
58.717 3
58.720 2
58.722 2
58.724 2
58.727 2
58.729 2
58.731 2
58.734 2
58.736 3
58.738 2
58.740 2
58.743 3
58.745 2
58.747 2
58.750 2
58.752 2
58.754 2
58.757 2
58.759 2
58.761 2
58.764 2
58.766 2
58.768 2
58.771 2
58.773 2
58.775 1
58.778 1
58.780 1
58.782 1
58.784 1
58.787 1
58.789 0
58.791 0
58.794 1
58.796 0
58.798 -1
58.801 -1
58.803 -1
58.805 -1
58.808 -2
58.810 -2
58.812 -2
58.815 -2
58.817 -3
58.819 -3
58.822 -3
58.824 -3
58.826 -3
58.829 -3
58.831 -2
58.833 -2
58.835 -2
58.838 -1
58.840 -0
58.842 -0
58.845 -0
58.847 0
58.849 1
58.852 1
58.854 2
58.856 3
58.859 3
58.861 3
58.863 3
58.866 3
58.868 4
58.870 4
58.873 3
58.875 4
58.877 5
58.880 4
58.882 5
58.884 5
58.886 4
58.889 5
58.891 4
58.893 4
58.896 4
58.898 4
58.900 3
58.903 3
58.905 3
58.907 3
58.910 2
58.912 1
58.914 1
58.917 -0
58.919 -0
58.921 -0
58.924 0
58.926 -0
58.928 -0
58.931 0
58.933 1
58.935 1
58.938 1
58.940 2
58.942 1
58.944 2
58.947 2
58.949 2
58.951 2
58.954 2
58.956 1
58.958 2
58.961 2
58.963 2
58.965 2
58.968 2
58.970 1
58.972 1
58.975 2
58.977 2
58.979 2
58.982 3
58.984 3
58.986 3
58.989 3
58.991 2
58.993 3
58.996 3
58.998 3
59.000 2
59.002 3
59.005 2
59.007 2
59.009 2
59.012 2
59.014 1
59.016 1
59.019 1
59.021 1
59.023 1
59.026 3
59.028 3
59.030 3
59.033 3
59.035 3
59.037 3
59.040 3
59.042 3
59.044 3
59.047 3
59.049 3
59.051 4
59.054 4
59.056 4
59.058 4
59.060 4
59.063 4
59.065 4
59.067 3
59.070 3
59.072 3
59.074 3
59.077 3
59.079 3
59.081 3
59.084 3
59.086 3
59.088 2
59.091 2
59.093 2
59.095 2
59.098 2
59.100 2
59.102 2
59.105 2
59.107 2
59.109 2
59.112 2
59.114 2
59.116 2
59.118 1
59.121 1
59.123 1
59.125 2
59.128 2
59.130 1
59.132 1
59.135 1
59.137 1
59.139 1
59.142 1
59.144 1
59.146 1
59.149 2
59.151 1
59.153 1
59.156 2
59.158 1
59.160 2
59.163 2
59.165 1
59.167 1
59.170 1
59.172 1
59.174 1
59.177 1
59.179 0
59.181 -0
59.183 -0
59.186 -1
59.188 -1
59.190 -1
59.193 -1
59.195 -1
59.197 -1
59.200 -1
59.202 -1
59.204 -0
59.207 -1
59.209 0
59.211 1
59.214 1
59.216 1
59.218 1
59.221 1
59.223 2
59.225 2
59.228 2
59.230 3
59.232 3
59.235 3
59.237 3
59.239 3
59.242 3
59.244 3
59.246 3
59.249 2
59.251 3
59.253 2
59.255 1
59.258 2
59.260 2
59.262 2
59.265 2
59.267 2
59.269 1
59.272 1
59.274 0
59.276 0
59.279 1
59.281 1
59.283 0
59.286 1
59.288 2
59.290 2
59.293 2
59.295 2
59.297 2
59.300 3
59.302 3
59.304 3
59.307 3
59.309 3
59.311 3
59.314 3
59.316 4
59.318 4
59.321 4
59.323 4
59.325 4
59.327 4
59.330 4
59.332 4
59.334 3
59.337 4
59.339 3
59.341 3
59.344 3
59.346 3
59.348 3
59.351 2
59.353 1
59.355 1
59.358 0
59.360 -0
59.362 0
59.365 0
59.367 -0
59.369 -1
59.372 -1
59.374 -1
59.376 -1
59.379 -0
59.381 -0
59.383 0
59.386 1
59.388 1
59.390 1
59.393 2
59.395 1
59.397 1
59.400 1
59.402 1
59.404 2
59.406 2
59.409 1
59.411 1
59.413 2
59.416 2
59.418 1
59.420 2
59.423 2
59.425 2
59.427 2
59.430 2
59.432 3
59.434 3
59.437 2
59.439 2
59.441 2
59.444 3
59.446 3
59.448 3
59.451 3
59.453 3
59.455 2
59.458 1
59.460 1
59.462 1
59.465 1
59.467 1
59.469 1
59.472 1
59.474 1
59.476 0
59.479 -0
59.481 -0
59.483 -0
59.486 -1
59.488 -1
59.490 -0
59.492 -0
59.495 0
59.497 0
59.499 1
59.502 1
59.504 1
59.506 2
59.509 2
59.511 2
59.513 3
59.516 3
59.518 4
59.520 4
59.523 4
59.525 5
59.527 5
59.530 6
59.532 6
59.534 6
59.537 6
59.539 6
59.541 5
59.544 6
59.546 6
59.548 5
59.551 5
59.553 5
59.555 4
59.558 4
59.560 3
59.562 2
59.565 2
59.567 1
59.569 0
59.572 1
59.574 0
59.576 -0
59.579 -1
59.581 -1
59.583 -2
59.585 -2
59.588 -2
59.590 -2
59.592 -2
59.595 -2
59.597 -2
59.599 -2
59.602 -2
59.604 -2
59.606 -2
59.609 -1
59.611 -1
59.613 -1
59.616 -0
59.618 -0
59.620 0
59.623 0
59.625 0
59.627 1
59.630 1
59.632 0
59.634 0
59.637 -0
59.639 -1
59.641 -0
59.644 0
59.646 0
59.648 0
59.651 1
59.653 0
59.655 0
59.658 0
59.660 0
59.662 1
59.665 1
59.667 0
59.669 1
59.672 0
59.674 0
59.676 1
59.679 2
59.681 1
59.683 2
59.686 2
59.688 2
59.690 2
59.692 2
59.695 2
59.697 3
59.699 3
59.702 3
59.704 3
59.706 3
59.709 2
59.711 3
59.713 3
59.716 3
59.718 3
59.720 4
59.723 4
59.725 4
59.727 3
59.730 2
59.732 2
59.734 3
59.737 2
59.739 2
59.741 2
59.744 2
59.746 3
59.748 3
59.751 2
59.753 3
59.755 2
59.758 2
59.760 2
59.762 3
59.765 3
59.767 3
59.769 2
59.772 2
59.774 2
59.776 3
59.779 3
59.781 3
59.783 3
59.786 3
59.788 3
59.790 3
59.793 2
59.795 2
59.797 2
59.800 2
59.802 3
59.804 3
59.807 2
59.809 2
59.811 1
59.814 1
59.816 1
59.818 1
59.820 1
59.823 1
59.825 1
59.827 1
59.830 1
59.832 1
59.834 0
59.837 1
59.839 2
59.841 1
59.844 1
59.846 1
59.848 1
59.851 1
59.853 1
59.855 1
59.858 1
59.860 1
59.862 1
59.865 1
59.867 2
59.869 1
59.872 2
59.874 2
59.876 1
59.879 1
59.881 2
59.883 2
59.886 2
59.888 1
59.890 0
59.893 0
59.895 -0
59.897 -1
59.900 -0
59.902 0
59.904 0
59.907 1
59.909 1
59.911 0
59.914 0
59.916 0
59.918 0
59.921 1
59.923 1
59.925 1
59.928 1
59.930 1
59.932 1
59.935 1
59.937 1
59.939 1
59.942 2
59.944 2
59.946 2
59.949 2
59.951 2
59.953 2
59.956 2
59.958 2
59.960 2
59.963 2
59.965 2
59.967 2
59.970 2
59.972 3
59.974 2
59.977 1
59.979 1
59.981 0
59.983 0
59.986 1
59.988 1
59.990 1
59.993 -0
59.995 -1
59.997 -0
60.000 -0
60.002 -1
60.004 0
60.007 1
60.009 1
60.011 1
60.014 1
60.016 1
60.018 1
60.021 2
60.023 2
60.025 3
60.028 3
60.030 2
60.032 2
60.035 3
60.037 2
60.039 2
60.042 3
60.044 2
60.046 2
60.049 2
60.051 3
60.053 3
60.056 3
60.058 2
60.060 2
60.063 2
60.065 2
60.067 2
60.070 1
60.072 1
60.074 1
60.077 1
60.079 1
60.081 -0
60.084 1
60.086 1
60.088 1
60.091 1
60.093 1
60.095 0
60.098 0
60.100 -0
60.102 -0
60.105 0
60.107 -0
60.109 0
60.112 0
60.114 -0
60.116 -0
60.119 0
60.121 0
60.123 0
60.126 -0
60.128 -1
60.130 -1
60.133 -1
60.135 -1
60.137 -1
60.140 -0
60.142 -0
60.144 0
60.147 1
60.149 0
60.151 0
60.154 0
60.156 1
60.158 1
60.161 1
60.163 0
60.165 0
60.168 0
60.170 1
60.172 1
60.175 1
60.177 1
60.179 2
60.182 2
60.184 2
60.186 2
60.189 2
60.191 2
60.193 2
60.196 2
60.198 2
60.200 1
60.203 1
60.205 1
60.207 1
60.210 1
60.212 0
60.214 -0
60.217 -1
60.219 -1
60.221 -1
60.224 -0
60.226 -1
60.228 -1
60.231 -2
60.233 -3
60.235 -2
60.238 -2
60.240 -1
60.242 -1
60.245 -1
60.247 -2
60.249 -1
60.252 -1
60.254 -2
60.256 -2
60.259 -1
60.261 -2
60.263 -1
60.266 -1
60.268 -1
60.270 -1
60.273 -0
60.275 -0
60.277 0
60.280 1
60.282 1
60.284 1
60.287 1
60.289 1
60.291 1
60.294 2
60.296 2
60.298 2
60.301 2
60.303 2
60.305 2
60.308 2
60.310 2
60.312 2
60.315 2
60.317 1
60.319 1
60.322 1
60.324 1
60.326 2
60.329 2
60.331 1
60.333 2
60.336 1
60.338 0
60.340 1
60.343 1
60.345 1
60.347 1
60.350 1
60.352 0
60.354 1
60.357 1
60.359 1
60.361 2
60.364 2
60.366 2
60.368 2
60.371 3
60.373 2
60.375 3
60.378 4
60.380 4
60.382 4
60.385 5
60.387 5
60.389 6
60.392 6
60.394 5
60.396 5
60.399 5
60.401 5
60.403 5
60.406 5
60.408 5
60.410 5
60.413 5
60.415 5
60.417 5
60.420 5
60.422 4
60.424 4
60.427 4
60.429 4
60.431 4
60.434 3
60.436 2
60.438 2
60.441 2
60.443 1
60.445 1
60.448 1
60.450 -0
60.452 0
60.455 0
60.457 0
60.459 0
60.462 0
60.464 1
60.466 1
60.469 1
60.471 0
60.473 1
60.476 1
60.478 1
60.480 2
60.483 3
60.485 2
60.487 3
60.490 3
60.492 3
60.494 4
60.497 4
60.499 3
60.501 4
60.504 4
60.506 4
60.508 5
60.511 5
60.513 5
60.515 5
60.518 5
60.520 5
60.522 5
60.525 4
60.527 4
60.529 5
60.532 5
60.534 4
60.536 5
60.539 5
60.541 4
60.543 5
60.546 5
60.548 5
60.550 4
60.553 4
60.555 4
60.557 4
60.560 4
60.562 3
60.564 3
60.567 3
60.569 3
60.571 3
60.574 3
60.576 2
60.578 3
60.581 3
60.583 3
60.585 3
60.588 3
60.590 3
60.592 2
60.595 2
60.597 1
60.599 1
60.602 1
60.604 1
60.606 1
60.609 1
60.611 1
60.613 1
60.616 1
60.618 0
60.620 0
60.623 0
60.625 0
60.627 1
60.630 0
60.632 0
60.634 1
60.637 0
60.639 -0
60.641 -0
60.644 0
60.646 -0
60.648 0
60.651 -0
60.653 -1
60.655 -1
60.658 -0
60.660 -0
60.662 1
60.665 1
60.667 1
60.669 1
60.672 2
60.674 2
60.676 2
60.679 3
60.681 2
60.683 2
60.686 3
60.688 2
60.690 3
60.693 3
60.695 2
60.697 2
60.700 3
60.702 3
60.704 3
60.707 3
60.709 3
60.711 3
60.714 4
60.716 3
60.718 3
60.721 3
60.723 3
60.725 3
60.728 3
60.730 3
60.732 3
60.735 3
60.737 3
60.739 2
60.742 2
60.744 2
60.746 2
60.749 2
60.751 2
60.753 2
60.756 2
60.758 2
60.760 2
60.763 3
60.765 2
60.767 3
60.770 3
60.772 2
60.775 3
60.777 2
60.779 2
60.782 2
60.784 2
60.786 2
60.789 2
60.791 2
60.793 2
60.796 2
60.798 2
60.800 1
60.803 2
60.805 2
60.807 1
60.810 1
60.812 1
60.814 1
60.817 1
60.819 2
60.821 1
60.824 1
60.826 1
60.828 2
60.831 2
60.833 2
60.835 2
60.838 3
60.840 3
60.842 3
60.845 3
60.847 2
60.849 3
60.852 3
60.854 3
60.856 3
60.859 3
60.861 3
60.863 2
60.866 2
60.868 3
60.870 2
60.873 2
60.875 2
60.877 2
60.880 2
60.882 2
60.884 2
60.887 2
60.889 2
60.891 1
60.894 1
60.896 1
60.898 -0
60.901 -0
60.903 -1
60.905 -1
60.908 -1
60.910 -1
60.912 -1
60.915 -1
60.917 -1
60.919 -0
60.922 -0
60.924 0
60.926 -0
60.929 0
60.931 0
60.933 -0
60.936 0
60.938 1
60.941 1
60.943 1
60.945 2
60.948 2
60.950 3
60.952 3
60.955 3
60.957 4
60.959 4
60.962 3
60.964 4
60.966 4
60.969 4
60.971 5
60.973 5
60.976 5
60.978 5
60.980 5
60.983 4
60.985 4
60.987 4
60.990 3
60.992 3
60.994 3
60.997 3
60.999 3
61.001 3
61.004 2
61.006 2
61.008 2
61.011 2
61.013 2
61.015 2
61.018 2
61.020 2
61.022 2
61.025 1
61.027 2
61.029 2
61.032 1
61.034 1
61.036 1
61.039 -0
61.041 0
61.043 0
61.046 -0
61.048 0
61.050 0
61.053 0
61.055 1
61.057 1
61.060 1
61.062 1
61.064 1
61.067 1
61.069 1
61.072 1
61.074 1
61.076 1
61.079 1
61.081 1
61.083 0
61.086 -1
61.088 -0
61.090 -1
61.093 -0
61.095 -1
61.097 -1
61.100 -1
61.102 -1
61.104 -1
61.107 -1
61.109 -2
61.111 -2
61.114 -2
61.116 -2
61.118 -1
61.121 -1
61.123 -1
61.125 -1
61.128 -1
61.130 -1
61.132 -1
61.135 0
61.137 -1
61.139 -1
61.142 -1
61.144 -0
61.146 -0
61.149 1
61.151 1
61.153 1
61.156 2
61.158 2
61.160 2
61.163 3
61.165 3
61.167 3
61.170 3
61.172 2
61.175 3
61.177 3
61.179 3
61.182 3
61.184 3
61.186 2
61.189 2
61.191 2
61.193 3
61.196 3
61.198 2
61.200 2
61.203 2
61.205 1
61.207 1
61.210 1
61.212 1
61.214 1
61.217 2
61.219 2
61.221 1
61.224 2
61.226 2
61.228 2
61.231 1
61.233 1
61.235 1
61.238 1
61.240 1
61.242 0
61.245 0
61.247 0
61.249 0
61.252 1
61.254 1
61.256 0
61.259 -0
61.261 -0
61.263 -1
61.266 -1
61.268 -1
61.271 -2
61.273 -1
61.275 -1
61.278 -1
61.280 -0
61.282 -0
61.285 -1
61.287 -1
61.289 -1
61.292 -0
61.294 -0
61.296 -0
61.299 0
61.301 1
61.303 1
61.306 1
61.308 1
61.310 1
61.313 1
61.315 2
61.317 3
61.320 3
61.322 4
61.324 4
61.327 4
61.329 4
61.331 5
61.334 4
61.336 4
61.338 4
61.341 4
61.343 4
61.345 4
61.348 3
61.350 3
61.352 3
61.355 3
61.357 3
61.360 3
61.362 2
61.364 2
61.367 2
61.369 2
61.371 2
61.374 2
61.376 1
61.378 1
61.381 1
61.383 1
61.385 1
61.388 1
61.390 0
61.392 0
61.395 1
61.397 1
61.399 1
61.402 1
61.404 1
61.406 1
61.409 1
61.411 1
61.413 1
61.416 1
61.418 0
61.420 1
61.423 1
61.425 1
61.427 1
61.430 1
61.432 0
61.435 1
61.437 1
61.439 1
61.442 1
61.444 1
61.446 1
61.449 1
61.451 1
61.453 1
61.456 1
61.458 1
61.460 1
61.463 2
61.465 3
61.467 3
61.470 3
61.472 3
61.474 2
61.477 2
61.479 2
61.481 2
61.484 2
61.486 3
61.488 2
61.491 3
61.493 3
61.495 3
61.498 3
61.500 3
61.502 2
61.505 3
61.507 3
61.510 2
61.512 2
61.514 2
61.517 0
61.519 0
61.521 -1
61.524 -1
61.526 -1
61.528 -1
61.531 -1
61.533 -1
61.535 -1
61.538 -1
61.540 1
61.542 1
61.545 1
61.547 1
61.549 2
61.552 2
61.554 2
61.556 2
61.559 3
61.561 3
61.563 4
61.566 3
61.568 4
61.570 4
61.573 3
61.575 3
61.578 3
61.580 3
61.582 3
61.585 3
61.587 3
61.589 3
61.592 2
61.594 1
61.596 1
61.599 1
61.601 1
61.603 1
61.606 0
61.608 -0
61.610 -1
61.613 -0
61.615 -1
61.617 -1
61.620 -1
61.622 -2
61.624 -1
61.627 -1
61.629 -1
61.631 -1
61.634 -0
61.636 0
61.638 1
61.641 1
61.643 1
61.646 1
61.648 1
61.650 1
61.653 2
61.655 3
61.657 3
61.660 3
61.662 3
61.664 2
61.667 2
61.669 2
61.671 2
61.674 2
61.676 1
61.678 1
61.681 1
61.683 2
61.685 2
61.688 2
61.690 1
61.692 2
61.695 1
61.697 1
61.699 1
61.702 1
61.704 1
61.707 1
61.709 1
61.711 1
61.714 1
61.716 2
61.718 2
61.721 2
61.723 2
61.725 2
61.728 2
61.730 3
61.732 3
61.735 2
61.737 3
61.739 2
61.742 2
61.744 2
61.746 2
61.749 1
61.751 2
61.753 2
61.756 2
61.758 2
61.760 1
61.763 1
61.765 1
61.768 1
61.770 0
61.772 0
61.775 0
61.777 -0
61.779 -0
61.782 -0
61.784 -1
61.786 -0
61.789 0
61.791 0
61.793 1
61.796 1
61.798 1
61.800 1
61.803 1
61.805 1
61.807 1
61.810 1
61.812 0
61.814 0
61.817 0
61.819 0
61.822 1
61.824 1
61.826 -1
61.829 0
61.831 1
61.833 0
61.836 0
61.838 0
61.840 -0
61.843 0
61.845 0
61.847 -1
61.850 -0
61.852 -0
61.854 -0
61.857 -0
61.859 0
61.861 -1
61.864 -0
61.866 -0
61.868 0
61.871 1
61.873 1
61.876 1
61.878 1
61.880 1
61.883 1
61.885 2
61.887 2
61.890 2
61.892 3
61.894 3
61.897 3
61.899 3
61.901 3
61.904 4
61.906 4
61.908 4
61.911 3
61.913 4
61.915 3
61.918 2
61.920 3
61.922 3
61.925 2
61.927 2
61.930 2
61.932 2
61.934 2
61.937 2
61.939 3
61.941 3
61.944 3
61.946 2
61.948 3
61.951 2
61.953 2
61.955 2
61.958 2
61.960 2
61.962 2
61.965 2
61.967 2
61.969 3
61.972 4
61.974 4
61.977 4
61.979 4
61.981 4
61.984 4
61.986 4
61.988 4
61.991 4
61.993 4
61.995 3
61.998 4
62.000 3
62.002 2
62.005 2
62.007 2
62.009 2
62.012 2
62.014 2
62.016 1
62.019 1
62.021 1
62.023 1
62.026 1
62.028 1
62.031 0
62.033 0
62.035 0
62.038 -0
62.040 0
62.042 1
62.045 0
62.047 0
62.049 -0
62.052 -0
62.054 0
62.056 1
62.059 1
62.061 2
62.063 2
62.066 2
62.068 3
62.070 2
62.073 2
62.075 2
62.078 2
62.080 2
62.082 2
62.085 2
62.087 1
62.089 1
62.092 2
62.094 1
62.096 1
62.099 1
62.101 0
62.103 0
62.106 -0
62.108 -1
62.110 -0
62.113 0
62.115 0
62.117 0
62.120 0
62.122 -1
62.125 -1
62.127 -1
62.129 -1
62.132 -1
62.134 -1
62.136 -1
62.139 -0
62.141 -0
62.143 -1
62.146 0
62.148 0
62.150 0
62.153 0
62.155 1
62.157 1
62.160 2
62.162 3
62.164 2
62.167 2
62.169 2
62.172 2
62.174 2
62.176 1
62.179 1
62.181 1
62.183 1
62.186 1
62.188 2
62.190 1
62.193 1
62.195 1
62.197 2
62.200 1
62.202 2
62.204 2
62.207 1
62.209 1
62.212 1
62.214 2
62.216 2
62.219 2
62.221 2
62.223 2
62.226 2
62.228 1
62.230 1
62.233 1
62.235 1
62.237 2
62.240 2
62.242 2
62.244 2
62.247 2
62.249 2
62.251 2
62.254 2
62.256 1
62.259 1
62.261 1
62.263 1
62.266 1
62.268 1
62.270 0
62.273 0
62.275 0
62.277 0
62.280 1
62.282 1
62.284 0
62.287 0
62.289 1
62.291 1
62.294 0
62.296 0
62.299 0
62.301 0
62.303 0
62.306 -0
62.308 0
62.310 0
62.313 0
62.315 0
62.317 1
62.320 1
62.322 1
62.324 1
62.327 1
62.329 2
62.331 1
62.334 2
62.336 1
62.339 2
62.341 2
62.343 2
62.346 2
62.348 2
62.350 3
62.353 3
62.355 3
62.357 3
62.360 2
62.362 1
62.364 2
62.367 2
62.369 2
62.371 2
62.374 2
62.376 2
62.378 3
62.381 3
62.383 3
62.386 3
62.388 3
62.390 3
62.393 2
62.395 3
62.397 3
62.400 3
62.402 3
62.404 2
62.407 3
62.409 2
62.411 2
62.414 2
62.416 3
62.418 2
62.421 3
62.423 3
62.426 2
62.428 2
62.430 2
62.433 2
62.435 2
62.437 2
62.440 1
62.442 2
62.444 1
62.447 1
62.449 1
62.451 2
62.454 1
62.456 2
62.459 2
62.461 2
62.463 2
62.466 1
62.468 1
62.470 1
62.473 2
62.475 1
62.477 2
62.480 2
62.482 2
62.484 2
62.487 2
62.489 1
62.491 1
62.494 2
62.496 2
62.499 2
62.501 2
62.503 2
62.506 2
62.508 2
62.510 2
62.513 1
62.515 2
62.517 1
62.520 2
62.522 3
62.524 3
62.527 2
62.529 3
62.531 3
62.534 3
62.536 3
62.539 2
62.541 3
62.543 2
62.546 1
62.548 2
62.550 2
62.553 2
62.555 2
62.557 3
62.560 3
62.562 3
62.564 3
62.567 3
62.569 4
62.572 4
62.574 3
62.576 4
62.579 3
62.581 3
62.583 3
62.586 3
62.588 3
62.590 3
62.593 3
62.595 2
62.597 2
62.600 3
62.602 3
62.604 3
62.607 3
62.609 3
62.612 3
62.614 3
62.616 4
62.619 4
62.621 4
62.623 4
62.626 4
62.628 4
62.630 3
62.633 3
62.635 3
62.637 3
62.640 3
62.642 3
62.645 3
62.647 2
62.649 2
62.652 2
62.654 3
62.656 3
62.659 3
62.661 3
62.663 3
62.666 3
62.668 3
62.670 3
62.673 3
62.675 4
62.677 4
62.680 3
62.682 3
62.685 3
62.687 2
62.689 3
62.692 3
62.694 2
62.696 1
62.699 1
62.701 1
62.703 1
62.706 1
62.708 1
62.710 1
62.713 1
62.715 1
62.718 1
62.720 1
62.722 1
62.725 1
62.727 1
62.729 1
62.732 1
62.734 1
62.736 1
62.739 1
62.741 1
62.743 1
62.746 1
62.748 2
62.751 2
62.753 2
62.755 1
62.758 2
62.760 2
62.762 3
62.765 2
62.767 2
62.769 3
62.772 3
62.774 3
62.776 4
62.779 4
62.781 4
62.784 4
62.786 3
62.788 3
62.791 3
62.793 3
62.795 3
62.798 3
62.800 3
62.802 3
62.805 3
62.807 3
62.809 3
62.812 3
62.814 3
62.817 3
62.819 2
62.821 1
62.824 2
62.826 2
62.828 2
62.831 2
62.833 2
62.835 2
62.838 2
62.840 2
62.842 2
62.845 2
62.847 2
62.850 2
62.852 2
62.854 2
62.857 1
62.859 1
62.861 1
62.864 1
62.866 2
62.868 2
62.871 2
62.873 2
62.875 2
62.878 2
62.880 2
62.883 2
62.885 2
62.887 1
62.890 1
62.892 0
62.894 1
62.897 2
62.899 2
62.901 2
62.904 1
62.906 1
62.908 1
62.911 1
62.913 1
62.916 1
62.918 2
62.920 2
62.923 2
62.925 2
62.927 1
62.930 2
62.932 2
62.934 2
62.937 2
62.939 2
62.941 2
62.944 2
62.946 2
62.949 2
62.951 2
62.953 2
62.956 2
62.958 2
62.960 2
62.963 2
62.965 2
62.967 2
62.970 2
62.972 2
62.974 3
62.977 2
62.979 1
62.982 1
62.984 0
62.986 0
62.989 -0
62.991 -0
62.993 -0
62.996 0
62.998 0
63.000 1
63.003 1
63.005 0
63.008 -0
63.010 -1
63.012 -1
63.015 -0
63.017 0
63.019 -0
63.022 -0
63.024 0
63.026 -1
63.029 -1
63.031 -1
63.033 -2
63.036 -2
63.038 -2
63.041 -2
63.043 -2
63.045 -2
63.048 -2
63.050 -2
63.052 -2
63.055 -2
63.057 -2
63.059 -3
63.062 -2
63.064 -2
63.066 -2
63.069 -2
63.071 -2
63.074 -2
63.076 -2
63.078 -2
63.081 -2
63.083 -2
63.085 -2
63.088 -2
63.090 -2
63.092 -1
63.095 -1
63.097 -1
63.100 -0
63.102 0
63.104 0
63.107 0
63.109 1
63.111 1
63.114 1
63.116 2
63.118 2
63.121 2
63.123 3
63.125 2
63.128 2
63.130 2
63.133 1
63.135 1
63.137 2
63.140 1
63.142 1
63.144 2
63.147 1
63.149 2
63.151 1
63.154 1
63.156 1
63.159 1
63.161 1
63.163 1
63.166 1
63.168 1
63.170 2
63.173 2
63.175 2
63.177 2
63.180 2
63.182 2
63.184 2
63.187 2
63.189 2
63.192 2
63.194 1
63.196 2
63.199 2
63.201 1
63.203 1
63.206 2
63.208 2
63.210 2
63.213 2
63.215 2
63.218 1
63.220 2
63.222 1
63.225 1
63.227 1
63.229 1
63.232 1
63.234 0
63.236 1
63.239 0
63.241 1
63.244 1
63.246 1
63.248 1
63.251 1
63.253 1
63.255 1
63.258 0
63.260 0
63.262 1
63.265 1
63.267 1
63.269 1
63.272 2
63.274 2
63.277 3
63.279 3
63.281 3
63.284 3
63.286 3
63.288 3
63.291 3
63.293 3
63.295 2
63.298 2
63.300 1
63.303 0
63.305 0
63.307 0
63.310 -0
63.312 -0
63.314 0
63.317 -1
63.319 -1
63.321 -1
63.324 -2
63.326 -1
63.329 -1
63.331 -2
63.333 -1
63.336 -1
63.338 -0
63.340 -0
63.343 0
63.345 -0
63.347 0
63.350 1
63.352 1
63.355 1
63.357 1
63.359 1
63.362 1
63.364 2
63.366 2
63.369 3
63.371 3
63.373 3
63.376 4
63.378 5
63.380 5
63.383 5
63.385 5
63.388 5
63.390 5
63.392 5
63.395 5
63.397 5
63.399 5
63.402 5
63.404 5
63.406 5
63.409 4
63.411 4
63.414 5
63.416 4
63.418 4
63.421 4
63.423 4
63.425 3
63.428 3
63.430 2
63.432 3
63.435 2
63.437 2
63.440 2
63.442 2
63.444 1
63.447 1
63.449 1
63.451 1
63.454 1
63.456 2
63.458 1
63.461 0
63.463 0
63.466 -0
63.468 -1
63.470 -0
63.473 -1
63.475 -0
63.477 -1
63.480 -0
63.482 0
63.484 1
63.487 1
63.489 1
63.492 2
63.494 1
63.496 2
63.499 2
63.501 2
63.503 2
63.506 2
63.508 1
63.510 2
63.513 2
63.515 2
63.518 2
63.520 3
63.522 3
63.525 3
63.527 3
63.529 2
63.532 2
63.534 2
63.536 2
63.539 2
63.541 2
63.544 2
63.546 3
63.548 3
63.551 3
63.553 3
63.555 3
63.558 3
63.560 3
63.562 3
63.565 2
63.567 2
63.570 2
63.572 1
63.574 1
63.577 2
63.579 2
63.581 2
63.584 2
63.586 2
63.588 2
63.591 2
63.593 1
63.596 1
63.598 1
63.600 0
63.603 0
63.605 0
63.607 -1
63.610 -0
63.612 0
63.614 -0
63.617 0
63.619 1
63.622 1
63.624 1
63.626 1
63.629 0
63.631 1
63.633 1
63.636 1
63.638 1
63.641 1
63.643 1
63.645 1
63.648 1
63.650 1
63.652 1
63.655 1
63.657 1
63.659 2
63.662 2
63.664 2
63.667 2
63.669 3
63.671 3
63.674 3
63.676 3
63.678 2
63.681 3
63.683 2
63.685 2
63.688 2
63.690 2
63.693 2
63.695 2
63.697 1
63.700 1
63.702 1
63.704 1
63.707 1
63.709 1
63.711 0
63.714 0
63.716 0
63.719 1
63.721 1
63.723 0
63.726 0
63.728 -0
63.730 -0
63.733 -0
63.735 -0
63.737 0
63.740 1
63.742 1
63.745 1
63.747 1
63.749 1
63.752 2
63.754 2
63.756 2
63.759 3
63.761 3
63.764 3
63.766 4
63.768 4
63.771 4
63.773 4
63.775 4
63.778 4
63.780 4
63.782 3
63.785 3
63.787 3
63.790 3
63.792 3
63.794 3
63.797 3
63.799 2
63.801 2
63.804 1
63.806 0
63.808 0
63.811 0
63.813 -0
63.816 0
63.818 -0
63.820 -0
63.823 0
63.825 -0
63.827 -0
63.830 -1
63.832 -1
63.835 -1
63.837 -1
63.839 -1
63.842 -1
63.844 0
63.846 1
63.849 1
63.851 2
63.853 2
63.856 2
63.858 2
63.861 3
63.863 3
63.865 3
63.868 3
63.870 3
63.872 3
63.875 3
63.877 3
63.879 3
63.882 3
63.884 2
63.887 2
63.889 1
63.891 0
63.894 0
63.896 0
63.898 -1
63.901 -1
63.903 -2
63.906 -2
63.908 -2
63.910 -2
63.913 -3
63.915 -3
63.917 -2
63.920 -2
63.922 -2
63.924 -2
63.927 -2
63.929 -2
63.932 -2
63.934 -2
63.936 -1
63.939 -1
63.941 -1
63.943 -1
63.946 -0
63.948 -1
63.951 -0
63.953 -0
63.955 -0
63.958 1
63.960 1
63.962 1
63.965 1
63.967 1
63.969 1
63.972 0
63.974 1
63.977 1
63.979 2
63.981 2
63.984 2
63.986 1
63.988 1
63.991 1
63.993 1
63.996 1
63.998 1
64.000 1
64.003 0
64.005 0
64.007 -0
64.010 -0
64.012 -0
64.014 -0
64.017 -1
64.019 -1
64.022 -1
64.024 -0
64.026 -1
64.029 -1
64.031 -1
64.033 -1
64.036 -1
64.038 -1
64.041 -1
64.043 -0
64.045 -0
64.048 -0
64.050 -0
64.052 -1
64.055 -1
64.057 0
64.059 -0
64.062 0
64.064 1
64.067 1
64.069 1
64.071 1
64.074 1
64.076 1
64.078 2
64.081 2
64.083 2
64.086 3
64.088 3
64.090 2
64.093 2
64.095 2
64.097 2
64.100 2
64.102 3
64.104 2
64.107 2
64.109 2
64.112 2
64.114 2
64.116 2
64.119 2
64.121 3
64.123 2
64.126 2
64.128 3
64.131 3
64.133 2
64.135 2
64.138 3
64.140 2
64.142 2
64.145 3
64.147 2
64.150 3
64.152 3
64.154 3
64.157 3
64.159 3
64.161 2
64.164 3
64.166 3
64.168 2
64.171 3
64.173 3
64.176 2
64.178 2
64.180 2
64.183 2
64.185 2
64.187 1
64.190 1
64.192 1
64.195 1
64.197 0
64.199 0
64.202 1
64.204 1
64.206 1
64.209 1
64.211 1
64.213 1
64.216 2
64.218 2
64.221 2
64.223 3
64.225 3
64.228 3
64.230 3
64.232 3
64.235 3
64.237 3
64.240 3
64.242 4
64.244 4
64.247 4
64.249 3
64.251 4
64.254 3
64.256 3
64.259 3
64.261 3
64.263 3
64.266 2
64.268 2
64.270 2
64.273 2
64.275 2
64.278 1
64.280 1
64.282 1
64.285 1
64.287 0
64.289 0
64.292 0
64.294 -0
64.296 -0
64.299 0
64.301 -0
64.304 -0
64.306 -0
64.308 -1
64.311 -1
64.313 -1
64.315 -0
64.318 -1
64.320 0
64.323 0
64.325 0
64.327 0
64.330 0
64.332 0
64.334 1
64.337 1
64.339 1
64.342 2
64.344 2
64.346 2
64.349 2
64.351 2
64.353 2
64.356 2
64.358 2
64.361 3
64.363 3
64.365 4
64.368 4
64.370 4
64.372 5
64.375 4
64.377 5
64.379 5
64.382 4
64.384 5
64.387 4
64.389 5
64.391 5
64.394 5
64.396 5
64.398 6
64.401 6
64.403 5
64.406 5
64.408 5
64.410 4
64.413 5
64.415 4
64.417 4
64.420 4
64.422 4
64.425 4
64.427 3
64.429 3
64.432 2
64.434 2
64.436 2
64.439 2
64.441 2
64.444 2
64.446 1
64.448 1
64.451 1
64.453 0
64.455 0
64.458 0
64.460 1
64.463 1
64.465 2
64.467 1
64.470 1
64.472 1
64.474 1
64.477 1
64.479 1
64.482 -0
64.484 -0
64.486 -0
64.489 -0
64.491 -0
64.493 0
64.496 -0
64.498 1
64.500 1
64.503 0
64.505 0
64.508 1
64.510 -0
64.512 0
64.515 0
64.517 0
64.519 1
64.522 1
64.524 1
64.527 1
64.529 2
64.531 2
64.534 2
64.536 2
64.538 2
64.541 3
64.543 3
64.546 3
64.548 4
64.550 4
64.553 3
64.555 4
64.557 4
64.560 4
64.562 5
64.565 5
64.567 4
64.569 4
64.572 5
64.574 4
64.576 4
64.579 5
64.581 5
64.584 4
64.586 4
64.588 3
64.591 4
64.593 4
64.595 4
64.598 4
64.600 4
64.603 4
64.605 4
64.607 5
64.610 4
64.612 4
64.614 4
64.617 4
64.619 4
64.622 5
64.624 4
64.626 4
64.629 3
64.631 3
64.633 3
64.636 3
64.638 3
64.641 2
64.643 2
64.645 1
64.648 2
64.650 1
64.652 1
64.655 1
64.657 0
64.660 0
64.662 0
64.664 0
64.667 -0
64.669 -1
64.671 -0
64.674 -1
64.676 -1
64.679 -0
64.681 -1
64.683 -1
64.686 0
64.688 0
64.690 1
64.693 1
64.695 2
64.698 2
64.700 3
64.702 3
64.705 4
64.707 4
64.709 4
64.712 5
64.714 5
64.717 5
64.719 5
64.721 5
64.724 5
64.726 5
64.728 4
64.731 4
64.733 4
64.736 3
64.738 2
64.740 2
64.743 2
64.745 2
64.747 2
64.750 1
64.752 -0
64.755 -0
64.757 -1
64.759 -2
64.762 -1
64.764 -2
64.766 -3
64.769 -2
64.771 -3
64.774 -3
64.776 -3
64.778 -3
64.781 -3
64.783 -3
64.785 -4
64.788 -4
64.790 -3
64.793 -2
64.795 -2
64.797 -2
64.800 -1
64.802 -1
64.804 -0
64.807 -0
64.809 -1
64.812 0
64.814 0
64.816 -0
64.819 0
64.821 0
64.823 0
64.826 1
64.828 1
64.831 1
64.833 1
64.835 2
64.838 1
64.840 2
64.842 2
64.845 1
64.847 2
64.850 2
64.852 1
64.854 1
64.857 1
64.859 1
64.861 1
64.864 1
64.866 1
64.869 1
64.871 2
64.873 2
64.876 2
64.878 2
64.881 2
64.883 3
64.885 3
64.888 3
64.890 3
64.892 3
64.895 3
64.897 4
64.900 4
64.902 3
64.904 3
64.907 3
64.909 3
64.911 3
64.914 3
64.916 2
64.919 2
64.921 2
64.923 2
64.926 2
64.928 3
64.930 2
64.933 3
64.935 4
64.938 3
64.940 3
64.942 3
64.945 2
64.947 2
64.949 2
64.952 1
64.954 1
64.957 1
64.959 2
64.961 2
64.964 2
64.966 2
64.968 2
64.971 2
64.973 2
64.976 2
64.978 2
64.980 2
64.983 2
64.985 2
64.987 2
64.990 2
64.992 2
64.995 1
64.997 2
64.999 2
65.002 1
65.004 2
65.007 2
65.009 2
65.011 3
65.014 3
65.016 2
65.018 2
65.021 2
65.023 2
65.026 2
65.028 2
65.030 2
65.033 2
65.035 2
65.037 2
65.040 2
65.042 2
65.045 1
65.047 1
65.049 1
65.052 1
65.054 1
65.056 1
65.059 0
65.061 0
65.064 0
65.066 0
65.068 1
65.071 1
65.073 0
65.075 -0
65.078 -1
65.080 -1
65.083 -1
65.085 -1
65.087 -1
65.090 -1
65.092 -0
65.095 0
65.097 1
65.099 1
65.102 1
65.104 1
65.106 1
65.109 0
65.111 1
65.114 1
65.116 1
65.118 1
65.121 1
65.123 0
65.125 1
65.128 1
65.130 1
65.133 1
65.135 1
65.137 0
65.140 0
65.142 1
65.144 1
65.147 1
65.149 1
65.152 0
65.154 1
65.156 1
65.159 2
65.161 1
65.164 1
65.166 1
65.168 1
65.171 1
65.173 1
65.175 2
65.178 1
65.180 0
65.183 1
65.185 1
65.187 1
65.190 1
65.192 2
65.194 2
65.197 1
65.199 1
65.202 1
65.204 1
65.206 1
65.209 -0
65.211 -1
65.213 -0
65.216 -1
65.218 -1
65.221 -0
65.223 -0
65.225 -0
65.228 0
65.230 -0
65.233 0
65.235 0
65.237 -0
65.240 -0
65.242 -1
65.244 -1
65.247 -0
65.249 0
65.252 1
65.254 1
65.256 1
65.259 1
65.261 2
65.263 2
65.266 2
65.268 2
65.271 2
65.273 2
65.275 3
65.278 3
65.280 3
65.283 3
65.285 2
65.287 2
65.290 2
65.292 3
65.294 3
65.297 3
65.299 3
65.302 2
65.304 1
65.306 1
65.309 1
65.311 1
65.313 0
65.316 -0
65.318 0
65.321 0
65.323 0
65.325 0
65.328 -0
65.330 0
65.333 0
65.335 0
65.337 -0
65.340 0
65.342 0
65.344 0
65.347 1
65.349 2
65.352 2
65.354 3
65.356 3
65.359 4
65.361 3
65.363 4
65.366 3
65.368 4
65.371 4
65.373 4
65.375 4
65.378 5
65.380 4
65.383 4
65.385 4
65.387 3
65.390 3
65.392 3
65.394 2
65.397 3
65.399 2
65.402 1
65.404 1
65.406 0
65.409 -1
65.411 -1
65.414 -0
65.416 -1
65.418 -1
65.421 -2
65.423 -2
65.425 -2
65.428 -2
65.430 -2
65.433 -2
65.435 -2
65.437 -2
65.440 -1
65.442 -2
65.444 -2
65.447 -1
65.449 -1
65.452 -1
65.454 -0
65.456 0
65.459 -0
65.461 0
65.464 0
65.466 0
65.468 -0
65.471 0
65.473 1
65.475 1
65.478 1
65.480 1
65.483 1
65.485 1
65.487 1
65.490 1
65.492 1
65.495 1
65.497 1
65.499 1
65.502 1
65.504 1
65.506 2
65.509 1
65.511 1
65.514 2
65.516 2
65.518 2
65.521 3
65.523 2
65.525 2
65.528 2
65.530 2
65.533 2
65.535 3
65.537 2
65.540 2
65.542 1
65.545 2
65.547 2
65.549 2
65.552 1
65.554 1
65.556 1
65.559 0
65.561 0
65.564 1
65.566 0
65.568 0
65.571 1
65.573 0
65.576 0
65.578 -0
65.580 0
65.583 0
65.585 0
65.587 -1
65.590 -0
65.592 0
65.595 1
65.597 1
65.599 2
65.602 1
65.604 2
65.607 2
65.609 2
65.611 2
65.614 2
65.616 2
65.618 2
65.621 2
65.623 3
65.626 3
65.628 4
65.630 3
65.633 4
65.635 4
65.638 4
65.640 4
65.642 4
65.645 3
65.647 3
65.649 3
65.652 3
65.654 4
65.657 3
65.659 3
65.661 3
65.664 3
65.666 3
65.669 3
65.671 3
65.673 2
65.676 2
65.678 2
65.680 2
65.683 1
65.685 1
65.688 2
65.690 2
65.692 2
65.695 2
65.697 2
65.700 3
65.702 3
65.704 3
65.707 3
65.709 3
65.711 3
65.714 3
65.716 2
65.719 2
65.721 2
65.723 2
65.726 2
65.728 2
65.731 2
65.733 2
65.735 2
65.738 2
65.740 2
65.742 2
65.745 1
65.747 1
65.750 1
65.752 1
65.754 0
65.757 0
65.759 -0
65.762 0
65.764 1
65.766 0
65.769 1
65.771 1
65.773 -0
65.776 0
65.778 0
65.781 0
65.783 -0
65.785 -1
65.788 -1
65.790 -1
65.793 -0
65.795 -0
65.797 -0
65.800 -1
65.802 -0
65.804 -0
65.807 -1
65.809 -1
65.812 -1
65.814 -1
65.816 -1
65.819 -1
65.821 -1
65.824 -1
65.826 -1
65.828 -1
65.831 -1
65.833 -0
65.835 -0
65.838 -0
65.840 -0
65.843 1
65.845 1
65.847 1
65.850 1
65.852 1
65.855 2
65.857 3
65.859 3
65.862 3
65.864 4
65.866 4
65.869 4
65.871 5
65.874 4
65.876 4
65.878 4
65.881 4
65.883 4
65.886 4
65.888 3
65.890 3
65.893 2
65.895 1
65.898 2
65.900 2
65.902 2
65.905 2
65.907 1
65.909 1
65.912 2
65.914 1
65.917 1
65.919 1
65.921 1
65.924 1
65.926 0
65.929 0
65.931 0
65.933 1
65.936 0
65.938 0
65.940 1
65.943 1
65.945 1
65.948 1
65.950 1
65.952 2
65.955 2
65.957 2
65.960 2
65.962 2
65.964 3
65.967 2
65.969 2
65.972 2
65.974 1
65.976 1
65.979 1
65.981 1
65.983 1
65.986 1
65.988 1
65.991 0
65.993 -0
65.995 -0
65.998 -0
66.000 -0
66.003 -1
66.005 -0
66.007 -0
66.010 -0
66.012 -0
66.014 -0
66.017 -0
66.019 0
66.022 0
66.024 -0
66.026 -0
66.029 -0
66.031 -1
66.034 -1
66.036 -0
66.038 -0
66.041 -0
66.043 0
66.046 0
66.048 0
66.050 1
66.053 0
66.055 1
66.057 1
66.060 1
66.062 1
66.065 1
66.067 1
66.069 1
66.072 2
66.074 2
66.077 1
66.079 2
66.081 2
66.084 2
66.086 2
66.089 2
66.091 2
66.093 2
66.096 2
66.098 2
66.100 2
66.103 2
66.105 2
66.108 2
66.110 1
66.112 1
66.115 2
66.117 1
66.120 1
66.122 2
66.124 1
66.127 1
66.129 1
66.132 1
66.134 0
66.136 -0
66.139 -0
66.141 -1
66.143 -0
66.146 -1
66.148 -0
66.151 -0
66.153 -0
66.155 -0
66.158 0
66.160 0
66.163 1
66.165 1
66.167 1
66.170 1
66.172 0
66.175 0
66.177 0
66.179 1
66.182 1
66.184 1
66.186 0
66.189 0
66.191 1
66.194 0
66.196 0
66.198 0
66.201 0
66.203 -0
66.206 0
66.208 0
66.210 0
66.213 0
66.215 0
66.218 -0
66.220 -0
66.222 0
66.225 1
66.227 1
66.229 2
66.232 1
66.234 1
66.237 1
66.239 0
66.241 1
66.244 1
66.246 1
66.249 1
66.251 2
66.253 2
66.256 2
66.258 2
66.261 3
66.263 3
66.265 3
66.268 3
66.270 3
66.273 3
66.275 2
66.277 2
66.280 3
66.282 2
66.284 3
66.287 3
66.289 4
66.292 4
66.294 4
66.296 3
66.299 4
66.301 5
66.304 4
66.306 4
66.308 4
66.311 4
66.313 4
66.316 5
66.318 4
66.320 5
66.323 4
66.325 4
66.327 4
66.330 4
66.332 4
66.335 4
66.337 4
66.339 4
66.342 3
66.344 3
66.347 3
66.349 3
66.351 2
66.354 1
66.356 1
66.359 0
66.361 -0
66.363 -0
66.366 -0
66.368 -1
66.371 -0
66.373 -1
66.375 -1
66.378 -0
66.380 -0
66.382 -1
66.385 -1
66.387 -1
66.390 -1
66.392 -0
66.394 0
66.397 0
66.399 1
66.402 1
66.404 1
66.406 1
66.409 2
66.411 1
66.414 2
66.416 1
66.418 1
66.421 2
66.423 2
66.426 2
66.428 2
66.430 2
66.433 2
66.435 1
66.437 2
66.440 1
66.442 1
66.445 1
66.447 0
66.449 0
66.452 0
66.454 -1
66.457 -1
66.459 -1
66.461 -1
66.464 0
66.466 0
66.469 0
66.471 1
66.473 1
66.476 1
66.478 1
66.481 2
66.483 1
66.485 2
66.488 1
66.490 1
66.493 1
66.495 1
66.497 1
66.500 2
66.502 2
66.504 2
66.507 3
66.509 2
66.512 2
66.514 2
66.516 3
66.519 3
66.521 3
66.524 3
66.526 2
66.528 2
66.531 3
66.533 3
66.536 3
66.538 3
66.540 2
66.543 3
66.545 2
66.548 2
66.550 2
66.552 2
66.555 2
66.557 2
66.559 3
66.562 3
66.564 3
66.567 4
66.569 4
66.571 4
66.574 5
66.576 4
66.579 5
66.581 5
66.583 3
66.586 3
66.588 2
66.591 3
66.593 2
66.595 2
66.598 1
66.600 2
66.603 2
66.605 1
66.607 2
66.610 1
66.612 0
66.615 -0
66.617 0
66.619 -0
66.622 -1
66.624 -1
66.627 -1
66.629 -1
66.631 -1
66.634 -1
66.636 -1
66.638 0
66.641 0
66.643 0
66.646 1
66.648 1
66.650 1
66.653 1
66.655 2
66.658 2
66.660 2
66.662 2
66.665 2
66.667 2
66.670 3
66.672 3
66.674 3
66.677 3
66.679 4
66.682 4
66.684 4
66.686 4
66.689 4
66.691 3
66.694 3
66.696 3
66.698 3
66.701 4
66.703 3
66.706 3
66.708 4
66.710 3
66.713 2
66.715 2
66.717 2
66.720 1
66.722 1
66.725 2
66.727 1
66.729 0
66.732 -0
66.734 0
66.737 0
66.739 0
66.741 0
66.744 1
66.746 1
66.749 1
66.751 1
66.753 2
66.756 1
66.758 1
66.761 1
66.763 1
66.765 1
66.768 1
66.770 0
66.773 1
66.775 1
66.777 1
66.780 2
66.782 2
66.785 2
66.787 2
66.789 2
66.792 2
66.794 2
66.797 2
66.799 2
66.801 2
66.804 3
66.806 3
66.808 3
66.811 3
66.813 3
66.816 3
66.818 3
66.820 3
66.823 3
66.825 3
66.828 3
66.830 3
66.832 3
66.835 2
66.837 2
66.840 3
66.842 3
66.844 3
66.847 3
66.849 3
66.852 3
66.854 4
66.856 3
66.859 4
66.861 4
66.864 4
66.866 3
66.868 3
66.871 3
66.873 3
66.876 3
66.878 3
66.880 3
66.883 3
66.885 3
66.888 3
66.890 4
66.892 3
66.895 3
66.897 2
66.900 2
66.902 1
66.904 1
66.907 1
66.909 1
66.912 1
66.914 1
66.916 2
66.919 1
66.921 0
66.923 0
66.926 0
66.928 1
66.931 1
66.933 1
66.935 1
66.938 1
66.940 1
66.943 1
66.945 1
66.947 2
66.950 2
66.952 1
66.955 2
66.957 1
66.959 1
66.962 1
66.964 1
66.967 2
66.969 1
66.971 1
66.974 1
66.976 1
66.979 1
66.981 2
66.983 2
66.986 1
66.988 2
66.991 2
66.993 2
66.995 2
66.998 2
67.000 2
67.003 2
67.005 2
67.007 2
67.010 2
67.012 3
67.015 3
67.017 3
67.019 3
67.022 3
67.024 3
67.027 2
67.029 2
67.031 3
67.034 3
67.036 3
67.039 3
67.041 3
67.043 2
67.046 3
67.048 3
67.051 3
67.053 3
67.055 3
67.058 2
67.060 2
67.063 2
67.065 1
67.067 1
67.070 1
67.072 1
67.075 1
67.077 1
67.079 1
67.082 1
67.084 1
67.087 1
67.089 1
67.091 1
67.094 0
67.096 1
67.098 1
67.101 1
67.103 2
67.106 2
67.108 2
67.110 2
67.113 2
67.115 2
67.118 3
67.120 3
67.122 3
67.125 2
67.127 3
67.130 2
67.132 2
67.134 2
67.137 2
67.139 2
67.142 2
67.144 3
67.146 3
67.149 3
67.151 3
67.154 3
67.156 3
67.158 3
67.161 3
67.163 3
67.166 3
67.168 3
67.170 3
67.173 3
67.175 3
67.178 4
67.180 4
67.182 4
67.185 4
67.187 4
67.190 5
67.192 5
67.194 4
67.197 5
67.199 5
67.202 5
67.204 5
67.206 5
67.209 5
67.211 5
67.214 5
67.216 4
67.218 4
67.221 4
67.223 4
67.226 4
67.228 3
67.230 2
67.233 2
67.235 2
67.238 2
67.240 1
67.242 1
67.245 1
67.247 1
67.250 1
67.252 0
67.254 0
67.257 0
67.259 -1
67.262 -1
67.264 -0
67.266 -0
67.269 -1
67.271 -0
67.274 -1
67.276 -0
67.278 0
67.281 0
67.283 1
67.286 0
67.288 1
67.290 1
67.293 1
67.295 1
67.298 2
67.300 2
67.302 1
67.305 2
67.307 2
67.310 2
67.312 3
67.314 3
67.317 2
67.319 3
67.322 4
67.324 3
67.326 3
67.329 4
67.331 4
67.334 4
67.336 4
67.338 4
67.341 4
67.343 4
67.346 4
67.348 3
67.350 3
67.353 3
67.355 2
67.358 2
67.360 2
67.362 2
67.365 1
67.367 1
67.370 1
67.372 0
67.374 -0
67.377 -0
67.379 -0
67.382 -1
67.384 -1
67.386 -0
67.389 -1
67.391 -1
67.394 -1
67.396 -1
67.398 -1
67.401 -1
67.403 -1
67.406 -2
67.408 -1
67.410 -1
67.413 -0
67.415 -0
67.418 -0
67.420 0
67.422 1
67.425 1
67.427 2
67.430 2
67.432 2
67.434 2
67.437 3
67.439 3
67.442 3
67.444 4
67.446 4
67.449 4
67.451 4
67.454 4
67.456 4
67.458 4
67.461 4
67.463 3
67.466 3
67.468 3
67.470 3
67.473 3
67.475 2
67.478 3
67.480 3
67.482 2
67.485 3
67.487 3
67.490 2
67.492 2
67.494 2
67.497 2
67.499 2
67.502 2
67.504 1
67.506 1
67.509 1
67.511 1
67.514 2
67.516 2
67.519 2
67.521 2
67.523 2
67.526 2
67.528 2
67.531 2
67.533 2
67.535 3
67.538 3
67.540 2
67.543 2
67.545 2
67.547 2
67.550 2
67.552 2
67.555 1
67.557 1
67.559 1
67.562 0
67.564 1
67.567 -0
67.569 -0
67.571 -1
67.574 -2
67.576 -2
67.579 -2
67.581 -2
67.583 -3
67.586 -3
67.588 -3
67.591 -4
67.593 -4
67.595 -4
67.598 -4
67.600 -3
67.603 -3
67.605 -3
67.607 -3
67.610 -3
67.612 -2
67.615 -2
67.617 -2
67.619 -2
67.622 -1
67.624 -0
67.627 -0
67.629 -0
67.631 0
67.634 1
67.636 1
67.639 1
67.641 2
67.643 1
67.646 1
67.648 1
67.651 1
67.653 1
67.655 2
67.658 3
67.660 3
67.663 3
67.665 3
67.667 3
67.670 3
67.672 3
67.675 3
67.677 2
67.679 3
67.682 2
67.684 2
67.687 3
67.689 2
67.692 2
67.694 3
67.696 2
67.699 1
67.701 1
67.704 2
67.706 2
67.708 2
67.711 2
67.713 1
67.716 1
67.718 1
67.720 1
67.723 2
67.725 1
67.728 1
67.730 2
67.732 3
67.735 2
67.737 2
67.740 2
67.742 1
67.744 1
67.747 1
67.749 1
67.752 1
67.754 1
67.756 2
67.759 1
67.761 2
67.764 2
67.766 3
67.768 3
67.771 2
67.773 1
67.776 1
67.778 1
67.780 1
67.783 1
67.785 0
67.788 -0
67.790 1
67.792 1
67.795 1
67.797 1
67.800 -0
67.802 -0
67.805 -0
67.807 -0
67.809 0
67.812 1
67.814 1
67.817 0
67.819 0
67.821 -0
67.824 0
67.826 0
67.829 1
67.831 1
67.833 1
67.836 0
67.838 1
67.841 1
67.843 0
67.845 0
67.848 1
67.850 1
67.853 1
67.855 1
67.857 1
67.860 1
67.862 1
67.865 1
67.867 2
67.869 2
67.872 2
67.874 2
67.877 2
67.879 1
67.881 1
67.884 1
67.886 1
67.889 1
67.891 1
67.894 0
67.896 1
67.898 2
67.901 2
67.903 2
67.906 2
67.908 2
67.910 2
67.913 2
67.915 2
67.918 2
67.920 3
67.922 2
67.925 2
67.927 2
67.930 2
67.932 2
67.934 2
67.937 2
67.939 2
67.942 2
67.944 1
67.946 1
67.949 2
67.951 1
67.954 2
67.956 2
67.958 2
67.961 2
67.963 1
67.966 1
67.968 2
67.971 2
67.973 3
67.975 3
67.978 3
67.980 3
67.983 3
67.985 3
67.987 3
67.990 3
67.992 3
67.995 2
67.997 3
67.999 2
68.002 2
68.004 2
68.007 2
68.009 2
68.011 2
68.014 2
68.016 2
68.019 1
68.021 1
68.023 1
68.026 1
68.028 1
68.031 1
68.033 1
68.035 0
68.038 0
68.040 1
68.043 1
68.045 0
68.048 -0
68.050 -0
68.052 -0
68.055 -0
68.057 -0
68.060 -0
68.062 -1
68.064 -1
68.067 -1
68.069 -1
68.072 -1
68.074 -1
68.076 -1
68.079 0
68.081 -0
68.084 0
68.086 1
68.088 1
68.091 1
68.093 1
68.096 1
68.098 1
68.100 1
68.103 1
68.105 1
68.108 1
68.110 1
68.113 1
68.115 1
68.117 1
68.120 1
68.122 1
68.125 0
68.127 0
68.129 0
68.132 1
68.134 1
68.137 1
68.139 1
68.141 1
68.144 1
68.146 1
68.149 1
68.151 1
68.153 -0
68.156 -0
68.158 0
68.161 -0
68.163 0
68.165 0
68.168 0
68.170 0
68.173 0
68.175 0
68.178 1
68.180 0
68.182 -0
68.185 0
68.187 0
68.190 0
68.192 0
68.194 1
68.197 1
68.199 0
68.202 0
68.204 0
68.206 1
68.209 0
68.211 0
68.214 1
68.216 1
68.218 1
68.221 1
68.223 1
68.226 0
68.228 0
68.231 1
68.233 1
68.235 1
68.238 1
68.240 0
68.243 1
68.245 0
68.247 0
68.250 1
68.252 1
68.255 0
68.257 0
68.259 0
68.262 -0
68.264 0
68.267 1
68.269 0
68.271 1
68.274 1
68.276 1
68.279 1
68.281 1
68.284 1
68.286 2
68.288 1
68.291 1
68.293 1
68.296 2
68.298 2
68.300 3
68.303 3
68.305 3
68.308 4
68.310 4
68.312 4
68.315 5
68.317 5
68.320 5
68.322 5
68.324 5
68.327 4
68.329 5
68.332 5
68.334 5
68.337 4
68.339 4
68.341 4
68.344 4
68.346 4
68.349 3
68.351 2
68.353 3
68.356 2
68.358 2
68.361 2
68.363 1
68.365 1
68.368 1
68.370 1
68.373 1
68.375 1
68.378 1
68.380 0
68.382 1
68.385 -0
68.387 -0
68.390 -0
68.392 -0
68.394 0
68.397 0
68.399 0
68.402 1
68.404 1
68.406 1
68.409 2
68.411 1
68.414 1
68.416 1
68.418 1
68.421 1
68.423 1
68.426 2
68.428 1
68.431 1
68.433 1
68.435 1
68.438 2
68.440 2
68.443 2
68.445 2
68.447 2
68.450 2
68.452 2
68.455 2
68.457 2
68.459 3
68.462 3
68.464 3
68.467 3
68.469 3
68.472 3
68.474 3
68.476 3
68.479 3
68.481 4
68.484 4
68.486 4
68.488 3
68.491 3
68.493 3
68.496 3
68.498 4
68.500 4
68.503 3
68.505 3
68.508 3
68.510 2
68.513 2
68.515 1
68.517 1
68.520 1
68.522 0
68.525 1
68.527 1
68.529 1
68.532 1
68.534 1
68.537 1
68.539 2
68.541 2
68.544 2
68.546 3
68.549 3
68.551 3
68.554 3
68.556 3
68.558 2
68.561 3
68.563 2
68.566 2
68.568 3
68.570 2
68.573 2
68.575 3
68.578 3
68.580 3
68.582 3
68.585 3
68.587 3
68.590 3
68.592 3
68.595 2
68.597 3
68.599 2
68.602 2
68.604 3
68.607 2
68.609 1
68.611 1
68.614 1
68.616 1
68.619 1
68.621 1
68.623 1
68.626 1
68.628 1
68.631 1
68.633 2
68.636 2
68.638 2
68.640 3
68.643 2
68.645 2
68.648 2
68.650 2
68.652 2
68.655 2
68.657 2
68.660 1
68.662 1
68.664 0
68.667 -0
68.669 -1
68.672 -0
68.674 -0
68.677 0
68.679 0
68.681 0
68.684 -0
68.686 -0
68.689 -0
68.691 -0
68.693 -0
68.696 0
68.698 -0
68.701 0
68.703 0
68.706 0
68.708 0
68.710 0
68.713 1
68.715 1
68.718 1
68.720 2
68.722 2
68.725 2
68.727 2
68.730 2
68.732 2
68.734 2
68.737 3
68.739 2
68.742 2
68.744 2
68.747 2
68.749 3
68.751 3
68.754 2
68.756 3
68.759 3
68.761 3
68.763 4
68.766 3
68.768 4
68.771 4
68.773 4
68.776 3
68.778 4
68.780 4
68.783 4
68.785 5
68.788 4
68.790 4
68.792 4
68.795 4
68.797 4
68.800 4
68.802 4
68.804 4
68.807 5
68.809 4
68.812 4
68.814 4
68.817 4
68.819 4
68.821 4
68.824 4
68.826 3
68.829 3
68.831 2
68.833 2
68.836 3
68.838 2
68.841 2
68.843 2
68.846 2
68.848 1
68.850 1
68.853 1
68.855 1
68.858 2
68.860 2
68.862 2
68.865 2
68.867 2
68.870 2
68.872 2
68.874 2
68.877 1
68.879 2
68.882 1
68.884 1
68.887 1
68.889 1
68.891 0
68.894 0
68.896 0
68.899 -0
68.901 0
68.903 0
68.906 0
68.908 0
68.911 1
68.913 1
68.916 1
68.918 1
68.920 1
68.923 1
68.925 1
68.928 1
68.930 1
68.932 1
68.935 1
68.937 2
68.940 2
68.942 2
68.945 2
68.947 2
68.949 2
68.952 2
68.954 2
68.957 1
68.959 1
68.961 1
68.964 1
68.966 2
68.969 2
68.971 2
68.974 2
68.976 2
68.978 2
68.981 1
68.983 1
68.986 0
68.988 0
68.990 -0
68.993 -1
68.995 -1
68.998 -1
69.000 -1
69.003 -1
69.005 -1
69.007 -1
69.010 -1
69.012 -1
69.015 -1
69.017 -1
69.019 -1
69.022 -1
69.024 -0
69.027 0
69.029 0
69.032 1
69.034 1
69.036 1
69.039 1
69.041 1
69.044 1
69.046 2
69.048 1
69.051 1
69.053 2
69.056 2
69.058 1
69.061 1
69.063 2
69.065 2
69.068 3
69.070 4
69.073 4
69.075 4
69.077 4
69.080 4
69.082 4
69.085 4
69.087 4
69.090 4
69.092 4
69.094 4
69.097 4
69.099 4
69.102 4
69.104 4
69.106 4
69.109 4
69.111 4
69.114 3
69.116 3
69.119 3
69.121 3
69.123 3
69.126 3
69.128 3
69.131 3
69.133 3
69.135 3
69.138 3
69.140 2
69.143 2
69.145 0
69.148 0
69.150 0
69.152 -0
69.155 0
69.157 -0
69.160 -1
69.162 0
69.164 -0
69.167 -1
69.169 -1
69.172 -0
69.174 -0
69.177 -0
69.179 0
69.181 -0
69.184 -1
69.186 -1
69.189 -1
69.191 -0
69.193 0
69.196 0
69.198 0
69.201 1
69.203 0
69.206 0
69.208 1
69.210 1
69.213 1
69.215 1
69.218 1
69.220 1
69.222 1
69.225 1
69.227 2
69.230 2
69.232 2
69.235 2
69.237 2
69.239 2
69.242 2
69.244 2
69.247 2
69.249 2
69.252 2
69.254 2
69.256 2
69.259 2
69.261 2
69.264 3
69.266 3
69.268 3
69.271 3
69.273 2
69.276 2
69.278 2
69.281 2
69.283 1
69.285 1
69.288 1
69.290 1
69.293 1
69.295 1
69.297 1
69.300 1
69.302 1
69.305 0
69.307 0
69.310 -0
69.312 0
69.314 0
69.317 -0
69.319 -1
69.322 -0
69.324 -1
69.326 -1
69.329 -1
69.331 -1
69.334 -2
69.336 -2
69.339 -2
69.341 -2
69.343 -2
69.346 -2
69.348 -2
69.351 -3
69.353 -2
69.356 -3
69.358 -2
69.360 -2
69.363 -2
69.365 -1
69.368 -1
69.370 -1
69.372 -0
69.375 -0
69.377 -0
69.380 -0
69.382 0
69.385 -0
69.387 1
69.389 1
69.392 1
69.394 1
69.397 2
69.399 2
69.401 3
69.404 3
69.406 3
69.409 3
69.411 3
69.414 3
69.416 4
69.418 4
69.421 4
69.423 3
69.426 3
69.428 3
69.431 3
69.433 3
69.435 2
69.438 2
69.440 2
69.443 1
69.445 1
69.447 1
69.450 1
69.452 1
69.455 1
69.457 -0
69.460 0
69.462 -0
69.464 -0
69.467 0
69.469 1
69.472 -0
69.474 -0
69.477 -0
69.479 -0
69.481 0
69.484 0
69.486 0
69.489 1
69.491 1
69.493 1
69.496 1
69.498 1
69.501 1
69.503 1
69.506 1
69.508 1
69.510 2
69.513 2
69.515 2
69.518 2
69.520 2
69.523 2
69.525 3
69.527 2
69.530 2
69.532 2
69.535 1
69.537 1
69.539 2
69.542 2
69.544 1
69.547 1
69.549 1
69.552 1
69.554 1
69.556 1
69.559 1
69.561 1
69.564 1
69.566 1
69.569 2
69.571 1
69.573 2
69.576 2
69.578 2
69.581 2
69.583 2
69.585 3
69.588 3
69.590 4
69.593 4
69.595 4
69.598 4
69.600 4
69.602 4
69.605 4
69.607 4
69.610 4
69.612 5
69.615 5
69.617 4
69.619 4
69.622 4
69.624 4
69.627 4
69.629 4
69.631 4
69.634 3
69.636 3
69.639 2
69.641 2
69.644 1
69.646 1
69.648 1
69.651 1
69.653 0
69.656 -0
69.658 -0
69.661 -1
69.663 0
69.665 -0
69.668 -1
69.670 -0
69.673 -0
69.675 -0
69.678 -0
69.680 -0
69.682 -1
69.685 0
69.687 -0
69.690 0
69.692 0
69.694 1
69.697 0
69.699 1
69.702 1
69.704 1
69.707 2
69.709 2
69.711 3
69.714 3
69.716 3
69.719 2
69.721 3
69.724 3
69.726 3
69.728 3
69.731 3
69.733 3
69.736 3
69.738 4
69.741 4
69.743 3
69.745 3
69.748 3
69.750 3
69.753 3
69.755 3
69.757 4
69.760 4
69.762 4
69.765 4
69.767 3
69.770 3
69.772 4
69.774 4
69.777 3
69.779 3
69.782 3
69.784 3
69.787 2
69.789 3
69.791 2
69.794 3
69.796 3
69.799 2
69.801 3
69.804 3
69.806 3
69.808 3
69.811 3
69.813 3
69.816 3
69.818 3
69.820 2
69.823 2
69.825 2
69.828 1
69.830 2
69.833 2
69.835 2
69.837 2
69.840 3
69.842 3
69.845 3
69.847 3
69.850 3
69.852 3
69.854 3
69.857 2
69.859 3
69.862 2
69.864 2
69.867 2
69.869 2
69.871 3
69.874 2
69.876 2
69.879 2
69.881 2
69.884 1
69.886 1
69.888 0
69.891 0
69.893 -1
69.896 -0
69.898 -1
69.900 -1
69.903 -1
69.905 -1
69.908 -2
69.910 -2
69.913 -2
69.915 -2
69.917 -2
69.920 -2
69.922 -3
69.925 -3
69.927 -3
69.930 -3
69.932 -3
69.934 -2
69.937 -2
69.939 -2
69.942 -1
69.944 -2
69.947 -1
69.949 -1
69.951 -2
69.954 -1
69.956 -1
69.959 -1
69.961 -1
69.964 -1
69.966 -1
69.968 -0
69.971 -1
69.973 -0
69.976 1
69.978 1
69.981 2
69.983 2
69.985 2
69.988 1
69.990 2
69.993 1
69.995 1
69.997 2
70.000 1
70.002 2
70.005 2
70.007 2
70.010 3
70.012 3
70.014 3
70.017 3
70.019 3
70.022 3
70.024 3
70.027 3
70.029 2
70.031 2
70.034 2
70.036 2
70.039 2
70.041 2
70.044 2
70.046 2
70.048 1
70.051 1
70.053 0
70.056 0
70.058 0
70.061 -0
70.063 -0
70.065 0
70.068 -0
70.070 -0
70.073 -1
70.075 -1
70.078 -1
70.080 -1
70.082 -1
70.085 -1
70.087 -1
70.090 -1
70.092 -1
70.095 -1
70.097 -0
70.099 0
70.102 0
70.104 -0
70.107 0
70.109 1
70.112 2
70.114 2
70.116 2
70.119 2
70.121 2
70.124 2
70.126 3
70.128 2
70.131 2
70.133 2
70.136 3
70.138 3
70.141 3
70.143 3
70.145 3
70.148 2
70.150 3
70.153 3
70.155 2
70.158 3
70.160 3
70.162 2
70.165 2
70.167 2
70.170 2
70.172 3
70.175 2
70.177 2
70.179 2
70.182 1
70.184 1
70.187 1
70.189 1
70.192 0
70.194 0
70.196 0
70.199 -0
70.201 0
70.204 -0
70.206 -0
70.209 0
70.211 0
70.213 -0
70.216 -0
70.218 1
70.221 1
70.223 1
70.226 0
70.228 0
70.230 1
70.233 1
70.235 1
70.238 1
70.240 1
70.243 2
70.245 1
70.247 2
70.250 2
70.252 1
70.255 1
70.257 1
70.260 2
70.262 3
70.264 3
70.267 3
70.269 4
70.272 3
70.274 3
70.277 3
70.279 4
70.281 4
70.284 4
70.286 3
70.289 4
70.291 4
70.294 3
70.296 4
70.298 4
70.301 4
70.303 3
70.306 3
70.308 3
70.311 3
70.313 3
70.315 3
70.318 3
70.320 3
70.323 2
70.325 2
70.328 2
70.330 2
70.332 2
70.335 1
70.337 1
70.340 0
70.342 0
70.345 0
70.347 0
70.349 0
70.352 -0
70.354 -0
70.357 -1
70.359 -0
70.362 -1
70.364 -1
70.366 -1
70.369 -0
70.371 0
70.374 0
70.376 0
70.379 -0
70.381 -0
70.383 -0
70.386 0
70.388 0
70.391 1
70.393 1
70.396 1
70.398 1
70.400 1
70.403 1
70.405 1
70.408 1
70.410 1
70.413 1
70.415 1
70.417 1
70.420 1
70.422 0
70.425 1
70.427 0
70.430 0
70.432 0
70.434 0
70.437 0
70.439 -0
70.442 0
70.444 -0
70.447 -0
70.449 -0
70.451 0
70.454 0
70.456 0
70.459 -0
70.461 -0
70.464 0
70.466 0
70.468 -0
70.471 1
70.473 1
70.476 1
70.478 2
70.481 2
70.483 2
70.485 2
70.488 2
70.490 2
70.493 3
70.495 4
70.498 4
70.500 4
70.502 4
70.505 4
70.507 4
70.510 4
70.512 4
70.515 5
70.517 5
70.519 5
70.522 5
70.524 5
70.527 5
70.529 5
70.532 5
70.534 5
70.537 5
70.539 5
70.541 4
70.544 4
70.546 3
70.549 2
70.551 2
70.554 2
70.556 1
70.558 1
70.561 0
70.563 -0
70.566 -1
70.568 -1
70.571 -2
70.573 -1
70.575 -2
70.578 -3
70.580 -3
70.583 -2
70.585 -2
70.588 -2
70.590 -3
70.592 -3
70.595 -2
70.597 -2
70.600 -2
70.602 -1
70.605 -1
70.607 -1
70.609 -1
70.612 -1
70.614 -1
70.617 -1
70.619 -1
70.622 -0
70.624 0
70.626 1
70.629 0
70.631 1
70.634 1
70.636 1
70.639 2
70.641 2
70.643 2
70.646 2
70.648 2
70.651 1
70.653 1
70.656 1
70.658 1
70.661 1
70.663 1
70.665 0
70.668 0
70.670 0
70.673 -0
70.675 -0
70.678 -0
70.680 -1
70.682 -0
70.685 -0
70.687 -1
70.690 -0
70.692 0
70.695 1
70.697 1
70.699 0
70.702 1
70.704 1
70.707 2
70.709 1
70.712 1
70.714 1
70.716 1
70.719 1
70.721 1
70.724 0
70.726 1
70.729 1
70.731 1
70.733 1
70.736 2
70.738 1
70.741 1
70.743 1
70.746 1
70.748 2
70.750 2
70.753 1
70.755 2
70.758 2
70.760 1
70.763 1
70.765 1
70.768 1
70.770 2
70.772 2
70.775 1
70.777 1
70.780 1
70.782 1
70.785 1
70.787 1
70.789 1
70.792 1
70.794 2
70.797 2
70.799 2
70.802 2
70.804 2
70.806 2
70.809 1
70.811 2
70.814 2
70.816 2
70.819 2
70.821 2
70.823 2
70.826 2
70.828 2
70.831 2
70.833 2
70.836 2
70.838 2
70.841 1
70.843 1
70.845 2
70.848 1
70.850 1
70.853 1
70.855 1
70.858 2
70.860 2
70.862 3
70.865 3
70.867 3
70.870 3
70.872 3
70.875 4
70.877 4
70.879 5
70.882 5
70.884 4
70.887 5
70.889 4
70.892 5
70.894 5
70.896 4
70.899 4
70.901 5
70.904 4
70.906 4
70.909 4
70.911 4
70.914 4
70.916 3
70.918 3
70.921 3
70.923 3
70.926 3
70.928 2
70.931 2
70.933 2
70.935 2
70.938 1
70.940 1
70.943 0
70.945 0
70.948 -0
70.950 -1
70.952 -1
70.955 -1
70.957 -1
70.960 -1
70.962 -1
70.965 -1
70.967 0
70.970 1
70.972 0
70.974 1
70.977 1
70.979 1
70.982 2
70.984 2
70.987 2
70.989 2
70.991 2
70.994 2
70.996 2
70.999 2
71.001 2
71.004 3
71.006 2
71.008 1
71.011 2
71.013 2
71.016 2
71.018 2
71.021 1
71.023 1
71.026 0
71.028 -0
71.030 0
71.033 1
71.035 0
71.038 0
71.040 0
71.043 0
71.045 0
71.047 0
71.050 -0
71.052 -0
71.055 0
71.057 -0
71.060 -1
71.062 -1
71.064 -1
71.067 -1
71.069 -0
71.072 1
71.074 1
71.077 1
71.079 1
71.082 1
71.084 2
71.086 2
71.089 2
71.091 2
71.094 2
71.096 2
71.099 2
71.101 3
71.103 3
71.106 3
71.108 3
71.111 3
71.113 4
71.116 3
71.118 2
71.121 3
71.123 4
71.125 3
71.128 4
71.130 3
71.133 2
71.135 3
71.138 2
71.140 2
71.142 3
71.145 2
71.147 1
71.150 1
71.152 1
71.155 1
71.157 1
71.159 1
71.162 0
71.164 0
71.167 0
71.169 -0
71.172 -1
71.174 -0
71.177 -0
71.179 1
71.181 0
71.184 0
71.186 1
71.189 1
71.191 0
71.194 1
71.196 1
71.198 1
71.201 1
71.203 1
71.206 1
71.208 1
71.211 2
71.213 2
71.216 2
71.218 2
71.220 1
71.223 2
71.225 2
71.228 2
71.230 1
71.233 2
71.235 1
71.237 2
71.240 2
71.242 1
71.245 1
71.247 1
71.250 0
71.252 1
71.255 1
71.257 0
71.259 1
71.262 2
71.264 1
71.267 1
71.269 1
71.272 1
71.274 1
71.276 1
71.279 1
71.281 1
71.284 1
71.286 1
71.289 2
71.291 2
71.294 2
71.296 2
71.298 2
71.301 2
71.303 2
71.306 2
71.308 2
71.311 2
71.313 2
71.315 2
71.318 2
71.320 2
71.323 2
71.325 2
71.328 2
71.330 2
71.333 2
71.335 2
71.337 1
71.340 0
71.342 0
71.345 0
71.347 1
71.350 1
71.352 1
71.354 1
71.357 1
71.359 1
71.362 2
71.364 2
71.367 1
71.369 2
71.372 3
71.374 2
71.376 2
71.379 3
71.381 3
71.384 3
71.386 3
71.389 3
71.391 3
71.394 3
71.396 3
71.398 3
71.401 3
71.403 3
71.406 3
71.408 4
71.411 4
71.413 4
71.415 4
71.418 3
71.420 3
71.423 2
71.425 2
71.428 2
71.430 2
71.433 1
71.435 1
71.437 1
71.440 0
71.442 0
71.445 0
71.447 -0
71.450 0
71.452 0
71.454 1
71.457 2
71.459 2
71.462 3
71.464 3
71.467 3
71.469 4
71.472 4
71.474 4
71.476 5
71.479 5
71.481 6
71.484 6
71.486 6
71.489 6
71.491 6
71.494 6
71.496 6
71.498 7
71.501 7
71.503 7
71.506 6
71.508 6
71.511 6
71.513 6
71.515 7
71.518 6
71.520 6
71.523 5
71.525 5
71.528 4
71.530 3
71.533 3
71.535 3
71.537 3
71.540 3
71.542 2
71.545 2
71.547 2
71.550 1
71.552 1
71.555 1
71.557 0
71.559 1
71.562 1
71.564 0
71.567 1
71.569 1
71.572 0
71.574 0
71.576 0
71.579 -0
71.581 0
71.584 0
71.586 -0
71.589 0
71.591 0
71.594 0
71.596 0
71.598 1
71.601 0
71.603 1
71.606 1
71.608 1
71.611 1
71.613 1
71.616 1
71.618 1
71.620 2
71.623 1
71.625 2
71.628 2
71.630 1
71.633 2
71.635 2
71.637 2
71.640 2
71.642 2
71.645 3
71.647 4
71.650 4
71.652 4
71.655 4
71.657 3
71.659 3
71.662 3
71.664 4
71.667 4
71.669 4
71.672 5
71.674 5
71.677 5
71.679 4
71.681 4
71.684 4
71.686 3
71.689 3
71.691 4
71.694 4
71.696 3
71.699 4
71.701 4
71.703 4
71.706 4
71.708 4
71.711 4
71.713 4
71.716 4
71.718 4
71.720 3
71.723 4
71.725 4
71.728 4
71.730 4
71.733 3
71.735 3
71.738 4
71.740 3
71.742 3
71.745 3
71.747 3
71.750 4
71.752 4
71.755 4
71.757 4
71.760 4
71.762 3
71.764 3
71.767 2
71.769 2
71.772 3
71.774 3
71.777 2
71.779 1
71.782 1
71.784 0
71.786 0
71.789 -1
71.791 -1
71.794 -1
71.796 -1
71.799 -2
71.801 -2
71.804 -2
71.806 -2
71.808 -3
71.811 -3
71.813 -3
71.816 -2
71.818 -2
71.821 -3
71.823 -2
71.825 -2
71.828 -3
71.830 -3
71.833 -2
71.835 -2
71.838 -1
71.840 -1
71.843 -1
71.845 -1
71.847 -1
71.850 -0
71.852 0
71.855 1
71.857 1
71.860 2
71.862 2
71.865 2
71.867 2
71.869 2
71.872 2
71.874 2
71.877 2
71.879 2
71.882 3
71.884 3
71.887 2
71.889 2
71.891 2
71.894 2
71.896 2
71.899 2
71.901 1
71.904 1
71.906 0
71.909 -1
71.911 -0
71.913 0
71.916 1
71.918 1
71.921 1
71.923 2
71.926 2
71.928 2
71.931 2
71.933 1
71.935 1
71.938 1
71.940 1
71.943 1
71.945 1
71.948 2
71.950 1
71.953 2
71.955 2
71.957 2
71.960 2
71.962 3
71.965 3
71.967 3
71.970 4
71.972 4
71.975 3
71.977 4
71.979 4
71.982 4
71.984 4
71.987 4
71.989 4
71.992 4
71.994 4
71.997 4
71.999 4
72.001 4
72.004 4
72.006 4
72.009 4
72.011 4
72.014 4
72.016 4
72.019 4
72.021 5
72.023 6
72.026 6
72.028 6
72.031 6
72.033 5
72.036 5
72.038 5
72.041 4
72.043 4
72.045 3
72.048 2
72.050 2
72.053 2
72.055 2
72.058 2
72.060 2
72.063 2
72.065 2
72.067 2
72.070 2
72.072 2
72.075 2
72.077 2
72.080 2
72.082 2
72.085 2
72.087 2
72.089 2
72.092 3
72.094 3
72.097 3
72.099 3
72.102 3
72.104 3
72.107 3
72.109 3
72.111 3
72.114 3
72.116 3
72.119 3
72.121 3
72.124 3
72.126 3
72.129 3
72.131 3
72.133 3
72.136 3
72.138 3
72.141 3
72.143 2
72.146 2
72.148 3
72.151 3
72.153 3
72.155 3
72.158 3
72.160 3
72.163 3
72.165 4
72.168 4
72.170 4
72.173 5
72.175 5
72.177 5
72.180 5
72.182 6
72.185 6
72.187 6
72.190 6
72.192 6
72.195 6
72.197 7
72.199 7
72.202 7
72.204 7
72.207 6
72.209 6
72.212 6
72.214 6
72.217 5
72.219 5
72.222 4
72.224 4
72.226 4
72.229 4
72.231 3
72.234 4
72.236 4
72.239 3
72.241 4
72.244 3
72.246 3
72.248 3
72.251 3
72.253 3
72.256 3
72.258 4
72.261 4
72.263 3
72.266 3
72.268 2
72.270 2
72.273 2
72.275 3
72.278 3
72.280 3
72.283 3
72.285 3
72.288 3
72.290 2
72.292 2
72.295 2
72.297 1
72.300 2
72.302 2
72.305 2
72.307 3
72.310 3
72.312 2
72.314 1
72.317 1
72.319 1
72.322 1
72.324 1
72.327 0
72.329 1
72.332 1
72.334 2
72.337 2
72.339 2
72.341 3
72.344 3
72.346 4
72.349 3
72.351 4
72.354 4
72.356 3
72.359 4
72.361 4
72.363 5
72.366 5
72.368 5
72.371 5
72.373 5
72.376 5
72.378 4
72.381 5
72.383 5
72.385 5
72.388 5
72.390 4
72.393 4
72.395 4
72.398 4
72.400 4
72.403 4
72.405 4
72.408 3
72.410 4
72.412 4
72.415 3
72.417 3
72.420 2
72.422 1
72.425 2
72.427 2
72.430 1
72.432 1
72.434 1
72.437 1
72.439 1
72.442 1
72.444 1
72.447 1
72.449 1
72.452 0
72.454 1
72.456 0
72.459 0
72.461 0
72.464 0
72.466 -0
72.469 -0
72.471 0
72.474 0
72.476 1
72.479 1
72.481 2
72.483 3
72.486 3
72.488 2
72.491 2
72.493 3
72.496 2
72.498 2
72.501 3
72.503 3
72.505 3
72.508 3
72.510 3
72.513 4
72.515 3
72.518 3
72.520 4
72.523 4
72.525 4
72.527 3
72.530 3
72.532 3
72.535 3
72.537 3
72.540 2
72.542 1
72.545 2
72.547 1
72.550 2
72.552 1
72.554 1
72.557 1
72.559 1
72.562 1
72.564 1
72.567 1
72.569 1
72.572 1
72.574 1
72.576 1
72.579 1
72.581 1
72.584 1
72.586 1
72.589 1
72.591 1
72.594 1
72.596 1
72.599 1
72.601 1
72.603 0
72.606 0
72.608 1
72.611 1
72.613 1
72.616 2
72.618 2
72.621 2
72.623 2
72.625 3
72.628 2
72.630 3
72.633 2
72.635 2
72.638 2
72.640 2
72.643 2
72.645 2
72.648 1
72.650 1
72.652 1
72.655 0
72.657 -0
72.660 -0
72.662 0
72.665 -0
72.667 0
72.670 0
72.672 0
72.674 1
72.677 1
72.679 1
72.682 1
72.684 1
72.687 2
72.689 1
72.692 1
72.694 1
72.697 1
72.699 1
72.701 1
72.704 1
72.706 1
72.709 1
72.711 1
72.714 1
72.716 0
72.719 1
72.721 1
72.724 0
72.726 0
72.728 1
72.731 0
72.733 0
72.736 1
72.738 1
72.741 1
72.743 1
72.746 1
72.748 1
72.750 1
72.753 1
72.755 1
72.758 1
72.760 -0
72.763 0
72.765 0
72.768 0
72.770 1
72.773 2
72.775 2
72.777 3
72.780 3
72.782 3
72.785 4
72.787 4
72.790 4
72.792 5
72.795 5
72.797 5
72.799 5
72.802 5
72.804 5
72.807 5
72.809 5
72.812 5
72.814 4
72.817 4
72.819 3
72.822 3
72.824 3
72.826 2
72.829 2
72.831 2
72.834 2
72.836 1
72.839 2
72.841 2
72.844 1
72.846 1
72.849 1
72.851 1
72.853 1
72.856 1
72.858 1
72.861 1
72.863 1
72.866 1
72.868 1
72.871 1
72.873 1
72.876 2
72.878 2
72.880 2
72.883 2
72.885 2
72.888 2
72.890 3
72.893 2
72.895 2
72.898 3
72.900 3
72.902 4
72.905 5
72.907 4
72.910 4
72.912 5
72.915 4
72.917 5
72.920 5
72.922 4
72.925 5
72.927 5
72.929 5
72.932 5
72.934 5
72.937 5
72.939 5
72.942 5
72.944 5
72.947 4
72.949 4
72.952 5
72.954 4
72.956 4
72.959 4
72.961 4
72.964 4
72.966 4
72.969 4
72.971 4
72.974 4
72.976 4
72.979 3
72.981 4
72.983 4
72.986 5
72.988 4
72.991 4
72.993 4
72.996 3
72.998 3
73.001 3
73.003 3
73.006 3
73.008 3
73.010 3
73.013 3
73.015 3
73.018 2
73.020 2
73.023 2
73.025 2
73.028 2
73.030 2
73.033 1
73.035 1
73.037 2
73.040 1
73.042 2
73.045 2
73.047 1
73.050 2
73.052 1
73.055 1
73.057 1
73.060 1
73.062 1
73.064 2
73.067 1
73.069 1
73.072 2
73.074 2
73.077 2
73.079 2
73.082 3
73.084 3
73.087 3
73.089 3
73.091 3
73.094 4
73.096 4
73.099 3
73.101 3
73.104 4
73.106 4
73.109 4
73.111 4
73.114 4
73.116 4
73.118 4
73.121 3
73.123 4
73.126 4
73.128 2
73.131 2
73.133 2
73.136 2
73.138 1
73.141 1
73.143 1
73.145 2
73.148 1
73.150 2
73.153 1
73.155 1
73.158 1
73.160 1
73.163 1
73.165 1
73.168 2
73.170 3
73.172 2
73.175 3
73.177 3
73.180 2
73.182 3
73.185 4
73.187 4
73.190 5
73.192 5
73.195 5
73.197 4
73.199 5
73.202 5
73.204 5
73.207 5
73.209 4
73.212 5
73.214 5
73.217 5
73.219 5
73.222 5
73.224 4
73.226 4
73.229 3
73.231 3
73.234 3
73.236 3
73.239 2
73.241 2
73.244 2
73.246 1
73.249 1
73.251 1
73.253 1
73.256 0
73.258 0
73.261 -0
73.263 0
73.266 -0
73.268 0
73.271 0
73.273 0
73.276 1
73.278 1
73.280 1
73.283 1
73.285 2
73.288 2
73.290 1
73.293 2
73.295 2
73.298 2
73.300 2
73.303 2
73.305 1
73.308 1
73.310 1
73.312 1
73.315 1
73.317 1
73.320 0
73.322 0
73.325 1
73.327 0
73.330 0
73.332 0
73.335 0
73.337 0
73.339 0
73.342 -0
73.344 -0
73.347 0
73.349 -1
73.352 -1
73.354 -0
73.357 0
73.359 0
73.362 0
73.364 -0
73.366 0
73.369 0
73.371 0
73.374 1
73.376 1
73.379 0
73.381 1
73.384 1
73.386 1
73.389 2
73.391 2
73.394 2
73.396 2
73.398 2
73.401 2
73.403 2
73.406 2
73.408 1
73.411 2
73.413 2
73.416 1
73.418 1
73.421 2
73.423 2
73.425 2
73.428 2
73.430 2
73.433 3
73.435 3
73.438 2
73.440 2
73.443 2
73.445 2
73.448 2
73.450 2
73.452 2
73.455 2
73.457 2
73.460 2
73.462 2
73.465 3
73.467 2
73.470 2
73.472 2
73.475 2
73.477 2
73.480 2
73.482 1
73.484 1
73.487 1
73.489 0
73.492 -0
73.494 -0
73.497 0
73.499 -0
73.502 -0
73.504 -1
73.507 -1
73.509 -0
73.511 -1
73.514 -1
73.516 -1
73.519 -1
73.521 -1
73.524 -1
73.526 -1
73.529 -1
73.531 -1
73.534 -0
73.536 -0
73.539 0
73.541 -0
73.543 -1
73.546 -1
73.548 -1
73.551 -1
73.553 -0
73.556 -0
73.558 -0
73.561 -0
73.563 0
73.566 1
73.568 1
73.570 1
73.573 1
73.575 2
73.578 1
73.580 1
73.583 2
73.585 1
73.588 1
73.590 1
73.593 1
73.595 1
73.598 1
73.600 1
73.602 1
73.605 1
73.607 1
73.610 1
73.612 1
73.615 1
73.617 1
73.620 1
73.622 1
73.625 1
73.627 1
73.630 1
73.632 1
73.634 1
73.637 1
73.639 1
73.642 1
73.644 2
73.647 2
73.649 2
73.652 2
73.654 1
73.657 1
73.659 1
73.661 1
73.664 2
73.666 2
73.669 2
73.671 2
73.674 2
73.676 2
73.679 2
73.681 2
73.684 2
73.686 3
73.689 3
73.691 3
73.693 3
73.696 3
73.698 3
73.701 3
73.703 2
73.706 3
73.708 3
73.711 1
73.713 2
73.716 1
73.718 1
73.721 1
73.723 1
73.725 1
73.728 1
73.730 1
73.733 0
73.735 0
73.738 0
73.740 0
73.743 0
73.745 0
73.748 0
73.750 -0
73.753 -0
73.755 -1
73.757 -1
73.760 -1
73.762 -1
73.765 -1
73.767 -2
73.770 -2
73.772 -2
73.775 -1
73.777 -1
73.780 -1
73.782 -0
73.785 -1
73.787 -1
73.789 -0
73.792 -1
73.794 0
73.797 1
73.799 1
73.802 1
73.804 1
73.807 1
73.809 1
73.812 2
73.814 1
73.816 1
73.819 1
73.821 1
73.824 1
73.826 3
73.829 3
73.831 3
73.834 3
73.836 2
73.839 3
73.841 3
73.844 3
73.846 3
73.848 4
73.851 4
73.853 4
73.856 4
73.858 4
73.861 4
73.863 3
73.866 3
73.868 4
73.871 4
73.873 4
73.876 4
73.878 4
73.880 3
73.883 3
73.885 3
73.888 3
73.890 3
73.893 3
73.895 2
73.898 2
73.900 2
73.903 3
73.905 3
73.908 3
73.910 3
73.913 3
73.915 2
73.917 2
73.920 2
73.922 2
73.925 1
73.927 1
73.930 1
73.932 1
73.935 1
73.937 1
73.940 1
73.942 0
73.945 -0
73.947 -0
73.949 0
73.952 0
73.954 -0
73.957 -0
73.959 -0
73.962 -0
73.964 -0
73.967 -0
73.969 -1
73.972 -1
73.974 -1
73.977 -1
73.979 -1
73.981 -0
73.984 -1
73.986 -1
73.989 -0
73.991 -1
73.994 -0
73.996 0
73.999 -0
74.001 0
74.004 0
74.006 1
74.009 1
74.011 1
74.013 2
74.016 2
74.018 2
74.021 2
74.023 2
74.026 3
74.028 2
74.031 3
74.033 3
74.036 3
74.038 4
74.041 5
74.043 4
74.045 4
74.048 5
74.050 5
74.053 4
74.055 5
74.058 5
74.060 5
74.063 4
74.065 4
74.068 4
74.070 5
74.073 5
74.075 5
74.078 4
74.080 4
74.082 4
74.085 5
74.087 4
74.090 4
74.092 4
74.095 3
74.097 3
74.100 3
74.102 3
74.105 3
74.107 2
74.110 1
74.112 1
74.114 1
74.117 1
74.119 2
74.122 2
74.124 1
74.127 1
74.129 1
74.132 0
74.134 1
74.137 1
74.139 1
74.142 1
74.144 1
74.147 0
74.149 1
74.151 1
74.154 1
74.156 1
74.159 1
74.161 1
74.164 2
74.166 2
74.169 1
74.171 1
74.174 1
74.176 1
74.179 2
74.181 2
74.183 1
74.186 1
74.188 1
74.191 1
74.193 2
74.196 1
74.198 1
74.201 1
74.203 0
74.206 0
74.208 1
74.211 1
74.213 1
74.216 2
74.218 1
74.220 1
74.223 1
74.225 2
74.228 1
74.230 1
74.233 2
74.235 1
74.238 1
74.240 1
74.243 1
74.245 2
74.248 2
74.250 2
74.252 2
74.255 2
74.257 1
74.260 1
74.262 2
74.265 2
74.267 1
74.270 1
74.272 1
74.275 1
74.277 1
74.280 1
74.282 1
74.285 1
74.287 1
74.289 1
74.292 1
74.294 1
74.297 0
74.299 0
74.302 0
74.304 0
74.307 0
74.309 -0
74.312 -0
74.314 0
74.317 1
74.319 1
74.322 1
74.324 1
74.326 1
74.329 1
74.331 1
74.334 1
74.336 1
74.339 1
74.341 2
74.344 2
74.346 2
74.349 2
74.351 2
74.354 2
74.356 2
74.359 2
74.361 1
74.363 1
74.366 1
74.368 1
74.371 1
74.373 1
74.376 1
74.378 1
74.381 1
74.383 0
74.386 1
74.388 1
74.391 1
74.393 2
74.396 2
74.398 1
74.400 2
74.403 2
74.405 2
74.408 2
74.410 2
74.413 2
74.415 2
74.418 2
74.420 2
74.423 2
74.425 3
74.428 3
74.430 3
74.433 4
74.435 4
74.437 4
74.440 4
74.442 4
74.445 4
74.447 4
74.450 4
74.452 4
74.455 5
74.457 4
74.460 4
74.462 4
74.465 4
74.467 4
74.470 5
74.472 4
74.474 5
74.477 5
74.479 5
74.482 4
74.484 4
74.487 4
74.489 4
74.492 3
74.494 3
74.497 3
74.499 3
74.502 3
74.504 3
74.507 3
74.509 2
74.511 2
74.514 2
74.516 1
74.519 1
74.521 1
74.524 0
74.526 0
74.529 -0
74.531 -1
74.534 -1
74.536 -1
74.539 -1
74.541 -1
74.544 -1
74.546 -1
74.548 -1
74.551 -2
74.553 -2
74.556 -1
74.558 -1
74.561 -0
74.563 0
74.566 1
74.568 1
74.571 2
74.573 1
74.576 1
74.578 2
74.581 2
74.583 2
74.586 2
74.588 3
74.590 2
74.593 3
74.595 2
74.598 2
74.600 2
74.603 3
74.605 3
74.608 3
74.610 3
74.613 3
74.615 3
74.618 3
74.620 3
74.623 3
74.625 3
74.627 2
74.630 2
74.632 2
74.635 1
74.637 2
74.640 1
74.642 1
74.645 1
74.647 1
74.650 1
74.652 2
74.655 2
74.657 2
74.660 2
74.662 2
74.665 3
74.667 3
74.669 4
74.672 4
74.674 4
74.677 4
74.679 4
74.682 4
74.684 4
74.687 3
74.689 4
74.692 4
74.694 4
74.697 4
74.699 4
74.702 3
74.704 3
74.707 3
74.709 3
74.711 3
74.714 3
74.716 3
74.719 3
74.721 3
74.724 2
74.726 2
74.729 2
74.731 1
74.734 1
74.736 1
74.739 0
74.741 1
74.744 1
74.746 1
74.748 1
74.751 2
74.753 2
74.756 2
74.758 2
74.761 2
74.763 2
74.766 2
74.768 2
74.771 2
74.773 2
74.776 1
74.778 1
74.781 1
74.783 1
74.786 1
74.788 0
74.790 -0
74.793 -0
74.795 -0
74.798 0
74.800 0
74.803 0
74.805 -1
74.808 -1
74.810 -2
74.813 -2
74.815 -2
74.818 -2
74.820 -2
74.823 -2
74.825 -2
74.828 -2
74.830 -2
74.832 -2
74.835 -3
74.837 -2
74.840 -2
74.842 -2
74.845 -1
74.847 -1
74.850 -1
74.852 -0
74.855 0
74.857 0
74.860 0
74.862 0
74.865 0
74.867 1
74.870 1
74.872 1
74.874 1
74.877 1
74.879 1
74.882 1
74.884 1
74.887 1
74.889 1
74.892 2
74.894 2
74.897 2
74.899 2
74.902 2
74.904 3
74.907 4
74.909 4
74.912 4
74.914 4
74.916 4
74.919 4
74.921 4
74.924 3
74.926 4
74.929 4
74.931 3
74.934 4
74.936 4
74.939 4
74.941 4
74.944 3
74.946 3
74.949 4
74.951 4
74.954 4
74.956 3
74.959 3
74.961 2
74.963 2
74.966 2
74.968 2
74.971 2
74.973 1
74.976 2
74.978 2
74.981 2
74.983 1
74.986 0
74.988 0
74.991 -0
74.993 0
74.996 -0
74.998 0
75.001 0
75.003 0
75.005 -0
75.008 0
75.010 -0
75.013 -0
75.015 0
75.018 0
75.020 1
75.023 1
75.025 0
75.028 -0
75.030 0
75.033 -0
75.035 -0
75.038 0
75.040 -0
75.043 -0
75.045 0
75.048 1
75.050 1
75.052 1
75.055 2
75.057 2
75.060 2
75.062 3
75.065 2
75.067 2
75.070 2
75.072 2
75.075 3
75.077 3
75.080 3
75.082 3
75.085 2
75.087 2
75.090 2
75.092 1
75.094 -0
75.097 0
75.099 0
75.102 1
75.104 1
75.107 1
75.109 1
75.112 1
75.114 0
75.117 -0
75.119 0
75.122 1
75.124 -0
75.127 -0
75.129 -0
75.132 -0
75.134 -0
75.137 -1
75.139 -1
75.141 -0
75.144 -0
75.146 -1
75.149 -0
75.151 -0
75.154 -0
75.156 0
75.159 0
75.161 -0
75.164 0
75.166 1
75.169 0
75.171 -0
75.174 -0
75.176 -0
75.179 0
75.181 -0
75.184 0
75.186 1
75.188 1
75.191 1
75.193 1
75.196 1
75.198 0
75.201 1
75.203 1
75.206 1
75.208 2
75.211 2
75.213 2
75.216 2
75.218 2
75.221 2
75.223 2
75.226 3
75.228 3
75.231 2
75.233 3
75.236 3
75.238 2
75.240 2
75.243 3
75.245 4
75.248 3
75.250 3
75.253 3
75.255 3
75.258 2
75.260 2
75.263 3
75.265 2
75.268 2
75.270 2
75.273 1
75.275 1
75.278 2
75.280 1
75.283 1
75.285 0
75.287 0
75.290 0
75.292 1
75.295 0
75.297 1
75.300 1
75.302 1
75.305 1
75.307 1
75.310 0
75.312 1
75.315 1
75.317 0
75.320 1
75.322 1
75.325 1
75.327 2
75.330 1
75.332 1
75.334 1
75.337 1
75.339 1
75.342 2
75.344 2
75.347 2
75.349 2
75.352 2
75.354 2
75.357 2
75.359 3
75.362 2
75.364 2
75.367 2
75.369 2
75.372 2
75.374 2
75.377 2
75.379 2
75.382 2
75.384 1
75.386 1
75.389 1
75.391 1
75.394 1
75.396 1
75.399 -0
75.401 1
75.404 1
75.406 1
75.409 1
75.411 1
75.414 1
75.416 1
75.419 2
75.421 2
75.424 2
75.426 2
75.429 2
75.431 2
75.434 2
75.436 2
75.438 1
75.441 1
75.443 1
75.446 2
75.448 2
75.451 2
75.453 2
75.456 2
75.458 2
75.461 2
75.463 2
75.466 2
75.468 2
75.471 2
75.473 1
75.476 1
75.478 1
75.481 1
75.483 1
75.486 0
75.488 -0
75.490 -0
75.493 0
75.495 -0
75.498 -0
75.500 0
75.503 -0
75.505 0
75.508 0
75.510 0
75.513 1
75.515 1
75.518 1
75.520 2
75.523 1
75.525 2
75.528 3
75.530 3
75.533 3
75.535 4
75.538 4
75.540 4
75.543 5
75.545 5
75.547 5
75.550 5
75.552 5
75.555 5
75.557 5
75.560 4
75.562 4
75.565 3
75.567 3
75.570 3
75.572 4
75.575 4
75.577 3
75.580 3
75.582 3
75.585 2
75.587 2
75.590 3
75.592 2
75.595 2
75.597 2
75.599 2
75.602 2
75.604 2
75.607 2
75.609 2
75.612 1
75.614 1
75.617 1
75.619 1
75.622 2
75.624 2
75.627 2
75.629 1
75.632 2
75.634 1
75.637 1
75.639 2
75.642 2
75.644 1
75.647 2
75.649 3
75.652 3
75.654 2
75.656 2
75.659 1
75.661 1
75.664 1
75.666 1
75.669 1
75.671 1
75.674 1
75.676 1
75.679 1
75.681 2
75.684 2
75.686 1
75.689 1
75.691 1
75.694 2
75.696 2
75.699 2
75.701 3
75.704 2
75.706 3
75.709 3
75.711 3
75.713 4
75.716 4
75.718 4
75.721 4
75.723 4
75.726 4
75.728 5
75.731 4
75.733 5
75.736 5
75.738 5
75.741 5
75.743 5
75.746 5
75.748 5
75.751 5
75.753 5
75.756 5
75.758 5
75.761 6
75.763 6
75.766 6
75.768 6
75.771 5
75.773 5
75.775 5
75.778 4
75.780 4
75.783 4
75.785 4
75.788 4
75.790 3
75.793 3
75.795 3
75.798 2
75.800 1
75.803 1
75.805 1
75.808 1
75.810 1
75.813 0
75.815 -0
75.818 -0
75.820 0
75.823 -0
75.825 -0
75.828 0
75.830 -0
75.832 -0
75.835 -0
75.837 -0
75.840 -0
75.842 -0
75.845 -0
75.847 -0
75.850 0
75.852 -1
75.855 -1
75.857 -1
75.860 -1
75.862 -1
75.865 -0
75.867 -0
75.870 -0
75.872 0
75.875 -0
75.877 0
75.880 -0
75.882 0
75.885 0
75.887 1
75.890 0
75.892 0
75.895 1
75.897 1
75.899 1
75.902 1
75.904 0
75.907 1
75.909 0
75.912 0
75.914 1
75.917 2
75.919 2
75.922 2
75.924 2
75.927 3
75.929 3
75.932 3
75.934 3
75.937 4
75.939 4
75.942 4
75.944 4
75.947 3
75.949 3
75.952 4
75.954 4
75.957 4
75.959 3
75.961 3
75.964 3
75.966 3
75.969 4
75.971 3
75.974 4
75.976 4
75.979 4
75.981 4
75.984 4
75.986 4
75.989 4
75.991 4
75.994 4
75.996 4
75.999 4
76.001 3
76.004 3
76.006 3
76.009 4
76.011 3
76.014 4
76.016 4
76.019 5
76.021 5
76.024 5
76.026 6
76.028 6
76.031 6
76.033 5
76.036 6
76.038 5
76.041 5
76.043 5
76.046 4
76.048 5
76.051 5
76.053 4
76.056 5
76.058 5
76.061 4
76.063 4
76.066 5
76.068 5
76.071 5
76.073 5
76.076 5
76.078 5
76.081 6
76.083 5
76.086 5
76.088 5
76.091 5
76.093 6
76.095 6
76.098 6
76.100 6
76.103 6
76.105 5
76.108 6
76.110 6
76.113 5
76.115 5
76.118 5
76.120 5
76.123 6
76.125 5
76.128 5
76.130 5
76.133 5
76.135 4
76.138 4
76.140 4
76.143 3
76.145 3
76.148 3
76.150 2
76.153 2
76.155 1
76.158 1
76.160 1
76.163 1
76.165 -0
76.167 0
76.170 0
76.172 -0
76.175 -0
76.177 -0
76.180 -0
76.182 -0
76.185 -0
76.187 -0
76.190 -0
76.192 -1
76.195 -0
76.197 -1
76.200 -0
76.202 0
76.205 1
76.207 1
76.210 1
76.212 2
76.215 2
76.217 1
76.220 1
76.222 2
76.225 2
76.227 2
76.230 2
76.232 2
76.235 2
76.237 2
76.240 2
76.242 2
76.244 1
76.247 1
76.249 1
76.252 1
76.254 0
76.257 1
76.259 1
76.262 1
76.264 1
76.267 0
76.269 0
76.272 1
76.274 1
76.277 1
76.279 1
76.282 1
76.284 1
76.287 1
76.289 1
76.292 1
76.294 1
76.297 1
76.299 1
76.302 1
76.304 2
76.307 2
76.309 2
76.312 2
76.314 3
76.317 4
76.319 4
76.321 3
76.324 4
76.326 4
76.329 4
76.331 4
76.334 4
76.336 4
76.339 5
76.341 4
76.344 3
76.346 3
76.349 3
76.351 3
76.354 3
76.356 3
76.359 2
76.361 2
76.364 2
76.366 2
76.369 2
76.371 2
76.374 2
76.376 2
76.379 2
76.381 1
76.384 2
76.386 1
76.389 1
76.391 1
76.394 0
76.396 0
76.399 1
76.401 0
76.403 0
76.406 0
76.408 1
76.411 0
76.413 1
76.416 1
76.418 1
76.421 1
76.423 1
76.426 1
76.428 1
76.431 1
76.433 1
76.436 1
76.438 1
76.441 1
76.443 1
76.446 1
76.448 0
76.451 1
76.453 0
76.456 -0
76.458 0
76.461 0
76.463 0
76.466 -0
76.468 -1
76.471 -1
76.473 -0
76.476 -1
76.478 -0
76.481 -1
76.483 -1
76.486 -1
76.488 -1
76.490 -2
76.493 -1
76.495 -1
76.498 -1
76.500 -1
76.503 -1
76.505 -1
76.508 -1
76.510 0
76.513 1
76.515 1
76.518 1
76.520 1
76.523 1
76.525 1
76.528 1
76.530 1
76.533 1
76.535 2
76.538 1
76.540 1
76.543 1
76.545 2
76.548 2
76.550 2
76.553 2
76.555 2
76.558 2
76.560 1
76.563 2
76.565 2
76.568 1
76.570 1
76.573 1
76.575 1
76.578 1
76.580 2
76.582 2
76.585 2
76.587 2
76.590 1
76.592 2
76.595 1
76.597 2
76.600 2
76.602 3
76.605 2
76.607 3
76.610 3
76.612 3
76.615 3
76.617 3
76.620 3
76.622 3
76.625 3
76.627 3
76.630 3
76.632 2
76.635 2
76.637 2
76.640 1
76.642 1
76.645 1
76.647 2
76.650 1
76.652 1
76.655 1
76.657 1
76.660 1
76.662 1
76.665 1
76.667 1
76.670 1
76.672 1
76.675 1
76.677 0
76.679 -0
76.682 -1
76.684 -0
76.687 -0
76.689 1
76.692 1
76.694 1
76.697 1
76.699 1
76.702 1
76.704 1
76.707 0
76.709 0
76.712 1
76.714 1
76.717 0
76.719 0
76.722 1
76.724 0
76.727 1
76.729 0
76.732 -0
76.734 0
76.737 0
76.739 0
76.742 0
76.744 0
76.747 -0
76.749 -0
76.752 -0
76.754 0
76.757 1
76.759 1
76.762 1
76.764 1
76.767 1
76.769 1
76.772 2
76.774 2
76.777 2
76.779 2
76.782 2
76.784 2
76.786 1
76.789 2
76.791 2
76.794 2
76.796 3
76.799 3
76.801 3
76.804 4
76.806 3
76.809 4
76.811 3
76.814 4
76.816 3
76.819 3
76.821 3
76.824 4
76.826 4
76.829 3
76.831 4
76.834 4
76.836 4
76.839 5
76.841 5
76.844 5
76.846 5
76.849 5
76.851 5
76.854 5
76.856 5
76.859 5
76.861 5
76.864 4
76.866 5
76.869 5
76.871 4
76.874 4
76.876 3
76.879 3
76.881 3
76.884 3
76.886 3
76.889 2
76.891 2
76.894 2
76.896 2
76.898 2
76.901 2
76.903 2
76.906 1
76.908 1
76.911 1
76.913 1
76.916 2
76.918 2
76.921 2
76.923 2
76.926 2
76.928 3
76.931 3
76.933 3
76.936 3
76.938 3
76.941 3
76.943 3
76.946 3
76.948 3
76.951 3
76.953 3
76.956 2
76.958 2
76.961 2
76.963 2
76.966 2
76.968 2
76.971 2
76.973 2
76.976 2
76.978 1
76.981 1
76.983 1
76.986 1
76.988 1
76.991 1
76.993 0
76.996 -0
76.998 1
77.001 0
77.003 0
77.006 0
77.008 0
77.011 1
77.013 1
77.016 1
77.018 0
77.021 0
77.023 1
77.026 2
77.028 2
77.030 2
77.033 2
77.035 3
77.038 3
77.040 3
77.043 3
77.045 2
77.048 2
77.050 2
77.053 2
77.055 2
77.058 2
77.060 2
77.063 2
77.065 2
77.068 2
77.070 2
77.073 3
77.075 2
77.078 2
77.080 2
77.083 2
77.085 2
77.088 2
77.090 2
77.093 2
77.095 2
77.098 1
77.100 2
77.103 1
77.105 1
77.108 1
77.110 1
77.113 1
77.115 1
77.118 2
77.120 2
77.123 3
77.125 2
77.128 2
77.130 2
77.133 3
77.135 3
77.138 4
77.140 3
77.143 3
77.145 4
77.148 4
77.150 3
77.153 4
77.155 4
77.158 4
77.160 4
77.163 5
77.165 5
77.168 5
77.170 6
77.173 5
77.175 6
77.177 6
77.180 6
77.182 6
77.185 5
77.187 5
77.190 5
77.192 5
77.195 4
77.197 4
77.200 3
77.202 2
77.205 2
77.207 1
77.210 0
77.212 -0
77.215 -0
77.217 -1
77.220 -1
77.222 -1
77.225 -1
77.227 -1
77.230 -0
77.232 -1
77.235 -1
77.237 -1
77.240 -1
77.242 -1
77.245 -1
77.247 -2
77.250 -2
77.252 -1
77.255 -1
77.257 -1
77.260 -1
77.262 -1
77.265 0
77.267 1
77.270 1
77.272 2
77.275 3
77.277 3
77.280 4
77.282 4
77.285 4
77.287 4
77.290 5
77.292 4
77.295 4
77.297 4
77.300 4
77.302 4
77.305 4
77.307 4
77.310 3
77.312 3
77.315 2
77.317 2
77.320 3
77.322 2
77.325 3
77.327 3
77.330 4
77.332 4
77.335 4
77.337 4
77.340 4
77.342 4
77.345 4
77.347 4
77.350 4
77.352 3
77.355 3
77.357 3
77.359 3
77.362 3
77.364 3
77.367 3
77.369 3
77.372 3
77.374 3
77.377 3
77.379 3
77.382 3
77.384 4
77.387 4
77.389 3
77.392 3
77.394 3
77.397 2
77.399 3
77.402 3
77.404 2
77.407 1
77.409 2
77.412 2
77.414 2
77.417 1
77.419 1
77.422 1
77.424 1
77.427 1
77.429 1
77.432 1
77.434 1
77.437 1
77.439 1
77.442 1
77.444 2
77.447 2
77.449 2
77.452 2
77.454 2
77.457 2
77.459 3
77.462 3
77.464 3
77.467 4
77.469 4
77.472 4
77.474 4
77.477 4
77.479 4
77.482 4
77.484 4
77.487 4
77.489 4
77.492 4
77.494 4
77.497 5
77.499 5
77.502 4
77.504 4
77.507 4
77.509 3
77.512 3
77.514 3
77.517 3
77.519 2
77.522 2
77.524 2
77.527 2
77.529 2
77.532 1
77.534 1
77.537 1
77.539 1
77.542 0
77.544 0
77.547 -0
77.549 -0
77.552 -0
77.554 -0
77.557 -0
77.559 -1
77.562 -1
77.564 -1
77.567 -1
77.569 -1
77.572 -0
77.574 0
77.577 -0
77.579 1
77.582 0
77.584 1
77.587 0
77.589 1
77.592 1
77.594 1
77.597 1
77.599 1
77.602 2
77.604 3
77.607 3
77.609 3
77.611 3
77.614 2
77.616 3
77.619 3
77.621 3
77.624 3
77.626 3
77.629 3
77.631 3
77.634 3
77.636 2
77.639 2
77.641 2
77.644 2
77.646 2
77.649 1
77.651 0
77.654 0
77.656 -0
77.659 -1
77.661 -1
77.664 -0
77.666 -1
77.669 -1
77.671 -2
77.674 -2
77.676 -2
77.679 -1
77.681 -1
77.684 -1
77.686 -1
77.689 -1
77.691 -0
77.694 0
77.696 -0
77.699 1
77.701 1
77.704 2
77.706 2
77.709 2
77.711 1
77.714 2
77.716 2
77.719 2
77.721 2
77.724 2
77.726 3
77.729 3
77.731 2
77.734 2
77.736 3
77.739 2
77.741 2
77.744 2
77.746 2
77.749 2
77.751 2
77.754 2
77.756 1
77.759 0
77.761 -0
77.764 -1
77.766 -1
77.769 -1
77.771 -1
77.774 -1
77.776 -1
77.779 -2
77.781 -2
77.784 -2
77.786 -3
77.789 -2
77.791 -2
77.794 -2
77.796 -2
77.799 -2
77.801 -2
77.804 -1
77.806 -1
77.809 -2
77.811 -1
77.814 -1
77.816 -1
77.819 -0
77.821 -0
77.824 -0
77.826 0
77.829 1
77.831 2
77.834 2
77.836 2
77.839 2
77.841 3
77.844 3
77.846 4
77.849 5
77.851 5
77.854 5
77.856 6
77.859 6
77.861 6
77.864 6
77.866 6
77.869 6
77.871 6
77.874 6
77.876 7
77.879 7
77.881 7
77.884 6
77.886 6
77.889 6
77.891 5
77.894 5
77.896 5
77.899 5
77.901 5
77.904 5
77.906 4
77.909 4
77.911 3
77.914 3
77.916 3
77.919 2
77.921 2
77.924 2
77.926 2
77.929 1
77.931 2
77.934 1
77.936 1
77.939 1
77.941 2
77.944 2
77.946 2
77.949 2
77.951 2
77.954 2
77.956 2
77.959 2
77.961 2
77.964 2
77.966 2
77.969 2
77.971 2
77.974 2
77.976 2
77.979 2
77.981 2
77.984 2
77.986 2
77.989 2
77.991 2
77.994 2
77.996 1
77.999 1
78.001 1
78.004 0
78.006 -0
78.009 -0
78.011 -1
78.014 -1
78.016 -0
78.019 -0
78.021 0
78.024 1
78.026 0
78.029 1
78.031 1
78.034 1
78.036 2
78.039 2
78.041 2
78.044 3
78.046 3
78.049 3
78.051 4
78.054 4
78.056 4
78.059 3
78.061 3
78.064 3
78.066 2
78.069 2
78.071 3
78.074 3
78.076 4
78.079 3
78.081 3
78.084 3
78.086 3
78.089 2
78.091 3
78.094 2
78.096 3
78.099 2
78.101 2
78.104 2
78.106 2
78.109 2
78.111 1
78.114 1
78.116 1
78.119 1
78.121 1
78.124 1
78.126 2
78.129 2
78.131 2
78.134 2
78.136 3
78.139 2
78.141 2
78.144 2
78.146 2
78.149 2
78.151 2
78.154 2
78.156 2
78.159 2
78.161 1
78.164 2
78.166 1
78.169 0
78.171 1
78.174 1
78.176 1
78.179 1
78.181 1
78.184 2
78.186 2
78.189 1
78.191 2
78.194 2
78.196 2
78.199 2
78.201 2
78.204 2
78.206 2
78.209 3
78.211 3
78.214 2
78.216 3
78.219 3
78.221 3
78.224 3
78.226 2
78.229 1
78.231 1
78.234 1
78.236 1
78.239 1
78.241 1
78.244 0
78.246 1
78.249 1
78.251 0
78.254 -0
78.256 -0
78.259 -0
78.261 -1
78.264 -1
78.266 -0
78.269 -0
78.271 -0
78.274 -0
78.276 -0
78.279 -1
78.281 -1
78.284 -1
78.286 0
78.289 -0
78.291 -0
78.294 1
78.296 -1
78.299 -0
78.301 -0
78.304 -0
78.306 1
78.309 1
78.311 1
78.314 2
78.316 2
78.319 2
78.321 2
78.324 3
78.326 2
78.329 2
78.331 2
78.334 2
78.336 2
78.339 2
78.341 2
78.344 2
78.346 3
78.349 3
78.351 3
78.354 3
78.356 3
78.359 3
78.361 3
78.364 2
78.366 3
78.369 2
78.371 2
78.374 2
78.376 3
78.379 3
78.381 3
78.384 3
78.386 3
78.389 3
78.391 3
78.394 3
78.396 3
78.399 3
78.401 2
78.404 2
78.406 2
78.409 2
78.411 2
78.414 2
78.416 2
78.419 2
78.422 2
78.424 1
78.427 1
78.429 1
78.432 1
78.434 1
78.437 1
78.439 0
78.442 0
78.444 -0
78.447 -0
78.449 0
78.452 1
78.454 0
78.457 0
78.459 0
78.462 0
78.464 -0
78.467 -0
78.469 -0
78.472 -0
78.474 -0
78.477 -0
78.479 0
78.482 1
78.484 1
78.487 2
78.489 3
78.492 3
78.494 4
78.497 3
78.499 3
78.502 4
78.504 4
78.507 4
78.509 4
78.512 4
78.514 4
78.517 5
78.519 5
78.522 5
78.524 6
78.527 5
78.529 5
78.532 5
78.534 5
78.537 5
78.539 5
78.542 5
78.544 4
78.547 4
78.549 4
78.552 3
78.554 3
78.557 3
78.559 2
78.562 2
78.564 2
78.567 2
78.569 2
78.572 2
78.574 2
78.577 2
78.579 2
78.582 2
78.584 3
78.587 2
78.589 2
78.592 3
78.594 3
78.597 3
78.599 3
78.602 4
78.604 3
78.607 3
78.609 3
78.612 2
78.614 3
78.617 3
78.619 2
78.622 2
78.624 2
78.627 2
78.629 2
78.632 3
78.634 3
78.637 3
78.639 3
78.642 2
78.644 3
78.647 2
78.649 2
78.652 2
78.654 2
78.657 1
78.659 1
78.662 1
78.664 0
78.667 0
78.669 0
78.672 0
78.674 0
78.677 0
78.680 0
78.682 1
78.685 1
78.687 1
78.690 1
78.692 1
78.695 1
78.697 1
78.700 2
78.702 2
78.705 2
78.707 2
78.710 2
78.712 3
78.715 3
78.717 2
78.720 2
78.722 3
78.725 2
78.727 3
78.730 3
78.732 3
78.735 3
78.737 4
78.740 4
78.742 5
78.745 5
78.747 5
78.750 5
78.752 5
78.755 4
78.757 5
78.760 5
78.762 4
78.765 5
78.767 5
78.770 4
78.772 4
78.775 5
78.777 4
78.780 5
78.782 4
78.785 4
78.787 5
78.790 5
78.792 5
78.795 5
78.797 5
78.800 5
78.802 5
78.805 5
78.807 4
78.810 5
78.812 4
78.815 5
78.817 4
78.820 4
78.822 4
78.825 4
78.827 4
78.830 3
78.832 3
78.835 3
78.837 3
78.840 2
78.842 2
78.845 1
78.847 2
78.850 1
78.852 0
78.855 0
78.857 -1
78.860 -2
78.863 -1
78.865 -1
78.868 -1
78.870 -1
78.873 -0
78.875 -1
78.878 -1
78.880 -0
78.883 -1
78.885 0
78.888 0
78.890 0
78.893 0
78.895 0
78.898 -0
78.900 0
78.903 1
78.905 1
78.908 1
78.910 1
78.913 1
78.915 2
78.918 2
78.920 2
78.923 2
78.925 2
78.928 2
78.930 2
78.933 2
78.935 2
78.938 3
78.940 2
78.943 2
78.945 2
78.948 2
78.950 1
78.953 2
78.955 2
78.958 2
78.960 3
78.963 2
78.965 2
78.968 2
78.970 3
78.973 3
78.975 3
78.978 4
78.980 4
78.983 4
78.985 4
78.988 3
78.990 3
78.993 3
78.995 4
78.998 4
79.000 4
79.003 3
79.005 4
79.008 3
79.011 3
79.013 3
79.016 3
79.018 2
79.021 3
79.023 3
79.026 3
79.028 3
79.031 2
79.033 2
79.036 2
79.038 2
79.041 2
79.043 2
79.046 2
79.048 2
79.051 2
79.053 2
79.056 1
79.058 2
79.061 1
79.063 1
79.066 1
79.068 1
79.071 1
79.073 2
79.076 2
79.078 1
79.081 2
79.083 2
79.086 2
79.088 2
79.091 2
79.093 2
79.096 2
79.098 3
79.101 2
79.103 3
79.106 3
79.108 3
79.111 3
79.113 3
79.116 3
79.118 3
79.121 3
79.123 2
79.126 2
79.128 2
79.131 2
79.133 3
79.136 3
79.139 4
79.141 4
79.144 4
79.146 3
79.149 4
79.151 4
79.154 3
79.156 4
79.159 4
79.161 4
79.164 4
79.166 5
79.169 5
79.171 5
79.174 5
79.176 4
79.179 5
79.181 5
79.184 5
79.186 5
79.189 5
79.191 5
79.194 5
79.196 5
79.199 4
79.201 5
79.204 4
79.206 4
79.209 4
79.211 3
79.214 3
79.216 3
79.219 2
79.221 1
79.224 1
79.226 2
79.229 1
79.231 1
79.234 0
79.236 -0
79.239 -0
79.241 0
79.244 0
79.246 0
79.249 1
79.251 1
79.254 1
79.257 1
79.259 1
79.262 1
79.264 1
79.267 1
79.269 2
79.272 2
79.274 2
79.277 2
79.279 3
79.282 3
79.284 3
79.287 3
79.289 3
79.292 3
79.294 4
79.297 4
79.299 4
79.302 3
79.304 3
79.307 3
79.309 3
79.312 2
79.314 2
79.317 3
79.319 2
79.322 2
79.324 1
79.327 1
79.329 1
79.332 0
79.334 -1
79.337 -0
79.339 -0
79.342 -1
79.344 0
79.347 0
79.349 -0
79.352 0
79.354 0
79.357 1
79.359 1
79.362 1
79.365 1
79.367 1
79.370 1
79.372 1
79.375 1
79.377 1
79.380 1
79.382 2
79.385 2
79.387 1
79.390 2
79.392 2
79.395 2
79.397 2
79.400 3
79.402 3
79.405 4
79.407 4
79.410 4
79.412 3
79.415 3
79.417 3
79.420 4
79.422 4
79.425 4
79.427 4
79.430 4
79.432 3
79.435 3
79.437 3
79.440 3
79.442 3
79.445 3
79.447 3
79.450 4
79.452 4
79.455 3
79.457 4
79.460 4
79.463 4
79.465 5
79.468 4
79.470 4
79.473 5
79.475 5
79.478 5
79.480 5
79.483 5
79.485 4
79.488 5
79.490 6
79.493 6
79.495 6
79.498 7
79.500 7
79.503 6
79.505 6
79.508 6
79.510 6
79.513 6
79.515 7
79.518 7
79.520 7
79.523 6
79.525 6
79.528 5
79.530 5
79.533 5
79.535 5
79.538 4
79.540 4
79.543 4
79.545 3
79.548 3
79.550 3
79.553 2
79.556 2
79.558 2
79.561 2
79.563 1
79.566 2
79.568 1
79.571 1
79.573 2
79.576 0
79.578 0
79.581 1
79.583 -0
79.586 0
79.588 0
79.591 -0
79.593 -0
79.596 -0
79.598 0
79.601 0
79.603 1
79.606 2
79.608 2
79.611 1
79.613 1
79.616 0
79.618 -0
79.621 0
79.623 1
79.626 1
79.628 1
79.631 1
79.633 1
79.636 0
79.638 1
79.641 1
79.644 1
79.646 1
79.649 2
79.651 2
79.654 2
79.656 2
79.659 2
79.661 2
79.664 3
79.666 2
79.669 3
79.671 3
79.674 3
79.676 3
79.679 4
79.681 3
79.684 3
79.686 3
79.689 2
79.691 2
79.694 3
79.696 3
79.699 4
79.701 4
79.704 3
79.706 4
79.709 4
79.711 4
79.714 4
79.716 4
79.719 4
79.722 3
79.724 3
79.727 2
79.729 3
79.732 3
79.734 3
79.737 3
79.739 3
79.742 3
79.744 4
79.747 4
79.749 4
79.752 4
79.754 5
79.757 4
79.759 4
79.762 4
79.764 4
79.767 4
79.769 4
79.772 4
79.774 4
79.777 4
79.779 3
79.782 4
79.784 3
79.787 3
79.789 3
79.792 3
79.794 3
79.797 3
79.799 3
79.802 3
79.805 3
79.807 3
79.810 3
79.812 3
79.815 3
79.817 2
79.820 3
79.822 3
79.825 2
79.827 2
79.830 2
79.832 2
79.835 2
79.837 2
79.840 2
79.842 3
79.845 3
79.847 3
79.850 3
79.852 3
79.855 3
79.857 3
79.860 3
79.862 3
79.865 4
79.867 4
79.870 4
79.872 4
79.875 4
79.878 3
79.880 4
79.883 4
79.885 4
79.888 4
79.890 4
79.893 3
79.895 3
79.898 4
79.900 3
79.903 3
79.905 3
79.908 3
79.910 3
79.913 3
79.915 2
79.918 2
79.920 2
79.923 2
79.925 2
79.928 1
79.930 1
79.933 1
79.935 2
79.938 1
79.940 1
79.943 1
79.945 2
79.948 2
79.951 2
79.953 1
79.956 1
79.958 1
79.961 1
79.963 1
79.966 1
79.968 2
79.971 2
79.973 3
79.976 3
79.978 3
79.981 3
79.983 3
79.986 3
79.988 4
79.991 3
79.993 3
79.996 3
79.998 3
80.001 3
80.003 3
80.006 2
80.008 2
80.011 2
80.013 2
80.016 1
80.019 0
80.021 -0
80.024 -0
80.026 -0
80.029 -0
80.031 0
80.034 0
80.036 0
80.039 0
80.041 0
80.044 -0
80.046 1
80.049 1
80.051 0
80.054 -0
80.056 -0
80.059 0
80.061 0
80.064 0
80.066 -0
80.069 0
80.071 0
80.074 0
80.076 1
80.079 1
80.081 2
80.084 2
80.087 2
80.089 2
80.092 1
80.094 2
80.097 2
80.099 2
80.102 1
80.104 1
80.107 1
80.109 1
80.112 1
80.114 1
80.117 2
80.119 1
80.122 1
80.124 1
80.127 0
80.129 -0
80.132 0
80.134 0
80.137 0
80.139 2
80.142 1
80.144 2
80.147 2
80.149 1
80.152 1
80.155 1
80.157 0
80.160 0
80.162 1
80.165 0
80.167 0
80.170 1
80.172 1
80.175 2
80.177 1
80.180 1
80.182 1
80.185 1
80.187 1
80.190 1
80.192 1
80.195 1
80.197 2
80.200 2
80.202 1
80.205 1
80.207 1
80.210 0
80.212 0
80.215 -0
80.218 -0
80.220 0
80.223 0
80.225 -0
80.228 -0
80.230 -1
80.233 -1
80.235 -1
80.238 -1
80.240 -1
80.243 -1
80.245 -1
80.248 -1
80.250 -1
80.253 -0
80.255 -1
80.258 -1
80.260 -1
80.263 -1
80.265 -1
80.268 -1
80.270 -1
80.273 -1
80.275 -1
80.278 -1
80.281 -0
80.283 0
80.286 0
80.288 1
80.291 1
80.293 1
80.296 2
80.298 2
80.301 2
80.303 2
80.306 3
80.308 3
80.311 4
80.313 3
80.316 3
80.318 3
80.321 3
80.323 3
80.326 3
80.328 3
80.331 3
80.333 3
80.336 3
80.339 3
80.341 3
80.344 3
80.346 3
80.349 3
80.351 3
80.354 2
80.356 2
80.359 2
80.361 2
80.364 2
80.366 2
80.369 2
80.371 1
80.374 1
80.376 1
80.379 1
80.381 1
80.384 1
80.386 1
80.389 1
80.391 1
80.394 1
80.397 1
80.399 1
80.402 2
80.404 2
80.407 1
80.409 1
80.412 1
80.414 1
80.417 1
80.419 1
80.422 1
80.424 2
80.427 2
80.429 2
80.432 2
80.434 3
80.437 2
80.439 2
80.442 2
80.444 2
80.447 2
80.449 2
80.452 2
80.455 2
80.457 3
80.460 3
80.462 3
80.465 3
80.467 3
80.470 3
80.472 3
80.475 4
80.477 4
80.480 5
80.482 5
80.485 5
80.487 5
80.490 4
80.492 4
80.495 4
80.497 4
80.500 4
80.502 4
80.505 3
80.507 3
80.510 3
80.513 3
80.515 3
80.518 3
80.520 2
80.523 2
80.525 2
80.528 2
80.530 2
80.533 2
80.535 2
80.538 2
80.540 1
80.543 1
80.545 1
80.548 1
80.550 1
80.553 1
80.555 1
80.558 1
80.560 1
80.563 1
80.566 1
80.568 2
80.571 2
80.573 1
80.576 1
80.578 1
80.581 1
80.583 1
80.586 2
80.588 2
80.591 2
80.593 2
80.596 2
80.598 2
80.601 2
80.603 2
80.606 2
80.608 2
80.611 2
80.613 2
80.616 2
80.619 2
80.621 1
80.624 2
80.626 1
80.629 2
80.631 3
80.634 2
80.636 2
80.639 3
80.641 3
80.644 2
80.646 3
80.649 3
80.651 3
80.654 2
80.656 2
80.659 2
80.661 2
80.664 2
80.666 2
80.669 2
80.672 1
80.674 1
80.677 2
80.679 2
80.682 2
80.684 1
80.687 -0
80.689 0
80.692 1
80.694 0
80.697 0
80.699 1
80.702 0
80.704 0
80.707 0
80.709 -0
80.712 0
80.714 0
80.717 0
80.719 0
80.722 -0
80.725 -1
80.727 -0
80.730 -1
80.732 -1
80.735 -1
80.737 -1
80.740 -0
80.742 1
80.745 1
80.747 1
80.750 1
80.752 1
80.755 1
80.757 2
80.760 2
80.762 2
80.765 2
80.767 2
80.770 1
80.772 2
80.775 2
80.778 2
80.780 2
80.783 2
80.785 1
80.788 2
80.790 2
80.793 2
80.795 2
80.798 1
80.800 0
80.803 1
80.805 1
80.808 1
80.810 0
80.813 1
80.815 1
80.818 0
80.820 1
80.823 0
80.826 1
80.828 1
80.831 1
80.833 1
80.836 1
80.838 1
80.841 1
80.843 2
80.846 2
80.848 2
80.851 3
80.853 3
80.856 3
80.858 4
80.861 3
80.863 4
80.866 4
80.868 4
80.871 4
80.874 4
80.876 4
80.879 5
80.881 5
80.884 4
80.886 4
80.889 4
80.891 4
80.894 3
80.896 3
80.899 2
80.901 2
80.904 2
80.906 1
80.909 1
80.911 1
80.914 -0
80.916 0
80.919 -0
80.922 -1
80.924 -1
80.927 -0
80.929 -1
80.932 -1
80.934 -1
80.937 -1
80.939 -1
80.942 -0
80.944 -0
80.947 -0
80.949 -0
80.952 -0
80.954 -0
80.957 0
80.959 0
80.962 0
80.964 0
80.967 0
80.970 1
80.972 0
80.975 0
80.977 0
80.980 0
80.982 0
80.985 1
80.987 1
80.990 1
80.992 1
80.995 1
80.997 0
81.000 1
81.002 1
81.005 1
81.007 1
81.010 2
81.012 2
81.015 2
81.018 2
81.020 2
81.023 2
81.025 2
81.028 2
81.030 2
81.033 2
81.035 2
81.038 2
81.040 3
81.043 2
81.045 2
81.048 3
81.050 3
81.053 3
81.055 2
81.058 2
81.061 2
81.063 1
81.066 1
81.068 0
81.071 0
81.073 -0
81.076 -0
81.078 -1
81.081 -1
81.083 -1
81.086 -1
81.088 -2
81.091 -1
81.093 -2
81.096 -2
81.098 -1
81.101 -1
81.103 -2
81.106 -1
81.109 -1
81.111 -1
81.114 -0
81.116 0
81.119 1
81.121 1
81.124 2
81.126 2
81.129 2
81.131 2
81.134 3
81.136 3
81.139 3
81.141 3
81.144 3
81.146 4
81.149 3
81.152 4
81.154 4
81.157 5
81.159 5
81.162 5
81.164 5
81.167 5
81.169 4
81.172 4
81.174 4
81.177 4
81.179 4
81.182 4
81.184 4
81.187 4
81.189 4
81.192 3
81.195 3
81.197 3
81.200 3
81.202 3
81.205 3
81.207 3
81.210 3
81.212 3
81.215 3
81.217 2
81.220 2
81.222 2
81.225 2
81.227 2
81.230 3
81.232 2
81.235 3
81.238 2
81.240 2
81.243 2
81.245 2
81.248 2
81.250 2
81.253 1
81.255 1
81.258 1
81.260 1
81.263 1
81.265 1
81.268 1
81.270 1
81.273 1
81.275 1
81.278 1
81.281 0
81.283 -0
81.286 -1
81.288 -1
81.291 -0
81.293 -1
81.296 -0
81.298 -0
81.301 -0
81.303 -0
81.306 -1
81.308 -1
81.311 -0
81.313 -0
81.316 -1
81.318 -1
81.321 0
81.324 -0
81.326 0
81.329 1
81.331 1
81.334 1
81.336 1
81.339 1
81.341 2
81.344 1
81.346 2
81.349 2
81.351 2
81.354 2
81.356 2
81.359 3
81.361 3
81.364 3
81.367 3
81.369 3
81.372 3
81.374 4
81.377 4
81.379 4
81.382 4
81.384 4
81.387 3
81.389 4
81.392 4
81.394 3
81.397 3
81.399 3
81.402 2
81.405 2
81.407 2
81.410 2
81.412 2
81.415 2
81.417 2
81.420 2
81.422 2
81.425 1
81.427 1
81.430 0
81.432 1
81.435 1
81.437 1
81.440 1
81.442 2
81.445 1
81.448 1
81.450 1
81.453 1
81.455 1
81.458 2
81.460 1
81.463 2
81.465 2
81.468 2
81.470 2
81.473 2
81.475 2
81.478 2
81.480 2
81.483 2
81.486 2
81.488 2
81.491 2
81.493 2
81.496 1
81.498 2
81.501 2
81.503 2
81.506 2
81.508 2
81.511 1
81.513 0
81.516 0
81.518 1
81.521 0
81.523 1
81.526 1
81.529 0
81.531 0
81.534 0
81.536 -0
81.539 -0
81.541 -0
81.544 0
81.546 1
81.549 1
81.551 0
81.554 -0
81.556 -0
81.559 -0
81.561 -0
81.564 -0
81.567 -1
81.569 -1
81.572 -1
81.574 -1
81.577 -1
81.579 -0
81.582 -0
81.584 -0
81.587 0
81.589 -0
81.592 -0
81.594 -0
81.597 -1
81.599 -0
81.602 -0
81.605 -1
81.607 -0
81.610 -0
81.612 -0
81.615 0
81.617 0
81.620 0
81.622 1
81.625 1
81.627 1
81.630 1
81.632 2
81.635 2
81.637 2
81.640 2
81.643 3
81.645 3
81.648 3
81.650 3
81.653 3
81.655 3
81.658 3
81.660 4
81.663 4
81.665 3
81.668 3
81.670 3
81.673 3
81.675 2
81.678 2
81.681 2
81.683 2
81.686 3
81.688 2
81.691 2
81.693 2
81.696 2
81.698 2
81.701 2
81.703 1
81.706 1
81.708 1
81.711 0
81.713 -0
81.716 -0
81.719 -0
81.721 -0
81.724 -0
81.726 -1
81.729 -1
81.731 -1
81.734 -1
81.736 -0
81.739 -1
81.741 -1
81.744 -1
81.746 -1
81.749 -0
81.751 0
81.754 1
81.757 -0
81.759 0
81.762 0
81.764 -0
81.767 0
81.769 0
81.772 0
81.774 0
81.777 -0
81.779 -0
81.782 -0
81.784 -0
81.787 1
81.789 1
81.792 1
81.795 2
81.797 2
81.800 2
81.802 2
81.805 2
81.807 3
81.810 2
81.812 3
81.815 3
81.817 3
81.820 3
81.822 3
81.825 2
81.827 3
81.830 3
81.833 3
81.835 3
81.838 3
81.840 3
81.843 3
81.845 3
81.848 3
81.850 4
81.853 3
81.855 3
81.858 3
81.860 3
81.863 3
81.866 3
81.868 3
81.871 2
81.873 2
81.876 2
81.878 2
81.881 2
81.883 2
81.886 1
81.888 1
81.891 1
81.893 1
81.896 1
81.898 1
81.901 1
81.904 1
81.906 1
81.909 1
81.911 2
81.914 2
81.916 2
81.919 2
81.921 2
81.924 2
81.926 2
81.929 2
81.931 2
81.934 2
81.936 2
81.939 2
81.942 3
81.944 3
81.947 2
81.949 3
81.952 4
81.954 3
81.957 3
81.959 4
81.962 3
81.964 3
81.967 3
81.969 3
81.972 4
81.975 3
81.977 3
81.980 3
81.982 4
81.985 3
81.987 3
81.990 3
81.992 2
81.995 2
81.997 2
82.000 1
82.002 1
82.005 1
82.008 1
82.010 2
82.013 2
82.015 2
82.018 2
82.020 2
82.023 2
82.025 2
82.028 3
82.030 2
82.033 2
82.035 2
82.038 1
82.040 3
82.043 2
82.046 2
82.048 3
82.051 3
82.053 3
82.056 3
82.058 4
82.061 4
82.063 3
82.066 3
82.068 3
82.071 4
82.073 4
82.076 4
82.079 4
82.081 5
82.084 5
82.086 5
82.089 5
82.091 4
82.094 4
82.096 4
82.099 4
82.101 4
82.104 4
82.106 4
82.109 4
82.112 4
82.114 4
82.117 5
82.119 5
82.122 6
82.124 5
82.127 5
82.129 4
82.132 4
82.134 4
82.137 3
82.139 2
82.142 2
82.144 2
82.147 2
82.150 1
82.152 1
82.155 1
82.157 2
82.160 0
82.162 -0
82.165 0
82.167 -0
82.170 -0
82.172 -1
82.175 -1
82.177 -1
82.180 -1
82.183 -1
82.185 -0
82.188 0
82.190 0
82.193 1
82.195 1
82.198 1
82.200 2
82.203 2
82.205 2
82.208 3
82.210 4
82.213 4
82.216 4
82.218 5
82.221 5
82.223 5
82.226 5
82.228 5
82.231 6
82.233 6
82.236 6
82.238 6
82.241 5
82.243 5
82.246 5
82.249 5
82.251 4
82.254 4
82.256 4
82.259 3
82.261 3
82.264 3
82.266 2
82.269 2
82.271 2
82.274 1
82.276 1
82.279 1
82.282 1
82.284 1
82.287 2
82.289 1
82.292 2
82.294 2
82.297 2
82.299 2
82.302 3
82.304 3
82.307 3
82.309 3
82.312 3
82.315 3
82.317 4
82.320 4
82.322 4
82.325 3
82.327 2
82.330 3
82.332 3
82.335 3
82.337 3
82.340 3
82.342 3
82.345 3
82.348 3
82.350 3
82.353 2
82.355 2
82.358 2
82.360 2
82.363 2
82.365 1
82.368 1
82.370 1
82.373 0
82.376 1
82.378 1
82.381 1
82.383 1
82.386 2
82.388 2
82.391 2
82.393 3
82.396 3
82.398 3
82.401 4
82.403 3
82.406 3
82.409 3
82.411 3
82.414 4
82.416 4
82.419 3
82.421 4
82.424 3
82.426 3
82.429 3
82.431 3
82.434 3
82.436 3
82.439 3
82.442 3
82.444 4
82.447 4
82.449 3
82.452 3
82.454 3
82.457 2
82.459 2
82.462 2
82.464 2
82.467 2
82.469 2
82.472 2
82.475 2
82.477 1
82.480 1
82.482 1
82.485 1
82.487 2
82.490 3
82.492 3
82.495 3
82.497 3
82.500 4
82.503 3
82.505 4
82.508 4
82.510 4
82.513 3
82.515 4
82.518 3
82.520 4
82.523 4
82.525 4
82.528 4
82.530 3
82.533 3
82.536 3
82.538 4
82.541 3
82.543 3
82.546 4
82.548 4
82.551 4
82.553 3
82.556 2
82.558 3
82.561 3
82.564 2
82.566 3
82.569 3
82.571 3
82.574 3
82.576 2
82.579 2
82.581 3
82.584 2
82.586 2
82.589 1
82.591 1
82.594 1
82.597 2
82.599 2
82.602 3
82.604 3
82.607 3
82.609 4
82.612 4
82.614 5
82.617 4
82.619 4
82.622 4
82.625 4
82.627 4
82.630 3
82.632 3
82.635 2
82.637 3
82.640 2
82.642 2
82.645 2
82.647 2
82.650 2
82.652 2
82.655 2
82.658 2
82.660 2
82.663 1
82.665 1
82.668 0
82.670 -0
82.673 -0
82.675 -0
82.678 -0
82.680 -0
82.683 -0
82.686 -1
82.688 -1
82.691 -1
82.693 -1
82.696 -1
82.698 -0
82.701 -1
82.703 0
82.706 1
82.708 1
82.711 2
82.713 2
82.716 2
82.719 2
82.721 2
82.724 2
82.726 2
82.729 2
82.731 2
82.734 2
82.736 2
82.739 2
82.741 2
82.744 2
82.747 2
82.749 3
82.752 3
82.754 3
82.757 3
82.759 4
82.762 3
82.764 3
82.767 3
82.769 3
82.772 3
82.775 3
82.777 2
82.780 2
82.782 2
82.785 3
82.787 2
82.790 2
82.792 2
82.795 2
82.797 2
82.800 2
82.803 2
82.805 3
82.808 2
82.810 2
82.813 2
82.815 3
82.818 3
82.820 3
82.823 3
82.825 3
82.828 3
82.830 2
82.833 2
82.836 2
82.838 2
82.841 2
82.843 3
82.846 3
82.848 3
82.851 3
82.853 4
82.856 4
82.858 4
82.861 4
82.864 4
82.866 4
82.869 4
82.871 4
82.874 3
82.876 3
82.879 3
82.881 3
82.884 3
82.886 4
82.889 4
82.892 4
82.894 5
82.897 5
82.899 4
82.902 4
82.904 4
82.907 3
82.909 4
82.912 4
82.914 4
82.917 4
82.920 4
82.922 3
82.925 4
82.927 4
82.930 4
82.932 4
82.935 4
82.937 4
82.940 3
82.942 3
82.945 2
82.948 2
82.950 3
82.953 2
82.955 2
82.958 1
82.960 1
82.963 1
82.965 1
82.968 0
82.970 -0
82.973 -0
82.976 -1
82.978 -0
82.981 -1
82.983 -1
82.986 -1
82.988 -1
82.991 -2
82.993 -1
82.996 -0
82.998 -0
83.001 0
83.004 1
83.006 1
83.009 1
83.011 1
83.014 1
83.016 1
83.019 1
83.021 1
83.024 1
83.026 1
83.029 2
83.032 2
83.034 2
83.037 2
83.039 3
83.042 3
83.044 3
83.047 3
83.049 3
83.052 2
83.054 3
83.057 2
83.060 2
83.062 3
83.065 3
83.067 3
83.070 3
83.072 3
83.075 2
83.077 3
83.080 3
83.082 2
83.085 2
83.088 3
83.090 3
83.093 3
83.095 4
83.098 3
83.100 4
83.103 4
83.105 3
83.108 3
83.110 4
83.113 4
83.116 4
83.118 4
83.121 4
83.123 4
83.126 4
83.128 4
83.131 4
83.133 4
83.136 4
83.138 5
83.141 4
83.144 4
83.146 4
83.149 3
83.151 3
83.154 3
83.156 2
83.159 2
83.161 2
83.164 2
83.166 1
83.169 1
83.172 1
83.174 1
83.177 1
83.179 1
83.182 0
83.184 0
83.187 0
83.189 -0
83.192 -1
83.194 -0
83.197 -0
83.200 -0
83.202 0
83.205 -0
83.207 0
83.210 1
83.212 1
83.215 1
83.217 2
83.220 2
83.222 2
83.225 2
83.228 3
83.230 3
83.233 3
83.235 2
83.238 3
83.240 3
83.243 4
83.245 4
83.248 5
83.251 4
83.253 4
83.256 4
83.258 4
83.261 4
83.263 4
83.266 3
83.268 3
83.271 3
83.273 3
83.276 3
83.279 3
83.281 2
83.284 2
83.286 3
83.289 2
83.291 2
83.294 3
83.296 1
83.299 2
83.301 2
83.304 2
83.307 2
83.309 2
83.312 2
83.314 2
83.317 2
83.319 2
83.322 2
83.324 3
83.327 3
83.330 3
83.332 4
83.335 4
83.337 4
83.340 4
83.342 4
83.345 5
83.347 5
83.350 5
83.352 5
83.355 5
83.358 5
83.360 5
83.363 5
83.365 4
83.368 4
83.370 4
83.373 4
83.375 3
83.378 2
83.380 1
83.383 1
83.386 2
83.388 2
83.391 2
83.393 2
83.396 2
83.398 2
83.401 2
83.403 1
83.406 1
83.409 1
83.411 0
83.414 -0
83.416 -0
83.419 -0
83.421 1
83.424 0
83.426 0
83.429 0
83.431 1
83.434 1
83.437 2
83.439 2
83.442 3
83.444 3
83.447 4
83.449 4
83.452 4
83.454 5
83.457 5
83.459 5
83.462 5
83.465 5
83.467 5
83.470 5
83.472 5
83.475 4
83.477 4
83.480 4
83.482 3
83.485 3
83.488 3
83.490 3
83.493 2
83.495 2
83.498 2
83.500 2
83.503 2
83.505 1
83.508 1
83.510 1
83.513 1
83.516 0
83.518 -0
83.521 0
83.523 0
83.526 -0
83.528 1
83.531 1
83.533 1
83.536 2
83.539 2
83.541 1
83.544 2
83.546 3
83.549 3
83.551 3
83.554 3
83.556 3
83.559 4
83.561 3
83.564 3
83.567 3
83.569 3
83.572 3
83.574 2
83.577 2
83.579 2
83.582 2
83.584 1
83.587 0
83.590 0
83.592 0
83.595 0
83.597 0
83.600 0
83.602 0
83.605 0
83.607 0
83.610 -1
83.613 -0
83.615 -0
83.618 -1
83.620 -1
83.623 -0
83.625 -1
83.628 -0
83.630 0
83.633 0
83.635 1
83.638 1
83.641 1
83.643 2
83.646 2
83.648 2
83.651 2
83.653 3
83.656 2
83.658 3
83.661 3
83.664 3
83.666 3
83.669 3
83.671 2
83.674 3
83.676 2
83.679 2
83.681 2
83.684 2
83.686 1
83.689 1
83.692 1
83.694 1
83.697 1
83.699 1
83.702 1
83.704 1
83.707 2
83.709 1
83.712 2
83.715 2
83.717 1
83.720 2
83.722 2
83.725 2
83.727 2
83.730 2
83.732 1
83.735 2
83.738 3
83.740 3
83.743 3
83.745 4
83.748 4
83.750 4
83.753 5
83.755 5
83.758 5
83.760 5
83.763 5
83.766 5
83.768 5
83.771 5
83.773 4
83.776 5
83.778 4
83.781 4
83.783 5
83.786 4
83.789 4
83.791 4
83.794 3
83.796 3
83.799 3
83.801 3
83.804 3
83.806 3
83.809 3
83.812 3
83.814 3
83.817 3
83.819 2
83.822 2
83.824 2
83.827 2
83.829 2
83.832 1
83.835 2
83.837 2
83.840 2
83.842 2
83.845 2
83.847 2
83.850 2
83.852 3
83.855 2
83.857 3
83.860 3
83.863 3
83.865 3
83.868 3
83.870 2
83.873 2
83.875 1
83.878 1
83.880 2
83.883 2
83.886 2
83.888 1
83.891 1
83.893 1
83.896 1
83.898 2
83.901 1
83.903 1
83.906 1
83.909 1
83.911 1
83.914 1
83.916 -0
83.919 0
83.921 0
83.924 -0
83.926 0
83.929 1
83.932 0
83.934 1
83.937 0
83.939 0
83.942 1
83.944 0
83.947 0
83.949 1
83.952 1
83.955 1
83.957 1
83.960 1
83.962 1
83.965 2
83.967 2
83.970 3
83.972 3
83.975 3
83.978 2
83.980 2
83.983 2
83.985 1
83.988 2
83.990 2
83.993 3
83.995 3
83.998 3
84.000 3
84.003 3
84.006 3
84.008 4
84.011 4
84.013 4
84.016 3
84.018 4
84.021 4
84.023 3
84.026 3
84.029 3
84.031 3
84.034 3
84.036 4
84.039 4
84.041 4
84.044 4
84.046 3
84.049 3
84.052 2
84.054 2
84.057 2
84.059 2
84.062 1
84.064 1
84.067 1
84.069 1
84.072 1
84.075 1
84.077 0
84.080 1
84.082 -0
84.085 -1
84.087 -1
84.090 -2
84.092 -3
84.095 -2
84.098 -2
84.100 -2
84.103 -1
84.105 -1
84.108 -1
84.110 -1
84.113 -1
84.115 -1
84.118 -0
84.121 0
84.123 0
84.126 1
84.128 1
84.131 1
84.133 1
84.136 2
84.138 2
84.141 3
84.144 4
84.146 3
84.149 4
84.151 5
84.154 4
84.156 4
84.159 5
84.161 5
84.164 5
84.167 5
84.169 5
84.172 6
84.174 6
84.177 5
84.179 5
84.182 6
84.184 5
84.187 5
84.190 4
84.192 4
84.195 4
84.197 3
84.200 2
84.202 2
84.205 2
84.207 2
84.210 2
84.213 2
84.215 1
84.218 1
84.220 1
84.223 1
84.225 1
84.228 0
84.230 -0
84.233 -1
84.236 -0
84.238 -0
84.241 0
84.243 0
84.246 -0
84.248 0
84.251 -0
84.253 -0
84.256 0
84.259 0
84.261 0
84.264 1
84.266 1
84.269 2
84.271 1
84.274 2
84.276 2
84.279 2
84.282 3
84.284 3
84.287 3
84.289 3
84.292 3
84.294 3
84.297 3
84.300 3
84.302 3
84.305 3
84.307 3
84.310 3
84.312 3
84.315 2
84.317 2
84.320 2
84.323 2
84.325 2
84.328 1
84.330 1
84.333 1
84.335 1
84.338 0
84.340 0
84.343 0
84.346 -0
84.348 0
84.351 1
84.353 0
84.356 -0
84.358 -1
84.361 -1
84.363 -1
84.366 -1
84.369 -1
84.371 -1
84.374 -1
84.376 -1
84.379 -1
84.381 -0
84.384 -1
84.386 -1
84.389 -1
84.392 -1
84.394 -1
84.397 -0
84.399 -0
84.402 0
84.404 0
84.407 0
84.409 0
84.412 0
84.415 1
84.417 1
84.420 1
84.422 0
84.425 1
84.427 0
84.430 1
84.432 1
84.435 1
84.438 1
84.440 1
84.443 1
84.445 1
84.448 2
84.450 2
84.453 1
84.456 1
84.458 1
84.461 2
84.463 1
84.466 2
84.468 1
84.471 1
84.473 1
84.476 1
84.479 2
84.481 1
84.484 1
84.486 1
84.489 1
84.491 0
84.494 0
84.496 1
84.499 0
84.502 -0
84.504 -0
84.507 0
84.509 0
84.512 0
84.514 1
84.517 2
84.519 1
84.522 2
84.525 2
84.527 2
84.530 2
84.532 2
84.535 2
84.537 2
84.540 3
84.543 3
84.545 3
84.548 3
84.550 3
84.553 2
84.555 3
84.558 3
84.560 3
84.563 3
84.566 3
84.568 3
84.571 2
84.573 3
84.576 2
84.578 3
84.581 3
84.583 2
84.586 2
84.589 2
84.591 1
84.594 0
84.596 0
84.599 -1
84.601 -1
84.604 -1
84.607 -1
84.609 -2
84.612 -2
84.614 -3
84.617 -4
84.619 -3
84.622 -3
84.624 -2
84.627 -2
84.630 -2
84.632 -1
84.635 -2
84.637 -2
84.640 -1
84.642 -1
84.645 -2
84.647 -2
84.650 -1
84.653 -1
84.655 -1
84.658 -1
84.660 -1
84.663 -0
84.665 -0
84.668 0
84.671 1
84.673 2
84.676 2
84.678 2
84.681 3
84.683 2
84.686 3
84.688 3
84.691 3
84.694 4
84.696 4
84.699 4
84.701 4
84.704 4
84.706 3
84.709 3
84.711 3
84.714 3
84.717 3
84.719 2
84.722 2
84.724 3
84.727 3
84.729 2
84.732 3
84.735 3
84.737 3
84.740 3
84.742 3
84.745 3
84.747 3
84.750 3
84.752 2
84.755 3
84.758 2
84.760 2
84.763 2
84.765 2
84.768 2
84.770 2
84.773 2
84.776 2
84.778 2
84.781 3
84.783 3
84.786 3
84.788 3
84.791 3
84.793 3
84.796 3
84.799 4
84.801 4
84.804 4
84.806 4
84.809 4
84.811 4
84.814 4
84.816 3
84.819 3
84.822 3
84.824 2
84.827 2
84.829 2
84.832 2
84.834 1
84.837 1
84.840 2
84.842 2
84.845 1
84.847 1
84.850 1
84.852 0
84.855 1
84.857 0
84.860 0
84.863 1
84.865 1
84.868 1
84.870 1
84.873 1
84.875 1
84.878 2
84.881 2
84.883 2
84.886 2
84.888 3
84.891 2
84.893 3
84.896 3
84.898 3
84.901 3
84.904 3
84.906 3
84.909 4
84.911 4
84.914 4
84.916 4
84.919 4
84.922 4
84.924 4
84.927 4
84.929 3
84.932 4
84.934 3
84.937 3
84.939 2
84.942 2
84.945 1
84.947 1
84.950 1
84.952 0
84.955 1
84.957 1
84.960 0
84.963 1
84.965 1
84.968 0
84.970 0
84.973 0
84.975 0
84.978 1
84.980 0
84.983 -0
84.986 0
84.988 0
84.991 0
84.993 0
84.996 0
84.998 0
85.001 0
85.004 0
85.006 -0
85.009 0
85.011 1
85.014 0
85.016 1
85.019 1
85.021 1
85.024 1
85.027 2
85.029 2
85.032 2
85.034 2
85.037 2
85.039 2
85.042 3
85.045 3
85.047 3
85.050 3
85.052 2
85.055 3
85.057 3
85.060 3
85.063 3
85.065 4
85.068 3
85.070 3
85.073 3
85.075 3
85.078 2
85.080 3
85.083 2
85.086 2
85.088 2
85.091 2
85.093 2
85.096 2
85.098 2
85.101 3
85.104 3
85.106 2
85.109 3
85.111 2
85.114 2
85.116 2
85.119 2
85.121 1
85.124 1
85.127 1
85.129 1
85.132 1
85.134 2
85.137 1
85.139 2
85.142 2
85.145 2
85.147 3
85.150 3
85.152 3
85.155 3
85.157 3
85.160 3
85.163 3
85.165 3
85.168 3
85.170 3
85.173 4
85.175 3
85.178 4
85.180 3
85.183 3
85.186 3
85.188 3
85.191 2
85.193 2
85.196 3
85.198 2
85.201 2
85.204 2
85.206 2
85.209 2
85.211 2
85.214 2
85.216 1
85.219 2
85.222 1
85.224 1
85.227 1
85.229 1
85.232 1
85.234 0
85.237 -0
85.239 -0
85.242 -1
85.245 -0
85.247 0
85.250 0
85.252 1
85.255 0
85.257 0
85.260 1
85.263 0
85.265 0
85.268 0
85.270 0
85.273 0
85.275 1
85.278 1
85.281 2
85.283 1
85.286 2
85.288 1
85.291 1
85.293 1
85.296 1
85.298 0
85.301 1
85.304 1
85.306 1
85.309 1
85.311 1
85.314 1
85.316 1
85.319 0
85.322 0
85.324 0
85.327 0
85.329 1
85.332 1
85.334 2
85.337 2
85.340 2
85.342 1
85.345 1
85.347 1
85.350 1
85.352 1
85.355 1
85.358 1
85.360 1
85.363 2
85.365 1
85.368 0
85.370 1
85.373 1
85.375 1
85.378 2
85.381 2
85.383 2
85.386 2
85.388 3
85.391 3
85.393 3
85.396 3
85.399 3
85.401 3
85.404 3
85.406 2
85.409 3
85.411 4
85.414 4
85.417 4
85.419 4
85.422 4
85.424 4
85.427 4
85.429 3
85.432 3
85.435 4
85.437 3
85.440 4
85.442 4
85.445 4
85.447 4
85.450 4
85.452 4
85.455 4
85.458 4
85.460 3
85.463 3
85.465 3
85.468 2
85.470 2
85.473 2
85.476 2
85.478 2
85.481 1
85.483 1
85.486 1
85.488 2
85.491 2
85.494 2
85.496 2
85.499 2
85.501 3
85.504 3
85.506 3
85.509 3
85.512 3
85.514 3
85.517 4
85.519 4
85.522 3
85.524 4
85.527 4
85.530 4
85.532 4
85.535 3
85.537 3
85.540 4
85.542 4
85.545 4
85.547 4
85.550 4
85.553 4
85.555 4
85.558 4
85.560 3
85.563 3
85.565 2
85.568 2
85.571 1
85.573 1
85.576 -0
85.578 -1
85.581 -1
85.583 -2
85.586 -2
85.589 -2
85.591 -2
85.594 -2
85.596 -3
85.599 -2
85.601 -2
85.604 -2
85.607 -3
85.609 -2
85.612 -2
85.614 -2
85.617 -1
85.619 -2
85.622 -2
85.625 -1
85.627 -1
85.630 -1
85.632 -1
85.635 -0
85.637 -1
85.640 -0
85.643 1
85.645 0
85.648 1
85.650 1
85.653 1
85.655 2
85.658 1
85.661 2
85.663 1
85.666 1
85.668 1
85.671 2
85.673 2
85.676 2
85.678 1
85.681 1
85.684 1
85.686 1
85.689 1
85.691 0
85.694 1
85.696 1
85.699 2
85.702 2
85.704 2
85.707 2
85.709 2
85.712 2
85.714 2
85.717 2
85.720 2
85.722 1
85.725 1
85.727 1
85.730 1
85.732 1
85.735 1
85.738 1
85.740 1
85.743 1
85.745 1
85.748 1
85.750 1
85.753 1
85.756 1
85.758 2
85.761 1
85.763 1
85.766 2
85.768 1
85.771 1
85.774 1
85.776 1
85.779 1
85.781 1
85.784 1
85.786 2
85.789 2
85.792 2
85.794 2
85.797 2
85.799 2
85.802 3
85.804 3
85.807 3
85.810 3
85.812 4
85.815 3
85.817 4
85.820 4
85.822 4
85.825 4
85.828 4
85.830 3
85.833 3
85.835 3
85.838 3
85.840 3
85.843 4
85.846 3
85.848 3
85.851 4
85.853 4
85.856 4
85.858 4
85.861 4
85.864 4
85.866 4
85.869 4
85.871 5
85.874 5
85.876 5
85.879 5
85.882 4
85.884 4
85.887 4
85.889 3
85.892 3
85.894 4
85.897 3
85.900 3
85.902 4
85.905 5
85.907 4
85.910 4
85.912 5
85.915 4
85.918 4
85.920 4
85.923 4
85.925 4
85.928 5
85.930 5
85.933 5
85.936 5
85.938 4
85.941 4
85.943 4
85.946 4
85.948 3
85.951 4
85.954 4
85.956 4
85.959 4
85.961 4
85.964 4
85.966 4
85.969 4
85.972 4
85.974 5
85.977 4
85.979 5
85.982 4
85.984 4
85.987 5
85.990 4
85.992 4
85.995 4
85.997 3
86.000 2
86.002 3
86.005 3
86.008 3
86.010 4
86.013 4
86.015 4
86.018 5
86.020 5
86.023 5
86.026 4
86.028 5
86.031 4
86.033 4
86.036 4
86.038 3
86.041 3
86.044 3
86.046 2
86.049 2
86.051 2
86.054 1
86.056 0
86.059 1
86.062 0
86.064 0
86.067 0
86.069 -0
86.072 -0
86.074 0
86.077 1
86.080 1
86.082 1
86.085 0
86.087 0
86.090 0
86.092 0
86.095 0
86.098 0
86.100 0
86.103 1
86.105 1
86.108 1
86.110 1
86.113 1
86.116 1
86.118 2
86.121 3
86.123 3
86.126 3
86.128 3
86.131 3
86.134 3
86.136 3
86.139 3
86.141 3
86.144 3
86.146 2
86.149 2
86.152 3
86.154 2
86.157 2
86.159 2
86.162 1
86.165 2
86.167 2
86.170 2
86.172 2
86.175 2
86.177 2
86.180 2
86.183 2
86.185 2
86.188 2
86.190 2
86.193 2
86.195 2
86.198 2
86.201 2
86.203 3
86.206 3
86.208 3
86.211 3
86.213 3
86.216 2
86.219 3
86.221 2
86.224 2
86.226 1
86.229 2
86.231 1
86.234 2
86.237 2
86.239 2
86.242 1
86.244 2
86.247 1
86.249 2
86.252 2
86.255 2
86.257 2
86.260 2
86.262 1
86.265 1
86.267 2
86.270 2
86.273 2
86.275 2
86.278 2
86.280 3
86.283 3
86.286 3
86.288 3
86.291 3
86.293 3
86.296 3
86.298 4
86.301 3
86.304 4
86.306 4
86.309 4
86.311 4
86.314 4
86.316 4
86.319 4
86.322 3
86.324 3
86.327 3
86.329 2
86.332 2
86.334 2
86.337 2
86.340 1
86.342 1
86.345 2
86.347 2
86.350 2
86.352 2
86.355 2
86.358 3
86.360 3
86.363 3
86.365 3
86.368 3
86.370 3
86.373 3
86.376 3
86.378 4
86.381 5
86.383 5
86.386 5
86.389 6
86.391 5
86.394 5
86.396 5
86.399 5
86.401 5
86.404 5
86.407 5
86.409 5
86.412 5
86.414 5
86.417 4
86.419 4
86.422 4
86.425 3
86.427 3
86.430 2
86.432 1
86.435 2
86.437 2
86.440 1
86.443 1
86.445 1
86.448 1
86.450 1
86.453 1
86.455 1
86.458 -0
86.461 0
86.463 0
86.466 -0
86.468 0
86.471 1
86.474 1
86.476 1
86.479 0
86.481 1
86.484 1
86.486 1
86.489 2
86.492 2
86.494 1
86.497 2
86.499 2
86.502 1
86.504 2
86.507 2
86.510 1
86.512 1
86.515 1
86.517 1
86.520 0
86.522 0
86.525 0
86.528 1
86.530 0
86.533 0
86.535 0
86.538 -0
86.541 0
86.543 0
86.546 1
86.548 1
86.551 1
86.553 1
86.556 2
86.559 2
86.561 2
86.564 2
86.566 2
86.569 2
86.571 2
86.574 3
86.577 2
86.579 2
86.582 2
86.584 2
86.587 3
86.589 3
86.592 3
86.595 2
86.597 2
86.600 3
86.602 2
86.605 3
86.608 3
86.610 3
86.613 4
86.615 4
86.618 3
86.620 4
86.623 4
86.626 3
86.628 3
86.631 4
86.633 4
86.636 4
86.638 4
86.641 5
86.644 5
86.646 5
86.649 5
86.651 5
86.654 5
86.657 5
86.659 6
86.662 6
86.664 6
86.667 6
86.669 6
86.672 6
86.675 6
86.677 6
86.680 6
86.682 6
86.685 6
86.687 6
86.690 6
86.693 5
86.695 5
86.698 5
86.700 5
86.703 4
86.705 4
86.708 3
86.711 3
86.713 3
86.716 2
86.718 3
86.721 3
86.724 3
86.726 2
86.729 2
86.731 2
86.734 1
86.736 0
86.739 0
86.742 -0
86.744 -0
86.747 0
86.749 -0
86.752 -0
86.754 -1
86.757 -2
86.760 -1
86.762 -1
86.765 -1
86.767 -1
86.770 -1
86.773 -1
86.775 -1
86.778 -2
86.780 -2
86.783 -2
86.785 -2
86.788 -2
86.791 -2
86.793 -2
86.796 -2
86.798 -1
86.801 -1
86.803 -0
86.806 1
86.809 0
86.811 0
86.814 0
86.816 0
86.819 0
86.822 0
86.824 1
86.827 1
86.829 1
86.832 2
86.834 2
86.837 3
86.840 3
86.842 3
86.845 3
86.847 4
86.850 4
86.853 4
86.855 4
86.858 4
86.860 4
86.863 4
86.865 4
86.868 4
86.871 4
86.873 2
86.876 3
86.878 4
86.881 4
86.883 3
86.886 3
86.889 2
86.891 1
86.894 1
86.896 1
86.899 1
86.902 1
86.904 0
86.907 1
86.909 1
86.912 1
86.914 1
86.917 2
86.920 1
86.922 1
86.925 1
86.927 1
86.930 1
86.932 1
86.935 1
86.938 2
86.940 2
86.943 1
86.945 1
86.948 1
86.951 2
86.953 2
86.956 2
86.958 2
86.961 2
86.963 2
86.966 2
86.969 2
86.971 2
86.974 1
86.976 1
86.979 2
86.982 2
86.984 2
86.987 1
86.989 1
86.992 1
86.994 2
86.997 1
87.000 1
87.002 1
87.005 1
87.007 2
87.010 2
87.013 2
87.015 2
87.018 2
87.020 2
87.023 3
87.025 3
87.028 2
87.031 3
87.033 3
87.036 2
87.038 3
87.041 2
87.043 3
87.046 2
87.049 3
87.051 3
87.054 2
87.056 2
87.059 2
87.062 1
87.064 1
87.067 1
87.069 1
87.072 2
87.074 1
87.077 1
87.080 1
87.082 1
87.085 1
87.087 1
87.090 1
87.093 1
87.095 1
87.098 2
87.100 2
87.103 2
87.105 2
87.108 2
87.111 1
87.113 1
87.116 2
87.118 2
87.121 3
87.124 2
87.126 3
87.129 3
87.131 3
87.134 3
87.136 3
87.139 3
87.142 4
87.144 4
87.147 4
87.149 4
87.152 4
87.155 4
87.157 4
87.160 4
87.162 4
87.165 4
87.167 4
87.170 4
87.173 4
87.175 3
87.178 3
87.180 3
87.183 3
87.185 3
87.188 3
87.191 2
87.193 2
87.196 2
87.198 1
87.201 1
87.204 1
87.206 0
87.209 -0
87.211 -0
87.214 -1
87.216 -1
87.219 -1
87.222 -1
87.224 -1
87.227 -1
87.229 -2
87.232 -1
87.235 -1
87.237 -1
87.240 -0
87.242 -0
87.245 0
87.247 1
87.250 1
87.253 1
87.255 1
87.258 2
87.260 2
87.263 2
87.266 2
87.268 3
87.271 4
87.273 3
87.276 3
87.278 4
87.281 5
87.284 5
87.286 5
87.289 5
87.291 4
87.294 5
87.297 5
87.299 5
87.302 5
87.304 5
87.307 5
87.309 5
87.312 5
87.315 5
87.317 4
87.320 4
87.322 4
87.325 4
87.328 4
87.330 4
87.333 4
87.335 4
87.338 4
87.341 3
87.343 2
87.346 2
87.348 2
87.351 3
87.353 3
87.356 2
87.359 3
87.361 2
87.364 2
87.366 1
87.369 1
87.372 1
87.374 1
87.377 1
87.379 1
87.382 1
87.384 0
87.387 0
87.390 -0
87.392 -1
87.395 -0
87.397 0
87.400 0
87.403 0
87.405 0
87.408 0
87.410 0
87.413 1
87.415 1
87.418 1
87.421 1
87.423 2
87.426 3
87.428 3
87.431 3
87.434 3
87.436 3
87.439 3
87.441 4
87.444 4
87.446 4
87.449 4
87.452 4
87.454 4
87.457 4
87.459 4
87.462 4
87.465 6
87.467 6
87.470 6
87.472 6
87.475 6
87.477 6
87.480 6
87.483 6
87.485 5
87.488 6
87.490 6
87.493 5
87.496 5
87.498 5
87.501 5
87.503 5
87.506 4
87.509 4
87.511 5
87.514 4
87.516 4
87.519 4
87.521 4
87.524 3
87.527 3
87.529 3
87.532 3
87.534 4
87.537 4
87.540 4
87.542 4
87.545 3
87.547 3
87.550 3
87.552 3
87.555 2
87.558 2
87.560 2
87.563 2
87.565 2
87.568 2
87.571 1
87.573 1
87.576 2
87.578 2
87.581 2
87.584 3
87.586 2
87.589 2
87.591 2
87.594 2
87.596 2
87.599 2
87.602 1
87.604 1
87.607 2
87.609 1
87.612 1
87.615 1
87.617 0
87.620 0
87.622 0
87.625 -0
87.627 0
87.630 0
87.633 0
87.635 2
87.638 2
87.640 2
87.643 2
87.646 2
87.648 2
87.651 2
87.653 2
87.656 2
87.659 3
87.661 2
87.664 2
87.666 2
87.669 2
87.671 2
87.674 2
87.677 2
87.679 2
87.682 2
87.684 2
87.687 2
87.690 2
87.692 2
87.695 2
87.697 2
87.700 1
87.703 1
87.705 1
87.708 0
87.710 0
87.713 0
87.715 -0
87.718 -1
87.721 -0
87.723 0
87.726 -0
87.728 -0
87.731 -0
87.734 -0
87.736 0
87.739 1
87.741 1
87.744 1
87.747 1
87.749 1
87.752 1
87.754 1
87.757 0
87.759 1
87.762 1
87.765 1
87.767 1
87.770 1
87.772 2
87.775 3
87.778 3
87.780 2
87.783 3
87.785 3
87.788 3
87.791 3
87.793 4
87.796 3
87.798 4
87.801 4
87.803 4
87.806 3
87.809 4
87.811 3
87.814 3
87.816 3
87.819 2
87.822 2
87.824 2
87.827 2
87.829 2
87.832 2
87.835 1
87.837 1
87.840 1
87.842 1
87.845 1
87.847 1
87.850 1
87.853 1
87.855 0
87.858 0
87.860 0
87.863 -0
87.866 -1
87.868 -0
87.871 -0
87.873 -0
87.876 0
87.879 0
87.881 -0
87.884 -0
87.886 0
87.889 0
87.891 1
87.894 1
87.897 1
87.899 2
87.902 2
87.904 3
87.907 3
87.910 3
87.912 3
87.915 3
87.917 4
87.920 3
87.923 4
87.925 4
87.928 3
87.930 4
87.933 4
87.935 3
87.938 3
87.941 3
87.943 2
87.946 2
87.948 2
87.951 2
87.954 1
87.956 1
87.959 1
87.961 2
87.964 2
87.967 2
87.969 2
87.972 2
87.974 2
87.977 2
87.979 1
87.982 1
87.985 1
87.987 1
87.990 1
87.992 1
87.995 2
87.998 1
88.000 1
88.003 2
88.005 2
88.008 2
88.011 2
88.013 2
88.016 3
88.018 3
88.021 3
88.024 2
88.026 3
88.029 3
88.031 3
88.034 3
88.036 3
88.039 4
88.042 3
88.044 3
88.047 2
88.049 2
88.052 1
88.055 2
88.057 1
88.060 1
88.062 1
88.065 1
88.068 1
88.070 1
88.073 0
88.075 1
88.078 1
88.081 2
88.083 1
88.086 1
88.088 1
88.091 1
88.093 1
88.096 1
88.099 1
88.101 1
88.104 1
88.106 1
88.109 1
88.112 0
88.114 0
88.117 0
88.119 -0
88.122 -0
88.125 -1
88.127 -1
88.130 -1
88.132 -1
88.135 -1
88.138 -1
88.140 -1
88.143 -1
88.145 -0
88.148 -1
88.150 -1
88.153 -1
88.156 -1
88.158 -1
88.161 -1
88.163 -1
88.166 -1
88.169 0
88.171 1
88.174 0
88.176 0
88.179 1
88.182 0
88.184 1
88.187 1
88.189 1
88.192 1
88.195 2
88.197 2
88.200 2
88.202 2
88.205 2
88.207 2
88.210 2
88.213 3
88.215 2
88.218 2
88.220 2
88.223 2
88.226 2
88.228 3
88.231 2
88.233 2
88.236 2
88.239 2
88.241 2
88.244 1
88.246 1
88.249 2
88.252 2
88.254 1
88.257 1
88.259 2
88.262 1
88.265 0
88.267 0
88.270 0
88.272 0
88.275 -0
88.277 -1
88.280 -1
88.283 -0
88.285 -1
88.288 -1
88.290 -1
88.293 -1
88.296 -0
88.298 -0
88.301 -1
88.303 -0
88.306 -0
88.309 0
88.311 0
88.314 1
88.316 1
88.319 2
88.322 2
88.324 2
88.327 3
88.329 3
88.332 3
88.335 4
88.337 4
88.340 4
88.342 4
88.345 5
88.347 4
88.350 4
88.353 3
88.355 3
88.358 3
88.360 3
88.363 2
88.366 3
88.368 2
88.371 2
88.373 2
88.376 2
88.379 1
88.381 1
88.384 1
88.386 1
88.389 1
88.392 1
88.394 1
88.397 2
88.399 2
88.402 2
88.405 2
88.407 2
88.410 2
88.412 2
88.415 2
88.418 2
88.420 2
88.423 2
88.425 2
88.428 2
88.430 3
88.433 3
88.436 3
88.438 3
88.441 2
88.443 2
88.446 2
88.449 2
88.451 2
88.454 2
88.456 2
88.459 2
88.462 2
88.464 2
88.467 1
88.469 2
88.472 2
88.475 3
88.477 3
88.480 3
88.482 4
88.485 4
88.488 4
88.490 5
88.493 5
88.495 5
88.498 5
88.501 6
88.503 6
88.506 7
88.508 7
88.511 7
88.513 7
88.516 7
88.519 7
88.521 7
88.524 7
88.526 6
88.529 6
88.532 6
88.534 6
88.537 6
88.539 5
88.542 4
88.545 5
88.547 5
88.550 4
88.552 4
88.555 3
88.558 2
88.560 2
88.563 2
88.565 2
88.568 1
88.571 1
88.573 1
88.576 0
88.578 0
88.581 -0
88.584 -0
88.586 0
88.589 -0
88.591 0
88.594 -0
88.597 -1
88.599 -1
88.602 -1
88.604 -1
88.607 -1
88.610 -1
88.612 -2
88.615 -1
88.617 -1
88.620 -1
88.622 -0
88.625 -0
88.628 1
88.630 0
88.633 1
88.635 1
88.638 1
88.641 1
88.643 0
88.646 1
88.648 2
88.651 2
88.654 2
88.656 2
88.659 1
88.661 1
88.664 1
88.667 1
88.669 1
88.672 1
88.674 1
88.677 1
88.680 1
88.682 0
88.685 0
88.687 0
88.690 0
88.693 0
88.695 0
88.698 0
88.700 0
88.703 0
88.706 -0
88.708 0
88.711 0
88.713 -0
88.716 -0
88.719 0
88.721 -0
88.724 -0
88.726 -1
88.729 -1
88.732 -0
88.734 0
88.737 0
88.739 1
88.742 1
88.745 1
88.747 1
88.750 1
88.752 1
88.755 1
88.757 1
88.760 -0
88.763 -0
88.765 0
88.768 -0
88.770 -0
88.773 -0
88.776 -1
88.778 -1
88.781 -1
88.783 -1
88.786 -1
88.789 -1
88.791 -1
88.794 -1
88.796 -1
88.799 -1
88.802 -1
88.804 -1
88.807 -1
88.809 -0
88.812 0
88.815 0
88.817 1
88.820 1
88.822 1
88.825 2
88.828 2
88.830 2
88.833 2
88.835 2
88.838 3
88.841 3
88.843 3
88.846 4
88.848 4
88.851 5
88.854 5
88.856 6
88.859 6
88.861 6
88.864 6
88.867 6
88.869 5
88.872 5
88.874 6
88.877 6
88.880 6
88.882 6
88.885 6
88.887 6
88.890 6
88.893 6
88.895 6
88.898 6
88.900 6
88.903 6
88.906 6
88.908 6
88.911 6
88.913 5
88.916 4
88.919 4
88.921 3
88.924 3
88.926 3
88.929 3
88.932 3
88.934 3
88.937 4
88.939 3
88.942 3
88.945 4
88.947 3
88.950 3
88.952 2
88.955 2
88.958 3
88.960 2
88.963 2
88.965 3
88.968 3
88.971 2
88.973 2
88.976 1
88.978 1
88.981 1
88.983 1
88.986 0
88.989 1
88.991 1
88.994 2
88.996 2
88.999 2
89.002 2
89.004 2
89.007 3
89.009 3
89.012 4
89.015 4
89.017 4
89.020 4
89.022 5
89.025 4
89.028 4
89.030 4
89.033 3
89.035 4
89.038 4
89.041 5
89.043 5
89.046 5
89.048 5
89.051 5
89.054 5
89.056 5
89.059 5
89.061 5
89.064 4
89.067 4
89.069 4
89.072 4
89.074 4
89.077 3
89.080 2
89.082 3
89.085 2
89.087 2
89.090 2
89.093 2
89.095 1
89.098 1
89.100 1
89.103 1
89.106 1
89.108 2
89.111 2
89.113 2
89.116 2
89.119 2
89.121 2
89.124 2
89.126 2
89.129 1
89.132 1
89.134 1
89.137 1
89.139 1
89.142 1
89.145 0
89.147 1
89.150 1
89.152 1
89.155 1
89.158 1
89.160 1
89.163 1
89.165 1
89.168 1
89.171 1
89.173 1
89.176 1
89.178 2
89.181 1
89.184 2
89.186 1
89.189 1
89.191 1
89.194 1
89.197 1
89.199 1
89.202 1
89.204 0
89.207 1
89.210 1
89.212 0
89.215 0
89.217 0
89.220 -1
89.223 0
89.225 -0
89.228 -1
89.230 -1
89.233 -1
89.236 -1
89.238 -0
89.241 -0
89.243 -1
89.246 -1
89.249 -1
89.251 -1
89.254 -1
89.256 0
89.259 -0
89.262 0
89.264 1
89.267 1
89.269 1
89.272 2
89.275 2
89.277 2
89.280 2
89.283 2
89.285 3
89.288 3
89.290 3
89.293 4
89.296 4
89.298 3
89.301 3
89.303 3
89.306 3
89.309 4
89.311 4
89.314 4
89.316 4
89.319 3
89.322 3
89.324 3
89.327 4
89.329 3
89.332 2
89.335 2
89.337 2
89.340 2
89.342 2
89.345 2
89.348 2
89.350 2
89.353 3
89.355 3
89.358 3
89.361 3
89.363 3
89.366 3
89.368 3
89.371 3
89.374 3
89.376 3
89.379 3
89.381 3
89.384 2
89.387 2
89.389 2
89.392 1
89.394 1
89.397 1
89.400 1
89.402 1
89.405 1
89.407 1
89.410 1
89.413 2
89.415 0
89.418 1
89.420 1
89.423 1
89.426 1
89.428 1
89.431 1
89.433 1
89.436 2
89.439 1
89.441 2
89.444 2
89.446 2
89.449 2
89.452 2
89.454 2
89.457 2
89.459 2
89.462 2
89.465 2
89.467 3
89.470 3
89.472 3
89.475 4
89.478 4
89.480 4
89.483 3
89.485 3
89.488 3
89.491 3
89.493 3
89.496 3
89.498 2
89.501 2
89.504 3
89.506 2
89.509 3
89.512 3
89.514 3
89.517 4
89.519 4
89.522 3
89.525 3
89.527 3
89.530 2
89.532 2
89.535 2
89.538 2
89.540 2
89.543 2
89.545 2
89.548 2
89.551 2
89.553 2
89.556 1
89.558 1
89.561 1
89.564 1
89.566 2
89.569 2
89.571 2
89.574 2
89.577 2
89.579 1
89.582 2
89.584 2
89.587 2
89.590 2
89.592 2
89.595 1
89.597 2
89.600 1
89.603 1
89.605 0
89.608 1
89.610 1
89.613 1
89.616 1
89.618 1
89.621 1
89.623 2
89.626 1
89.629 2
89.631 2
89.634 1
89.637 1
89.639 1
89.642 0
89.644 0
89.647 0
89.650 0
89.652 1
89.655 1
89.657 1
89.660 0
89.663 1
89.665 0
89.668 1
89.670 1
89.673 1
89.676 1
89.678 1
89.681 1
89.683 1
89.686 1
89.689 1
89.691 1
89.694 1
89.696 1
89.699 1
89.702 2
89.704 1
89.707 2
89.709 2
89.712 2
89.715 2
89.717 2
89.720 1
89.722 2
89.725 1
89.728 2
89.730 2
89.733 2
89.735 2
89.738 2
89.741 2
89.743 2
89.746 2
89.749 2
89.751 1
89.754 1
89.756 1
89.759 1
89.762 1
89.764 0
89.767 1
89.769 1
89.772 1
89.775 1
89.777 0
89.780 0
89.782 -0
89.785 -0
89.788 0
89.790 0
89.793 0
89.795 0
89.798 -0
89.801 0
89.803 0
89.806 -0
89.808 0
89.811 0
89.814 0
89.816 0
89.819 -0
89.821 0
89.824 0
89.827 0
89.829 -0
89.832 1
89.835 0
89.837 0
89.840 1
89.842 1
89.845 1
89.848 2
89.850 2
89.853 1
89.855 2
89.858 2
89.861 2
89.863 2
89.866 2
89.868 3
89.871 3
89.874 3
89.876 3
89.879 3
89.881 3
89.884 4
89.887 4
89.889 4
89.892 4
89.894 4
89.897 3
89.900 3
89.902 3
89.905 3
89.907 3
89.910 3
89.913 3
89.915 3
89.918 2
89.921 2
89.923 2
89.926 2
89.928 1
89.931 1
89.934 1
89.936 1
89.939 0
89.941 1
89.944 0
89.947 0
89.949 0
89.952 1
89.954 1
89.957 1
89.960 1
89.962 0
89.965 1
89.967 0
89.970 1
89.973 1
89.975 1
89.978 1
89.981 1
89.983 1
89.986 1
89.988 0
89.991 0
89.994 -0
89.996 -1
89.999 -1
90.001 -0
90.004 -0
90.007 -0
90.009 -0
90.012 -0
90.014 -0
90.017 -1
90.020 -0
90.022 0
90.025 0
90.027 1
90.030 1
90.033 1
90.035 1
90.038 1
90.040 1
90.043 2
90.046 2
90.048 2
90.051 3
90.054 3
90.056 3
90.059 3
90.061 3
90.064 3
90.067 3
90.069 4
90.072 4
90.074 4
90.077 4
90.080 4
90.082 4
90.085 5
90.087 4
90.090 4
90.093 4
90.095 4
90.098 4
90.100 3
90.103 3
90.106 3
90.108 2
90.111 1
90.114 2
90.116 2
90.119 2
90.121 3
90.124 3
90.127 3
90.129 3
90.132 3
90.134 2
90.137 3
90.140 3
90.142 4
90.145 4
90.147 4
90.150 5
90.153 5
90.155 5
90.158 6
90.160 6
90.163 6
90.166 6
90.168 7
90.171 7
90.174 6
90.176 6
90.179 6
90.181 5
90.184 6
90.187 7
90.189 6
90.192 6
90.194 6
90.197 6
90.200 6
90.202 5
90.205 5
90.207 5
90.210 4
90.213 3
90.215 3
90.218 3
90.220 2
90.223 2
90.226 2
90.228 2
90.231 1
90.234 2
90.236 1
90.239 1
90.241 0
90.244 -1
90.247 -1
90.249 -1
90.252 -1
90.254 -0
90.257 -0
90.260 -1
90.262 1
90.265 0
90.267 0
90.270 1
90.273 1
90.275 1
90.278 1
90.281 1
90.283 1
90.286 2
90.288 2
90.291 1
90.294 1
90.296 2
90.299 2
90.301 1
90.304 1
90.307 1
90.309 1
90.312 1
90.314 1
90.317 2
90.320 2
90.322 2
90.325 2
90.328 2
90.330 1
90.333 2
90.335 2
90.338 2
90.341 2
90.343 2
90.346 2
90.348 2
90.351 2
90.354 2
90.356 1
90.359 1
90.361 1
90.364 1
90.367 2
90.369 2
90.372 2
90.375 2
90.377 1
90.380 1
90.382 1
90.385 1
90.388 1
90.390 1
90.393 0
90.395 -0
90.398 -1
90.401 -1
90.403 -1
90.406 -1
90.408 -1
90.411 -1
90.414 -1
90.416 -2
90.419 -2
90.422 -2
90.424 -2
90.427 -1
90.429 -0
90.432 -0
90.435 1
90.437 1
90.440 1
90.442 1
90.445 2
90.448 2
90.450 3
90.453 4
90.455 4
90.458 5
90.461 5
90.463 5
90.466 6
90.469 5
90.471 5
90.474 5
90.476 6
90.479 5
90.482 5
90.484 6
90.487 5
90.489 4
90.492 4
90.495 3
90.497 4
90.500 3
90.502 3
90.505 4
90.508 3
90.510 3
90.513 3
90.516 3
90.518 2
90.521 3
90.523 2
90.526 2
90.529 2
90.531 2
90.534 2
90.536 2
90.539 2
90.542 2
90.544 2
90.547 3
90.549 2
90.552 2
90.555 2
90.557 2
90.560 3
90.563 3
90.565 3
90.568 3
90.570 2
90.573 2
90.576 2
90.578 3
90.581 2
90.583 2
90.586 1
90.589 0
90.591 0
90.594 -0
90.597 -1
90.599 -0
90.602 -0
90.604 -1
90.607 -1
90.610 -0
90.612 -0
90.615 0
90.617 1
90.620 1
90.623 1
90.625 1
90.628 1
90.630 1
90.633 1
90.636 1
90.638 1
90.641 2
90.644 1
90.646 2
90.649 3
90.651 3
90.654 3
90.657 3
90.659 3
90.662 3
90.664 3
90.667 3
90.670 3
90.672 4
90.675 4
90.678 4
90.680 4
90.683 4
90.685 4
90.688 4
90.691 4
90.693 4
90.696 5
90.698 4
90.701 3
90.704 3
90.706 3
90.709 3
90.712 3
90.714 2
90.717 3
90.719 3
90.722 2
90.725 2
90.727 2
90.730 2
90.732 2
90.735 2
90.738 2
90.740 2
90.743 2
90.746 1
90.748 1
90.751 1
90.753 0
90.756 1
90.759 1
90.761 1
90.764 2
90.766 2
90.769 2
90.772 2
90.774 2
90.777 2
90.779 2
90.782 1
90.785 1
90.787 2
90.790 2
90.793 2
90.795 2
90.798 2
90.800 2
90.803 3
90.806 3
90.808 3
90.811 3
90.813 3
90.816 3
90.819 2
90.821 0
90.824 -1
90.827 -0
90.829 0
90.832 1
90.834 2
90.837 3
90.840 3
90.842 4
90.845 5
90.847 5
90.850 7
90.853 7
90.855 7
90.858 7
90.861 8
90.863 8
90.866 8
90.868 9
90.871 10
90.874 10
90.876 11
90.879 11
90.881 11
90.884 11
90.887 11
90.889 12
90.892 11
90.895 11
90.897 11
90.900 10
90.902 10
90.905 10
90.908 9
90.910 8
90.913 8
90.915 8
90.918 7
90.921 6
90.923 6
90.926 4
90.929 3
90.931 2
90.934 1
90.936 1
90.939 -0
90.942 0
90.944 1
90.947 2
90.949 2
90.952 3
90.955 3
90.957 2
90.960 2
90.963 3
90.965 2
90.968 2
90.970 3
90.973 3
90.976 3
90.978 4
90.981 4
90.984 4
90.986 4
90.989 4
90.991 5
90.994 5
90.997 5
90.999 6
91.002 5
91.004 5
91.007 6
91.010 6
91.012 5
91.015 5
91.018 5
91.020 4
91.023 4
91.025 4
91.028 3
91.031 4
91.033 3
91.036 3
91.038 3
91.041 3
91.044 3
91.046 3
91.049 2
91.052 2
91.054 2
91.057 2
91.059 2
91.062 2
91.065 1
91.067 0
91.070 0
91.072 0
91.075 -0
91.078 -0
91.080 -0
91.083 -0
91.086 -1
91.088 -1
91.091 -1
91.093 -1
91.096 -1
91.099 -2
91.101 -1
91.104 -1
91.106 -2
91.109 -2
91.112 -2
91.114 -2
91.117 -2
91.120 -2
91.122 -2
91.125 -1
91.127 -1
91.130 -1
91.133 -1
91.135 -1
91.138 -1
91.141 -1
91.143 -0
91.146 1
91.148 1
91.151 2
91.154 3
91.156 4
91.159 4
91.161 5
91.164 5
91.167 5
91.169 5
91.172 6
91.175 6
91.177 6
91.180 6
91.182 6
91.185 6
91.188 6
91.190 6
91.193 5
91.196 5
91.198 6
91.201 5
91.203 5
91.206 5
91.209 4
91.211 4
91.214 4
91.216 4
91.219 4
91.222 4
91.224 3
91.227 3
91.230 3
91.232 3
91.235 2
91.237 2
91.240 2
91.243 2
91.245 2
91.248 2
91.250 2
91.253 2
91.256 2
91.258 2
91.261 2
91.264 3
91.266 3
91.269 4
91.271 3
91.274 3
91.277 4
91.279 3
91.282 3
91.285 2
91.287 2
91.290 2
91.292 2
91.295 2
91.298 2
91.300 2
91.303 2
91.305 2
91.308 1
91.311 0
91.313 0
91.316 1
91.319 1
91.321 1
91.324 1
91.326 0
91.329 0
91.332 1
91.334 0
91.337 1
91.340 1
91.342 -0
91.345 0
91.347 -0
91.350 -0
91.353 -0
91.355 -0
91.358 -0
91.361 1
91.363 1
91.366 1
91.368 2
91.371 2
91.374 2
91.376 3
91.379 3
91.381 3
91.384 3
91.387 3
91.389 3
91.392 3
91.395 2
91.397 2
91.400 2
91.402 3
91.405 3
91.408 3
91.410 3
91.413 3
91.416 4
91.418 4
91.421 3
91.423 4
91.426 4
91.429 4
91.431 4
91.434 4
91.436 5
91.439 5
91.442 5
91.444 5
91.447 5
91.450 5
91.452 5
91.455 4
91.457 4
91.460 4
91.463 3
91.465 4
91.468 3
91.471 3
91.473 3
91.476 3
91.478 3
91.481 3
91.484 3
91.486 3
91.489 3
91.492 2
91.494 1
91.497 1
91.499 1
91.502 1
91.505 1
91.507 1
91.510 1
91.512 1
91.515 1
91.518 1
91.520 1
91.523 0
91.526 0
91.528 1
91.531 1
91.533 1
91.536 2
91.539 2
91.541 2
91.544 2
91.547 1
91.549 2
91.552 1
91.554 1
91.557 1
91.560 1
91.562 0
91.565 0
91.568 1
91.570 0
91.573 1
91.575 1
91.578 1
91.581 1
91.583 1
91.586 1
91.589 1
91.591 1
91.594 1
91.596 1
91.599 1
91.602 1
91.604 1
91.607 1
91.609 1
91.612 1
91.615 1
91.617 2
91.620 2
91.623 3
91.625 3
91.628 4
91.630 4
91.633 3
91.636 4
91.638 4
91.641 3
91.644 4
91.646 4
91.649 4
91.651 5
91.654 5
91.657 5
91.659 4
91.662 5
91.665 4
91.667 4
91.670 4
91.672 4
91.675 4
91.678 5
91.680 4
91.683 5
91.686 5
91.688 6
91.691 5
91.693 5
91.696 5
91.699 5
91.701 4
91.704 3
91.707 3
91.709 2
91.712 2
91.714 2
91.717 2
91.720 2
91.722 3
91.725 2
91.727 2
91.730 3
91.733 2
91.735 3
91.738 3
91.741 3
91.743 3
91.746 3
91.748 2
91.751 2
91.754 2
91.756 2
91.759 2
91.762 2
91.764 2
91.767 3
91.769 3
91.772 3
91.775 3
91.777 3
91.780 3
91.783 3
91.785 3
91.788 4
91.790 3
91.793 3
91.796 3
91.798 3
91.801 2
91.804 3
91.806 2
91.809 2
91.811 1
91.814 1
91.817 1
91.819 1
91.822 0
91.825 1
91.827 1
91.830 1
91.832 2
91.835 2
91.838 2
91.840 2
91.843 2
91.846 1
91.848 2
91.851 2
91.853 1
91.856 2
91.859 2
91.861 2
91.864 2
91.867 2
91.869 2
91.872 2
91.874 3
91.877 2
91.880 2
91.882 2
91.885 1
91.888 1
91.890 1
91.893 1
91.895 1
91.898 1
91.901 1
91.903 1
91.906 1
91.909 1
91.911 1
91.914 2
91.916 1
91.919 1
91.922 2
91.924 1
91.927 2
91.930 2
91.932 2
91.935 3
91.937 3
91.940 3
91.943 3
91.945 3
91.948 3
91.951 4
91.953 4
91.956 4
91.958 4
91.961 5
91.964 5
91.966 5
91.969 6
91.972 6
91.974 6
91.977 6
91.979 6
91.982 6
91.985 7
91.987 7
91.990 7
91.993 7
91.995 7
91.998 6
92.000 7
92.003 6
92.006 6
92.008 7
92.011 6
92.014 6
92.016 6
92.019 6
92.021 6
92.024 6
92.027 6
92.029 5
92.032 5
92.035 4
92.037 4
92.040 4
92.042 4
92.045 4
92.048 4
92.050 3
92.053 3
92.056 4
92.058 3
92.061 3
92.063 2
92.066 2
92.069 2
92.071 3
92.074 2
92.077 3
92.079 3
92.082 3
92.084 3
92.087 3
92.090 3
92.092 3
92.095 2
92.098 2
92.100 2
92.103 2
92.105 2
92.108 2
92.111 2
92.113 2
92.116 1
92.119 2
92.121 1
92.124 1
92.126 1
92.129 1
92.132 1
92.134 1
92.137 1
92.140 1
92.142 2
92.145 1
92.147 2
92.150 2
92.153 2
92.155 2
92.158 2
92.161 1
92.163 2
92.166 3
92.168 2
92.171 3
92.174 3
92.176 2
92.179 3
92.182 3
92.184 4
92.187 4
92.189 5
92.192 4
92.195 4
92.197 5
92.200 4
92.203 5
92.205 4
92.208 4
92.210 5
92.213 4
92.216 4
92.218 4
92.221 4
92.224 4
92.226 4
92.229 4
92.232 5
92.234 5
92.237 5
92.239 4
92.242 4
92.245 4
92.247 4
92.250 4
92.253 5
92.255 4
92.258 5
92.260 5
92.263 4
92.266 4
92.268 4
92.271 3
92.274 3
92.276 3
92.279 3
92.281 3
92.284 3
92.287 2
92.289 2
92.292 2
92.295 2
92.297 2
92.300 2
92.302 2
92.305 2
92.308 2
92.310 1
92.313 1
92.316 2
92.318 1
92.321 2
92.323 2
92.326 1
92.329 2
92.331 2
92.334 1
92.337 1
92.339 1
92.342 1
92.345 1
92.347 1
92.350 1
92.352 1
92.355 1
92.358 1
92.360 1
92.363 0
92.366 1
92.368 1
92.371 1
92.373 0
92.376 1
92.379 1
92.381 1
92.384 1
92.387 1
92.389 1
92.392 1
92.394 2
92.397 1
92.400 1
92.402 1
92.405 1
92.408 1
92.410 1
92.413 1
92.415 1
92.418 1
92.421 1
92.423 2
92.426 1
92.429 1
92.431 2
92.434 2
92.437 1
92.439 1
92.442 1
92.444 1
92.447 1
92.450 1
92.452 1
92.455 1
92.458 1
92.460 0
92.463 0
92.465 1
92.468 0
92.471 1
92.473 2
92.476 2
92.479 3
92.481 3
92.484 3
92.486 4
92.489 3
92.492 3
92.494 3
92.497 4
92.500 4
92.502 4
92.505 4
92.508 4
92.510 4
92.513 4
92.515 4
92.518 3
92.521 4
92.523 3
92.526 3
92.529 2
92.531 1
92.534 2
92.536 2
92.539 2
92.542 2
92.544 2
92.547 1
92.550 1
92.552 1
92.555 0
92.557 0
92.560 1
92.563 0
92.565 0
92.568 -0
92.571 -1
92.573 -1
92.576 -1
92.579 -1
92.581 -1
92.584 -1
92.586 -1
92.589 0
92.592 0
92.594 0
92.597 0
92.600 -0
92.602 -0
92.605 0
92.607 -0
92.610 -0
92.613 1
92.615 1
92.618 1
92.621 2
92.623 2
92.626 2
92.629 2
92.631 3
92.634 2
92.636 2
92.639 2
92.642 1
92.644 1
92.647 1
92.650 1
92.652 2
92.655 2
92.657 2
92.660 2
92.663 2
92.665 2
92.668 3
92.671 3
92.673 3
92.676 2
92.678 3
92.681 3
92.684 2
92.686 3
92.689 3
92.692 3
92.694 3
92.697 3
92.700 3
92.702 4
92.705 3
92.707 4
92.710 3
92.713 3
92.715 3
92.718 4
92.721 4
92.723 5
92.726 4
92.728 4
92.731 4
92.734 4
92.736 4
92.739 4
92.742 4
92.744 4
92.747 4
92.750 4
92.752 4
92.755 4
92.757 4
92.760 4
92.763 4
92.765 4
92.768 3
92.771 4
92.773 4
92.776 4
92.779 4
92.781 4
92.784 4
92.786 5
92.789 4
92.792 3
92.794 3
92.797 3
92.800 3
92.802 4
92.805 4
92.807 3
92.810 3
92.813 3
92.815 2
92.818 2
92.821 2
92.823 2
92.826 2
92.829 2
92.831 2
92.834 2
92.836 2
92.839 2
92.842 2
92.844 1
92.847 1
92.850 1
92.852 1
92.855 1
92.857 1
92.860 2
92.863 1
92.865 2
92.868 1
92.871 1
92.873 1
92.876 1
92.879 0
92.881 -0
92.884 0
92.886 0
92.889 0
92.892 -0
92.894 -0
92.897 -0
92.900 -1
92.902 -2
92.905 -2
92.908 -1
92.910 -2
92.913 -2
92.915 -2
92.918 -2
92.921 -2
92.923 -2
92.926 -3
92.929 -2
92.931 -2
92.934 -3
92.936 -2
92.939 -3
92.942 -2
92.944 -1
92.947 -1
92.950 -1
92.952 -0
92.955 -1
92.958 -0
92.960 0
92.963 0
92.965 1
92.968 1
92.971 1
92.973 1
92.976 2
92.979 3
92.981 3
92.984 3
92.987 3
92.989 3
92.992 4
92.994 4
92.997 4
93.000 4
93.002 5
93.005 5
93.008 5
93.010 5
93.013 5
93.015 5
93.018 4
93.021 4
93.023 4
93.026 4
93.029 4
93.031 4
93.034 3
93.037 3
93.039 3
93.042 3
93.044 3
93.047 3
93.050 3
93.052 2
93.055 1
93.058 1
93.060 0
93.063 0
93.066 -1
93.068 -1
93.071 -1
93.073 -1
93.076 -1
93.079 -1
93.081 -1
93.084 -1
93.087 -1
93.089 -1
93.092 -0
93.095 1
93.097 1
93.100 1
93.102 1
93.105 2
93.108 2
93.110 2
93.113 3
93.116 2
93.118 3
93.121 3
93.124 3
93.126 3
93.129 3
93.131 3
93.134 3
93.137 3
93.139 3
93.142 3
93.145 3
93.147 3
93.150 2
93.152 3
93.155 2
93.158 3
93.160 3
93.163 2
93.166 2
93.168 1
93.171 1
93.174 0
93.176 -0
93.179 -1
93.181 -1
93.184 -1
93.187 -1
93.189 -1
93.192 -0
93.195 -0
93.197 -0
93.200 -1
93.203 -0
93.205 0
93.208 1
93.210 1
93.213 2
93.216 2
93.218 2
93.221 3
93.224 3
93.226 3
93.229 3
93.232 4
93.234 4
93.237 4
93.239 5
93.242 5
93.245 5
93.247 4
93.250 4
93.253 4
93.255 4
93.258 4
93.261 4
93.263 4
93.266 4
93.268 3
93.271 3
93.274 4
93.276 3
93.279 3
93.282 2
93.284 2
93.287 2
93.290 2
93.292 2
93.295 1
93.297 0
93.300 0
93.303 1
93.305 1
93.308 1
93.311 1
93.313 1
93.316 1
93.319 1
93.321 1
93.324 2
93.326 2
93.329 2
93.332 3
93.334 3
93.337 3
93.340 3
93.342 3
93.345 3
93.348 4
93.350 4
93.353 4
93.355 5
93.358 5
93.361 4
93.363 5
93.366 4
93.369 4
93.371 4
93.374 5
93.377 5
93.379 6
93.382 6
93.385 5
93.387 5
93.390 5
93.392 5
93.395 5
93.398 4
93.400 4
93.403 4
93.406 4
93.408 3
93.411 3
93.414 4
93.416 3
93.419 3
93.421 3
93.424 4
93.427 3
93.429 3
93.432 2
93.435 2
93.437 2
93.440 1
93.443 1
93.445 1
93.448 1
93.450 1
93.453 1
93.456 1
93.458 0
93.461 1
93.464 -0
93.466 0
93.469 0
93.472 -0
93.474 -1
93.477 -1
93.479 -1
93.482 -1
93.485 -1
93.487 -1
93.490 -1
93.493 -1
93.495 -1
93.498 -1
93.501 -1
93.503 -2
93.506 -1
93.508 -1
93.511 -1
93.514 -1
93.516 -0
93.519 0
93.522 0
93.524 1
93.527 1
93.530 1
93.532 2
93.535 2
93.538 2
93.540 2
93.543 3
93.545 3
93.548 2
93.551 2
93.553 3
93.556 3
93.559 2
93.561 3
93.564 3
93.567 2
93.569 2
93.572 2
93.574 2
93.577 2
93.580 1
93.582 1
93.585 0
93.588 0
93.590 0
93.593 -0
93.596 -1
93.598 -0
93.601 -0
93.603 -0
93.606 -0
93.609 0
93.611 -0
93.614 0
93.617 1
93.619 1
93.622 1
93.625 2
93.627 2
93.630 2
93.633 3
93.635 4
93.638 3
93.640 3
93.643 4
93.646 4
93.648 4
93.651 4
93.654 4
93.656 4
93.659 4
93.662 4
93.664 4
93.667 4
93.669 3
93.672 3
93.675 3
93.677 2
93.680 2
93.683 2
93.685 1
93.688 1
93.691 0
93.693 -0
93.696 -0
93.699 -1
93.701 -1
93.704 -1
93.706 -0
93.709 -1
93.712 -1
93.714 -1
93.717 -1
93.720 -0
93.722 -0
93.725 0
93.728 0
93.730 1
93.733 1
93.735 2
93.738 2
93.741 2
93.743 2
93.746 3
93.749 3
93.751 4
93.754 4
93.757 4
93.759 3
93.762 4
93.765 4
93.767 4
93.770 3
93.772 3
93.775 2
93.778 2
93.780 1
93.783 2
93.786 2
93.788 2
93.791 2
93.794 2
93.796 2
93.799 2
93.802 2
93.804 1
93.807 1
93.809 1
93.812 1
93.815 1
93.817 1
93.820 1
93.823 1
93.825 2
93.828 2
93.831 1
93.833 2
93.836 1
93.838 1
93.841 1
93.844 1
93.846 2
93.849 2
93.852 2
93.854 2
93.857 2
93.860 2
93.862 2
93.865 2
93.868 2
93.870 3
93.873 3
93.875 3
93.878 2
93.881 2
93.883 2
93.886 2
93.889 3
93.891 1
93.894 2
93.897 2
93.899 2
93.902 3
93.905 3
93.907 3
93.910 3
93.912 3
93.915 3
93.918 3
93.920 2
93.923 2
93.926 2
93.928 3
93.931 2
93.934 3
93.936 4
93.939 3
93.942 4
93.944 4
93.947 4
93.949 5
93.952 5
93.955 4
93.957 5
93.960 5
93.963 5
93.965 5
93.968 5
93.971 5
93.973 5
93.976 5
93.979 4
93.981 5
93.984 5
93.986 4
93.989 5
93.992 5
93.994 4
93.997 4
94.000 3
94.002 4
94.005 4
94.008 4
94.010 3
94.013 3
94.016 4
94.018 3
94.021 3
94.023 3
94.026 2
94.029 2
94.031 2
94.034 2
94.037 1
94.039 1
94.042 1
94.045 2
94.047 2
94.050 2
94.053 2
94.055 2
94.058 2
94.060 2
94.063 2
94.066 2
94.068 3
94.071 3
94.074 3
94.076 3
94.079 3
94.082 2
94.084 3
94.087 3
94.090 3
94.092 3
94.095 3
94.097 3
94.100 3
94.103 3
94.105 3
94.108 4
94.111 4
94.113 3
94.116 3
94.119 3
94.121 3
94.124 3
94.127 3
94.129 3
94.132 3
94.134 3
94.137 3
94.140 3
94.142 3
94.145 2
94.148 2
94.150 2
94.153 2
94.156 2
94.158 3
94.161 2
94.164 2
94.166 2
94.169 2
94.171 2
94.174 1
94.177 1
94.179 1
94.182 1
94.185 1
94.187 2
94.190 2
94.193 3
94.195 2
94.198 2
94.201 2
94.203 3
94.206 3
94.209 3
94.211 4
94.214 3
94.216 3
94.219 3
94.222 4
94.224 3
94.227 3
94.230 4
94.232 3
94.235 3
94.238 3
94.240 2
94.243 2
94.246 3
94.248 3
94.251 3
94.253 2
94.256 3
94.259 3
94.261 3
94.264 3
94.267 3
94.269 3
94.272 2
94.275 2
94.277 1
94.280 1
94.283 1
94.285 1
94.288 1
94.291 1
94.293 1
94.296 1
94.298 1
94.301 2
94.304 2
94.306 2
94.309 2
94.312 3
94.314 3
94.317 3
94.320 4
94.322 5
94.325 6
94.328 6
94.330 7
94.333 7
94.335 7
94.338 8
94.341 8
94.343 8
94.346 8
94.349 9
94.351 9
94.354 9
94.357 8
94.359 9
94.362 9
94.365 8
94.367 8
94.370 9
94.373 8
94.375 9
94.378 9
94.380 9
94.383 8
94.386 8
94.388 7
94.391 7
94.394 6
94.396 5
94.399 5
94.402 5
94.404 5
94.407 4
94.410 4
94.412 4
94.415 3
94.418 3
94.420 3
94.423 3
94.425 3
94.428 4
94.431 4
94.433 4
94.436 4
94.439 5
94.441 5
94.444 5
94.447 4
94.449 4
94.452 3
94.455 3
94.457 4
94.460 3
94.462 2
94.465 2
94.468 2
94.470 1
94.473 1
94.476 1
94.478 1
94.481 2
94.484 1
94.486 1
94.489 2
94.492 3
94.494 2
94.497 2
94.500 2
94.502 2
94.505 2
94.507 2
94.510 2
94.513 2
94.515 2
94.518 3
94.521 3
94.523 4
94.526 3
94.529 4
94.531 4
94.534 4
94.537 4
94.539 4
94.542 4
94.545 4
94.547 4
94.550 4
94.553 3
94.555 3
94.558 2
94.560 2
94.563 2
94.566 1
94.568 2
94.571 2
94.574 1
94.576 1
94.579 1
94.582 1
94.584 1
94.587 1
94.590 0
94.592 0
94.595 1
94.598 1
94.600 1
94.603 1
94.605 0
94.608 1
94.611 1
94.613 1
94.616 1
94.619 1
94.621 1
94.624 1
94.627 1
94.629 2
94.632 2
94.635 2
94.637 1
94.640 2
94.643 1
94.645 1
94.648 1
94.650 1
94.653 2
94.656 2
94.658 2
94.661 2
94.664 2
94.666 2
94.669 2
94.672 2
94.674 2
94.677 2
94.680 2
94.682 3
94.685 2
94.688 3
94.690 3
94.693 3
94.696 3
94.698 3
94.701 2
94.703 2
94.706 2
94.709 2
94.711 2
94.714 1
94.717 1
94.719 1
94.722 1
94.725 1
94.727 1
94.730 1
94.733 1
94.735 1
94.738 0
94.741 -0
94.743 0
94.746 1
94.748 1
94.751 1
94.754 1
94.756 1
94.759 0
94.762 1
94.764 0
94.767 1
94.770 1
94.772 2
94.775 1
94.778 1
94.780 1
94.783 1
94.786 1
94.788 1
94.791 2
94.794 2
94.796 2
94.799 2
94.801 2
94.804 1
94.807 1
94.809 1
94.812 1
94.815 1
94.817 0
94.820 0
94.823 -1
94.825 -1
94.828 -1
94.831 -1
94.833 -1
94.836 -1
94.839 -0
94.841 -0
94.844 -0
94.847 -1
94.849 -0
94.852 -1
94.854 -0
94.857 0
94.860 0
94.862 1
94.865 1
94.868 1
94.870 1
94.873 0
94.876 -0
94.878 -0
94.881 -0
94.884 -0
94.886 -0
94.889 -0
94.892 -1
94.894 -0
94.897 -0
94.900 0
94.902 0
94.905 0
94.907 0
94.910 1
94.913 1
94.915 0
94.918 0
94.921 0
94.923 0
94.926 0
94.929 1
94.931 1
94.934 1
94.937 0
94.939 0
94.942 1
94.945 1
94.947 1
94.950 2
94.953 2
94.955 2
94.958 1
94.961 1
94.963 1
94.966 0
94.968 1
94.971 0
94.974 0
94.976 0
94.979 -0
94.982 -1
94.984 -1
94.987 -1
94.990 -1
94.992 -1
94.995 -2
94.998 -2
95.000 -1
95.003 -2
95.006 -1
95.008 -1
95.011 -1
95.014 -0
95.016 0
95.019 -0
95.021 0
95.024 1
95.027 1
95.029 2
95.032 2
95.035 1
95.037 2
95.040 2
95.043 2
95.045 3
95.048 2
95.051 3
95.053 3
95.056 4
95.059 3
95.061 4
95.064 4
95.067 4
95.069 3
95.072 3
95.075 3
95.077 2
95.080 2
95.082 2
95.085 2
95.088 2
95.090 2
95.093 1
95.096 1
95.098 1
95.101 1
95.104 1
95.106 1
95.109 1
95.112 1
95.114 1
95.117 1
95.120 1
95.122 1
95.125 1
95.128 2
95.130 1
95.133 2
95.136 2
95.138 2
95.141 3
95.143 3
95.146 2
95.149 2
95.151 2
95.154 1
95.157 2
95.159 2
95.162 1
95.165 2
95.167 3
95.170 2
95.173 2
95.175 2
95.178 1
95.181 1
95.183 2
95.186 2
95.189 2
95.191 2
95.194 2
95.197 2
95.199 2
95.202 3
95.205 3
95.207 3
95.210 3
95.212 3
95.215 3
95.218 2
95.220 3
95.223 3
95.226 3
95.228 3
95.231 3
95.234 3
95.236 3
95.239 3
95.242 3
95.244 3
95.247 3
95.250 3
95.252 4
95.255 3
95.258 3
95.260 2
95.263 2
95.266 1
95.268 2
95.271 2
95.274 2
95.276 2
95.279 2
95.281 2
95.284 2
95.287 2
95.289 2
95.292 2
95.295 2
95.297 1
95.300 2
95.303 2
95.305 2
95.308 2
95.311 2
95.313 1
95.316 1
95.319 1
95.321 1
95.324 1
95.327 1
95.329 1
95.332 1
95.335 1
95.337 1
95.340 1
95.343 0
95.345 -1
95.348 -0
95.350 -0
95.353 -1
95.356 -0
95.358 -0
95.361 -1
95.364 -1
95.366 -1
95.369 -1
95.372 -1
95.374 -2
95.377 -2
95.380 -1
95.382 -1
95.385 -1
95.388 -1
95.390 -1
95.393 -1
95.396 -0
95.398 0
95.401 1
95.404 1
95.406 2
95.409 1
95.412 1
95.414 2
95.417 1
95.420 1
95.422 2
95.425 1
95.427 2
95.430 2
95.433 2
95.435 3
95.438 3
95.441 3
95.443 4
95.446 4
95.449 4
95.451 4
95.454 4
95.457 3
95.459 3
95.462 2
95.465 2
95.467 1
95.470 1
95.473 1
95.475 1
95.478 1
95.481 0
95.483 0
95.486 0
95.489 -0
95.491 -0
95.494 -0
95.497 -1
95.499 -0
95.502 -0
95.504 -0
95.507 0
95.510 0
95.512 0
95.515 1
95.518 1
95.520 1
95.523 1
95.526 1
95.528 0
95.531 0
95.534 1
95.536 0
95.539 0
95.542 1
95.544 1
95.547 1
95.550 1
95.552 1
95.555 1
95.558 1
95.560 1
95.563 1
95.566 1
95.568 1
95.571 1
95.574 1
95.576 1
95.579 1
95.582 0
95.584 0
95.587 0
95.589 1
95.592 1
95.595 1
95.597 1
95.600 1
95.603 1
95.605 1
95.608 1
95.611 1
[truncated: 6,219,428 more chars]
