# Supplementary material for: Advancing lignin analytics via elucidation of linkage progressions in lignin populations
Source: Commun Chem. 2025 Dec 11;9:31. doi: 10.1038/s42004-025-01841-3 (PMC12820315; doi:10.1038/s42004-025-01841-3)
Supplement: Supplementary file 4 — Supplementary Data 1 [file 42004_2025_1841_MOESM4_ESM.zip › MWLSA INNER 6 20 MGML TA30_0_E3_1.txt]

-0.033 9
-0.031 8
-0.030 8
-0.028 7
-0.026 7
-0.025 6
-0.023 6
-0.021 5
-0.020 5
-0.018 5
-0.016 4
-0.015 4
-0.013 4
-0.011 3
-0.010 3
-0.008 3
-0.007 2
-0.005 2
-0.003 2
-0.002 2
0.000 2
0.002 1
0.003 1
0.005 1
0.007 1
0.008 1
0.010 1
0.012 1
0.013 1
0.015 1
0.017 1
0.018 1
0.020 1
0.022 1
0.023 1
0.025 1
0.027 1
0.028 1
0.030 1
0.032 1
0.033 1
0.035 2
0.036 2
0.038 2
0.040 2
0.041 2
0.043 2
0.045 2
0.046 2
0.048 2
0.050 2
0.051 2
0.053 2
0.055 2
0.056 2
0.058 2
0.060 2
0.061 2
0.063 2
0.065 2
0.066 2
0.068 2
0.070 2
0.071 2
0.073 2
0.075 2
0.076 2
0.078 2
0.079 2
0.081 2
0.083 2
0.084 2
0.086 2
0.088 2
0.089 2
0.091 2
0.093 2
0.094 2
0.096 3
0.098 3
0.099 3
0.101 3
0.103 3
0.104 3
0.106 3
0.108 3
0.109 2
0.111 2
0.113 2
0.114 2
0.116 2
0.118 2
0.119 2
0.121 2
0.123 2
0.124 2
0.126 2
0.127 2
0.129 2
0.131 2
0.132 2
0.134 2
0.136 1
0.137 1
0.139 1
0.141 1
0.142 1
0.144 1
0.146 1
0.147 1
0.149 1
0.151 1
0.152 1
0.154 1
0.156 1
0.157 1
0.159 1
0.161 1
0.162 1
0.164 2
0.166 2
0.167 2
0.169 2
0.171 2
0.172 2
0.174 2
0.175 2
0.177 2
0.179 2
0.180 2
0.182 2
0.184 2
0.185 3
0.187 3
0.189 3
0.190 2
0.192 2
0.194 2
0.195 2
0.197 2
0.199 2
0.200 2
0.202 2
0.204 2
0.205 2
0.207 2
0.209 2
0.210 1
0.212 1
0.214 1
0.215 1
0.217 1
0.219 1
0.220 1
0.222 1
0.224 1
0.225 1
0.227 1
0.228 1
0.230 1
0.232 1
0.233 2
0.235 2
0.237 2
0.238 2
0.240 3
0.242 3
0.243 3
0.245 3
0.247 4
0.248 4
0.250 4
0.252 4
0.253 5
0.255 5
0.257 5
0.258 5
0.260 5
0.262 6
0.263 6
0.265 6
0.267 6
0.268 6
0.270 6
0.272 6
0.273 6
0.275 7
0.277 7
0.278 7
0.280 7
0.282 7
0.283 6
0.285 6
0.286 6
0.288 6
0.290 6
0.291 6
0.293 6
0.295 6
0.296 6
0.298 6
0.300 6
0.301 6
0.303 6
0.305 6
0.306 5
0.308 5
0.310 5
0.311 5
0.313 5
0.315 5
0.316 5
0.318 5
0.320 4
0.321 4
0.323 4
0.325 4
0.326 4
0.328 4
0.330 4
0.331 3
0.333 3
0.335 3
0.336 3
0.338 3
0.340 3
0.341 3
0.343 3
0.345 3
0.346 3
0.348 3
0.349 2
0.351 2
0.353 2
0.354 2
0.356 2
0.358 2
0.359 2
0.361 2
0.363 2
0.364 2
0.366 1
0.368 1
0.369 1
0.371 1
0.373 1
0.374 1
0.376 1
0.378 1
0.379 1
0.381 1
0.383 1
0.384 1
0.386 0
0.388 0
0.389 0
0.391 0
0.393 0
0.394 0
0.396 0
0.398 0
0.399 0
0.401 1
0.403 1
0.404 1
0.406 1
0.408 1
0.409 1
0.411 2
0.412 2
0.414 2
0.416 2
0.417 2
0.419 2
0.421 2
0.422 3
0.424 3
0.426 3
0.427 3
0.429 3
0.431 3
0.432 3
0.434 3
0.436 3
0.437 3
0.439 3
0.441 3
0.442 2
0.444 2
0.446 2
0.447 2
0.449 2
0.451 1
0.452 1
0.454 1
0.456 0
0.457 0
0.459 -0
0.461 -0
0.462 -1
0.464 -1
0.466 -1
0.467 -1
0.469 -1
0.471 -1
0.472 -1
0.474 -1
0.476 -1
0.477 -1
0.479 -1
0.481 -1
0.482 -1
0.484 -1
0.486 -1
0.487 -1
0.489 -1
0.490 -1
0.492 -0
0.494 -0
0.495 -0
0.497 -0
0.499 0
0.500 0
0.502 0
0.504 1
0.505 1
0.507 1
0.509 1
0.510 1
0.512 1
0.514 1
0.515 1
0.517 0
0.519 0
0.520 0
0.522 0
0.524 -0
0.525 -0
0.527 -1
0.529 -1
0.530 -1
0.532 -1
0.534 -1
0.535 -1
0.537 -2
0.539 -2
0.540 -2
0.542 -2
0.544 -2
0.545 -2
0.547 -2
0.549 -2
0.550 -2
0.552 -2
0.554 -2
0.555 -2
0.557 -2
0.559 -2
0.560 -2
0.562 -2
0.564 -2
0.565 -1
0.567 -1
0.569 -1
0.570 -1
0.572 -1
0.574 -0
0.575 -0
0.577 -0
0.579 0
0.580 0
0.582 1
0.583 1
0.585 1
0.587 1
0.588 1
0.590 1
0.592 1
0.593 2
0.595 2
0.597 2
0.598 2
0.600 2
0.602 2
0.603 2
0.605 2
0.607 2
0.608 3
0.610 3
0.612 3
0.613 3
0.615 3
0.617 3
0.618 3
0.620 3
0.622 3
0.623 3
0.625 3
0.627 3
0.628 3
0.630 2
0.632 2
0.633 2
0.635 2
0.637 2
0.638 2
0.640 2
0.642 2
0.643 2
0.645 2
0.647 2
0.648 2
0.650 2
0.652 2
0.653 2
0.655 2
0.657 2
0.658 2
0.660 2
0.662 2
0.663 2
0.665 2
0.667 2
0.668 2
0.670 2
0.672 2
0.673 2
0.675 2
0.677 2
0.678 2
0.680 2
0.682 2
0.683 2
0.685 2
0.687 2
0.688 2
0.690 1
0.692 1
0.693 1
0.695 1
0.696 1
0.698 1
0.700 1
0.701 1
0.703 0
0.705 0
0.706 0
0.708 -0
0.710 -0
0.711 -0
0.713 -0
0.715 -0
0.716 -0
0.718 -0
0.720 -0
0.721 -0
0.723 -0
0.725 -0
0.726 -0
0.728 -0
0.730 0
0.731 0
0.733 0
0.735 0
0.736 1
0.738 1
0.740 1
0.741 1
0.743 1
0.745 1
0.746 2
0.748 2
0.750 2
0.751 2
0.753 2
0.755 2
0.756 2
0.758 2
0.760 2
0.761 2
0.763 2
0.765 2
0.766 2
0.768 2
0.770 2
0.771 2
0.773 2
0.775 2
0.776 2
0.778 2
0.780 2
0.781 2
0.783 2
0.785 2
0.786 2
0.788 3
0.790 3
0.791 3
0.793 3
0.795 3
0.796 3
0.798 3
0.800 3
0.801 4
0.803 4
0.805 4
0.806 4
0.808 4
0.810 4
0.811 4
0.813 4
0.815 4
0.816 4
0.818 4
0.820 4
0.821 4
0.823 5
0.825 5
0.826 5
0.828 5
0.830 4
0.831 4
0.833 4
0.835 4
0.836 4
0.838 4
0.840 4
0.841 4
0.843 3
0.845 3
0.846 3
0.848 3
0.850 3
0.851 3
0.853 3
0.855 3
0.856 2
0.858 2
0.860 2
0.861 2
0.863 2
0.865 2
0.866 2
0.868 2
0.870 1
0.871 1
0.873 1
0.875 1
0.876 1
0.878 1
0.880 1
0.881 1
0.883 1
0.885 1
0.886 0
0.888 0
0.890 0
0.891 0
0.893 0
0.895 0
0.896 0
0.898 0
0.900 0
0.901 0
0.903 0
0.905 -0
0.906 -0
0.908 -0
0.910 -0
0.911 -0
0.913 0
0.915 0
0.916 0
0.918 0
0.919 0
0.921 0
0.923 0
0.924 1
0.926 1
0.928 1
0.929 1
0.931 1
0.933 1
0.934 1
0.936 1
0.938 1
0.939 1
0.941 1
0.943 1
0.944 1
0.946 2
0.948 2
0.949 2
0.951 2
0.953 2
0.954 2
0.956 2
0.958 2
0.959 2
0.961 2
0.963 2
0.964 3
0.966 3
0.968 3
0.969 3
0.971 3
0.973 3
0.974 3
0.976 3
0.978 3
0.979 3
0.981 3
0.983 3
0.984 3
0.986 3
0.988 3
0.989 3
0.991 2
0.993 2
0.994 2
0.996 2
0.998 2
0.999 2
1.001 1
1.003 1
1.004 1
1.006 1
1.008 1
1.009 1
1.011 1
1.013 0
1.014 0
1.016 0
1.018 0
1.019 0
1.021 0
1.023 0
1.024 0
1.026 0
1.028 0
1.029 0
1.031 0
1.033 0
1.034 0
1.036 0
1.038 0
1.039 0
1.041 1
1.043 1
1.044 1
1.046 1
1.048 1
1.049 1
1.051 1
1.053 1
1.054 1
1.056 1
1.058 1
1.059 1
1.061 2
1.063 2
1.064 2
1.066 2
1.068 2
1.069 2
1.071 2
1.073 2
1.075 2
1.076 2
1.078 2
1.080 2
1.081 2
1.083 2
1.085 2
1.086 2
1.088 2
1.090 2
1.091 2
1.093 2
1.095 2
1.096 2
1.098 2
1.100 2
1.101 2
1.103 1
1.105 1
1.106 1
1.108 1
1.110 1
1.111 1
1.113 1
1.115 1
1.116 1
1.118 1
1.120 1
1.121 1
1.123 1
1.125 1
1.126 1
1.128 1
1.130 1
1.131 1
1.133 1
1.135 1
1.136 1
1.138 1
1.140 1
1.141 1
1.143 1
1.145 1
1.146 1
1.148 1
1.150 1
1.151 1
1.153 1
1.155 1
1.156 1
1.158 1
1.160 1
1.161 1
1.163 1
1.165 1
1.166 1
1.168 1
1.170 1
1.171 1
1.173 1
1.175 1
1.176 1
1.178 1
1.180 1
1.181 1
1.183 1
1.185 1
1.186 1
1.188 1
1.190 1
1.191 1
1.193 1
1.195 1
1.196 1
1.198 2
1.200 2
1.201 2
1.203 2
1.205 2
1.206 2
1.208 2
1.210 2
1.211 2
1.213 2
1.215 2
1.216 2
1.218 2
1.220 2
1.221 2
1.223 2
1.225 2
1.226 2
1.228 2
1.230 2
1.231 2
1.233 2
1.235 2
1.236 2
1.238 2
1.240 2
1.241 2
1.243 2
1.245 2
1.246 2
1.248 2
1.250 2
1.251 2
1.253 2
1.255 1
1.256 1
1.258 1
1.260 1
1.261 1
1.263 1
1.265 1
1.266 0
1.268 0
1.270 0
1.271 0
1.273 0
1.275 0
1.276 0
1.278 -0
1.280 -0
1.281 -0
1.283 0
1.285 0
1.286 0
1.288 0
1.290 0
1.291 0
1.293 1
1.295 1
1.297 1
1.298 1
1.300 1
1.302 1
1.303 1
1.305 1
1.307 2
1.308 2
1.310 2
1.312 2
1.313 2
1.315 2
1.317 2
1.318 2
1.320 2
1.322 2
1.323 2
1.325 2
1.327 2
1.328 2
1.330 2
1.332 1
1.333 1
1.335 1
1.337 1
1.338 1
1.340 1
1.342 1
1.343 1
1.345 1
1.347 1
1.348 1
1.350 1
1.352 1
1.353 1
1.355 2
1.357 2
1.358 2
1.360 2
1.362 2
1.363 2
1.365 2
1.367 2
1.368 2
1.370 2
1.372 2
1.373 2
1.375 2
1.377 2
1.378 2
1.380 2
1.382 2
1.383 2
1.385 2
1.387 2
1.388 2
1.390 2
1.392 2
1.393 2
1.395 2
1.397 2
1.398 2
1.400 2
1.402 2
1.403 2
1.405 2
1.407 2
1.408 2
1.410 2
1.412 2
1.414 2
1.415 2
1.417 2
1.419 2
1.420 2
1.422 2
1.424 2
1.425 2
1.427 2
1.429 2
1.430 2
1.432 2
1.434 2
1.435 2
1.437 2
1.439 2
1.440 2
1.442 2
1.444 2
1.445 2
1.447 2
1.449 2
1.450 2
1.452 2
1.454 2
1.455 2
1.457 2
1.459 2
1.460 2
1.462 2
1.464 2
1.465 2
1.467 2
1.469 2
1.470 2
1.472 2
1.474 2
1.475 2
1.477 2
1.479 2
1.480 2
1.482 2
1.484 2
1.485 3
1.487 3
1.489 3
1.490 3
1.492 3
1.494 3
1.495 3
1.497 3
1.499 3
1.500 3
1.502 3
1.504 3
1.506 3
1.507 3
1.509 3
1.511 3
1.512 3
1.514 3
1.516 3
1.517 3
1.519 3
1.521 3
1.522 3
1.524 3
1.526 3
1.527 3
1.529 3
1.531 3
1.532 2
1.534 2
1.536 2
1.537 2
1.539 1
1.541 1
1.542 1
1.544 0
1.546 0
1.547 -0
1.549 -0
1.551 -1
1.552 -1
1.554 -1
1.556 -1
1.557 -1
1.559 -1
1.561 -1
1.562 -1
1.564 -1
1.566 -1
1.567 -1
1.569 -1
1.571 -1
1.572 -1
1.574 -1
1.576 -1
1.577 -0
1.579 -0
1.581 0
1.583 0
1.584 1
1.586 1
1.588 1
1.589 1
1.591 2
1.593 2
1.594 2
1.596 2
1.598 3
1.599 3
1.601 3
1.603 3
1.604 3
1.606 3
1.608 3
1.609 3
1.611 3
1.613 3
1.614 3
1.616 3
1.618 3
1.619 3
1.621 3
1.623 2
1.624 2
1.626 2
1.628 2
1.629 2
1.631 2
1.633 1
1.634 1
1.636 1
1.638 1
1.639 1
1.641 0
1.643 0
1.644 0
1.646 0
1.648 -0
1.650 -0
1.651 -0
1.653 -0
1.655 -0
1.656 -1
1.658 -1
1.660 -1
1.661 -1
1.663 -1
1.665 -1
1.666 -1
1.668 -0
1.670 -0
1.671 -0
1.673 -0
1.675 0
1.676 0
1.678 0
1.680 1
1.681 1
1.683 1
1.685 1
1.686 1
1.688 1
1.690 1
1.691 1
1.693 2
1.695 2
1.696 2
1.698 2
1.700 2
1.701 2
1.703 2
1.705 2
1.706 2
1.708 2
1.710 2
1.712 2
1.713 2
1.715 2
1.717 2
1.718 2
1.720 2
1.722 2
1.723 1
1.725 1
1.727 1
1.728 1
1.730 1
1.732 0
1.733 0
1.735 0
1.737 -0
1.738 -0
1.740 -0
1.742 -1
1.743 -1
1.745 -1
1.747 -1
1.748 -1
1.750 -1
1.752 -1
1.753 -1
1.755 -1
1.757 -1
1.758 -1
1.760 -1
1.762 -1
1.763 -1
1.765 -1
1.767 -1
1.769 -1
1.770 -1
1.772 -1
1.774 -1
1.775 -0
1.777 -0
1.779 -0
1.780 0
1.782 0
1.784 1
1.785 1
1.787 1
1.789 1
1.790 2
1.792 2
1.794 2
1.795 2
1.797 2
1.799 3
1.800 3
1.802 3
1.804 3
1.805 3
1.807 3
1.809 4
1.810 4
1.812 4
1.814 4
1.815 4
1.817 4
1.819 4
1.821 4
1.822 4
1.824 4
1.826 4
1.827 4
1.829 4
1.831 4
1.832 4
1.834 4
1.836 4
1.837 3
1.839 3
1.841 3
1.842 3
1.844 3
1.846 3
1.847 3
1.849 3
1.851 3
1.852 2
1.854 2
1.856 2
1.857 2
1.859 2
1.861 2
1.862 2
1.864 2
1.866 2
1.867 2
1.869 2
1.871 2
1.873 2
1.874 2
1.876 2
1.878 2
1.879 2
1.881 2
1.883 2
1.884 2
1.886 2
1.888 2
1.889 2
1.891 2
1.893 1
1.894 1
1.896 1
1.898 1
1.899 1
1.901 1
1.903 1
1.904 1
1.906 1
1.908 1
1.909 1
1.911 1
1.913 1
1.914 1
1.916 1
1.918 1
1.920 1
1.921 1
1.923 1
1.925 1
1.926 2
1.928 2
1.930 2
1.931 2
1.933 2
1.935 2
1.936 3
1.938 3
1.940 3
1.941 3
1.943 3
1.945 3
1.946 3
1.948 3
1.950 3
1.951 3
1.953 2
1.955 2
1.956 2
1.958 2
1.960 2
1.962 2
1.963 2
1.965 1
1.967 1
1.968 1
1.970 1
1.972 1
1.973 1
1.975 1
1.977 0
1.978 0
1.980 0
1.982 0
1.983 0
1.985 0
1.987 0
1.988 0
1.990 0
1.992 0
1.993 0
1.995 0
1.997 0
1.998 0
2.000 0
2.002 1
2.003 1
2.005 1
2.007 1
2.009 1
2.010 1
2.012 1
2.014 1
2.015 1
2.017 1
2.019 1
2.020 1
2.022 1
2.024 1
2.025 1
2.027 1
2.029 1
2.030 1
2.032 1
2.034 1
2.035 1
2.037 1
2.039 1
2.040 1
2.042 1
2.044 1
2.046 1
2.047 0
2.049 0
2.051 0
2.052 0
2.054 -0
2.056 -0
2.057 -0
2.059 -0
2.061 -0
2.062 -0
2.064 -1
2.066 -1
2.067 -1
2.069 -1
2.071 -1
2.072 -1
2.074 -1
2.076 -1
2.077 -1
2.079 -1
2.081 -1
2.082 -1
2.084 -0
2.086 -0
2.088 -0
2.089 -0
2.091 -0
2.093 -0
2.094 0
2.096 0
2.098 0
2.099 1
2.101 1
2.103 1
2.104 1
2.106 1
2.108 1
2.109 1
2.111 1
2.113 1
2.114 2
2.116 2
2.118 2
2.119 2
2.121 2
2.123 2
2.125 2
2.126 2
2.128 2
2.130 2
2.131 2
2.133 2
2.135 2
2.136 1
2.138 1
2.140 1
2.141 1
2.143 1
2.145 1
2.146 1
2.148 1
2.150 1
2.151 1
2.153 1
2.155 0
2.156 0
2.158 0
2.160 0
2.162 -0
2.163 -0
2.165 -0
2.167 -0
2.168 -0
2.170 -0
2.172 -0
2.173 -0
2.175 -0
2.177 -0
2.178 -0
2.180 -0
2.182 0
2.183 0
2.185 0
2.187 0
2.188 0
2.190 0
2.192 0
2.193 1
2.195 1
2.197 1
2.199 1
2.200 1
2.202 1
2.204 1
2.205 1
2.207 1
2.209 1
2.210 1
2.212 2
2.214 2
2.215 2
2.217 2
2.219 2
2.220 2
2.222 2
2.224 2
2.225 2
2.227 2
2.229 2
2.231 2
2.232 2
2.234 2
2.236 2
2.237 2
2.239 2
2.241 2
2.242 2
2.244 2
2.246 2
2.247 2
2.249 2
2.251 2
2.252 2
2.254 2
2.256 2
2.257 2
2.259 2
2.261 2
2.262 2
2.264 1
2.266 1
2.268 1
2.269 1
2.271 1
2.273 1
2.274 1
2.276 1
2.278 1
2.279 0
2.281 0
2.283 0
2.284 0
2.286 0
2.288 0
2.289 0
2.291 0
2.293 0
2.294 0
2.296 0
2.298 1
2.300 1
2.301 1
2.303 1
2.305 1
2.306 1
2.308 2
2.310 2
2.311 2
2.313 2
2.315 2
2.316 2
2.318 2
2.320 2
2.321 2
2.323 2
2.325 1
2.326 1
2.328 1
2.330 1
2.332 1
2.333 1
2.335 1
2.337 0
2.338 0
2.340 0
2.342 -0
2.343 -0
2.345 -0
2.347 -0
2.348 -0
2.350 -0
2.352 -0
2.353 -0
2.355 -0
2.357 -0
2.358 -0
2.360 0
2.362 0
2.364 1
2.365 1
2.367 1
2.369 1
2.370 2
2.372 2
2.374 2
2.375 3
2.377 3
2.379 3
2.380 4
2.382 4
2.384 4
2.385 4
2.387 4
2.389 4
2.390 5
2.392 5
2.394 5
2.396 5
2.397 5
2.399 5
2.401 5
2.402 5
2.404 4
2.406 4
2.407 4
2.409 4
2.411 4
2.412 4
2.414 4
2.416 4
2.417 4
2.419 4
2.421 3
2.423 3
2.424 3
2.426 3
2.428 3
2.429 3
2.431 3
2.433 3
2.434 3
2.436 3
2.438 3
2.439 3
2.441 3
2.443 3
2.444 3
2.446 3
2.448 3
2.449 3
2.451 3
2.453 3
2.455 3
2.456 3
2.458 3
2.460 3
2.461 3
2.463 3
2.465 3
2.466 3
2.468 3
2.470 3
2.471 3
2.473 3
2.475 2
2.476 2
2.478 2
2.480 2
2.482 2
2.483 2
2.485 2
2.487 2
2.488 3
2.490 3
2.492 3
2.493 3
2.495 3
2.497 3
2.498 2
2.500 2
2.502 2
2.503 2
2.505 2
2.507 2
2.508 3
2.510 3
2.512 3
2.514 3
2.515 3
2.517 3
2.519 3
2.520 3
2.522 3
2.524 3
2.525 3
2.527 3
2.529 3
2.530 3
2.532 3
2.534 3
2.535 3
2.537 3
2.539 3
2.541 3
2.542 3
2.544 3
2.546 3
2.547 3
2.549 3
2.551 3
2.552 3
2.554 3
2.556 3
2.557 2
2.559 2
2.561 2
2.562 2
2.564 2
2.566 2
2.568 2
2.569 2
2.571 2
2.573 2
2.574 2
2.576 2
2.578 2
2.579 2
2.581 2
2.583 2
2.584 2
2.586 3
2.588 3
2.589 3
2.591 3
2.593 3
2.595 3
2.596 3
2.598 3
2.600 3
2.601 3
2.603 3
2.605 3
2.606 3
2.608 3
2.610 4
2.611 4
2.613 4
2.615 4
2.616 4
2.618 4
2.620 4
2.622 4
2.623 4
2.625 3
2.627 3
2.628 3
2.630 3
2.632 3
2.633 3
2.635 3
2.637 2
2.638 2
2.640 2
2.642 2
2.643 2
2.645 1
2.647 1
2.649 1
2.650 1
2.652 1
2.654 1
2.655 1
2.657 1
2.659 1
2.660 1
2.662 1
2.664 1
2.665 1
2.667 1
2.669 1
2.671 1
2.672 1
2.674 1
2.676 1
2.677 1
2.679 1
2.681 1
2.682 1
2.684 1
2.686 2
2.687 2
2.689 2
2.691 2
2.692 2
2.694 2
2.696 3
2.698 3
2.699 3
2.701 3
2.703 3
2.704 3
2.706 3
2.708 3
2.709 3
2.711 3
2.713 3
2.714 3
2.716 3
2.718 3
2.719 3
2.721 4
2.723 4
2.725 4
2.726 4
2.728 3
2.730 3
2.731 3
2.733 3
2.735 3
2.736 3
2.738 3
2.740 3
2.741 3
2.743 3
2.745 2
2.747 2
2.748 2
2.750 2
2.752 2
2.753 2
2.755 2
2.757 2
2.758 1
2.760 1
2.762 1
2.763 1
2.765 1
2.767 1
2.769 1
2.770 1
2.772 1
2.774 1
2.775 1
2.777 1
2.779 1
2.780 1
2.782 1
2.784 1
2.785 1
2.787 2
2.789 2
2.790 2
2.792 2
2.794 2
2.796 2
2.797 2
2.799 2
2.801 2
2.802 2
2.804 2
2.806 2
2.807 2
2.809 2
2.811 2
2.812 2
2.814 2
2.816 2
2.818 2
2.819 2
2.821 2
2.823 2
2.824 2
2.826 2
2.828 2
2.829 2
2.831 2
2.833 2
2.834 2
2.836 2
2.838 1
2.840 1
2.841 1
2.843 1
2.845 1
2.846 1
2.848 1
2.850 1
2.851 1
2.853 1
2.855 1
2.856 1
2.858 1
2.860 1
2.861 1
2.863 1
2.865 1
2.867 1
2.868 1
2.870 1
2.872 1
2.873 1
2.875 1
2.877 1
2.878 1
2.880 1
2.882 1
2.883 2
2.885 2
2.887 2
2.889 2
2.890 2
2.892 2
2.894 2
2.895 2
2.897 3
2.899 3
2.900 3
2.902 3
2.904 3
2.905 3
2.907 3
2.909 3
2.911 3
2.912 3
2.914 3
2.916 3
2.917 3
2.919 3
2.921 3
2.922 3
2.924 3
2.926 3
2.927 3
2.929 3
2.931 3
2.933 3
2.934 3
2.936 3
2.938 3
2.939 3
2.941 3
2.943 3
2.944 3
2.946 3
2.948 3
2.949 3
2.951 3
2.953 3
2.955 2
2.956 2
2.958 2
2.960 2
2.961 2
2.963 2
2.965 2
2.966 2
2.968 2
2.970 2
2.971 2
2.973 2
2.975 2
2.977 2
2.978 2
2.980 2
2.982 1
2.983 1
2.985 1
2.987 2
2.988 2
2.990 2
2.992 2
2.993 2
2.995 2
2.997 2
2.999 2
3.000 2
3.002 2
3.004 2
3.005 2
3.007 2
3.009 2
3.010 2
3.012 2
3.014 3
3.015 3
3.017 2
3.019 2
3.021 2
3.022 2
3.024 2
3.026 2
3.027 2
3.029 2
3.031 2
3.032 2
3.034 2
3.036 1
3.037 1
3.039 1
3.041 1
3.043 1
3.044 1
3.046 1
3.048 1
3.049 1
3.051 1
3.053 1
3.054 1
3.056 0
3.058 1
3.060 1
3.061 1
3.063 1
3.065 1
3.066 1
3.068 1
3.070 1
3.071 1
3.073 1
3.075 1
3.076 1
3.078 1
3.080 1
3.082 1
3.083 1
3.085 2
3.087 2
3.088 2
3.090 2
3.092 2
3.093 2
3.095 2
3.097 2
3.098 2
3.100 2
3.102 2
3.104 2
3.105 1
3.107 1
3.109 1
3.110 1
3.112 1
3.114 1
3.115 1
3.117 1
3.119 1
3.121 0
3.122 0
3.124 0
3.126 0
3.127 0
3.129 0
3.131 0
3.132 0
3.134 0
3.136 0
3.137 0
3.139 0
3.141 0
3.143 0
3.144 1
3.146 1
3.148 1
3.149 1
3.151 1
3.153 1
3.154 2
3.156 2
3.158 2
3.159 2
3.161 2
3.163 3
3.165 3
3.166 3
3.168 3
3.170 3
3.171 3
3.173 3
3.175 3
3.176 3
3.178 3
3.180 3
3.182 3
3.183 3
3.185 3
3.187 3
3.188 3
3.190 3
3.192 3
3.193 3
3.195 3
3.197 3
3.198 3
3.200 3
3.202 3
3.204 3
3.205 2
3.207 2
3.209 2
3.210 2
3.212 2
3.214 2
3.215 2
3.217 2
3.219 3
3.221 3
3.222 3
3.224 3
3.226 3
3.227 3
3.229 3
3.231 3
3.232 4
3.234 4
3.236 4
3.237 4
3.239 4
3.241 4
3.243 3
3.244 3
3.246 3
3.248 3
3.249 3
3.251 3
3.253 2
3.254 2
3.256 2
3.258 2
3.260 2
3.261 1
3.263 1
3.265 1
3.266 1
3.268 1
3.270 1
3.271 1
3.273 1
3.275 0
3.277 0
3.278 0
3.280 0
3.282 0
3.283 0
3.285 0
3.287 0
3.288 0
3.290 0
3.292 0
3.293 1
3.295 1
3.297 1
3.299 1
3.300 1
3.302 1
3.304 1
3.305 2
3.307 2
3.309 2
3.310 2
3.312 2
3.314 2
3.316 2
3.317 2
3.319 2
3.321 2
3.322 2
3.324 2
3.326 2
3.327 2
3.329 2
3.331 2
3.333 1
3.334 1
3.336 1
3.338 1
3.339 1
3.341 1
3.343 1
3.344 1
3.346 1
3.348 1
3.349 1
3.351 1
3.353 1
3.355 1
3.356 1
3.358 1
3.360 1
3.361 1
3.363 1
3.365 2
3.366 2
3.368 2
3.370 2
3.372 2
3.373 2
3.375 2
3.377 2
3.378 2
3.380 2
3.382 2
3.383 2
3.385 2
3.387 2
3.389 2
3.390 2
3.392 2
3.394 2
3.395 2
3.397 2
3.399 2
3.400 2
3.402 1
3.404 1
3.406 1
3.407 1
3.409 1
3.411 1
3.412 1
3.414 0
3.416 0
3.417 0
3.419 0
3.421 0
3.423 -0
3.424 -0
3.426 -0
3.428 -0
3.429 -0
3.431 -0
3.433 -0
3.434 -0
3.436 -0
3.438 -1
3.439 -1
3.441 -1
3.443 -1
3.445 -1
3.446 -1
3.448 -1
3.450 -1
3.451 -1
3.453 -1
3.455 -1
3.456 -1
3.458 -1
3.460 -1
3.462 -1
3.463 -1
3.465 -1
3.467 -1
3.468 -1
3.470 -1
3.472 -1
3.473 -1
3.475 -1
3.477 -0
3.479 -0
3.480 -0
3.482 0
3.484 0
3.485 0
3.487 1
3.489 1
3.490 1
3.492 1
3.494 1
3.496 2
3.497 2
3.499 2
3.501 2
3.502 2
3.504 2
3.506 2
3.507 3
3.509 3
3.511 3
3.513 3
3.514 3
3.516 3
3.518 3
3.519 3
3.521 3
3.523 3
3.524 3
3.526 2
3.528 2
3.530 2
3.531 2
3.533 2
3.535 2
3.536 2
3.538 2
3.540 2
3.541 2
3.543 2
3.545 2
3.547 2
3.548 2
3.550 3
3.552 3
3.553 3
3.555 3
3.557 3
3.558 3
3.560 3
3.562 3
3.564 3
3.565 3
3.567 3
3.569 3
3.570 3
3.572 3
3.574 3
3.575 3
3.577 2
3.579 2
3.581 2
3.582 2
3.584 2
3.586 2
3.587 2
3.589 2
3.591 2
3.592 2
3.594 2
3.596 2
3.598 2
3.599 2
3.601 2
3.603 2
3.604 2
3.606 2
3.608 2
3.609 2
3.611 2
3.613 2
3.615 2
3.616 2
3.618 2
3.620 2
3.621 3
3.623 3
3.625 3
3.627 3
3.628 3
3.630 3
3.632 3
3.633 3
3.635 3
3.637 3
3.638 3
3.640 3
3.642 3
3.644 3
3.645 4
3.647 4
3.649 4
3.650 4
3.652 4
3.654 4
3.655 4
3.657 4
3.659 4
3.661 4
3.662 4
3.664 4
3.666 4
3.667 4
3.669 3
3.671 3
3.672 3
3.674 3
3.676 3
3.678 3
3.679 3
3.681 3
3.683 3
3.684 3
3.686 2
3.688 2
3.689 2
3.691 2
3.693 2
3.695 2
3.696 2
3.698 2
3.700 2
3.701 2
3.703 2
3.705 2
3.706 2
3.708 2
3.710 2
3.712 2
3.713 2
3.715 2
3.717 2
3.718 2
3.720 2
3.722 2
3.724 2
3.725 3
3.727 3
3.729 3
3.730 3
3.732 3
3.734 3
3.735 4
3.737 4
3.739 4
3.741 4
3.742 4
3.744 5
3.746 5
3.747 5
3.749 5
3.751 5
3.752 5
3.754 5
3.756 5
3.758 5
3.759 5
3.761 5
3.763 5
3.764 5
3.766 5
3.768 5
3.769 5
3.771 5
3.773 5
3.775 5
3.776 5
3.778 5
3.780 5
3.781 5
3.783 4
3.785 4
3.787 4
3.788 4
3.790 4
3.792 4
3.793 3
3.795 3
3.797 3
3.798 3
3.800 3
3.802 3
3.804 3
3.805 3
3.807 2
3.809 2
3.810 2
3.812 2
3.814 2
3.815 2
3.817 2
3.819 2
3.821 2
3.822 2
3.824 2
3.826 2
3.827 2
3.829 2
3.831 2
3.833 2
3.834 2
3.836 2
3.838 2
3.839 2
3.841 2
3.843 2
3.844 1
3.846 1
3.848 1
3.850 1
3.851 1
3.853 1
3.855 1
3.856 1
3.858 1
3.860 1
3.861 1
3.863 1
3.865 1
3.867 1
3.868 1
3.870 1
3.872 1
3.873 1
3.875 1
3.877 1
3.879 1
3.880 1
3.882 2
3.884 2
3.885 2
3.887 2
3.889 2
3.890 2
3.892 3
3.894 3
3.896 3
3.897 3
3.899 3
3.901 3
3.902 4
3.904 4
3.906 4
3.908 4
3.909 4
3.911 4
3.913 4
3.914 4
3.916 4
3.918 4
3.919 4
3.921 4
3.923 4
3.925 4
3.926 3
3.928 3
3.930 3
3.931 3
3.933 3
3.935 3
3.936 3
3.938 3
3.940 3
3.942 3
3.943 3
3.945 2
3.947 2
3.948 2
3.950 2
3.952 2
3.954 2
3.955 2
3.957 2
3.959 2
3.960 2
3.962 2
3.964 2
3.965 2
3.967 2
3.969 2
3.971 2
3.972 2
3.974 2
3.976 2
3.977 2
3.979 2
3.981 2
3.983 2
3.984 3
3.986 3
3.988 3
3.989 3
3.991 3
3.993 3
3.994 3
3.996 3
3.998 3
4.000 3
4.001 3
4.003 3
4.005 3
4.006 3
4.008 3
4.010 3
4.012 3
4.013 2
4.015 2
4.017 2
4.018 2
4.020 2
4.022 2
4.023 2
4.025 2
4.027 1
4.029 1
4.030 1
4.032 1
4.034 1
4.035 1
4.037 1
4.039 1
4.041 1
4.042 1
4.044 1
4.046 1
4.047 1
4.049 2
4.051 2
4.053 2
4.054 2
4.056 2
4.058 2
4.059 3
4.061 3
4.063 3
4.064 3
4.066 3
4.068 3
4.070 3
4.071 3
4.073 3
4.075 3
4.076 3
4.078 3
4.080 3
4.082 3
4.083 3
4.085 3
4.087 3
4.088 2
4.090 2
4.092 2
4.093 2
4.095 2
4.097 1
4.099 1
4.100 1
4.102 1
4.104 1
4.105 1
4.107 1
4.109 1
4.111 1
4.112 1
4.114 1
4.116 1
4.117 1
4.119 1
4.121 1
4.123 1
4.124 1
4.126 1
4.128 2
4.129 2
4.131 2
4.133 2
4.134 2
4.136 2
4.138 2
4.140 2
4.141 2
4.143 2
4.145 2
4.146 2
4.148 2
4.150 2
4.152 2
4.153 2
4.155 2
4.157 2
4.158 2
4.160 2
4.162 1
4.163 1
4.165 1
4.167 1
4.169 1
4.170 1
4.172 1
4.174 1
4.175 1
4.177 1
4.179 1
4.181 1
4.182 1
4.184 1
4.186 1
4.187 1
4.189 1
4.191 1
4.193 1
4.194 1
4.196 1
4.198 1
4.199 1
4.201 1
4.203 1
4.204 1
4.206 2
4.208 2
4.210 2
4.211 2
4.213 2
4.215 2
4.216 2
4.218 2
4.220 2
4.222 2
4.223 2
4.225 2
4.227 2
4.228 2
4.230 2
4.232 2
4.234 2
4.235 2
4.237 3
4.239 3
4.240 3
4.242 3
4.244 3
4.246 3
4.247 3
4.249 4
4.251 4
4.252 4
4.254 4
4.256 4
4.257 4
4.259 4
4.261 4
4.263 5
4.264 5
4.266 5
4.268 5
4.269 5
4.271 5
4.273 5
4.275 4
4.276 4
4.278 4
4.280 4
4.281 4
4.283 4
4.285 3
4.287 3
4.288 3
4.290 3
4.292 3
4.293 3
4.295 3
4.297 2
4.299 2
4.300 2
4.302 2
4.304 2
4.305 2
4.307 2
4.309 2
4.310 1
4.312 1
4.314 2
4.316 2
4.317 2
4.319 2
4.321 2
4.322 2
4.324 2
4.326 2
4.328 2
4.329 2
4.331 2
4.333 2
4.334 2
4.336 3
4.338 3
4.340 2
4.341 2
4.343 2
4.345 2
4.346 2
4.348 2
4.350 2
4.352 2
4.353 2
4.355 2
4.357 2
4.358 1
4.360 1
4.362 1
4.364 1
4.365 1
4.367 1
4.369 1
4.370 1
4.372 1
4.374 1
4.375 1
4.377 1
4.379 1
4.381 1
4.382 1
4.384 1
4.386 1
4.387 1
4.389 1
4.391 1
4.393 1
4.394 1
4.396 1
4.398 1
4.399 1
4.401 1
4.403 1
4.405 1
4.406 1
4.408 1
4.410 1
4.411 1
4.413 1
4.415 1
4.417 1
4.418 1
4.420 1
4.422 1
4.423 1
4.425 1
4.427 1
4.429 1
4.430 1
4.432 1
4.434 2
4.435 2
4.437 2
4.439 2
4.441 2
4.442 2
4.444 2
4.446 2
4.447 2
4.449 2
4.451 2
4.453 2
4.454 2
4.456 2
4.458 2
4.459 2
4.461 2
4.463 2
4.464 2
4.466 2
4.468 2
4.470 2
4.471 2
4.473 2
4.475 2
4.476 2
4.478 2
4.480 2
4.482 2
4.483 1
4.485 1
4.487 1
4.488 1
4.490 2
4.492 2
4.494 2
4.495 2
4.497 2
4.499 2
4.500 2
4.502 2
4.504 3
4.506 3
4.507 3
4.509 3
4.511 3
4.512 3
4.514 3
4.516 3
4.518 3
4.519 3
4.521 3
4.523 3
4.524 3
4.526 4
4.528 4
4.530 4
4.531 4
4.533 4
4.535 4
4.536 4
4.538 4
4.540 4
4.542 4
4.543 3
4.545 3
4.547 3
4.548 3
4.550 3
4.552 3
4.554 3
4.555 3
4.557 3
4.559 3
4.560 3
4.562 2
4.564 2
4.566 2
4.567 2
4.569 2
4.571 2
4.572 2
4.574 2
4.576 2
4.578 2
4.579 1
4.581 1
4.583 1
4.584 1
4.586 1
4.588 1
4.590 1
4.591 1
4.593 1
4.595 1
4.596 1
4.598 1
4.600 1
4.602 1
4.603 1
4.605 1
4.607 1
4.608 1
4.610 1
4.612 1
4.614 2
4.615 2
4.617 2
4.619 2
4.620 2
4.622 2
4.624 3
4.626 3
4.627 3
4.629 3
4.631 3
4.632 3
4.634 3
4.636 3
4.638 3
4.639 3
4.641 3
4.643 3
4.644 3
4.646 3
4.648 3
4.650 3
4.651 3
4.653 3
4.655 3
4.656 3
4.658 2
4.660 2
4.662 2
4.663 2
4.665 1
4.667 1
4.668 1
4.670 1
4.672 0
4.674 0
4.675 -0
4.677 -0
4.679 -0
4.680 -1
4.682 -1
4.684 -1
4.686 -1
4.687 -1
4.689 -1
4.691 -1
4.692 -1
4.694 -1
4.696 -0
4.698 -0
4.699 -0
4.701 -0
4.703 0
4.704 0
4.706 0
4.708 1
4.710 1
4.711 1
4.713 1
4.715 1
4.716 2
4.718 2
4.720 2
4.722 2
4.723 2
4.725 2
4.727 3
4.728 3
4.730 3
4.732 3
4.734 3
4.735 3
4.737 3
4.739 3
4.740 3
4.742 2
4.744 2
4.746 2
4.747 2
4.749 2
4.751 2
4.752 2
4.754 2
4.756 2
4.758 2
4.759 2
4.761 2
4.763 2
4.764 2
4.766 2
4.768 2
4.770 2
4.771 2
4.773 2
4.775 2
4.776 2
4.778 2
4.780 2
4.782 2
4.783 2
4.785 2
4.787 2
4.788 2
4.790 2
4.792 2
4.794 2
4.795 2
4.797 2
4.799 2
4.800 2
4.802 2
4.804 2
4.806 2
4.807 2
4.809 2
4.811 2
4.813 2
4.814 2
4.816 2
4.818 2
4.819 2
4.821 2
4.823 2
4.825 2
4.826 2
4.828 2
4.830 2
4.831 2
4.833 2
4.835 2
4.837 2
4.838 2
4.840 3
4.842 3
4.843 3
4.845 3
4.847 3
4.849 3
4.850 3
4.852 3
4.854 3
4.855 3
4.857 3
4.859 3
4.861 3
4.862 3
4.864 3
4.866 3
4.867 3
4.869 3
4.871 3
4.873 3
4.874 3
4.876 3
4.878 3
4.879 3
4.881 3
4.883 3
4.885 3
4.886 3
4.888 3
4.890 3
4.891 3
4.893 2
4.895 2
4.897 2
4.898 2
4.900 2
4.902 1
4.904 1
4.905 1
4.907 1
4.909 1
4.910 1
4.912 0
4.914 0
4.916 0
4.917 0
4.919 0
4.921 -0
4.922 -0
4.924 -0
4.926 -0
4.928 -0
4.929 -1
4.931 -1
4.933 -1
4.934 -1
4.936 -1
4.938 -1
4.940 -1
4.941 -1
4.943 -1
4.945 -1
4.946 -1
4.948 -1
4.950 -1
4.952 -1
4.953 -1
4.955 -0
4.957 -0
4.959 -0
4.960 -0
4.962 0
4.964 0
4.965 0
4.967 0
4.969 1
4.971 1
4.972 1
4.974 1
4.976 1
4.977 1
4.979 1
4.981 1
4.983 1
4.984 2
4.986 2
4.988 2
4.989 2
4.991 2
4.993 2
4.995 2
4.996 2
4.998 2
5.000 2
5.001 2
5.003 2
5.005 2
5.007 2
5.008 2
5.010 2
5.012 1
5.014 1
5.015 1
5.017 1
5.019 1
5.020 1
5.022 1
5.024 1
5.026 1
5.027 1
5.029 2
5.031 2
5.032 2
5.034 2
5.036 2
5.038 2
5.039 2
5.041 2
5.043 2
5.044 3
5.046 3
5.048 3
5.050 3
5.051 3
5.053 3
5.055 3
5.056 3
5.058 3
5.060 3
5.062 4
5.063 4
5.065 4
5.067 4
5.069 4
5.070 3
5.072 3
5.074 3
5.075 3
5.077 3
5.079 3
5.081 3
5.082 2
5.084 2
5.086 2
5.087 1
5.089 1
5.091 1
5.093 1
5.094 1
5.096 0
5.098 0
5.099 -0
5.101 -0
5.103 -1
5.105 -1
5.106 -1
5.108 -1
5.110 -1
5.112 -1
5.113 -1
5.115 -1
5.117 -1
5.118 -1
5.120 -1
5.122 -0
5.124 -0
5.125 0
5.127 0
5.129 1
5.130 1
5.132 1
5.134 1
5.136 2
5.137 2
5.139 2
5.141 2
5.143 3
5.144 3
5.146 3
5.148 3
5.149 3
5.151 4
5.153 4
5.155 4
5.156 4
5.158 4
5.160 4
5.161 4
5.163 3
5.165 3
5.167 3
5.168 3
5.170 3
5.172 2
5.173 2
5.175 2
5.177 2
5.179 1
5.180 1
5.182 1
5.184 1
5.186 0
5.187 0
5.189 0
5.191 0
5.192 -0
5.194 -0
5.196 -0
5.198 -0
5.199 -0
5.201 -0
5.203 0
5.204 0
5.206 0
5.208 0
5.210 1
5.211 1
5.213 1
5.215 1
5.217 2
5.218 2
5.220 2
5.222 2
5.223 3
5.225 3
5.227 3
5.229 3
5.230 3
5.232 4
5.234 4
5.235 4
5.237 4
5.239 4
5.241 4
5.242 4
5.244 4
5.246 4
5.248 4
5.249 4
5.251 4
5.253 4
5.254 4
5.256 4
5.258 4
5.260 4
5.261 3
5.263 3
5.265 3
5.266 3
5.268 3
5.270 3
5.272 3
5.273 3
5.275 3
5.277 3
5.279 3
5.280 3
5.282 3
5.284 2
5.285 2
5.287 2
5.289 2
5.291 2
5.292 2
5.294 2
5.296 3
5.297 3
5.299 3
5.301 3
5.303 3
5.304 3
5.306 3
5.308 3
5.310 3
5.311 3
5.313 3
5.315 3
5.316 3
5.318 3
5.320 3
5.322 4
5.323 4
5.325 4
5.327 4
5.328 4
5.330 4
5.332 4
5.334 4
5.335 5
5.337 5
5.339 5
5.341 5
5.342 5
5.344 5
5.346 5
5.347 5
5.349 5
5.351 5
5.353 5
5.354 5
5.356 5
5.358 5
5.360 5
5.361 5
5.363 5
5.365 5
5.366 5
5.368 5
5.370 5
5.372 4
5.373 4
5.375 4
5.377 4
5.378 4
5.380 3
5.382 3
5.384 3
5.385 3
5.387 2
5.389 2
5.391 2
5.392 2
5.394 1
5.396 1
5.397 1
5.399 1
5.401 1
5.403 0
5.404 0
5.406 0
5.408 0
5.410 0
5.411 0
5.413 0
5.415 0
5.416 0
5.418 -0
5.420 0
5.422 0
5.423 0
5.425 0
5.427 0
5.428 0
5.430 0
5.432 0
5.434 0
5.435 0
5.437 0
5.439 0
5.441 1
5.442 1
5.444 1
5.446 0
5.447 0
5.449 0
5.451 0
5.453 0
5.454 0
5.456 0
5.458 0
5.460 0
5.461 0
5.463 0
5.465 0
5.466 -0
5.468 -0
5.470 -0
5.472 -0
5.473 -0
5.475 -0
5.477 -0
5.479 -0
5.480 -0
5.482 -0
5.484 -0
5.485 -0
5.487 -0
5.489 -0
5.491 -0
5.492 -0
5.494 -0
5.496 -0
5.497 -0
5.499 -0
5.501 -0
5.503 -0
5.504 -0
5.506 -0
5.508 -0
5.510 -0
5.511 -0
5.513 -0
5.515 -0
5.516 -0
5.518 -0
5.520 -0
5.522 0
5.523 0
5.525 0
5.527 0
5.529 0
5.530 0
5.532 0
5.534 0
5.535 1
5.537 1
5.539 1
5.541 1
5.542 1
5.544 1
5.546 1
5.548 1
5.549 1
5.551 1
5.553 1
5.554 1
5.556 1
5.558 1
5.560 1
5.561 1
5.563 1
5.565 0
5.567 0
5.568 0
5.570 -0
5.572 -0
5.573 -0
5.575 -1
5.577 -1
5.579 -1
5.580 -1
5.582 -1
5.584 -1
5.586 -2
5.587 -2
5.589 -2
5.591 -2
5.592 -2
5.594 -2
5.596 -2
5.598 -2
5.599 -2
5.601 -2
5.603 -2
5.605 -2
5.606 -1
5.608 -1
5.610 -1
5.611 -1
5.613 -1
5.615 -1
5.617 -1
5.618 -0
5.620 -0
5.622 0
5.623 0
5.625 1
5.627 1
5.629 1
5.630 1
5.632 1
5.634 2
5.636 2
5.637 2
5.639 2
5.641 2
5.642 2
5.644 2
5.646 2
5.648 2
5.649 2
5.651 2
5.653 2
5.655 2
5.656 2
5.658 2
5.660 2
5.661 2
5.663 2
5.665 2
5.667 2
5.668 2
5.670 2
5.672 2
5.674 2
5.675 2
5.677 1
5.679 1
5.681 1
5.682 1
5.684 1
5.686 1
5.687 1
5.689 1
5.691 1
5.693 1
5.694 1
5.696 1
5.698 1
5.700 1
5.701 1
5.703 1
5.705 1
5.706 2
5.708 2
5.710 2
5.712 2
5.713 2
5.715 2
5.717 2
5.719 2
5.720 2
5.722 3
5.724 3
5.725 3
5.727 3
5.729 3
5.731 3
5.732 3
5.734 3
5.736 3
5.738 2
5.739 2
5.741 2
5.743 2
5.744 2
5.746 2
5.748 1
5.750 1
5.751 1
5.753 1
5.755 0
5.757 0
5.758 -0
5.760 -0
5.762 -1
5.763 -1
5.765 -1
5.767 -1
5.769 -1
5.770 -1
5.772 -1
5.774 -1
5.776 -1
5.777 -1
5.779 -0
5.781 -0
5.782 -0
5.784 0
5.786 0
5.788 1
5.789 1
5.791 1
5.793 1
5.795 2
5.796 2
5.798 2
5.800 2
5.802 3
5.803 3
5.805 3
5.807 3
5.808 3
5.810 3
5.812 3
5.814 3
5.815 3
5.817 3
5.819 3
5.821 2
5.822 2
5.824 2
5.826 2
5.827 1
5.829 1
5.831 1
5.833 1
5.834 1
5.836 0
5.838 0
5.840 -0
5.841 -0
5.843 -0
5.845 -0
5.846 -0
5.848 -0
5.850 -0
5.852 -0
5.853 -0
5.855 -0
5.857 -0
5.859 -0
5.860 -0
5.862 0
5.864 0
5.866 0
5.867 1
5.869 1
5.871 1
5.872 1
5.874 2
5.876 2
5.878 2
5.879 2
5.881 2
5.883 2
5.885 3
5.886 3
5.888 3
5.890 3
5.891 3
5.893 3
5.895 3
5.897 3
5.898 3
5.900 3
5.902 3
5.904 3
5.905 3
5.907 3
5.909 3
5.910 3
5.912 3
5.914 3
5.916 3
5.917 3
5.919 3
5.921 2
5.923 2
5.924 2
5.926 2
5.928 2
5.930 2
5.931 2
5.933 2
5.935 2
5.936 2
5.938 2
5.940 2
5.942 2
5.943 2
5.945 2
5.947 2
5.949 2
5.950 2
5.952 2
5.954 2
5.956 2
5.957 2
5.959 2
5.961 2
5.962 2
5.964 2
5.966 2
5.968 2
5.969 2
5.971 2
5.973 2
5.975 2
5.976 2
5.978 2
5.980 2
5.981 1
5.983 1
5.985 1
5.987 1
5.988 1
5.990 1
5.992 0
5.994 0
5.995 -0
5.997 -0
5.999 -0
6.001 -1
6.002 -1
6.004 -1
6.006 -1
6.007 -1
6.009 -1
6.011 -1
6.013 -1
6.014 -1
6.016 -1
6.018 -1
6.020 -1
6.021 -0
6.023 -0
6.025 -0
6.027 0
6.028 0
6.030 0
6.032 1
6.033 1
6.035 1
6.037 1
6.039 2
6.040 2
6.042 2
6.044 2
6.046 2
6.047 2
6.049 2
6.051 2
6.052 2
6.054 2
6.056 2
6.058 2
6.059 2
6.061 2
6.063 2
6.065 2
6.066 1
6.068 1
6.070 1
6.072 1
6.073 1
6.075 1
6.077 0
6.078 0
6.080 0
6.082 0
6.084 0
6.085 -0
6.087 -0
6.089 -0
6.091 -0
6.092 -0
6.094 -0
6.096 -0
6.098 -0
6.099 0
6.101 0
6.103 0
6.104 0
6.106 1
6.108 1
6.110 1
6.111 1
6.113 1
6.115 1
6.117 1
6.118 1
6.120 1
6.122 1
6.124 1
6.125 1
6.127 1
6.129 1
6.130 1
6.132 1
6.134 1
6.136 1
6.137 1
6.139 1
6.141 1
6.143 1
6.144 1
6.146 1
6.148 1
6.150 1
6.151 1
6.153 1
6.155 1
6.156 0
6.158 0
6.160 0
6.162 0
6.163 0
6.165 0
6.167 0
6.169 0
6.170 0
6.172 1
6.174 1
6.176 1
6.177 1
6.179 1
6.181 1
6.182 2
6.184 2
6.186 2
6.188 2
6.189 2
6.191 2
6.193 3
6.195 3
6.196 3
6.198 3
6.200 3
6.202 3
6.203 3
6.205 3
6.207 3
6.209 3
6.210 3
6.212 3
6.214 3
6.215 3
6.217 3
6.219 3
6.221 3
6.222 3
6.224 3
6.226 2
6.228 2
6.229 2
6.231 2
6.233 1
6.235 1
6.236 1
6.238 0
6.240 0
6.241 -0
6.243 -0
6.245 -0
6.247 -0
6.248 -1
6.250 -1
6.252 -1
6.254 -1
6.255 -1
6.257 -1
6.259 -1
6.261 -1
6.262 -1
6.264 -1
6.266 -1
6.268 -0
6.269 -0
6.271 -0
6.273 -0
6.274 -0
6.276 -0
6.278 -0
6.280 -0
6.281 -0
6.283 -0
6.285 0
6.287 0
6.288 0
6.290 0
6.292 0
6.294 0
6.295 0
6.297 0
6.299 0
6.300 0
6.302 0
6.304 0
6.306 0
6.307 0
6.309 0
6.311 1
6.313 1
6.314 1
6.316 1
6.318 1
6.320 1
6.321 1
6.323 1
6.325 1
6.327 1
6.328 1
6.330 2
6.332 2
6.333 2
6.335 2
6.337 2
6.339 3
6.340 3
6.342 3
6.344 3
6.346 3
6.347 3
6.349 3
6.351 4
6.353 4
6.354 4
6.356 4
6.358 4
6.360 4
6.361 4
6.363 4
6.365 4
6.366 4
6.368 4
6.370 4
6.372 4
6.373 5
6.375 5
6.377 5
6.379 5
6.380 4
6.382 4
6.384 4
6.386 4
6.387 4
6.389 4
6.391 4
6.393 4
6.394 4
6.396 4
6.398 4
6.399 4
6.401 4
6.403 4
6.405 4
6.406 4
6.408 4
6.410 4
6.412 4
6.413 4
6.415 4
6.417 5
6.419 5
6.420 5
6.422 5
6.424 5
6.426 5
6.427 5
6.429 5
6.431 5
6.432 5
6.434 5
6.436 5
6.438 5
6.439 5
6.441 5
6.443 5
6.445 5
6.446 5
6.448 4
6.450 4
6.452 4
6.453 4
6.455 3
6.457 3
6.459 2
6.460 2
6.462 2
6.464 1
6.465 1
6.467 1
6.469 0
6.471 0
6.472 -0
6.474 -0
6.476 -1
6.478 -1
6.479 -1
6.481 -1
6.483 -1
6.485 -1
6.486 -1
6.488 -1
6.490 -0
6.492 -0
6.493 -0
6.495 0
6.497 0
6.498 0
6.500 1
6.502 1
6.504 1
6.505 2
6.507 2
6.509 2
6.511 2
6.512 2
6.514 3
6.516 3
6.518 3
6.519 3
6.521 3
6.523 3
6.525 3
6.526 3
6.528 3
6.530 3
6.532 2
6.533 2
6.535 2
6.537 2
6.538 2
6.540 2
6.542 1
6.544 1
6.545 1
6.547 1
6.549 1
6.551 1
6.552 0
6.554 0
6.556 0
6.558 0
6.559 0
6.561 0
6.563 0
6.565 0
6.566 0
6.568 0
6.570 0
6.572 0
6.573 0
6.575 0
6.577 1
6.578 1
6.580 1
6.582 1
6.584 1
6.585 1
6.587 2
6.589 2
6.591 2
6.592 2
6.594 2
6.596 2
6.598 2
6.599 2
6.601 2
6.603 2
6.605 2
6.606 2
6.608 2
6.610 2
6.612 2
6.613 2
6.615 2
6.617 2
6.618 2
6.620 2
6.622 2
6.624 2
6.625 2
6.627 2
6.629 2
6.631 2
6.632 1
6.634 1
6.636 1
6.638 1
6.639 1
6.641 1
6.643 1
6.645 1
6.646 1
6.648 1
6.650 1
6.652 1
6.653 1
6.655 1
6.657 1
6.659 1
6.660 1
6.662 1
6.664 1
6.665 1
6.667 1
6.669 1
6.671 1
6.672 1
6.674 1
6.676 1
6.678 1
6.679 1
6.681 1
6.683 1
6.685 1
6.686 1
6.688 1
6.690 1
6.692 0
6.693 0
6.695 0
6.697 0
6.699 0
6.700 0
6.702 0
6.704 1
6.706 1
6.707 1
6.709 1
6.711 1
6.712 1
6.714 1
6.716 1
6.718 1
6.719 2
6.721 2
6.723 2
6.725 2
6.726 2
6.728 2
6.730 2
6.732 2
6.733 2
6.735 2
6.737 2
6.739 2
6.740 2
6.742 2
6.744 2
6.746 2
6.747 2
6.749 2
6.751 2
6.753 2
6.754 2
6.756 2
6.758 2
6.759 2
6.761 1
6.763 1
6.765 1
6.766 1
6.768 1
6.770 1
6.772 2
6.773 2
6.775 2
6.777 2
6.779 2
6.780 2
6.782 2
6.784 2
6.786 2
6.787 3
6.789 3
6.791 3
6.793 3
6.794 3
6.796 3
6.798 3
6.800 4
6.801 4
6.803 4
6.805 4
6.807 4
6.808 4
6.810 4
6.812 4
6.813 4
6.815 4
6.817 4
6.819 4
6.820 4
6.822 4
6.824 4
6.826 4
6.827 4
6.829 4
6.831 4
6.833 4
6.834 4
6.836 4
6.838 4
6.840 3
6.841 3
6.843 3
6.845 3
6.847 3
6.848 3
6.850 2
6.852 2
6.854 2
6.855 2
6.857 2
6.859 2
6.861 2
6.862 2
6.864 2
6.866 1
6.868 1
6.869 1
6.871 1
6.873 1
6.874 1
6.876 1
6.878 1
6.880 1
6.881 1
6.883 1
6.885 1
6.887 1
6.888 1
6.890 2
6.892 2
6.894 2
6.895 2
6.897 2
6.899 2
6.901 2
6.902 2
6.904 3
6.906 3
6.908 3
6.909 3
6.911 3
6.913 3
6.915 3
6.916 4
6.918 4
6.920 4
6.922 4
6.923 4
6.925 4
6.927 4
6.929 4
6.930 4
6.932 5
6.934 5
6.936 5
6.937 5
6.939 5
6.941 5
6.942 5
6.944 5
6.946 5
6.948 5
6.949 5
6.951 5
6.953 5
6.955 5
6.956 5
6.958 4
6.960 4
6.962 4
6.963 4
6.965 4
6.967 3
6.969 3
6.970 3
6.972 3
6.974 2
6.976 2
6.977 2
6.979 2
6.981 2
6.983 1
6.984 1
6.986 1
6.988 1
6.990 1
6.991 1
6.993 1
6.995 1
6.997 1
6.998 1
7.000 1
7.002 1
7.004 1
7.005 2
7.007 2
7.009 2
7.011 2
7.012 2
7.014 3
7.016 3
7.017 3
7.019 3
7.021 3
7.023 3
7.024 4
7.026 4
7.028 4
7.030 4
7.031 4
7.033 4
7.035 4
7.037 4
7.038 4
7.040 4
7.042 4
7.044 4
7.045 4
7.047 4
7.049 4
7.051 4
7.052 4
7.054 4
7.056 4
7.058 4
7.059 4
7.061 4
7.063 4
7.065 4
7.066 4
7.068 4
7.070 4
7.072 4
7.073 4
7.075 4
7.077 4
7.079 4
7.080 4
7.082 4
7.084 4
7.086 4
7.087 4
7.089 4
7.091 4
7.093 4
7.094 4
7.096 4
7.098 4
7.100 4
7.101 4
7.103 4
7.105 4
7.107 4
7.108 4
7.110 4
7.112 4
7.113 4
7.115 4
7.117 4
7.119 3
7.120 3
7.122 3
7.124 3
7.126 3
7.127 3
7.129 3
7.131 3
7.133 3
7.134 3
7.136 3
7.138 3
7.140 3
7.141 3
7.143 3
7.145 3
7.147 3
7.148 3
7.150 3
7.152 2
7.154 2
7.155 2
7.157 2
7.159 2
7.161 2
7.162 2
7.164 2
7.166 3
7.168 3
7.169 3
7.171 3
7.173 3
7.175 3
7.176 3
7.178 3
7.180 3
7.182 2
7.183 2
7.185 2
7.187 2
7.189 2
7.190 2
7.192 1
7.194 1
7.196 1
7.197 1
7.199 1
7.201 0
7.203 0
7.204 0
7.206 0
7.208 -0
7.210 -0
7.211 -0
7.213 -1
7.215 -1
7.217 -1
7.218 -1
7.220 -1
7.222 -1
7.224 -1
7.225 -1
7.227 -1
7.229 -1
7.231 -1
7.232 -1
7.234 -1
7.236 -0
7.238 -0
7.239 0
7.241 0
7.243 0
7.245 1
7.246 1
7.248 1
7.250 1
7.251 1
7.253 2
7.255 2
7.257 2
7.258 2
7.260 2
7.262 2
7.264 2
7.265 2
7.267 1
7.269 1
7.271 1
7.272 1
7.274 1
7.276 1
7.278 1
7.279 0
7.281 0
7.283 0
7.285 -0
7.286 -0
7.288 -0
7.290 -1
7.292 -1
7.293 -1
7.295 -1
7.297 -1
7.299 -1
7.300 -1
7.302 -1
7.304 -2
7.306 -2
7.307 -2
7.309 -2
7.311 -2
7.313 -2
7.314 -1
7.316 -1
7.318 -1
7.320 -1
7.321 -1
7.323 -2
7.325 -2
7.327 -2
7.328 -2
7.330 -2
7.332 -2
7.334 -2
7.335 -2
7.337 -2
7.339 -2
7.341 -2
7.342 -2
7.344 -2
7.346 -2
7.348 -2
7.349 -2
7.351 -2
7.353 -1
7.355 -1
7.356 -1
7.358 -1
7.360 -1
7.362 -1
7.363 -0
7.365 -0
7.367 -0
7.369 0
7.370 0
7.372 1
7.374 1
7.376 1
7.377 1
7.379 1
7.381 2
7.383 2
7.384 2
7.386 2
7.388 2
7.390 3
7.391 3
7.393 3
7.395 3
7.397 3
7.398 3
7.400 3
7.402 3
7.404 3
7.405 3
7.407 3
7.409 3
7.411 2
7.412 2
7.414 2
7.416 2
7.418 2
7.419 2
7.421 2
7.423 2
7.425 2
7.426 2
7.428 2
7.430 2
7.432 2
7.433 2
7.435 1
7.437 1
7.439 1
7.440 1
7.442 1
7.444 1
7.446 1
7.447 1
7.449 1
7.451 1
7.453 1
7.454 1
7.456 1
7.458 1
7.460 1
7.461 1
7.463 1
7.465 1
7.467 1
7.468 2
7.470 2
7.472 2
7.474 2
7.475 2
7.477 2
7.479 2
7.481 2
7.482 2
7.484 2
7.486 2
7.488 3
7.489 3
7.491 3
7.493 3
7.495 3
7.496 3
7.498 3
7.500 3
7.502 3
7.503 3
7.505 3
7.507 3
7.509 3
7.510 3
7.512 3
7.514 3
7.516 2
7.517 2
7.519 2
7.521 2
7.523 2
7.524 2
7.526 2
7.528 2
7.530 2
7.531 2
7.533 2
7.535 2
7.537 2
7.538 2
7.540 2
7.542 2
7.544 2
7.545 2
7.547 2
7.549 2
7.551 1
7.552 1
7.554 1
7.556 1
7.558 1
7.559 1
7.561 1
7.563 1
7.565 1
7.566 2
7.568 2
7.570 2
7.572 2
7.573 2
7.575 2
7.577 2
7.579 2
7.580 2
7.582 2
7.584 2
7.586 2
7.587 2
7.589 2
7.591 2
7.593 2
7.595 2
7.596 2
7.598 2
7.600 2
7.602 2
7.603 2
7.605 2
7.607 2
7.609 2
7.610 2
7.612 2
7.614 2
7.616 2
7.617 2
7.619 2
7.621 2
7.623 2
7.624 2
7.626 2
7.628 2
7.630 2
7.631 2
7.633 2
7.635 2
7.637 2
7.638 2
7.640 2
7.642 2
7.644 2
7.645 2
7.647 2
7.649 2
7.651 2
7.652 2
7.654 2
7.656 2
7.658 2
7.659 2
7.661 2
7.663 2
7.665 2
7.666 2
7.668 2
7.670 2
7.672 2
7.673 2
7.675 2
7.677 2
7.679 2
7.680 2
7.682 2
7.684 2
7.686 2
7.687 2
7.689 1
7.691 1
7.693 1
7.694 1
7.696 1
7.698 1
7.700 1
7.701 1
7.703 1
7.705 1
7.707 1
7.708 1
7.710 1
7.712 1
7.714 1
7.715 1
7.717 1
7.719 1
7.721 2
7.722 2
7.724 2
7.726 2
7.728 2
7.729 2
7.731 2
7.733 3
7.735 3
7.737 3
7.738 3
7.740 3
7.742 3
7.744 3
7.745 3
7.747 3
7.749 3
7.751 3
7.752 3
7.754 3
7.756 2
7.758 2
7.759 2
7.761 2
7.763 2
7.765 1
7.766 1
7.768 1
7.770 1
7.772 1
7.773 1
7.775 1
7.777 0
7.779 0
7.780 0
7.782 0
7.784 1
7.786 1
7.787 1
7.789 1
7.791 1
7.793 1
7.794 1
7.796 1
7.798 2
7.800 2
7.801 2
7.803 2
7.805 2
7.807 2
7.808 2
7.810 2
7.812 2
7.814 2
7.815 2
7.817 1
7.819 1
7.821 1
7.822 1
7.824 1
7.826 1
7.828 0
7.830 0
7.831 -0
7.833 -0
7.835 -1
7.837 -1
7.838 -1
7.840 -1
7.842 -1
7.844 -2
7.845 -2
7.847 -2
7.849 -2
7.851 -2
7.852 -2
7.854 -2
7.856 -2
7.858 -2
7.859 -2
7.861 -2
7.863 -2
7.865 -2
7.866 -2
7.868 -1
7.870 -1
7.872 -1
7.873 -1
7.875 -0
7.877 -0
7.879 0
7.880 0
7.882 0
7.884 1
7.886 1
7.887 1
7.889 1
7.891 1
7.893 2
7.894 2
7.896 2
7.898 2
7.900 2
7.901 2
7.903 2
7.905 2
7.907 2
7.909 2
7.910 2
7.912 2
7.914 2
7.916 2
7.917 2
7.919 2
7.921 2
7.923 2
7.924 2
7.926 2
7.928 2
7.930 2
7.931 2
7.933 2
7.935 2
7.937 1
7.938 1
7.940 1
7.942 1
7.944 1
7.945 1
7.947 1
7.949 1
7.951 1
7.952 1
7.954 1
7.956 1
7.958 1
7.959 0
7.961 0
7.963 0
7.965 0
7.966 0
7.968 0
7.970 0
7.972 0
7.973 0
7.975 0
7.977 -0
7.979 -0
7.981 -0
7.982 -0
7.984 -0
7.986 -0
7.988 -0
7.989 -0
7.991 -0
7.993 0
7.995 0
7.996 0
7.998 0
8.000 1
8.002 1
8.003 1
8.005 1
8.007 1
8.009 1
8.010 1
8.012 1
8.014 1
8.016 1
8.017 1
8.019 1
8.021 1
8.023 1
8.024 1
8.026 2
8.028 2
8.030 2
8.031 2
8.033 2
8.035 2
8.037 2
8.039 2
8.040 2
8.042 2
8.044 2
8.046 1
8.047 1
8.049 1
8.051 1
8.053 1
8.054 1
8.056 1
8.058 0
8.060 0
8.061 0
8.063 0
8.065 0
8.067 -0
8.068 -0
8.070 -0
8.072 -0
8.074 -0
8.075 -0
8.077 -0
8.079 -1
8.081 -1
8.082 -1
8.084 -1
8.086 -1
8.088 -0
8.090 -0
8.091 -0
8.093 0
8.095 0
8.097 1
8.098 1
8.100 1
8.102 2
8.104 2
8.105 2
8.107 3
8.109 3
8.111 3
8.112 4
8.114 4
8.116 4
8.118 4
8.119 5
8.121 5
8.123 5
8.125 5
8.126 5
8.128 6
8.130 6
8.132 6
8.133 6
8.135 6
8.137 6
8.139 6
8.141 6
8.142 6
8.144 5
8.146 5
8.148 5
8.149 5
8.151 4
8.153 4
8.155 4
8.156 3
8.158 3
8.160 3
8.162 2
8.163 2
8.165 2
8.167 2
8.169 1
8.170 1
8.172 1
8.174 1
8.176 1
8.177 0
8.179 0
8.181 0
8.183 0
8.184 -0
8.186 -0
8.188 -0
8.190 -0
8.192 -0
8.193 -0
8.195 -0
8.197 0
8.199 0
8.200 0
8.202 0
8.204 0
8.206 1
8.207 1
8.209 1
8.211 1
8.213 1
8.214 1
8.216 1
8.218 1
8.220 1
8.221 2
8.223 2
8.225 2
8.227 2
8.228 2
8.230 2
8.232 2
8.234 2
8.236 2
8.237 2
8.239 2
8.241 2
8.243 2
8.244 2
8.246 2
8.248 2
8.250 2
8.251 2
8.253 2
8.255 2
8.257 2
8.258 2
8.260 2
8.262 2
8.264 2
8.265 3
8.267 3
8.269 3
8.271 3
8.273 3
8.274 3
8.276 3
8.278 3
8.280 3
8.281 4
8.283 4
8.285 4
8.287 4
8.288 4
8.290 4
8.292 4
8.294 4
8.295 4
8.297 4
8.299 4
8.301 4
8.302 4
8.304 3
8.306 3
8.308 3
8.309 3
8.311 3
8.313 3
8.315 2
8.317 2
8.318 2
8.320 2
8.322 2
8.324 1
8.325 1
8.327 1
8.329 1
8.331 1
8.332 1
8.334 1
8.336 1
8.338 1
8.339 1
8.341 1
8.343 1
8.345 1
8.346 1
8.348 1
8.350 1
8.352 1
8.354 1
8.355 1
8.357 1
8.359 1
8.361 1
8.362 1
8.364 1
8.366 1
8.368 1
8.369 1
8.371 1
8.373 1
8.375 1
8.376 1
8.378 1
8.380 1
8.382 1
8.383 1
8.385 1
8.387 1
8.389 1
8.391 1
8.392 1
8.394 1
8.396 1
8.398 1
8.399 1
8.401 2
8.403 2
8.405 2
8.406 2
8.408 2
8.410 2
8.412 2
8.413 2
8.415 2
8.417 2
8.419 2
8.420 2
8.422 2
8.424 2
8.426 2
8.428 2
8.429 2
8.431 2
8.433 2
8.435 2
8.436 2
8.438 1
8.440 1
8.442 1
8.443 1
8.445 1
8.447 1
8.449 2
8.450 2
8.452 2
8.454 2
8.456 2
8.458 2
8.459 2
8.461 2
8.463 2
8.465 2
8.466 2
8.468 2
8.470 2
8.472 2
8.473 2
8.475 2
8.477 2
8.479 2
8.480 2
8.482 2
8.484 2
8.486 2
8.487 2
8.489 2
8.491 2
8.493 2
8.495 2
8.496 2
8.498 2
8.500 2
8.502 2
8.503 2
8.505 2
8.507 2
8.509 2
8.510 2
8.512 2
8.514 2
8.516 2
8.517 2
8.519 2
8.521 3
8.523 3
8.525 3
8.526 3
8.528 3
8.530 3
8.532 3
8.533 3
8.535 3
8.537 4
8.539 4
8.540 4
8.542 4
8.544 4
8.546 3
8.547 4
8.549 3
8.551 3
8.553 3
8.555 3
8.556 3
8.558 3
8.560 3
8.562 3
8.563 2
8.565 2
8.567 2
8.569 2
8.570 2
8.572 2
8.574 2
8.576 2
8.577 2
8.579 2
8.581 2
8.583 2
8.585 2
8.586 2
8.588 2
8.590 2
8.592 2
8.593 2
8.595 2
8.597 3
8.599 3
8.600 3
8.602 3
8.604 3
8.606 3
8.607 3
8.609 3
8.611 3
8.613 3
8.615 3
8.616 3
8.618 3
8.620 3
8.622 3
8.623 3
8.625 3
8.627 3
8.629 3
8.630 3
8.632 3
8.634 3
8.636 3
8.637 2
8.639 2
8.641 2
8.643 2
8.645 2
8.646 1
8.648 1
8.650 1
8.652 1
8.653 1
8.655 1
8.657 1
8.659 1
8.660 0
8.662 0
8.664 0
8.666 0
8.667 0
8.669 0
8.671 0
8.673 0
8.675 1
8.676 1
8.678 1
8.680 1
8.682 1
8.683 1
8.685 1
8.687 1
8.689 1
8.690 2
8.692 2
8.694 2
8.696 2
8.698 2
8.699 3
8.701 3
8.703 3
8.705 3
8.706 3
8.708 3
8.710 3
8.712 3
8.713 3
8.715 3
8.717 3
8.719 3
8.720 3
8.722 3
8.724 3
8.726 3
8.728 3
8.729 3
8.731 3
8.733 3
8.735 3
8.736 3
8.738 3
8.740 3
8.742 3
8.743 3
8.745 3
8.747 3
8.749 3
8.750 3
8.752 3
8.754 3
8.756 3
8.758 3
8.759 3
8.761 3
8.763 3
8.765 3
8.766 3
8.768 3
8.770 3
8.772 3
8.773 3
8.775 3
8.777 3
8.779 3
8.781 3
8.782 2
8.784 2
8.786 2
8.788 2
8.789 1
8.791 1
8.793 1
8.795 0
8.796 0
8.798 -0
8.800 -0
8.802 -1
8.804 -1
8.805 -1
8.807 -1
8.809 -1
8.811 -2
8.812 -2
8.814 -2
8.816 -2
8.818 -2
8.819 -2
8.821 -2
8.823 -2
8.825 -1
8.826 -1
8.828 -1
8.830 -1
8.832 -1
8.834 -0
8.835 -0
8.837 -0
8.839 0
8.841 0
8.842 1
8.844 1
8.846 1
8.848 1
8.849 2
8.851 2
8.853 2
8.855 2
8.857 2
8.858 2
8.860 2
8.862 2
8.864 2
8.865 3
8.867 3
8.869 3
8.871 3
8.872 3
8.874 3
8.876 3
8.878 3
8.880 2
8.881 2
8.883 2
8.885 2
8.887 2
8.888 2
8.890 2
8.892 3
8.894 3
8.895 3
8.897 3
8.899 3
8.901 3
8.903 3
8.904 4
8.906 4
8.908 4
8.910 4
8.911 4
8.913 4
8.915 4
8.917 4
8.918 4
8.920 4
8.922 4
8.924 4
8.926 4
8.927 4
8.929 4
8.931 4
8.933 4
8.934 3
8.936 3
8.938 3
8.940 3
8.941 3
8.943 3
8.945 2
8.947 2
8.949 2
8.950 2
8.952 1
8.954 1
8.956 1
8.957 0
8.959 0
8.961 -0
8.963 -0
8.964 -1
8.966 -1
8.968 -1
8.970 -1
8.972 -1
8.973 -1
8.975 -1
8.977 -1
8.979 -1
8.980 -1
8.982 -0
8.984 -0
8.986 -0
8.987 -0
8.989 0
8.991 0
8.993 1
8.995 1
8.996 1
8.998 1
9.000 2
9.002 2
9.003 2
9.005 2
9.007 3
9.009 3
9.010 3
9.012 3
9.014 4
9.016 4
9.018 4
9.019 4
9.021 4
9.023 4
9.025 4
9.026 4
9.028 4
9.030 4
9.032 4
9.033 4
9.035 4
9.037 3
9.039 3
9.041 3
9.042 3
9.044 3
9.046 2
9.048 2
9.049 2
9.051 2
9.053 2
9.055 2
9.056 2
9.058 1
9.060 1
9.062 1
9.064 1
9.065 1
9.067 1
9.069 1
9.071 1
9.072 1
9.074 0
9.076 0
9.078 0
9.080 0
9.081 0
9.083 0
9.085 0
9.087 1
9.088 1
9.090 1
9.092 1
9.094 1
9.095 1
9.097 1
9.099 2
9.101 2
9.103 2
9.104 2
9.106 2
9.108 3
9.110 3
9.111 3
9.113 3
9.115 3
9.117 4
9.118 4
9.120 4
9.122 4
9.124 4
9.126 4
9.127 5
9.129 5
9.131 5
9.133 5
9.134 5
9.136 5
9.138 5
9.140 5
9.142 5
9.143 4
9.145 4
9.147 4
9.149 4
9.150 4
9.152 4
9.154 3
9.156 3
9.157 3
9.159 2
9.161 2
9.163 2
9.165 2
9.166 2
9.168 1
9.170 1
9.172 1
9.173 1
9.175 1
9.177 1
9.179 0
9.180 0
9.182 0
9.184 0
9.186 0
9.188 0
9.189 0
9.191 0
9.193 0
9.195 0
9.196 0
9.198 0
9.200 0
9.202 0
9.204 0
9.205 0
9.207 1
9.209 1
9.211 1
9.212 1
9.214 0
9.216 0
9.218 0
9.219 0
9.221 0
9.223 1
9.225 1
9.227 1
9.228 1
9.230 1
9.232 1
9.234 0
9.235 0
9.237 0
9.239 0
9.241 0
9.243 0
9.244 0
9.246 1
9.248 1
9.250 1
9.251 1
9.253 1
9.255 1
9.257 1
9.258 1
9.260 1
9.262 1
9.264 1
9.266 1
9.267 1
9.269 1
9.271 1
9.273 1
9.274 1
9.276 1
9.278 1
9.280 0
9.282 0
9.283 0
9.285 0
9.287 0
9.289 0
9.290 0
9.292 0
9.294 0
9.296 0
9.297 0
9.299 0
9.301 0
9.303 0
9.305 1
9.306 1
9.308 1
9.310 1
9.312 1
9.313 1
9.315 1
9.317 1
9.319 1
9.321 1
9.322 2
9.324 2
9.326 2
9.328 2
9.329 2
9.331 2
9.333 2
9.335 2
9.337 2
9.338 2
9.340 2
9.342 2
9.344 2
9.345 2
9.347 2
9.349 2
9.351 2
9.352 2
9.354 2
9.356 2
9.358 2
9.360 2
9.361 2
9.363 2
9.365 2
9.367 2
9.368 2
9.370 2
9.372 2
9.374 3
9.376 3
9.377 3
9.379 3
9.381 3
9.383 3
9.384 3
9.386 3
9.388 3
9.390 4
9.392 4
9.393 4
9.395 4
9.397 4
9.399 4
9.400 4
9.402 4
9.404 4
9.406 4
9.408 4
9.409 4
9.411 3
9.413 3
9.415 3
9.416 3
9.418 3
9.420 3
9.422 3
9.423 2
9.425 2
9.427 2
9.429 2
9.431 2
9.432 2
9.434 1
9.436 1
9.438 1
9.439 1
9.441 1
9.443 1
9.445 1
9.447 0
9.448 0
9.450 0
9.452 0
9.454 0
9.455 0
9.457 0
9.459 0
9.461 0
9.463 0
9.464 0
9.466 0
9.468 0
9.470 0
9.471 0
9.473 0
9.475 0
9.477 0
9.479 0
9.480 0
9.482 0
9.484 0
9.486 0
9.487 0
9.489 0
9.491 1
9.493 1
9.495 1
9.496 1
9.498 1
9.500 1
9.502 1
9.503 1
9.505 1
9.507 1
9.509 1
9.510 1
9.512 1
9.514 1
9.516 1
9.518 1
9.519 1
9.521 1
9.523 2
9.525 2
9.526 2
9.528 2
9.530 2
9.532 2
9.534 2
9.535 2
9.537 2
9.539 2
9.541 2
9.542 2
9.544 2
9.546 2
9.548 2
9.550 2
9.551 2
9.553 2
9.555 2
9.557 2
9.558 2
9.560 3
9.562 3
9.564 3
9.566 3
9.567 3
9.569 3
9.571 4
9.573 4
9.574 4
9.576 4
9.578 4
9.580 4
9.582 4
9.583 5
9.585 5
9.587 5
9.589 5
9.590 5
9.592 5
9.594 5
9.596 5
9.598 5
9.599 5
9.601 5
9.603 5
9.605 4
9.606 4
9.608 4
9.610 4
9.612 4
9.614 4
9.615 3
9.617 3
9.619 3
9.621 3
9.622 3
9.624 2
9.626 2
9.628 2
9.630 2
9.631 2
9.633 2
9.635 2
9.637 2
9.638 2
9.640 2
9.642 2
9.644 2
9.646 3
9.647 3
9.649 3
9.651 3
9.653 3
9.654 3
9.656 4
9.658 4
9.660 4
9.662 4
9.663 4
9.665 5
9.667 5
9.669 5
9.670 5
9.672 5
9.674 5
9.676 5
9.678 5
9.679 5
9.681 5
9.683 5
9.685 5
9.686 5
9.688 5
9.690 5
9.692 5
9.694 5
9.695 5
9.697 5
9.699 5
9.701 5
9.702 5
9.704 5
9.706 5
9.708 5
9.710 5
9.711 5
9.713 5
9.715 5
9.717 5
9.718 5
9.720 4
9.722 4
9.724 4
9.726 4
9.727 4
9.729 4
9.731 4
9.733 4
9.734 3
9.736 3
9.738 3
9.740 3
9.742 3
9.743 3
9.745 3
9.747 2
9.749 2
9.751 2
9.752 2
9.754 2
9.756 2
9.758 2
9.759 2
9.761 2
9.763 2
9.765 2
9.767 2
9.768 2
9.770 2
9.772 2
9.774 2
9.775 2
9.777 2
9.779 2
9.781 2
9.783 2
9.784 2
9.786 2
9.788 2
9.790 2
9.791 2
9.793 2
9.795 2
9.797 2
9.799 2
9.800 2
9.802 2
9.804 2
9.806 2
9.807 2
9.809 2
9.811 2
9.813 2
9.815 2
9.816 2
9.818 2
9.820 2
9.822 2
9.823 2
9.825 2
9.827 2
9.829 3
9.831 3
9.832 3
9.834 3
9.836 3
9.838 3
9.839 3
9.841 3
9.843 3
9.845 3
9.847 3
9.848 3
9.850 3
9.852 3
9.854 3
9.856 3
9.857 3
9.859 3
9.861 3
9.863 3
9.864 3
9.866 3
9.868 2
9.870 2
9.872 2
9.873 2
9.875 2
9.877 1
9.879 1
9.880 1
9.882 1
9.884 1
9.886 1
9.888 1
9.889 1
9.891 1
9.893 1
9.895 1
9.896 1
9.898 1
9.900 1
9.902 1
9.904 1
9.905 1
9.907 1
9.909 1
9.911 1
9.913 1
9.914 1
9.916 2
9.918 2
9.920 2
9.921 2
9.923 2
9.925 2
9.927 2
9.929 2
9.930 2
9.932 2
9.934 2
9.936 2
9.937 2
9.939 2
9.941 1
9.943 1
9.945 1
9.946 1
9.948 1
9.950 1
9.952 1
9.953 1
9.955 1
9.957 1
9.959 1
9.961 1
9.962 1
9.964 1
9.966 1
9.968 1
9.970 1
9.971 1
9.973 1
9.975 1
9.977 1
9.978 1
9.980 1
9.982 1
9.984 1
9.986 1
9.987 1
9.989 1
9.991 1
9.993 1
9.994 1
9.996 1
9.998 1
10.000 1
10.002 1
10.003 1
10.005 1
10.007 1
10.009 1
10.011 1
10.012 2
10.014 2
10.016 2
10.018 2
10.019 2
10.021 2
10.023 2
10.025 2
10.027 2
10.028 2
10.030 2
10.032 2
10.034 2
10.035 2
10.037 2
10.039 2
10.041 2
10.043 2
10.044 2
10.046 2
10.048 2
10.050 2
10.052 2
10.053 2
10.055 2
10.057 2
10.059 2
10.060 1
10.062 1
10.064 1
10.066 1
10.068 1
10.069 1
10.071 1
10.073 1
10.075 1
10.076 1
10.078 1
10.080 1
10.082 1
10.084 0
10.085 0
10.087 0
10.089 0
10.091 0
10.093 0
10.094 0
10.096 0
10.098 0
10.100 1
10.101 1
10.103 1
10.105 1
10.107 1
10.109 1
10.110 1
10.112 1
10.114 1
10.116 1
10.118 1
10.119 2
10.121 2
10.123 2
10.125 2
10.126 2
10.128 2
10.130 2
10.132 2
10.134 2
10.135 2
10.137 2
10.139 2
10.141 2
10.142 2
10.144 2
10.146 2
10.148 2
10.150 2
10.151 2
10.153 2
10.155 2
10.157 2
10.159 2
10.160 2
10.162 2
10.164 2
10.166 2
10.167 2
10.169 2
10.171 3
10.173 3
10.175 3
10.176 3
10.178 3
10.180 3
10.182 3
10.184 3
10.185 3
10.187 3
10.189 2
10.191 2
10.192 2
10.194 2
10.196 2
10.198 2
10.200 2
10.201 2
10.203 2
10.205 2
10.207 3
10.209 3
10.210 3
10.212 3
10.214 3
10.216 3
10.217 3
10.219 3
10.221 3
10.223 3
10.225 3
10.226 3
10.228 3
10.230 3
10.232 3
10.234 3
10.235 3
10.237 3
10.239 3
10.241 3
10.242 3
10.244 3
10.246 3
10.248 3
10.250 2
10.251 2
10.253 2
10.255 2
10.257 2
10.259 2
10.260 1
10.262 1
10.264 1
10.266 1
10.267 1
10.269 1
10.271 1
10.273 1
10.275 1
10.276 1
10.278 1
10.280 1
10.282 1
10.284 1
10.285 1
10.287 1
10.289 1
10.291 1
10.292 1
10.294 2
10.296 2
10.298 2
10.300 2
10.301 2
10.303 2
10.305 2
10.307 2
10.309 2
10.310 2
10.312 2
10.314 2
10.316 2
10.317 2
10.319 2
10.321 2
10.323 2
10.325 2
10.326 2
10.328 2
10.330 2
10.332 2
10.334 2
10.335 2
10.337 2
10.339 2
10.341 2
10.342 2
10.344 2
10.346 2
10.348 2
10.350 2
10.351 3
10.353 3
10.355 3
10.357 3
10.359 3
10.360 3
10.362 3
10.364 3
10.366 3
10.367 3
10.369 3
10.371 3
10.373 3
10.375 3
10.376 3
10.378 3
10.380 3
10.382 2
10.384 2
10.385 2
10.387 2
10.389 2
10.391 1
10.392 1
10.394 1
10.396 1
10.398 1
10.400 1
10.401 0
10.403 0
10.405 0
10.407 0
10.409 -0
10.410 -0
10.412 -0
10.414 -0
10.416 0
10.418 0
10.419 0
10.421 0
10.423 0
10.425 1
10.426 1
10.428 1
10.430 1
10.432 1
10.434 1
10.435 1
10.437 1
10.439 1
10.441 1
10.443 1
10.444 0
10.446 0
10.448 0
10.450 0
10.451 -0
10.453 -0
10.455 -1
10.457 -1
10.459 -1
10.460 -1
10.462 -1
10.464 -2
10.466 -2
10.468 -2
10.469 -2
10.471 -2
10.473 -2
10.475 -2
10.477 -2
10.478 -2
10.480 -1
10.482 -1
10.484 -1
10.485 -1
10.487 -1
10.489 -1
10.491 -0
10.493 0
10.494 0
10.496 1
10.498 1
10.500 1
10.502 2
10.503 2
10.505 2
10.507 2
10.509 2
10.511 3
10.512 3
10.514 3
10.516 3
10.518 3
10.519 3
10.521 3
10.523 3
10.525 3
10.527 3
10.528 3
10.530 3
10.532 3
10.534 3
10.536 3
10.537 3
10.539 3
10.541 3
10.543 3
10.545 3
10.546 2
10.548 2
10.550 2
10.552 2
10.553 2
10.555 2
10.557 2
10.559 2
10.561 2
10.562 2
10.564 2
10.566 2
10.568 2
10.570 2
10.571 2
10.573 2
10.575 2
10.577 2
10.579 2
10.580 2
10.582 2
10.584 2
10.586 2
10.587 2
10.589 2
10.591 2
10.593 2
10.595 2
10.596 2
10.598 2
10.600 2
10.602 2
10.604 2
10.605 2
10.607 2
10.609 2
10.611 2
10.613 2
10.614 2
10.616 2
10.618 2
10.620 2
10.621 2
10.623 2
10.625 2
10.627 2
10.629 2
10.630 2
10.632 3
10.634 3
10.636 3
10.638 3
10.639 3
10.641 3
10.643 3
10.645 3
10.647 3
10.648 3
10.650 3
10.652 3
10.654 3
10.655 3
10.657 3
10.659 3
10.661 3
10.663 3
10.664 3
10.666 3
10.668 3
10.670 3
10.672 3
10.673 3
10.675 3
10.677 3
10.679 3
10.681 3
10.682 2
10.684 2
10.686 2
10.688 2
10.690 2
10.691 2
10.693 2
10.695 2
10.697 2
10.698 2
10.700 2
10.702 2
10.704 2
10.706 2
10.707 2
10.709 2
10.711 2
10.713 2
10.715 2
10.716 2
10.718 2
10.720 2
10.722 2
10.724 2
10.725 2
10.727 2
10.729 2
10.731 2
10.732 2
10.734 2
10.736 2
10.738 2
10.740 2
10.741 2
10.743 2
10.745 3
10.747 3
10.749 3
10.750 3
10.752 3
10.754 3
10.756 3
10.758 3
10.759 3
10.761 3
10.763 3
10.765 3
10.767 3
10.768 3
10.770 3
10.772 3
10.774 3
10.775 3
10.777 3
10.779 3
10.781 3
10.783 2
10.784 2
10.786 2
10.788 2
10.790 2
10.792 1
10.793 1
10.795 1
10.797 1
10.799 0
10.801 0
10.802 0
10.804 -0
10.806 -0
10.808 -0
10.810 -0
10.811 -1
10.813 -1
10.815 -1
10.817 -1
10.819 -1
10.820 -1
10.822 -1
10.824 -1
10.826 -0
10.827 -0
10.829 -0
10.831 -0
10.833 -0
10.835 0
10.836 0
10.838 0
10.840 0
10.842 1
10.844 1
10.845 1
10.847 1
10.849 1
10.851 1
10.853 2
10.854 2
10.856 2
10.858 2
10.860 2
10.862 2
10.863 3
10.865 3
10.867 3
10.869 3
10.871 3
10.872 3
10.874 3
10.876 3
10.878 3
10.879 3
10.881 3
10.883 3
10.885 4
10.887 4
10.888 4
10.890 4
10.892 4
10.894 4
10.896 4
10.897 4
10.899 4
10.901 4
10.903 4
10.905 4
10.906 4
10.908 4
10.910 4
10.912 4
10.914 5
10.915 5
10.917 5
10.919 5
10.921 5
10.923 5
10.924 5
10.926 5
10.928 6
10.930 6
10.931 6
10.933 6
10.935 6
10.937 6
10.939 6
10.940 6
10.942 6
10.944 6
10.946 6
10.948 6
10.949 5
10.951 5
10.953 5
10.955 5
10.957 5
10.958 4
10.960 4
10.962 4
10.964 4
10.966 4
10.967 3
10.969 3
10.971 3
10.973 3
10.975 2
10.976 2
10.978 2
10.980 2
10.982 2
10.984 2
10.985 1
10.987 1
10.989 1
10.991 1
10.993 1
10.994 1
10.996 1
10.998 1
11.000 0
11.001 0
11.003 0
11.005 0
11.007 0
11.009 -0
11.010 -0
11.012 -0
11.014 -0
11.016 -0
11.018 -0
11.019 -1
11.021 -1
11.023 -1
11.025 -1
11.027 -1
11.028 -1
11.030 -1
11.032 -1
11.034 -1
11.036 -1
11.037 -1
11.039 -1
11.041 -1
11.043 -1
11.045 -1
11.046 -0
11.048 -0
11.050 -0
11.052 -0
11.054 -0
11.055 0
11.057 0
11.059 0
11.061 1
11.063 1
11.064 1
11.066 1
11.068 1
11.070 1
11.071 1
11.073 1
11.075 1
11.077 1
11.079 1
11.080 1
11.082 1
11.084 1
11.086 1
11.088 1
11.089 1
11.091 1
11.093 1
11.095 1
11.097 1
11.098 1
11.100 1
11.102 1
11.104 1
11.106 1
11.107 1
11.109 1
11.111 1
11.113 1
11.115 1
11.116 1
11.118 1
11.120 1
11.122 1
11.124 1
11.125 1
11.127 1
11.129 1
11.131 1
11.133 1
11.134 1
11.136 1
11.138 1
11.140 1
11.142 2
11.143 2
11.145 2
11.147 2
11.149 2
11.151 2
11.152 2
11.154 2
11.156 2
11.158 2
11.160 2
11.161 2
11.163 2
11.165 2
11.167 2
11.168 2
11.170 2
11.172 2
11.174 2
11.176 2
11.177 2
11.179 1
11.181 1
11.183 1
11.185 1
11.186 1
11.188 1
11.190 1
11.192 1
11.194 1
11.195 1
11.197 1
11.199 1
11.201 1
11.203 1
11.204 1
11.206 1
11.208 1
11.210 0
11.212 0
11.213 0
11.215 0
11.217 0
11.219 -0
11.221 -0
11.222 -0
11.224 -1
11.226 -1
11.228 -1
11.230 -1
11.231 -1
11.233 -1
11.235 -1
11.237 -1
11.239 -1
11.240 -1
11.242 -1
11.244 -1
11.246 -1
11.248 -1
11.249 -1
11.251 -1
11.253 -1
11.255 -0
11.257 0
11.258 0
11.260 1
11.262 1
11.264 1
11.266 2
11.267 2
11.269 2
11.271 3
11.273 3
11.275 4
11.276 4
11.278 4
11.280 4
11.282 5
11.284 5
11.285 5
11.287 5
11.289 5
11.291 5
11.293 5
11.294 5
11.296 5
11.298 5
11.300 4
11.302 4
11.303 4
11.305 4
11.307 3
11.309 3
11.311 3
11.312 2
11.314 2
11.316 1
11.318 1
11.320 1
11.321 0
11.323 -0
11.325 -1
11.327 -1
11.329 -1
11.330 -1
11.332 -2
11.334 -2
11.336 -2
11.338 -2
11.339 -2
11.341 -2
11.343 -2
11.345 -2
11.347 -2
11.348 -2
11.350 -2
11.352 -2
11.354 -2
11.356 -1
11.357 -1
11.359 -1
11.361 -1
11.363 -0
11.364 -0
11.366 0
11.368 0
11.370 1
11.372 1
11.373 2
11.375 2
11.377 2
11.379 3
11.381 3
11.382 3
11.384 4
11.386 4
11.388 4
11.390 4
11.391 4
11.393 4
11.395 5
11.397 5
11.399 5
11.400 4
11.402 4
11.404 4
11.406 4
11.408 4
11.409 4
11.411 4
11.413 4
11.415 4
11.417 3
11.418 3
11.420 3
11.422 3
11.424 2
11.426 2
11.427 2
11.429 2
11.431 2
11.433 2
11.435 1
11.436 1
11.438 1
11.440 1
11.442 1
11.444 1
11.445 1
11.447 1
11.449 1
11.451 1
11.453 1
11.454 1
11.456 1
11.458 1
11.460 1
11.462 2
11.463 2
11.465 2
11.467 2
11.469 2
11.471 2
11.473 2
11.474 2
11.476 2
11.478 2
11.480 2
11.482 2
11.483 2
11.485 2
11.487 2
11.489 2
11.491 2
11.492 2
11.494 2
11.496 2
11.498 2
11.500 2
11.501 2
11.503 2
11.505 3
11.507 3
11.509 3
11.510 3
11.512 3
11.514 3
11.516 3
11.518 3
11.519 3
11.521 3
11.523 3
11.525 3
11.527 3
11.528 3
11.530 3
11.532 3
11.534 3
11.536 3
11.537 3
11.539 3
11.541 3
11.543 3
11.545 3
11.546 3
11.548 3
11.550 3
11.552 3
11.554 3
11.555 3
11.557 3
11.559 3
11.561 3
11.563 3
11.564 3
11.566 3
11.568 3
11.570 3
11.572 3
11.573 3
11.575 3
11.577 3
11.579 3
11.581 3
11.582 3
11.584 3
11.586 3
11.588 3
11.590 3
11.591 3
11.593 3
11.595 3
11.597 3
11.599 3
11.600 3
11.602 3
11.604 3
11.606 3
11.608 3
11.609 3
11.611 3
11.613 3
11.615 3
11.617 3
11.618 3
11.620 3
11.622 2
11.624 2
11.626 2
11.627 2
11.629 2
11.631 2
11.633 2
11.635 2
11.636 1
11.638 1
11.640 1
11.642 1
11.644 1
11.645 1
11.647 1
11.649 1
11.651 1
11.653 1
11.654 1
11.656 1
11.658 1
11.660 1
11.662 1
11.664 2
11.665 2
11.667 2
11.669 2
11.671 2
11.673 2
11.674 3
11.676 3
11.678 3
11.680 3
11.682 3
11.683 3
11.685 3
11.687 3
11.689 3
11.691 3
11.692 3
11.694 3
11.696 3
11.698 3
11.700 3
11.701 3
11.703 3
11.705 3
11.707 3
11.709 3
11.710 3
11.712 2
11.714 2
11.716 2
11.718 2
11.719 2
11.721 2
11.723 2
11.725 2
11.727 2
11.728 2
11.730 1
11.732 1
11.734 1
11.736 1
11.737 1
11.739 1
11.741 1
11.743 1
11.745 1
11.746 1
11.748 1
11.750 1
11.752 1
11.754 1
11.755 1
11.757 1
11.759 1
11.761 1
11.763 1
11.765 1
11.766 1
11.768 2
11.770 2
11.772 2
11.774 2
11.775 2
11.777 2
11.779 2
11.781 2
11.783 2
11.784 2
11.786 2
11.788 2
11.790 2
11.792 2
11.793 2
11.795 2
11.797 2
11.799 2
11.801 2
11.802 2
11.804 2
11.806 2
11.808 2
11.810 1
11.811 1
11.813 1
11.815 1
11.817 1
11.819 1
11.820 1
11.822 1
11.824 1
11.826 1
11.828 1
11.829 1
11.831 1
11.833 1
11.835 1
11.837 1
11.839 1
11.840 1
11.842 1
11.844 1
11.846 1
11.848 1
11.849 1
11.851 1
11.853 1
11.855 1
11.857 1
11.858 1
11.860 1
11.862 2
11.864 2
11.866 2
11.867 2
11.869 2
11.871 2
11.873 2
11.875 2
11.876 2
11.878 2
11.880 2
11.882 2
11.884 2
11.885 2
11.887 1
11.889 1
11.891 1
11.893 1
11.894 1
11.896 1
11.898 1
11.900 1
11.902 1
11.904 1
11.905 1
11.907 1
11.909 1
11.911 1
11.913 0
11.914 0
11.916 0
11.918 0
11.920 0
11.922 0
11.923 0
11.925 -0
11.927 -0
11.929 -0
11.931 -0
11.932 -0
11.934 -0
11.936 -0
11.938 -0
11.940 -0
11.941 -0
11.943 -0
11.945 -0
11.947 -0
11.949 -0
11.950 -0
11.952 -0
11.954 -0
11.956 -0
11.958 -0
11.960 -0
11.961 -0
11.963 0
11.965 0
11.967 0
11.969 0
11.970 1
11.972 1
11.974 1
11.976 1
11.978 1
11.979 1
11.981 2
11.983 2
11.985 2
11.987 2
11.988 2
11.990 2
11.992 2
11.994 3
11.996 3
11.997 3
11.999 3
12.001 3
12.003 3
12.005 3
12.006 3
12.008 3
12.010 3
12.012 3
12.014 3
12.016 3
12.017 3
12.019 3
12.021 2
12.023 2
12.025 2
12.026 2
12.028 2
12.030 2
12.032 2
12.034 1
12.035 1
12.037 1
12.039 1
12.041 1
12.043 1
12.044 1
12.046 1
12.048 1
12.050 1
12.052 1
12.053 1
12.055 1
12.057 1
12.059 1
12.061 1
12.063 1
12.064 1
12.066 1
12.068 1
12.070 1
12.072 2
12.073 2
12.075 2
12.077 2
12.079 2
12.081 3
12.082 3
12.084 3
12.086 3
12.088 3
12.090 4
12.091 4
12.093 4
12.095 4
12.097 4
12.099 4
12.100 4
12.102 5
12.104 5
12.106 5
12.108 5
12.110 5
12.111 5
12.113 5
12.115 5
12.117 5
12.119 5
12.120 5
12.122 5
12.124 4
12.126 4
12.128 4
12.129 4
12.131 4
12.133 4
12.135 4
12.137 4
12.138 4
12.140 3
12.142 3
12.144 3
12.146 3
12.148 3
12.149 3
12.151 3
12.153 3
12.155 3
12.157 3
12.158 2
12.160 2
12.162 2
12.164 2
12.166 2
12.167 2
12.169 2
12.171 2
12.173 2
12.175 2
12.176 1
12.178 1
12.180 1
12.182 1
12.184 1
12.186 1
12.187 1
12.189 1
12.191 1
12.193 1
12.195 1
12.196 1
12.198 1
12.200 1
12.202 1
12.204 1
12.205 1
12.207 2
12.209 2
12.211 2
12.213 2
12.214 2
12.216 2
12.218 2
12.220 2
12.222 2
12.224 2
12.225 2
12.227 2
12.229 2
12.231 2
12.233 2
12.234 2
12.236 2
12.238 2
12.240 2
12.242 2
12.243 2
12.245 2
12.247 2
12.249 2
12.251 2
12.252 2
12.254 2
12.256 2
12.258 2
12.260 2
12.262 2
12.263 3
12.265 3
12.267 3
12.269 3
12.271 3
12.272 3
12.274 3
12.276 3
12.278 4
12.280 4
12.281 4
12.283 4
12.285 4
12.287 3
12.289 3
12.291 3
12.292 3
12.294 3
12.296 3
12.298 3
12.300 3
12.301 2
12.303 2
12.305 2
12.307 2
12.309 2
12.310 2
12.312 1
12.314 1
12.316 1
12.318 1
12.319 1
12.321 1
12.323 1
12.325 1
12.327 1
12.329 1
12.330 1
12.332 2
12.334 2
12.336 2
12.338 3
12.339 3
12.341 3
12.343 4
12.345 4
12.347 4
12.348 5
12.350 5
12.352 5
12.354 5
12.356 6
12.358 6
12.359 6
12.361 6
12.363 7
12.365 7
12.367 7
12.368 7
12.370 7
12.372 6
12.374 6
12.376 6
12.377 6
12.379 6
12.381 5
12.383 5
12.385 5
12.387 4
12.388 4
12.390 4
12.392 3
12.394 3
12.396 2
12.397 2
12.399 2
12.401 1
12.403 1
12.405 1
12.406 0
12.408 0
12.410 0
12.412 -0
12.414 -0
12.416 -0
12.417 -0
12.419 -0
12.421 -0
12.423 -0
12.425 0
12.426 0
12.428 1
12.430 1
12.432 1
12.434 1
12.435 2
12.437 2
12.439 2
12.441 2
12.443 3
12.445 3
12.446 3
12.448 4
12.450 4
12.452 4
12.454 4
12.455 4
12.457 4
12.459 5
12.461 5
12.463 5
12.464 5
12.466 5
12.468 5
12.470 5
12.472 5
12.474 5
12.475 5
12.477 4
12.479 4
12.481 4
12.483 4
12.484 4
12.486 4
12.488 3
12.490 3
12.492 3
12.493 3
12.495 2
12.497 2
12.499 2
12.501 2
12.503 2
12.504 2
12.506 1
12.508 1
12.510 1
12.512 1
12.513 1
12.515 1
12.517 1
12.519 1
12.521 1
12.522 2
12.524 2
12.526 2
12.528 2
12.530 2
12.532 2
12.533 2
12.535 2
12.537 2
12.539 3
12.541 3
12.542 3
12.544 3
12.546 3
12.548 3
12.550 3
12.551 3
12.553 3
12.555 3
12.557 3
12.559 3
12.561 3
12.562 3
12.564 3
12.566 3
12.568 2
12.570 2
12.571 2
12.573 2
12.575 2
12.577 2
12.579 2
12.581 2
12.582 2
12.584 2
12.586 2
12.588 2
12.590 2
12.591 2
12.593 2
12.595 2
12.597 2
12.599 2
12.600 2
12.602 2
12.604 3
12.606 3
12.608 3
12.610 3
12.611 3
12.613 3
12.615 3
12.617 4
12.619 4
12.620 4
12.622 4
12.624 4
12.626 4
12.628 4
12.630 4
12.631 4
12.633 4
12.635 4
12.637 4
12.639 4
12.640 4
12.642 4
12.644 4
12.646 4
12.648 3
12.649 3
12.651 3
12.653 3
12.655 3
12.657 3
12.659 2
12.660 2
12.662 2
12.664 2
12.666 2
12.668 2
12.669 2
12.671 1
12.673 1
12.675 1
12.677 1
12.679 1
12.680 1
12.682 1
12.684 1
12.686 1
12.688 1
12.689 1
12.691 1
12.693 1
12.695 2
12.697 2
12.698 2
12.700 2
12.702 2
12.704 2
12.706 3
12.708 3
12.709 3
12.711 3
12.713 3
12.715 3
12.717 3
12.718 3
12.720 3
12.722 4
12.724 4
12.726 4
12.728 4
12.729 4
12.731 4
12.733 3
12.735 3
12.737 3
12.738 3
12.740 3
12.742 3
12.744 3
12.746 2
12.748 2
12.749 2
12.751 2
12.753 1
12.755 1
12.757 1
12.758 1
12.760 1
12.762 1
12.764 1
12.766 1
12.768 1
12.769 1
12.771 1
12.773 1
12.775 1
12.777 1
12.778 1
12.780 1
12.782 1
12.784 1
12.786 1
12.788 1
12.789 2
12.791 2
12.793 2
12.795 2
12.797 2
12.798 2
12.800 2
12.802 2
12.804 2
12.806 2
12.807 2
12.809 2
12.811 2
12.813 2
12.815 2
12.817 2
12.818 1
12.820 1
12.822 1
12.824 1
12.826 1
12.827 1
12.829 1
12.831 0
12.833 0
12.835 0
12.837 0
12.838 0
12.840 0
12.842 1
12.844 1
12.846 1
12.847 1
12.849 1
12.851 1
12.853 1
12.855 1
12.857 1
12.858 1
12.860 1
12.862 2
12.864 2
12.866 2
12.867 2
12.869 2
12.871 2
12.873 2
12.875 2
12.877 2
12.878 2
12.880 2
12.882 2
12.884 2
12.886 2
12.887 2
12.889 2
12.891 2
12.893 2
12.895 1
12.897 1
12.898 1
12.900 1
12.902 1
12.904 1
12.906 1
12.907 1
12.909 1
12.911 1
12.913 1
12.915 1
12.917 1
12.918 1
12.920 1
12.922 1
12.924 1
12.926 1
12.927 1
12.929 1
12.931 1
12.933 1
12.935 1
12.937 1
12.938 1
12.940 1
12.942 1
12.944 2
12.946 2
12.947 2
12.949 2
12.951 2
12.953 2
12.955 2
12.957 2
12.958 2
12.960 2
12.962 2
12.964 2
12.966 2
12.967 2
12.969 2
12.971 1
12.973 1
12.975 1
12.977 1
12.978 1
12.980 1
12.982 1
12.984 1
12.986 1
12.987 1
12.989 1
12.991 1
12.993 1
12.995 1
12.997 1
12.998 1
13.000 1
13.002 1
13.004 1
13.006 1
13.008 1
13.009 2
13.011 2
13.013 2
13.015 2
13.017 2
13.018 2
13.020 2
13.022 2
13.024 2
13.026 2
13.028 2
13.029 2
13.031 3
13.033 3
13.035 3
13.037 3
13.038 3
13.040 3
13.042 3
13.044 3
13.046 3
13.048 3
13.049 3
13.051 2
13.053 2
13.055 2
13.057 2
13.058 2
13.060 2
13.062 2
13.064 2
13.066 2
13.068 2
13.069 2
13.071 2
13.073 2
13.075 2
13.077 2
13.078 1
13.080 1
13.082 1
13.084 1
13.086 1
13.088 1
13.089 1
13.091 1
13.093 0
13.095 0
13.097 0
13.099 0
13.100 0
13.102 -0
13.104 -0
13.106 -0
13.108 -0
13.109 -0
13.111 -0
13.113 -0
13.115 -0
13.117 -0
13.119 -0
13.120 -0
13.122 -0
13.124 -0
13.126 -0
13.128 -0
13.129 0
13.131 0
13.133 0
13.135 0
13.137 0
13.139 0
13.140 0
13.142 1
13.144 1
13.146 1
13.148 1
13.150 1
13.151 1
13.153 1
13.155 1
13.157 1
13.159 1
13.160 1
13.162 1
13.164 1
13.166 1
13.168 1
13.170 1
13.171 1
13.173 1
13.175 1
13.177 1
13.179 1
13.180 1
13.182 1
13.184 1
13.186 1
13.188 1
13.190 1
13.191 1
13.193 1
13.195 1
13.197 1
13.199 2
13.201 2
13.202 2
13.204 2
13.206 2
13.208 2
13.210 2
13.211 2
13.213 2
13.215 2
13.217 2
13.219 2
13.221 2
13.222 2
13.224 2
13.226 2
13.228 2
13.230 2
13.231 2
13.233 2
13.235 2
13.237 2
13.239 2
13.241 2
13.242 2
13.244 2
13.246 2
13.248 2
13.250 2
13.252 2
13.253 2
13.255 2
13.257 2
13.259 2
13.261 2
13.262 2
13.264 2
13.266 2
13.268 2
13.270 2
13.272 2
13.273 2
13.275 2
13.277 2
13.279 2
13.281 2
13.283 2
13.284 2
13.286 2
13.288 2
13.290 2
13.292 1
13.293 1
13.295 1
13.297 1
13.299 1
13.301 1
13.303 1
13.304 1
13.306 0
13.308 0
13.310 0
13.312 0
13.314 0
13.315 0
13.317 0
13.319 -0
13.321 -0
13.323 -0
13.324 -0
13.326 -0
13.328 -0
13.330 -0
13.332 -0
13.334 -0
13.335 -0
13.337 -0
13.339 -0
13.341 -0
13.343 -0
13.345 0
13.346 0
13.348 0
13.350 0
13.352 0
13.354 0
13.355 0
13.357 -0
13.359 -0
13.361 -0
13.363 -0
13.365 -0
13.366 -0
13.368 -0
13.370 -1
13.372 -1
13.374 -1
13.376 -1
13.377 -1
13.379 -1
13.381 -1
13.383 -1
13.385 -1
13.386 -1
13.388 -1
13.390 -1
13.392 -1
13.394 -1
13.396 -1
13.397 -1
13.399 -1
13.401 -0
13.403 -0
13.405 -0
13.407 0
13.408 0
13.410 0
13.412 1
13.414 1
13.416 1
13.417 1
13.419 1
13.421 1
13.423 1
13.425 2
13.427 2
13.428 2
13.430 2
13.432 2
13.434 2
13.436 2
13.438 2
13.439 2
13.441 2
13.443 2
13.445 2
13.447 2
13.448 2
13.450 2
13.452 1
13.454 1
13.456 1
13.458 1
13.459 1
13.461 1
13.463 1
13.465 1
13.467 0
13.469 0
13.470 0
13.472 0
13.474 -0
13.476 -0
13.478 -0
13.480 -0
13.481 -0
13.483 -0
13.485 -1
13.487 -1
13.489 -1
13.490 -0
13.492 -0
13.494 -0
13.496 -0
13.498 -0
13.500 0
13.501 0
13.503 0
13.505 1
13.507 1
13.509 1
13.511 1
13.512 1
13.514 1
13.516 2
13.518 2
13.520 2
13.522 2
13.523 2
13.525 2
13.527 2
13.529 2
13.531 3
13.532 3
13.534 3
13.536 3
13.538 3
13.540 3
13.542 3
13.543 3
13.545 3
13.547 3
13.549 3
13.551 3
13.553 3
13.554 3
13.556 3
13.558 3
13.560 3
13.562 3
13.564 3
13.565 3
13.567 3
13.569 3
13.571 3
13.573 3
13.574 3
13.576 3
13.578 4
13.580 4
13.582 4
13.584 4
13.585 4
13.587 4
13.589 4
13.591 4
13.593 4
13.595 4
13.596 4
13.598 4
13.600 4
13.602 4
13.604 4
13.606 4
13.607 3
13.609 3
13.611 3
13.613 3
13.615 3
13.616 3
13.618 3
13.620 3
13.622 3
13.624 2
13.626 2
13.627 2
13.629 2
13.631 2
13.633 2
13.635 2
13.637 2
13.638 2
13.640 2
13.642 2
13.644 2
13.646 2
13.648 2
13.649 2
13.651 2
13.653 2
13.655 2
13.657 2
13.659 2
13.660 2
13.662 2
13.664 2
13.666 2
13.668 2
13.669 2
13.671 2
13.673 2
13.675 2
13.677 2
13.679 2
13.680 2
13.682 2
13.684 1
13.686 1
13.688 1
13.690 1
13.691 1
13.693 1
13.695 1
13.697 1
13.699 1
13.701 1
13.702 1
13.704 1
13.706 1
13.708 1
13.710 1
13.712 1
13.713 1
13.715 1
13.717 1
13.719 1
13.721 1
13.722 1
13.724 1
13.726 1
13.728 1
13.730 1
13.732 1
13.733 1
13.735 1
13.737 1
13.739 1
13.741 1
13.743 1
13.744 1
13.746 1
13.748 1
13.750 1
13.752 1
13.754 1
13.755 1
13.757 1
13.759 1
13.761 1
13.763 1
13.765 2
13.766 2
13.768 2
13.770 2
13.772 2
13.774 2
13.776 2
13.777 2
13.779 2
13.781 2
13.783 3
13.785 3
13.787 3
13.788 3
13.790 3
13.792 3
13.794 3
13.796 3
13.797 3
13.799 3
13.801 3
13.803 3
13.805 3
13.807 3
13.808 3
13.810 3
13.812 3
13.814 3
13.816 3
13.818 3
13.819 3
13.821 3
13.823 2
13.825 2
13.827 2
13.829 2
13.830 2
13.832 2
13.834 2
13.836 2
13.838 2
13.840 2
13.841 2
13.843 2
13.845 2
13.847 2
13.849 2
13.851 2
13.852 2
13.854 2
13.856 2
13.858 3
13.860 3
13.862 3
13.863 3
13.865 3
13.867 3
13.869 3
13.871 3
13.872 3
13.874 3
13.876 3
13.878 3
13.880 3
13.882 3
13.883 3
13.885 3
13.887 3
13.889 3
13.891 3
13.893 2
13.894 2
13.896 2
13.898 2
13.900 1
13.902 1
13.904 1
13.905 1
13.907 0
13.909 -0
13.911 -0
13.913 -1
13.915 -1
13.916 -1
13.918 -1
13.920 -1
13.922 -1
13.924 -1
13.926 -2
13.927 -2
13.929 -2
13.931 -2
13.933 -2
13.935 -1
13.937 -1
13.938 -1
13.940 -1
13.942 -1
13.944 -1
13.946 -1
13.948 -1
13.949 -0
13.951 -0
13.953 0
13.955 0
13.957 1
13.959 1
13.960 1
13.962 1
13.964 1
13.966 2
13.968 2
13.970 2
13.971 2
13.973 2
13.975 2
13.977 2
13.979 3
13.981 3
13.982 3
13.984 3
13.986 3
13.988 3
13.990 3
13.991 3
13.993 3
13.995 3
13.997 3
13.999 3
14.001 3
14.002 3
14.004 3
14.006 3
14.008 3
14.010 3
14.012 3
14.013 3
14.015 3
14.017 3
14.019 3
14.021 3
14.023 3
14.024 3
14.026 3
14.028 3
14.030 3
14.032 3
14.034 3
14.035 3
14.037 3
14.039 3
14.041 3
14.043 3
14.045 3
14.046 3
14.048 3
14.050 3
14.052 3
14.054 2
14.056 2
14.057 2
14.059 2
14.061 2
14.063 2
14.065 2
14.067 2
14.068 2
14.070 2
14.072 2
14.074 2
14.076 3
14.078 3
14.079 3
14.081 3
14.083 3
14.085 3
14.087 3
14.089 3
14.090 3
14.092 3
14.094 3
14.096 3
14.098 3
14.100 3
14.101 3
14.103 3
14.105 3
14.107 3
14.109 3
14.111 3
14.112 3
14.114 3
14.116 3
14.118 3
14.120 2
14.122 2
14.123 2
14.125 2
14.127 2
14.129 1
14.131 1
14.133 1
14.134 1
14.136 1
14.138 0
14.140 0
14.142 0
14.144 0
14.145 0
14.147 -0
14.149 -0
14.151 -0
14.153 -0
14.155 -0
14.156 -0
14.158 0
14.160 0
14.162 0
14.164 0
14.166 0
14.167 0
14.169 1
14.171 1
14.173 1
14.175 1
14.177 1
14.178 1
14.180 1
14.182 1
14.184 1
14.186 1
14.188 1
14.189 1
14.191 1
14.193 1
14.195 1
14.197 1
14.199 1
14.200 1
14.202 1
14.204 0
14.206 0
14.208 0
14.210 -0
14.211 -0
14.213 -0
14.215 -0
14.217 -1
14.219 -1
14.221 -1
14.222 -1
14.224 -1
14.226 -1
14.228 -1
14.230 -0
14.232 -0
14.233 -0
14.235 -0
14.237 -0
14.239 0
14.241 0
14.243 0
14.244 1
14.246 1
14.248 1
14.250 1
14.252 1
14.254 1
14.255 1
14.257 2
14.259 2
14.261 2
14.263 2
14.265 2
14.266 2
14.268 2
14.270 2
14.272 2
14.274 2
14.276 2
14.277 2
14.279 2
14.281 1
14.283 1
14.285 1
14.287 1
14.289 1
14.290 1
14.292 1
14.294 1
14.296 0
14.298 0
14.300 0
14.301 0
14.303 0
14.305 0
14.307 0
14.309 0
14.311 0
14.312 0
14.314 0
14.316 0
14.318 0
14.320 0
14.322 0
14.323 0
14.325 0
14.327 0
14.329 0
14.331 0
14.333 0
14.334 1
14.336 1
14.338 1
14.340 1
14.342 1
14.344 1
14.345 1
14.347 1
14.349 2
14.351 2
14.353 2
14.355 2
14.356 2
14.358 2
14.360 3
14.362 3
14.364 3
14.366 3
14.367 4
14.369 4
14.371 4
14.373 4
14.375 4
14.377 5
14.378 5
14.380 5
14.382 6
14.384 6
14.386 6
14.388 6
14.389 6
14.391 6
14.393 6
14.395 6
14.397 6
14.399 6
14.400 6
14.402 6
14.404 6
14.406 6
14.408 6
14.410 5
14.412 5
14.413 5
14.415 5
14.417 4
14.419 4
14.421 4
14.423 3
14.424 3
14.426 3
14.428 3
14.430 3
14.432 2
14.434 2
14.435 2
14.437 2
14.439 1
14.441 1
14.443 1
14.445 1
14.446 1
14.448 1
14.450 0
14.452 0
14.454 0
14.456 0
14.457 0
14.459 1
14.461 1
14.463 1
14.465 1
14.467 1
14.468 1
14.470 1
14.472 1
14.474 2
14.476 2
14.478 2
14.479 2
14.481 2
14.483 2
14.485 3
14.487 3
14.489 3
14.491 3
14.492 3
14.494 3
14.496 4
14.498 4
14.500 4
14.502 4
14.503 4
14.505 4
14.507 4
14.509 4
14.511 4
14.513 4
14.514 4
14.516 4
14.518 4
14.520 4
14.522 4
14.524 4
14.525 4
14.527 4
14.529 4
14.531 4
14.533 4
14.535 4
14.536 4
14.538 3
14.540 3
14.542 3
14.544 3
14.546 3
14.547 3
14.549 3
14.551 2
14.553 2
14.555 2
14.557 2
14.559 2
14.560 2
14.562 2
14.564 2
14.566 1
14.568 1
14.570 1
14.571 1
14.573 1
14.575 1
14.577 1
14.579 1
14.581 1
14.582 1
14.584 1
14.586 1
14.588 1
14.590 1
14.592 1
14.593 1
14.595 2
14.597 2
14.599 2
14.601 2
14.603 2
14.604 2
14.606 2
14.608 2
14.610 3
14.612 3
14.614 3
14.616 3
14.617 3
14.619 3
14.621 3
14.623 4
14.625 4
14.627 4
14.628 4
14.630 4
14.632 4
14.634 4
14.636 4
14.638 4
14.639 4
14.641 4
14.643 4
14.645 4
14.647 4
14.649 4
14.650 4
14.652 4
14.654 4
14.656 4
14.658 4
14.660 4
14.662 4
14.663 4
14.665 4
14.667 3
14.669 3
14.671 3
14.673 3
14.674 3
14.676 3
14.678 3
14.680 3
14.682 2
14.684 2
14.685 2
14.687 2
14.689 2
14.691 1
14.693 1
14.695 1
14.696 1
14.698 1
14.700 1
14.702 1
14.704 1
14.706 1
14.708 0
14.709 0
14.711 0
14.713 0
14.715 0
14.717 -0
14.719 -0
14.720 -0
14.722 -0
14.724 -0
14.726 -0
14.728 -0
14.730 -0
14.731 0
14.733 0
14.735 0
14.737 0
14.739 1
14.741 1
14.742 1
14.744 1
14.746 1
14.748 1
14.750 2
14.752 2
14.754 2
14.755 2
14.757 2
14.759 2
14.761 3
14.763 3
14.765 3
14.766 3
14.768 3
14.770 3
14.772 3
14.774 3
14.776 3
14.777 3
14.779 3
14.781 2
14.783 2
14.785 2
14.787 2
14.789 2
14.790 1
14.792 1
14.794 1
14.796 1
14.798 1
14.800 0
14.801 0
14.803 0
14.805 0
14.807 0
14.809 0
14.811 0
14.812 0
14.814 0
14.816 0
14.818 0
14.820 0
14.822 0
14.823 1
14.825 1
14.827 1
14.829 1
14.831 1
14.833 1
14.835 1
14.836 2
14.838 2
14.840 2
14.842 2
14.844 2
14.846 2
14.847 2
14.849 3
14.851 3
14.853 3
14.855 3
14.857 3
14.858 3
14.860 3
14.862 3
14.864 3
14.866 3
14.868 2
14.870 2
14.871 2
14.873 2
14.875 2
14.877 2
14.879 2
14.881 2
14.882 2
14.884 2
14.886 2
14.888 2
14.890 2
14.892 2
14.893 2
14.895 2
14.897 2
14.899 2
14.901 2
14.903 2
14.905 2
14.906 2
14.908 3
14.910 3
14.912 3
14.914 3
14.916 3
14.917 3
14.919 3
14.921 3
14.923 3
14.925 3
14.927 3
14.929 3
14.930 3
14.932 3
14.934 3
14.936 3
14.938 3
14.940 3
14.941 3
14.943 3
14.945 3
14.947 3
14.949 3
14.951 3
14.952 3
14.954 3
14.956 3
14.958 3
14.960 3
14.962 4
14.964 4
14.965 4
14.967 4
14.969 4
14.971 4
14.973 4
14.975 4
14.976 4
14.978 4
14.980 4
14.982 4
14.984 4
14.986 4
14.987 4
14.989 3
14.991 3
14.993 3
14.995 3
14.997 3
14.999 3
15.000 3
15.002 3
15.004 3
15.006 2
15.008 2
15.010 2
15.011 2
15.013 1
15.015 1
15.017 1
15.019 0
15.021 0
15.023 0
15.024 -0
15.026 -0
15.028 -0
15.030 -1
15.032 -1
15.034 -1
15.035 -1
15.037 -1
15.039 -1
15.041 -0
15.043 -0
15.045 0
15.047 0
15.048 1
15.050 1
15.052 1
15.054 2
15.056 2
15.058 2
15.059 3
15.061 3
15.063 4
15.065 4
15.067 4
15.069 5
15.070 5
15.072 5
15.074 6
15.076 6
15.078 6
15.080 7
15.082 7
15.083 7
15.085 7
15.087 7
15.089 7
15.091 6
15.093 6
15.094 6
15.096 6
15.098 6
15.100 5
15.102 5
15.104 5
15.106 4
15.107 4
15.109 3
15.111 3
15.113 2
15.115 2
15.117 2
15.118 1
15.120 1
15.122 1
15.124 0
15.126 0
15.128 -0
15.130 -0
15.131 -1
15.133 -1
15.135 -1
15.137 -1
15.139 -1
15.141 -1
15.142 -1
15.144 -1
15.146 -1
15.148 -1
15.150 -1
15.152 -1
15.154 -1
15.155 -1
15.157 -1
15.159 -1
15.161 -1
15.163 -1
15.165 -0
15.166 -0
15.168 -0
15.170 -0
15.172 -0
15.174 0
15.176 0
15.178 0
15.179 0
15.181 0
15.183 0
15.185 1
15.187 1
15.189 1
15.190 1
15.192 1
15.194 1
15.196 1
15.198 1
15.200 1
15.202 1
15.203 1
15.205 1
15.207 2
15.209 2
15.211 2
15.213 2
15.214 2
15.216 2
15.218 2
15.220 2
15.222 2
15.224 2
15.226 2
15.227 3
15.229 3
15.231 3
15.233 3
15.235 3
15.237 3
15.238 3
15.240 2
15.242 2
15.244 2
15.246 2
15.248 2
15.250 2
15.251 2
15.253 2
15.255 2
15.257 2
15.259 2
15.261 1
15.262 1
15.264 1
15.266 1
15.268 1
15.270 1
15.272 1
15.274 1
15.275 1
15.277 1
15.279 1
15.281 1
15.283 1
15.285 1
15.286 1
15.288 1
15.290 1
15.292 1
15.294 2
15.296 2
15.298 2
15.299 2
15.301 2
15.303 2
15.305 2
15.307 3
15.309 3
15.310 3
15.312 3
15.314 3
15.316 3
15.318 3
15.320 3
15.322 3
15.323 3
15.325 3
15.327 4
15.329 4
15.331 4
15.333 4
15.334 4
15.336 4
15.338 4
15.340 4
15.342 4
15.344 4
15.346 4
15.347 4
15.349 4
15.351 4
15.353 4
15.355 4
15.357 4
15.359 4
15.360 4
15.362 4
15.364 4
15.366 4
15.368 4
15.370 4
15.371 4
15.373 4
15.375 4
15.377 4
15.379 4
15.381 4
15.383 4
15.384 4
15.386 4
15.388 4
15.390 4
15.392 3
15.394 3
15.395 3
15.397 3
15.399 3
15.401 3
15.403 3
15.405 3
15.407 3
15.408 3
15.410 3
15.412 3
15.414 2
15.416 2
15.418 2
15.420 2
15.421 2
15.423 2
15.425 2
15.427 1
15.429 1
15.431 1
15.432 1
15.434 1
15.436 1
15.438 1
15.440 1
15.442 1
15.444 1
15.445 1
15.447 1
15.449 2
15.451 2
15.453 2
15.455 2
15.457 2
15.458 2
15.460 2
15.462 2
15.464 2
15.466 2
15.468 3
15.469 3
15.471 3
15.473 3
15.475 3
15.477 3
15.479 3
15.481 3
15.482 3
15.484 4
15.486 4
15.488 4
15.490 4
15.492 4
15.493 4
15.495 4
15.497 4
15.499 4
15.501 4
15.503 3
15.505 3
15.506 3
15.508 3
15.510 3
15.512 3
15.514 3
15.516 3
15.518 3
15.519 3
15.521 3
15.523 3
15.525 2
15.527 2
15.529 2
15.530 2
15.532 2
15.534 2
15.536 2
15.538 2
15.540 1
15.542 1
15.543 1
15.545 1
15.547 1
15.549 1
15.551 1
15.553 1
15.555 1
15.556 1
15.558 1
15.560 1
15.562 1
15.564 1
15.566 1
15.568 0
15.569 0
15.571 0
15.573 0
15.575 1
15.577 1
15.579 1
15.580 1
15.582 1
15.584 1
15.586 1
15.588 1
15.590 1
15.592 1
15.593 1
15.595 1
15.597 2
15.599 2
15.601 2
15.603 2
15.605 2
15.606 2
15.608 2
15.610 2
15.612 2
15.614 3
15.616 3
15.617 3
15.619 3
15.621 3
15.623 3
15.625 3
15.627 3
15.629 3
15.630 3
15.632 3
15.634 3
15.636 3
15.638 3
15.640 3
15.642 3
15.643 2
15.645 2
15.647 2
15.649 2
15.651 2
15.653 1
15.655 1
15.656 1
15.658 1
15.660 1
15.662 0
15.664 0
15.666 0
15.667 -0
15.669 -0
15.671 -0
15.673 -0
15.675 -0
15.677 -1
15.679 -1
15.680 -1
15.682 -1
15.684 -1
15.686 -0
15.688 -0
15.690 -0
15.692 -0
15.693 -0
15.695 0
15.697 0
15.699 0
15.701 0
15.703 1
15.705 1
15.706 1
15.708 1
15.710 1
15.712 1
15.714 1
15.716 1
15.717 2
15.719 2
15.721 2
15.723 2
15.725 2
15.727 2
15.729 1
15.730 1
15.732 1
15.734 1
15.736 1
15.738 1
15.740 1
15.742 1
15.743 1
15.745 1
15.747 1
15.749 1
15.751 1
15.753 1
15.755 2
15.756 2
15.758 2
15.760 2
15.762 2
15.764 2
15.766 2
15.768 2
15.769 2
15.771 2
15.773 2
15.775 2
15.777 2
15.779 2
15.780 3
15.782 3
15.784 3
15.786 3
15.788 3
15.790 3
15.792 2
15.793 2
15.795 2
15.797 2
15.799 2
15.801 2
15.803 2
15.805 1
15.806 1
15.808 1
15.810 1
15.812 1
15.814 1
15.816 1
15.818 1
15.819 1
15.821 0
15.823 0
15.825 0
15.827 0
15.829 0
15.831 0
15.832 0
15.834 0
15.836 0
15.838 0
15.840 0
15.842 0
15.844 0
15.845 1
15.847 1
15.849 1
15.851 1
15.853 1
15.855 2
15.856 2
15.858 2
15.860 2
15.862 2
15.864 2
15.866 2
15.868 3
15.869 3
15.871 3
15.873 3
15.875 3
15.877 3
15.879 3
15.881 3
15.882 3
15.884 3
15.886 3
15.888 3
15.890 3
15.892 3
15.894 3
15.895 3
15.897 3
15.899 3
15.901 3
15.903 3
15.905 2
15.907 2
15.908 2
15.910 2
15.912 2
15.914 2
15.916 2
15.918 2
15.920 2
15.921 2
15.923 2
15.925 2
15.927 2
15.929 2
15.931 2
15.933 2
15.934 2
15.936 2
15.938 2
15.940 2
15.942 2
15.944 2
15.946 2
15.947 2
15.949 2
15.951 2
15.953 2
15.955 2
15.957 2
15.958 2
15.960 2
15.962 2
15.964 2
15.966 2
15.968 2
15.970 2
15.971 2
15.973 2
15.975 2
15.977 2
15.979 2
15.981 2
15.983 2
15.984 2
15.986 2
15.988 1
15.990 1
15.992 1
15.994 1
15.996 1
15.997 1
15.999 1
16.001 1
16.003 1
16.005 1
16.007 1
16.009 1
16.010 1
16.012 1
16.014 1
16.016 2
16.018 2
16.020 2
16.022 2
16.023 2
16.025 2
16.027 2
16.029 2
16.031 2
16.033 2
16.035 2
16.036 3
16.038 3
16.040 3
16.042 2
16.044 2
16.046 2
16.048 2
16.049 2
16.051 2
16.053 2
16.055 2
16.057 2
16.059 1
16.061 1
16.062 1
16.064 1
16.066 0
16.068 0
16.070 -0
16.072 -0
16.074 -1
16.075 -1
16.077 -1
16.079 -1
16.081 -1
16.083 -1
16.085 -1
16.087 -1
16.088 -1
16.090 -1
16.092 -1
16.094 -0
16.096 -0
16.098 0
16.100 0
16.101 1
16.103 1
16.105 1
16.107 2
16.109 2
16.111 2
16.113 3
16.114 3
16.116 3
16.118 3
16.120 3
16.122 3
16.124 3
16.126 3
16.127 4
16.129 3
16.131 3
16.133 3
16.135 3
16.137 3
16.139 3
16.140 3
16.142 3
16.144 2
16.146 2
16.148 2
16.150 1
16.152 1
16.153 1
16.155 0
16.157 0
16.159 -0
16.161 -0
16.163 -0
16.165 -1
16.166 -1
16.168 -1
16.170 -1
16.172 -1
16.174 -1
16.176 -1
16.178 -1
16.179 -1
16.181 -0
16.183 -0
16.185 0
16.187 0
16.189 0
16.191 1
16.192 1
16.194 1
16.196 1
16.198 2
16.200 2
16.202 2
16.204 2
16.205 2
16.207 3
16.209 3
16.211 3
16.213 3
16.215 3
16.217 3
16.218 3
16.220 3
16.222 3
16.224 3
16.226 3
16.228 2
16.230 2
16.231 2
16.233 2
16.235 2
16.237 1
16.239 1
16.241 1
16.243 1
16.244 0
16.246 0
16.248 0
16.250 -0
16.252 -0
16.254 -0
16.256 -0
16.257 -0
16.259 -0
16.261 -0
16.263 -0
16.265 -0
16.267 -0
16.269 0
16.271 0
16.272 1
16.274 1
16.276 1
16.278 1
16.280 1
16.282 2
16.284 2
16.285 2
16.287 2
16.289 2
16.291 2
16.293 3
16.295 3
16.297 3
16.298 3
16.300 3
16.302 3
16.304 3
16.306 3
16.308 3
16.310 3
16.311 3
16.313 3
16.315 3
16.317 3
16.319 2
16.321 2
16.323 2
16.324 2
16.326 2
16.328 2
16.330 2
16.332 2
16.334 2
16.336 1
16.337 1
16.339 1
16.341 1
16.343 1
16.345 1
16.347 1
16.349 1
16.350 1
16.352 1
16.354 1
16.356 1
16.358 0
16.360 0
16.362 0
16.363 0
16.365 -0
16.367 -0
16.369 -0
16.371 -0
16.373 -0
16.375 -0
16.377 -0
16.378 -0
16.380 -0
16.382 -0
16.384 -0
16.386 -0
16.388 -0
16.390 0
16.391 0
16.393 0
16.395 1
16.397 1
16.399 1
16.401 1
16.403 2
16.404 2
16.406 2
16.408 2
16.410 3
16.412 3
16.414 3
16.416 4
16.417 4
16.419 4
16.421 4
16.423 4
16.425 5
16.427 5
16.429 5
16.430 5
16.432 5
16.434 5
16.436 5
16.438 5
16.440 5
16.442 5
16.444 5
16.445 4
16.447 4
16.449 4
16.451 4
16.453 4
16.455 4
16.457 3
16.458 3
16.460 3
16.462 3
16.464 3
16.466 3
16.468 2
16.470 2
16.471 2
16.473 2
16.475 2
16.477 2
16.479 2
16.481 2
16.483 2
16.484 2
16.486 2
16.488 2
16.490 2
16.492 2
16.494 2
16.496 2
16.497 2
16.499 2
16.501 2
16.503 2
16.505 2
16.507 2
16.509 2
16.511 2
16.512 2
16.514 2
16.516 2
16.518 2
16.520 2
16.522 2
16.524 2
16.525 2
16.527 2
16.529 2
16.531 2
16.533 2
16.535 2
16.537 2
16.538 2
16.540 2
16.542 2
16.544 3
16.546 3
16.548 3
16.550 3
16.551 3
16.553 3
16.555 3
16.557 3
16.559 3
16.561 3
16.563 3
16.565 3
16.566 3
16.568 3
16.570 3
16.572 3
16.574 3
16.576 3
16.578 3
16.579 4
16.581 4
16.583 4
16.585 4
16.587 3
16.589 3
16.591 3
16.592 3
16.594 3
16.596 3
16.598 3
16.600 3
16.602 3
16.604 3
16.606 2
16.607 2
16.609 2
16.611 2
16.613 2
16.615 2
16.617 2
16.619 1
16.620 1
16.622 1
16.624 1
16.626 1
16.628 1
16.630 1
16.632 0
16.633 0
16.635 0
16.637 0
16.639 0
16.641 0
16.643 0
16.645 0
16.647 0
16.648 0
16.650 0
16.652 0
16.654 0
16.656 0
16.658 0
16.660 0
16.661 1
16.663 1
16.665 1
16.667 1
16.669 1
16.671 1
16.673 1
16.674 1
16.676 1
16.678 1
16.680 1
16.682 2
16.684 2
16.686 2
16.688 2
16.689 2
16.691 2
16.693 2
16.695 3
16.697 3
16.699 3
16.701 3
16.702 3
16.704 3
16.706 3
16.708 3
16.710 3
16.712 3
16.714 3
16.715 3
16.717 3
16.719 3
16.721 3
16.723 3
16.725 3
16.727 3
16.729 3
16.730 3
16.732 3
16.734 3
16.736 3
16.738 3
16.740 3
16.742 3
16.743 3
16.745 3
16.747 3
16.749 2
16.751 2
16.753 2
16.755 2
16.756 2
16.758 2
16.760 2
16.762 2
16.764 2
16.766 2
16.768 2
16.770 2
16.771 2
16.773 2
16.775 2
16.777 3
16.779 3
16.781 3
16.783 3
16.784 3
16.786 3
16.788 3
16.790 3
16.792 3
16.794 3
16.796 4
16.798 4
16.799 4
16.801 4
16.803 4
16.805 4
16.807 4
16.809 4
16.811 4
16.812 4
16.814 4
16.816 4
16.818 4
16.820 4
16.822 4
16.824 4
16.826 4
16.827 3
16.829 3
16.831 3
16.833 3
16.835 2
16.837 2
16.839 2
16.840 2
16.842 1
16.844 1
16.846 1
16.848 0
16.850 0
16.852 -0
16.854 -0
16.855 -1
16.857 -1
16.859 -1
16.861 -2
16.863 -2
16.865 -2
16.867 -2
16.868 -2
16.870 -2
16.872 -2
16.874 -2
16.876 -2
16.878 -2
16.880 -2
16.881 -2
16.883 -2
16.885 -2
16.887 -2
16.889 -2
16.891 -2
16.893 -2
16.895 -1
16.896 -1
16.898 -1
16.900 -1
16.902 -1
16.904 -0
16.906 -0
16.908 -0
16.909 0
16.911 0
16.913 0
16.915 1
16.917 1
16.919 1
16.921 1
16.923 1
16.924 1
16.926 1
16.928 1
16.930 1
16.932 1
16.934 1
16.936 1
16.938 0
16.939 0
16.941 0
16.943 -0
16.945 -0
16.947 -1
16.949 -1
16.951 -1
16.952 -1
16.954 -1
16.956 -1
16.958 -1
16.960 -1
16.962 -2
16.964 -2
16.966 -2
16.967 -2
16.969 -2
16.971 -2
16.973 -2
16.975 -2
16.977 -1
16.979 -1
16.980 -1
16.982 -1
16.984 -1
16.986 -1
16.988 -1
16.990 -0
16.992 -0
16.994 -0
16.995 -0
16.997 -0
16.999 0
17.001 0
17.003 0
17.005 0
17.007 0
17.008 0
17.010 0
17.012 0
17.014 0
17.016 0
17.018 0
17.020 0
17.022 -0
17.023 -0
17.025 -0
17.027 -0
17.029 -0
17.031 -0
17.033 -0
17.035 -0
17.036 -0
17.038 -0
17.040 -0
17.042 -0
17.044 -0
17.046 -0
17.048 -0
17.050 -0
17.051 -0
17.053 0
17.055 0
17.057 0
17.059 0
17.061 1
17.063 1
17.065 1
17.066 1
17.068 1
17.070 2
17.072 2
17.074 2
17.076 2
17.078 2
17.079 2
17.081 2
17.083 2
17.085 2
17.087 2
17.089 2
17.091 2
17.093 2
17.094 2
17.096 2
17.098 1
17.100 1
17.102 1
17.104 1
17.106 1
17.108 1
17.109 1
17.111 1
17.113 1
17.115 1
17.117 1
17.119 0
17.121 0
17.122 0
17.124 0
17.126 0
17.128 -0
17.130 -0
17.132 -0
17.134 -0
17.136 -0
17.137 -1
17.139 -1
17.141 -1
17.143 -1
17.145 -1
17.147 -1
17.149 -1
17.150 -1
17.152 -1
17.154 -1
17.156 -1
17.158 -1
17.160 -1
17.162 -1
17.164 -1
17.165 -1
17.167 -1
17.169 -1
17.171 -1
17.173 -1
17.175 -1
17.177 -1
17.179 -1
17.180 -1
17.182 -1
17.184 -0
17.186 -0
17.188 -0
17.190 -0
17.192 0
17.194 0
17.195 0
17.197 1
17.199 1
17.201 1
17.203 1
17.205 1
17.207 1
17.208 1
17.210 1
17.212 1
17.214 1
17.216 1
17.218 1
17.220 1
17.222 1
17.223 2
17.225 2
17.227 2
17.229 2
17.231 2
17.233 2
17.235 2
17.237 2
17.238 2
17.240 2
17.242 2
17.244 2
17.246 2
17.248 2
17.250 2
17.251 2
17.253 2
17.255 2
17.257 2
17.259 2
17.261 2
17.263 3
17.265 3
17.266 3
17.268 3
17.270 3
17.272 3
17.274 3
17.276 3
17.278 3
17.280 3
17.281 3
17.283 3
17.285 3
17.287 3
17.289 3
17.291 3
17.293 3
17.295 3
17.296 3
17.298 3
17.300 3
17.302 3
17.304 3
17.306 3
17.308 3
17.309 2
17.311 2
17.313 2
17.315 2
17.317 2
17.319 2
17.321 2
17.323 2
17.324 2
17.326 1
17.328 1
17.330 1
17.332 1
17.334 1
17.336 1
17.338 1
17.339 1
17.341 1
17.343 0
17.345 0
17.347 0
17.349 0
17.351 0
17.353 0
17.354 0
17.356 1
17.358 1
17.360 1
17.362 1
17.364 1
17.366 1
17.368 1
17.369 1
17.371 1
17.373 1
17.375 1
17.377 1
17.379 2
17.381 2
17.383 2
17.384 2
17.386 2
17.388 2
17.390 2
17.392 2
17.394 3
17.396 3
17.397 3
17.399 3
17.401 3
17.403 3
17.405 3
17.407 3
17.409 3
17.411 3
17.412 3
17.414 3
17.416 3
17.418 3
17.420 3
17.422 3
17.424 3
17.426 3
17.427 2
17.429 2
17.431 2
17.433 2
17.435 2
17.437 2
17.439 2
17.441 2
17.442 2
17.444 2
17.446 2
17.448 2
17.450 2
17.452 2
17.454 2
17.456 2
17.457 2
17.459 2
17.461 2
17.463 2
17.465 2
17.467 2
17.469 2
17.471 2
17.472 2
17.474 2
17.476 2
17.478 3
17.480 3
17.482 3
17.484 3
17.486 3
17.487 3
17.489 3
17.491 3
17.493 3
17.495 3
17.497 3
17.499 3
17.501 3
17.502 3
17.504 3
17.506 3
17.508 3
17.510 3
17.512 3
17.514 3
17.516 3
17.517 3
17.519 3
17.521 3
17.523 3
17.525 3
17.527 3
17.529 3
17.530 3
17.532 3
17.534 3
17.536 3
17.538 3
17.540 3
17.542 2
17.544 2
17.545 2
17.547 2
17.549 2
17.551 2
17.553 2
17.555 2
17.557 1
17.559 1
17.560 1
17.562 1
17.564 1
17.566 1
17.568 1
17.570 1
17.572 1
17.574 1
17.575 1
17.577 1
17.579 1
17.581 1
17.583 1
17.585 1
17.587 1
17.589 1
17.590 1
17.592 0
17.594 0
17.596 0
17.598 0
17.600 0
17.602 0
17.604 0
17.605 0
17.607 0
17.609 0
17.611 0
17.613 -0
17.615 -0
17.617 -0
17.619 -0
17.620 -0
17.622 -0
17.624 -0
17.626 0
17.628 0
17.630 0
17.632 0
17.634 0
17.635 0
17.637 1
17.639 1
17.641 1
17.643 1
17.645 1
17.647 1
17.649 1
17.650 2
17.652 2
17.654 2
17.656 2
17.658 2
17.660 2
17.662 2
17.664 2
17.665 2
17.667 2
17.669 2
17.671 2
17.673 2
17.675 2
17.677 2
17.679 2
17.681 2
17.682 2
17.684 3
17.686 3
17.688 3
17.690 3
17.692 3
17.694 3
17.696 3
17.697 3
17.699 3
17.701 3
17.703 3
17.705 3
17.707 3
17.709 3
17.711 3
17.712 3
17.714 3
17.716 3
17.718 3
17.720 3
17.722 2
17.724 2
17.726 2
17.727 2
17.729 2
17.731 2
17.733 2
17.735 2
17.737 2
17.739 2
17.741 2
17.742 1
17.744 1
17.746 1
17.748 1
17.750 1
17.752 1
17.754 1
17.756 1
17.757 1
17.759 1
17.761 1
17.763 1
17.765 1
17.767 1
17.769 1
17.771 1
17.772 1
17.774 1
17.776 1
17.778 1
17.780 1
17.782 1
17.784 1
17.786 1
17.787 0
17.789 0
17.791 0
17.793 0
17.795 0
17.797 0
17.799 0
17.801 0
17.802 0
17.804 0
17.806 0
17.808 0
17.810 0
17.812 0
17.814 0
17.816 0
17.818 0
17.819 0
17.821 0
17.823 0
17.825 1
17.827 1
17.829 1
17.831 1
17.833 1
17.834 1
17.836 1
17.838 1
17.840 1
17.842 1
17.844 1
17.846 1
17.848 1
17.849 1
17.851 1
17.853 1
17.855 1
17.857 1
17.859 1
17.861 1
17.863 1
17.864 1
17.866 1
17.868 1
17.870 1
17.872 1
17.874 2
17.876 2
17.878 2
17.879 2
17.881 2
17.883 2
17.885 2
17.887 2
17.889 2
17.891 2
17.893 2
17.895 2
17.896 2
17.898 2
17.900 2
17.902 2
17.904 2
17.906 2
17.908 2
17.910 2
17.911 2
17.913 2
17.915 2
17.917 1
17.919 1
17.921 1
17.923 1
17.925 1
17.926 1
17.928 1
17.930 1
17.932 0
17.934 0
17.936 0
17.938 0
17.940 0
17.941 -0
17.943 -0
17.945 -0
17.947 -0
17.949 -0
17.951 -0
17.953 -0
17.955 -0
17.957 -0
17.958 -0
17.960 0
17.962 0
17.964 0
17.966 0
17.968 0
17.970 0
17.972 0
17.973 0
17.975 0
17.977 0
17.979 0
17.981 0
17.983 0
17.985 0
17.987 0
17.988 0
17.990 0
17.992 0
17.994 0
17.996 0
17.998 0
18.000 0
18.002 1
18.003 1
18.005 1
18.007 1
18.009 1
18.011 1
18.013 1
18.015 1
18.017 1
18.019 2
18.020 2
18.022 2
18.024 2
18.026 2
18.028 2
18.030 2
18.032 2
18.034 2
18.035 2
18.037 2
18.039 2
18.041 2
18.043 2
18.045 2
18.047 2
18.049 2
18.050 2
18.052 2
18.054 2
18.056 2
18.058 2
18.060 2
18.062 2
18.064 2
18.066 2
18.067 2
18.069 2
18.071 2
18.073 2
18.075 2
18.077 2
18.079 2
18.081 2
18.082 2
18.084 2
18.086 2
18.088 2
18.090 2
18.092 2
18.094 2
18.096 2
18.098 2
18.099 2
18.101 2
18.103 2
18.105 2
18.107 2
18.109 2
18.111 2
18.113 2
18.114 2
18.116 2
18.118 2
18.120 2
18.122 2
18.124 2
18.126 2
18.128 2
18.129 2
18.131 2
18.133 1
18.135 1
18.137 1
18.139 1
18.141 1
18.143 1
18.145 1
18.146 1
18.148 1
18.150 1
18.152 1
18.154 1
18.156 0
18.158 0
18.160 0
18.161 -0
18.163 -0
18.165 -0
18.167 -0
18.169 -0
18.171 -0
18.173 -0
18.175 -0
18.177 -0
18.178 -0
18.180 -0
18.182 -0
18.184 -0
18.186 -0
18.188 0
18.190 0
18.192 0
18.193 1
18.195 1
18.197 1
18.199 1
18.201 1
18.203 2
18.205 2
18.207 2
18.209 2
18.210 2
18.212 2
18.214 2
18.216 2
18.218 2
18.220 2
18.222 2
18.224 2
18.225 2
18.227 2
18.229 2
18.231 2
18.233 1
18.235 1
18.237 1
18.239 1
18.241 1
18.242 1
18.244 1
18.246 1
18.248 1
18.250 1
18.252 1
18.254 1
18.256 1
18.257 1
18.259 1
18.261 1
18.263 1
18.265 2
18.267 2
18.269 2
18.271 2
18.273 2
18.274 2
18.276 2
18.278 2
18.280 2
18.282 2
18.284 2
18.286 2
18.288 2
18.289 2
18.291 2
18.293 2
18.295 2
18.297 2
18.299 2
18.301 2
18.303 2
18.305 2
18.306 2
18.308 2
18.310 2
18.312 1
18.314 1
18.316 1
18.318 1
18.320 1
18.322 1
18.323 1
18.325 1
18.327 1
18.329 2
18.331 2
18.333 2
18.335 2
18.337 2
18.338 2
18.340 2
18.342 2
18.344 2
18.346 2
18.348 2
18.350 3
18.352 3
18.354 3
18.355 3
18.357 3
18.359 3
18.361 3
18.363 3
18.365 3
18.367 3
18.369 3
18.370 3
18.372 3
18.374 3
18.376 3
18.378 3
18.380 3
18.382 3
18.384 2
18.386 2
18.387 2
18.389 2
18.391 2
18.393 2
18.395 2
18.397 2
18.399 2
18.401 2
18.403 2
18.404 2
18.406 2
18.408 2
18.410 2
18.412 2
18.414 2
18.416 2
18.418 2
18.419 2
18.421 2
18.423 3
18.425 3
18.427 3
18.429 3
18.431 3
18.433 3
18.435 3
18.436 3
18.438 3
18.440 3
18.442 3
18.444 3
18.446 3
18.448 3
18.450 3
18.452 3
18.453 2
18.455 2
18.457 2
18.459 2
18.461 2
18.463 2
18.465 2
18.467 1
18.468 1
18.470 1
18.472 1
18.474 1
18.476 0
18.478 0
18.480 -0
18.482 -0
18.484 -0
18.485 -0
18.487 -1
18.489 -1
18.491 -1
18.493 -1
18.495 -1
18.497 -1
18.499 -1
18.501 -1
18.502 -1
18.504 -1
18.506 -1
18.508 -0
18.510 -0
18.512 -0
18.514 -0
18.516 0
18.518 0
18.519 0
18.521 1
18.523 1
18.525 1
18.527 1
18.529 2
18.531 2
18.533 2
18.534 2
18.536 2
18.538 2
18.540 2
18.542 2
18.544 3
18.546 3
18.548 3
18.550 3
18.551 3
18.553 3
18.555 3
18.557 3
18.559 2
18.561 2
18.563 2
18.565 2
18.567 2
18.568 2
18.570 2
18.572 2
18.574 2
18.576 2
18.578 2
18.580 2
18.582 2
18.584 2
18.585 2
18.587 2
18.589 1
18.591 1
18.593 1
18.595 1
18.597 1
18.599 1
18.601 1
18.602 1
18.604 1
18.606 1
18.608 1
18.610 1
18.612 1
18.614 1
18.616 2
18.617 2
18.619 2
18.621 2
18.623 2
18.625 2
18.627 2
18.629 2
18.631 2
18.633 2
18.634 2
18.636 2
18.638 2
18.640 2
18.642 2
18.644 2
18.646 2
18.648 2
18.650 2
18.651 2
18.653 2
18.655 2
18.657 3
18.659 3
18.661 3
18.663 3
18.665 3
18.667 3
18.668 3
18.670 3
18.672 3
18.674 3
18.676 3
18.678 3
18.680 3
18.682 3
18.684 3
18.685 3
18.687 3
18.689 3
18.691 3
18.693 3
18.695 3
18.697 2
18.699 2
18.701 2
18.702 2
18.704 2
18.706 2
18.708 2
18.710 2
18.712 2
18.714 2
18.716 2
18.718 2
18.719 2
18.721 1
18.723 1
18.725 1
18.727 1
18.729 1
18.731 1
18.733 1
18.735 2
18.736 2
18.738 2
18.740 2
18.742 2
18.744 2
18.746 2
18.748 2
18.750 2
18.752 2
18.753 2
18.755 2
18.757 2
18.759 2
18.761 2
18.763 2
18.765 3
18.767 3
18.769 3
18.770 3
18.772 3
18.774 3
18.776 3
18.778 3
18.780 3
18.782 3
18.784 3
18.786 3
18.787 3
18.789 3
18.791 3
18.793 3
18.795 3
18.797 3
18.799 3
18.801 3
18.803 3
18.804 3
18.806 3
18.808 3
18.810 3
18.812 3
18.814 3
18.816 3
18.818 3
18.820 2
18.821 2
18.823 2
18.825 2
18.827 1
18.829 1
18.831 1
18.833 1
18.835 0
18.837 -0
18.838 -0
18.840 -1
18.842 -1
18.844 -1
18.846 -1
18.848 -1
18.850 -1
18.852 -1
18.854 -1
18.855 -1
18.857 -1
18.859 -1
18.861 -1
18.863 -1
18.865 -1
18.867 -1
18.869 -1
18.871 -1
18.872 -1
18.874 -0
18.876 0
18.878 0
18.880 1
18.882 1
18.884 1
18.886 2
18.888 2
18.889 2
18.891 3
18.893 3
18.895 3
18.897 3
18.899 4
18.901 4
18.903 4
18.905 4
18.906 4
18.908 4
18.910 4
18.912 4
18.914 4
18.916 4
18.918 4
18.920 4
18.922 4
18.923 4
18.925 4
18.927 3
18.929 3
18.931 3
18.933 3
18.935 3
18.937 3
18.939 3
18.941 3
18.942 3
18.944 3
18.946 3
18.948 3
18.950 3
18.952 3
18.954 3
18.956 3
18.958 3
18.959 3
18.961 3
18.963 3
18.965 3
18.967 3
18.969 3
18.971 3
18.973 4
18.975 4
18.976 4
18.978 4
18.980 4
18.982 4
18.984 4
18.986 4
18.988 4
18.990 5
18.992 5
18.993 5
18.995 5
18.997 5
18.999 5
19.001 5
19.003 5
19.005 5
19.007 5
19.009 5
19.010 5
19.012 5
19.014 5
19.016 5
19.018 5
19.020 5
19.022 5
19.024 4
19.026 4
19.028 4
19.029 4
19.031 3
19.033 3
19.035 3
19.037 3
19.039 2
19.041 2
19.043 2
19.045 2
19.046 1
19.048 1
19.050 1
19.052 1
19.054 0
19.056 0
19.058 0
19.060 0
19.062 0
19.063 0
19.065 0
19.067 0
19.069 0
19.071 0
19.073 1
19.075 1
19.077 1
19.079 1
19.081 1
19.082 1
19.084 1
19.086 2
19.088 2
19.090 2
19.092 2
19.094 2
19.096 2
19.098 2
19.099 2
19.101 2
19.103 2
19.105 2
19.107 2
19.109 2
19.111 2
19.113 3
19.115 3
19.116 3
19.118 3
19.120 3
19.122 3
19.124 3
19.126 3
19.128 3
19.130 3
19.132 3
19.134 3
19.135 3
19.137 3
19.139 3
19.141 3
19.143 3
19.145 2
19.147 2
19.149 2
19.151 2
19.152 2
19.154 2
19.156 2
19.158 2
19.160 1
19.162 1
19.164 1
19.166 1
19.168 1
19.169 1
19.171 1
19.173 0
19.175 0
19.177 0
19.179 0
19.181 0
19.183 0
19.185 0
19.187 0
19.188 0
19.190 0
19.192 0
19.194 0
19.196 0
19.198 0
19.200 0
19.202 0
19.204 1
19.205 1
19.207 1
19.209 1
19.211 1
19.213 1
19.215 2
19.217 2
19.219 2
19.221 2
19.223 2
19.224 3
19.226 3
19.228 3
19.230 3
19.232 3
19.234 4
19.236 4
19.238 4
19.240 4
19.241 4
19.243 4
19.245 5
19.247 5
19.249 5
19.251 5
19.253 5
19.255 5
19.257 5
19.259 4
19.260 4
19.262 4
19.264 4
19.266 4
19.268 4
19.270 4
19.272 3
19.274 3
19.276 3
19.277 3
19.279 2
19.281 2
19.283 2
19.285 2
19.287 1
19.289 1
19.291 1
19.293 1
19.295 1
19.296 1
19.298 1
19.300 1
19.302 1
19.304 1
19.306 1
19.308 1
19.310 1
19.312 1
19.313 1
19.315 1
19.317 1
19.319 1
19.321 1
19.323 1
19.325 1
19.327 1
19.329 1
19.331 1
19.332 1
19.334 1
19.336 1
19.338 1
19.340 1
19.342 1
19.344 1
19.346 0
19.348 0
19.349 0
19.351 0
19.353 -0
19.355 -0
19.357 -0
19.359 -0
19.361 -1
19.363 -1
19.365 -1
19.367 -1
19.368 -0
19.370 -0
19.372 -0
19.374 -0
19.376 0
19.378 0
19.380 1
19.382 1
19.384 1
19.385 1
19.387 2
19.389 2
19.391 2
19.393 2
19.395 3
19.397 3
19.399 3
19.401 3
19.403 4
19.404 4
19.406 4
19.408 4
19.410 4
19.412 4
19.414 4
19.416 4
19.418 4
19.420 4
19.422 4
19.423 4
19.425 4
19.427 3
19.429 3
19.431 3
19.433 3
19.435 3
19.437 2
19.439 2
19.440 2
19.442 2
19.444 2
19.446 1
19.448 1
19.450 1
19.452 1
19.454 1
19.456 1
19.458 1
19.459 1
19.461 1
19.463 1
19.465 1
19.467 1
19.469 1
19.471 1
19.473 1
19.475 1
19.477 1
19.478 1
19.480 1
19.482 1
19.484 1
19.486 1
19.488 1
19.490 1
19.492 1
19.494 1
19.496 0
19.497 0
19.499 0
19.501 0
19.503 0
19.505 0
19.507 -0
19.509 -0
19.511 -0
19.513 -0
19.514 -1
19.516 -1
19.518 -1
19.520 -1
19.522 -1
19.524 -1
19.526 -1
19.528 -1
19.530 -0
19.532 -0
19.533 -0
19.535 0
19.537 0
19.539 1
19.541 1
19.543 1
19.545 1
19.547 1
19.549 1
19.551 2
19.552 2
19.554 2
19.556 2
19.558 3
19.560 3
19.562 3
19.564 3
19.566 3
19.568 4
19.570 4
19.571 4
19.573 4
19.575 4
19.577 4
19.579 4
19.581 4
19.583 5
19.585 5
19.587 5
19.589 5
19.590 5
19.592 5
19.594 4
19.596 4
19.598 4
19.600 4
19.602 4
19.604 4
19.606 4
19.607 4
19.609 4
19.611 4
19.613 3
19.615 3
19.617 3
19.619 3
19.621 3
19.623 3
19.625 3
19.626 2
19.628 2
19.630 2
19.632 2
19.634 2
19.636 2
19.638 2
19.640 2
19.642 2
19.644 2
19.645 2
19.647 2
19.649 2
19.651 2
19.653 2
19.655 2
19.657 2
19.659 2
19.661 2
19.663 2
19.664 2
19.666 3
19.668 3
19.670 3
19.672 3
19.674 3
19.676 3
19.678 3
19.680 3
19.682 3
19.683 3
19.685 3
19.687 3
19.689 3
19.691 3
19.693 4
19.695 4
19.697 4
19.699 4
19.701 4
19.702 4
19.704 4
19.706 4
19.708 4
19.710 4
19.712 4
19.714 4
19.716 4
19.718 4
19.720 4
19.721 4
19.723 3
19.725 3
19.727 3
19.729 3
19.731 3
19.733 3
19.735 3
19.737 3
19.739 3
19.740 3
19.742 3
19.744 3
19.746 3
19.748 3
19.750 3
19.752 2
19.754 2
19.756 2
19.758 2
19.759 2
19.761 2
19.763 2
19.765 2
19.767 2
19.769 2
19.771 1
19.773 1
19.775 1
19.777 1
19.778 1
19.780 1
19.782 1
19.784 1
19.786 2
19.788 2
19.790 2
19.792 2
19.794 2
19.796 2
19.797 2
19.799 2
19.801 2
19.803 2
19.805 2
19.807 2
19.809 2
19.811 2
19.813 2
19.815 2
19.816 2
19.818 2
19.820 2
19.822 2
19.824 2
19.826 2
19.828 2
19.830 2
19.832 2
19.834 2
19.836 2
19.837 2
19.839 2
19.841 2
19.843 2
19.845 2
19.847 2
19.849 2
19.851 2
19.853 2
19.855 2
19.856 2
19.858 1
19.860 1
19.862 1
19.864 1
19.866 1
19.868 1
19.870 1
19.872 1
19.874 1
19.875 1
19.877 1
19.879 1
19.881 1
19.883 1
19.885 1
19.887 1
19.889 1
19.891 1
19.893 1
19.894 1
19.896 2
19.898 2
19.900 2
19.902 2
19.904 2
19.906 2
19.908 2
19.910 3
19.912 3
19.913 3
19.915 3
19.917 3
19.919 3
19.921 3
19.923 3
19.925 3
19.927 3
19.929 3
19.931 3
19.933 3
19.934 3
19.936 2
19.938 2
19.940 2
19.942 2
19.944 2
19.946 2
19.948 2
19.950 2
19.952 1
19.953 1
19.955 1
19.957 1
19.959 1
19.961 1
19.963 1
19.965 1
19.967 1
19.969 1
19.971 1
19.972 1
19.974 1
19.976 1
19.978 1
19.980 0
19.982 0
19.984 0
19.986 0
19.988 0
19.990 0
19.992 0
19.993 0
19.995 0
19.997 0
19.999 0
20.001 0
20.003 0
20.005 0
20.007 1
20.009 1
20.011 1
20.012 1
20.014 1
20.016 1
20.018 1
20.020 1
20.022 1
20.024 1
20.026 1
20.028 1
20.030 2
20.031 2
20.033 2
20.035 2
20.037 2
20.039 3
20.041 3
20.043 3
20.045 3
20.047 4
20.049 4
20.051 4
20.052 4
20.054 4
20.056 4
20.058 5
20.060 5
20.062 5
20.064 5
20.066 5
20.068 5
20.070 5
20.071 5
20.073 5
20.075 5
20.077 5
20.079 4
20.081 4
20.083 4
20.085 4
20.087 4
20.089 3
20.091 3
20.092 3
20.094 3
20.096 2
20.098 2
20.100 2
20.102 2
20.104 1
20.106 1
20.108 1
20.110 1
20.111 0
20.113 0
20.115 0
20.117 -0
20.119 -0
20.121 -0
20.123 -0
20.125 -0
20.127 -0
20.129 0
20.130 0
20.132 0
20.134 0
20.136 1
20.138 1
20.140 1
20.142 1
20.144 1
20.146 1
20.148 1
20.150 1
20.151 1
20.153 1
20.155 1
20.157 1
20.159 1
20.161 1
20.163 1
20.165 1
20.167 1
20.169 1
20.171 1
20.172 1
20.174 1
20.176 1
20.178 1
20.180 1
20.182 1
20.184 1
20.186 1
20.188 1
20.190 0
20.191 0
20.193 0
20.195 0
20.197 0
20.199 0
20.201 1
20.203 1
20.205 1
20.207 1
20.209 1
20.211 1
20.212 1
20.214 2
20.216 2
20.218 2
20.220 2
20.222 2
20.224 2
20.226 2
20.228 2
20.230 3
20.231 3
20.233 3
20.235 3
20.237 3
20.239 3
20.241 3
20.243 3
20.245 3
20.247 3
20.249 3
20.251 3
20.252 3
20.254 3
20.256 3
20.258 3
20.260 3
20.262 3
20.264 3
20.266 2
20.268 2
20.270 2
20.272 2
20.273 2
20.275 2
20.277 2
20.279 2
20.281 2
20.283 2
20.285 2
20.287 2
20.289 2
20.291 3
20.292 3
20.294 3
20.296 3
20.298 3
20.300 2
20.302 2
20.304 2
20.306 2
20.308 2
20.310 2
20.312 2
20.313 2
20.315 2
20.317 2
20.319 2
20.321 2
20.323 2
20.325 1
20.327 1
20.329 1
20.331 1
20.333 1
20.334 1
20.336 1
20.338 1
20.340 1
20.342 1
20.344 1
20.346 1
20.348 1
20.350 1
20.352 1
20.354 1
20.355 1
20.357 1
20.359 1
20.361 1
20.363 1
20.365 1
20.367 1
20.369 1
20.371 1
20.373 1
20.375 1
20.376 1
20.378 1
20.380 1
20.382 1
20.384 1
20.386 1
20.388 1
20.390 1
20.392 1
20.394 1
20.395 1
20.397 1
20.399 2
20.401 2
20.403 2
20.405 2
20.407 2
20.409 2
20.411 2
20.413 2
20.415 2
20.416 2
20.418 2
20.420 2
20.422 2
20.424 2
20.426 3
20.428 3
20.430 3
20.432 3
20.434 3
20.436 2
20.437 2
20.439 2
20.441 2
20.443 2
20.445 2
20.447 2
20.449 2
20.451 2
20.453 1
20.455 1
20.457 1
20.458 1
20.460 1
20.462 1
20.464 1
20.466 1
20.468 1
20.470 1
20.472 1
20.474 1
20.476 2
20.478 2
20.479 2
20.481 2
20.483 2
20.485 3
20.487 3
20.489 3
20.491 3
20.493 3
20.495 3
20.497 4
20.499 4
20.500 4
20.502 4
20.504 4
20.506 4
20.508 4
20.510 4
20.512 4
20.514 4
20.516 4
20.518 4
20.520 4
20.521 4
20.523 4
20.525 4
20.527 4
20.529 4
20.531 4
20.533 4
20.535 4
20.537 4
20.539 4
20.541 4
20.542 4
20.544 3
20.546 3
20.548 3
20.550 3
20.552 3
20.554 3
20.556 3
20.558 4
20.560 4
20.562 4
20.563 4
20.565 4
20.567 4
20.569 4
20.571 4
20.573 4
20.575 4
20.577 4
20.579 4
20.581 4
20.583 4
20.585 4
20.586 4
20.588 4
20.590 4
20.592 4
20.594 4
20.596 4
20.598 4
20.600 4
20.602 4
20.604 4
20.606 4
20.607 4
20.609 5
20.611 5
20.613 5
20.615 5
20.617 5
20.619 5
20.621 5
20.623 5
20.625 6
20.627 6
20.628 6
20.630 6
20.632 6
20.634 6
20.636 6
20.638 6
20.640 6
20.642 6
20.644 6
20.646 6
20.648 6
20.649 6
20.651 5
20.653 5
20.655 5
20.657 5
20.659 4
20.661 4
20.663 4
20.665 4
20.667 3
20.669 3
20.670 3
20.672 3
20.674 3
20.676 2
20.678 2
20.680 2
20.682 2
20.684 2
20.686 2
20.688 2
20.690 2
20.692 2
20.693 2
20.695 2
20.697 2
20.699 2
20.701 2
20.703 2
20.705 2
20.707 2
20.709 2
20.711 2
20.713 2
20.714 2
20.716 2
20.718 2
20.720 2
20.722 2
20.724 2
20.726 2
20.728 2
20.730 2
20.732 2
20.734 2
20.735 2
20.737 2
20.739 2
20.741 2
20.743 2
20.745 2
20.747 1
20.749 1
20.751 1
20.753 1
20.755 1
20.757 1
20.758 1
20.760 1
20.762 1
20.764 1
20.766 1
20.768 1
20.770 1
20.772 1
20.774 1
20.776 1
20.778 1
20.779 1
20.781 1
20.783 1
20.785 1
20.787 1
20.789 1
20.791 1
20.793 1
20.795 1
20.797 1
20.799 1
20.800 1
20.802 1
20.804 1
20.806 1
20.808 1
20.810 1
20.812 1
20.814 1
20.816 1
20.818 1
20.820 1
20.822 1
20.823 1
20.825 1
20.827 1
20.829 1
20.831 1
20.833 1
20.835 1
20.837 1
20.839 1
20.841 1
20.843 2
20.844 2
20.846 2
20.848 2
20.850 2
20.852 2
20.854 2
20.856 2
20.858 2
20.860 2
20.862 2
20.864 2
20.866 2
20.867 3
20.869 3
20.871 3
20.873 3
20.875 3
20.877 3
20.879 3
20.881 3
20.883 3
20.885 3
20.887 3
20.889 3
20.890 3
20.892 3
20.894 3
20.896 3
20.898 3
20.900 3
20.902 3
20.904 3
20.906 3
20.908 3
20.910 3
20.911 3
20.913 3
20.915 3
20.917 3
20.919 3
20.921 3
20.923 3
20.925 3
20.927 3
20.929 3
20.931 3
20.933 3
20.934 3
20.936 3
20.938 3
20.940 3
20.942 3
20.944 3
20.946 3
20.948 3
20.950 3
20.952 3
20.954 3
20.956 3
20.957 3
20.959 3
20.961 2
20.963 2
20.965 2
20.967 2
20.969 2
20.971 2
20.973 2
20.975 1
20.977 1
20.978 1
20.980 1
20.982 1
20.984 1
20.986 1
20.988 1
20.990 1
20.992 1
20.994 1
20.996 1
20.998 2
21.000 2
21.001 2
21.003 2
21.005 2
21.007 2
21.009 2
21.011 3
21.013 3
21.015 3
21.017 3
21.019 4
21.021 4
21.023 4
21.024 4
21.026 4
21.028 5
21.030 5
21.032 5
21.034 5
21.036 5
21.038 5
21.040 5
21.042 5
21.044 5
21.046 5
21.047 5
21.049 5
21.051 5
21.053 4
21.055 4
21.057 4
21.059 4
21.061 3
21.063 3
21.065 3
21.067 2
21.069 2
21.070 2
21.072 2
21.074 1
21.076 1
21.078 1
21.080 1
21.082 1
21.084 1
21.086 0
21.088 0
21.090 0
21.091 0
21.093 0
21.095 0
21.097 1
21.099 1
21.101 1
21.103 1
21.105 1
21.107 1
21.109 2
21.111 2
21.113 2
21.114 2
21.116 2
21.118 3
21.120 3
21.122 3
21.124 3
21.126 3
21.128 3
21.130 3
21.132 3
21.134 3
21.136 3
21.137 3
21.139 3
21.141 3
21.143 3
21.145 3
21.147 3
21.149 3
21.151 2
21.153 2
21.155 2
21.157 2
21.159 2
21.160 2
21.162 2
21.164 2
21.166 2
21.168 1
21.170 1
21.172 1
21.174 1
21.176 1
21.178 1
21.180 1
21.182 1
21.183 1
21.185 1
21.187 1
21.189 1
21.191 1
21.193 1
21.195 1
21.197 1
21.199 1
21.201 1
21.203 1
21.205 1
21.207 1
21.208 1
21.210 1
21.212 1
21.214 1
21.216 1
21.218 1
21.220 1
21.222 1
21.224 0
21.226 0
21.228 0
21.230 0
21.231 0
21.233 0
21.235 0
21.237 0
21.239 -0
21.241 -0
21.243 -0
21.245 -0
21.247 0
21.249 0
21.251 0
21.253 0
21.254 0
21.256 0
21.258 0
21.260 0
21.262 1
21.264 1
21.266 1
21.268 1
21.270 1
21.272 1
21.274 1
21.276 1
21.277 1
21.279 2
21.281 2
21.283 2
21.285 2
21.287 2
21.289 2
21.291 2
21.293 2
21.295 2
21.297 1
21.299 1
21.300 1
21.302 1
21.304 1
21.306 1
21.308 1
21.310 1
21.312 1
21.314 1
21.316 1
21.318 1
21.320 1
21.322 1
21.324 1
21.325 1
21.327 1
21.329 1
21.331 1
21.333 1
21.335 1
21.337 1
21.339 1
21.341 2
21.343 2
21.345 2
21.347 2
21.348 2
21.350 3
21.352 3
21.354 3
21.356 3
21.358 3
21.360 4
21.362 4
21.364 4
21.366 4
21.368 4
21.370 4
21.371 4
21.373 4
21.375 4
21.377 4
21.379 4
21.381 4
21.383 4
21.385 4
21.387 3
21.389 3
21.391 3
21.393 3
21.395 3
21.396 2
21.398 2
21.400 2
21.402 2
21.404 2
21.406 2
21.408 1
21.410 1
21.412 1
21.414 1
21.416 1
21.418 1
21.419 1
21.421 1
21.423 1
21.425 1
21.427 2
21.429 2
21.431 2
21.433 2
21.435 2
21.437 2
21.439 2
21.441 2
21.443 2
21.444 2
21.446 2
21.448 2
21.450 2
21.452 2
21.454 2
21.456 2
21.458 2
21.460 2
21.462 1
21.464 1
21.466 1
21.467 1
21.469 1
21.471 1
21.473 0
21.475 0
21.477 -0
21.479 -0
21.481 -0
21.483 -1
21.485 -1
21.487 -1
21.489 -1
21.491 -2
21.492 -2
21.494 -2
21.496 -2
21.498 -2
21.500 -2
21.502 -2
21.504 -2
21.506 -2
21.508 -2
21.510 -2
21.512 -2
21.514 -2
21.516 -2
21.517 -2
21.519 -1
21.521 -1
21.523 -1
21.525 -1
21.527 -1
21.529 -1
21.531 -1
21.533 -1
21.535 -1
21.537 -1
21.539 -1
21.540 -1
21.542 -0
21.544 0
21.546 0
21.548 0
21.550 1
21.552 1
21.554 1
21.556 1
21.558 1
21.560 1
21.562 2
21.564 2
21.565 2
21.567 2
21.569 2
21.571 2
21.573 2
21.575 2
21.577 2
21.579 2
21.581 2
21.583 2
21.585 3
21.587 3
21.589 3
21.590 3
21.592 3
21.594 3
21.596 3
21.598 3
21.600 2
21.602 2
21.604 2
21.606 2
21.608 2
21.610 1
21.612 1
21.614 1
21.615 1
21.617 1
21.619 1
21.621 1
21.623 1
21.625 1
21.627 1
21.629 2
21.631 2
21.633 2
21.635 2
21.637 2
21.639 2
21.640 2
21.642 2
21.644 2
21.646 2
21.648 2
21.650 3
21.652 3
21.654 3
21.656 3
21.658 4
21.660 4
21.662 5
21.664 5
21.665 5
21.667 5
21.669 6
21.671 6
21.673 6
21.675 6
21.677 6
21.679 6
21.681 6
21.683 6
21.685 6
21.687 6
21.688 5
21.690 5
21.692 5
21.694 5
21.696 5
21.698 5
21.700 5
21.702 4
21.704 4
21.706 4
21.708 4
21.710 3
21.712 3
21.714 3
21.715 2
21.717 2
21.719 2
21.721 1
21.723 1
21.725 1
21.727 0
21.729 0
21.731 -0
21.733 -0
21.735 -0
21.737 -0
21.739 -0
21.740 -0
21.742 -0
21.744 -0
21.746 -0
21.748 0
21.750 0
21.752 0
21.754 0
21.756 0
21.758 0
21.760 1
21.762 1
21.764 1
21.765 1
21.767 1
21.769 1
21.771 1
21.773 2
21.775 2
21.777 2
21.779 2
21.781 3
21.783 3
21.785 3
21.787 3
21.789 3
21.790 4
21.792 4
21.794 4
21.796 4
21.798 4
21.800 4
21.802 4
21.804 4
21.806 3
21.808 3
21.810 3
21.812 3
21.814 3
21.815 3
21.817 3
21.819 3
21.821 3
21.823 3
21.825 3
21.827 3
21.829 3
21.831 3
21.833 2
21.835 2
21.837 2
21.839 2
21.840 2
21.842 2
21.844 1
21.846 1
21.848 1
21.850 1
21.852 1
21.854 1
21.856 1
21.858 1
21.860 1
21.862 1
21.864 1
21.866 1
21.867 1
21.869 1
21.871 1
21.873 1
21.875 1
21.877 1
21.879 1
21.881 1
21.883 1
21.885 1
21.887 1
21.889 1
21.891 1
21.892 1
21.894 1
21.896 1
21.898 1
21.900 1
21.902 1
21.904 1
21.906 2
21.908 2
21.910 2
21.912 2
21.914 2
21.916 2
21.918 2
21.919 2
21.921 2
21.923 2
21.925 2
21.927 2
21.929 2
21.931 2
21.933 2
21.935 2
21.937 2
21.939 2
21.941 2
21.943 2
21.944 3
21.946 3
21.948 3
21.950 3
21.952 3
21.954 3
21.956 3
21.958 3
21.960 3
21.962 3
21.964 3
21.966 3
21.968 3
21.970 3
21.971 3
21.973 3
21.975 3
21.977 3
21.979 3
21.981 3
21.983 3
21.985 3
21.987 3
21.989 3
21.991 4
21.993 4
21.995 4
21.996 4
21.998 4
22.000 4
22.002 4
22.004 4
22.006 5
22.008 5
22.010 5
22.012 4
22.014 4
22.016 4
22.018 4
22.020 4
22.022 4
22.023 4
22.025 4
22.027 4
22.029 4
22.031 4
22.033 4
22.035 4
22.037 4
22.039 4
22.041 4
22.043 4
22.045 4
22.047 4
22.049 4
22.050 4
22.052 4
22.054 4
22.056 3
22.058 3
22.060 3
22.062 3
22.064 3
22.066 3
22.068 3
22.070 3
22.072 3
22.074 3
22.075 4
22.077 4
22.079 4
22.081 3
22.083 3
22.085 3
22.087 3
22.089 3
22.091 3
22.093 3
22.095 3
22.097 2
22.099 2
22.101 2
22.102 2
22.104 2
22.106 2
22.108 2
22.110 2
22.112 2
22.114 2
22.116 2
22.118 3
22.120 3
22.122 3
22.124 3
22.126 3
22.128 3
22.129 3
22.131 3
22.133 3
22.135 3
22.137 3
22.139 3
22.141 3
22.143 3
22.145 3
22.147 3
22.149 3
22.151 3
22.153 4
22.155 4
22.156 4
22.158 4
22.160 4
22.162 4
22.164 4
22.166 4
22.168 4
22.170 4
22.172 4
22.174 4
22.176 4
22.178 4
22.180 3
22.182 3
22.183 3
22.185 3
22.187 3
22.189 3
22.191 3
22.193 3
22.195 3
22.197 3
22.199 3
22.201 3
22.203 3
22.205 3
22.207 2
22.209 2
22.210 2
22.212 2
22.214 2
22.216 2
22.218 2
22.220 2
22.222 2
22.224 2
22.226 2
22.228 1
22.230 1
22.232 1
22.234 2
22.236 2
22.237 2
22.239 2
22.241 2
22.243 2
22.245 2
22.247 2
22.249 2
22.251 2
22.253 2
22.255 2
22.257 2
22.259 2
22.261 2
22.263 2
22.265 1
22.266 1
22.268 1
22.270 2
22.272 2
22.274 2
22.276 2
22.278 2
22.280 2
22.282 2
22.284 2
22.286 2
22.288 2
22.290 2
22.292 2
22.293 2
22.295 2
22.297 2
22.299 3
22.301 3
22.303 3
22.305 3
22.307 3
22.309 3
22.311 3
22.313 3
22.315 4
22.317 4
22.319 4
22.320 4
22.322 4
22.324 4
22.326 4
22.328 4
22.330 4
22.332 4
22.334 4
22.336 4
22.338 4
22.340 4
22.342 3
22.344 3
22.346 3
22.348 3
22.349 3
22.351 3
22.353 2
22.355 2
22.357 2
22.359 2
22.361 2
22.363 2
22.365 2
22.367 2
22.369 2
22.371 1
22.373 1
22.375 1
22.376 1
22.378 1
22.380 1
22.382 1
22.384 1
22.386 1
22.388 1
22.390 1
22.392 2
22.394 2
22.396 2
22.398 2
22.400 2
22.402 2
22.404 2
22.405 2
22.407 2
22.409 2
22.411 3
22.413 3
22.415 3
22.417 3
22.419 3
22.421 3
22.423 3
22.425 3
22.427 3
22.429 3
22.431 3
22.432 3
22.434 3
22.436 3
22.438 3
22.440 3
22.442 3
22.444 3
22.446 3
22.448 3
22.450 3
22.452 3
22.454 3
22.456 3
22.458 3
22.460 3
22.461 3
22.463 3
22.465 3
22.467 3
22.469 3
22.471 4
22.473 4
22.475 4
22.477 4
22.479 4
22.481 3
22.483 3
22.485 3
22.487 3
22.489 3
22.490 3
22.492 4
22.494 4
22.496 4
22.498 4
22.500 4
22.502 5
22.504 5
22.506 5
22.508 5
22.510 5
22.512 5
22.514 5
22.516 5
22.518 5
22.519 5
22.521 5
22.523 5
22.525 5
22.527 5
22.529 5
22.531 5
22.533 5
22.535 5
22.537 5
22.539 5
22.541 5
22.543 5
22.545 5
22.546 4
22.548 4
22.550 4
22.552 4
22.554 3
22.556 3
22.558 3
22.560 2
22.562 2
22.564 2
22.566 2
22.568 2
22.570 2
22.572 2
22.574 2
22.575 2
22.577 2
22.579 3
22.581 3
22.583 3
22.585 3
22.587 3
22.589 3
22.591 4
22.593 4
22.595 4
22.597 4
22.599 5
22.601 5
22.603 5
22.604 6
22.606 6
22.608 6
22.610 7
22.612 7
22.614 7
22.616 8
22.618 8
22.620 8
22.622 8
22.624 8
22.626 7
22.628 7
22.630 7
22.632 7
22.634 6
22.635 6
22.637 5
22.639 5
22.641 5
22.643 4
22.645 4
22.647 3
22.649 3
22.651 3
22.653 2
22.655 2
22.657 2
22.659 2
22.661 1
22.663 1
22.664 1
22.666 1
22.668 1
22.670 0
22.672 0
22.674 0
22.676 0
22.678 0
22.680 0
22.682 0
22.684 1
22.686 1
22.688 1
22.690 1
22.692 2
22.693 2
22.695 2
22.697 2
22.699 2
22.701 3
22.703 3
22.705 3
22.707 3
22.709 3
22.711 3
22.713 3
22.715 3
22.717 3
22.719 3
22.721 3
22.722 3
22.724 3
22.726 3
22.728 3
22.730 3
22.732 3
22.734 4
22.736 4
22.738 4
22.740 4
22.742 5
22.744 5
22.746 5
22.748 5
22.750 5
22.752 5
22.753 5
22.755 5
22.757 5
22.759 5
22.761 5
22.763 5
22.765 5
22.767 5
22.769 5
22.771 5
22.773 5
22.775 5
22.777 5
22.779 5
22.781 5
22.782 5
22.784 5
22.786 4
22.788 4
22.790 4
22.792 4
22.794 4
22.796 3
22.798 3
22.800 3
22.802 3
22.804 3
22.806 3
22.808 3
22.810 3
22.812 3
22.813 4
22.815 4
22.817 4
22.819 4
22.821 4
22.823 4
22.825 4
22.827 4
22.829 4
22.831 4
22.833 4
22.835 3
22.837 3
22.839 3
22.841 3
22.843 3
22.844 3
22.846 3
22.848 3
22.850 2
22.852 2
22.854 2
22.856 2
22.858 1
22.860 1
22.862 1
22.864 0
22.866 0
22.868 -0
22.870 -1
22.872 -1
22.874 -1
22.875 -1
22.877 -1
22.879 -1
22.881 -1
22.883 -1
22.885 -1
22.887 -0
22.889 -0
22.891 0
22.893 0
22.895 1
22.897 1
22.899 1
22.901 1
22.903 2
22.904 2
22.906 2
22.908 2
22.910 3
22.912 3
22.914 3
22.916 3
22.918 4
22.920 4
22.922 4
22.924 5
22.926 5
22.928 5
22.930 5
22.932 5
22.934 5
22.935 6
22.937 6
22.939 6
22.941 6
22.943 5
22.945 5
22.947 5
22.949 5
22.951 5
22.953 5
22.955 5
22.957 5
22.959 5
22.961 5
22.963 5
22.965 5
22.966 5
22.968 5
22.970 5
22.972 4
22.974 4
22.976 4
22.978 4
22.980 4
22.982 3
22.984 3
22.986 3
22.988 3
22.990 3
22.992 3
22.994 3
22.996 2
22.998 2
22.999 2
23.001 2
23.003 2
23.005 2
23.007 2
23.009 2
23.011 2
23.013 2
23.015 2
23.017 2
23.019 2
23.021 2
23.023 2
23.025 2
23.027 2
23.029 2
23.030 2
23.032 2
23.034 2
23.036 2
23.038 2
23.040 2
23.042 2
23.044 2
23.046 3
23.048 3
23.050 3
23.052 3
23.054 3
23.056 3
23.058 3
23.060 3
23.061 3
23.063 3
23.065 3
23.067 3
23.069 3
23.071 3
23.073 3
23.075 3
23.077 3
23.079 3
23.081 2
23.083 2
23.085 2
23.087 2
23.089 2
23.091 2
23.093 2
23.094 2
23.096 2
23.098 2
23.100 2
23.102 2
23.104 1
23.106 1
23.108 1
23.110 1
23.112 1
23.114 1
23.116 1
23.118 1
23.120 1
23.122 1
23.124 1
23.125 1
23.127 1
23.129 1
23.131 1
23.133 1
23.135 2
23.137 2
23.139 2
23.141 2
23.143 2
23.145 2
23.147 2
23.149 2
23.151 2
23.153 2
23.155 2
23.157 3
23.158 3
23.160 3
23.162 3
23.164 3
23.166 3
23.168 3
23.170 3
23.172 3
23.174 3
23.176 3
23.178 3
23.180 3
23.182 3
23.184 3
23.186 3
23.188 3
23.190 3
23.191 3
23.193 3
23.195 3
23.197 3
23.199 3
23.201 3
23.203 3
23.205 3
23.207 3
23.209 3
23.211 3
23.213 3
23.215 3
23.217 3
23.219 2
23.221 2
23.222 2
23.224 2
23.226 2
23.228 2
23.230 2
23.232 2
23.234 2
23.236 2
23.238 2
23.240 2
23.242 2
23.244 2
23.246 2
23.248 2
23.250 2
23.252 2
23.254 2
23.255 2
23.257 2
23.259 2
23.261 2
23.263 2
23.265 2
23.267 2
23.269 2
23.271 3
23.273 3
23.275 3
23.277 3
23.279 3
23.281 3
23.283 3
23.285 3
23.287 3
23.288 3
23.290 3
23.292 3
23.294 3
23.296 3
23.298 3
23.300 3
23.302 3
23.304 3
23.306 3
23.308 3
23.310 3
23.312 3
23.314 3
23.316 3
23.318 3
23.320 3
23.322 3
23.323 3
23.325 3
23.327 2
23.329 2
23.331 2
23.333 2
23.335 2
23.337 2
23.339 2
23.341 1
23.343 1
23.345 1
23.347 1
23.349 1
23.351 1
23.353 1
23.355 0
23.356 0
23.358 0
23.360 0
23.362 0
23.364 0
23.366 0
23.368 0
23.370 0
23.372 0
23.374 0
23.376 0
23.378 1
23.380 1
23.382 1
23.384 1
23.386 2
23.388 2
23.389 2
23.391 2
23.393 3
23.395 3
23.397 3
23.399 3
23.401 4
23.403 4
23.405 4
23.407 4
23.409 4
23.411 5
23.413 5
23.415 5
23.417 5
23.419 5
23.421 5
23.423 5
23.424 4
23.426 4
23.428 4
23.430 4
23.432 4
23.434 4
23.436 3
23.438 3
23.440 3
23.442 3
23.444 2
23.446 2
23.448 2
23.450 1
23.452 1
23.454 1
23.456 0
23.458 0
23.459 0
23.461 -0
23.463 -0
23.465 -0
23.467 -0
23.469 -0
23.471 -0
23.473 -0
23.475 0
23.477 0
23.479 0
23.481 0
23.483 1
23.485 1
23.487 1
23.489 1
23.491 1
23.492 1
23.494 1
23.496 2
23.498 2
23.500 2
23.502 2
23.504 2
23.506 2
23.508 3
23.510 3
23.512 3
23.514 3
23.516 3
23.518 3
23.520 3
23.522 3
23.524 3
23.526 3
23.527 3
23.529 3
23.531 3
23.533 3
23.535 2
23.537 2
23.539 2
23.541 2
23.543 2
23.545 2
23.547 2
23.549 2
23.551 2
23.553 2
23.555 2
23.557 2
23.559 2
23.561 2
23.562 2
23.564 2
23.566 2
23.568 2
23.570 2
23.572 2
23.574 2
23.576 2
23.578 2
23.580 2
23.582 2
23.584 2
23.586 2
23.588 2
23.590 2
23.592 2
23.594 2
23.596 2
23.598 2
23.599 2
23.601 2
23.603 2
23.605 2
23.607 2
23.609 2
23.611 2
23.613 1
23.615 1
23.617 1
23.619 1
23.621 1
23.623 1
23.625 1
23.627 1
23.629 1
23.631 1
23.633 1
23.634 1
23.636 1
23.638 2
23.640 2
23.642 2
23.644 2
23.646 2
23.648 2
23.650 2
23.652 3
23.654 3
23.656 3
23.658 3
23.660 3
23.662 4
23.664 4
23.666 4
23.668 4
23.669 4
23.671 4
23.673 4
23.675 4
23.677 4
23.679 4
23.681 4
23.683 4
23.685 4
23.687 3
23.689 3
23.691 3
23.693 2
23.695 2
23.697 2
23.699 1
23.701 1
23.703 1
23.705 0
23.706 0
23.708 -0
23.710 -0
23.712 -1
23.714 -1
23.716 -1
23.718 -1
23.720 -1
23.722 -2
23.724 -2
23.726 -2
23.728 -2
23.730 -2
23.732 -2
23.734 -2
23.736 -2
23.738 -2
23.740 -2
23.742 -2
23.743 -1
23.745 -1
23.747 -1
23.749 -1
23.751 -1
23.753 -1
23.755 -1
23.757 -1
23.759 -1
23.761 -0
23.763 -0
23.765 -0
23.767 0
23.769 0
23.771 0
23.773 0
23.775 1
23.777 1
23.779 1
23.780 1
23.782 1
23.784 1
23.786 1
23.788 2
23.790 2
23.792 2
23.794 2
23.796 2
23.798 2
23.800 2
23.802 2
23.804 2
23.806 2
23.808 2
23.810 2
23.812 2
23.814 2
23.816 2
23.817 2
23.819 2
23.821 2
23.823 2
23.825 1
23.827 1
23.829 1
23.831 1
23.833 0
23.835 0
23.837 -0
23.839 -0
23.841 -1
23.843 -1
23.845 -1
23.847 -1
23.849 -1
23.851 -1
23.853 -1
23.854 -2
23.856 -2
23.858 -2
23.860 -1
23.862 -1
23.864 -1
23.866 -1
23.868 -1
23.870 -1
23.872 -1
23.874 -0
23.876 -0
23.878 0
23.880 0
23.882 1
23.884 1
23.886 1
23.888 1
23.890 2
23.891 2
23.893 2
23.895 2
23.897 3
23.899 3
23.901 3
23.903 3
23.905 3
23.907 3
23.909 3
23.911 3
23.913 3
23.915 3
23.917 2
23.919 2
23.921 2
23.923 2
23.925 2
23.927 2
23.929 1
23.930 1
23.932 1
23.934 1
23.936 1
23.938 1
23.940 1
23.942 1
23.944 1
23.946 0
23.948 0
23.950 0
23.952 0
23.954 0
23.956 0
23.958 0
23.960 0
23.962 0
23.964 1
23.966 1
23.967 1
23.969 1
23.971 1
23.973 1
23.975 2
23.977 2
23.979 2
23.981 2
23.983 2
23.985 3
23.987 3
23.989 3
23.991 3
23.993 3
23.995 3
23.997 3
23.999 3
24.001 3
24.003 3
24.005 3
24.006 3
24.008 3
24.010 3
24.012 4
24.014 4
24.016 4
24.018 4
24.020 4
24.022 4
24.024 4
24.026 4
24.028 4
24.030 4
24.032 4
24.034 4
24.036 4
24.038 4
24.040 4
24.042 4
24.044 3
24.045 3
24.047 3
24.049 3
24.051 3
24.053 3
24.055 3
24.057 3
24.059 3
24.061 3
24.063 3
24.065 3
24.067 3
24.069 2
24.071 2
24.073 2
24.075 2
24.077 1
24.079 1
24.081 1
24.083 1
24.084 1
24.086 0
24.088 0
24.090 0
24.092 0
24.094 -0
24.096 -0
24.098 -0
24.100 -0
24.102 -0
24.104 -0
24.106 -0
24.108 -0
24.110 -0
24.112 -0
24.114 -0
24.116 -0
24.118 0
24.120 0
24.122 0
24.124 1
24.125 1
24.127 1
24.129 2
24.131 2
24.133 3
24.135 3
24.137 3
24.139 4
24.141 4
24.143 5
24.145 5
24.147 5
24.149 5
24.151 6
24.153 6
24.155 6
24.157 6
24.159 6
24.161 6
24.163 6
24.164 6
24.166 6
24.168 6
24.170 6
24.172 6
24.174 6
24.176 6
24.178 6
24.180 6
24.182 6
24.184 5
24.186 5
24.188 5
24.190 5
24.192 4
24.194 4
24.196 4
24.198 4
24.200 3
24.202 3
24.204 3
24.205 3
24.207 3
24.209 3
24.211 3
24.213 3
24.215 3
24.217 3
24.219 3
24.221 3
24.223 3
24.225 3
24.227 3
24.229 3
24.231 3
24.233 3
24.235 4
24.237 4
24.239 4
24.241 4
24.243 4
24.245 4
24.246 4
24.248 4
24.250 4
24.252 4
24.254 4
24.256 4
24.258 4
24.260 4
24.262 4
24.264 4
24.266 4
24.268 4
24.270 4
24.272 4
24.274 3
24.276 3
24.278 3
24.280 3
24.282 3
24.284 3
24.286 3
24.288 3
24.289 3
24.291 3
24.293 3
24.295 3
24.297 3
24.299 3
24.301 3
24.303 3
24.305 3
24.307 3
24.309 3
24.311 3
24.313 3
24.315 3
24.317 3
24.319 3
24.321 4
24.323 4
24.325 4
24.327 4
24.329 4
24.330 4
24.332 4
24.334 4
24.336 4
24.338 4
24.340 4
24.342 4
24.344 4
24.346 3
24.348 3
24.350 3
24.352 3
24.354 3
24.356 3
24.358 2
24.360 2
24.362 2
24.364 2
24.366 2
24.368 2
24.370 2
24.372 2
24.373 2
24.375 2
24.377 2
24.379 2
24.381 2
24.383 2
24.385 2
24.387 2
24.389 2
24.391 2
24.393 2
24.395 2
24.397 2
24.399 2
24.401 2
24.403 2
24.405 2
24.407 2
24.409 2
24.411 2
24.413 2
24.415 2
24.416 2
24.418 3
24.420 3
24.422 3
24.424 3
24.426 2
24.428 2
24.430 2
24.432 2
24.434 2
24.436 2
24.438 2
24.440 2
24.442 2
24.444 2
24.446 2
24.448 2
24.450 2
24.452 2
24.454 2
24.456 2
24.458 2
24.459 2
24.461 2
24.463 2
24.465 2
24.467 2
24.469 2
24.471 2
24.473 1
24.475 1
24.477 1
24.479 1
24.481 1
24.483 1
24.485 1
24.487 1
24.489 1
24.491 1
24.493 2
24.495 2
24.497 2
24.499 2
24.501 2
24.502 2
24.504 2
24.506 2
24.508 2
24.510 2
24.512 2
24.514 2
24.516 2
24.518 2
24.520 2
24.522 2
24.524 2
24.526 2
24.528 2
24.530 2
24.532 2
24.534 2
24.536 2
24.538 2
24.540 2
24.542 2
24.544 2
24.546 2
24.547 2
24.549 2
24.551 2
24.553 2
24.555 2
24.557 2
24.559 2
24.561 2
24.563 1
24.565 1
24.567 1
24.569 1
24.571 1
24.573 1
24.575 0
24.577 0
24.579 0
24.581 -0
24.583 -0
24.585 -0
24.587 -0
24.589 -0
24.591 -0
24.592 -0
24.594 -0
24.596 -0
24.598 -0
24.600 -0
24.602 -0
24.604 -0
24.606 0
24.608 0
24.610 0
24.612 1
24.614 1
24.616 1
24.618 1
24.620 1
24.622 1
24.624 1
24.626 2
24.628 2
24.630 2
24.632 2
24.634 2
24.636 2
24.637 2
24.639 2
24.641 2
24.643 2
24.645 2
24.647 1
24.649 1
24.651 1
24.653 1
24.655 1
24.657 0
24.659 0
24.661 0
24.663 -0
24.665 -0
24.667 -1
24.669 -1
24.671 -1
24.673 -1
24.675 -1
24.677 -1
24.679 -1
24.681 -1
24.682 -1
24.684 -1
24.686 -1
24.688 -1
24.690 -1
24.692 -1
24.694 -1
24.696 -1
24.698 -1
24.700 -1
24.702 -1
24.704 -1
24.706 -1
24.708 -0
24.710 -0
24.712 0
24.714 0
24.716 0
24.718 1
24.720 1
24.722 1
24.724 1
24.726 1
24.728 2
24.729 2
24.731 2
24.733 2
24.735 2
24.737 2
24.739 2
24.741 2
24.743 3
24.745 3
24.747 3
24.749 3
24.751 3
24.753 3
24.755 3
24.757 3
24.759 3
24.761 3
24.763 3
24.765 3
24.767 2
24.769 2
24.771 2
24.773 2
24.775 2
24.776 2
24.778 2
24.780 2
24.782 2
24.784 2
24.786 2
24.788 2
24.790 2
24.792 2
24.794 2
24.796 2
24.798 2
24.800 2
24.802 3
24.804 3
24.806 3
24.808 3
24.810 3
24.812 3
24.814 3
24.816 3
24.818 3
24.820 3
24.822 3
24.823 3
24.825 3
24.827 3
24.829 3
24.831 2
24.833 2
24.835 2
24.837 2
24.839 2
24.841 2
24.843 2
24.845 2
24.847 2
24.849 2
24.851 2
24.853 2
24.855 1
24.857 1
24.859 1
24.861 1
24.863 1
24.865 1
24.867 1
24.869 2
24.871 2
24.872 2
24.874 2
24.876 2
24.878 2
24.880 2
24.882 2
24.884 2
24.886 2
24.888 2
24.890 3
24.892 3
24.894 3
24.896 3
24.898 3
24.900 3
24.902 3
24.904 3
24.906 3
24.908 3
24.910 3
24.912 3
24.914 3
24.916 3
24.918 3
24.920 3
24.921 2
24.923 2
24.925 2
24.927 2
24.929 2
24.931 2
24.933 2
24.935 2
24.937 2
24.939 2
24.941 2
24.943 2
24.945 2
24.947 2
24.949 1
24.951 1
24.953 1
24.955 1
24.957 1
24.959 1
24.961 1
24.963 1
24.965 1
24.967 1
24.969 1
24.971 1
24.972 1
24.974 1
24.976 1
24.978 1
24.980 1
24.982 1
24.984 0
24.986 0
24.988 0
24.990 0
24.992 0
24.994 0
24.996 1
24.998 1
25.000 1
25.002 1
25.004 1
25.006 1
25.008 1
25.010 1
25.012 1
25.014 1
25.016 1
25.018 1
25.020 1
25.021 1
25.023 2
25.025 2
25.027 2
25.029 2
25.031 2
25.033 2
25.035 2
25.037 2
25.039 2
25.041 2
25.043 2
25.045 2
25.047 2
25.049 2
25.051 2
25.053 2
25.055 2
25.057 2
25.059 2
25.061 2
25.063 1
25.065 1
25.067 1
25.069 1
25.071 1
25.073 1
25.074 1
25.076 1
25.078 1
25.080 1
25.082 1
25.084 1
25.086 1
25.088 1
25.090 1
25.092 1
25.094 1
25.096 1
25.098 1
25.100 1
25.102 1
25.104 1
25.106 1
25.108 1
25.110 1
25.112 1
25.114 1
25.116 1
25.118 1
25.120 1
25.122 1
25.124 1
25.125 1
25.127 1
25.129 1
25.131 1
25.133 1
25.135 1
25.137 1
25.139 1
25.141 1
25.143 1
25.145 0
25.147 0
25.149 0
25.151 0
25.153 0
25.155 0
25.157 0
25.159 0
25.161 1
25.163 1
25.165 1
25.167 1
25.169 1
25.171 1
25.173 1
25.175 1
25.177 1
25.178 1
25.180 1
25.182 1
25.184 1
25.186 1
25.188 2
25.190 2
25.192 2
25.194 2
25.196 2
25.198 2
25.200 2
25.202 2
25.204 2
25.206 2
25.208 3
25.210 3
25.212 3
25.214 3
25.216 3
25.218 3
25.220 3
25.222 3
25.224 3
25.226 3
25.228 3
25.230 2
25.232 2
25.233 2
25.235 2
25.237 2
25.239 2
25.241 2
25.243 2
25.245 1
25.247 1
25.249 1
25.251 1
25.253 1
25.255 1
25.257 0
25.259 0
25.261 -0
25.263 -0
25.265 -0
25.267 -1
25.269 -1
25.271 -1
25.273 -1
25.275 -1
25.277 -1
25.279 -1
25.281 -1
25.283 -1
25.285 -1
25.287 -1
25.288 -1
25.290 -1
25.292 -0
25.294 -0
25.296 -0
25.298 -0
25.300 0
25.302 0
25.304 1
25.306 1
25.308 1
25.310 1
25.312 1
25.314 2
25.316 2
25.318 2
25.320 2
25.322 3
25.324 3
25.326 3
25.328 3
25.330 4
25.332 4
25.334 4
25.336 4
25.338 4
25.340 4
25.342 4
25.343 4
25.345 4
25.347 4
25.349 4
25.351 4
25.353 4
25.355 4
25.357 4
25.359 3
25.361 3
25.363 3
25.365 3
25.367 3
25.369 2
25.371 2
25.373 2
25.375 1
25.377 1
25.379 1
25.381 1
25.383 1
25.385 0
25.387 0
25.389 0
25.391 0
25.393 -0
25.395 -0
25.397 -0
25.399 -0
25.400 -0
25.402 -0
25.404 -0
25.406 -0
25.408 -0
25.410 -0
25.412 -0
25.414 -0
25.416 -0
25.418 -0
25.420 -0
25.422 -0
25.424 -0
25.426 -0
25.428 -0
25.430 -0
25.432 0
25.434 0
25.436 0
25.438 0
25.440 0
25.442 0
25.444 0
25.446 0
25.448 1
25.450 1
25.452 1
25.454 1
25.456 1
25.458 1
25.459 1
25.461 1
25.463 2
25.465 2
25.467 2
25.469 2
25.471 2
25.473 2
25.475 2
25.477 2
25.479 3
25.481 3
25.483 3
25.485 3
25.487 3
25.489 3
25.491 3
25.493 3
25.495 3
25.497 3
25.499 3
25.501 3
25.503 3
25.505 3
25.507 3
25.509 3
25.511 3
25.513 3
25.515 3
25.517 3
25.518 3
25.520 3
25.522 3
25.524 3
25.526 3
25.528 3
25.530 3
25.532 3
25.534 3
25.536 3
25.538 3
25.540 3
25.542 3
25.544 3
25.546 3
25.548 3
25.550 3
25.552 3
25.554 3
25.556 3
25.558 3
25.560 2
25.562 2
25.564 2
25.566 2
25.568 2
25.570 1
25.572 1
25.574 1
25.576 1
25.578 1
25.579 1
25.581 1
25.583 1
25.585 1
25.587 1
25.589 1
25.591 1
25.593 1
25.595 1
25.597 1
25.599 1
25.601 1
25.603 1
25.605 1
25.607 1
25.609 1
25.611 1
25.613 1
25.615 1
25.617 1
25.619 1
25.621 1
25.623 2
25.625 2
25.627 2
25.629 2
25.631 2
25.633 2
25.635 2
25.637 2
25.639 2
25.640 2
25.642 2
25.644 1
25.646 1
25.648 1
25.650 1
25.652 1
25.654 1
25.656 1
25.658 1
25.660 1
25.662 1
25.664 1
25.666 1
25.668 1
25.670 1
25.672 1
25.674 0
25.676 0
25.678 0
25.680 0
25.682 0
25.684 0
25.686 0
25.688 0
25.690 0
25.692 -0
25.694 -0
25.696 -0
25.698 -0
25.700 -0
25.702 -0
25.703 -0
25.705 -0
25.707 -0
25.709 -0
25.711 -0
25.713 -0
25.715 -0
25.717 -1
25.719 -1
25.721 -1
25.723 -1
25.725 -1
25.727 -1
25.729 -1
25.731 -1
25.733 -1
25.735 -0
25.737 -0
25.739 -0
25.741 -0
25.743 -0
25.745 -0
25.747 0
25.749 0
25.751 0
25.753 0
25.755 1
25.757 1
25.759 1
25.761 1
25.763 1
25.765 1
25.767 1
25.768 1
25.770 1
25.772 1
25.774 2
25.776 2
25.778 2
25.780 2
25.782 2
25.784 2
25.786 2
25.788 2
25.790 2
25.792 2
25.794 2
25.796 2
25.798 2
25.800 2
25.802 2
25.804 2
25.806 2
25.808 2
25.810 2
25.812 2
25.814 2
25.816 2
25.818 2
25.820 2
25.822 2
25.824 3
25.826 3
25.828 3
25.830 3
25.832 3
25.834 3
25.835 3
25.837 3
25.839 3
25.841 3
25.843 3
25.845 3
25.847 3
25.849 3
25.851 3
25.853 3
25.855 3
25.857 3
25.859 3
25.861 3
25.863 3
25.865 3
25.867 3
25.869 3
25.871 3
25.873 2
25.875 2
25.877 2
25.879 2
25.881 2
25.883 2
25.885 2
25.887 2
25.889 2
25.891 2
25.893 2
25.895 2
25.897 2
25.899 2
25.901 2
25.903 2
25.904 2
25.906 2
25.908 2
25.910 2
25.912 2
25.914 2
25.916 2
25.918 2
25.920 2
25.922 2
25.924 2
25.926 2
25.928 2
25.930 2
25.932 2
25.934 2
25.936 2
25.938 2
25.940 2
25.942 2
25.944 2
25.946 2
25.948 2
25.950 2
25.952 2
25.954 2
25.956 2
25.958 2
25.960 2
25.962 2
25.964 2
25.966 2
25.968 2
25.970 2
25.972 2
25.973 2
25.975 2
25.977 3
25.979 3
25.981 3
25.983 3
25.985 3
25.987 3
25.989 3
25.991 3
25.993 3
25.995 3
25.997 3
25.999 3
26.001 3
26.003 3
26.005 3
26.007 4
26.009 4
26.011 4
26.013 4
26.015 4
26.017 4
26.019 4
26.021 4
26.023 4
26.025 4
26.027 4
26.029 4
26.031 4
26.033 5
26.035 5
26.037 5
26.039 5
26.041 5
26.043 5
26.045 5
26.046 5
26.048 4
26.050 4
26.052 4
26.054 4
26.056 4
26.058 4
26.060 4
26.062 4
26.064 4
26.066 3
26.068 3
26.070 3
26.072 3
26.074 3
26.076 2
26.078 2
26.080 2
26.082 2
26.084 2
26.086 1
26.088 1
26.090 1
26.092 1
26.094 1
26.096 1
26.098 1
26.100 1
26.102 1
26.104 1
26.106 0
26.108 0
26.110 0
26.112 0
26.114 0
26.116 0
26.118 1
26.120 1
26.121 1
26.123 1
26.125 1
26.127 1
26.129 1
26.131 1
26.133 1
26.135 1
26.137 1
26.139 1
26.141 1
26.143 1
26.145 1
26.147 1
26.149 1
26.151 1
26.153 1
26.155 1
26.157 1
26.159 1
26.161 1
26.163 1
26.165 1
26.167 1
26.169 1
26.171 1
26.173 1
26.175 1
26.177 1
26.179 1
26.181 1
26.183 1
26.185 1
26.187 1
26.189 1
26.191 1
26.193 1
26.195 1
26.197 1
26.198 1
26.200 1
26.202 1
26.204 1
26.206 1
26.208 1
26.210 1
26.212 1
26.214 1
26.216 1
26.218 1
26.220 1
26.222 1
26.224 1
26.226 1
26.228 1
26.230 1
26.232 1
26.234 2
26.236 2
26.238 2
26.240 2
26.242 2
26.244 2
26.246 2
26.248 2
26.250 2
26.252 2
26.254 1
26.256 1
26.258 1
26.260 1
26.262 1
26.264 1
26.266 1
26.268 1
26.270 1
26.272 1
26.274 1
26.276 1
26.278 1
26.279 1
26.281 1
26.283 1
26.285 1
26.287 1
26.289 1
26.291 1
26.293 1
26.295 1
26.297 1
26.299 1
26.301 1
26.303 1
26.305 1
26.307 1
26.309 1
26.311 1
26.313 1
26.315 1
26.317 1
26.319 1
26.321 1
26.323 1
26.325 1
26.327 1
26.329 1
26.331 0
26.333 0
26.335 0
26.337 0
26.339 -0
26.341 -0
26.343 -0
26.345 -0
26.347 -0
26.349 -1
26.351 -1
26.353 -1
26.355 -1
26.357 -1
26.359 -0
26.361 -0
26.362 -0
26.364 -0
26.366 -0
26.368 0
26.370 0
26.372 0
26.374 1
26.376 1
26.378 1
26.380 1
26.382 1
26.384 1
26.386 1
26.388 1
26.390 1
26.392 2
26.394 2
26.396 2
26.398 2
26.400 2
26.402 2
26.404 2
26.406 2
26.408 2
26.410 2
26.412 2
26.414 2
26.416 2
26.418 1
26.420 1
26.422 1
26.424 1
26.426 1
26.428 0
26.430 0
26.432 0
26.434 0
26.436 -0
26.438 -0
26.440 -0
26.442 -0
26.444 -0
26.446 -0
26.448 -0
26.449 -0
26.451 -0
26.453 -0
26.455 -0
26.457 -0
26.459 -0
26.461 -0
26.463 0
26.465 0
26.467 0
26.469 0
26.471 0
26.473 0
26.475 0
26.477 1
26.479 1
26.481 1
26.483 1
26.485 1
26.487 1
26.489 1
26.491 1
26.493 1
26.495 1
26.497 1
26.499 1
26.501 1
26.503 1
26.505 1
26.507 1
26.509 1
26.511 1
26.513 1
26.515 1
26.517 1
26.519 1
26.521 1
26.523 1
26.525 1
26.527 1
26.529 1
26.531 1
26.533 2
26.535 2
26.537 2
26.539 2
26.540 2
26.542 2
26.544 2
26.546 2
26.548 2
26.550 2
26.552 3
26.554 3
26.556 3
26.558 3
26.560 3
26.562 3
26.564 3
26.566 3
26.568 3
26.570 3
26.572 3
26.574 3
26.576 3
26.578 3
26.580 3
26.582 3
26.584 3
26.586 3
26.588 3
26.590 3
26.592 3
26.594 3
26.596 3
26.598 3
26.600 2
26.602 2
26.604 2
26.606 2
26.608 2
26.610 2
26.612 2
26.614 1
26.616 1
26.618 1
26.620 1
26.622 1
26.624 1
26.626 1
26.628 0
26.630 0
26.632 0
26.634 0
26.635 0
26.637 0
26.639 0
26.641 0
26.643 0
26.645 0
26.647 0
26.649 0
26.651 0
26.653 0
26.655 1
26.657 1
26.659 1
26.661 1
26.663 1
26.665 1
26.667 1
26.669 1
26.671 1
26.673 1
26.675 1
26.677 1
26.679 1
26.681 2
26.683 2
26.685 2
26.687 2
26.689 2
26.691 2
26.693 2
26.695 2
26.697 2
26.699 2
26.701 2
26.703 2
26.705 2
26.707 2
26.709 2
26.711 2
26.713 2
26.715 2
26.717 2
26.719 2
26.721 2
26.723 2
26.725 2
26.727 2
26.729 2
26.731 2
26.733 2
26.735 2
26.736 2
26.738 2
26.740 2
26.742 2
26.744 2
26.746 2
26.748 1
26.750 1
26.752 1
26.754 1
26.756 1
26.758 0
26.760 0
26.762 -0
26.764 -0
26.766 -1
26.768 -1
26.770 -1
26.772 -1
26.774 -1
26.776 -1
26.778 -2
26.780 -2
26.782 -2
26.784 -2
26.786 -2
26.788 -2
26.790 -2
26.792 -2
26.794 -2
26.796 -2
26.798 -2
26.800 -2
26.802 -2
26.804 -2
26.806 -1
26.808 -1
26.810 -1
26.812 -1
26.814 -1
26.816 -1
26.818 -0
26.820 -0
26.822 -0
26.824 0
26.826 0
26.828 0
26.830 0
26.832 0
26.834 0
26.836 1
26.838 1
26.840 1
26.842 1
26.844 1
26.845 1
26.847 1
26.849 1
26.851 1
26.853 1
26.855 1
26.857 1
26.859 1
26.861 1
26.863 1
26.865 1
26.867 1
26.869 1
26.871 0
26.873 0
26.875 0
26.877 0
26.879 0
26.881 0
26.883 1
26.885 1
26.887 1
26.889 1
26.891 1
26.893 1
26.895 1
26.897 1
26.899 1
26.901 1
26.903 1
26.905 1
26.907 1
26.909 1
26.911 2
26.913 2
26.915 2
26.917 2
26.919 2
26.921 2
26.923 2
26.925 2
26.927 2
26.929 2
26.931 1
26.933 1
26.935 1
26.937 1
26.939 1
26.941 1
26.943 1
26.945 0
26.947 0
26.949 0
26.951 -0
26.953 -0
26.955 -0
26.957 -0
26.959 -0
26.960 -0
26.962 -0
26.964 -0
26.966 -0
26.968 -0
26.970 -0
26.972 0
26.974 0
26.976 0
26.978 1
26.980 1
26.982 1
26.984 1
26.986 2
26.988 2
26.990 2
26.992 3
26.994 3
26.996 3
26.998 3
27.000 3
27.002 4
27.004 4
27.006 4
27.008 4
27.010 4
27.012 4
27.014 4
27.016 4
27.018 4
27.020 4
27.022 4
27.024 4
27.026 3
27.028 3
27.030 3
27.032 3
27.034 2
27.036 2
27.038 2
27.040 2
27.042 1
27.044 1
27.046 1
27.048 1
27.050 1
27.052 0
27.054 0
27.056 0
27.058 -0
27.060 -0
27.062 -0
27.064 -0
27.066 -0
27.068 -0
27.070 -0
27.072 -0
27.074 -0
27.076 -0
27.078 0
27.080 0
27.082 0
27.084 0
27.085 1
27.087 1
27.089 1
27.091 1
27.093 1
27.095 1
27.097 1
27.099 2
27.101 2
27.103 2
27.105 2
27.107 2
27.109 2
27.111 2
27.113 2
27.115 2
27.117 2
27.119 2
27.121 2
27.123 2
27.125 2
27.127 2
27.129 2
27.131 2
27.133 2
27.135 2
27.137 2
27.139 3
27.141 3
27.143 3
27.145 2
27.147 2
27.149 2
27.151 2
27.153 2
27.155 2
27.157 2
27.159 2
27.161 2
27.163 2
27.165 3
27.167 2
27.169 2
27.171 2
27.173 2
27.175 2
27.177 2
27.179 2
27.181 2
27.183 2
27.185 2
27.187 2
27.189 2
27.191 2
27.193 2
27.195 2
27.197 2
27.199 1
27.201 1
27.203 1
27.205 1
27.207 1
27.209 1
27.211 1
27.213 1
27.215 1
27.217 1
27.219 1
27.221 1
27.223 1
27.225 2
27.226 2
27.228 2
27.230 1
27.232 1
27.234 1
27.236 1
27.238 1
27.240 1
27.242 2
27.244 2
27.246 2
27.248 2
27.250 2
27.252 2
27.254 2
27.256 2
27.258 2
27.260 1
27.262 1
27.264 1
27.266 1
27.268 1
27.270 1
27.272 1
27.274 1
27.276 1
27.278 0
27.280 0
27.282 0
27.284 0
27.286 -0
27.288 -0
27.290 -0
27.292 -0
27.294 -0
27.296 -1
27.298 -1
27.300 -1
27.302 -1
27.304 -1
27.306 -1
27.308 -1
27.310 -1
27.312 -1
27.314 -1
27.316 -1
27.318 -1
27.320 -1
27.322 -1
27.324 -1
27.326 -1
27.328 -1
27.330 -1
27.332 -1
27.334 -0
27.336 -0
27.338 -0
27.340 -0
27.342 0
27.344 0
27.346 0
27.348 1
27.350 1
27.352 1
27.354 1
27.356 1
27.358 1
27.360 1
27.362 2
27.364 2
27.366 2
27.368 2
27.370 2
27.372 2
27.374 2
27.376 2
27.378 2
27.380 2
27.382 2
27.383 2
27.385 2
27.387 2
27.389 2
27.391 2
27.393 2
27.395 2
27.397 2
27.399 2
27.401 2
27.403 2
27.405 2
27.407 2
27.409 2
27.411 2
27.413 2
27.415 2
27.417 2
27.419 2
27.421 2
27.423 2
27.425 2
27.427 2
27.429 2
27.431 3
27.433 3
27.435 3
27.437 3
27.439 3
27.441 3
27.443 3
27.445 3
27.447 3
27.449 3
27.451 3
27.453 3
27.455 3
27.457 3
27.459 3
27.461 3
27.463 3
27.465 3
27.467 3
27.469 3
27.471 3
27.473 3
27.475 3
27.477 3
27.479 3
27.481 3
27.483 3
27.485 3
27.487 2
27.489 2
27.491 2
27.493 2
27.495 2
27.497 2
27.499 1
27.501 1
27.503 1
27.505 1
27.507 1
27.509 1
27.511 0
27.513 0
27.515 0
27.517 0
27.519 -0
27.521 -0
27.523 -0
27.525 -0
27.527 -0
27.529 -0
27.531 0
27.533 0
27.535 0
27.537 0
27.539 1
27.541 1
27.543 1
27.545 1
27.547 1
27.549 1
27.551 2
27.553 2
27.555 2
27.557 2
27.559 2
27.561 2
27.563 2
27.565 2
27.567 2
27.569 2
27.570 2
27.572 2
27.574 2
27.576 2
27.578 2
27.580 2
27.582 2
27.584 2
27.586 2
27.588 1
27.590 1
27.592 1
27.594 1
27.596 1
27.598 1
27.600 0
27.602 0
27.604 0
27.606 0
27.608 0
27.610 0
27.612 0
27.614 1
27.616 1
27.618 1
27.620 1
27.622 1
27.624 1
27.626 2
27.628 2
27.630 2
27.632 2
27.634 3
27.636 3
27.638 3
27.640 3
27.642 3
27.644 3
27.646 4
27.648 4
27.650 4
27.652 4
27.654 4
27.656 4
27.658 4
27.660 4
27.662 4
27.664 3
27.666 3
27.668 3
27.670 3
27.672 3
27.674 3
27.676 2
27.678 2
27.680 2
27.682 2
27.684 2
27.686 2
27.688 1
27.690 1
27.692 1
27.694 1
27.696 1
27.698 1
27.700 1
27.702 1
27.704 1
27.706 1
27.708 1
27.710 1
27.712 1
27.714 1
27.716 1
27.718 1
27.720 2
27.722 2
27.724 2
27.726 2
27.728 2
27.730 2
27.732 2
27.734 2
27.736 2
27.738 2
27.740 2
27.742 2
27.744 2
27.746 2
27.748 2
27.750 2
27.752 2
27.754 2
27.756 2
27.758 2
27.760 2
27.762 2
27.764 2
27.766 2
27.768 2
27.770 2
27.772 2
27.774 2
27.776 2
27.778 2
27.780 2
27.782 2
27.784 2
27.786 2
27.788 2
27.790 1
27.792 1
27.794 1
27.796 1
27.798 1
27.800 1
27.802 0
27.804 0
27.806 0
27.808 -0
27.810 -0
27.812 -1
27.813 -1
27.815 -1
27.817 -1
27.819 -1
27.821 -2
27.823 -2
27.825 -2
27.827 -2
27.829 -2
27.831 -2
27.833 -2
27.835 -2
27.837 -2
27.839 -2
27.841 -2
27.843 -2
27.845 -2
27.847 -2
27.849 -1
27.851 -1
27.853 -1
27.855 -1
27.857 -1
27.859 -1
27.861 -0
27.863 -0
27.865 0
27.867 0
27.869 0
27.871 1
27.873 1
27.875 1
27.877 1
27.879 1
27.881 1
27.883 1
27.885 1
27.887 1
27.889 1
27.891 1
27.893 1
27.895 1
27.897 1
27.899 1
27.901 1
27.903 1
27.905 1
27.907 0
27.909 0
27.911 0
27.913 0
27.915 0
27.917 1
27.919 1
27.921 1
27.923 1
27.925 1
27.927 1
27.929 1
27.931 1
27.933 1
27.935 1
27.937 1
27.939 1
27.941 1
27.943 1
27.945 1
27.947 1
27.949 1
27.951 1
27.953 2
27.955 2
27.957 2
27.959 2
27.961 2
27.963 2
27.965 2
27.967 2
27.969 2
27.971 1
27.973 1
27.975 1
27.977 1
27.979 1
27.981 1
27.983 1
27.985 1
27.987 1
27.989 1
27.991 1
27.993 1
27.995 1
27.997 2
27.999 2
28.001 2
28.003 2
28.005 2
28.007 2
28.009 2
28.011 2
28.013 2
28.015 2
28.017 1
28.019 1
28.021 1
28.023 1
28.025 1
28.027 1
28.029 1
28.031 1
28.033 1
28.035 1
28.037 1
28.039 1
28.041 1
28.043 0
28.045 0
28.047 0
28.049 -0
28.051 -0
28.053 -1
28.055 -1
28.057 -1
28.059 -1
28.061 -1
28.063 -1
28.065 -1
28.067 -1
28.069 -1
28.071 -1
28.073 -1
28.075 -1
28.077 -1
28.079 -1
28.081 -1
28.083 -1
28.085 -1
28.087 -1
28.089 -1
28.091 -1
28.093 -1
28.095 -1
28.097 -0
28.099 -0
28.101 -0
28.103 -0
28.105 0
28.107 0
28.109 0
28.111 1
28.113 1
28.115 1
28.117 1
28.119 1
28.121 2
28.123 2
28.125 2
28.127 2
28.129 2
28.131 3
28.133 3
28.135 3
28.137 3
28.139 3
28.141 3
28.143 3
28.145 3
28.147 3
28.149 3
28.151 3
28.153 3
28.155 3
28.157 3
28.159 3
28.161 3
28.163 3
28.165 3
28.167 3
28.169 3
28.171 3
28.173 3
28.175 2
28.177 2
28.179 2
28.181 2
28.183 2
28.185 2
28.187 1
28.189 1
28.191 1
28.193 1
28.195 1
28.197 1
28.199 1
28.201 1
28.203 1
28.205 1
28.207 1
28.209 1
28.211 1
28.213 1
28.215 1
28.217 1
28.219 1
28.221 1
28.223 1
28.225 1
28.227 1
28.229 1
28.231 2
28.233 2
28.235 2
28.237 2
28.239 2
28.241 2
28.243 2
28.245 2
28.247 2
28.249 2
28.251 2
28.253 2
28.255 2
28.257 2
28.259 2
28.261 2
28.263 2
28.265 2
28.267 2
28.269 2
28.271 3
28.273 3
28.275 3
28.277 3
28.279 3
28.281 3
28.283 3
28.285 3
28.287 3
28.289 3
28.291 3
28.293 2
28.295 2
28.297 2
28.298 2
28.300 2
28.302 2
28.304 2
28.306 2
28.308 2
28.310 2
28.312 2
28.314 2
28.316 2
28.318 2
28.320 2
28.322 2
28.324 2
28.326 2
28.328 1
28.330 1
28.332 1
28.334 1
28.336 1
28.338 1
28.340 1
28.342 0
28.344 0
28.346 0
28.348 0
28.350 0
28.352 -0
28.354 -0
28.356 -0
28.358 -0
28.360 -0
28.362 -0
28.364 -0
28.366 -0
28.368 -0
28.370 -0
28.372 -0
28.374 -0
28.376 -0
28.378 -0
28.380 -0
28.382 -0
28.384 0
28.386 0
28.388 0
28.390 0
28.392 1
28.394 1
28.396 1
28.398 1
28.400 1
28.402 2
28.404 2
28.406 2
28.408 2
28.410 2
28.412 2
28.414 2
28.416 2
28.418 2
28.420 2
28.422 3
28.424 3
28.426 3
28.428 3
28.430 3
28.432 2
28.434 2
28.436 2
28.438 2
28.440 2
28.442 2
28.444 2
28.446 2
28.448 2
28.450 2
28.452 2
28.454 2
28.456 1
28.458 1
28.460 1
28.462 1
28.464 1
28.466 1
28.468 1
28.470 0
28.472 0
28.474 0
28.476 0
28.478 -0
28.480 -0
28.482 -0
28.484 -0
28.486 -0
28.488 -0
28.490 -0
28.492 -1
28.494 -1
28.496 -1
28.498 -1
28.500 -1
28.502 -1
28.504 -1
28.506 -1
28.508 -1
28.510 -1
28.512 -1
28.514 -1
28.516 -1
28.518 -0
28.520 -0
28.522 -0
28.524 -0
28.526 -0
28.528 -0
28.530 0
28.532 0
28.534 0
28.536 0
28.538 1
28.540 1
28.542 1
28.544 1
28.547 1
28.549 1
28.551 2
28.553 2
28.555 2
28.557 2
28.559 2
28.561 2
28.563 2
28.565 2
28.567 2
28.569 2
28.571 2
28.573 2
28.575 2
28.577 2
28.579 2
28.581 2
28.583 2
28.585 2
28.587 2
28.589 2
28.591 2
28.593 2
28.595 2
28.597 2
28.599 2
28.601 2
28.603 2
28.605 2
28.607 2
28.609 2
28.611 2
28.613 2
28.615 2
28.617 2
28.619 2
28.621 2
28.623 2
28.625 2
28.627 2
28.629 2
28.631 2
28.633 2
28.635 2
28.637 2
28.639 2
28.641 1
28.643 1
28.645 1
28.647 1
28.649 1
28.651 0
28.653 0
28.655 0
28.657 0
28.659 -0
28.661 -0
28.663 -0
28.665 -0
28.667 -1
28.669 -1
28.671 -1
28.673 -1
28.675 -1
28.677 -1
28.679 -1
28.681 -1
28.683 -1
28.685 -1
28.687 -1
28.689 -0
28.691 -0
28.693 -0
28.695 -0
28.697 0
28.699 0
28.701 0
28.703 1
28.705 1
28.707 1
28.709 1
28.711 1
28.713 1
28.715 1
28.717 2
28.719 2
28.721 2
28.723 2
28.725 2
28.727 2
28.729 2
28.731 2
28.733 2
28.735 2
28.737 3
28.739 3
28.741 3
28.743 3
28.745 3
28.747 3
28.749 3
28.751 3
28.753 3
28.755 3
28.757 3
28.759 3
28.761 3
28.763 3
28.765 3
28.767 3
28.769 3
28.771 3
28.773 3
28.775 3
28.777 3
28.779 3
28.781 3
28.783 3
28.785 3
28.787 2
28.789 2
28.791 2
28.793 2
28.795 2
28.797 2
28.799 2
28.801 1
28.803 1
28.805 1
28.807 1
28.809 1
28.811 1
28.813 1
28.815 1
28.817 1
28.819 1
28.821 1
28.823 1
28.825 1
28.827 1
28.829 1
28.831 1
28.833 1
28.835 1
28.837 1
28.839 1
28.841 1
28.843 1
28.845 1
28.847 1
28.849 2
28.851 2
28.853 2
28.855 2
28.857 2
28.859 2
28.861 2
28.863 2
28.865 3
28.867 3
28.869 3
28.871 3
28.873 3
28.875 3
28.877 3
28.879 3
28.881 3
28.883 3
28.885 3
28.887 3
28.889 3
28.891 3
28.893 3
28.895 3
28.897 3
28.899 3
28.901 4
28.903 4
28.905 4
28.907 4
28.909 4
28.911 4
28.913 4
28.915 4
28.917 4
28.919 4
28.921 4
28.923 4
28.925 4
28.927 4
28.929 4
28.931 4
28.933 4
28.935 4
28.937 4
28.939 4
28.941 4
28.943 3
28.945 3
28.947 3
28.949 3
28.951 3
28.953 3
28.955 3
28.957 3
28.959 3
28.961 3
28.963 3
28.965 2
28.967 2
28.969 2
28.971 2
28.973 2
28.975 2
28.977 2
28.979 2
28.981 2
28.983 2
28.985 1
28.987 1
28.989 1
28.991 1
28.993 1
28.995 1
28.997 1
28.999 1
29.001 1
29.003 1
29.005 1
29.007 1
29.009 1
29.011 1
29.013 1
29.015 1
29.017 1
29.019 1
29.021 1
29.023 1
29.025 1
29.027 1
29.029 1
29.031 2
29.034 2
29.036 2
29.038 2
29.040 2
29.042 2
29.044 2
29.046 2
29.048 2
29.050 2
29.052 3
29.054 3
29.056 3
29.058 3
29.060 3
29.062 3
29.064 3
29.066 3
29.068 3
29.070 3
29.072 3
29.074 3
29.076 3
29.078 3
29.080 3
29.082 3
29.084 3
29.086 2
29.088 2
29.090 2
29.092 2
29.094 2
29.096 2
29.098 2
29.100 2
29.102 1
29.104 1
29.106 1
29.108 1
29.110 1
29.112 1
29.114 1
29.116 1
29.118 1
29.120 1
29.122 1
29.124 1
29.126 1
29.128 1
29.130 1
29.132 1
29.134 1
29.136 1
29.138 1
29.140 1
29.142 1
29.144 1
29.146 1
29.148 1
29.150 2
29.152 2
29.154 2
29.156 2
29.158 2
29.160 2
29.162 2
29.164 3
29.166 3
29.168 3
29.170 3
29.172 3
29.174 3
29.176 3
29.178 3
29.180 3
29.182 3
29.184 3
29.186 3
29.188 3
29.190 2
29.192 2
29.194 2
29.196 2
29.198 2
29.200 2
29.202 2
29.204 1
29.206 1
29.208 1
29.210 1
29.212 1
29.214 1
29.216 1
29.218 1
29.220 1
29.222 1
29.224 1
29.226 1
29.228 1
29.230 0
29.232 1
29.234 1
29.236 1
29.238 1
29.240 1
29.242 1
29.244 1
29.246 1
29.248 1
29.250 1
29.252 1
29.254 1
29.256 1
29.258 1
29.260 1
29.262 1
29.264 2
29.266 2
29.268 1
29.270 1
29.272 1
29.274 1
29.276 1
29.279 1
29.281 1
29.283 1
29.285 1
29.287 2
29.289 2
29.291 2
29.293 2
29.295 2
29.297 2
29.299 2
29.301 2
29.303 2
29.305 3
29.307 3
29.309 3
29.311 3
29.313 3
29.315 3
29.317 3
29.319 3
29.321 3
29.323 3
29.325 3
29.327 3
29.329 3
29.331 3
29.333 3
29.335 3
29.337 3
29.339 3
29.341 3
29.343 3
29.345 3
29.347 3
29.349 3
29.351 3
29.353 3
29.355 3
29.357 3
29.359 3
29.361 3
29.363 3
29.365 3
29.367 3
29.369 3
29.371 3
29.373 3
29.375 3
29.377 2
29.379 2
29.381 2
29.383 2
29.385 2
29.387 2
29.389 2
29.391 1
29.393 1
29.395 1
29.397 1
29.399 0
29.401 0
29.403 -0
29.405 -0
29.407 -1
29.409 -1
29.411 -1
29.413 -1
29.415 -1
29.417 -1
29.419 -1
29.421 -1
29.423 -1
29.425 -1
29.427 -1
29.429 -1
29.431 -1
29.433 -0
29.435 0
29.437 0
29.439 1
29.441 1
29.443 2
29.445 2
29.447 3
29.449 3
29.451 3
29.453 4
29.455 4
29.457 4
29.459 5
29.461 5
29.463 5
29.465 5
29.468 5
29.470 5
29.472 5
29.474 5
29.476 5
29.478 5
29.480 4
29.482 4
29.484 4
29.486 4
29.488 3
29.490 3
29.492 3
29.494 2
29.496 2
29.498 1
29.500 1
29.502 1
29.504 1
29.506 0
29.508 0
29.510 0
29.512 -0
29.514 -0
29.516 -0
29.518 -0
29.520 -0
29.522 0
29.524 0
29.526 0
29.528 0
29.530 1
29.532 1
29.534 1
29.536 1
29.538 1
29.540 1
29.542 1
29.544 1
29.546 2
29.548 2
29.550 2
29.552 2
29.554 2
29.556 2
29.558 2
29.560 2
29.562 2
29.564 2
29.566 2
29.568 2
29.570 2
29.572 2
29.574 2
29.576 2
29.578 2
29.580 2
29.582 2
29.584 1
29.586 1
29.588 1
29.590 1
29.592 1
29.594 1
29.596 1
29.598 2
29.600 2
29.602 2
29.604 2
29.606 2
29.608 2
29.610 2
29.612 2
29.614 2
29.616 2
29.618 2
29.620 2
29.622 3
29.624 3
29.627 3
29.629 3
29.631 3
29.633 3
29.635 3
29.637 3
29.639 3
29.641 3
29.643 3
29.645 3
29.647 3
29.649 3
29.651 3
29.653 3
29.655 3
29.657 3
29.659 2
29.661 2
29.663 2
29.665 2
29.667 2
29.669 2
29.671 2
29.673 2
29.675 2
29.677 2
29.679 2
29.681 2
29.683 2
29.685 2
29.687 2
29.689 2
29.691 2
29.693 2
29.695 2
29.697 2
29.699 2
29.701 2
29.703 2
29.705 2
29.707 2
29.709 2
29.711 2
29.713 2
29.715 3
29.717 3
29.719 3
29.721 3
29.723 3
29.725 3
29.727 3
29.729 3
29.731 3
29.733 3
29.735 3
29.737 3
29.739 3
29.741 3
29.743 3
29.745 2
29.747 2
29.749 2
29.751 2
29.753 2
29.755 1
29.757 1
29.759 1
29.761 1
29.763 1
29.765 0
29.768 0
29.770 -0
29.772 -0
29.774 -0
29.776 -1
29.778 -1
29.780 -1
29.782 -1
29.784 -1
29.786 -1
29.788 -1
29.790 -1
29.792 -1
29.794 -1
29.796 -1
29.798 -1
29.800 -1
29.802 -1
29.804 -1
29.806 -1
29.808 -1
29.810 -1
29.812 -0
29.814 -0
29.816 -0
29.818 0
29.820 0
29.822 0
29.824 1
29.826 1
29.828 1
29.830 1
29.832 1
29.834 1
29.836 1
29.838 1
29.840 1
29.842 1
29.844 1
29.846 1
29.848 1
29.850 1
29.852 1
29.854 1
29.856 1
29.858 1
29.860 2
29.862 2
29.864 2
29.866 2
29.868 2
29.870 2
29.872 2
29.874 2
29.876 2
29.878 2
29.880 3
29.882 3
29.884 3
29.886 3
29.888 3
29.890 3
29.892 3
29.894 3
29.897 3
29.899 3
29.901 3
29.903 3
29.905 3
29.907 3
29.909 3
29.911 3
29.913 3
29.915 2
29.917 2
29.919 2
29.921 2
29.923 2
29.925 2
29.927 1
29.929 1
29.931 1
29.933 1
29.935 1
29.937 1
29.939 1
29.941 1
29.943 1
29.945 1
29.947 1
29.949 1
29.951 1
29.953 1
29.955 1
29.957 1
29.959 1
29.961 1
29.963 1
29.965 1
29.967 2
29.969 2
29.971 2
29.973 2
29.975 2
29.977 2
29.979 2
29.981 2
29.983 2
29.985 2
29.987 3
29.989 3
29.991 3
29.993 3
29.995 3
29.997 3
29.999 3
30.001 3
30.003 2
30.005 2
30.007 2
30.009 2
30.011 2
30.014 2
30.016 2
30.018 2
30.020 2
30.022 1
30.024 1
30.026 1
30.028 1
30.030 1
30.032 1
30.034 1
30.036 1
30.038 0
30.040 0
30.042 0
30.044 0
30.046 0
30.048 0
30.050 0
30.052 0
30.054 0
30.056 0
30.058 0
30.060 0
30.062 0
30.064 0
30.066 0
30.068 0
30.070 1
30.072 1
30.074 1
30.076 1
30.078 1
30.080 1
30.082 1
30.084 2
30.086 2
30.088 2
30.090 2
30.092 2
30.094 2
30.096 2
30.098 3
30.100 3
30.102 3
30.104 3
30.106 3
30.108 3
30.110 3
30.112 3
30.114 3
30.116 3
30.118 3
30.120 3
30.122 2
30.125 2
30.127 2
30.129 2
30.131 2
30.133 2
30.135 2
30.137 2
30.139 1
30.141 1
30.143 1
30.145 1
30.147 1
30.149 1
30.151 1
30.153 1
30.155 1
30.157 1
30.159 1
30.161 1
30.163 1
30.165 1
30.167 2
30.169 2
30.171 2
30.173 2
30.175 2
30.177 2
30.179 3
30.181 3
30.183 3
30.185 3
30.187 3
30.189 3
30.191 3
30.193 3
30.195 3
30.197 3
30.199 3
30.201 3
30.203 3
30.205 3
30.207 3
30.209 3
30.211 3
30.213 2
30.215 2
30.217 2
30.219 2
30.221 2
30.223 2
30.225 2
30.228 2
30.230 2
30.232 2
30.234 1
30.236 1
30.238 1
30.240 1
30.242 1
30.244 1
30.246 2
30.248 2
30.250 2
30.252 2
30.254 2
30.256 2
30.258 2
30.260 2
30.262 2
30.264 2
30.266 2
30.268 2
30.270 2
30.272 2
30.274 2
30.276 2
30.278 2
30.280 2
30.282 2
30.284 2
30.286 2
30.288 2
30.290 2
30.292 2
30.294 2
30.296 2
30.298 2
30.300 2
30.302 1
30.304 1
30.306 1
30.308 1
30.310 1
30.312 1
30.314 1
30.316 1
30.318 1
30.320 1
30.322 1
30.325 1
30.327 1
30.329 1
30.331 1
30.333 1
30.335 1
30.337 1
30.339 1
30.341 1
30.343 1
30.345 1
30.347 1
30.349 1
30.351 1
30.353 1
30.355 1
30.357 1
30.359 1
30.361 1
30.363 1
30.365 1
30.367 1
30.369 1
30.371 1
30.373 1
30.375 1
30.377 1
30.379 1
30.381 1
30.383 1
30.385 2
30.387 2
30.389 2
30.391 2
30.393 2
30.395 2
30.397 2
30.399 2
30.401 2
30.403 2
30.405 2
30.407 2
30.409 2
30.411 2
30.413 2
30.415 2
30.418 2
30.420 2
30.422 2
30.424 2
30.426 1
30.428 1
30.430 1
30.432 1
30.434 1
30.436 1
30.438 1
30.440 1
30.442 1
30.444 1
30.446 0
30.448 0
30.450 0
30.452 0
30.454 0
30.456 -0
30.458 -0
30.460 -0
30.462 -0
30.464 -0
30.466 -0
30.468 -0
30.470 -0
30.472 -0
30.474 -0
30.476 -0
30.478 -0
30.480 -0
30.482 -0
30.484 -0
30.486 -0
30.488 0
30.490 0
30.492 0
30.494 0
30.496 0
30.498 0
30.500 1
30.502 1
30.504 1
30.507 1
30.509 1
30.511 1
30.513 1
30.515 1
30.517 1
30.519 1
30.521 1
30.523 1
30.525 1
30.527 2
30.529 2
30.531 2
30.533 2
30.535 2
30.537 2
30.539 2
30.541 2
30.543 2
30.545 3
30.547 3
30.549 3
30.551 3
30.553 3
30.555 3
30.557 3
30.559 4
30.561 4
30.563 4
30.565 4
30.567 4
30.569 4
30.571 4
30.573 5
30.575 5
30.577 5
30.579 5
30.581 5
30.583 5
30.585 5
30.587 5
30.589 5
30.592 5
30.594 5
30.596 5
30.598 4
30.600 4
30.602 4
30.604 4
30.606 4
30.608 4
30.610 4
30.612 4
30.614 3
30.616 3
30.618 3
30.620 3
30.622 3
30.624 3
30.626 3
30.628 3
30.630 3
30.632 3
30.634 3
30.636 3
30.638 3
30.640 3
30.642 3
30.644 3
30.646 3
30.648 3
30.650 3
30.652 3
30.654 3
30.656 3
30.658 3
30.660 3
30.662 3
30.664 3
30.666 3
30.668 3
30.670 3
30.672 3
30.675 3
30.677 3
30.679 3
30.681 3
30.683 3
30.685 3
30.687 2
30.689 2
30.691 2
30.693 2
30.695 2
30.697 2
30.699 2
30.701 2
30.703 2
30.705 1
30.707 1
30.709 1
30.711 1
30.713 1
30.715 1
30.717 1
30.719 1
30.721 2
30.723 2
30.725 2
30.727 2
30.729 2
30.731 2
30.733 2
30.735 2
30.737 2
30.739 2
30.741 2
30.743 2
30.745 2
30.747 3
30.749 3
30.751 3
30.754 3
30.756 3
30.758 3
30.760 3
30.762 3
30.764 3
30.766 3
30.768 3
30.770 3
30.772 3
30.774 3
30.776 3
30.778 3
30.780 3
30.782 3
30.784 3
30.786 3
30.788 3
30.790 3
30.792 3
30.794 3
30.796 3
30.798 3
30.800 3
30.802 2
30.804 2
30.806 2
30.808 2
30.810 2
30.812 2
30.814 2
30.816 2
30.818 2
30.820 2
30.822 2
30.824 2
30.826 2
30.828 2
30.831 2
30.833 2
30.835 2
30.837 2
30.839 2
30.841 2
30.843 2
30.845 2
30.847 2
30.849 2
30.851 2
30.853 2
30.855 2
30.857 2
30.859 3
30.861 3
30.863 3
30.865 3
30.867 3
30.869 3
30.871 3
30.873 3
30.875 3
30.877 3
30.879 3
30.881 3
30.883 3
30.885 3
30.887 2
30.889 2
30.891 2
30.893 2
30.895 2
30.897 2
30.899 1
30.901 1
30.904 1
30.906 1
30.908 0
30.910 0
30.912 0
30.914 -0
30.916 -0
30.918 -0
30.920 -1
30.922 -1
30.924 -1
30.926 -1
30.928 -1
30.930 -1
30.932 -1
30.934 -1
30.936 -1
30.938 -1
30.940 -1
30.942 -1
30.944 -1
30.946 -1
30.948 -1
30.950 -0
30.952 -0
30.954 -0
30.956 -0
30.958 -0
30.960 -0
30.962 -0
30.964 -0
30.966 0
30.968 0
30.970 0
30.972 0
30.974 0
30.977 0
30.979 0
30.981 0
30.983 0
30.985 0
30.987 1
30.989 1
30.991 1
30.993 1
30.995 1
30.997 1
30.999 1
31.001 1
31.003 2
31.005 2
31.007 2
31.009 2
31.011 2
31.013 2
31.015 2
31.017 3
31.019 3
31.021 3
31.023 3
31.025 3
31.027 3
31.029 3
31.031 3
31.033 3
31.035 3
31.037 2
31.039 2
31.041 2
31.043 2
31.046 2
31.048 2
31.050 2
31.052 2
31.054 2
31.056 1
31.058 1
31.060 1
31.062 1
31.064 1
31.066 1
31.068 0
31.070 0
31.072 0
31.074 0
31.076 -0
31.078 -0
31.080 -0
31.082 -0
31.084 -0
31.086 -0
31.088 -0
31.090 0
31.092 0
31.094 0
31.096 0
31.098 1
31.100 1
31.102 1
31.104 1
31.106 1
31.108 1
31.110 1
31.112 1
31.115 1
31.117 2
31.119 2
31.121 2
31.123 2
31.125 2
31.127 3
31.129 3
31.131 3
31.133 3
31.135 3
31.137 3
31.139 4
31.141 4
31.143 4
31.145 4
31.147 4
31.149 4
31.151 4
31.153 4
31.155 4
31.157 4
31.159 4
31.161 4
31.163 4
31.165 4
31.167 4
31.169 4
31.171 4
31.173 4
31.175 4
31.177 4
31.179 4
31.182 4
31.184 4
31.186 4
31.188 4
31.190 3
31.192 3
31.194 3
31.196 3
31.198 3
31.200 3
31.202 2
31.204 2
31.206 2
31.208 2
31.210 2
31.212 2
31.214 2
31.216 2
31.218 2
31.220 2
31.222 2
31.224 2
31.226 2
31.228 2
31.230 2
31.232 2
31.234 2
31.236 2
31.238 2
31.240 2
31.242 2
31.244 2
31.247 2
31.249 3
31.251 3
31.253 3
31.255 3
31.257 3
31.259 4
31.261 4
31.263 4
31.265 4
31.267 4
31.269 4
31.271 5
31.273 5
31.275 5
31.277 5
31.279 5
31.281 5
31.283 5
31.285 5
31.287 5
31.289 5
31.291 5
31.293 5
31.295 5
31.297 4
31.299 4
31.301 4
31.303 4
31.305 4
31.307 4
31.309 3
31.312 3
31.314 3
31.316 3
31.318 3
31.320 3
31.322 2
31.324 2
31.326 2
31.328 2
31.330 2
31.332 2
31.334 2
31.336 2
31.338 2
31.340 2
31.342 2
31.344 2
31.346 2
31.348 2
31.350 2
31.352 2
31.354 2
31.356 3
31.358 3
31.360 3
31.362 3
31.364 3
31.366 3
31.368 3
31.370 3
31.373 3
31.375 3
31.377 3
31.379 3
31.381 3
31.383 3
31.385 3
31.387 3
31.389 3
31.391 3
31.393 2
31.395 2
31.397 2
31.399 2
31.401 2
31.403 2
31.405 2
31.407 2
31.409 2
31.411 2
31.413 2
31.415 2
31.417 2
31.419 2
31.421 2
31.423 2
31.425 1
31.427 1
31.429 1
31.431 1
31.433 1
31.436 1
31.438 1
31.440 1
31.442 1
31.444 1
31.446 1
31.448 1
31.450 1
31.452 1
31.454 1
31.456 1
31.458 1
31.460 1
31.462 1
31.464 1
31.466 1
31.468 1
31.470 1
31.472 1
31.474 1
31.476 1
31.478 1
31.480 0
31.482 0
31.484 0
31.486 0
31.488 0
31.490 1
31.492 1
31.495 1
31.497 1
31.499 1
31.501 1
31.503 1
31.505 1
31.507 1
31.509 1
31.511 1
31.513 1
31.515 1
31.517 1
31.519 1
31.521 2
31.523 2
31.525 2
31.527 2
31.529 2
31.531 3
31.533 3
31.535 3
31.537 3
31.539 3
31.541 3
31.543 3
31.545 3
31.547 3
31.549 3
31.551 3
31.554 3
31.556 3
31.558 3
31.560 3
31.562 3
31.564 2
31.566 2
31.568 2
31.570 2
31.572 2
31.574 2
31.576 2
31.578 1
31.580 1
31.582 1
31.584 1
31.586 1
31.588 1
31.590 1
31.592 0
31.594 0
31.596 0
31.598 0
31.600 0
31.602 0
31.604 0
31.606 0
31.608 1
31.610 1
31.613 1
31.615 1
31.617 1
31.619 1
31.621 1
31.623 1
31.625 2
31.627 2
31.629 2
31.631 2
31.633 2
31.635 2
31.637 2
31.639 2
31.641 2
31.643 2
31.645 2
31.647 2
31.649 2
31.651 2
31.653 2
31.655 2
31.657 2
31.659 2
31.661 2
31.663 2
31.665 2
31.668 2
31.670 2
31.672 2
31.674 2
31.676 2
31.678 1
31.680 1
31.682 1
31.684 1
31.686 1
31.688 1
31.690 1
31.692 1
31.694 1
31.696 1
31.698 1
31.700 1
31.702 1
31.704 1
31.706 2
31.708 2
31.710 2
31.712 2
31.714 2
31.716 2
31.718 2
31.720 2
31.722 2
31.725 2
31.727 2
31.729 2
31.731 2
31.733 2
31.735 2
31.737 2
31.739 3
31.741 3
31.743 3
31.745 3
31.747 3
31.749 4
31.751 4
31.753 4
31.755 4
31.757 4
31.759 4
31.761 5
31.763 5
31.765 5
31.767 5
31.769 5
31.771 5
31.773 5
31.775 5
31.777 5
31.780 5
31.782 5
31.784 4
31.786 4
31.788 4
31.790 4
31.792 4
31.794 4
31.796 3
31.798 3
31.800 3
31.802 3
31.804 3
31.806 3
31.808 2
31.810 2
31.812 2
31.814 2
31.816 2
31.818 2
31.820 2
31.822 2
31.824 2
31.826 2
31.828 2
31.830 2
31.833 2
31.835 2
31.837 2
31.839 2
31.841 2
31.843 2
31.845 2
31.847 3
31.849 3
31.851 3
31.853 3
31.855 3
31.857 4
31.859 4
31.861 4
31.863 4
31.865 4
31.867 5
31.869 5
31.871 5
31.873 5
31.875 5
31.877 5
31.879 5
31.881 5
31.883 5
31.885 5
31.888 5
31.890 5
31.892 4
31.894 4
31.896 4
31.898 4
31.900 3
31.902 3
31.904 3
31.906 3
31.908 2
31.910 2
31.912 1
31.914 1
31.916 1
31.918 0
31.920 0
31.922 -0
31.924 -0
31.926 -1
31.928 -1
31.930 -1
31.932 -1
31.934 -1
31.936 -1
31.939 -1
31.941 -1
31.943 -1
31.945 -1
31.947 -1
31.949 -0
31.951 -0
31.953 -0
31.955 0
31.957 0
31.959 1
31.961 1
31.963 1
31.965 1
31.967 1
31.969 1
31.971 2
31.973 2
31.975 2
31.977 2
31.979 2
31.981 2
31.983 2
31.985 2
31.987 2
31.989 2
31.992 2
31.994 2
31.996 2
31.998 2
32.000 2
32.002 2
32.004 2
32.006 2
32.008 2
32.010 2
32.012 2
32.014 3
32.016 3
32.018 3
32.020 3
32.022 3
32.024 3
32.026 3
32.028 3
32.030 3
32.032 3
32.034 3
32.036 3
32.038 3
32.040 3
32.043 3
32.045 3
32.047 3
32.049 3
32.051 2
32.053 2
32.055 2
32.057 2
32.059 2
32.061 2
32.063 1
32.065 1
32.067 1
32.069 1
32.071 1
32.073 1
32.075 0
32.077 1
32.079 1
32.081 1
32.083 1
32.085 1
32.087 1
32.089 1
32.092 2
32.094 2
32.096 2
32.098 3
32.100 3
32.102 3
32.104 4
32.106 4
32.108 4
32.110 5
32.112 5
32.114 5
32.116 5
32.118 5
32.120 6
32.122 6
32.124 6
32.126 6
32.128 6
32.130 6
32.132 6
32.134 6
32.136 6
32.138 6
32.140 6
32.143 6
32.145 6
32.147 5
32.149 5
32.151 5
32.153 5
32.155 5
32.157 4
32.159 4
32.161 4
32.163 3
32.165 3
32.167 3
32.169 3
32.171 2
32.173 2
32.175 2
32.177 2
32.179 2
32.181 2
32.183 2
32.185 2
32.187 2
32.189 1
32.192 1
32.194 1
32.196 1
32.198 1
32.200 1
32.202 1
32.204 1
32.206 1
32.208 1
32.210 2
32.212 2
32.214 2
32.216 2
32.218 2
32.220 2
32.222 2
32.224 3
32.226 3
32.228 3
32.230 3
32.232 3
32.234 3
32.236 4
32.238 4
32.241 4
32.243 4
32.245 4
32.247 4
32.249 4
32.251 4
32.253 4
32.255 4
32.257 4
32.259 4
32.261 3
32.263 3
32.265 3
32.267 3
32.269 3
32.271 3
32.273 3
32.275 3
32.277 2
32.279 2
32.281 2
32.283 2
32.285 2
32.288 2
32.290 1
32.292 1
32.294 1
32.296 1
32.298 1
32.300 1
32.302 0
32.304 0
32.306 0
32.308 0
32.310 0
32.312 0
32.314 0
32.316 0
32.318 0
32.320 0
32.322 0
32.324 0
32.326 0
32.328 0
32.330 1
32.332 1
32.335 1
32.337 1
32.339 1
32.341 1
32.343 1
32.345 1
32.347 1
32.349 1
32.351 1
32.353 1
32.355 1
32.357 1
32.359 2
32.361 2
32.363 2
32.365 2
32.367 2
32.369 2
32.371 2
32.373 2
32.375 2
32.377 2
32.379 2
32.382 2
32.384 2
32.386 2
32.388 2
32.390 2
32.392 2
32.394 2
32.396 2
32.398 2
32.400 2
32.402 2
32.404 2
32.406 2
32.408 2
32.410 1
32.412 1
32.414 1
32.416 1
32.418 1
32.420 1
32.422 1
32.424 0
32.426 0
32.429 0
32.431 -0
32.433 -0
32.435 -0
32.437 -0
32.439 -0
32.441 -0
32.443 -0
32.445 -0
32.447 -0
32.449 -0
32.451 -0
32.453 -0
32.455 -0
32.457 -0
32.459 0
32.461 0
32.463 0
32.465 0
32.467 0
32.469 1
32.471 1
32.474 1
32.476 1
32.478 1
32.480 1
32.482 1
32.484 1
32.486 1
32.488 1
32.490 1
32.492 1
32.494 1
32.496 1
32.498 1
32.500 1
32.502 1
32.504 1
32.506 1
32.508 1
32.510 1
32.512 1
32.514 1
32.516 1
32.519 1
32.521 1
32.523 1
32.525 1
32.527 1
32.529 1
32.531 2
32.533 2
32.535 2
32.537 2
32.539 2
32.541 2
32.543 2
32.545 2
32.547 3
32.549 3
32.551 3
32.553 3
32.555 3
32.557 3
32.559 3
32.561 3
32.564 3
32.566 3
32.568 3
32.570 3
32.572 4
32.574 4
32.576 4
32.578 4
32.580 4
32.582 4
32.584 4
32.586 4
32.588 4
32.590 4
32.592 4
32.594 4
32.596 4
32.598 4
32.600 4
32.602 4
32.604 4
32.606 4
32.609 4
32.611 3
32.613 3
32.615 3
32.617 3
32.619 3
32.621 3
32.623 3
32.625 3
32.627 3
32.629 2
32.631 2
32.633 2
32.635 2
32.637 2
32.639 1
32.641 1
32.643 1
32.645 1
32.647 1
32.649 1
32.652 1
32.654 1
32.656 1
32.658 1
32.660 1
32.662 1
32.664 1
32.666 1
32.668 1
32.670 1
32.672 1
32.674 1
32.676 1
32.678 1
32.680 1
32.682 1
32.684 1
32.686 1
32.688 1
32.690 1
32.692 1
32.695 2
32.697 2
32.699 2
32.701 2
32.703 2
32.705 2
32.707 2
32.709 3
32.711 3
32.713 3
32.715 3
32.717 3
32.719 3
32.721 3
32.723 3
32.725 3
32.727 3
32.729 3
32.731 3
32.733 3
32.735 3
32.738 3
32.740 3
32.742 3
32.744 3
32.746 3
32.748 3
32.750 3
32.752 3
32.754 3
32.756 3
32.758 3
32.760 3
32.762 2
32.764 2
32.766 2
32.768 2
32.770 2
32.772 1
32.774 1
32.776 1
32.778 1
32.781 1
32.783 1
32.785 1
32.787 1
32.789 1
32.791 1
32.793 1
32.795 1
32.797 1
32.799 1
32.801 1
32.803 1
32.805 1
32.807 1
32.809 1
32.811 1
32.813 1
32.815 2
32.817 2
32.819 2
32.822 2
32.824 3
32.826 3
32.828 3
32.830 4
32.832 4
32.834 4
32.836 4
32.838 5
32.840 5
32.842 5
32.844 5
32.846 5
32.848 5
32.850 5
32.852 5
32.854 5
32.856 5
32.858 5
32.860 5
32.862 5
32.865 5
32.867 5
32.869 5
32.871 4
32.873 4
32.875 4
32.877 4
32.879 4
32.881 4
32.883 3
32.885 3
32.887 3
32.889 3
32.891 3
32.893 3
32.895 2
32.897 2
32.899 2
32.901 2
32.903 2
32.906 2
32.908 2
32.910 2
32.912 2
32.914 2
32.916 2
32.918 2
32.920 2
32.922 2
32.924 2
32.926 2
32.928 2
32.930 2
32.932 2
32.934 1
32.936 1
32.938 1
32.940 1
32.942 1
32.944 1
32.947 1
32.949 1
32.951 1
32.953 1
32.955 1
32.957 1
32.959 1
32.961 1
32.963 1
32.965 1
32.967 1
32.969 1
32.971 1
32.973 1
32.975 1
32.977 2
32.979 2
32.981 2
32.983 2
32.985 2
32.988 2
32.990 3
32.992 3
32.994 3
32.996 3
32.998 3
33.000 4
33.002 4
33.004 4
33.006 4
33.008 4
33.010 5
33.012 5
33.014 5
33.016 5
33.018 5
33.020 5
33.022 5
33.024 5
33.026 5
33.029 5
33.031 5
33.033 5
33.035 5
33.037 5
33.039 5
33.041 5
33.043 5
33.045 4
33.047 4
33.049 4
33.051 4
33.053 4
33.055 4
33.057 4
33.059 3
33.061 3
33.063 3
33.065 3
33.068 3
33.070 2
33.072 2
33.074 2
33.076 2
33.078 2
33.080 2
33.082 2
33.084 2
33.086 2
33.088 2
33.090 1
33.092 1
33.094 1
33.096 1
33.098 1
33.100 1
33.102 2
33.104 2
33.107 2
33.109 2
33.111 1
33.113 1
33.115 1
33.117 1
33.119 1
33.121 1
33.123 1
33.125 1
33.127 1
33.129 1
33.131 2
33.133 2
33.135 2
33.137 2
33.139 2
33.141 2
33.143 2
33.145 2
33.148 2
33.150 2
33.152 2
33.154 2
33.156 2
33.158 2
33.160 2
33.162 2
33.164 2
33.166 2
33.168 2
33.170 2
33.172 2
33.174 2
33.176 2
33.178 2
33.180 2
33.182 2
33.184 2
33.187 2
33.189 2
33.191 2
33.193 2
33.195 2
33.197 2
33.199 2
33.201 2
33.203 2
33.205 2
33.207 2
33.209 2
33.211 2
33.213 2
33.215 2
33.217 2
33.219 2
33.221 2
33.224 2
33.226 3
33.228 3
33.230 3
33.232 3
33.234 3
33.236 3
33.238 3
33.240 3
33.242 3
33.244 3
33.246 4
33.248 4
33.250 4
33.252 4
33.254 4
33.256 4
33.258 4
33.260 4
33.263 4
33.265 4
33.267 4
33.269 4
33.271 4
33.273 4
33.275 3
33.277 3
33.279 3
33.281 3
33.283 3
33.285 3
33.287 3
33.289 3
33.291 3
33.293 3
33.295 3
33.297 3
33.299 3
33.302 2
33.304 2
33.306 2
33.308 2
33.310 2
33.312 2
33.314 2
33.316 2
33.318 2
33.320 2
33.322 2
33.324 2
33.326 2
33.328 2
33.330 2
33.332 2
33.334 2
33.336 2
33.339 2
33.341 2
33.343 2
33.345 2
33.347 2
33.349 1
33.351 1
33.353 1
33.355 1
33.357 1
33.359 1
33.361 1
33.363 1
33.365 1
33.367 0
33.369 0
33.371 0
33.373 0
33.376 0
33.378 0
33.380 -0
33.382 -0
33.384 -0
33.386 -0
33.388 -0
33.390 -0
33.392 -0
33.394 -0
33.396 -0
33.398 -0
33.400 0
33.402 0
33.404 0
33.406 0
33.408 0
33.410 0
33.412 1
33.415 1
33.417 1
33.419 1
33.421 1
33.423 1
33.425 1
33.427 1
33.429 2
33.431 2
33.433 2
33.435 2
33.437 2
33.439 2
33.441 2
33.443 2
33.445 2
33.447 2
33.449 2
33.452 2
33.454 2
33.456 2
33.458 2
33.460 2
33.462 2
33.464 2
33.466 2
33.468 2
33.470 2
33.472 2
33.474 1
33.476 1
33.478 1
33.480 1
33.482 1
33.484 1
33.486 1
33.489 1
33.491 1
33.493 1
33.495 1
33.497 0
33.499 0
33.501 0
33.503 0
33.505 0
33.507 0
33.509 0
33.511 0
33.513 -0
33.515 -0
33.517 -0
33.519 -0
33.521 -0
33.524 -0
33.526 -0
33.528 -0
33.530 0
33.532 0
33.534 0
33.536 0
33.538 0
33.540 0
33.542 0
33.544 0
33.546 0
33.548 0
33.550 0
33.552 0
33.554 0
33.556 1
33.558 1
33.561 1
33.563 1
33.565 1
33.567 1
33.569 1
33.571 1
33.573 1
33.575 1
33.577 1
33.579 1
33.581 1
33.583 1
33.585 1
33.587 1
33.589 1
33.591 1
33.593 1
33.596 1
33.598 1
33.600 1
33.602 1
33.604 1
33.606 1
33.608 1
33.610 1
33.612 1
33.614 1
33.616 1
33.618 1
33.620 1
33.622 1
33.624 1
33.626 1
33.628 1
33.630 1
33.633 1
33.635 1
33.637 1
33.639 1
33.641 1
33.643 1
33.645 1
33.647 1
33.649 1
33.651 1
33.653 1
33.655 1
33.657 1
33.659 1
33.661 1
33.663 1
33.665 1
33.668 1
33.670 1
33.672 2
33.674 2
33.676 2
33.678 2
33.680 2
33.682 2
33.684 2
33.686 2
33.688 2
33.690 2
33.692 2
33.694 2
33.696 2
33.698 2
33.700 2
33.703 1
33.705 1
33.707 1
33.709 1
33.711 1
33.713 1
33.715 1
33.717 1
33.719 1
33.721 1
33.723 1
33.725 0
33.727 0
33.729 0
33.731 0
33.733 0
33.735 -0
33.738 -0
33.740 -0
33.742 -0
33.744 -0
33.746 -0
33.748 -0
33.750 -0
33.752 -1
33.754 -1
33.756 -1
33.758 -1
33.760 -1
33.762 -1
33.764 -1
33.766 -1
33.768 -1
33.770 -1
33.773 -1
33.775 -1
33.777 -1
33.779 -1
33.781 -1
33.783 -1
33.785 -1
33.787 -1
33.789 -1
33.791 -1
33.793 -1
33.795 -1
33.797 -1
33.799 -2
33.801 -2
33.803 -2
33.805 -2
33.808 -2
33.810 -2
33.812 -2
33.814 -2
33.816 -2
33.818 -2
33.820 -2
33.822 -2
33.824 -2
33.826 -2
33.828 -2
33.830 -1
33.832 -1
33.834 -1
33.836 -1
33.838 -1
33.840 -1
33.843 -1
33.845 -1
33.847 -1
33.849 -0
33.851 -0
33.853 -0
33.855 -0
33.857 0
33.859 0
33.861 0
33.863 0
33.865 1
33.867 1
33.869 1
33.871 1
33.873 1
33.876 2
33.878 2
33.880 2
33.882 2
33.884 2
33.886 2
33.888 3
33.890 3
33.892 3
33.894 3
33.896 3
33.898 3
33.900 3
33.902 3
33.904 3
33.906 3
33.908 3
33.911 3
33.913 3
33.915 3
33.917 3
33.919 3
33.921 3
33.923 3
33.925 3
33.927 3
33.929 3
33.931 3
33.933 3
33.935 3
33.937 3
33.939 3
33.941 3
33.944 3
33.946 3
33.948 3
33.950 3
33.952 3
33.954 3
33.956 3
33.958 3
33.960 3
33.962 3
33.964 3
33.966 3
33.968 3
33.970 3
33.972 3
33.974 3
33.976 3
33.979 2
33.981 2
33.983 2
33.985 2
33.987 2
33.989 2
33.991 2
33.993 1
33.995 1
33.997 1
33.999 1
34.001 1
34.003 1
34.005 1
34.007 1
34.009 1
34.012 1
34.014 1
34.016 1
34.018 1
34.020 1
34.022 1
34.024 1
34.026 1
34.028 1
34.030 1
34.032 1
34.034 1
34.036 2
34.038 2
34.040 2
34.042 2
34.045 2
34.047 2
34.049 2
34.051 2
34.053 2
34.055 2
34.057 2
34.059 2
34.061 2
34.063 2
34.065 1
34.067 1
34.069 1
34.071 1
34.073 1
34.075 1
34.078 1
34.080 1
34.082 1
34.084 1
34.086 0
34.088 0
34.090 0
34.092 0
34.094 0
34.096 0
34.098 0
34.100 0
34.102 0
34.104 0
34.106 0
34.108 0
34.111 0
34.113 0
34.115 0
34.117 0
34.119 1
34.121 1
34.123 1
34.125 1
34.127 1
34.129 1
34.131 1
34.133 1
34.135 1
34.137 1
34.139 1
34.141 1
34.144 1
34.146 1
34.148 1
34.150 2
34.152 2
34.154 2
34.156 2
34.158 2
34.160 2
34.162 2
34.164 2
34.166 2
34.168 3
34.170 3
34.172 3
34.174 3
34.177 3
34.179 3
34.181 3
34.183 3
34.185 3
34.187 3
34.189 3
34.191 3
34.193 3
34.195 3
34.197 3
34.199 3
34.201 3
34.203 3
34.205 3
34.208 3
34.210 3
34.212 3
34.214 3
34.216 3
34.218 3
34.220 2
34.222 2
34.224 2
34.226 2
34.228 2
34.230 2
34.232 2
34.234 2
34.236 2
34.238 2
34.241 2
34.243 1
34.245 1
34.247 1
34.249 1
34.251 1
34.253 1
34.255 1
34.257 1
34.259 0
34.261 0
34.263 0
34.265 0
34.267 -0
34.269 -0
34.272 -0
34.274 -0
34.276 -0
34.278 -1
34.280 -1
34.282 -1
34.284 -1
34.286 -0
34.288 -0
34.290 -0
34.292 -0
34.294 -0
34.296 -0
34.298 0
34.300 0
34.302 0
34.305 1
34.307 1
34.309 1
34.311 1
34.313 1
34.315 1
34.317 2
34.319 2
34.321 2
34.323 2
34.325 2
34.327 2
34.329 2
34.331 2
34.333 3
34.336 3
34.338 3
34.340 3
34.342 3
34.344 3
34.346 3
34.348 3
34.350 3
34.352 3
34.354 3
34.356 3
34.358 3
34.360 3
34.362 3
34.364 3
34.367 3
34.369 3
34.371 3
34.373 3
34.375 2
34.377 2
34.379 2
34.381 2
34.383 2
34.385 2
34.387 2
34.389 2
34.391 2
34.393 2
34.395 2
34.397 2
34.400 2
34.402 2
34.404 2
34.406 2
34.408 2
34.410 2
34.412 2
34.414 2
34.416 2
34.418 2
34.420 2
34.422 2
34.424 2
34.426 2
34.428 2
34.431 2
34.433 2
34.435 2
34.437 2
34.439 2
34.441 2
34.443 3
34.445 3
34.447 3
34.449 3
34.451 3
34.453 3
34.455 2
34.457 2
34.459 2
34.462 2
34.464 2
34.466 2
34.468 2
34.470 2
34.472 2
34.474 2
34.476 2
34.478 2
34.480 2
34.482 2
34.484 2
34.486 2
34.488 2
34.490 2
34.493 2
34.495 2
34.497 2
34.499 2
34.501 2
34.503 2
34.505 2
34.507 2
34.509 1
34.511 1
34.513 1
34.515 1
34.517 1
34.519 1
34.522 1
34.524 1
34.526 1
34.528 1
34.530 1
34.532 1
34.534 1
34.536 2
34.538 2
34.540 2
34.542 2
34.544 2
34.546 2
34.548 2
34.550 2
34.553 2
34.555 2
34.557 3
34.559 3
34.561 3
34.563 3
34.565 3
34.567 3
34.569 3
34.571 3
34.573 3
34.575 3
34.577 3
34.579 3
34.581 3
34.584 3
34.586 3
34.588 3
34.590 3
34.592 3
34.594 3
34.596 3
34.598 3
34.600 3
34.602 2
34.604 2
34.606 2
34.608 2
34.610 2
34.612 2
34.615 1
34.617 1
34.619 1
34.621 1
34.623 1
34.625 1
34.627 1
34.629 1
34.631 1
34.633 1
34.635 1
34.637 1
34.639 1
34.641 1
34.644 1
34.646 1
34.648 1
34.650 1
34.652 1
34.654 2
34.656 2
34.658 2
34.660 2
34.662 2
34.664 2
34.666 2
34.668 3
34.670 3
34.672 3
34.675 3
34.677 3
34.679 3
34.681 3
34.683 3
34.685 3
34.687 3
34.689 3
34.691 3
34.693 3
34.695 3
34.697 3
34.699 3
34.701 2
34.704 2
34.706 2
34.708 2
34.710 2
34.712 2
34.714 2
34.716 1
34.718 1
34.720 1
34.722 1
34.724 1
34.726 0
34.728 0
34.730 0
34.732 -0
34.735 -0
34.737 -0
34.739 -0
34.741 -0
34.743 -0
34.745 -0
34.747 -0
34.749 -0
34.751 -0
34.753 0
34.755 0
34.757 0
34.759 0
34.761 1
34.764 1
34.766 1
34.768 1
34.770 1
34.772 2
34.774 2
34.776 2
34.778 2
34.780 2
34.782 2
34.784 2
34.786 3
34.788 3
34.790 3
34.793 3
34.795 3
34.797 3
34.799 3
34.801 3
34.803 3
34.805 2
34.807 2
34.809 2
34.811 2
34.813 2
34.815 2
34.817 2
34.819 1
34.822 1
34.824 1
34.826 1
34.828 1
34.830 1
34.832 1
34.834 1
34.836 1
34.838 1
34.840 1
34.842 1
34.844 1
34.846 1
34.848 1
34.851 1
34.853 2
34.855 2
34.857 2
34.859 2
34.861 2
34.863 2
34.865 2
34.867 2
34.869 3
34.871 3
34.873 3
34.875 3
34.877 3
34.880 3
34.882 3
34.884 3
34.886 3
34.888 3
34.890 3
34.892 3
34.894 3
34.896 3
34.898 3
34.900 3
34.902 3
34.904 3
34.906 3
34.909 3
34.911 3
34.913 3
34.915 3
34.917 3
34.919 3
34.921 3
34.923 3
34.925 3
34.927 3
34.929 3
34.931 3
34.933 3
34.935 3
34.938 3
34.940 3
34.942 3
34.944 3
34.946 4
34.948 4
34.950 4
34.952 4
34.954 4
34.956 4
34.958 4
34.960 4
34.962 5
34.964 5
34.967 5
34.969 5
34.971 5
34.973 5
34.975 5
34.977 5
34.979 5
34.981 5
34.983 5
34.985 5
34.987 4
34.989 4
34.991 4
34.993 4
34.996 4
34.998 4
35.000 3
35.002 3
35.004 3
35.006 3
35.008 2
35.010 2
35.012 2
35.014 1
35.016 1
35.018 1
35.020 1
35.022 0
35.025 0
35.027 0
35.029 -0
35.031 -0
35.033 -1
35.035 -1
35.037 -1
35.039 -1
35.041 -1
35.043 -1
35.045 -1
35.047 -2
35.049 -2
35.051 -2
35.054 -2
35.056 -2
35.058 -2
35.060 -1
35.062 -1
35.064 -1
35.066 -1
35.068 -1
35.070 -1
35.072 -1
35.074 -0
35.076 -0
35.078 -0
35.081 0
35.083 0
35.085 0
35.087 0
35.089 1
35.091 1
35.093 1
35.095 1
35.097 1
35.099 2
35.101 2
35.103 2
35.105 2
35.107 2
35.110 2
35.112 3
35.114 3
35.116 3
35.118 3
35.120 3
35.122 3
35.124 3
35.126 3
35.128 3
35.130 3
35.132 3
35.134 3
35.137 3
35.139 3
35.141 3
35.143 3
35.145 3
35.147 3
35.149 3
35.151 4
35.153 4
35.155 4
35.157 4
35.159 4
35.161 4
35.163 5
35.166 5
35.168 5
35.170 5
35.172 5
35.174 5
35.176 5
35.178 5
35.180 5
35.182 5
35.184 6
35.186 6
35.188 6
35.190 6
35.193 6
35.195 6
35.197 6
35.199 6
35.201 6
35.203 5
35.205 5
35.207 5
35.209 5
35.211 5
35.213 4
35.215 4
35.217 4
35.219 4
35.222 3
35.224 3
35.226 3
35.228 3
35.230 2
35.232 2
35.234 2
35.236 2
35.238 2
35.240 1
35.242 1
35.244 1
35.246 1
35.249 1
35.251 1
35.253 1
35.255 0
35.257 0
35.259 0
35.261 0
35.263 0
35.265 0
35.267 0
35.269 0
35.271 0
35.273 0
35.276 0
35.278 0
35.280 1
35.282 1
35.284 1
35.286 1
35.288 1
35.290 1
35.292 1
35.294 1
35.296 1
35.298 1
35.300 1
35.303 1
35.305 1
35.307 1
35.309 1
35.311 1
35.313 1
35.315 1
35.317 1
35.319 1
35.321 1
35.323 1
35.325 1
35.327 1
35.330 1
35.332 1
35.334 1
35.336 1
35.338 1
35.340 1
35.342 1
35.344 1
35.346 1
35.348 1
35.350 1
35.352 1
35.354 1
35.356 1
35.359 1
35.361 1
35.363 1
35.365 1
35.367 1
35.369 1
35.371 1
35.373 2
35.375 2
35.377 2
35.379 2
35.381 2
35.383 2
35.386 2
35.388 2
35.390 2
35.392 2
35.394 2
35.396 3
35.398 3
35.400 3
35.402 3
35.404 3
35.406 3
35.408 3
35.410 3
35.413 3
35.415 3
35.417 3
35.419 3
35.421 3
35.423 3
35.425 3
35.427 3
35.429 3
35.431 3
35.433 2
35.435 2
35.437 2
35.440 2
35.442 2
35.444 2
35.446 2
35.448 2
35.450 1
35.452 1
35.454 1
35.456 1
35.458 1
35.460 1
35.462 1
35.465 1
35.467 1
35.469 1
35.471 1
35.473 1
35.475 1
35.477 1
35.479 2
35.481 2
35.483 2
35.485 2
35.487 2
35.489 2
35.492 2
35.494 2
35.496 2
35.498 2
35.500 2
35.502 2
35.504 3
35.506 3
35.508 2
35.510 2
35.512 2
35.514 2
35.516 2
35.519 2
35.521 2
35.523 2
35.525 2
35.527 2
35.529 2
35.531 2
35.533 2
35.535 2
35.537 2
35.539 2
35.541 1
35.543 1
35.546 1
35.548 1
35.550 1
35.552 1
35.554 1
35.556 1
35.558 1
35.560 2
35.562 2
35.564 2
35.566 2
35.568 2
35.570 2
35.573 2
35.575 2
35.577 2
35.579 3
35.581 3
35.583 3
35.585 3
35.587 3
35.589 3
35.591 3
35.593 4
35.595 4
35.598 4
35.600 4
35.602 4
35.604 4
35.606 4
35.608 4
35.610 4
35.612 4
35.614 4
35.616 4
35.618 4
35.620 3
35.622 3
35.625 3
35.627 3
35.629 3
35.631 2
35.633 2
35.635 2
35.637 2
35.639 2
35.641 1
35.643 1
35.645 1
35.647 1
35.650 1
35.652 1
35.654 0
35.656 0
35.658 0
35.660 0
35.662 0
35.664 0
35.666 -0
35.668 -0
35.670 -0
35.672 0
35.674 0
35.677 0
35.679 0
35.681 1
35.683 1
35.685 1
35.687 1
35.689 1
35.691 1
35.693 2
35.695 2
35.697 2
35.699 2
35.702 2
35.704 2
35.706 2
35.708 3
35.710 3
35.712 3
35.714 3
35.716 3
35.718 3
35.720 3
35.722 3
35.724 2
35.726 2
35.729 2
35.731 2
35.733 2
35.735 2
35.737 2
35.739 2
35.741 2
35.743 1
35.745 1
35.747 1
35.749 1
35.751 1
35.754 0
35.756 0
35.758 0
35.760 0
35.762 0
35.764 0
35.766 0
35.768 0
35.770 0
35.772 0
35.774 0
35.776 0
35.778 0
35.781 0
35.783 0
35.785 1
35.787 1
35.789 1
35.791 1
35.793 1
35.795 1
35.797 1
35.799 1
35.801 1
35.803 1
35.806 1
35.808 1
35.810 1
35.812 1
35.814 1
35.816 1
35.818 1
35.820 1
35.822 1
35.824 1
35.826 1
35.828 1
35.831 1
35.833 1
35.835 1
35.837 1
35.839 1
35.841 1
35.843 1
35.845 1
35.847 1
35.849 1
35.851 1
35.853 1
35.855 1
35.858 1
35.860 1
35.862 1
35.864 1
35.866 1
35.868 1
35.870 1
35.872 2
35.874 2
35.876 2
35.878 2
35.880 2
35.883 2
35.885 2
35.887 2
35.889 2
35.891 2
35.893 2
35.895 2
35.897 3
35.899 3
35.901 3
35.903 3
35.905 3
35.908 3
35.910 3
35.912 3
35.914 3
35.916 4
35.918 4
35.920 4
35.922 4
35.924 4
35.926 3
35.928 3
35.930 3
35.933 3
35.935 3
35.937 3
35.939 3
35.941 3
35.943 3
35.945 3
35.947 3
35.949 3
35.951 3
35.953 2
35.955 2
35.958 2
35.960 2
35.962 2
35.964 2
35.966 1
35.968 1
35.970 1
35.972 1
35.974 1
35.976 1
35.978 1
35.980 0
35.983 0
35.985 0
35.987 -0
35.989 -0
35.991 -0
35.993 -0
35.995 -0
35.997 -1
35.999 -1
36.001 -1
36.003 -1
36.005 -1
36.008 -1
36.010 -1
36.012 -1
36.014 -1
36.016 -1
36.018 -1
36.020 -1
36.022 -1
36.024 -1
36.026 -1
36.028 -1
36.030 -1
36.033 -0
36.035 -0
36.037 0
36.039 0
36.041 1
36.043 1
36.045 1
36.047 1
36.049 1
36.051 2
36.053 2
36.055 2
36.058 2
36.060 3
36.062 3
36.064 3
36.066 3
36.068 3
36.070 3
36.072 4
36.074 4
36.076 4
36.078 4
36.080 4
36.083 4
36.085 4
36.087 4
36.089 4
36.091 4
36.093 4
36.095 3
36.097 3
36.099 3
36.101 3
36.103 3
36.105 3
36.108 3
36.110 3
36.112 3
36.114 3
36.116 3
36.118 3
36.120 3
36.122 2
36.124 2
36.126 2
36.128 2
36.131 2
36.133 2
36.135 2
36.137 2
36.139 2
36.141 1
36.143 1
36.145 1
36.147 1
36.149 1
36.151 1
36.153 0
36.156 0
36.158 -0
36.160 -0
36.162 -1
36.164 -1
36.166 -1
36.168 -1
36.170 -1
36.172 -2
36.174 -2
36.176 -2
36.178 -2
36.181 -2
36.183 -2
36.185 -3
36.187 -3
36.189 -3
36.191 -3
36.193 -3
36.195 -2
36.197 -2
36.199 -2
36.201 -2
36.203 -2
36.206 -2
36.208 -2
36.210 -1
36.212 -1
36.214 -1
36.216 -1
36.218 -0
36.220 0
36.222 0
36.224 1
36.226 1
36.229 1
36.231 2
36.233 2
36.235 2
36.237 2
36.239 2
36.241 2
36.243 3
36.245 3
36.247 3
36.249 3
36.251 3
36.254 3
36.256 3
36.258 2
36.260 2
36.262 2
36.264 2
36.266 2
36.268 2
36.270 2
36.272 1
36.274 1
36.276 1
36.279 1
36.281 1
36.283 1
36.285 1
36.287 1
36.289 0
36.291 0
36.293 0
36.295 0
36.297 0
36.299 0
36.302 0
36.304 0
36.306 0
36.308 0
36.310 0
36.312 0
36.314 0
36.316 0
36.318 1
36.320 1
36.322 1
36.324 1
36.327 1
36.329 1
36.331 1
36.333 1
36.335 1
36.337 1
36.339 1
36.341 1
36.343 1
36.345 1
36.347 1
36.350 1
36.352 1
36.354 1
36.356 1
36.358 1
36.360 1
36.362 1
36.364 1
36.366 1
36.368 1
36.370 1
36.372 1
36.375 1
36.377 1
36.379 1
36.381 1
36.383 1
36.385 1
36.387 1
36.389 1
36.391 1
36.393 1
36.395 1
36.398 1
36.400 1
36.402 1
36.404 1
36.406 1
36.408 1
36.410 1
36.412 2
36.414 2
36.416 2
36.418 2
36.421 2
36.423 2
36.425 2
36.427 3
36.429 3
36.431 3
36.433 3
36.435 3
36.437 4
36.439 4
36.441 4
36.443 4
36.446 4
36.448 4
36.450 4
36.452 5
36.454 5
36.456 5
36.458 5
36.460 5
36.462 5
36.464 5
36.466 5
36.469 5
36.471 5
36.473 5
36.475 5
36.477 5
36.479 5
36.481 5
36.483 5
36.485 5
36.487 5
36.489 4
36.492 4
36.494 4
36.496 4
36.498 4
36.500 4
36.502 3
36.504 3
36.506 3
36.508 3
36.510 3
36.512 2
36.514 2
36.517 2
36.519 2
36.521 2
36.523 1
36.525 1
36.527 1
36.529 1
36.531 1
36.533 0
36.535 0
36.537 0
36.540 0
36.542 0
36.544 0
36.546 0
36.548 0
36.550 0
36.552 0
36.554 0
36.556 0
36.558 0
36.560 0
36.563 0
36.565 0
36.567 0
36.569 1
36.571 1
36.573 1
36.575 1
36.577 1
36.579 1
36.581 1
36.583 1
36.586 1
36.588 1
36.590 1
36.592 1
36.594 2
36.596 2
36.598 2
36.600 2
36.602 1
36.604 1
36.606 1
36.609 1
36.611 1
36.613 1
36.615 1
36.617 1
36.619 0
36.621 0
36.623 0
36.625 0
36.627 -0
36.629 -0
36.632 -0
36.634 -0
36.636 -1
36.638 -1
36.640 -1
36.642 -1
36.644 -1
36.646 -1
36.648 -1
36.650 -1
36.652 -1
36.655 -0
36.657 -0
36.659 -0
36.661 -0
36.663 -0
36.665 0
36.667 0
36.669 0
36.671 0
36.673 0
36.675 0
36.678 1
36.680 1
36.682 1
36.684 1
36.686 1
36.688 1
36.690 1
36.692 1
36.694 1
36.696 1
36.698 1
36.701 1
36.703 1
36.705 1
36.707 1
36.709 1
36.711 1
36.713 1
36.715 0
36.717 0
36.719 0
36.721 0
36.724 0
36.726 0
36.728 0
36.730 0
36.732 0
36.734 0
36.736 0
36.738 0
36.740 0
36.742 0
36.744 0
36.747 0
36.749 0
36.751 1
36.753 1
36.755 1
36.757 1
36.759 1
36.761 1
36.763 1
36.765 1
36.767 1
36.770 1
36.772 1
36.774 1
36.776 1
36.778 1
36.780 1
36.782 2
36.784 2
36.786 2
36.788 2
36.790 2
36.793 2
36.795 2
36.797 2
36.799 2
36.801 2
36.803 2
36.805 2
36.807 2
36.809 2
36.811 2
36.813 2
36.816 2
36.818 2
36.820 3
36.822 3
36.824 3
36.826 3
36.828 3
36.830 3
36.832 3
36.834 3
36.836 3
36.839 4
36.841 4
36.843 4
36.845 4
36.847 4
36.849 4
36.851 4
36.853 4
36.855 4
36.857 4
36.859 4
36.862 4
36.864 4
36.866 4
36.868 3
36.870 3
36.872 3
36.874 3
36.876 3
36.878 2
36.880 2
36.883 2
36.885 2
36.887 2
36.889 2
36.891 1
36.893 1
36.895 1
36.897 1
36.899 1
36.901 1
36.903 1
36.906 1
36.908 0
36.910 0
36.912 0
36.914 0
36.916 0
36.918 0
36.920 1
36.922 1
36.924 1
36.926 1
36.929 1
36.931 1
36.933 1
36.935 1
36.937 2
36.939 2
36.941 2
36.943 2
36.945 2
36.947 2
36.949 2
36.952 2
36.954 2
36.956 2
36.958 2
36.960 2
36.962 2
36.964 2
36.966 2
36.968 2
36.970 2
36.973 2
36.975 2
36.977 2
36.979 2
36.981 2
36.983 2
36.985 2
36.987 2
36.989 2
36.991 2
36.993 2
36.996 2
36.998 2
37.000 2
37.002 2
37.004 2
37.006 1
37.008 1
37.010 1
37.012 1
37.014 1
37.017 1
37.019 1
37.021 1
37.023 1
37.025 1
37.027 1
37.029 1
37.031 2
37.033 2
37.035 2
37.037 2
37.040 2
37.042 2
37.044 2
37.046 2
37.048 2
37.050 3
37.052 3
37.054 3
37.056 3
37.058 3
37.060 4
37.063 4
37.065 4
37.067 4
37.069 4
37.071 4
37.073 4
37.075 4
37.077 4
37.079 4
37.081 4
37.084 4
37.086 4
37.088 4
37.090 4
37.092 4
37.094 4
37.096 4
37.098 3
37.100 3
37.102 3
37.104 3
37.107 3
37.109 3
37.111 2
37.113 2
37.115 2
37.117 2
37.119 1
37.121 1
37.123 1
37.125 1
37.128 1
37.130 0
37.132 0
37.134 0
37.136 0
37.138 0
37.140 0
37.142 0
37.144 0
37.146 0
37.148 0
37.151 0
37.153 0
37.155 0
37.157 0
37.159 0
37.161 0
37.163 1
37.165 1
37.167 1
37.169 1
37.172 1
37.174 2
37.176 2
37.178 2
37.180 2
37.182 3
37.184 3
37.186 3
37.188 3
37.190 3
37.193 3
37.195 4
37.197 4
37.199 4
37.201 4
37.203 4
37.205 4
37.207 4
37.209 4
37.211 4
37.213 4
37.216 4
37.218 4
37.220 4
37.222 4
37.224 4
37.226 4
37.228 3
37.230 3
37.232 3
37.234 3
37.237 3
37.239 3
37.241 3
37.243 2
37.245 2
37.247 2
37.249 2
37.251 2
37.253 2
37.255 2
37.258 2
37.260 2
37.262 2
37.264 2
37.266 2
37.268 2
37.270 1
37.272 1
37.274 1
37.276 1
37.278 1
37.281 1
37.283 1
37.285 1
37.287 1
37.289 1
37.291 1
37.293 0
37.295 0
37.297 0
37.299 0
37.302 0
37.304 0
37.306 0
37.308 0
37.310 0
37.312 0
37.314 0
37.316 0
37.318 0
37.320 0
37.323 0
37.325 0
37.327 0
37.329 0
37.331 1
37.333 1
37.335 1
37.337 1
37.339 1
37.341 1
37.344 1
37.346 1
37.348 1
37.350 1
37.352 1
37.354 1
37.356 1
37.358 1
37.360 1
37.362 1
37.364 1
37.367 1
37.369 1
37.371 1
37.373 1
37.375 0
37.377 0
37.379 0
37.381 0
37.383 0
37.385 0
37.388 0
37.390 0
37.392 0
37.394 0
37.396 -0
37.398 0
37.400 0
37.402 0
37.404 0
37.406 0
37.409 0
37.411 0
37.413 0
37.415 0
37.417 0
37.419 1
37.421 1
37.423 1
37.425 1
37.427 1
37.430 1
37.432 1
37.434 1
37.436 1
37.438 1
37.440 1
37.442 2
37.444 2
37.446 2
37.448 2
37.451 2
37.453 2
37.455 1
37.457 1
37.459 1
37.461 1
37.463 1
37.465 1
37.467 1
37.469 1
37.472 1
37.474 1
37.476 1
37.478 1
37.480 1
37.482 1
37.484 1
37.486 1
37.488 1
37.490 1
37.493 1
37.495 1
37.497 1
37.499 1
37.501 1
37.503 1
37.505 1
37.507 2
37.509 2
37.511 2
37.514 2
37.516 2
37.518 2
37.520 2
37.522 2
37.524 2
37.526 2
37.528 3
37.530 3
37.532 3
37.535 3
37.537 3
37.539 3
37.541 3
37.543 4
37.545 4
37.547 4
37.549 4
37.551 4
37.553 4
37.556 4
37.558 5
37.560 5
37.562 5
37.564 5
37.566 5
37.568 5
37.570 5
37.572 5
37.574 5
37.577 5
37.579 5
37.581 5
37.583 5
37.585 5
37.587 5
37.589 5
37.591 5
37.593 5
37.595 4
37.598 4
37.600 4
37.602 4
37.604 3
37.606 3
37.608 3
37.610 3
37.612 2
37.614 2
37.616 2
37.619 2
37.621 2
37.623 2
37.625 2
37.627 2
37.629 2
37.631 2
37.633 2
37.635 2
37.637 2
37.640 2
37.642 2
37.644 2
37.646 2
37.648 2
37.650 2
37.652 2
37.654 3
37.656 3
37.658 3
37.661 3
37.663 3
37.665 3
37.667 3
37.669 3
37.671 3
37.673 3
37.675 3
37.677 3
37.679 3
37.682 3
37.684 2
37.686 2
37.688 2
37.690 2
37.692 2
37.694 2
37.696 2
37.698 2
37.700 2
37.703 2
37.705 2
37.707 2
37.709 2
37.711 2
37.713 2
37.715 2
37.717 2
37.719 2
37.721 3
37.724 3
37.726 3
37.728 3
37.730 3
37.732 4
37.734 4
37.736 4
37.738 4
37.740 4
37.743 5
37.745 5
37.747 5
37.749 5
37.751 5
37.753 5
37.755 5
37.757 5
37.759 5
37.761 5
37.764 5
37.766 5
37.768 5
37.770 4
37.772 4
37.774 4
37.776 4
37.778 3
37.780 3
37.782 3
37.785 2
37.787 2
37.789 2
37.791 2
37.793 1
37.795 1
37.797 1
37.799 1
37.801 1
37.803 1
37.806 0
37.808 0
37.810 0
37.812 0
37.814 0
37.816 0
37.818 0
37.820 0
37.822 0
37.825 0
37.827 0
37.829 0
37.831 0
37.833 0
37.835 1
37.837 1
37.839 1
37.841 1
37.843 1
37.846 0
37.848 0
37.850 0
37.852 0
37.854 0
37.856 0
37.858 0
37.860 -0
37.862 -0
37.864 -0
37.867 -0
37.869 -0
37.871 -0
37.873 -1
37.875 -1
37.877 -1
37.879 -1
37.881 -1
37.883 -1
37.886 -1
37.888 -0
37.890 -0
37.892 -0
37.894 -0
37.896 -0
37.898 -0
37.900 0
37.902 0
37.904 0
37.907 0
37.909 1
37.911 1
37.913 1
37.915 1
37.917 1
37.919 1
37.921 1
37.923 1
37.925 1
37.928 1
37.930 1
37.932 1
37.934 1
37.936 1
37.938 1
37.940 1
37.942 1
37.944 1
37.947 1
37.949 1
37.951 1
37.953 0
37.955 0
37.957 0
37.959 0
37.961 -0
37.963 -0
37.965 -0
37.968 -0
37.970 -0
37.972 -0
37.974 -0
37.976 -0
37.978 -0
37.980 -0
37.982 -0
37.984 0
37.987 0
37.989 0
37.991 0
37.993 0
37.995 1
37.997 1
37.999 1
38.001 1
38.003 1
38.005 1
38.008 1
38.010 2
38.012 2
38.014 2
38.016 2
38.018 2
38.020 2
38.022 3
38.024 3
38.027 3
38.029 3
38.031 3
38.033 3
38.035 3
38.037 3
38.039 2
38.041 2
38.043 2
38.045 2
38.048 2
38.050 2
38.052 2
38.054 2
38.056 2
38.058 2
38.060 2
38.062 1
38.064 1
38.067 1
38.069 1
38.071 1
38.073 1
38.075 1
38.077 1
38.079 1
38.081 1
38.083 1
38.085 1
38.088 1
38.090 1
38.092 1
38.094 1
38.096 1
38.098 1
38.100 1
38.102 2
38.104 2
38.107 2
38.109 2
38.111 2
38.113 2
38.115 2
38.117 2
38.119 2
38.121 2
38.123 2
38.125 2
38.128 2
38.130 2
38.132 2
38.134 2
38.136 2
38.138 2
38.140 1
38.142 1
38.144 1
38.147 1
38.149 1
38.151 1
38.153 1
38.155 1
38.157 1
38.159 1
38.161 0
38.163 0
38.166 0
38.168 0
38.170 0
38.172 0
38.174 -0
38.176 0
38.178 0
38.180 0
38.182 0
38.184 0
38.187 1
38.189 1
38.191 1
38.193 1
38.195 1
38.197 1
38.199 1
38.201 1
38.203 2
38.206 2
38.208 2
38.210 2
38.212 2
38.214 2
38.216 2
38.218 2
38.220 2
38.222 2
38.225 2
38.227 2
38.229 3
38.231 3
38.233 3
38.235 3
38.237 3
38.239 2
38.241 2
38.243 2
38.246 2
38.248 2
38.250 2
38.252 2
38.254 2
38.256 1
38.258 1
38.260 1
38.262 1
38.265 1
38.267 1
38.269 1
38.271 1
38.273 1
38.275 1
38.277 1
38.279 0
38.281 0
38.284 0
38.286 0
38.288 0
38.290 0
38.292 0
38.294 0
38.296 0
38.298 0
38.300 -0
38.303 -0
38.305 -0
38.307 -0
38.309 -0
38.311 -0
38.313 -0
38.315 -0
38.317 -0
38.319 -0
38.321 -0
38.324 -0
38.326 -0
38.328 -0
38.330 -0
38.332 -0
38.334 -0
38.336 -1
38.338 -1
38.340 -1
38.343 -1
38.345 -1
38.347 -1
38.349 -1
38.351 -1
38.353 -1
38.355 -1
38.357 -0
38.359 -0
38.362 -0
38.364 -0
38.366 0
38.368 0
38.370 0
38.372 1
38.374 1
38.376 1
38.378 2
38.381 2
38.383 2
38.385 3
38.387 3
38.389 3
38.391 4
38.393 4
38.395 4
38.397 4
38.400 5
38.402 5
38.404 5
38.406 5
38.408 6
38.410 6
38.412 6
38.414 6
38.416 6
38.418 6
38.421 6
38.423 5
38.425 5
38.427 5
38.429 5
38.431 5
38.433 5
38.435 4
38.437 4
38.440 4
38.442 4
38.444 3
38.446 3
38.448 3
38.450 3
38.452 2
38.454 2
38.456 2
38.459 2
38.461 1
38.463 1
38.465 1
38.467 1
38.469 1
38.471 1
38.473 1
38.475 1
38.478 1
38.480 1
38.482 1
38.484 1
38.486 1
38.488 1
38.490 1
38.492 1
38.494 1
38.497 1
38.499 1
38.501 1
38.503 1
38.505 1
38.507 1
38.509 1
38.511 1
38.513 1
38.516 1
38.518 1
38.520 1
38.522 1
38.524 1
38.526 1
38.528 1
38.530 1
38.532 1
38.535 2
38.537 2
38.539 1
38.541 1
38.543 1
38.545 1
38.547 1
38.549 1
38.551 1
38.554 1
38.556 1
38.558 1
38.560 1
38.562 0
38.564 0
38.566 0
38.568 -0
38.570 -0
38.573 -0
38.575 -1
38.577 -1
38.579 -1
38.581 -1
38.583 -1
38.585 -1
38.587 -1
38.589 -1
38.592 -1
38.594 -1
38.596 -1
38.598 -1
38.600 -1
38.602 -1
38.604 -1
38.606 -0
38.608 -0
38.611 0
38.613 0
38.615 1
38.617 1
38.619 1
38.621 1
38.623 2
38.625 2
38.627 2
38.630 2
38.632 2
38.634 3
38.636 3
38.638 3
38.640 3
38.642 3
38.644 3
38.646 3
38.649 3
38.651 3
38.653 3
38.655 3
38.657 3
38.659 3
38.661 2
38.663 2
38.665 2
38.668 2
38.670 2
38.672 2
38.674 2
38.676 1
38.678 1
38.680 1
38.682 1
38.684 1
38.687 1
38.689 1
38.691 0
38.693 0
38.695 0
38.697 0
38.699 0
38.701 -0
38.703 -0
38.706 -0
38.708 -0
38.710 -0
38.712 -0
38.714 -0
38.716 0
38.718 0
38.720 0
38.722 0
38.725 0
38.727 0
38.729 0
38.731 0
38.733 1
38.735 1
38.737 1
38.739 1
38.741 1
38.744 1
38.746 1
38.748 1
38.750 1
38.752 1
38.754 1
38.756 1
38.758 1
38.761 1
38.763 1
38.765 1
38.767 1
38.769 1
38.771 1
38.773 1
38.775 1
38.777 1
38.780 1
38.782 1
38.784 1
38.786 1
38.788 1
38.790 1
38.792 1
38.794 1
38.796 1
38.799 1
38.801 1
38.803 1
38.805 1
38.807 1
38.809 1
38.811 1
38.813 1
38.815 0
38.818 0
38.820 0
38.822 0
38.824 0
38.826 -0
38.828 -0
38.830 -0
38.832 -0
38.834 -0
38.837 -0
38.839 -0
38.841 -0
38.843 -0
38.845 -0
38.847 -0
38.849 -0
38.851 -0
38.854 -0
38.856 -0
38.858 -0
38.860 -0
38.862 0
38.864 0
38.866 0
38.868 0
38.870 0
38.873 1
38.875 1
38.877 1
38.879 1
38.881 1
38.883 1
38.885 1
38.887 2
38.889 2
38.892 2
38.894 2
38.896 2
38.898 2
38.900 3
38.902 3
38.904 3
38.906 3
38.908 3
38.911 3
38.913 3
38.915 3
38.917 3
38.919 3
38.921 3
38.923 3
38.925 3
38.928 3
38.930 3
38.932 3
38.934 3
38.936 3
38.938 3
38.940 3
38.942 3
38.944 3
38.947 3
38.949 3
38.951 3
38.953 3
38.955 3
38.957 3
38.959 3
38.961 3
38.963 3
38.966 3
38.968 3
38.970 3
38.972 2
38.974 2
38.976 2
38.978 2
38.980 2
38.983 2
38.985 2
38.987 2
38.989 2
38.991 2
38.993 1
38.995 1
38.997 1
38.999 1
39.002 1
39.004 1
39.006 1
39.008 1
39.010 1
39.012 1
39.014 1
39.016 1
39.018 1
39.021 1
39.023 1
39.025 1
39.027 1
39.029 1
39.031 1
39.033 1
39.035 1
39.038 2
39.040 2
39.042 2
39.044 2
39.046 2
39.048 2
39.050 2
39.052 2
39.054 2
39.057 2
39.059 2
39.061 2
39.063 2
39.065 2
39.067 2
39.069 2
39.071 2
39.073 2
39.076 2
39.078 2
39.080 2
39.082 1
39.084 1
39.086 1
39.088 1
39.090 1
39.093 1
39.095 1
39.097 1
39.099 1
39.101 2
39.103 2
39.105 2
39.107 2
39.109 2
39.112 2
39.114 2
39.116 2
39.118 2
39.120 2
39.122 2
39.124 3
39.126 3
39.129 3
39.131 3
39.133 3
39.135 3
39.137 3
39.139 3
39.141 3
39.143 3
39.145 3
39.148 3
39.150 3
39.152 3
39.154 3
39.156 3
39.158 3
39.160 3
39.162 3
39.165 2
39.167 2
39.169 2
39.171 2
39.173 2
39.175 2
39.177 2
39.179 2
39.181 2
39.184 2
39.186 2
39.188 2
39.190 2
39.192 2
39.194 2
39.196 2
39.198 2
39.201 2
39.203 2
39.205 2
39.207 2
39.209 2
39.211 2
39.213 2
39.215 2
39.217 2
39.220 1
39.222 1
39.224 1
39.226 1
39.228 1
39.230 1
39.232 1
39.234 1
39.237 2
39.239 2
39.241 2
39.243 2
39.245 2
39.247 2
39.249 2
39.251 2
39.253 2
39.256 2
39.258 2
39.260 2
39.262 2
39.264 2
39.266 2
39.268 2
39.270 2
39.273 2
39.275 2
39.277 2
39.279 2
39.281 2
39.283 2
39.285 2
39.287 2
39.289 2
39.292 2
39.294 2
39.296 2
39.298 2
39.300 1
39.302 1
39.304 1
39.306 1
39.309 1
39.311 1
39.313 1
39.315 1
39.317 1
39.319 1
39.321 0
39.323 0
39.326 0
39.328 0
39.330 0
39.332 1
39.334 1
39.336 1
39.338 1
39.340 1
39.342 1
39.345 1
39.347 1
39.349 1
39.351 1
39.353 1
39.355 1
39.357 1
39.359 2
39.362 2
39.364 2
39.366 2
39.368 2
39.370 2
39.372 2
39.374 2
39.376 2
39.378 2
39.381 2
39.383 2
39.385 2
39.387 1
39.389 1
39.391 1
39.393 1
39.395 1
39.398 1
39.400 1
39.402 1
39.404 1
39.406 1
39.408 1
39.410 1
39.412 0
39.415 0
39.417 0
39.419 0
39.421 0
39.423 0
39.425 0
39.427 0
39.429 0
39.431 0
39.434 0
39.436 0
39.438 0
39.440 0
39.442 0
39.444 0
39.446 0
39.448 0
39.451 0
39.453 0
39.455 0
39.457 0
39.459 0
39.461 0
39.463 0
39.465 0
39.468 0
39.470 0
39.472 0
39.474 0
39.476 0
39.478 0
39.480 0
39.482 0
39.485 0
39.487 0
39.489 0
39.491 1
39.493 1
39.495 1
39.497 1
39.499 1
39.501 1
39.504 1
39.506 1
39.508 1
39.510 2
39.512 2
39.514 2
39.516 2
39.518 2
39.521 2
39.523 2
39.525 2
39.527 2
39.529 2
39.531 2
39.533 2
39.535 2
39.538 2
39.540 2
39.542 2
39.544 2
39.546 2
39.548 2
39.550 2
39.552 2
39.555 2
39.557 2
39.559 1
39.561 1
39.563 1
39.565 1
39.567 1
39.569 1
39.571 1
39.574 1
39.576 1
39.578 1
39.580 1
39.582 1
39.584 1
39.586 1
39.588 1
39.591 2
39.593 2
39.595 2
39.597 2
39.599 2
39.601 2
39.603 2
39.605 2
39.608 3
39.610 3
39.612 3
39.614 3
39.616 3
39.618 3
39.620 3
39.622 2
39.625 2
39.627 2
39.629 2
39.631 2
39.633 2
39.635 2
39.637 2
39.639 1
39.642 1
39.644 1
39.646 1
39.648 1
39.650 0
39.652 0
39.654 -0
39.656 -0
39.658 -0
39.661 -0
39.663 -1
39.665 -1
39.667 -1
39.669 -1
39.671 -1
39.673 -1
39.675 -1
39.678 -1
39.680 -1
39.682 -1
39.684 -0
39.686 -0
39.688 -0
39.690 -0
39.692 0
39.695 0
39.697 0
39.699 1
39.701 1
39.703 1
39.705 1
39.707 1
39.709 1
39.712 2
39.714 2
39.716 2
39.718 2
39.720 2
39.722 2
39.724 2
39.726 3
39.729 3
39.731 3
39.733 3
39.735 3
39.737 3
39.739 3
39.741 3
39.743 3
39.746 3
39.748 3
39.750 3
39.752 3
39.754 3
39.756 3
39.758 3
39.760 3
39.763 4
39.765 4
39.767 4
39.769 4
39.771 4
39.773 4
39.775 4
39.777 4
39.780 4
39.782 4
39.784 4
39.786 4
39.788 4
39.790 4
39.792 4
39.794 4
39.797 4
39.799 4
39.801 4
39.803 4
39.805 4
39.807 4
39.809 4
39.811 3
39.814 3
39.816 3
39.818 3
39.820 3
39.822 3
39.824 2
39.826 2
39.828 2
39.830 2
39.833 2
39.835 2
39.837 2
39.839 1
39.841 1
39.843 1
39.845 1
39.847 1
39.850 1
39.852 1
39.854 1
39.856 1
39.858 1
39.860 1
39.862 1
39.864 1
39.867 1
39.869 1
39.871 1
39.873 1
39.875 1
39.877 1
39.879 1
39.881 1
39.884 1
39.886 1
39.888 1
39.890 1
39.892 1
39.894 1
39.896 1
39.898 1
39.901 0
39.903 0
39.905 0
39.907 0
39.909 0
39.911 0
39.913 0
39.915 -0
39.918 -0
39.920 -0
39.922 -0
39.924 -0
39.926 -0
39.928 -0
39.930 -0
39.932 -0
39.935 -0
39.937 -0
39.939 -0
39.941 -0
39.943 -0
39.945 -0
39.947 -0
39.950 0
39.952 0
39.954 0
39.956 0
39.958 0
39.960 0
39.962 1
39.964 1
39.967 1
39.969 1
39.971 1
39.973 1
39.975 2
39.977 2
39.979 2
39.981 2
39.984 2
39.986 2
39.988 2
39.990 2
39.992 2
39.994 2
39.996 2
39.998 2
40.001 2
40.003 2
40.005 2
40.007 2
40.009 2
40.011 2
40.013 2
40.015 2
40.018 1
40.020 1
40.022 1
40.024 1
40.026 1
40.028 1
40.030 1
40.032 0
40.035 0
40.037 0
40.039 0
40.041 0
40.043 -0
40.045 -0
40.047 -0
40.049 -0
40.052 0
40.054 0
40.056 0
40.058 0
40.060 0
40.062 1
40.064 1
40.066 1
40.069 1
40.071 1
40.073 1
40.075 1
40.077 2
40.079 2
40.081 2
40.083 2
40.086 2
40.088 2
40.090 2
40.092 2
40.094 2
40.096 3
40.098 3
40.100 3
40.103 3
40.105 3
40.107 3
40.109 3
40.111 3
40.113 3
40.115 3
40.118 3
40.120 3
40.122 3
40.124 3
40.126 3
40.128 3
40.130 3
40.132 3
40.135 3
40.137 3
40.139 3
40.141 3
40.143 3
40.145 3
40.147 3
40.149 3
40.152 3
40.154 3
40.156 3
40.158 3
40.160 3
40.162 3
40.164 3
40.166 3
40.169 3
40.171 3
40.173 3
40.175 3
40.177 3
40.179 2
40.181 2
40.183 2
40.186 2
40.188 2
40.190 2
40.192 2
40.194 2
40.196 2
40.198 2
40.200 2
40.203 2
40.205 2
40.207 1
40.209 1
40.211 1
40.213 1
40.215 1
40.218 1
40.220 1
40.222 1
40.224 1
40.226 1
40.228 1
40.230 1
40.232 1
40.235 1
40.237 1
40.239 1
40.241 1
40.243 1
40.245 1
40.247 1
40.249 2
40.252 2
40.254 2
40.256 2
40.258 2
40.260 2
40.262 2
40.264 2
40.266 2
40.269 2
40.271 2
40.273 2
40.275 3
40.277 3
40.279 3
40.281 3
40.284 3
40.286 3
40.288 3
40.290 3
40.292 3
40.294 3
40.296 3
40.298 3
40.301 3
40.303 3
40.305 3
40.307 3
40.309 3
40.311 2
40.313 2
40.315 2
40.318 2
40.320 2
40.322 2
40.324 2
40.326 3
40.328 3
40.330 3
40.333 3
40.335 3
40.337 3
40.339 3
40.341 3
40.343 3
40.345 3
40.347 3
40.350 3
40.352 3
40.354 3
40.356 2
40.358 2
40.360 2
40.362 2
40.364 2
40.367 2
40.369 2
40.371 2
40.373 2
40.375 2
40.377 2
40.379 2
40.381 2
40.384 2
40.386 2
40.388 1
40.390 1
40.392 1
40.394 1
40.396 1
40.399 1
40.401 1
40.403 1
40.405 1
40.407 1
40.409 1
40.411 1
40.413 1
40.416 1
40.418 1
40.420 1
40.422 1
40.424 1
40.426 1
40.428 1
40.430 1
40.433 1
40.435 1
40.437 1
40.439 1
40.441 1
40.443 0
40.445 0
40.448 0
40.450 0
40.452 0
40.454 0
40.456 0
40.458 0
40.460 1
40.462 1
40.465 1
40.467 1
40.469 1
40.471 1
40.473 1
40.475 1
40.477 1
40.480 1
40.482 1
40.484 1
40.486 1
40.488 2
40.490 2
40.492 2
40.494 2
40.497 2
40.499 2
40.501 2
40.503 2
40.505 2
40.507 3
40.509 3
40.511 3
40.514 3
40.516 3
40.518 3
40.520 3
40.522 3
40.524 3
40.526 3
40.529 3
40.531 3
40.533 3
40.535 3
40.537 3
40.539 3
40.541 3
40.543 3
40.546 3
40.548 3
40.550 2
40.552 2
40.554 2
40.556 2
40.558 2
40.561 2
40.563 2
40.565 2
40.567 2
40.569 2
40.571 2
40.573 2
40.575 3
40.578 3
40.580 3
40.582 3
40.584 3
40.586 3
40.588 3
40.590 3
40.593 3
40.595 3
40.597 3
40.599 3
40.601 3
40.603 2
40.605 2
40.607 2
40.610 2
40.612 2
40.614 2
40.616 2
40.618 2
40.620 2
40.622 2
40.624 2
40.627 2
40.629 1
40.631 1
40.633 1
40.635 1
40.637 1
40.639 1
40.642 1
40.644 1
40.646 0
40.648 0
40.650 0
40.652 0
40.654 0
40.656 0
40.659 0
40.661 0
40.663 0
40.665 0
40.667 0
40.669 0
40.671 0
40.674 0
40.676 0
40.678 1
40.680 1
40.682 1
40.684 1
40.686 1
40.688 1
40.691 1
40.693 1
40.695 1
40.697 2
40.699 2
40.701 2
40.703 2
40.706 2
40.708 2
40.710 3
40.712 3
40.714 3
40.716 3
40.718 3
40.721 3
40.723 3
40.725 4
40.727 4
40.729 4
40.731 4
40.733 4
40.735 4
40.738 4
40.740 4
40.742 4
40.744 4
40.746 4
40.748 4
40.750 4
40.753 4
40.755 3
40.757 3
40.759 3
40.761 3
40.763 3
40.765 3
40.767 3
40.770 2
40.772 2
40.774 2
40.776 2
40.778 2
40.780 2
40.782 2
40.785 2
40.787 2
40.789 1
40.791 1
40.793 1
40.795 1
40.797 2
40.799 2
40.802 2
40.804 2
40.806 2
40.808 2
40.810 2
40.812 2
40.814 2
40.817 3
40.819 3
40.821 3
40.823 3
40.825 3
40.827 3
40.829 3
40.831 3
40.834 3
40.836 3
40.838 3
40.840 3
40.842 3
40.844 3
40.846 3
40.849 3
40.851 3
40.853 3
40.855 3
40.857 3
40.859 3
40.861 3
40.864 3
40.866 2
40.868 2
40.870 2
40.872 2
40.874 2
40.876 2
40.878 2
40.881 2
40.883 2
40.885 2
40.887 2
40.889 2
40.891 2
40.893 2
40.896 2
40.898 2
40.900 1
40.902 1
40.904 1
40.906 1
40.908 1
40.911 1
40.913 1
40.915 1
40.917 1
40.919 1
40.921 1
40.923 1
40.925 1
40.928 1
40.930 1
40.932 1
40.934 1
40.936 1
40.938 1
40.940 1
40.943 1
40.945 1
40.947 1
40.949 1
40.951 2
40.953 2
40.955 2
40.958 2
40.960 2
40.962 3
40.964 3
40.966 3
40.968 3
40.970 3
40.972 4
40.975 4
40.977 4
40.979 4
40.981 4
40.983 4
40.985 4
40.987 4
40.990 4
40.992 4
40.994 4
40.996 4
40.998 4
41.000 4
41.002 4
41.005 4
41.007 4
41.009 4
41.011 4
41.013 4
41.015 3
41.017 3
41.019 3
41.022 3
41.024 3
41.026 3
41.028 3
41.030 3
41.032 3
41.034 3
41.037 3
41.039 3
41.041 3
41.043 3
41.045 3
41.047 3
41.049 3
41.052 3
41.054 3
41.056 3
41.058 3
41.060 3
41.062 2
41.064 2
41.066 2
41.069 2
41.071 2
41.073 2
41.075 2
41.077 2
41.079 2
41.081 2
41.084 2
41.086 1
41.088 1
41.090 1
41.092 2
41.094 2
41.096 2
41.099 2
41.101 2
41.103 2
41.105 2
41.107 3
41.109 3
41.111 3
41.114 3
41.116 3
41.118 4
41.120 4
41.122 4
41.124 4
41.126 5
41.128 5
41.131 5
41.133 5
41.135 5
41.137 5
41.139 5
41.141 4
41.143 4
41.146 4
41.148 4
41.150 4
41.152 4
41.154 4
41.156 3
41.158 3
41.161 3
41.163 3
41.165 2
41.167 2
41.169 2
41.171 2
41.173 1
41.176 1
41.178 1
41.180 1
41.182 1
41.184 1
41.186 0
41.188 0
41.191 0
41.193 0
41.195 0
41.197 1
41.199 1
41.201 1
41.203 1
41.205 1
41.208 1
41.210 1
41.212 1
41.214 1
41.216 1
41.218 2
41.220 2
41.223 2
41.225 2
41.227 2
41.229 2
41.231 2
41.233 2
41.235 2
41.238 2
41.240 2
41.242 2
41.244 3
41.246 3
41.248 3
41.250 3
41.253 3
41.255 3
41.257 3
41.259 3
41.261 3
41.263 3
41.265 3
41.268 3
41.270 3
41.272 3
41.274 3
41.276 3
41.278 3
41.280 3
41.282 3
41.285 3
41.287 3
41.289 3
41.291 3
41.293 3
41.295 3
41.297 2
41.300 2
41.302 2
41.304 2
41.306 2
41.308 2
41.310 2
41.312 2
41.315 2
41.317 2
41.319 2
41.321 2
41.323 2
41.325 2
41.327 2
41.330 2
41.332 2
41.334 2
41.336 2
41.338 2
41.340 1
41.342 1
41.345 1
41.347 1
41.349 1
41.351 1
41.353 1
41.355 1
41.357 1
41.360 0
41.362 0
41.364 0
41.366 -0
41.368 -0
41.370 -0
41.372 -0
41.375 -1
41.377 -1
41.379 -1
41.381 -1
41.383 -1
41.385 -1
41.387 -1
41.390 -1
41.392 -1
41.394 -1
41.396 -1
41.398 -1
41.400 -1
41.402 -1
41.405 -0
41.407 -0
41.409 -0
41.411 -0
41.413 -0
41.415 0
41.417 0
41.419 0
41.422 1
41.424 1
41.426 1
41.428 1
41.430 1
41.432 1
41.434 1
41.437 1
41.439 1
41.441 1
41.443 1
41.445 2
41.447 2
41.449 2
41.452 2
41.454 2
41.456 2
41.458 2
41.460 2
41.462 2
41.464 2
41.467 2
41.469 2
41.471 2
41.473 2
41.475 2
41.477 2
41.479 2
41.482 2
41.484 2
41.486 3
41.488 3
41.490 3
41.492 3
41.494 3
41.497 3
41.499 3
41.501 3
41.503 3
41.505 3
41.507 3
41.509 3
41.512 3
41.514 3
41.516 3
41.518 3
41.520 3
41.522 3
41.524 3
41.527 3
41.529 3
41.531 3
41.533 3
41.535 3
41.537 3
41.539 3
41.542 3
41.544 3
41.546 3
41.548 2
41.550 2
41.552 2
41.554 2
41.557 2
41.559 2
41.561 2
41.563 2
41.565 2
41.567 2
41.569 2
41.572 1
41.574 1
41.576 1
41.578 1
41.580 1
41.582 1
41.584 1
41.587 1
41.589 1
41.591 1
41.593 1
41.595 1
41.597 0
41.599 0
41.602 0
41.604 0
41.606 0
41.608 0
41.610 0
41.612 0
41.614 0
41.617 0
41.619 0
41.621 0
41.623 0
41.625 0
41.627 1
41.629 1
41.632 1
41.634 1
41.636 1
41.638 1
41.640 1
41.642 1
41.644 1
41.647 2
41.649 2
41.651 2
41.653 2
41.655 2
41.657 2
41.659 3
41.662 3
41.664 3
41.666 3
41.668 3
41.670 3
41.672 3
41.674 4
41.677 4
41.679 4
41.681 4
41.683 4
41.685 4
41.687 4
41.689 4
41.692 4
41.694 4
41.696 4
41.698 4
41.700 4
41.702 4
41.704 4
41.707 4
41.709 4
41.711 4
41.713 4
41.715 4
41.717 4
41.719 4
41.722 4
41.724 4
41.726 3
41.728 3
41.730 3
41.732 3
41.735 3
41.737 2
41.739 2
41.741 2
41.743 2
41.745 2
41.747 1
41.750 1
41.752 1
41.754 1
41.756 1
41.758 0
41.760 0
41.762 0
41.765 -0
41.767 -0
41.769 -0
41.771 -0
41.773 -0
41.775 -0
41.777 -1
41.780 -1
41.782 -1
41.784 -1
41.786 -0
41.788 -0
41.790 -0
41.792 -0
41.795 -0
41.797 -0
41.799 0
41.801 0
41.803 0
41.805 0
41.807 1
41.810 1
41.812 1
41.814 1
41.816 1
41.818 1
41.820 1
41.822 2
41.825 2
41.827 2
41.829 2
41.831 2
41.833 2
41.835 2
41.837 2
41.840 2
41.842 2
41.844 2
41.846 2
41.848 2
41.850 2
41.852 2
41.855 2
41.857 3
41.859 3
41.861 3
41.863 3
41.865 3
41.868 3
41.870 3
41.872 3
41.874 3
41.876 3
41.878 3
41.880 4
41.883 4
41.885 4
41.887 4
41.889 4
41.891 4
41.893 4
41.895 4
41.898 4
41.900 4
41.902 5
41.904 5
41.906 5
41.908 5
41.910 5
41.913 4
41.915 4
41.917 4
41.919 4
41.921 4
41.923 3
41.925 3
41.928 3
41.930 3
41.932 2
41.934 2
41.936 2
41.938 1
41.940 1
41.943 1
41.945 0
41.947 -0
41.949 -0
41.951 -1
41.953 -1
41.956 -1
41.958 -1
41.960 -1
41.962 -1
41.964 -1
41.966 -1
41.968 -2
41.971 -1
41.973 -1
41.975 -1
41.977 -1
41.979 -1
41.981 -1
41.983 -1
41.986 -1
41.988 -0
41.990 -0
41.992 0
41.994 0
41.996 1
41.998 1
42.001 1
42.003 1
42.005 1
42.007 2
42.009 2
42.011 2
42.014 2
42.016 2
42.018 2
42.020 2
42.022 2
42.024 2
42.026 2
42.029 2
42.031 2
42.033 2
42.035 2
42.037 2
42.039 2
42.041 2
42.044 2
42.046 2
42.048 2
42.050 2
42.052 2
42.054 1
42.056 1
42.059 1
42.061 1
42.063 1
42.065 1
42.067 0
42.069 0
42.071 0
42.074 -0
42.076 -0
42.078 -1
42.080 -1
42.082 -1
42.084 -1
42.087 -1
42.089 -1
42.091 -1
42.093 -1
42.095 -1
42.097 -1
42.099 -1
42.102 -1
42.104 -1
42.106 -1
42.108 -1
42.110 -1
42.112 -1
42.114 -1
42.117 -1
42.119 -1
42.121 -0
42.123 -0
42.125 0
42.127 0
42.130 1
42.132 1
42.134 1
42.136 1
42.138 1
42.140 1
42.142 1
42.145 2
42.147 2
42.149 2
42.151 2
42.153 2
42.155 2
42.157 2
42.160 2
42.162 2
42.164 2
42.166 2
42.168 2
42.170 2
42.172 2
42.175 2
42.177 2
42.179 1
42.181 1
42.183 1
42.185 1
42.188 1
42.190 1
42.192 1
42.194 1
42.196 1
42.198 2
42.200 2
42.203 2
42.205 2
42.207 2
42.209 2
42.211 2
42.213 2
42.215 3
42.218 3
42.220 3
42.222 3
42.224 3
42.226 3
42.228 3
42.231 3
42.233 3
42.235 3
42.237 3
42.239 3
42.241 3
42.243 3
42.246 3
42.248 3
42.250 3
42.252 3
42.254 3
42.256 3
42.258 3
42.261 2
42.263 2
42.265 2
42.267 2
42.269 2
42.271 1
42.274 1
42.276 1
42.278 1
42.280 1
42.282 1
42.284 1
42.286 0
42.289 0
42.291 0
42.293 0
42.295 0
42.297 0
42.299 -0
42.301 0
42.304 0
42.306 0
42.308 0
42.310 0
42.312 0
42.314 0
42.317 0
42.319 0
42.321 0
42.323 0
42.325 0
42.327 0
42.329 0
42.332 0
42.334 0
42.336 0
42.338 0
42.340 -0
42.342 -0
42.344 -0
42.347 -0
42.349 -0
42.351 -0
42.353 -0
42.355 -0
42.357 0
42.360 0
42.362 0
42.364 0
42.366 0
42.368 0
42.370 0
42.372 1
42.375 1
42.377 1
42.379 1
42.381 1
42.383 2
42.385 2
42.388 2
42.390 2
42.392 3
42.394 3
42.396 3
42.398 3
42.400 3
42.403 4
42.405 4
42.407 4
42.409 4
42.411 4
42.413 4
42.415 4
42.418 4
42.420 4
42.422 4
42.424 4
42.426 4
42.428 4
42.431 4
42.433 4
42.435 4
42.437 3
42.439 3
42.441 3
42.443 3
42.446 3
42.448 3
42.450 3
42.452 3
42.454 2
42.456 2
42.459 2
42.461 2
42.463 2
42.465 2
42.467 2
42.469 2
42.471 2
42.474 2
42.476 2
42.478 2
42.480 2
42.482 2
42.484 1
42.487 1
42.489 1
42.491 1
42.493 1
42.495 1
42.497 1
42.499 1
42.502 1
42.504 1
42.506 1
42.508 1
42.510 1
42.512 1
42.514 1
42.517 1
42.519 1
42.521 2
42.523 2
42.525 2
42.527 2
42.530 2
42.532 2
42.534 2
42.536 2
42.538 2
42.540 2
42.542 2
42.545 2
42.547 2
42.549 2
42.551 2
42.553 2
42.555 2
42.558 2
42.560 2
42.562 2
42.564 2
42.566 2
42.568 2
42.570 2
42.573 2
42.575 2
42.577 1
42.579 1
42.581 1
42.583 2
42.586 2
42.588 2
42.590 2
42.592 2
42.594 2
42.596 2
42.598 2
42.601 2
42.603 2
42.605 2
42.607 2
42.609 2
42.611 2
42.614 2
42.616 2
42.618 2
42.620 2
42.622 2
42.624 1
42.626 1
42.629 1
42.631 1
42.633 1
42.635 1
42.637 1
42.639 1
42.642 1
42.644 1
42.646 1
42.648 1
42.650 0
42.652 0
42.654 0
42.657 0
42.659 -0
42.661 -0
42.663 -0
42.665 -0
42.667 -0
42.670 -0
42.672 -0
42.674 -0
42.676 -0
42.678 0
42.680 0
42.682 0
42.685 0
42.687 1
42.689 1
42.691 1
42.693 1
42.695 1
42.698 1
42.700 1
42.702 1
42.704 2
42.706 2
42.708 2
42.710 2
42.713 2
42.715 2
42.717 2
42.719 2
42.721 2
42.723 2
42.726 2
42.728 2
42.730 2
42.732 2
42.734 2
42.736 2
42.739 2
42.741 2
42.743 1
42.745 1
42.747 1
42.749 2
42.751 2
42.754 2
42.756 2
42.758 2
42.760 2
42.762 2
42.764 2
42.767 2
42.769 2
42.771 3
42.773 3
42.775 3
42.777 3
42.779 3
42.782 4
42.784 4
42.786 4
42.788 4
42.790 4
42.792 4
42.795 4
42.797 4
42.799 4
42.801 4
42.803 4
42.805 4
42.807 4
42.810 4
42.812 4
42.814 4
42.816 4
42.818 4
42.820 4
42.823 3
42.825 3
42.827 3
42.829 3
42.831 3
42.833 2
42.836 2
42.838 2
42.840 2
42.842 2
42.844 1
42.846 1
42.848 1
42.851 1
42.853 1
42.855 1
42.857 0
42.859 0
42.861 0
42.864 0
42.866 0
42.868 -0
42.870 -0
42.872 -0
42.874 -0
42.876 -0
42.879 -0
42.881 -0
42.883 -0
42.885 -1
42.887 -1
42.889 -1
42.892 -1
42.894 -1
42.896 -1
42.898 -1
42.900 -0
42.902 -0
42.905 -0
42.907 -0
42.909 -0
42.911 -0
42.913 -0
42.915 -0
42.917 -0
42.920 0
42.922 0
42.924 0
42.926 0
42.928 0
42.930 0
42.933 0
42.935 0
42.937 0
42.939 0
42.941 0
42.943 0
42.946 0
42.948 0
42.950 0
42.952 0
42.954 0
42.956 0
42.958 0
42.961 1
42.963 1
42.965 1
42.967 1
42.969 1
42.971 1
42.974 1
42.976 1
42.978 1
42.980 1
42.982 1
42.984 1
42.986 1
42.989 1
42.991 2
42.993 2
42.995 2
42.997 2
42.999 2
43.002 2
43.004 2
43.006 2
43.008 2
43.010 2
43.012 2
43.015 2
43.017 2
43.019 2
43.021 2
43.023 1
43.025 1
43.027 1
43.030 1
43.032 1
43.034 1
43.036 1
43.038 1
43.040 1
43.043 1
43.045 1
43.047 1
43.049 1
43.051 1
43.053 1
43.056 1
43.058 1
43.060 1
43.062 1
43.064 1
43.066 1
43.069 1
43.071 2
43.073 2
43.075 2
43.077 2
43.079 2
43.081 2
43.084 2
43.086 2
43.088 2
43.090 2
43.092 2
43.094 2
43.097 2
43.099 2
43.101 2
43.103 2
43.105 2
43.107 2
43.110 2
43.112 2
43.114 2
43.116 2
43.118 2
43.120 2
43.122 2
43.125 2
43.127 2
43.129 2
43.131 2
43.133 2
43.135 2
43.138 3
43.140 3
43.142 3
43.144 3
43.146 3
43.148 3
43.151 3
43.153 3
43.155 3
43.157 3
43.159 3
43.161 3
43.164 3
43.166 3
43.168 3
43.170 2
43.172 2
43.174 2
43.176 2
43.179 2
43.181 1
43.183 1
43.185 1
43.187 1
43.189 1
43.192 1
43.194 1
43.196 1
43.198 0
43.200 0
43.202 0
43.205 0
43.207 0
43.209 0
43.211 0
43.213 0
43.215 0
43.218 0
43.220 0
43.222 0
43.224 0
43.226 0
43.228 1
43.230 1
43.233 1
43.235 1
43.237 1
43.239 1
43.241 1
43.243 2
43.246 2
43.248 2
43.250 2
43.252 2
43.254 2
43.256 2
43.259 2
43.261 2
43.263 2
43.265 2
43.267 2
43.269 2
43.272 2
43.274 2
43.276 2
43.278 2
43.280 2
43.282 2
43.284 2
43.287 2
43.289 2
43.291 2
43.293 2
43.295 1
43.297 1
43.300 1
43.302 1
43.304 1
43.306 1
43.308 1
43.310 1
43.313 1
43.315 0
43.317 0
43.319 0
43.321 0
43.323 0
43.326 0
43.328 0
43.330 0
43.332 0
43.334 1
43.336 1
43.339 1
43.341 1
43.343 1
43.345 1
43.347 2
43.349 2
43.351 2
43.354 2
43.356 3
43.358 3
43.360 3
43.362 3
43.364 4
43.367 4
43.369 4
43.371 4
43.373 5
43.375 5
43.377 5
43.380 5
43.382 5
43.384 5
43.386 5
43.388 5
43.390 5
43.393 5
43.395 5
43.397 5
43.399 5
43.401 5
43.403 4
43.406 4
43.408 4
43.410 4
43.412 3
43.414 3
43.416 3
43.419 3
43.421 2
43.423 2
43.425 2
43.427 1
43.429 1
43.431 1
43.434 1
43.436 1
43.438 1
43.440 0
43.442 0
43.444 0
43.447 0
43.449 0
43.451 0
43.453 0
43.455 0
43.457 0
43.460 0
43.462 1
43.464 1
43.466 1
43.468 1
43.470 1
43.473 1
43.475 1
43.477 1
43.479 1
43.481 1
43.483 2
43.486 2
43.488 2
43.490 2
43.492 2
43.494 2
43.496 2
43.499 2
43.501 2
43.503 2
43.505 1
43.507 2
43.509 2
43.511 1
43.514 1
43.516 1
43.518 1
43.520 1
43.522 1
43.524 1
43.527 1
43.529 1
43.531 1
43.533 1
43.535 1
43.537 1
43.540 1
43.542 1
43.544 2
43.546 2
43.548 2
43.550 2
43.553 2
43.555 2
43.557 2
43.559 2
43.561 2
43.563 2
43.566 2
43.568 2
43.570 2
43.572 2
43.574 2
43.576 2
43.579 2
43.581 2
43.583 1
43.585 1
43.587 1
43.589 1
43.592 1
43.594 1
43.596 1
43.598 1
43.600 1
43.602 1
43.605 1
43.607 1
43.609 1
43.611 1
43.613 1
43.615 1
43.618 1
43.620 1
43.622 1
43.624 1
43.626 1
43.628 1
43.631 1
43.633 1
43.635 1
43.637 1
43.639 1
43.641 1
43.643 1
43.646 1
43.648 2
43.650 2
43.652 2
43.654 1
43.656 1
43.659 1
43.661 1
43.663 1
43.665 1
43.667 1
43.669 1
43.672 1
43.674 1
43.676 1
43.678 1
43.680 1
43.682 1
43.685 1
43.687 1
43.689 1
43.691 1
43.693 1
43.695 1
43.698 2
43.700 2
43.702 2
43.704 2
43.706 2
43.708 2
43.711 2
43.713 2
43.715 2
43.717 2
43.719 2
43.721 2
43.724 2
43.726 2
43.728 3
43.730 3
43.732 3
43.734 3
43.737 3
43.739 3
43.741 3
43.743 3
43.745 3
43.747 3
43.750 3
43.752 3
43.754 3
43.756 3
43.758 3
43.760 3
43.763 3
43.765 3
43.767 3
43.769 3
43.771 3
43.773 3
43.776 3
43.778 3
43.780 3
43.782 3
43.784 3
43.786 3
43.789 3
43.791 3
43.793 3
43.795 3
43.797 3
43.799 3
43.802 3
43.804 3
43.806 3
43.808 3
43.810 3
43.812 3
43.815 3
43.817 3
43.819 3
43.821 3
43.823 3
43.825 3
43.828 3
43.830 4
43.832 4
43.834 4
43.836 4
43.838 4
43.841 4
43.843 4
43.845 4
43.847 4
43.849 4
43.851 4
43.854 5
43.856 5
43.858 5
43.860 5
43.862 5
43.864 5
43.867 5
43.869 5
43.871 5
43.873 5
43.875 5
43.877 5
43.880 5
43.882 5
43.884 5
43.886 5
43.888 5
43.890 5
43.893 5
43.895 5
43.897 5
43.899 4
43.901 4
43.903 4
43.906 4
43.908 4
43.910 4
43.912 4
43.914 4
43.916 4
43.919 4
43.921 4
43.923 4
43.925 4
43.927 4
43.929 4
43.932 3
43.934 3
43.936 3
43.938 3
43.940 3
43.942 3
43.945 2
43.947 2
43.949 2
43.951 2
43.953 2
43.955 1
43.958 1
43.960 1
43.962 1
43.964 1
43.966 1
43.968 1
43.971 1
43.973 1
43.975 1
43.977 1
43.979 1
43.981 1
43.984 1
43.986 1
43.988 1
43.990 1
43.992 2
43.994 2
43.997 2
43.999 2
44.001 2
44.003 3
44.005 3
44.007 3
44.010 3
44.012 3
44.014 3
44.016 3
44.018 3
44.020 3
44.023 3
44.025 3
44.027 3
44.029 3
44.031 2
44.033 2
44.036 2
44.038 2
44.040 2
44.042 1
44.044 1
44.047 1
44.049 1
44.051 0
44.053 0
44.055 -0
44.057 -0
44.060 -0
44.062 -1
44.064 -1
44.066 -1
44.068 -1
44.070 -1
44.073 -1
44.075 -1
44.077 -0
44.079 -0
44.081 -0
44.083 -0
44.086 0
44.088 0
44.090 0
44.092 1
44.094 1
44.096 1
44.099 1
44.101 1
44.103 1
44.105 1
44.107 2
44.109 2
44.112 2
44.114 2
44.116 2
44.118 2
44.120 2
44.122 2
44.125 2
44.127 2
44.129 2
44.131 1
44.133 1
44.135 1
44.138 1
44.140 1
44.142 1
44.144 1
44.146 1
44.148 1
44.151 1
44.153 1
44.155 1
44.157 1
44.159 1
44.161 1
44.164 1
44.166 1
44.168 2
44.170 2
44.172 2
44.175 2
44.177 2
44.179 3
44.181 3
44.183 3
44.185 3
44.188 3
44.190 4
44.192 4
44.194 4
44.196 4
44.198 4
44.201 4
44.203 4
44.205 4
44.207 4
44.209 4
44.211 4
44.214 4
44.216 4
44.218 4
44.220 3
44.222 3
44.224 3
44.227 2
44.229 2
44.231 2
44.233 1
44.235 1
44.237 1
44.240 0
44.242 0
44.244 -0
44.246 -0
44.248 -0
44.250 -0
44.253 -1
44.255 -1
44.257 -1
44.259 -1
44.261 -1
44.264 -1
44.266 -0
44.268 -0
44.270 -0
44.272 -0
44.274 -0
44.277 0
44.279 0
44.281 1
44.283 1
44.285 1
44.287 1
44.290 1
44.292 1
44.294 2
44.296 2
44.298 2
44.300 2
44.303 2
44.305 2
44.307 2
44.309 2
44.311 2
44.313 1
44.316 1
44.318 1
44.320 1
44.322 1
44.324 1
44.326 1
44.329 1
44.331 0
44.333 0
44.335 0
44.337 0
44.340 0
44.342 0
44.344 -0
44.346 -0
44.348 -0
44.350 -0
44.353 0
44.355 0
44.357 0
44.359 0
44.361 0
44.363 0
44.366 0
44.368 0
44.370 0
44.372 0
44.374 0
44.376 0
44.379 0
44.381 0
44.383 0
44.385 0
44.387 0
44.389 0
44.392 0
44.394 0
44.396 0
44.398 0
44.400 0
44.403 0
44.405 0
44.407 0
44.409 0
44.411 0
44.413 0
44.416 0
44.418 0
44.420 0
44.422 0
44.424 0
44.426 0
44.429 0
44.431 0
44.433 0
44.435 0
44.437 0
44.439 0
44.442 0
44.444 0
44.446 0
44.448 0
44.450 0
44.452 0
44.455 0
44.457 0
44.459 0
44.461 -0
44.463 -0
44.466 -0
44.468 -0
44.470 -0
44.472 -0
44.474 -0
44.476 -1
44.479 -1
44.481 -1
44.483 -1
44.485 -1
44.487 -1
44.489 -0
44.492 -0
44.494 -0
44.496 -0
44.498 0
44.500 0
44.502 1
44.505 1
44.507 1
44.509 1
44.511 2
44.513 2
44.516 2
44.518 3
44.520 3
44.522 3
44.524 3
44.526 3
44.529 4
44.531 4
44.533 4
44.535 4
44.537 4
44.539 4
44.542 4
44.544 4
44.546 4
44.548 4
44.550 4
44.552 4
44.555 4
44.557 3
44.559 3
44.561 3
44.563 3
44.566 2
44.568 2
44.570 2
44.572 2
44.574 1
44.576 1
44.579 1
44.581 1
44.583 1
44.585 1
44.587 1
44.589 1
44.592 0
44.594 0
44.596 0
44.598 0
44.600 1
44.602 1
44.605 1
44.607 1
44.609 1
44.611 1
44.613 1
44.616 0
44.618 0
44.620 0
44.622 0
44.624 0
44.626 0
44.629 0
44.631 0
44.633 0
44.635 -0
44.637 -0
44.639 -0
44.642 -0
44.644 -0
44.646 -0
44.648 -1
44.650 -1
44.652 -1
44.655 -1
44.657 -1
44.659 -1
44.661 -1
44.663 -1
44.666 -1
44.668 -1
44.670 -1
44.672 -1
44.674 -1
44.676 -1
44.679 -0
44.681 -0
44.683 -0
44.685 0
44.687 0
44.689 0
44.692 1
44.694 1
44.696 1
44.698 1
44.700 1
44.703 2
44.705 2
44.707 2
44.709 2
44.711 2
44.713 3
44.716 3
44.718 3
44.720 3
44.722 4
44.724 4
44.726 4
44.729 5
44.731 5
44.733 5
44.735 5
44.737 6
44.740 6
44.742 6
44.744 6
44.746 6
44.748 6
44.750 6
44.753 6
44.755 6
44.757 6
44.759 6
44.761 6
44.763 6
44.766 6
44.768 6
44.770 6
44.772 6
44.774 5
44.777 5
44.779 5
44.781 5
44.783 5
44.785 5
44.787 4
44.790 4
44.792 4
44.794 4
44.796 3
44.798 3
44.800 3
44.803 3
44.805 2
44.807 2
44.809 2
44.811 2
44.814 2
44.816 2
44.818 2
44.820 2
44.822 2
44.824 1
44.827 1
44.829 1
44.831 1
44.833 1
44.835 1
44.837 0
44.840 0
44.842 -0
44.844 -0
44.846 -0
44.848 -1
44.851 -1
44.853 -1
44.855 -1
44.857 -1
44.859 -1
44.861 -1
44.864 -0
44.866 -0
44.868 -0
44.870 -0
44.872 0
44.874 0
44.877 0
44.879 0
44.881 1
44.883 1
44.885 1
44.888 1
44.890 1
44.892 1
44.894 1
44.896 2
44.898 2
44.901 2
44.903 2
44.905 2
44.907 3
44.909 3
44.911 3
44.914 3
44.916 3
44.918 3
44.920 4
44.922 4
44.925 4
44.927 4
44.929 4
44.931 4
44.933 4
44.935 4
44.938 4
44.940 4
44.942 4
44.944 4
44.946 4
44.949 4
44.951 4
44.953 4
44.955 4
44.957 4
44.959 4
44.962 4
44.964 4
44.966 4
44.968 4
44.970 4
44.972 4
44.975 4
44.977 4
44.979 4
44.981 4
44.983 4
44.986 4
44.988 4
44.990 4
44.992 4
44.994 4
44.996 3
44.999 3
45.001 3
45.003 3
45.005 3
45.007 3
45.010 3
45.012 3
45.014 3
45.016 3
45.018 3
45.020 3
45.023 3
45.025 3
45.027 2
45.029 2
45.031 2
45.033 2
45.036 2
45.038 2
45.040 2
45.042 2
45.044 2
45.047 1
45.049 1
45.051 1
45.053 1
45.055 1
45.057 1
45.060 1
45.062 0
45.064 0
45.066 0
45.068 -0
45.071 -0
45.073 -0
45.075 -0
45.077 -1
45.079 -1
45.081 -1
45.084 -1
45.086 -1
45.088 -1
45.090 -1
45.092 -1
45.095 -1
45.097 -1
45.099 -1
45.101 -1
45.103 -1
45.105 -1
45.108 -1
45.110 -0
45.112 -0
45.114 -0
45.116 0
45.118 0
45.121 0
45.123 1
45.125 1
45.127 1
45.129 1
45.132 1
45.134 1
45.136 1
45.138 1
45.140 2
45.142 2
45.145 2
45.147 2
45.149 2
45.151 2
45.153 2
45.156 2
45.158 2
45.160 2
45.162 2
45.164 2
45.166 2
45.169 2
45.171 2
45.173 2
45.175 2
45.177 1
45.180 1
45.182 1
45.184 1
45.186 1
45.188 1
45.190 1
45.193 0
45.195 0
45.197 0
45.199 0
45.201 0
45.204 0
45.206 0
45.208 0
45.210 0
45.212 0
45.214 0
45.217 0
45.219 0
45.221 0
45.223 0
45.225 0
45.228 0
45.230 0
45.232 0
45.234 0
45.236 1
45.238 1
45.241 1
45.243 1
45.245 1
45.247 1
45.249 1
45.252 1
45.254 1
45.256 1
45.258 1
45.260 1
45.262 1
45.265 1
45.267 1
45.269 1
45.271 1
45.273 1
45.276 1
45.278 1
45.280 1
45.282 1
45.284 0
45.286 0
45.289 0
45.291 0
45.293 0
45.295 -0
45.297 -0
45.300 -0
45.302 -0
45.304 -0
45.306 -0
45.308 -0
45.310 -0
45.313 -0
45.315 -0
45.317 -0
45.319 -0
45.321 -0
45.324 -0
45.326 0
45.328 0
45.330 0
45.332 0
45.334 1
45.337 1
45.339 1
45.341 1
45.343 1
45.345 1
45.348 1
45.350 2
45.352 2
45.354 2
45.356 2
45.358 2
45.361 2
45.363 2
45.365 2
45.367 2
45.369 2
45.372 2
45.374 2
45.376 2
45.378 2
45.380 2
45.382 2
45.385 2
45.387 2
45.389 2
45.391 2
45.393 2
45.396 2
45.398 1
45.400 1
45.402 1
45.404 1
45.406 2
45.409 2
45.411 2
45.413 2
45.415 2
45.417 2
45.420 2
45.422 2
45.424 2
45.426 2
45.428 2
45.430 2
45.433 2
45.435 2
45.437 2
45.439 2
45.441 2
45.444 2
45.446 2
45.448 2
45.450 2
45.452 2
45.454 2
45.457 2
45.459 2
45.461 2
45.463 2
45.465 2
45.468 2
45.470 2
45.472 2
45.474 2
45.476 1
45.478 1
45.481 1
45.483 1
45.485 1
45.487 1
45.489 1
45.492 1
45.494 1
45.496 1
45.498 1
45.500 1
45.503 1
45.505 1
45.507 1
45.509 1
45.511 1
45.513 1
45.516 1
45.518 1
45.520 1
45.522 1
45.524 1
45.527 1
45.529 1
45.531 1
45.533 1
45.535 1
45.537 1
45.540 1
45.542 2
45.544 2
45.546 2
45.548 2
45.551 2
45.553 2
45.555 2
45.557 3
45.559 3
45.561 3
45.564 3
45.566 3
45.568 3
45.570 4
45.572 4
45.575 4
45.577 4
45.579 4
45.581 4
45.583 5
45.586 5
45.588 5
45.590 5
45.592 5
45.594 5
45.596 5
45.599 5
45.601 5
45.603 4
45.605 4
45.607 4
45.610 4
45.612 4
45.614 4
45.616 4
45.618 3
45.620 3
45.623 3
45.625 3
45.627 3
45.629 3
45.631 3
45.634 2
45.636 2
45.638 2
45.640 2
45.642 2
45.645 2
45.647 2
45.649 2
45.651 2
45.653 2
45.655 2
45.658 2
45.660 2
45.662 2
45.664 2
45.666 2
45.669 2
45.671 2
45.673 2
45.675 2
45.677 2
45.679 2
45.682 2
45.684 2
45.686 2
45.688 2
45.690 2
45.693 2
45.695 2
45.697 2
45.699 2
45.701 2
45.704 2
45.706 2
45.708 2
45.710 2
45.712 2
45.714 2
45.717 2
45.719 1
45.721 1
45.723 1
45.725 1
45.728 1
45.730 1
45.732 1
45.734 1
45.736 1
45.739 1
45.741 1
45.743 1
45.745 1
45.747 2
45.749 2
45.752 2
45.754 2
45.756 2
45.758 2
45.760 2
45.763 2
45.765 3
45.767 3
45.769 3
45.771 3
45.773 3
45.776 3
45.778 3
45.780 3
45.782 3
45.784 3
45.787 3
45.789 3
45.791 3
45.793 4
45.795 4
45.798 4
45.800 4
45.802 3
45.804 3
45.806 3
45.808 3
45.811 3
45.813 3
45.815 3
45.817 2
45.819 2
45.822 2
45.824 2
45.826 2
45.828 2
45.830 1
45.833 1
45.835 1
45.837 1
45.839 1
45.841 1
45.843 1
45.846 0
45.848 0
45.850 0
45.852 0
45.854 0
45.857 0
45.859 0
45.861 -0
45.863 -0
45.865 0
45.868 0
45.870 0
45.872 0
45.874 0
45.876 0
45.878 0
45.881 1
45.883 1
45.885 1
45.887 1
45.889 1
45.892 1
45.894 1
45.896 1
45.898 2
45.900 2
45.903 2
45.905 2
45.907 2
45.909 2
45.911 2
45.913 2
45.916 2
45.918 2
45.920 2
45.922 2
45.924 2
45.927 2
45.929 2
45.931 2
45.933 2
45.935 2
45.938 2
45.940 2
45.942 2
45.944 2
45.946 2
45.949 2
45.951 2
45.953 2
45.955 2
45.957 2
45.959 2
45.962 2
45.964 2
45.966 2
45.968 2
45.970 2
45.973 2
45.975 2
45.977 2
45.979 2
45.981 3
45.984 3
45.986 3
45.988 3
45.990 3
45.992 3
45.994 3
45.997 3
45.999 3
46.001 3
46.003 3
46.005 3
46.008 3
46.010 3
46.012 3
46.014 3
46.016 2
46.019 2
46.021 2
46.023 2
46.025 2
46.027 1
46.030 1
46.032 1
46.034 1
46.036 0
46.038 0
46.040 -0
46.043 -0
46.045 -0
46.047 -1
46.049 -1
46.051 -1
46.054 -1
46.056 -1
46.058 -1
46.060 -1
46.062 -1
46.065 -1
46.067 -0
46.069 -0
46.071 -0
46.073 -0
46.075 0
46.078 0
46.080 0
46.082 1
46.084 1
46.086 1
46.089 1
46.091 1
46.093 1
46.095 1
46.097 2
46.100 2
46.102 2
46.104 2
46.106 2
46.108 2
46.111 2
46.113 2
46.115 2
46.117 2
46.119 2
46.121 2
46.124 2
46.126 2
46.128 2
46.130 2
46.132 2
46.135 2
46.137 2
46.139 2
46.141 2
46.143 2
46.146 2
46.148 2
46.150 2
46.152 2
46.154 2
46.157 3
46.159 3
46.161 3
46.163 3
46.165 3
46.167 3
46.170 3
46.172 3
46.174 3
46.176 3
46.178 3
46.181 3
46.183 3
46.185 3
46.187 3
46.189 3
46.192 2
46.194 2
46.196 2
46.198 2
46.200 2
46.203 2
46.205 2
46.207 2
46.209 2
46.211 2
46.213 2
46.216 1
46.218 1
46.220 1
46.222 1
46.224 1
46.227 1
46.229 1
46.231 1
46.233 1
46.235 1
46.238 1
46.240 1
46.242 1
46.244 1
46.246 1
46.249 1
46.251 1
46.253 1
46.255 1
46.257 1
46.260 1
46.262 1
46.264 1
46.266 1
46.268 1
46.270 1
46.273 1
46.275 1
46.277 1
46.279 1
46.281 1
46.284 1
46.286 1
46.288 1
46.290 2
46.292 2
46.295 2
46.297 2
46.299 2
46.301 2
46.303 2
46.306 2
46.308 3
46.310 3
46.312 3
46.314 3
46.317 3
46.319 3
46.321 3
46.323 3
46.325 3
46.327 3
46.330 3
46.332 3
46.334 2
46.336 2
46.338 2
46.341 2
46.343 2
46.345 2
46.347 2
46.349 2
46.352 2
46.354 2
46.356 2
46.358 2
46.360 2
46.363 2
46.365 1
46.367 1
46.369 1
46.371 1
46.374 1
46.376 1
46.378 1
46.380 1
46.382 1
46.384 1
46.387 2
46.389 2
46.391 2
46.393 2
46.395 2
46.398 2
46.400 2
46.402 2
46.404 2
46.406 2
46.409 2
46.411 2
46.413 2
46.415 2
46.417 2
46.420 2
46.422 2
46.424 2
46.426 2
46.428 2
46.431 2
46.433 2
46.435 2
46.437 2
46.439 2
46.442 2
46.444 2
46.446 2
46.448 2
46.450 2
46.452 2
46.455 2
46.457 2
46.459 2
46.461 2
46.463 2
46.466 2
46.468 2
46.470 2
46.472 2
46.474 2
46.477 2
46.479 2
46.481 2
46.483 2
46.485 2
46.488 2
46.490 2
46.492 2
46.494 2
46.496 2
46.499 2
46.501 2
46.503 2
46.505 2
46.507 2
46.510 2
46.512 3
46.514 3
46.516 3
46.518 3
46.520 3
46.523 3
46.525 4
46.527 4
46.529 4
46.531 4
46.534 4
46.536 5
46.538 5
46.540 5
46.542 5
46.545 5
46.547 5
46.549 6
46.551 6
46.553 6
46.556 6
46.558 6
46.560 6
46.562 6
46.564 6
46.567 5
46.569 5
46.571 5
46.573 5
46.575 5
46.578 5
46.580 5
46.582 4
46.584 4
46.586 4
46.589 4
46.591 4
46.593 4
46.595 3
46.597 3
46.600 3
46.602 3
46.604 3
46.606 3
46.608 3
46.610 3
46.613 3
46.615 3
46.617 3
46.619 3
46.621 3
46.624 3
46.626 3
46.628 3
46.630 4
46.632 4
46.635 4
46.637 4
46.639 4
46.641 4
46.643 4
46.646 3
46.648 3
46.650 3
46.652 3
46.654 3
46.657 3
46.659 3
46.661 3
46.663 2
46.665 2
46.668 2
46.670 2
46.672 2
46.674 2
46.676 2
46.679 1
46.681 1
46.683 1
46.685 1
46.687 1
46.690 1
46.692 1
46.694 1
46.696 1
46.698 1
46.701 1
46.703 2
46.705 2
46.707 2
46.709 2
46.712 2
46.714 3
46.716 3
46.718 3
46.720 3
46.722 3
46.725 3
46.727 3
46.729 3
46.731 3
46.733 4
46.736 4
46.738 4
46.740 4
46.742 4
46.744 4
46.747 4
46.749 4
46.751 3
46.753 3
46.755 3
46.758 3
46.760 3
46.762 3
46.764 3
46.766 3
46.769 2
46.771 2
46.773 2
46.775 2
46.777 2
46.780 2
46.782 2
46.784 2
46.786 2
46.788 2
46.791 1
46.793 1
46.795 1
46.797 1
46.799 1
46.802 1
46.804 1
46.806 1
46.808 1
46.810 1
46.813 1
46.815 1
46.817 1
46.819 1
46.821 1
46.824 1
46.826 1
46.828 1
46.830 1
46.832 1
46.835 1
46.837 1
46.839 1
46.841 1
46.843 1
46.846 1
46.848 1
46.850 1
46.852 1
46.854 1
46.857 1
46.859 2
46.861 2
46.863 2
46.865 2
46.868 2
46.870 3
46.872 3
46.874 3
46.876 4
46.878 4
46.881 4
46.883 4
46.885 5
46.887 5
46.889 5
46.892 5
46.894 5
46.896 6
46.898 6
46.900 6
46.903 6
46.905 6
46.907 6
46.909 6
46.911 6
46.914 6
46.916 6
46.918 6
46.920 5
46.922 5
46.925 5
46.927 5
46.929 5
46.931 4
46.933 4
46.936 4
46.938 4
46.940 3
46.942 3
46.944 3
46.947 3
46.949 3
46.951 3
46.953 3
46.955 2
46.958 2
46.960 2
46.962 2
46.964 2
46.966 2
46.969 2
46.971 2
46.973 2
46.975 2
46.977 2
46.980 2
46.982 2
46.984 2
46.986 2
46.988 3
46.991 3
46.993 3
46.995 3
46.997 3
46.999 3
47.002 3
47.004 3
47.006 3
47.008 3
47.010 3
47.013 3
47.015 3
47.017 3
47.019 3
47.021 3
47.024 3
47.026 3
47.028 3
47.030 2
47.032 2
47.035 2
47.037 2
47.039 2
47.041 2
47.043 2
47.046 2
47.048 2
47.050 3
47.052 3
47.054 3
47.057 3
47.059 3
47.061 3
47.063 3
47.065 3
47.068 3
47.070 3
47.072 3
47.074 3
47.076 3
47.079 3
47.081 3
47.083 3
47.085 3
47.087 3
47.090 3
47.092 3
47.094 3
47.096 3
47.098 3
47.101 3
47.103 3
47.105 3
47.107 3
47.109 3
47.112 3
47.114 3
47.116 3
47.118 3
47.120 3
47.123 3
47.125 3
47.127 3
47.129 3
47.131 3
47.134 2
47.136 2
47.138 2
47.140 2
47.142 2
47.145 2
47.147 2
47.149 2
47.151 2
47.153 2
47.156 2
47.158 2
47.160 1
47.162 1
47.164 1
47.167 1
47.169 1
47.171 1
47.173 1
47.175 1
47.178 1
47.180 1
47.182 1
47.184 1
47.186 0
47.189 0
47.191 0
47.193 0
47.195 0
47.197 0
47.200 -0
47.202 -0
47.204 -0
47.206 -0
47.208 -0
47.211 -0
47.213 -0
47.215 -0
47.217 -0
47.219 -0
47.222 -0
47.224 -0
47.226 -0
47.228 -0
47.230 -0
47.233 -0
47.235 -0
47.237 -0
47.239 -0
47.242 -0
47.244 -0
47.246 -0
47.248 -0
47.250 -0
47.253 -0
47.255 -0
47.257 -0
47.259 -0
47.261 -0
47.264 0
47.266 0
47.268 0
47.270 0
47.272 0
47.275 0
47.277 0
47.279 0
47.281 0
47.283 0
47.286 0
47.288 0
47.290 1
47.292 1
47.294 1
47.297 1
47.299 1
47.301 1
47.303 1
47.305 1
47.308 1
47.310 2
47.312 2
47.314 2
47.316 2
47.319 2
47.321 2
47.323 2
47.325 2
47.327 2
47.330 2
47.332 2
47.334 2
47.336 2
47.338 2
47.341 2
47.343 2
47.345 2
47.347 2
47.349 1
47.352 1
47.354 1
47.356 1
47.358 1
47.360 1
47.363 1
47.365 1
47.367 1
47.369 1
47.371 1
47.374 1
47.376 1
47.378 1
47.380 1
47.382 1
47.385 1
47.387 1
47.389 1
47.391 1
47.393 2
47.396 2
47.398 2
47.400 2
47.402 2
47.405 3
47.407 3
47.409 3
47.411 3
47.413 3
47.416 3
47.418 3
47.420 3
47.422 3
47.424 3
47.427 3
47.429 3
47.431 3
47.433 3
47.435 3
47.438 3
47.440 3
47.442 3
47.444 3
47.446 3
47.449 3
47.451 3
47.453 3
47.455 3
47.457 3
47.460 2
47.462 2
47.464 2
47.466 2
47.468 2
47.471 2
47.473 2
47.475 2
47.477 2
47.479 2
47.482 2
47.484 2
47.486 2
47.488 2
47.490 2
47.493 2
47.495 2
47.497 2
47.499 2
47.501 1
47.504 1
47.506 1
47.508 1
47.510 1
47.513 1
47.515 1
47.517 1
47.519 1
47.521 1
47.524 1
47.526 2
47.528 2
47.530 2
47.532 2
47.535 2
47.537 2
47.539 3
47.541 3
47.543 3
47.546 3
47.548 4
47.550 4
47.552 4
47.554 4
47.557 4
47.559 5
47.561 5
47.563 5
47.565 5
47.568 5
47.570 5
47.572 5
47.574 4
47.576 4
47.579 4
47.581 4
47.583 4
47.585 4
47.587 3
47.590 3
47.592 3
47.594 2
47.596 2
47.599 2
47.601 1
47.603 1
47.605 1
47.607 1
47.610 1
47.612 0
47.614 0
47.616 0
47.618 0
47.621 0
47.623 0
47.625 0
47.627 0
47.629 0
47.632 1
47.634 1
47.636 1
47.638 1
47.640 1
47.643 2
47.645 2
47.647 2
47.649 3
47.651 3
47.654 3
47.656 3
47.658 3
47.660 3
47.662 4
47.665 4
47.667 4
47.669 4
47.671 4
47.674 4
47.676 4
47.678 4
47.680 4
47.682 4
47.685 4
47.687 4
47.689 3
47.691 3
47.693 3
47.696 3
47.698 3
47.700 3
47.702 3
47.704 2
47.707 2
47.709 2
47.711 2
47.713 2
47.715 2
47.718 2
47.720 2
47.722 2
47.724 2
47.726 1
47.729 1
47.731 1
47.733 1
47.735 1
47.737 1
47.740 1
47.742 1
47.744 1
47.746 1
47.749 1
47.751 1
47.753 1
47.755 1
47.757 1
47.760 1
47.762 1
47.764 1
47.766 1
47.768 1
47.771 1
47.773 1
47.775 1
47.777 1
47.779 1
47.782 1
47.784 1
47.786 1
47.788 1
47.790 1
47.793 1
47.795 1
47.797 1
47.799 1
47.802 1
47.804 1
47.806 1
47.808 1
47.810 2
47.813 2
47.815 2
47.817 2
47.819 2
47.821 2
47.824 2
47.826 2
47.828 2
47.830 2
47.832 2
47.835 2
47.837 2
47.839 2
47.841 2
47.843 2
47.846 2
47.848 2
47.850 2
47.852 2
47.855 2
47.857 2
47.859 2
47.861 2
47.863 2
47.866 1
47.868 1
47.870 1
47.872 1
47.874 1
47.877 1
47.879 1
47.881 1
47.883 1
47.885 1
47.888 1
47.890 1
47.892 1
47.894 1
47.896 1
47.899 1
47.901 2
47.903 2
47.905 2
47.908 2
47.910 2
47.912 2
47.914 3
47.916 3
47.919 3
47.921 3
47.923 4
47.925 4
47.927 4
47.930 4
47.932 4
47.934 4
47.936 4
47.938 5
47.941 5
47.943 5
47.945 5
47.947 5
47.949 5
47.952 5
47.954 5
47.956 5
47.958 5
47.961 5
47.963 5
47.965 4
47.967 4
47.969 4
47.972 4
47.974 4
47.976 4
47.978 4
47.980 4
47.983 4
47.985 3
47.987 3
47.989 3
47.991 3
47.994 3
47.996 3
47.998 3
48.000 3
48.003 3
48.005 3
48.007 3
48.009 3
48.011 3
48.014 3
48.016 3
48.018 3
48.020 2
48.022 2
48.025 2
48.027 2
48.029 2
48.031 2
48.033 2
48.036 2
48.038 2
48.040 2
48.042 2
48.044 2
48.047 2
48.049 2
48.051 2
48.053 2
48.056 1
48.058 1
48.060 1
48.062 1
48.064 1
48.067 1
48.069 1
48.071 1
48.073 1
48.075 1
48.078 1
48.080 1
48.082 1
48.084 0
48.086 0
48.089 0
48.091 0
48.093 0
48.095 0
48.098 0
48.100 0
48.102 0
48.104 0
48.106 0
48.109 0
48.111 0
48.113 0
48.115 0
48.117 0
48.120 0
48.122 0
48.124 0
48.126 0
48.128 0
48.131 0
48.133 0
48.135 0
48.137 0
48.140 0
48.142 0
48.144 0
48.146 0
48.148 1
48.151 1
48.153 1
48.155 1
48.157 1
48.159 1
48.162 1
48.164 1
48.166 1
48.168 1
48.171 1
48.173 1
48.175 1
48.177 2
48.179 2
48.182 2
48.184 2
48.186 2
48.188 3
48.190 3
48.193 3
48.195 3
48.197 3
48.199 4
48.201 4
48.204 4
48.206 4
48.208 4
48.210 4
48.213 5
48.215 5
48.217 5
48.219 5
48.221 5
48.224 5
48.226 5
48.228 5
48.230 5
48.232 5
48.235 5
48.237 4
48.239 4
48.241 4
48.243 4
48.246 4
48.248 3
48.250 3
48.252 3
48.255 3
48.257 3
48.259 2
48.261 2
48.263 2
48.266 2
48.268 2
48.270 2
48.272 2
48.274 1
48.277 1
48.279 1
48.281 1
48.283 1
48.286 1
48.288 1
48.290 1
48.292 1
48.294 1
48.297 1
48.299 1
48.301 1
48.303 1
48.305 1
48.308 1
48.310 1
48.312 1
48.314 0
48.317 0
48.319 0
48.321 0
48.323 0
48.325 0
48.328 0
48.330 0
48.332 -0
48.334 -0
48.336 -0
48.339 -0
48.341 -0
48.343 -0
48.345 -1
48.347 -1
48.350 -1
48.352 -1
48.354 -1
48.356 -1
48.359 -1
48.361 -1
48.363 -1
48.365 -1
48.367 -1
48.370 -1
48.372 -1
48.374 -0
48.376 -0
48.378 -0
48.381 -0
48.383 0
48.385 0
48.387 0
48.390 0
48.392 1
48.394 1
48.396 1
48.398 1
48.401 1
48.403 1
48.405 1
48.407 1
48.409 2
48.412 2
48.414 2
48.416 2
48.418 2
48.421 2
48.423 2
48.425 2
48.427 2
48.429 2
48.432 2
48.434 2
48.436 1
48.438 1
48.440 1
48.443 1
48.445 1
48.447 1
48.449 1
48.452 1
48.454 1
48.456 0
48.458 0
48.460 0
48.463 0
48.465 0
48.467 0
48.469 0
48.471 0
48.474 0
48.476 0
48.478 0
48.480 1
48.483 1
48.485 1
48.487 1
48.489 1
48.491 1
48.494 2
48.496 2
48.498 2
48.500 2
48.502 2
48.505 2
48.507 2
48.509 3
48.511 3
48.514 3
48.516 3
48.518 3
48.520 3
48.522 3
48.525 3
48.527 3
48.529 3
48.531 3
48.533 3
48.536 3
48.538 2
48.540 2
48.542 2
48.545 2
48.547 2
48.549 2
48.551 2
48.553 2
48.556 1
48.558 1
48.560 1
48.562 1
48.564 1
48.567 1
48.569 1
48.571 1
48.573 1
48.576 0
48.578 0
48.580 0
48.582 0
48.584 -0
48.587 -0
48.589 -0
48.591 -0
48.593 -0
48.596 -0
48.598 -1
48.600 -1
48.602 -1
48.604 -1
48.607 -0
48.609 -0
48.611 -0
48.613 -0
48.615 -0
48.618 -0
48.620 -0
48.622 0
48.624 0
48.627 0
48.629 0
48.631 0
48.633 1
48.635 1
48.638 1
48.640 1
48.642 1
48.644 1
48.646 1
48.649 2
48.651 2
48.653 2
48.655 2
48.658 2
48.660 2
48.662 2
48.664 2
48.666 2
48.669 2
48.671 2
48.673 2
48.675 2
48.678 2
48.680 1
48.682 1
48.684 1
48.686 1
48.689 1
48.691 1
48.693 0
48.695 0
48.697 0
48.700 -0
48.702 -0
48.704 -0
48.706 -0
48.709 -0
48.711 -0
48.713 -1
48.715 -1
48.717 -1
48.720 -1
48.722 -1
48.724 -1
48.726 -1
48.729 -1
48.731 -0
48.733 -0
48.735 -0
48.737 -0
48.740 -0
48.742 -0
48.744 0
48.746 0
48.748 0
48.751 0
48.753 0
48.755 0
48.757 1
48.760 1
48.762 1
48.764 1
48.766 1
48.768 1
48.771 1
48.773 1
48.775 1
48.777 1
48.780 1
48.782 1
48.784 1
48.786 1
48.788 1
48.791 1
48.793 1
48.795 1
48.797 1
48.799 1
48.802 1
48.804 1
48.806 1
48.808 1
48.811 1
48.813 1
48.815 1
48.817 2
48.819 2
48.822 2
48.824 2
48.826 2
48.828 2
48.831 1
48.833 1
48.835 1
48.837 1
48.839 1
48.842 1
48.844 1
48.846 1
48.848 1
48.850 1
48.853 1
48.855 1
48.857 1
48.859 1
48.862 1
48.864 1
48.866 1
48.868 1
48.870 1
48.873 1
48.875 1
48.877 1
48.879 1
48.882 2
48.884 2
48.886 2
48.888 2
48.890 2
48.893 2
48.895 3
48.897 3
48.899 3
48.902 3
48.904 4
48.906 4
48.908 4
48.910 4
48.913 5
48.915 5
48.917 5
48.919 5
48.921 5
48.924 6
48.926 6
48.928 6
48.930 6
48.933 6
48.935 6
48.937 6
48.939 6
48.941 6
48.944 6
48.946 6
48.948 5
48.950 5
48.953 5
48.955 5
48.957 5
48.959 5
48.961 4
48.964 4
48.966 4
48.968 4
48.970 3
48.973 3
48.975 3
48.977 3
48.979 2
48.981 2
48.984 2
48.986 2
48.988 2
48.990 1
48.992 1
48.995 1
48.997 1
48.999 1
49.001 1
49.004 1
49.006 1
49.008 1
49.010 1
49.012 1
49.015 1
49.017 1
49.019 1
49.021 1
49.024 1
49.026 1
49.028 1
49.030 1
49.032 2
49.035 2
49.037 2
49.039 2
49.041 2
49.044 3
49.046 3
49.048 3
49.050 3
49.052 3
49.055 4
49.057 4
49.059 4
49.061 4
49.064 4
49.066 4
49.068 4
49.070 4
49.072 4
49.075 4
49.077 4
49.079 4
49.081 4
49.084 4
49.086 4
49.088 4
49.090 4
49.092 4
49.095 4
49.097 4
49.099 3
49.101 3
49.104 3
49.106 3
49.108 3
49.110 2
49.112 2
49.115 2
49.117 2
49.119 2
49.121 2
49.124 2
49.126 2
49.128 2
49.130 2
49.132 2
49.135 2
49.137 2
49.139 2
49.141 1
49.143 2
49.146 2
49.148 2
49.150 2
49.152 2
49.155 2
49.157 2
49.159 2
49.161 1
49.163 1
49.166 1
49.168 1
49.170 1
49.172 1
49.175 1
49.177 1
49.179 1
49.181 1
49.183 0
49.186 0
49.188 0
49.190 0
49.192 0
49.195 0
49.197 0
49.199 0
49.201 0
49.203 0
49.206 0
49.208 0
49.210 0
49.212 0
49.215 0
49.217 1
49.219 1
49.221 1
49.223 1
49.226 1
49.228 1
49.230 1
49.232 2
49.235 2
49.237 2
49.239 2
49.241 2
49.243 3
49.246 3
49.248 3
49.250 3
49.252 3
49.255 3
49.257 3
49.259 4
49.261 4
49.263 4
49.266 4
49.268 4
49.270 4
49.272 4
49.275 3
49.277 3
49.279 3
49.281 3
49.283 3
49.286 3
49.288 3
49.290 3
49.292 3
49.295 2
49.297 2
49.299 2
49.301 2
49.303 2
49.306 2
49.308 1
49.310 1
49.312 1
49.315 1
49.317 1
49.319 1
49.321 0
49.324 0
49.326 0
49.328 0
49.330 0
49.332 0
49.335 0
49.337 0
49.339 0
49.341 0
49.344 0
49.346 0
49.348 1
49.350 1
49.352 1
49.355 1
49.357 1
49.359 1
49.361 1
49.364 1
49.366 1
49.368 1
49.370 1
49.372 1
49.375 1
49.377 1
49.379 1
49.381 1
49.384 1
49.386 1
49.388 1
49.390 1
49.392 2
49.395 2
49.397 2
49.399 2
49.401 2
49.404 2
49.406 2
49.408 2
49.410 2
49.412 2
49.415 2
49.417 2
49.419 2
49.421 2
49.424 3
49.426 3
49.428 3
49.430 3
49.432 3
49.435 3
49.437 3
49.439 3
49.441 3
49.444 3
49.446 3
49.448 3
49.450 3
49.452 3
49.455 3
49.457 3
49.459 3
49.461 3
49.464 2
49.466 2
49.468 2
49.470 2
49.473 2
49.475 2
49.477 2
49.479 2
49.481 3
49.484 3
49.486 3
49.488 3
49.490 3
49.493 3
49.495 3
49.497 3
49.499 3
49.501 3
49.504 3
49.506 3
49.508 3
49.510 3
49.513 3
49.515 4
49.517 4
49.519 4
49.521 4
49.524 4
49.526 4
49.528 4
49.530 4
49.533 4
49.535 4
49.537 4
49.539 4
49.541 3
49.544 3
49.546 3
49.548 3
49.550 3
49.553 3
49.555 3
49.557 3
49.559 3
49.562 3
49.564 2
49.566 2
49.568 2
49.570 2
49.573 2
49.575 2
49.577 2
49.579 2
49.582 2
49.584 2
49.586 2
49.588 2
49.590 2
49.593 2
49.595 2
49.597 2
49.599 2
49.602 2
49.604 2
49.606 2
49.608 2
49.610 2
49.613 2
49.615 3
49.617 3
49.619 3
49.622 3
49.624 3
49.626 3
49.628 3
49.631 3
49.633 3
49.635 4
49.637 4
49.639 4
49.642 3
49.644 3
49.646 3
49.648 3
49.651 3
49.653 3
49.655 2
49.657 2
49.659 2
49.662 1
49.664 1
49.666 1
49.668 1
49.671 0
49.673 0
49.675 -0
49.677 -0
49.680 -0
49.682 -1
49.684 -1
49.686 -1
49.688 -1
49.691 -1
49.693 -1
49.695 -0
49.697 -0
49.700 -0
49.702 0
49.704 0
49.706 1
49.708 1
49.711 1
49.713 1
49.715 2
49.717 2
49.720 2
49.722 2
49.724 3
49.726 3
49.729 3
49.731 3
49.733 3
49.735 3
49.737 3
49.740 3
49.742 3
49.744 3
49.746 3
49.749 3
49.751 3
49.753 3
49.755 2
49.757 2
49.760 2
49.762 2
49.764 1
49.766 1
49.769 1
49.771 1
49.773 1
49.775 1
49.778 1
49.780 1
49.782 0
49.784 0
49.786 0
49.789 0
49.791 0
49.793 1
49.795 1
49.798 1
49.800 1
49.802 1
49.804 1
49.806 1
49.809 1
49.811 2
49.813 2
49.815 2
49.818 2
49.820 2
49.822 2
49.824 2
49.827 2
49.829 3
49.831 3
49.833 3
49.835 3
49.838 3
49.840 3
49.842 3
49.844 3
49.847 3
49.849 3
49.851 3
49.853 3
49.855 2
49.858 2
49.860 2
49.862 2
49.864 2
49.867 2
49.869 2
49.871 1
49.873 1
49.876 1
49.878 1
49.880 1
49.882 1
49.884 1
49.887 1
49.889 1
49.891 1
49.893 0
49.896 0
49.898 0
49.900 1
49.902 1
49.905 1
49.907 1
49.909 1
49.911 1
49.913 1
49.916 1
49.918 1
49.920 1
49.922 2
49.925 2
49.927 2
49.929 2
49.931 2
49.934 3
49.936 3
49.938 3
49.940 3
49.942 3
49.945 3
49.947 3
49.949 3
49.951 3
49.954 3
49.956 3
49.958 3
49.960 3
49.962 3
49.965 3
49.967 3
49.969 3
49.971 3
49.974 3
49.976 2
49.978 2
49.980 2
49.983 2
49.985 2
49.987 2
49.989 2
49.991 1
49.994 1
49.996 1
49.998 1
50.000 1
50.003 1
50.005 1
50.007 1
50.009 1
50.012 1
50.014 1
50.016 1
50.018 1
50.020 1
50.023 1
50.025 1
50.027 1
50.029 1
50.032 2
50.034 2
50.036 2
50.038 2
50.041 2
50.043 2
50.045 2
50.047 2
50.049 2
50.052 2
50.054 2
50.056 2
50.058 2
50.061 2
50.063 2
50.065 2
50.067 2
50.070 2
50.072 2
50.074 2
50.076 1
50.078 1
50.081 1
50.083 1
50.085 1
50.087 1
50.090 1
50.092 1
50.094 2
50.096 2
50.099 2
50.101 2
50.103 2
50.105 1
50.107 1
50.110 1
50.112 1
50.114 1
50.116 1
50.119 1
50.121 0
50.123 0
50.125 0
50.128 0
50.130 -0
50.132 -0
50.134 -0
50.136 -0
50.139 -0
50.141 -0
50.143 -1
50.145 -1
50.148 -1
50.150 -1
50.152 -1
50.154 -1
50.157 -1
50.159 -1
50.161 -1
50.163 -1
50.165 -0
50.168 -0
50.170 -0
50.172 -0
50.174 -0
50.177 0
50.179 0
50.181 0
50.183 0
50.186 1
50.188 1
50.190 1
50.192 1
50.195 1
50.197 1
50.199 1
50.201 1
50.203 1
50.206 1
50.208 1
50.210 1
50.212 1
50.215 1
50.217 0
50.219 0
50.221 0
50.224 0
50.226 0
50.228 0
50.230 0
50.232 -0
50.235 -0
50.237 -0
50.239 -0
50.241 -0
50.244 -0
50.246 -0
50.248 -0
50.250 -0
50.253 -0
50.255 -0
50.257 0
50.259 0
50.261 0
50.264 0
50.266 0
50.268 1
50.270 1
50.273 1
50.275 1
50.277 1
50.279 1
50.282 2
50.284 2
50.286 2
50.288 2
50.291 2
50.293 2
50.295 2
50.297 3
50.299 3
50.302 3
50.304 3
50.306 3
50.308 3
50.311 3
50.313 3
50.315 3
50.317 3
50.320 4
50.322 4
50.324 4
50.326 4
50.328 4
50.331 4
50.333 4
50.335 3
50.337 3
50.340 3
50.342 3
50.344 3
50.346 3
50.349 2
50.351 2
50.353 2
50.355 2
50.358 1
50.360 1
50.362 1
50.364 0
50.366 0
50.369 -0
50.371 -0
50.373 -1
50.375 -1
50.378 -1
50.380 -1
50.382 -1
50.384 -1
50.387 -2
50.389 -2
50.391 -2
50.393 -2
50.395 -2
50.398 -2
50.400 -1
50.402 -1
50.404 -1
50.407 -1
50.409 -1
50.411 -1
50.413 -1
50.416 -0
50.418 -0
50.420 0
50.422 0
50.425 0
50.427 1
50.429 1
50.431 1
50.433 1
50.436 1
50.438 1
50.440 2
50.442 2
50.445 2
50.447 2
50.449 2
50.451 2
50.454 2
50.456 2
50.458 2
50.460 1
50.463 1
50.465 1
50.467 1
50.469 1
50.471 1
50.474 1
50.476 1
50.478 1
50.480 1
50.483 1
50.485 1
50.487 1
50.489 1
50.492 1
50.494 1
50.496 1
50.498 1
50.501 1
50.503 1
50.505 1
50.507 1
50.509 1
50.512 2
50.514 2
50.516 2
50.518 2
50.521 2
50.523 3
50.525 3
50.527 3
50.530 3
50.532 3
50.534 3
50.536 4
50.539 4
50.541 4
50.543 4
50.545 4
50.547 4
50.550 4
50.552 4
50.554 4
50.556 4
50.559 4
50.561 4
50.563 3
50.565 3
50.568 3
50.570 3
50.572 3
50.574 3
50.577 2
50.579 2
50.581 2
50.583 2
50.585 2
50.588 1
50.590 1
50.592 1
50.594 1
50.597 1
50.599 1
50.601 1
50.603 1
50.606 1
50.608 1
50.610 1
50.612 1
50.615 1
50.617 1
50.619 1
50.621 1
50.623 2
50.626 2
50.628 2
50.630 2
50.632 2
50.635 2
50.637 2
50.639 2
50.641 2
50.644 3
50.646 3
50.648 3
50.650 3
50.653 3
50.655 3
50.657 3
50.659 3
50.662 2
50.664 2
50.666 2
50.668 2
50.670 2
50.673 2
50.675 2
50.677 2
50.679 2
50.682 2
50.684 2
50.686 2
50.688 2
50.691 2
50.693 2
50.695 2
50.697 2
50.700 2
50.702 2
50.704 2
50.706 2
50.708 2
50.711 2
50.713 2
50.715 2
50.717 2
50.720 3
50.722 3
50.724 3
50.726 3
50.729 3
50.731 3
50.733 4
50.735 4
50.738 4
50.740 4
50.742 4
50.744 4
50.747 4
50.749 4
50.751 4
50.753 4
50.755 4
50.758 4
50.760 4
50.762 4
50.764 4
50.767 4
50.769 4
50.771 4
50.773 4
50.776 3
50.778 3
50.780 3
50.782 3
50.785 3
50.787 3
50.789 3
50.791 3
50.794 3
50.796 2
50.798 2
50.800 2
50.802 2
50.805 2
50.807 2
50.809 2
50.811 2
50.814 2
50.816 2
50.818 2
50.820 2
50.823 2
50.825 2
50.827 2
50.829 2
50.832 2
50.834 2
50.836 2
50.838 2
50.841 2
50.843 2
50.845 2
50.847 2
50.849 2
50.852 2
50.854 1
50.856 1
50.858 1
50.861 1
50.863 1
50.865 1
50.867 1
50.870 1
50.872 1
50.874 1
50.876 1
50.879 1
50.881 1
50.883 1
50.885 2
50.888 2
50.890 2
50.892 2
50.894 2
50.896 2
50.899 2
50.901 2
50.903 2
50.905 2
50.908 2
50.910 1
50.912 1
50.914 1
50.917 1
50.919 1
50.921 1
50.923 1
50.926 1
50.928 1
50.930 1
50.932 1
50.935 1
50.937 1
50.939 1
50.941 1
50.944 1
50.946 1
50.948 1
50.950 1
50.952 1
50.955 1
50.957 1
50.959 1
50.961 0
50.964 0
50.966 0
50.968 0
50.970 0
50.973 0
50.975 0
50.977 0
50.979 0
50.982 0
50.984 0
50.986 0
50.988 0
50.991 0
50.993 0
50.995 0
50.997 0
51.000 0
51.002 0
51.004 0
51.006 0
51.008 0
51.011 0
51.013 0
51.015 0
51.017 0
51.020 0
51.022 0
51.024 0
51.026 0
51.029 0
51.031 0
51.033 0
51.035 0
51.038 0
51.040 0
51.042 0
51.044 0
51.047 0
51.049 0
51.051 0
51.053 0
51.056 0
51.058 0
51.060 0
51.062 0
51.064 0
51.067 -0
51.069 -0
51.071 0
51.073 0
51.076 0
51.078 0
51.080 0
51.082 0
51.085 0
51.087 0
51.089 1
51.091 1
51.094 1
51.096 1
51.098 1
51.100 1
51.103 1
51.105 1
51.107 1
51.109 2
51.112 2
51.114 2
51.116 2
51.118 2
51.121 2
51.123 2
51.125 2
51.127 2
51.129 2
51.132 2
51.134 2
51.136 2
51.138 2
51.141 2
51.143 2
51.145 2
51.147 2
51.150 2
51.152 2
51.154 1
51.156 1
51.159 1
51.161 1
51.163 1
51.165 1
51.168 1
51.170 1
51.172 1
51.174 2
51.177 2
51.179 2
51.181 2
51.183 2
51.186 2
51.188 2
51.190 2
51.192 2
51.195 2
51.197 2
51.199 3
51.201 3
51.203 3
51.206 3
51.208 3
51.210 3
51.212 3
51.215 3
51.217 3
51.219 3
51.221 3
51.224 4
51.226 4
51.228 4
51.230 4
51.233 4
51.235 4
51.237 4
51.239 4
51.242 4
51.244 4
51.246 4
51.248 4
51.251 4
51.253 4
51.255 4
51.257 4
51.260 4
51.262 3
51.264 3
51.266 3
51.269 3
51.271 3
51.273 3
51.275 3
51.277 3
51.280 3
51.282 2
51.284 2
51.286 2
51.289 2
51.291 2
51.293 2
51.295 2
51.298 2
51.300 2
51.302 1
51.304 1
51.307 1
51.309 1
51.311 1
51.313 1
51.316 1
51.318 1
51.320 1
51.322 1
51.325 1
51.327 1
51.329 1
51.331 1
51.334 1
51.336 1
51.338 1
51.340 1
51.343 1
51.345 1
51.347 1
51.349 1
51.352 1
51.354 1
51.356 1
51.358 2
51.360 2
51.363 2
51.365 2
51.367 2
51.369 2
51.372 2
51.374 2
51.376 2
51.378 2
51.381 3
51.383 3
51.385 3
51.387 3
51.390 3
51.392 3
51.394 3
51.396 3
51.399 4
51.401 4
51.403 4
51.405 4
51.408 4
51.410 4
51.412 4
51.414 4
51.417 4
51.419 4
51.421 4
51.423 4
51.426 4
51.428 3
51.430 3
51.432 3
51.435 3
51.437 3
51.439 3
51.441 3
51.444 2
51.446 2
51.448 2
51.450 2
51.453 2
51.455 2
51.457 1
51.459 1
51.461 1
51.464 1
51.466 1
51.468 1
51.470 1
51.473 1
51.475 1
51.477 1
51.479 1
51.482 1
51.484 1
51.486 2
51.488 2
51.491 2
51.493 2
51.495 2
51.497 2
51.500 2
51.502 3
51.504 3
51.506 3
51.509 3
51.511 3
51.513 3
51.515 4
51.518 4
51.520 4
51.522 4
51.524 4
51.527 4
51.529 4
51.531 4
51.533 4
51.536 4
51.538 4
51.540 4
51.542 4
51.545 4
51.547 4
51.549 4
51.551 4
51.554 4
51.556 4
51.558 4
51.560 3
51.563 3
51.565 3
51.567 3
51.569 3
51.572 3
51.574 3
51.576 3
51.578 3
51.580 2
51.583 2
51.585 2
51.587 2
51.589 2
51.592 2
51.594 2
51.596 2
51.598 2
51.601 2
51.603 2
51.605 2
51.607 2
51.610 2
51.612 2
51.614 2
51.616 2
51.619 2
51.621 2
51.623 2
51.625 2
51.628 2
51.630 2
51.632 2
51.634 2
51.637 2
51.639 2
51.641 2
51.643 2
51.646 2
51.648 2
51.650 2
51.652 2
51.655 2
51.657 2
51.659 2
51.661 2
51.664 2
51.666 3
51.668 3
51.670 3
51.673 3
51.675 3
51.677 3
51.679 3
51.682 3
51.684 3
51.686 3
51.688 3
51.691 3
51.693 3
51.695 3
51.697 3
51.700 3
51.702 3
51.704 3
51.706 3
51.709 3
51.711 3
51.713 3
51.715 3
51.718 3
51.720 3
51.722 3
51.724 3
51.727 3
51.729 2
51.731 2
51.733 2
51.736 2
51.738 2
51.740 2
51.742 2
51.745 2
51.747 2
51.749 2
51.751 2
51.754 2
51.756 2
51.758 2
51.760 2
51.762 2
51.765 2
51.767 2
51.769 2
51.771 2
51.774 2
51.776 2
51.778 2
51.780 2
51.783 2
51.785 2
51.787 2
51.789 2
51.792 3
51.794 3
51.796 3
51.798 3
51.801 3
51.803 3
51.805 3
51.807 3
51.810 3
51.812 3
51.814 3
51.816 3
51.819 3
51.821 3
51.823 3
51.825 3
51.828 3
51.830 3
51.832 3
51.834 3
51.837 3
51.839 3
51.841 3
51.843 3
51.846 3
51.848 2
51.850 2
51.852 2
51.855 2
51.857 2
51.859 2
51.861 2
51.864 2
51.866 2
51.868 2
51.870 2
51.873 2
51.875 2
51.877 2
51.879 1
51.882 1
51.884 1
51.886 1
51.888 1
51.891 1
51.893 1
51.895 1
51.897 2
51.900 2
51.902 2
51.904 2
51.906 2
51.909 2
51.911 2
51.913 2
51.915 2
51.918 2
51.920 2
51.922 2
51.924 2
51.927 3
51.929 3
51.931 3
51.933 3
51.936 3
51.938 3
51.940 3
51.942 3
51.945 3
51.947 3
51.949 3
51.951 3
51.954 3
51.956 3
51.958 2
51.960 2
51.963 2
51.965 2
51.967 1
51.969 1
51.972 1
51.974 1
51.976 0
51.978 0
51.981 -0
51.983 -0
51.985 -1
51.987 -1
51.990 -1
51.992 -1
51.994 -1
51.996 -1
51.999 -1
52.001 -1
52.003 -1
52.005 -1
52.008 -1
52.010 -0
52.012 -0
52.014 -0
52.017 0
52.019 0
52.021 1
52.023 1
52.026 1
52.028 2
52.030 2
52.032 2
52.035 3
52.037 3
52.039 3
52.041 4
52.044 4
52.046 4
52.048 4
52.050 4
52.053 4
52.055 5
52.057 5
52.059 5
52.062 5
52.064 5
52.066 5
52.068 5
52.071 4
52.073 4
52.075 4
52.077 4
52.080 4
52.082 4
52.084 4
52.086 4
52.089 4
52.091 3
52.093 3
52.095 3
52.098 3
52.100 3
52.102 3
52.104 2
52.107 2
52.109 2
52.111 2
52.113 2
52.116 1
52.118 1
52.120 1
52.122 1
52.125 1
52.127 1
52.129 1
52.131 0
52.134 0
52.136 0
52.138 0
52.140 0
52.143 0
52.145 0
52.147 -0
52.149 -0
52.152 -0
52.154 -0
52.156 -0
52.158 0
52.161 0
52.163 0
52.165 0
52.167 0
52.170 1
52.172 1
52.174 1
52.177 1
52.179 1
52.181 1
52.183 2
52.186 2
52.188 2
52.190 2
52.192 2
52.195 2
52.197 2
52.199 2
52.201 2
52.204 2
52.206 2
52.208 2
52.210 2
52.213 2
52.215 2
52.217 2
52.219 2
52.222 1
52.224 1
52.226 1
52.228 1
52.231 1
52.233 1
52.235 1
52.237 1
52.240 0
52.242 0
52.244 0
52.246 0
52.249 -0
52.251 -0
52.253 -0
52.255 -0
52.258 -0
52.260 -0
52.262 -0
52.264 -0
52.267 -0
52.269 -0
52.271 0
52.273 0
52.276 0
52.278 -0
52.280 -0
52.282 -0
52.285 -0
52.287 -0
52.289 -0
52.291 -0
52.294 -1
52.296 -1
52.298 -1
52.300 -1
52.303 -1
52.305 -1
52.307 -1
52.309 -1
52.312 -2
52.314 -2
52.316 -2
52.318 -2
52.321 -2
52.323 -3
52.325 -3
52.327 -3
52.330 -3
52.332 -3
52.334 -3
52.336 -3
52.339 -3
52.341 -3
52.343 -3
52.345 -3
52.348 -3
52.350 -2
52.352 -2
52.354 -2
52.357 -2
52.359 -2
52.361 -1
52.364 -1
52.366 -1
52.368 -1
52.370 -1
52.373 -0
52.375 -0
52.377 0
52.379 0
52.382 0
52.384 1
52.386 1
52.388 1
52.391 1
52.393 2
52.395 2
52.397 2
52.400 2
52.402 2
52.404 3
52.406 3
52.409 3
52.411 3
52.413 3
52.415 3
52.418 3
52.420 3
52.422 3
52.424 3
52.427 3
52.429 3
52.431 3
52.433 3
52.436 3
52.438 3
52.440 3
52.442 3
52.445 3
52.447 3
52.449 2
52.451 2
52.454 2
52.456 2
52.458 2
52.460 2
52.463 2
52.465 2
52.467 1
52.469 1
52.472 1
52.474 1
52.476 1
52.478 1
52.481 1
52.483 1
52.485 0
52.488 0
52.490 0
52.492 0
52.494 0
52.497 0
52.499 0
52.501 0
52.503 0
52.506 0
52.508 0
52.510 0
52.512 0
52.515 0
52.517 0
52.519 0
52.521 0
52.524 0
52.526 0
52.528 0
52.530 0
52.533 0
52.535 0
52.537 0
52.539 0
52.542 1
52.544 1
52.546 1
52.548 1
52.551 1
52.553 1
52.555 1
52.557 1
52.560 1
52.562 2
52.564 2
52.566 2
52.569 2
52.571 2
52.573 2
52.575 2
52.578 2
52.580 2
52.582 2
52.585 2
52.587 2
52.589 2
52.591 2
52.594 2
52.596 2
52.598 2
52.600 2
52.603 2
52.605 2
52.607 2
52.609 2
52.612 2
52.614 2
52.616 2
52.618 2
52.621 2
52.623 2
52.625 2
52.627 2
52.630 2
52.632 2
52.634 2
52.636 2
52.639 2
52.641 2
52.643 2
52.645 2
52.648 2
52.650 2
52.652 2
52.654 2
52.657 2
52.659 2
52.661 2
52.663 1
52.666 1
52.668 1
52.670 1
52.673 1
52.675 1
52.677 1
52.679 1
52.682 1
52.684 1
52.686 1
52.688 1
52.691 1
52.693 1
52.695 1
52.697 1
52.700 1
52.702 1
52.704 1
52.706 1
52.709 0
52.711 0
52.713 0
52.715 0
52.718 0
52.720 0
52.722 0
52.724 0
52.727 0
52.729 0
52.731 0
52.733 0
52.736 0
52.738 0
52.740 0
52.742 0
52.745 1
52.747 0
52.749 0
52.752 0
52.754 0
52.756 0
52.758 0
52.761 0
52.763 0
52.765 0
52.767 0
52.770 1
52.772 1
52.774 1
52.776 1
52.779 1
52.781 1
52.783 1
52.785 1
52.788 1
52.790 1
52.792 1
52.794 1
52.797 1
52.799 1
52.801 1
52.803 1
52.806 1
52.808 1
52.810 1
52.812 1
52.815 1
52.817 1
52.819 1
52.822 1
52.824 1
52.826 1
52.828 1
52.831 1
52.833 1
52.835 1
52.837 1
52.840 1
52.842 1
52.844 1
52.846 2
52.849 2
52.851 2
52.853 2
52.855 2
52.858 2
52.860 2
52.862 2
52.864 2
52.867 2
52.869 2
52.871 2
52.873 2
52.876 2
52.878 2
52.880 2
52.883 2
52.885 2
52.887 2
52.889 2
52.892 2
52.894 2
52.896 2
52.898 2
52.901 2
52.903 2
52.905 2
52.907 2
52.910 2
52.912 1
52.914 1
52.916 1
52.919 1
52.921 1
52.923 1
52.925 1
52.928 1
52.930 1
52.932 1
52.934 1
52.937 1
52.939 1
52.941 1
52.944 1
52.946 1
52.948 1
52.950 1
52.953 1
52.955 1
52.957 1
52.959 1
52.962 2
52.964 2
52.966 2
52.968 2
52.971 2
52.973 2
52.975 2
52.977 2
52.980 2
52.982 3
52.984 3
52.986 3
52.989 3
52.991 3
52.993 3
52.996 3
52.998 3
53.000 3
53.002 2
53.005 2
53.007 2
53.009 2
53.011 2
53.014 2
53.016 2
53.018 2
53.020 2
53.023 2
53.025 2
53.027 2
53.029 2
53.032 2
53.034 2
53.036 2
53.038 2
53.041 2
53.043 2
53.045 2
53.048 2
53.050 2
53.052 2
53.054 2
53.057 2
53.059 2
53.061 2
53.063 2
53.066 2
53.068 2
53.070 3
53.072 3
53.075 3
53.077 3
53.079 3
53.081 4
53.084 4
53.086 4
53.088 4
53.090 4
53.093 5
53.095 5
53.097 5
53.100 5
53.102 5
53.104 6
53.106 6
53.109 6
53.111 6
53.113 6
53.115 6
53.118 6
53.120 6
53.122 7
53.124 7
53.127 7
53.129 7
53.131 7
53.133 7
53.136 7
53.138 6
53.140 6
53.142 6
53.145 6
53.147 6
53.149 6
53.152 6
53.154 5
53.156 5
53.158 5
53.161 5
53.163 5
53.165 5
53.167 5
53.170 4
53.172 4
53.174 4
53.176 4
53.179 4
53.181 4
53.183 4
53.185 4
53.188 4
53.190 4
53.192 4
53.195 4
53.197 4
53.199 4
53.201 4
53.204 4
53.206 4
53.208 4
53.210 4
53.213 4
53.215 4
53.217 4
53.219 3
53.222 3
53.224 3
53.226 3
53.228 3
53.231 3
53.233 3
53.235 3
53.237 3
53.240 3
53.242 3
53.244 2
53.247 2
53.249 2
53.251 2
53.253 2
53.256 2
53.258 2
53.260 1
53.262 1
53.265 1
53.267 1
53.269 1
53.271 1
53.274 1
53.276 1
53.278 1
53.280 0
53.283 0
53.285 0
53.287 0
53.290 0
53.292 0
53.294 0
53.296 0
53.299 0
53.301 0
53.303 0
53.305 0
53.308 0
53.310 0
53.312 0
53.314 1
53.317 1
53.319 1
53.321 1
53.323 1
53.326 1
53.328 1
53.330 1
53.333 1
53.335 2
53.337 2
53.339 2
53.342 2
53.344 2
53.346 2
53.348 2
53.351 2
53.353 2
53.355 2
53.357 2
53.360 1
53.362 1
53.364 1
53.367 1
53.369 1
53.371 0
53.373 0
53.376 0
53.378 -0
53.380 -0
53.382 -1
53.385 -1
53.387 -1
53.389 -1
53.391 -1
53.394 -1
53.396 -1
53.398 -2
53.400 -2
53.403 -2
53.405 -2
53.407 -2
53.410 -2
53.412 -2
53.414 -2
53.416 -2
53.419 -1
53.421 -1
53.423 -1
53.425 -1
53.428 -1
53.430 -1
53.432 -1
53.434 -1
53.437 -0
53.439 -0
53.441 -0
53.443 -0
53.446 -0
53.448 -0
53.450 0
53.453 0
53.455 0
53.457 0
53.459 0
53.462 0
53.464 0
53.466 0
53.468 0
53.471 0
53.473 0
53.475 0
53.477 0
53.480 1
53.482 1
53.484 1
53.487 1
53.489 1
53.491 1
53.493 1
53.496 1
53.498 1
53.500 1
53.502 1
53.505 1
53.507 1
53.509 1
53.511 1
53.514 1
53.516 1
53.518 1
53.521 2
53.523 2
53.525 2
53.527 2
53.530 2
53.532 2
53.534 1
53.536 1
53.539 1
53.541 1
53.543 1
53.545 1
53.548 1
53.550 1
53.552 1
53.555 1
53.557 0
53.559 0
53.561 0
53.564 0
53.566 0
53.568 0
53.570 0
53.573 0
53.575 -0
53.577 -0
53.579 -0
53.582 -0
53.584 -0
53.586 -0
53.588 -0
53.591 -0
53.593 -0
53.595 0
53.598 0
53.600 0
53.602 0
53.604 0
53.607 1
53.609 1
53.611 1
53.613 1
53.616 1
53.618 2
53.620 2
53.622 2
53.625 2
53.627 3
53.629 3
53.632 3
53.634 3
53.636 3
53.638 4
53.641 4
53.643 4
53.645 4
53.647 4
53.650 4
53.652 5
53.654 5
53.656 5
53.659 5
53.661 5
53.663 5
53.666 6
53.668 6
53.670 6
53.672 6
53.675 6
53.677 6
53.679 6
53.681 6
53.684 6
53.686 6
53.688 5
53.690 5
53.693 5
53.695 5
53.697 5
53.700 5
53.702 4
53.704 4
53.706 4
53.709 4
53.711 3
53.713 3
53.715 3
53.718 3
53.720 2
53.722 2
53.725 2
53.727 2
53.729 2
53.731 1
53.734 1
53.736 1
53.738 1
53.740 1
53.743 1
53.745 1
53.747 1
53.749 1
53.752 1
53.754 1
53.756 1
53.759 1
53.761 1
53.763 1
53.765 1
53.768 1
53.770 1
53.772 2
53.774 2
53.777 2
53.779 2
53.781 2
53.783 2
53.786 2
53.788 2
53.790 2
53.793 2
53.795 2
53.797 2
53.799 2
53.802 2
53.804 2
53.806 2
53.808 2
53.811 2
53.813 2
53.815 2
53.818 1
53.820 1
53.822 1
53.824 1
53.827 1
53.829 1
53.831 1
53.833 1
53.836 1
53.838 1
53.840 1
53.842 1
53.845 1
53.847 1
53.849 1
53.852 2
53.854 2
53.856 2
53.858 2
53.861 2
53.863 2
53.865 2
53.867 2
53.870 2
53.872 2
53.874 2
53.876 1
53.879 1
53.881 1
53.883 1
53.886 1
53.888 1
53.890 1
53.892 1
53.895 1
53.897 1
53.899 1
53.901 1
53.904 0
53.906 0
53.908 0
53.911 0
53.913 -0
53.915 -0
53.917 -0
53.920 -0
53.922 -0
53.924 -0
53.926 -0
53.929 0
53.931 0
53.933 0
53.935 1
53.938 1
53.940 1
53.942 1
53.945 1
53.947 2
53.949 2
53.951 2
53.954 2
53.956 3
53.958 3
53.960 3
53.963 3
53.965 4
53.967 4
53.970 4
53.972 4
53.974 4
53.976 4
53.979 5
53.981 5
53.983 5
53.985 5
53.988 5
53.990 5
53.992 4
53.995 4
53.997 4
53.999 4
54.001 3
54.004 3
54.006 3
54.008 3
54.010 2
54.013 2
54.015 2
54.017 2
54.019 1
54.022 1
54.024 1
54.026 1
54.029 1
54.031 1
54.033 1
54.035 1
54.038 1
54.040 1
54.042 1
54.044 1
54.047 1
54.049 1
54.051 1
54.054 2
54.056 2
54.058 2
54.060 2
54.063 2
54.065 3
54.067 3
54.069 3
54.072 3
54.074 3
54.076 3
54.079 4
54.081 4
54.083 4
54.085 4
54.088 4
54.090 4
54.092 4
54.094 3
54.097 3
54.099 3
54.101 3
54.104 3
54.106 3
54.108 3
54.110 2
54.113 2
54.115 2
54.117 2
54.119 2
54.122 2
54.124 2
54.126 2
54.129 2
54.131 2
54.133 2
54.135 2
54.138 2
54.140 2
54.142 2
54.144 2
54.147 2
54.149 2
54.151 2
54.153 2
54.156 2
54.158 2
54.160 2
54.163 2
54.165 2
54.167 2
54.169 1
54.172 1
54.174 1
54.176 1
54.178 1
54.181 1
54.183 1
54.185 1
54.188 1
54.190 1
54.192 1
54.194 1
54.197 0
54.199 0
54.201 0
54.203 0
54.206 0
54.208 0
54.210 0
54.213 0
54.215 0
54.217 0
54.219 0
54.222 0
54.224 0
54.226 0
54.228 0
54.231 0
54.233 0
54.235 0
54.238 1
54.240 1
54.242 1
54.244 1
54.247 1
54.249 1
54.251 1
54.253 1
54.256 1
54.258 1
54.260 1
54.263 1
54.265 1
54.267 1
54.269 1
54.272 1
54.274 1
54.276 1
54.278 1
54.281 1
54.283 1
54.285 1
54.288 2
54.290 2
54.292 2
54.294 2
54.297 2
54.299 2
54.301 2
54.303 2
54.306 2
54.308 2
54.310 2
54.313 2
54.315 2
54.317 2
54.319 2
54.322 2
54.324 2
54.326 2
54.329 2
54.331 2
54.333 2
54.335 2
54.338 2
54.340 2
54.342 2
54.344 2
54.347 2
54.349 2
54.351 2
54.354 2
54.356 2
54.358 2
54.360 2
54.363 2
54.365 2
54.367 1
54.369 1
54.372 1
54.374 1
54.376 1
54.379 1
54.381 1
54.383 1
54.385 1
54.388 1
54.390 1
54.392 1
54.394 1
54.397 1
54.399 1
54.401 1
54.404 1
54.406 1
54.408 1
54.410 1
54.413 1
54.415 1
54.417 1
54.419 1
54.422 1
54.424 1
54.426 1
54.429 1
54.431 1
54.433 1
54.435 1
54.438 1
54.440 1
54.442 1
54.444 1
54.447 1
54.449 1
54.451 1
54.454 1
54.456 1
54.458 1
54.460 1
54.463 1
54.465 1
54.467 1
54.470 1
54.472 1
54.474 1
54.476 1
54.479 1
54.481 1
54.483 1
54.485 1
54.488 1
54.490 2
54.492 2
54.495 2
54.497 2
54.499 2
54.501 3
54.504 3
54.506 3
54.508 3
54.510 3
54.513 3
54.515 3
54.517 4
54.520 4
54.522 4
54.524 4
54.526 4
54.529 4
54.531 4
54.533 4
54.536 4
54.538 3
54.540 3
54.542 3
54.545 3
54.547 3
54.549 3
54.551 2
54.554 2
54.556 2
54.558 2
54.561 1
54.563 1
54.565 1
54.567 1
54.570 0
54.572 0
54.574 -0
54.576 -0
54.579 -0
54.581 -1
54.583 -1
54.586 -1
54.588 -1
54.590 -1
54.592 -1
54.595 -0
54.597 -0
54.599 -0
54.602 -0
54.604 0
54.606 0
54.608 1
54.611 1
54.613 1
54.615 1
54.617 2
54.620 2
54.622 2
54.624 2
54.627 2
54.629 3
54.631 3
54.633 3
54.636 3
54.638 3
54.640 3
54.642 3
54.645 3
54.647 3
54.649 3
54.652 3
54.654 3
54.656 3
54.658 3
54.661 3
54.663 3
54.665 2
54.668 2
54.670 2
54.672 2
54.674 2
54.677 2
54.679 1
54.681 1
54.683 1
54.686 1
54.688 1
54.690 1
54.693 1
54.695 1
54.697 1
54.699 1
54.702 1
54.704 0
54.706 0
54.709 0
54.711 0
54.713 0
54.715 0
54.718 0
54.720 1
54.722 1
54.724 1
54.727 0
54.729 0
54.731 0
54.734 0
54.736 0
54.738 0
54.740 0
54.743 0
54.745 0
54.747 0
54.750 0
54.752 0
54.754 0
54.756 0
54.759 0
54.761 0
54.763 1
54.765 1
54.768 1
54.770 1
54.772 1
54.775 1
54.777 1
54.779 1
54.781 1
54.784 1
54.786 1
54.788 1
54.791 1
54.793 1
54.795 1
54.797 1
54.800 2
54.802 2
54.804 2
54.806 2
54.809 2
54.811 2
54.813 2
54.816 2
54.818 2
54.820 2
54.822 2
54.825 2
54.827 2
54.829 2
54.832 2
54.834 2
54.836 2
54.838 2
54.841 2
54.843 3
54.845 3
54.847 3
54.850 3
54.852 3
54.854 3
54.857 3
54.859 3
54.861 3
54.863 3
54.866 3
54.868 3
54.870 3
54.873 3
54.875 3
54.877 3
54.879 3
54.882 3
54.884 3
54.886 3
54.889 3
54.891 3
54.893 3
54.895 3
54.898 3
54.900 3
54.902 2
54.904 2
54.907 2
54.909 2
54.911 2
54.914 2
54.916 2
54.918 2
54.920 2
54.923 1
54.925 1
54.927 1
54.930 1
54.932 1
54.934 1
54.936 1
54.939 1
54.941 1
54.943 1
54.946 1
54.948 1
54.950 1
54.952 1
54.955 1
54.957 1
54.959 1
54.961 0
54.964 0
54.966 0
54.968 0
54.971 0
54.973 0
54.975 0
54.977 0
54.980 0
54.982 0
54.984 0
54.987 0
54.989 0
54.991 0
54.993 0
54.996 0
54.998 0
55.000 0
55.003 0
55.005 1
55.007 1
55.009 1
55.012 1
55.014 1
55.016 1
55.018 1
55.021 1
55.023 1
55.025 1
55.028 1
55.030 1
55.032 1
55.034 1
55.037 1
55.039 1
55.041 1
55.044 1
55.046 1
55.048 1
55.050 1
55.053 1
55.055 1
55.057 1
55.060 1
55.062 1
55.064 1
55.066 1
55.069 1
55.071 1
55.073 1
55.075 0
55.078 0
55.080 0
55.082 0
55.085 0
55.087 0
55.089 0
55.091 0
55.094 0
55.096 -0
55.098 -0
55.101 -0
55.103 -0
55.105 -0
55.107 -0
55.110 -0
55.112 -0
55.114 -0
55.117 -1
55.119 -1
55.121 -1
55.123 -1
55.126 -1
55.128 -1
55.130 -1
55.133 -1
55.135 -0
55.137 -0
55.139 -0
55.142 -0
55.144 -0
55.146 -0
55.148 -0
55.151 -0
55.153 0
55.155 0
55.158 0
55.160 0
55.162 1
55.164 1
55.167 1
55.169 1
55.171 1
55.174 1
55.176 1
55.178 1
55.180 1
55.183 1
55.185 1
55.187 1
55.190 1
55.192 1
55.194 1
55.196 1
55.199 1
55.201 1
55.203 1
55.206 1
55.208 1
55.210 1
55.212 1
55.215 0
55.217 0
55.219 0
55.222 0
55.224 0
55.226 0
55.228 0
55.231 0
55.233 0
55.235 0
55.238 -0
55.240 -0
55.242 -0
55.244 -0
55.247 -0
55.249 -0
55.251 -0
55.253 -0
55.256 -0
55.258 -0
55.260 -0
55.263 -0
55.265 -0
55.267 -0
55.269 -0
55.272 -0
55.274 -0
55.276 -0
55.279 -0
55.281 -0
55.283 -0
55.285 -0
55.288 -0
55.290 -0
55.292 -0
55.295 -0
55.297 -0
55.299 -0
55.301 -0
55.304 0
55.306 0
55.308 0
55.311 0
55.313 0
55.315 1
55.317 1
55.320 1
55.322 1
55.324 1
55.327 1
55.329 1
55.331 2
55.333 2
55.336 2
55.338 2
55.340 2
55.343 2
55.345 2
55.347 2
55.349 2
55.352 2
55.354 2
55.356 2
55.359 2
55.361 2
55.363 2
55.365 2
55.368 2
55.370 2
55.372 2
55.375 2
55.377 2
55.379 2
55.381 2
55.384 2
55.386 2
55.388 2
55.391 2
55.393 2
55.395 2
55.397 2
55.400 2
55.402 2
55.404 2
55.406 2
55.409 3
55.411 3
55.413 3
55.416 3
55.418 3
55.420 3
55.422 3
55.425 3
55.427 3
55.429 3
55.432 3
55.434 3
55.436 3
55.438 3
55.441 3
55.443 3
55.445 3
55.448 2
55.450 2
55.452 2
55.454 2
55.457 2
55.459 1
55.461 1
55.464 1
55.466 1
55.468 0
55.470 0
55.473 0
55.475 -0
55.477 -0
55.480 -1
55.482 -1
55.484 -1
55.486 -1
55.489 -1
55.491 -1
55.493 -1
55.496 -1
55.498 -1
55.500 -1
55.502 -1
55.505 -1
55.507 -1
55.509 -0
55.512 -0
55.514 -0
55.516 -0
55.518 0
55.521 0
55.523 0
55.525 1
55.528 1
55.530 1
55.532 1
55.534 1
55.537 2
55.539 2
55.541 2
55.544 2
55.546 2
55.548 2
55.550 3
55.553 3
55.555 3
55.557 3
55.560 3
55.562 3
55.564 3
55.566 3
55.569 3
55.571 3
55.573 3
55.576 3
55.578 3
55.580 3
55.582 3
55.585 3
55.587 3
55.589 3
55.592 3
55.594 3
55.596 3
55.598 3
55.601 3
55.603 3
55.605 3
55.608 3
55.610 3
55.612 3
55.614 3
55.617 3
55.619 3
55.621 3
55.624 3
55.626 2
55.628 2
55.630 2
55.633 2
55.635 2
55.637 2
55.640 2
55.642 1
55.644 1
55.646 1
55.649 1
55.651 1
55.653 1
55.656 0
55.658 0
55.660 0
55.662 0
55.665 0
55.667 -0
55.669 -0
55.672 0
55.674 0
55.676 0
55.678 0
55.681 0
55.683 1
55.685 1
55.688 1
55.690 1
55.692 1
55.695 2
55.697 2
55.699 2
55.701 2
55.704 2
55.706 2
55.708 2
55.711 3
55.713 3
55.715 3
55.717 3
55.720 3
55.722 3
55.724 3
55.727 3
55.729 3
55.731 3
55.733 2
55.736 2
55.738 2
55.740 2
55.743 2
55.745 2
55.747 2
55.749 2
55.752 2
55.754 1
55.756 1
55.759 1
55.761 1
55.763 1
55.765 1
55.768 1
55.770 1
55.772 1
55.775 1
55.777 1
55.779 1
55.781 1
55.784 1
55.786 1
55.788 1
55.791 1
55.793 1
55.795 1
55.797 1
55.800 1
55.802 1
55.804 1
55.807 1
55.809 1
55.811 1
55.813 1
55.816 1
55.818 1
55.820 1
55.823 1
55.825 1
55.827 1
55.829 1
55.832 1
55.834 1
55.836 1
55.839 0
55.841 0
55.843 0
55.846 0
55.848 1
55.850 1
55.852 1
55.855 1
55.857 1
55.859 1
55.862 1
55.864 1
55.866 1
55.868 1
55.871 1
55.873 1
55.875 1
55.878 1
55.880 1
55.882 2
55.884 2
55.887 2
55.889 2
55.891 2
55.894 2
55.896 2
55.898 2
55.900 2
55.903 2
55.905 2
55.907 2
55.910 2
55.912 2
55.914 2
55.916 2
55.919 2
55.921 2
55.923 2
55.926 2
55.928 2
55.930 2
55.933 2
55.935 2
55.937 2
55.939 2
55.942 2
55.944 2
55.946 2
55.949 2
55.951 2
55.953 1
55.955 1
55.958 1
55.960 1
55.962 1
55.965 1
55.967 1
55.969 1
55.971 1
55.974 1
55.976 1
55.978 1
55.981 1
55.983 1
55.985 1
55.987 1
55.990 1
55.992 1
55.994 1
55.997 1
55.999 1
56.001 1
56.003 1
56.006 1
56.008 1
56.010 1
56.013 1
56.015 1
56.017 1
56.020 1
56.022 1
56.024 1
56.026 1
56.029 1
56.031 1
56.033 1
56.036 1
56.038 1
56.040 1
56.042 2
56.045 1
56.047 1
56.049 1
56.052 1
56.054 1
56.056 1
56.058 1
56.061 1
56.063 1
56.065 1
56.068 1
56.070 1
56.072 1
56.075 2
56.077 2
56.079 2
56.081 2
56.084 2
56.086 2
56.088 2
56.091 2
56.093 2
56.095 2
56.097 2
56.100 2
56.102 2
56.104 2
56.107 2
56.109 2
56.111 3
56.113 3
56.116 3
56.118 3
56.120 3
56.123 3
56.125 3
56.127 3
56.130 3
56.132 3
56.134 3
56.136 3
56.139 3
56.141 3
56.143 3
56.146 3
56.148 3
56.150 3
56.152 3
56.155 3
56.157 3
56.159 2
56.162 2
56.164 2
56.166 2
56.168 2
56.171 2
56.173 1
56.175 1
56.178 1
56.180 1
56.182 1
56.185 1
56.187 1
56.189 1
56.191 1
56.194 0
56.196 0
56.198 0
56.201 0
56.203 0
56.205 1
56.207 1
56.210 1
56.212 1
56.214 1
56.217 1
56.219 1
56.221 1
56.223 1
56.226 1
56.228 1
56.230 1
56.233 1
56.235 1
56.237 2
56.240 2
56.242 2
56.244 2
56.246 2
56.249 1
56.251 1
56.253 1
56.256 1
56.258 1
56.260 1
56.262 1
56.265 1
56.267 1
56.269 0
56.272 0
56.274 0
56.276 0
56.279 0
56.281 0
56.283 0
56.285 0
56.288 0
56.290 0
56.292 0
56.295 0
56.297 0
56.299 1
56.301 1
56.304 1
56.306 1
56.308 1
56.311 1
56.313 1
56.315 1
56.317 1
56.320 1
56.322 1
56.324 1
56.327 2
56.329 2
56.331 2
56.334 2
56.336 2
56.338 2
56.340 1
56.343 1
56.345 1
56.347 1
56.350 1
56.352 1
56.354 1
56.356 1
56.359 1
56.361 0
56.363 0
56.366 0
56.368 0
56.370 0
56.373 0
56.375 0
56.377 0
56.379 0
56.382 0
56.384 0
56.386 0
56.389 0
56.391 0
56.393 0
56.395 1
56.398 1
56.400 1
56.402 1
56.405 1
56.407 1
56.409 1
56.412 2
56.414 2
56.416 2
56.418 2
56.421 2
56.423 2
56.425 2
56.428 2
56.430 2
56.432 2
56.434 2
56.437 2
56.439 2
56.441 2
56.444 2
56.446 3
56.448 3
56.451 3
56.453 3
56.455 3
56.457 3
56.460 3
56.462 3
56.464 3
56.467 3
56.469 3
56.471 3
56.473 3
56.476 3
56.478 3
56.480 3
56.483 3
56.485 3
56.487 3
56.490 3
56.492 3
56.494 3
56.496 3
56.499 3
56.501 3
56.503 3
56.506 3
56.508 3
56.510 2
56.513 2
56.515 2
56.517 2
56.519 2
56.522 2
56.524 2
56.526 1
56.529 1
56.531 1
56.533 1
56.535 1
56.538 1
56.540 0
56.542 0
56.545 0
56.547 0
56.549 -0
56.552 -0
56.554 -0
56.556 -0
56.558 -0
56.561 -0
56.563 -0
56.565 -0
56.568 -0
56.570 -0
56.572 -0
56.574 -0
56.577 -0
56.579 -0
56.581 -0
56.584 -0
56.586 -0
56.588 -0
56.591 0
56.593 0
56.595 0
56.597 0
56.600 0
56.602 0
56.604 0
56.607 0
56.609 0
56.611 0
56.614 0
56.616 0
56.618 0
56.620 0
56.623 0
56.625 1
56.627 1
56.630 1
56.632 1
56.634 1
56.636 1
56.639 1
56.641 1
56.643 1
56.646 1
56.648 1
56.650 1
56.653 1
56.655 1
56.657 1
56.659 1
56.662 1
56.664 2
56.666 2
56.669 2
56.671 2
56.673 2
56.676 2
56.678 2
56.680 2
56.682 2
56.685 2
56.687 2
56.689 2
56.692 2
56.694 2
56.696 2
56.699 2
56.701 2
56.703 2
56.705 2
56.708 2
56.710 2
56.712 2
56.715 2
56.717 2
56.719 2
56.721 2
56.724 2
56.726 2
56.728 2
56.731 2
56.733 1
56.735 1
56.738 1
56.740 1
56.742 1
56.744 1
56.747 1
56.749 1
56.751 1
56.754 1
56.756 1
56.758 1
56.761 1
56.763 1
56.765 1
56.767 1
56.770 1
56.772 1
56.774 2
56.777 2
56.779 2
56.781 2
56.784 2
56.786 2
56.788 2
56.790 2
56.793 3
56.795 3
56.797 3
56.800 3
56.802 3
56.804 3
56.807 3
56.809 3
56.811 3
56.813 3
56.816 2
56.818 2
56.820 2
56.823 2
56.825 2
56.827 2
56.829 2
56.832 2
56.834 2
56.836 1
56.839 1
56.841 1
56.843 1
56.846 1
56.848 1
56.850 1
56.852 1
56.855 1
56.857 1
56.859 1
56.862 1
56.864 1
56.866 1
56.869 1
56.871 1
56.873 1
56.875 1
56.878 1
56.880 2
56.882 2
56.885 2
56.887 2
56.889 2
56.892 2
56.894 2
56.896 2
56.898 2
56.901 2
56.903 2
56.905 2
56.908 2
56.910 2
56.912 2
56.915 2
56.917 2
56.919 2
56.921 2
56.924 2
56.926 2
56.928 2
56.931 2
56.933 2
56.935 2
56.938 2
56.940 2
56.942 2
56.944 2
56.947 2
56.949 2
56.951 2
56.954 2
56.956 3
56.958 3
56.961 3
56.963 3
56.965 3
56.967 3
56.970 3
56.972 3
56.974 3
56.977 3
56.979 3
56.981 3
56.984 3
56.986 3
56.988 3
56.990 3
56.993 3
56.995 3
56.997 3
57.000 3
57.002 2
57.004 2
57.007 2
57.009 2
57.011 2
57.013 1
57.016 1
57.018 1
57.020 1
57.023 1
57.025 1
57.027 0
57.030 0
57.032 0
57.034 0
57.036 0
57.039 0
57.041 0
57.043 0
57.046 0
57.048 0
57.050 0
57.053 1
57.055 1
57.057 1
57.059 1
57.062 1
57.064 2
57.066 2
57.069 2
57.071 2
57.073 3
57.076 3
57.078 3
57.080 3
57.082 3
57.085 3
57.087 3
57.089 3
57.092 3
57.094 3
57.096 3
57.099 3
57.101 3
57.103 3
57.105 3
57.108 3
57.110 3
57.112 3
57.115 3
57.117 2
57.119 2
57.122 2
57.124 2
57.126 2
57.128 2
57.131 2
57.133 2
57.135 2
57.138 2
57.140 2
57.142 2
57.145 2
57.147 2
57.149 2
57.152 2
57.154 2
57.156 2
57.158 2
57.161 2
57.163 2
57.165 3
57.168 3
57.170 3
57.172 3
57.175 3
57.177 3
57.179 3
57.181 4
57.184 4
57.186 4
57.188 4
57.191 4
57.193 4
57.195 4
57.198 4
57.200 4
57.202 4
57.204 4
57.207 4
57.209 4
57.211 4
57.214 4
57.216 3
57.218 3
57.221 3
57.223 3
57.225 3
57.227 3
57.230 3
57.232 3
57.234 3
57.237 2
57.239 2
57.241 2
57.244 2
57.246 2
57.248 2
57.251 1
57.253 1
57.255 1
57.257 1
57.260 1
57.262 1
57.264 1
57.267 1
57.269 1
57.271 1
57.274 1
57.276 1
57.278 1
57.280 1
57.283 1
57.285 1
57.287 1
57.290 1
57.292 1
57.294 1
57.297 1
57.299 1
57.301 1
57.303 1
57.306 1
57.308 1
57.310 1
57.313 1
57.315 1
57.317 1
57.320 1
57.322 1
57.324 1
57.327 1
57.329 0
57.331 0
57.333 0
57.336 0
57.338 0
57.340 -0
57.343 -0
57.345 -0
57.347 -0
57.350 -1
57.352 -1
57.354 -1
57.356 -1
57.359 -1
57.361 -1
57.363 -1
57.366 -1
57.368 -1
57.370 -1
57.373 -1
57.375 -1
57.377 -1
57.379 -1
57.382 -1
57.384 -1
57.386 -1
57.389 -1
57.391 -1
57.393 -1
57.396 -0
57.398 -0
57.400 -0
57.403 -0
57.405 -0
57.407 -0
57.409 -0
57.412 -0
57.414 -0
57.416 0
57.419 0
57.421 0
57.423 0
57.426 0
57.428 0
57.430 0
57.432 0
57.435 1
57.437 1
57.439 1
57.442 1
57.444 1
57.446 1
57.449 1
57.451 1
57.453 1
57.456 1
57.458 1
57.460 1
57.462 1
57.465 1
57.467 1
57.469 1
57.472 1
57.474 1
57.476 1
57.479 1
57.481 1
57.483 1
57.485 1
57.488 1
57.490 1
57.492 1
57.495 1
57.497 1
57.499 1
57.502 1
57.504 1
57.506 1
57.509 1
57.511 1
57.513 1
57.515 1
57.518 1
57.520 1
57.522 1
57.525 1
57.527 1
57.529 1
57.532 1
57.534 1
57.536 1
57.539 1
57.541 1
57.543 1
57.545 1
57.548 1
57.550 1
57.552 1
57.555 1
57.557 1
57.559 1
57.562 1
57.564 1
57.566 1
57.568 1
57.571 1
57.573 1
57.575 1
57.578 1
57.580 2
57.582 2
57.585 2
57.587 2
57.589 2
57.592 2
57.594 3
57.596 3
57.598 3
57.601 3
57.603 3
57.605 3
57.608 3
57.610 3
57.612 3
57.615 3
57.617 3
57.619 3
57.622 3
57.624 3
57.626 3
57.628 3
57.631 3
57.633 3
57.635 3
57.638 2
57.640 2
57.642 2
57.645 2
57.647 2
57.649 2
57.652 2
57.654 2
57.656 2
57.658 2
57.661 2
57.663 2
57.665 2
57.668 2
57.670 2
57.672 2
57.675 2
57.677 2
57.679 3
57.682 3
57.684 3
57.686 3
57.688 3
57.691 3
57.693 3
57.695 3
57.698 3
57.700 3
57.702 3
57.705 3
57.707 3
57.709 3
57.711 3
57.714 3
57.716 3
57.718 2
57.721 2
57.723 2
57.725 2
57.728 2
57.730 2
57.732 1
57.735 1
57.737 1
57.739 1
57.741 0
57.744 0
57.746 0
57.748 0
57.751 0
57.753 0
57.755 -0
57.758 0
57.760 0
57.762 0
57.765 0
57.767 0
57.769 0
57.771 0
57.774 0
57.776 0
57.778 0
57.781 1
57.783 1
57.785 1
57.788 1
57.790 1
57.792 1
57.795 1
57.797 1
57.799 1
57.801 1
57.804 1
57.806 1
57.808 1
57.811 1
57.813 2
57.815 2
57.818 2
57.820 2
57.822 2
57.825 2
57.827 1
57.829 1
57.832 1
57.834 1
57.836 1
57.838 1
57.841 1
57.843 1
57.845 0
57.848 0
57.850 0
57.852 0
57.855 -0
57.857 -0
57.859 -0
57.862 -0
57.864 -0
57.866 -1
57.868 -1
57.871 -1
57.873 -1
57.875 -1
57.878 -1
57.880 -1
57.882 -1
57.885 -1
57.887 -1
57.889 -1
57.892 -1
57.894 -0
57.896 -0
57.898 -0
57.901 -0
57.903 0
57.905 0
57.908 0
57.910 1
57.912 1
57.915 1
57.917 1
57.919 1
57.922 2
57.924 2
57.926 2
57.928 2
57.931 2
57.933 2
57.935 2
57.938 2
57.940 2
57.942 2
57.945 2
57.947 2
57.949 2
57.952 2
57.954 2
57.956 2
57.958 1
57.961 1
57.963 1
57.965 1
57.968 1
57.970 1
57.972 1
57.975 0
57.977 0
57.979 0
57.982 0
57.984 0
57.986 -0
57.989 -0
57.991 -0
57.993 -0
57.995 -0
57.998 -0
58.000 -0
58.002 -0
58.005 -0
58.007 -0
58.009 -0
58.012 -0
58.014 0
58.016 0
58.019 0
58.021 1
58.023 1
58.025 1
58.028 1
58.030 1
58.032 1
58.035 1
58.037 1
58.039 2
58.042 2
58.044 2
58.046 2
58.049 2
58.051 2
58.053 2
58.056 2
58.058 2
58.060 2
58.062 2
58.065 2
58.067 2
58.069 2
58.072 2
58.074 2
58.076 2
58.079 2
58.081 2
58.083 3
58.086 3
58.088 3
58.090 3
58.092 3
58.095 3
58.097 3
58.099 3
58.102 3
58.104 3
58.106 3
58.109 3
58.111 3
58.113 4
58.116 4
58.118 4
58.120 4
58.123 4
58.125 4
58.127 4
58.129 4
58.132 4
58.134 4
58.136 4
58.139 4
58.141 4
58.143 4
58.146 4
58.148 4
58.150 3
58.153 3
58.155 3
58.157 3
58.160 3
58.162 3
58.164 3
58.166 3
58.169 2
58.171 2
58.173 2
58.176 2
58.178 2
58.180 2
58.183 1
58.185 1
58.187 1
58.190 1
58.192 0
58.194 0
58.197 0
58.199 -0
58.201 -0
58.203 -0
58.206 -1
58.208 -1
58.210 -1
58.213 -1
58.215 -1
58.217 -1
58.220 -1
58.222 -1
58.224 -1
58.227 -0
58.229 -0
58.231 -0
58.234 -0
58.236 -0
58.238 0
58.240 0
58.243 0
58.245 1
58.247 1
58.250 1
58.252 1
58.254 1
58.257 1
58.259 2
58.261 2
58.264 2
58.266 2
58.268 2
58.271 2
58.273 2
58.275 2
58.277 2
58.280 2
58.282 2
58.284 2
58.287 2
58.289 2
58.291 2
58.294 2
58.296 1
58.298 1
58.301 1
58.303 1
58.305 1
58.308 1
58.310 1
58.312 1
58.314 1
58.317 1
58.319 0
58.321 0
58.324 0
58.326 0
58.328 0
58.331 0
58.333 -0
58.335 -0
58.338 -0
58.340 -0
58.342 -0
58.345 -0
58.347 0
58.349 0
58.351 0
58.354 0
58.356 0
58.358 0
58.361 0
58.363 0
58.365 0
58.368 0
58.370 0
58.372 0
58.375 1
58.377 0
58.379 1
58.382 1
58.384 1
58.386 1
58.388 1
58.391 1
58.393 1
58.395 1
58.398 1
58.400 1
58.402 1
58.405 1
58.407 1
58.409 1
58.412 1
58.414 1
58.416 1
58.419 1
58.421 1
58.423 1
58.426 0
58.428 0
58.430 0
58.432 0
58.435 0
58.437 0
58.439 0
58.442 -0
58.444 -0
58.446 -0
58.449 -0
58.451 -0
58.453 -0
58.456 -0
58.458 -0
58.460 -0
58.463 -0
58.465 -0
58.467 0
58.469 0
58.472 0
58.474 0
58.476 0
58.479 0
58.481 1
58.483 1
58.486 1
58.488 1
58.490 1
58.493 2
58.495 2
58.497 2
58.500 2
58.502 3
58.504 3
58.507 3
58.509 3
58.511 3
58.513 3
58.516 3
58.518 3
58.520 3
58.523 3
58.525 3
58.527 3
58.530 3
58.532 3
58.534 2
58.537 2
58.539 2
58.541 2
58.544 2
58.546 2
58.548 2
58.551 1
58.553 1
58.555 1
58.557 1
58.560 1
58.562 1
58.564 0
58.567 0
58.569 0
58.571 -0
58.574 -0
58.576 -0
58.578 -1
58.581 -1
58.583 -1
58.585 -1
58.588 -1
58.590 -1
58.592 -1
58.595 -1
58.597 -1
58.599 -1
58.601 -1
58.604 -1
58.606 -1
58.608 -1
58.611 -0
58.613 -0
58.615 -0
58.618 -0
58.620 0
58.622 0
58.625 0
58.627 1
58.629 1
58.632 1
58.634 1
58.636 1
58.639 2
58.641 2
58.643 2
58.645 2
58.648 2
58.650 2
58.652 2
58.655 3
58.657 3
58.659 3
58.662 3
58.664 3
58.666 3
58.669 3
58.671 3
58.673 3
58.676 3
58.678 3
58.680 3
58.683 3
58.685 3
58.687 3
58.689 2
58.692 2
58.694 2
58.696 2
58.699 2
58.701 2
58.703 2
58.706 2
58.708 2
58.710 2
58.713 2
58.715 2
58.717 2
58.720 2
58.722 2
58.724 2
58.727 2
58.729 2
58.731 1
58.734 1
58.736 1
58.738 1
58.740 1
58.743 1
58.745 1
58.747 1
58.750 1
58.752 1
58.754 1
58.757 1
58.759 1
58.761 1
58.764 1
58.766 2
58.768 1
58.771 1
58.773 1
58.775 1
58.778 1
58.780 1
58.782 1
58.784 1
58.787 1
58.789 1
58.791 1
58.794 1
58.796 1
58.798 1
58.801 1
58.803 1
58.805 1
58.808 1
58.810 1
58.812 1
58.815 1
58.817 0
58.819 0
58.822 0
58.824 0
58.826 0
58.829 0
58.831 0
58.833 0
58.835 0
58.838 0
58.840 0
58.842 0
58.845 0
58.847 1
58.849 1
58.852 1
58.854 1
58.856 1
58.859 1
58.861 1
58.863 1
58.866 1
58.868 1
58.870 1
58.873 1
58.875 1
58.877 1
58.880 1
58.882 1
58.884 1
58.886 1
58.889 1
58.891 1
58.893 1
58.896 1
58.898 1
58.900 1
58.903 1
58.905 1
58.907 1
58.910 1
58.912 1
58.914 1
58.917 1
58.919 1
58.921 1
58.924 1
58.926 1
58.928 1
58.931 1
58.933 0
58.935 0
58.938 0
58.940 0
58.942 0
58.944 0
58.947 0
58.949 0
58.951 0
58.954 0
58.956 0
58.958 1
58.961 1
58.963 1
58.965 1
58.968 1
58.970 1
58.972 1
58.975 1
58.977 1
58.979 1
58.982 1
58.984 1
58.986 1
58.989 1
58.991 1
58.993 1
58.996 1
58.998 1
59.000 1
59.002 1
59.005 1
59.007 1
59.009 1
59.012 1
59.014 1
59.016 1
59.019 0
59.021 0
59.023 0
59.026 0
59.028 0
59.030 0
59.033 0
59.035 1
59.037 1
59.040 1
59.042 1
59.044 1
59.047 1
59.049 1
59.051 1
59.054 1
59.056 2
59.058 2
59.060 2
59.063 2
59.065 2
59.067 3
59.070 3
59.072 3
59.074 3
59.077 3
59.079 3
59.081 3
59.084 3
59.086 3
59.088 3
59.091 3
59.093 3
59.095 3
59.098 3
59.100 3
59.102 3
59.105 3
59.107 2
59.109 2
59.112 2
59.114 2
59.116 2
59.118 2
59.121 2
59.123 2
59.125 2
59.128 2
59.130 2
59.132 2
59.135 2
59.137 2
59.139 2
59.142 2
59.144 2
59.146 2
59.149 2
59.151 2
59.153 2
59.156 3
59.158 3
59.160 3
59.163 3
59.165 3
59.167 3
59.170 3
59.172 3
59.174 4
59.177 4
59.179 4
59.181 4
59.183 3
59.186 3
59.188 3
59.190 3
59.193 3
59.195 3
59.197 3
59.200 3
59.202 3
59.204 3
59.207 3
59.209 3
59.211 3
59.214 3
59.216 3
59.218 3
59.221 3
59.223 3
59.225 3
59.228 3
59.230 3
59.232 3
59.235 3
59.237 3
59.239 3
59.242 3
59.244 3
59.246 3
59.249 3
59.251 3
59.253 3
59.255 3
59.258 3
59.260 3
59.262 3
59.265 3
59.267 3
59.269 3
59.272 3
59.274 3
59.276 3
59.279 3
59.281 3
59.283 3
59.286 2
59.288 2
59.290 2
59.293 2
59.295 2
59.297 2
59.300 2
59.302 2
59.304 2
59.307 2
59.309 2
59.311 2
59.314 2
59.316 2
59.318 2
59.321 2
59.323 2
59.325 2
59.327 2
59.330 2
59.332 2
59.334 2
59.337 2
59.339 3
59.341 3
59.344 3
59.346 3
59.348 3
59.351 3
59.353 3
59.355 3
59.358 3
59.360 3
59.362 3
59.365 3
59.367 3
59.369 3
59.372 3
59.374 3
59.376 3
59.379 3
59.381 3
59.383 2
59.386 2
59.388 2
59.390 2
59.393 2
59.395 2
59.397 2
59.400 2
59.402 2
59.404 2
59.406 2
59.409 2
59.411 1
59.413 1
59.416 1
59.418 1
59.420 1
59.423 1
59.425 1
59.427 1
59.430 1
59.432 1
59.434 1
59.437 2
59.439 2
59.441 2
59.444 2
59.446 2
59.448 2
59.451 2
59.453 2
59.455 2
59.458 2
59.460 2
59.462 2
59.465 2
59.467 2
59.469 2
59.472 2
59.474 2
59.476 2
59.479 2
59.481 2
59.483 2
59.486 2
59.488 2
59.490 2
59.492 2
59.495 2
59.497 2
59.499 2
59.502 2
59.504 2
59.506 2
59.509 2
59.511 2
59.513 2
59.516 2
59.518 2
59.520 2
59.523 2
59.525 2
59.527 2
59.530 2
59.532 2
59.534 2
59.537 2
59.539 2
59.541 2
59.544 2
59.546 3
59.548 3
59.551 3
59.553 3
59.555 3
59.558 3
59.560 3
59.562 3
59.565 3
59.567 3
59.569 2
59.572 2
59.574 2
59.576 2
59.579 2
59.581 2
59.583 2
59.585 2
59.588 2
59.590 2
59.592 2
59.595 2
59.597 2
59.599 2
59.602 2
59.604 2
59.606 2
59.609 2
59.611 2
59.613 2
59.616 2
59.618 2
59.620 2
59.623 2
59.625 2
59.627 2
59.630 2
59.632 2
59.634 2
59.637 2
59.639 2
59.641 2
59.644 2
59.646 2
59.648 2
59.651 2
59.653 2
59.655 2
59.658 2
59.660 2
59.662 2
59.665 2
59.667 2
59.669 2
59.672 2
59.674 3
59.676 3
59.679 3
59.681 3
59.683 3
59.686 3
59.688 3
59.690 3
59.692 4
59.695 4
59.697 4
59.699 4
59.702 4
59.704 5
59.706 5
59.709 5
59.711 5
59.713 5
59.716 6
59.718 6
59.720 6
59.723 6
59.725 6
59.727 6
59.730 6
59.732 6
59.734 6
59.737 6
59.739 6
59.741 5
59.744 5
59.746 5
59.748 5
59.751 5
59.753 4
59.755 4
59.758 4
59.760 3
59.762 3
59.765 3
59.767 3
59.769 2
59.772 2
59.774 2
59.776 1
59.779 1
59.781 1
59.783 1
59.786 1
59.788 1
59.790 1
59.793 0
59.795 0
59.797 0
59.800 0
59.802 0
59.804 1
59.807 1
59.809 1
59.811 1
59.814 1
59.816 1
59.818 1
59.820 1
59.823 2
59.825 2
59.827 2
59.830 2
59.832 2
59.834 2
59.837 2
59.839 2
59.841 3
59.844 3
59.846 3
59.848 3
59.851 3
59.853 3
59.855 3
59.858 3
59.860 3
59.862 3
59.865 3
59.867 3
59.869 3
59.872 3
59.874 3
59.876 2
59.879 2
59.881 2
59.883 2
59.886 2
59.888 2
59.890 2
59.893 2
59.895 2
59.897 2
59.900 2
59.902 2
59.904 2
59.907 2
59.909 2
59.911 2
59.914 2
59.916 2
59.918 2
59.921 2
59.923 2
59.925 1
59.928 1
59.930 1
59.932 1
59.935 1
59.937 1
59.939 1
59.942 1
59.944 1
59.946 1
59.949 1
59.951 1
59.953 1
59.956 1
59.958 1
59.960 1
59.963 1
59.965 1
59.967 0
59.970 0
59.972 0
59.974 0
59.977 0
59.979 0
59.981 0
59.983 0
59.986 0
59.988 0
59.990 0
59.993 0
59.995 0
59.997 0
60.000 0
60.002 0
60.004 0
60.007 0
60.009 0
60.011 1
60.014 1
60.016 1
60.018 1
60.021 1
60.023 1
60.025 1
60.028 1
60.030 1
60.032 1
60.035 1
60.037 1
60.039 1
60.042 1
60.044 1
60.046 1
60.049 1
60.051 1
60.053 1
60.056 1
60.058 1
60.060 1
60.063 1
60.065 1
60.067 1
60.070 1
60.072 1
60.074 1
60.077 1
60.079 1
60.081 2
60.084 2
60.086 2
60.088 2
60.091 2
60.093 2
60.095 2
60.098 2
60.100 2
60.102 2
60.105 3
60.107 3
60.109 3
60.112 3
60.114 3
60.116 3
60.119 3
60.121 3
60.123 3
60.126 3
60.128 3
60.130 3
60.133 3
60.135 3
60.137 3
60.140 3
60.142 3
60.144 3
60.147 3
60.149 3
60.151 3
60.154 3
60.156 3
60.158 2
60.161 2
60.163 2
60.165 2
60.168 2
60.170 2
60.172 2
60.175 2
60.177 2
60.179 2
60.182 2
60.184 2
60.186 2
60.189 2
60.191 2
60.193 2
60.196 2
60.198 2
60.200 2
60.203 2
60.205 2
60.207 2
60.210 2
60.212 2
60.214 2
60.217 2
60.219 2
60.221 2
60.224 2
60.226 2
60.228 2
60.231 2
60.233 2
60.235 2
60.238 2
60.240 1
60.242 1
60.245 1
60.247 1
60.249 1
60.252 1
60.254 1
60.256 1
60.259 1
60.261 1
60.263 1
60.266 1
60.268 1
60.270 0
60.273 0
60.275 0
60.277 0
60.280 0
60.282 0
60.284 0
60.287 0
60.289 0
60.291 1
60.294 1
60.296 1
60.298 1
60.301 1
60.303 1
60.305 1
60.308 1
60.310 1
60.312 1
60.315 1
60.317 1
60.319 1
60.322 2
60.324 2
60.326 2
60.329 2
60.331 2
60.333 2
60.336 2
60.338 2
60.340 2
60.343 2
60.345 2
60.347 1
60.350 1
60.352 1
60.354 1
60.357 1
60.359 1
60.361 1
60.364 1
60.366 1
60.368 1
60.371 1
60.373 0
60.375 0
60.378 0
60.380 0
60.382 0
60.385 0
60.387 0
60.389 0
60.392 0
60.394 -0
60.396 -0
60.399 -0
60.401 -0
60.403 -0
60.406 -0
60.408 -0
60.410 -0
60.413 -0
60.415 -0
60.417 -0
60.420 0
60.422 0
60.424 0
60.427 0
60.429 1
60.431 1
60.434 1
60.436 1
60.438 1
60.441 2
60.443 2
60.445 2
60.448 2
60.450 2
60.452 2
60.455 3
60.457 3
60.459 3
60.462 3
60.464 4
60.466 4
60.469 4
60.471 4
60.473 4
60.476 5
60.478 5
60.480 5
60.483 5
60.485 5
60.487 5
60.490 5
60.492 5
60.494 5
60.497 5
60.499 5
60.501 5
60.504 5
60.506 5
60.508 5
60.511 4
60.513 4
60.515 4
60.518 4
60.520 4
60.522 4
60.525 3
60.527 3
60.529 3
60.532 3
60.534 2
60.536 2
60.539 2
60.541 2
60.543 2
60.546 1
60.548 1
60.550 1
60.553 1
60.555 1
60.557 1
60.560 1
60.562 0
60.564 0
60.567 0
60.569 0
60.571 0
60.574 -0
60.576 -0
60.578 -0
60.581 -0
60.583 -0
60.585 -0
60.588 -0
60.590 -0
60.592 -0
60.595 -0
60.597 -0
60.599 -0
60.602 -0
60.604 0
60.606 0
60.609 0
60.611 0
60.613 0
60.616 0
60.618 1
60.620 1
60.623 1
60.625 1
60.627 1
60.630 1
60.632 1
60.634 1
60.637 1
60.639 1
60.641 2
60.644 2
60.646 2
60.648 2
60.651 2
60.653 2
60.655 2
60.658 2
60.660 2
60.662 2
60.665 2
60.667 2
60.669 2
60.672 2
60.674 2
60.676 2
60.679 2
60.681 2
60.683 2
60.686 2
60.688 2
60.690 2
60.693 2
60.695 2
60.697 1
60.700 1
60.702 1
60.704 1
60.707 1
60.709 1
60.711 1
60.714 1
60.716 1
60.718 0
60.721 0
60.723 0
60.725 0
60.728 0
60.730 0
60.732 0
60.735 0
60.737 0
60.739 0
60.742 0
60.744 0
60.746 1
60.749 1
60.751 1
60.753 1
60.756 1
60.758 1
60.760 1
60.763 2
60.765 2
60.767 2
60.770 2
60.772 2
60.775 2
60.777 2
60.779 2
60.782 2
60.784 2
60.786 2
60.789 2
60.791 2
60.793 2
60.796 2
60.798 2
60.800 2
60.803 2
60.805 2
60.807 2
60.810 2
60.812 2
60.814 1
60.817 1
60.819 1
60.821 1
60.824 1
60.826 1
60.828 1
60.831 0
60.833 0
60.835 0
60.838 0
60.840 0
60.842 0
60.845 1
60.847 1
60.849 1
60.852 1
60.854 1
60.856 1
60.859 1
60.861 2
60.863 2
60.866 2
60.868 2
60.870 3
60.873 3
60.875 3
60.877 4
60.880 4
60.882 4
60.884 4
60.887 5
60.889 5
60.891 5
60.894 5
60.896 5
60.898 5
60.901 6
60.903 6
60.905 6
60.908 6
60.910 6
60.912 6
60.915 6
60.917 6
60.919 6
60.922 6
60.924 6
60.926 6
60.929 6
60.931 6
60.933 6
60.936 6
60.938 5
60.941 5
60.943 5
60.945 5
60.948 5
60.950 5
60.952 5
60.955 5
60.957 5
60.959 5
60.962 5
60.964 5
60.966 4
60.969 4
60.971 4
60.973 4
60.976 4
60.978 4
60.980 4
60.983 4
60.985 3
60.987 3
60.990 3
60.992 3
60.994 3
60.997 2
60.999 2
61.001 2
61.004 2
61.006 2
61.008 1
61.011 1
61.013 1
61.015 1
61.018 1
61.020 1
61.022 0
61.025 0
61.027 0
61.029 0
61.032 0
61.034 0
61.036 0
61.039 0
61.041 0
61.043 0
61.046 0
61.048 1
61.050 1
61.053 1
61.055 1
61.057 1
61.060 1
61.062 1
61.064 2
61.067 2
61.069 2
61.072 2
61.074 2
61.076 2
61.079 2
61.081 2
61.083 2
61.086 1
61.088 1
61.090 1
61.093 1
61.095 1
61.097 0
61.100 0
61.102 0
61.104 -0
61.107 -0
61.109 -1
61.111 -1
61.114 -1
61.116 -1
61.118 -2
61.121 -2
61.123 -2
61.125 -2
61.128 -2
61.130 -2
61.132 -2
61.135 -2
61.137 -2
61.139 -2
61.142 -2
61.144 -2
61.146 -2
61.149 -2
61.151 -1
61.153 -1
61.156 -1
61.158 -1
61.160 -1
61.163 -0
61.165 -0
61.167 -0
61.170 -0
61.172 0
61.175 0
61.177 0
61.179 0
61.182 1
61.184 1
61.186 1
61.189 1
61.191 1
61.193 1
61.196 1
61.198 1
61.200 1
61.203 1
61.205 2
61.207 2
61.210 2
61.212 2
61.214 2
61.217 2
61.219 3
61.221 3
61.224 3
61.226 3
61.228 3
61.231 4
61.233 4
61.235 4
61.238 4
61.240 4
61.242 4
61.245 4
61.247 5
61.249 5
61.252 5
61.254 5
61.256 5
61.259 5
61.261 5
61.263 5
61.266 5
61.268 5
61.271 5
61.273 5
61.275 5
61.278 5
61.280 4
61.282 4
61.285 4
61.287 4
61.289 4
61.292 4
61.294 3
61.296 3
61.299 3
61.301 3
61.303 3
61.306 3
61.308 2
61.310 2
61.313 2
61.315 2
61.317 2
61.320 2
61.322 2
61.324 2
61.327 2
61.329 2
61.331 2
61.334 2
61.336 2
61.338 2
61.341 2
61.343 2
61.345 2
61.348 2
61.350 2
61.352 3
61.355 3
61.357 3
61.360 3
61.362 3
61.364 3
61.367 4
61.369 4
61.371 4
61.374 4
61.376 4
61.378 4
61.381 4
61.383 5
61.385 5
61.388 5
61.390 5
61.392 5
61.395 5
61.397 5
61.399 5
61.402 5
61.404 5
61.406 5
61.409 5
61.411 5
61.413 5
61.416 5
61.418 4
61.420 4
61.423 4
61.425 4
61.427 4
61.430 3
61.432 3
61.435 3
61.437 3
61.439 2
61.442 2
61.444 2
61.446 2
61.449 2
61.451 2
61.453 1
61.456 1
61.458 1
61.460 1
61.463 1
61.465 1
61.467 1
61.470 1
61.472 1
61.474 1
61.477 2
61.479 2
61.481 2
61.484 2
61.486 2
61.488 2
61.491 2
61.493 2
61.495 2
61.498 2
61.500 2
61.502 2
61.505 2
61.507 2
61.510 2
61.512 2
61.514 2
61.517 2
61.519 2
61.521 2
61.524 2
61.526 2
61.528 2
61.531 2
61.533 2
61.535 2
61.538 2
61.540 1
61.542 1
61.545 1
61.547 1
61.549 1
61.552 1
61.554 1
61.556 1
61.559 1
61.561 1
61.563 1
61.566 1
61.568 1
61.570 1
61.573 1
61.575 1
61.578 1
61.580 2
61.582 2
61.585 2
61.587 2
61.589 2
61.592 2
61.594 2
61.596 2
61.599 3
61.601 3
61.603 3
61.606 3
61.608 3
61.610 3
61.613 3
61.615 3
61.617 3
61.620 3
61.622 3
61.624 3
61.627 3
61.629 3
61.631 3
61.634 3
61.636 3
61.638 3
61.641 3
61.643 3
61.646 2
61.648 2
61.650 2
61.653 2
61.655 2
61.657 1
61.660 1
61.662 1
61.664 1
61.667 1
61.669 1
61.671 0
61.674 0
61.676 0
61.678 0
61.681 -0
61.683 -0
61.685 -0
61.688 -0
61.690 -0
61.692 -0
61.695 -0
61.697 -0
61.699 -0
61.702 -0
61.704 -0
61.707 0
61.709 0
61.711 0
61.714 0
61.716 0
61.718 0
61.721 1
61.723 1
61.725 1
61.728 1
61.730 1
61.732 1
61.735 1
61.737 1
61.739 1
61.742 1
61.744 2
61.746 2
61.749 2
61.751 2
61.753 2
61.756 2
61.758 2
61.760 2
61.763 2
61.765 2
61.768 2
61.770 2
61.772 2
61.775 2
61.777 2
61.779 2
61.782 2
61.784 2
61.786 2
61.789 2
61.791 2
61.793 2
61.796 2
61.798 2
61.800 2
61.803 2
61.805 2
61.807 2
61.810 2
61.812 2
61.814 2
61.817 2
61.819 2
61.822 2
61.824 2
61.826 2
61.829 2
61.831 2
61.833 2
61.836 2
61.838 2
61.840 2
61.843 2
61.845 2
61.847 2
61.850 2
61.852 2
61.854 2
61.857 1
61.859 1
61.861 1
61.864 1
61.866 1
61.868 1
61.871 1
61.873 0
61.876 0
61.878 0
61.880 0
61.883 -0
61.885 -0
61.887 0
61.890 0
61.892 0
61.894 0
61.897 0
61.899 0
61.901 0
61.904 1
61.906 1
61.908 1
61.911 1
61.913 1
61.915 1
61.918 1
61.920 1
61.922 1
61.925 1
61.927 1
61.930 1
61.932 1
61.934 1
61.937 1
61.939 1
61.941 1
61.944 1
61.946 1
61.948 1
61.951 1
61.953 1
61.955 1
61.958 1
61.960 1
61.962 1
61.965 1
61.967 2
61.969 2
61.972 2
61.974 2
61.977 2
61.979 2
61.981 3
61.984 3
61.986 3
61.988 3
61.991 4
61.993 4
61.995 4
61.998 5
62.000 5
62.002 5
62.005 5
62.007 5
62.009 5
62.012 5
62.014 5
62.016 5
62.019 5
62.021 5
62.023 5
62.026 5
62.028 5
62.031 5
62.033 4
62.035 4
62.038 4
62.040 3
62.042 3
62.045 3
62.047 2
62.049 2
62.052 2
62.054 1
62.056 1
62.059 1
62.061 1
62.063 0
62.066 0
62.068 -0
62.070 -0
62.073 -0
62.075 -0
62.078 -0
62.080 -0
62.082 -0
62.085 -0
62.087 -0
62.089 -0
62.092 -0
62.094 -0
62.096 0
62.099 0
62.101 0
62.103 0
62.106 0
62.108 1
62.110 1
62.113 1
62.115 1
62.117 1
62.120 1
62.122 1
62.125 1
62.127 1
62.129 1
62.132 1
62.134 1
62.136 1
62.139 1
62.141 1
62.143 1
62.146 1
62.148 1
62.150 1
62.153 1
62.155 1
62.157 1
62.160 1
62.162 1
62.164 1
62.167 1
62.169 1
62.172 1
62.174 1
62.176 2
62.179 2
62.181 2
62.183 2
62.186 2
62.188 2
62.190 2
62.193 2
62.195 2
62.197 2
62.200 2
62.202 2
62.204 2
62.207 2
62.209 2
62.212 2
62.214 2
62.216 2
62.219 2
62.221 2
62.223 2
62.226 2
62.228 2
62.230 2
62.233 2
62.235 2
62.237 2
62.240 2
62.242 2
62.244 2
62.247 2
62.249 2
62.251 2
62.254 2
62.256 2
62.259 2
62.261 2
62.263 2
62.266 2
62.268 2
62.270 2
62.273 2
62.275 2
62.277 2
62.280 2
62.282 2
62.284 2
62.287 2
62.289 2
62.291 2
62.294 2
62.296 3
62.299 3
62.301 3
62.303 3
62.306 3
62.308 3
62.310 3
62.313 3
62.315 3
62.317 3
62.320 3
62.322 3
62.324 3
62.327 4
62.329 4
62.331 4
62.334 4
62.336 4
62.339 4
62.341 4
62.343 4
62.346 3
62.348 3
62.350 3
62.353 3
62.355 3
62.357 3
62.360 3
62.362 3
62.364 2
62.367 2
62.369 2
62.371 2
62.374 2
62.376 2
62.378 2
62.381 1
62.383 1
62.386 1
62.388 1
62.390 1
62.393 1
62.395 1
62.397 1
62.400 1
62.402 1
62.404 1
62.407 1
62.409 1
62.411 1
62.414 1
62.416 1
62.418 1
62.421 1
62.423 1
62.426 1
62.428 1
62.430 2
62.433 2
62.435 2
62.437 2
62.440 2
62.442 2
62.444 2
62.447 3
62.449 3
62.451 3
62.454 3
62.456 3
62.459 3
62.461 3
62.463 3
62.466 3
62.468 3
62.470 3
62.473 4
62.475 4
62.477 4
62.480 4
62.482 3
62.484 3
62.487 3
62.489 3
62.491 3
62.494 3
62.496 3
62.499 3
62.501 3
62.503 3
62.506 3
62.508 2
62.510 2
62.513 2
62.515 2
62.517 2
62.520 2
62.522 2
62.524 2
62.527 2
62.529 1
62.531 1
62.534 1
62.536 1
62.539 1
62.541 1
62.543 1
62.546 1
62.548 1
62.550 1
62.553 1
62.555 1
62.557 1
62.560 1
62.562 1
62.564 1
62.567 1
62.569 1
62.572 1
62.574 1
62.576 1
62.579 1
62.581 1
62.583 1
62.586 1
62.588 1
62.590 1
62.593 1
62.595 1
62.597 1
62.600 0
62.602 0
62.604 0
62.607 0
62.609 0
62.612 0
62.614 0
62.616 1
62.619 1
62.621 1
62.623 1
62.626 1
62.628 1
62.630 1
62.633 1
62.635 1
62.637 1
62.640 2
62.642 2
62.645 2
62.647 2
62.649 2
62.652 2
62.654 3
62.656 3
62.659 3
62.661 3
62.663 3
62.666 3
62.668 3
62.670 3
62.673 3
62.675 3
62.677 3
62.680 2
62.682 2
62.685 2
62.687 2
62.689 2
62.692 2
62.694 1
62.696 1
62.699 1
62.701 1
62.703 1
62.706 0
62.708 0
62.710 0
62.713 0
62.715 0
62.718 -0
62.720 -0
62.722 -0
62.725 -0
62.727 -0
62.729 -0
62.732 -0
62.734 -0
62.736 -0
62.739 -0
62.741 -0
62.743 -0
62.746 -0
62.748 -0
62.751 -0
62.753 -0
62.755 -0
62.758 -0
62.760 -0
62.762 -0
62.765 -0
62.767 -0
62.769 -0
62.772 -1
62.774 -1
62.776 -1
62.779 -1
62.781 -1
62.784 -1
62.786 -1
62.788 -1
62.791 -1
62.793 -1
62.795 -1
62.798 -1
62.800 -1
62.802 -1
62.805 -1
62.807 -0
62.809 -0
62.812 -0
62.814 0
62.817 0
62.819 0
62.821 1
62.824 1
62.826 1
62.828 1
62.831 2
62.833 2
62.835 2
62.838 2
62.840 2
62.842 3
62.845 3
62.847 3
62.850 3
62.852 3
62.854 3
62.857 4
62.859 4
62.861 4
62.864 4
62.866 4
62.868 4
62.871 4
62.873 4
62.875 4
62.878 4
62.880 4
62.883 4
62.885 4
62.887 4
62.890 4
62.892 4
62.894 4
62.897 4
62.899 4
62.901 4
62.904 4
62.906 4
62.908 4
62.911 4
62.913 4
62.916 4
62.918 3
62.920 3
62.923 3
62.925 3
62.927 3
62.930 3
62.932 3
62.934 2
62.937 2
62.939 2
62.941 2
62.944 2
62.946 2
62.949 1
62.951 1
62.953 1
62.956 1
62.958 1
62.960 1
62.963 1
62.965 1
62.967 1
62.970 1
62.972 1
62.974 0
62.977 0
62.979 0
62.982 0
62.984 0
62.986 0
62.989 0
62.991 0
62.993 0
62.996 0
62.998 0
63.000 0
63.003 0
63.005 0
63.008 0
63.010 0
63.012 0
63.015 0
63.017 0
63.019 0
63.022 0
63.024 0
63.026 0
63.029 0
63.031 0
63.033 0
63.036 0
63.038 0
63.041 0
63.043 0
63.045 1
63.048 1
63.050 1
63.052 1
63.055 1
63.057 1
63.059 1
63.062 1
63.064 2
63.066 2
63.069 2
63.071 2
63.074 2
63.076 2
63.078 2
63.081 2
63.083 2
63.085 2
63.088 2
63.090 2
63.092 2
63.095 2
63.097 2
63.100 2
63.102 2
63.104 2
63.107 2
63.109 2
63.111 1
63.114 1
63.116 1
63.118 1
63.121 1
63.123 1
63.125 1
63.128 1
63.130 1
63.133 1
63.135 1
63.137 1
63.140 1
63.142 1
63.144 1
63.147 1
63.149 1
63.151 1
63.154 1
63.156 1
63.159 1
63.161 1
63.163 1
63.166 1
63.168 1
63.170 1
63.173 2
63.175 2
63.177 2
63.180 2
63.182 2
63.184 2
63.187 2
63.189 2
63.192 2
63.194 2
63.196 2
63.199 2
63.201 2
63.203 2
63.206 1
63.208 1
63.210 1
63.213 1
63.215 1
63.218 1
63.220 1
63.222 1
63.225 1
63.227 1
63.229 1
63.232 1
63.234 1
63.236 1
63.239 1
63.241 1
63.244 1
63.246 1
63.248 2
63.251 2
63.253 2
63.255 2
63.258 2
63.260 2
63.262 2
63.265 2
63.267 2
63.269 2
63.272 2
63.274 2
63.277 2
63.279 2
63.281 2
63.284 2
63.286 2
63.288 2
63.291 2
63.293 2
63.295 2
63.298 2
63.300 2
63.303 2
63.305 2
63.307 2
63.310 2
63.312 2
63.314 2
63.317 2
63.319 1
63.321 1
63.324 1
63.326 1
63.329 1
63.331 1
63.333 1
63.336 1
63.338 1
63.340 1
63.343 1
63.345 1
63.347 1
63.350 1
63.352 1
63.355 1
63.357 1
63.359 1
63.362 1
63.364 1
63.366 1
63.369 1
63.371 1
63.373 1
63.376 1
63.378 1
63.380 1
63.383 2
63.385 2
63.388 2
63.390 2
63.392 2
63.395 2
63.397 2
63.399 2
63.402 2
63.404 2
63.406 2
63.409 2
63.411 2
63.414 2
63.416 2
63.418 2
63.421 2
63.423 2
63.425 2
63.428 2
63.430 2
63.432 2
63.435 2
63.437 2
63.440 2
63.442 2
63.444 2
63.447 2
63.449 2
63.451 2
63.454 1
63.456 1
63.458 1
63.461 1
63.463 1
63.466 1
63.468 1
63.470 1
63.473 1
63.475 1
63.477 0
63.480 0
63.482 1
63.484 1
63.487 1
63.489 1
63.492 1
63.494 1
63.496 1
63.499 1
63.501 1
63.503 1
63.506 1
63.508 1
63.510 1
63.513 1
63.515 1
63.518 1
63.520 1
63.522 1
63.525 1
63.527 1
63.529 1
63.532 1
63.534 1
63.536 1
63.539 1
63.541 1
63.544 1
63.546 1
63.548 1
63.551 0
63.553 0
63.555 0
63.558 0
63.560 0
63.562 0
63.565 -0
63.567 -0
63.570 -0
63.572 -0
63.574 -0
63.577 0
63.579 0
63.581 0
63.584 0
63.586 1
63.588 1
63.591 1
63.593 1
63.596 1
63.598 1
63.600 2
63.603 2
63.605 2
63.607 2
63.610 2
63.612 3
63.614 3
63.617 3
63.619 3
63.622 3
63.624 4
63.626 4
63.629 4
63.631 4
63.633 4
63.636 4
63.638 4
63.641 4
63.643 4
63.645 4
63.648 4
63.650 4
63.652 4
63.655 4
63.657 4
63.659 4
63.662 4
63.664 3
63.667 3
63.669 3
63.671 3
63.674 3
63.676 3
63.678 2
63.681 2
63.683 2
63.685 2
63.688 2
63.690 2
63.693 1
63.695 1
63.697 1
63.700 1
63.702 1
63.704 1
63.707 1
63.709 1
63.711 1
63.714 1
63.716 1
63.719 1
63.721 1
63.723 2
63.726 2
63.728 2
63.730 2
63.733 2
63.735 2
63.737 2
63.740 3
63.742 3
63.745 3
63.747 3
63.749 3
63.752 3
63.754 4
63.756 4
63.759 4
63.761 4
63.764 4
63.766 4
63.768 4
63.771 4
63.773 4
63.775 4
63.778 4
63.780 4
63.782 4
63.785 4
63.787 4
63.790 4
63.792 4
63.794 4
63.797 4
63.799 4
63.801 4
63.804 4
63.806 4
63.808 3
63.811 3
63.813 3
63.816 3
63.818 3
63.820 3
63.823 2
63.825 2
63.827 2
63.830 2
63.832 2
63.835 2
63.837 2
63.839 2
63.842 2
63.844 2
63.846 2
63.849 2
63.851 2
63.853 2
63.856 2
63.858 2
63.861 2
63.863 2
63.865 3
63.868 3
63.870 3
63.872 3
63.875 3
63.877 3
63.879 4
63.882 4
63.884 4
63.887 4
63.889 4
63.891 4
63.894 5
63.896 5
63.898 5
63.901 5
63.903 5
63.906 5
63.908 5
63.910 5
63.913 5
63.915 5
63.917 5
63.920 5
63.922 5
63.924 5
63.927 5
63.929 5
63.932 5
63.934 4
63.936 4
63.939 4
63.941 4
63.943 4
63.946 4
63.948 4
63.951 4
63.953 4
63.955 4
63.958 4
63.960 4
63.962 4
63.965 4
63.967 3
63.969 3
63.972 3
63.974 3
63.977 3
63.979 3
63.981 3
63.984 2
63.986 2
63.988 2
63.991 2
63.993 2
63.996 2
63.998 2
64.000 2
64.003 2
64.005 2
64.007 2
64.010 2
64.012 2
64.014 2
64.017 2
64.019 2
64.022 2
64.024 2
64.026 2
64.029 2
64.031 2
64.033 2
64.036 2
64.038 2
64.041 3
64.043 3
64.045 3
64.048 3
64.050 3
64.052 3
64.055 3
64.057 3
64.059 3
64.062 3
64.064 3
64.067 3
64.069 3
64.071 2
64.074 2
64.076 2
64.078 2
64.081 2
64.083 2
64.086 1
64.088 1
64.090 1
64.093 1
64.095 1
64.097 1
64.100 1
64.102 1
64.104 0
64.107 0
64.109 0
64.112 0
64.114 0
64.116 0
64.119 0
64.121 0
64.123 0
64.126 0
64.128 0
64.131 0
64.133 1
64.135 1
64.138 1
64.140 1
64.142 1
64.145 2
64.147 2
64.150 2
64.152 2
64.154 2
64.157 3
64.159 3
64.161 3
64.164 3
64.166 3
64.168 3
64.171 3
64.173 3
64.176 3
64.178 3
64.180 3
64.183 3
64.185 3
64.187 4
64.190 4
64.192 4
64.195 4
64.197 4
64.199 3
64.202 3
64.204 3
64.206 3
64.209 3
64.211 3
64.213 3
64.216 3
64.218 3
64.221 3
64.223 3
64.225 3
64.228 3
64.230 3
64.232 3
64.235 3
64.237 3
64.240 3
64.242 3
64.244 3
64.247 2
64.249 2
64.251 2
64.254 2
64.256 2
64.259 2
64.261 2
64.263 2
64.266 2
64.268 1
64.270 1
64.273 1
64.275 1
64.278 1
64.280 0
64.282 0
64.285 0
64.287 -0
64.289 -0
64.292 -0
64.294 -0
64.296 -0
64.299 -0
64.301 -1
64.304 -1
64.306 -0
64.308 -0
64.311 -0
64.313 -0
64.315 -0
64.318 -0
64.320 0
64.323 0
64.325 0
64.327 0
64.330 1
64.332 1
64.334 1
64.337 1
64.339 1
64.342 2
64.344 2
64.346 2
64.349 2
64.351 2
64.353 2
64.356 2
64.358 2
64.361 2
64.363 2
64.365 2
64.368 2
64.370 2
64.372 2
64.375 2
64.377 2
64.379 2
64.382 1
64.384 1
64.387 1
64.389 1
64.391 1
64.394 0
64.396 0
64.398 -0
64.401 -0
64.403 -0
64.406 -1
64.408 -1
64.410 -1
64.413 -1
64.415 -1
64.417 -2
64.420 -2
64.422 -2
64.425 -2
64.427 -2
64.429 -2
64.432 -2
64.434 -2
64.436 -2
64.439 -2
64.441 -2
64.444 -2
64.446 -2
64.448 -2
64.451 -1
64.453 -1
64.455 -1
64.458 -1
64.460 -0
64.463 -0
64.465 0
64.467 0
64.470 1
64.472 1
64.474 1
64.477 1
64.479 2
64.482 2
64.484 2
64.486 3
64.489 3
64.491 3
64.493 3
64.496 3
64.498 3
64.500 4
64.503 4
64.505 4
64.508 4
64.510 3
64.512 3
64.515 3
64.517 3
64.519 3
64.522 3
64.524 3
64.527 3
64.529 2
64.531 2
64.534 2
64.536 2
64.538 2
64.541 2
64.543 2
64.546 1
64.548 1
64.550 1
64.553 1
64.555 1
64.557 1
64.560 1
64.562 1
64.565 1
64.567 1
64.569 1
64.572 1
64.574 1
64.576 1
64.579 1
64.581 1
64.584 1
64.586 2
64.588 2
64.591 2
64.593 2
64.595 2
64.598 2
64.600 2
64.603 2
64.605 2
64.607 2
64.610 1
64.612 2
64.614 2
64.617 2
64.619 2
64.622 2
64.624 2
64.626 2
64.629 2
64.631 2
64.633 2
64.636 2
64.638 2
64.641 2
64.643 2
64.645 2
64.648 3
64.650 3
64.652 3
64.655 3
64.657 3
64.660 3
64.662 3
64.664 4
64.667 4
64.669 4
64.671 4
64.674 4
64.676 5
64.679 5
64.681 5
64.683 5
64.686 5
64.688 5
64.690 5
64.693 5
64.695 5
64.698 5
64.700 5
64.702 5
64.705 5
64.707 5
64.709 5
64.712 5
64.714 4
64.717 4
64.719 4
64.721 4
64.724 4
64.726 4
64.728 4
64.731 4
64.733 4
64.736 4
64.738 4
64.740 3
64.743 3
64.745 3
64.747 3
64.750 3
64.752 3
64.755 3
64.757 3
64.759 2
64.762 2
64.764 2
64.766 2
64.769 2
64.771 2
64.774 2
64.776 2
64.778 2
64.781 2
64.783 2
64.785 2
64.788 2
64.790 2
64.793 1
64.795 1
64.797 1
64.800 1
64.802 1
64.804 1
64.807 1
64.809 1
64.812 1
64.814 1
64.816 1
64.819 1
64.821 1
64.823 1
64.826 1
64.828 1
64.831 1
64.833 1
64.835 1
64.838 1
64.840 1
64.842 1
64.845 1
64.847 0
64.850 0
64.852 0
64.854 1
64.857 1
64.859 1
64.861 1
64.864 1
64.866 1
64.869 1
64.871 1
64.873 1
64.876 1
64.878 1
64.881 1
64.883 1
64.885 1
64.888 1
64.890 1
64.892 1
64.895 1
64.897 1
64.900 1
64.902 1
64.904 1
64.907 1
64.909 1
64.911 1
64.914 1
64.916 1
64.919 2
64.921 2
64.923 2
64.926 2
64.928 2
64.930 2
64.933 2
64.935 2
64.938 3
64.940 3
64.942 3
64.945 3
64.947 3
64.949 3
64.952 3
64.954 4
64.957 4
64.959 4
64.961 4
64.964 4
64.966 4
64.968 4
64.971 4
64.973 5
64.976 5
64.978 5
64.980 5
64.983 5
64.985 5
64.987 5
64.990 5
64.992 5
64.995 5
64.997 5
64.999 5
65.002 5
65.004 5
65.007 5
65.009 5
65.011 5
65.014 4
65.016 4
65.018 4
65.021 4
65.023 4
65.026 4
65.028 4
65.030 4
65.033 3
65.035 3
65.037 3
65.040 3
65.042 3
65.045 3
65.047 2
65.049 2
65.052 2
65.054 2
65.056 2
65.059 2
65.061 1
65.064 1
65.066 1
65.068 1
65.071 1
65.073 1
65.075 1
65.078 2
65.080 2
65.083 2
65.085 2
65.087 2
65.090 2
65.092 2
65.095 2
65.097 2
65.099 2
65.102 2
65.104 2
65.106 2
65.109 2
65.111 2
65.114 2
65.116 2
65.118 2
65.121 2
65.123 2
65.125 2
65.128 2
65.130 2
65.133 2
65.135 2
65.137 2
65.140 2
65.142 1
65.144 1
65.147 1
65.149 1
65.152 1
65.154 1
65.156 0
65.159 0
65.161 0
65.164 0
65.166 0
65.168 0
65.171 0
65.173 0
65.175 0
65.178 0
65.180 1
65.183 1
65.185 1
65.187 1
65.190 0
65.192 0
65.194 0
65.197 0
65.199 0
65.202 0
65.204 0
65.206 -0
65.209 -0
65.211 -0
65.213 -0
65.216 -0
65.218 -0
65.221 -0
65.223 -0
65.225 -1
65.228 -1
65.230 -1
65.233 -1
65.235 -0
65.237 -0
65.240 -0
65.242 -0
65.244 -0
65.247 -0
65.249 -0
65.252 -0
65.254 0
65.256 0
65.259 0
65.261 0
65.263 1
65.266 1
65.268 1
65.271 1
65.273 1
65.275 2
65.278 2
65.280 2
65.283 2
65.285 2
65.287 2
65.290 2
65.292 2
65.294 2
65.297 2
65.299 2
65.302 2
65.304 2
65.306 2
65.309 1
65.311 1
65.313 1
65.316 1
65.318 1
65.321 0
65.323 0
65.325 -0
65.328 -0
65.330 -0
65.333 -0
65.335 -0
65.337 -1
65.340 -1
65.342 -1
65.344 -1
65.347 -1
65.349 -1
65.352 -1
65.354 -1
65.356 -1
65.359 -1
65.361 -1
65.363 -1
65.366 -1
65.368 -1
65.371 -1
65.373 -1
65.375 -0
65.378 -0
65.380 -0
65.383 0
65.385 0
65.387 0
65.390 0
65.392 1
65.394 1
65.397 1
65.399 1
65.402 1
65.404 1
65.406 1
65.409 1
65.411 1
65.414 1
65.416 2
65.418 2
65.421 2
65.423 2
65.425 2
65.428 2
65.430 2
65.433 2
65.435 2
65.437 2
65.440 2
65.442 2
65.444 2
65.447 2
65.449 2
65.452 2
65.454 2
65.456 2
65.459 1
65.461 1
65.464 1
65.466 1
65.468 1
65.471 1
65.473 1
65.475 1
65.478 1
65.480 1
65.483 1
65.485 1
65.487 1
65.490 0
65.492 0
65.495 0
65.497 0
65.499 0
65.502 0
65.504 -0
65.506 -0
65.509 -0
65.511 -0
65.514 -0
65.516 -0
65.518 -1
65.521 -1
65.523 -1
65.525 -1
65.528 -1
65.530 -1
65.533 -1
65.535 -1
65.537 -1
65.540 -0
65.542 -0
65.545 -0
65.547 -0
65.549 -0
65.552 -0
65.554 -0
65.556 -0
65.559 -0
65.561 0
65.564 0
65.566 0
65.568 1
65.571 1
65.573 1
65.576 1
65.578 1
65.580 1
65.583 1
65.585 1
65.587 1
65.590 1
65.592 1
65.595 1
65.597 1
65.599 2
65.602 1
65.604 1
65.607 1
65.609 1
65.611 1
65.614 1
65.616 1
65.618 1
65.621 1
65.623 1
65.626 1
65.628 1
65.630 1
65.633 1
65.635 1
65.638 1
65.640 1
65.642 2
65.645 2
65.647 2
65.649 2
65.652 2
65.654 2
65.657 2
65.659 3
65.661 3
65.664 3
65.666 3
65.669 3
65.671 3
65.673 3
65.676 3
65.678 4
65.680 4
65.683 4
65.685 4
65.688 3
65.690 3
65.692 3
65.695 3
65.697 3
65.700 3
65.702 3
65.704 3
65.707 2
65.709 2
65.711 2
65.714 2
65.716 1
65.719 1
65.721 1
65.723 1
65.726 1
65.728 0
65.731 0
65.733 0
65.735 0
65.738 -0
65.740 -0
65.742 -0
65.745 -0
65.747 -0
65.750 -0
65.752 -0
65.754 0
65.757 0
65.759 0
65.762 0
65.764 1
65.766 1
65.769 1
65.771 1
65.773 1
65.776 1
65.778 1
65.781 2
65.783 2
65.785 2
65.788 2
65.790 2
65.793 2
65.795 2
65.797 2
65.800 2
65.802 2
65.804 2
65.807 2
65.809 2
65.812 2
65.814 2
65.816 2
65.819 2
65.821 2
65.824 1
65.826 1
65.828 1
65.831 1
65.833 1
65.835 1
65.838 1
65.840 1
65.843 1
65.845 1
65.847 1
65.850 1
65.852 1
65.855 1
65.857 1
65.859 1
65.862 2
65.864 2
65.866 2
65.869 2
65.871 2
65.874 2
65.876 2
65.878 3
65.881 3
65.883 3
65.886 3
65.888 3
65.890 3
65.893 4
65.895 4
65.898 4
65.900 4
65.902 4
65.905 4
65.907 4
65.909 4
65.912 4
65.914 4
65.917 4
65.919 4
65.921 4
65.924 4
65.926 4
65.929 3
65.931 3
65.933 3
65.936 3
65.938 3
65.940 3
65.943 3
65.945 3
65.948 3
65.950 3
65.952 2
65.955 2
65.957 2
65.960 2
65.962 2
65.964 2
65.967 2
65.969 2
65.972 2
65.974 2
65.976 2
65.979 2
65.981 2
65.983 2
65.986 2
65.988 2
65.991 2
65.993 2
65.995 3
65.998 3
66.000 3
66.003 3
66.005 3
66.007 3
66.010 3
66.012 3
66.014 3
66.017 4
66.019 4
66.022 4
66.024 4
66.026 4
66.029 5
66.031 5
66.034 5
66.036 5
66.038 5
66.041 5
66.043 5
66.046 5
66.048 5
66.050 5
66.053 5
66.055 5
66.057 5
66.060 5
66.062 5
66.065 5
66.067 4
66.069 4
66.072 4
66.074 4
66.077 4
66.079 4
66.081 4
66.084 3
66.086 3
66.089 3
66.091 3
66.093 3
66.096 2
66.098 2
66.100 2
66.103 2
66.105 1
66.108 1
66.110 1
66.112 1
66.115 1
66.117 1
66.120 1
66.122 0
66.124 0
66.127 0
66.129 0
66.132 0
66.134 0
66.136 0
66.139 0
66.141 0
66.143 0
66.146 0
66.148 0
66.151 0
66.153 1
66.155 1
66.158 1
66.160 1
66.163 1
66.165 1
66.167 2
66.170 2
66.172 2
66.175 2
66.177 3
66.179 3
66.182 3
66.184 3
66.186 3
66.189 4
66.191 4
66.194 4
66.196 4
66.198 4
66.201 4
66.203 4
66.206 4
66.208 4
66.210 4
66.213 4
66.215 4
66.218 4
66.220 4
66.222 4
66.225 4
66.227 4
66.229 3
66.232 3
66.234 3
66.237 3
66.239 2
66.241 2
66.244 2
66.246 1
66.249 1
66.251 1
66.253 1
66.256 0
66.258 0
66.261 -0
66.263 -0
66.265 -1
66.268 -1
66.270 -1
66.273 -1
66.275 -1
66.277 -2
66.280 -2
66.282 -2
66.284 -2
66.287 -2
66.289 -2
66.292 -2
66.294 -2
66.296 -2
66.299 -2
66.301 -2
66.304 -2
66.306 -1
66.308 -1
66.311 -1
66.313 -1
66.316 -0
66.318 0
66.320 1
66.323 1
66.325 1
66.327 2
66.330 2
66.332 2
66.335 3
66.337 3
66.339 3
66.342 4
66.344 4
66.347 4
66.349 4
66.351 5
66.354 5
66.356 5
66.359 5
66.361 5
66.363 5
66.366 5
66.368 5
66.371 5
66.373 5
66.375 5
66.378 5
66.380 5
66.382 4
66.385 4
66.387 4
66.390 3
66.392 3
66.394 3
66.397 3
66.399 3
66.402 2
66.404 2
66.406 2
66.409 2
66.411 2
66.414 2
66.416 2
66.418 2
66.421 2
66.423 2
66.426 2
66.428 2
66.430 2
66.433 3
66.435 3
66.437 3
66.440 3
66.442 3
66.445 3
66.447 3
66.449 4
66.452 4
66.454 4
66.457 4
66.459 4
66.461 4
66.464 4
66.466 5
66.469 5
66.471 5
66.473 5
66.476 5
66.478 5
66.481 5
66.483 5
66.485 5
66.488 5
66.490 4
66.493 4
66.495 4
66.497 4
66.500 4
66.502 5
66.504 5
66.507 5
66.509 5
66.512 5
66.514 5
66.516 5
66.519 5
66.521 5
66.524 5
66.526 4
66.528 4
66.531 4
66.533 4
66.536 4
66.538 4
66.540 4
66.543 4
66.545 4
66.548 4
66.550 4
66.552 4
66.555 4
66.557 4
66.559 3
66.562 3
66.564 3
66.567 3
66.569 3
66.571 3
66.574 3
66.576 3
66.579 3
66.581 3
66.583 3
66.586 3
66.588 3
66.591 3
66.593 3
66.595 3
66.598 3
66.600 3
66.603 3
66.605 3
66.607 3
66.610 3
66.612 3
66.615 3
66.617 3
66.619 3
66.622 3
66.624 3
66.627 3
66.629 3
66.631 3
66.634 3
66.636 3
66.638 3
66.641 3
66.643 3
66.646 3
66.648 3
66.650 3
66.653 3
66.655 3
66.658 3
66.660 3
66.662 3
66.665 3
66.667 3
66.670 3
66.672 3
66.674 3
66.677 3
66.679 3
66.682 3
66.684 3
66.686 3
66.689 3
66.691 3
66.694 3
66.696 2
66.698 2
66.701 2
66.703 2
66.706 2
66.708 2
66.710 2
66.713 2
66.715 2
66.717 2
66.720 2
66.722 2
66.725 2
66.727 2
66.729 2
66.732 2
66.734 1
66.737 1
66.739 1
66.741 1
66.744 1
66.746 1
66.749 1
66.751 1
66.753 1
66.756 2
66.758 2
66.761 2
66.763 2
66.765 2
66.768 2
66.770 3
66.773 3
66.775 3
66.777 3
66.780 3
66.782 4
66.785 4
66.787 4
66.789 4
66.792 5
66.794 5
66.797 5
66.799 5
66.801 6
66.804 6
66.806 6
66.808 6
66.811 6
66.813 7
66.816 7
66.818 7
66.820 7
66.823 7
66.825 7
66.828 7
66.830 7
66.832 7
66.835 6
66.837 6
66.840 6
66.842 6
66.844 6
66.847 5
66.849 5
66.852 5
66.854 5
66.856 4
66.859 4
66.861 4
66.864 4
66.866 3
66.868 3
66.871 3
66.873 3
66.876 2
66.878 2
66.880 2
66.883 2
66.885 1
66.888 1
66.890 1
66.892 1
66.895 1
66.897 1
66.900 1
66.902 1
66.904 1
66.907 1
66.909 1
66.912 1
66.914 1
66.916 1
66.919 1
66.921 1
66.923 2
66.926 2
66.928 2
66.931 2
66.933 2
66.935 2
66.938 2
66.940 2
66.943 2
66.945 2
66.947 2
66.950 2
66.952 2
66.955 2
66.957 2
66.959 2
66.962 2
66.964 2
66.967 2
66.969 2
66.971 2
66.974 2
66.976 2
66.979 1
66.981 1
66.983 1
66.986 1
66.988 2
66.991 2
66.993 2
66.995 2
66.998 2
67.000 2
67.003 2
67.005 2
67.007 2
67.010 2
67.012 2
67.015 2
67.017 2
67.019 2
67.022 2
67.024 2
67.027 2
67.029 2
67.031 2
67.034 2
67.036 2
67.039 2
67.041 2
67.043 2
67.046 2
67.048 2
67.051 2
67.053 1
67.055 1
67.058 1
67.060 1
67.063 1
67.065 1
67.067 1
67.070 1
67.072 1
67.075 0
67.077 0
67.079 0
67.082 0
67.084 0
67.087 0
67.089 0
67.091 1
67.094 1
67.096 1
67.098 1
67.101 1
67.103 1
67.106 1
67.108 1
67.110 1
67.113 1
67.115 1
67.118 1
67.120 2
67.122 2
67.125 2
67.127 2
67.130 2
67.132 2
67.134 2
67.137 2
67.139 2
67.142 2
67.144 2
67.146 2
67.149 2
67.151 2
67.154 2
67.156 2
67.158 2
67.161 2
67.163 2
67.166 2
67.168 2
67.170 2
67.173 3
67.175 3
67.178 3
67.180 3
67.182 3
67.185 3
67.187 3
67.190 3
67.192 3
67.194 3
67.197 3
67.199 3
67.202 3
67.204 3
67.206 3
67.209 3
67.211 3
67.214 3
67.216 3
67.218 3
67.221 3
67.223 3
67.226 3
67.228 2
67.230 2
67.233 2
67.235 2
67.238 2
67.240 2
67.242 2
67.245 2
67.247 2
67.250 2
67.252 2
67.254 2
67.257 2
67.259 2
67.262 2
67.264 2
67.266 2
67.269 2
67.271 2
67.274 2
67.276 2
67.278 2
67.281 2
67.283 2
67.286 2
67.288 2
67.290 2
67.293 2
67.295 2
67.298 2
67.300 2
67.302 2
67.305 2
67.307 2
67.310 2
67.312 2
67.314 2
67.317 2
67.319 2
67.322 2
67.324 2
67.326 2
67.329 3
67.331 3
67.334 3
67.336 3
67.338 3
67.341 3
67.343 3
67.346 3
67.348 3
67.350 3
67.353 3
67.355 3
67.358 3
67.360 4
67.362 4
67.365 4
67.367 4
67.370 4
67.372 4
67.374 4
67.377 4
67.379 4
67.382 4
67.384 4
67.386 4
67.389 4
67.391 3
67.394 3
67.396 3
67.398 4
67.401 4
67.403 4
67.406 4
67.408 4
67.410 4
67.413 4
67.415 4
67.418 4
67.420 4
67.422 4
67.425 4
67.427 4
67.430 4
67.432 4
67.434 4
67.437 4
67.439 4
67.442 4
67.444 4
67.446 4
67.449 4
67.451 4
67.454 4
67.456 4
67.458 4
67.461 4
67.463 4
67.466 4
67.468 4
67.470 4
67.473 4
67.475 4
67.478 4
67.480 4
67.482 4
67.485 4
67.487 3
67.490 3
67.492 3
67.494 3
67.497 3
67.499 3
67.502 3
67.504 2
67.506 2
67.509 2
67.511 2
67.514 2
67.516 2
67.519 2
67.521 1
67.523 1
67.526 1
67.528 1
67.531 1
67.533 1
67.535 1
67.538 1
67.540 1
67.543 1
67.545 1
67.547 1
67.550 1
67.552 1
67.555 1
67.557 1
67.559 1
67.562 1
67.564 1
67.567 1
67.569 1
67.571 1
67.574 2
67.576 2
67.579 2
67.581 2
67.583 2
67.586 2
67.588 2
67.591 2
67.593 2
67.595 2
67.598 2
67.600 2
67.603 2
67.605 2
67.607 2
67.610 2
67.612 2
67.615 2
67.617 2
67.619 2
67.622 2
67.624 2
67.627 2
67.629 2
67.631 2
67.634 2
67.636 2
67.639 2
67.641 2
67.643 2
67.646 2
67.648 3
67.651 3
67.653 3
67.655 3
67.658 3
67.660 3
67.663 3
67.665 3
67.667 3
67.670 3
67.672 3
67.675 4
67.677 4
67.679 4
67.682 4
67.684 4
67.687 3
67.689 3
67.692 3
67.694 3
67.696 3
67.699 3
67.701 3
67.704 3
67.706 3
67.708 3
67.711 2
67.713 2
67.716 2
67.718 2
67.720 2
67.723 1
67.725 1
67.728 1
67.730 1
67.732 1
67.735 1
67.737 1
67.740 1
67.742 1
67.744 0
67.747 1
67.749 1
67.752 1
67.754 1
67.756 1
67.759 1
67.761 1
67.764 1
67.766 1
67.768 2
67.771 2
67.773 2
67.776 2
67.778 3
67.780 3
67.783 3
67.785 4
67.788 4
67.790 4
67.792 5
67.795 5
67.797 5
67.800 6
67.802 6
67.805 6
67.807 6
67.809 6
67.812 6
67.814 6
67.817 6
67.819 6
67.821 6
67.824 6
67.826 6
67.829 5
67.831 5
67.833 5
67.836 5
67.838 5
67.841 4
67.843 4
67.845 4
67.848 4
67.850 3
67.853 3
67.855 3
67.857 2
67.860 2
67.862 2
67.865 2
67.867 1
67.869 1
67.872 1
67.874 1
67.877 1
67.879 1
67.881 1
67.884 1
67.886 1
67.889 1
67.891 1
67.894 1
67.896 1
67.898 1
67.901 1
67.903 1
67.906 1
67.908 1
67.910 2
67.913 2
67.915 2
67.918 2
67.920 2
67.922 2
67.925 2
67.927 2
67.930 2
67.932 2
67.934 2
67.937 2
67.939 2
67.942 2
67.944 2
67.946 2
67.949 2
67.951 2
67.954 2
67.956 2
67.958 2
67.961 2
67.963 2
67.966 2
67.968 2
67.971 2
67.973 2
67.975 2
67.978 2
67.980 2
67.983 2
67.985 2
67.987 2
67.990 3
67.992 3
67.995 3
67.997 3
67.999 3
68.002 3
68.004 3
68.007 3
68.009 3
68.011 3
68.014 3
68.016 3
68.019 3
68.021 3
68.023 3
68.026 3
68.028 3
68.031 3
68.033 3
68.035 3
68.038 3
68.040 3
68.043 3
68.045 3
68.048 3
68.050 3
68.052 3
68.055 3
68.057 3
68.060 3
68.062 3
68.064 3
68.067 3
68.069 3
68.072 3
68.074 3
68.076 3
68.079 3
68.081 3
68.084 3
68.086 2
68.088 2
68.091 2
68.093 2
68.096 2
68.098 2
68.100 2
68.103 2
68.105 2
68.108 2
68.110 1
68.113 1
68.115 1
68.117 1
68.120 1
68.122 1
68.125 1
68.127 1
68.129 1
68.132 1
68.134 1
68.137 1
68.139 1
68.141 2
68.144 2
68.146 2
68.149 2
68.151 2
68.153 2
68.156 3
68.158 3
68.161 3
68.163 3
68.165 4
68.168 4
68.170 4
68.173 4
68.175 4
68.178 4
68.180 4
68.182 4
68.185 4
68.187 5
68.190 5
68.192 5
68.194 5
68.197 4
68.199 4
68.202 4
68.204 4
68.206 4
68.209 4
68.211 4
68.214 4
68.216 4
68.218 4
68.221 3
68.223 3
68.226 3
68.228 3
68.231 3
68.233 3
68.235 3
68.238 3
68.240 2
68.243 2
68.245 2
68.247 2
68.250 2
68.252 2
68.255 2
68.257 2
68.259 2
68.262 2
68.264 2
68.267 2
68.269 2
68.271 2
68.274 2
68.276 2
68.279 2
68.281 2
68.284 2
68.286 2
68.288 2
68.291 2
68.293 2
68.296 2
68.298 2
68.300 2
68.303 2
68.305 1
68.308 1
68.310 1
68.312 1
68.315 1
68.317 1
68.320 1
68.322 1
68.324 1
68.327 1
68.329 1
68.332 0
68.334 0
68.337 0
68.339 0
68.341 0
68.344 0
68.346 0
68.349 0
68.351 1
68.353 1
68.356 1
68.358 1
68.361 1
68.363 2
68.365 2
68.368 2
68.370 2
68.373 2
68.375 2
68.378 2
68.380 3
68.382 3
68.385 3
68.387 3
68.390 3
68.392 3
68.394 3
68.397 4
68.399 4
68.402 4
68.404 4
68.406 4
68.409 4
68.411 4
68.414 4
68.416 4
68.418 4
68.421 3
68.423 3
68.426 3
68.428 3
68.431 3
68.433 2
68.435 2
68.438 2
68.440 2
68.443 2
68.445 1
68.447 1
68.450 1
68.452 1
68.455 1
68.457 1
68.459 1
68.462 1
68.464 1
68.467 1
68.469 1
68.472 1
68.474 1
68.476 1
68.479 1
68.481 1
68.484 1
68.486 1
68.488 2
68.491 2
68.493 2
68.496 2
68.498 2
68.500 3
68.503 3
68.505 3
68.508 3
68.510 3
68.513 3
68.515 3
68.517 3
68.520 3
68.522 4
68.525 4
68.527 4
68.529 4
68.532 3
68.534 3
68.537 3
68.539 3
68.541 3
68.544 3
68.546 3
68.549 3
68.551 3
68.554 3
68.556 2
68.558 2
68.561 2
68.563 2
68.566 2
68.568 2
68.570 2
68.573 2
68.575 2
68.578 2
68.580 2
68.582 2
68.585 2
68.587 2
68.590 2
68.592 2
68.595 2
68.597 2
68.599 2
68.602 2
68.604 2
68.607 2
68.609 2
68.611 2
68.614 3
68.616 3
68.619 3
68.621 3
68.623 3
68.626 3
68.628 3
68.631 3
68.633 3
68.636 3
68.638 3
68.640 3
68.643 3
68.645 3
68.648 3
68.650 2
68.652 2
68.655 2
68.657 2
68.660 2
68.662 2
68.664 2
68.667 2
68.669 2
68.672 2
68.674 2
68.677 1
68.679 1
68.681 1
68.684 1
68.686 1
68.689 1
68.691 1
68.693 1
68.696 1
68.698 1
68.701 1
68.703 1
68.706 1
68.708 1
68.710 1
68.713 1
68.715 1
68.718 1
68.720 1
68.722 1
68.725 1
68.727 1
68.730 2
68.732 2
68.734 2
68.737 2
68.739 2
68.742 2
68.744 3
68.747 3
68.749 3
68.751 3
68.754 3
68.756 4
68.759 4
68.761 4
68.763 4
68.766 5
68.768 5
68.771 5
68.773 5
68.776 5
68.778 5
68.780 5
68.783 5
68.785 5
68.788 5
68.790 5
68.792 5
68.795 5
68.797 5
68.800 5
68.802 5
68.804 5
68.807 5
68.809 5
68.812 5
68.814 4
68.817 4
68.819 4
68.821 4
68.824 4
68.826 3
68.829 3
68.831 3
68.833 3
68.836 2
68.838 2
68.841 2
68.843 2
68.846 2
68.848 1
68.850 1
68.853 1
68.855 1
68.858 1
68.860 1
68.862 1
68.865 1
68.867 1
68.870 1
68.872 1
68.874 1
68.877 1
68.879 1
68.882 1
68.884 1
68.887 1
68.889 2
68.891 2
68.894 2
68.896 2
68.899 2
68.901 2
68.903 2
68.906 2
68.908 2
68.911 2
68.913 3
68.916 3
68.918 3
68.920 3
68.923 3
68.925 3
68.928 3
68.930 3
68.932 3
68.935 3
68.937 3
68.940 3
68.942 3
68.945 3
68.947 3
68.949 3
68.952 3
68.954 2
68.957 2
68.959 2
68.961 2
68.964 2
68.966 2
68.969 2
68.971 2
68.974 2
68.976 1
68.978 1
68.981 1
68.983 1
68.986 1
68.988 1
68.990 0
68.993 0
68.995 -0
68.998 -0
69.000 -1
69.003 -1
69.005 -1
69.007 -1
69.010 -1
69.012 -1
69.015 -1
69.017 -1
69.019 -1
69.022 -1
69.024 -1
69.027 -1
69.029 -1
69.032 -1
69.034 -1
69.036 -1
69.039 -1
69.041 -1
69.044 -1
69.046 -1
69.048 -0
69.051 -0
69.053 0
69.056 0
69.058 0
69.061 1
69.063 1
69.065 1
69.068 1
69.070 1
69.073 2
69.075 2
69.077 2
69.080 2
69.082 2
69.085 2
69.087 2
69.090 2
69.092 3
69.094 3
69.097 3
69.099 3
69.102 3
69.104 3
69.106 3
69.109 3
69.111 3
69.114 3
69.116 3
69.119 3
69.121 3
69.123 3
69.126 3
69.128 3
69.131 3
69.133 3
69.135 3
69.138 3
69.140 3
69.143 2
69.145 2
69.148 2
69.150 2
69.152 2
69.155 2
69.157 2
69.160 2
69.162 2
69.164 1
69.167 1
69.169 1
69.172 1
69.174 1
69.177 1
69.179 1
69.181 1
69.184 1
69.186 1
69.189 1
69.191 1
69.193 1
69.196 1
69.198 1
69.201 1
69.203 1
69.206 1
69.208 2
69.210 2
69.213 2
69.215 2
69.218 2
69.220 2
69.222 2
69.225 3
69.227 3
69.230 3
69.232 3
69.235 3
69.237 3
69.239 3
69.242 4
69.244 4
69.247 4
69.249 4
69.252 4
69.254 3
69.256 3
69.259 3
69.261 3
69.264 3
69.266 3
69.268 3
69.271 3
69.273 3
69.276 3
69.278 3
69.281 3
69.283 3
69.285 3
69.288 2
69.290 2
69.293 2
69.295 2
69.297 2
69.300 2
69.302 2
69.305 2
69.307 2
69.310 2
69.312 2
69.314 2
69.317 2
69.319 2
69.322 2
69.324 2
69.326 2
69.329 2
69.331 2
69.334 2
69.336 2
69.339 2
69.341 2
69.343 2
69.346 2
69.348 2
69.351 1
69.353 1
69.356 1
69.358 1
69.360 1
69.363 1
69.365 0
69.368 0
69.370 0
69.372 0
69.375 0
69.377 0
69.380 0
69.382 0
69.385 0
69.387 0
69.389 0
69.392 1
69.394 1
69.397 1
69.399 1
69.401 1
69.404 1
69.406 2
69.409 2
69.411 2
69.414 2
69.416 3
69.418 3
69.421 3
69.423 3
69.426 4
69.428 4
69.431 4
69.433 4
69.435 5
69.438 5
69.440 5
69.443 5
69.445 5
69.447 5
69.450 5
69.452 5
69.455 5
69.457 5
69.460 5
69.462 5
69.464 5
69.467 5
69.469 5
69.472 5
69.474 5
69.477 5
69.479 4
69.481 4
69.484 4
69.486 4
69.489 4
69.491 4
69.493 3
69.496 3
69.498 3
69.501 3
69.503 2
69.506 2
69.508 2
69.510 2
69.513 2
69.515 1
69.518 1
69.520 1
69.523 1
69.525 1
69.527 1
69.530 1
69.532 1
69.535 1
69.537 1
69.539 1
69.542 2
69.544 2
69.547 2
69.549 2
69.552 2
69.554 2
69.556 2
69.559 2
69.561 3
69.564 3
69.566 3
69.569 3
69.571 4
69.573 4
69.576 4
69.578 4
69.581 4
69.583 4
69.585 5
69.588 5
69.590 5
69.593 5
69.595 4
69.598 4
69.600 4
69.602 4
69.605 4
69.607 4
69.610 4
69.612 3
69.615 3
69.617 3
69.619 3
69.622 3
69.624 3
69.627 2
69.629 2
69.631 2
69.634 2
69.636 2
69.639 1
69.641 1
69.644 1
69.646 1
69.648 1
69.651 1
69.653 1
69.656 1
69.658 1
69.661 1
69.663 1
69.665 1
69.668 1
69.670 1
69.673 1
69.675 2
69.678 2
69.680 2
69.682 2
69.685 2
69.687 2
69.690 2
69.692 2
69.694 3
69.697 3
69.699 3
69.702 3
69.704 3
69.707 3
69.709 3
69.711 3
69.714 3
69.716 3
69.719 3
69.721 3
69.724 3
69.726 3
69.728 3
69.731 3
69.733 3
69.736 3
69.738 3
69.741 3
69.743 3
69.745 3
69.748 3
69.750 3
69.753 3
69.755 3
69.757 3
69.760 3
69.762 3
69.765 3
69.767 3
69.770 3
69.772 3
69.774 3
69.777 3
69.779 3
69.782 2
69.784 2
69.787 2
69.789 2
69.791 2
69.794 2
69.796 1
69.799 1
69.801 1
69.804 1
69.806 1
69.808 0
69.811 0
69.813 0
69.816 -0
69.818 -0
69.820 -0
69.823 -1
69.825 -1
69.828 -1
69.830 -1
69.833 -1
69.835 -1
69.837 -1
69.840 -1
69.842 -1
69.845 -1
69.847 -1
69.850 -2
69.852 -2
69.854 -1
69.857 -1
69.859 -1
69.862 -1
69.864 -1
69.867 -1
69.869 -1
69.871 -1
69.874 -1
69.876 -1
69.879 -0
69.881 -0
69.884 -0
69.886 0
69.888 0
69.891 0
69.893 0
69.896 1
69.898 1
69.900 1
69.903 1
69.905 1
69.908 1
69.910 1
69.913 1
69.915 1
69.917 1
69.920 1
69.922 1
69.925 1
69.927 1
69.930 1
69.932 1
69.934 1
69.937 1
69.939 1
69.942 1
69.944 1
69.947 1
69.949 2
69.951 2
69.954 2
69.956 2
69.959 2
69.961 2
69.964 2
69.966 2
69.968 2
69.971 2
69.973 2
69.976 2
69.978 2
69.981 2
69.983 3
69.985 3
69.988 3
69.990 3
69.993 3
69.995 3
69.997 3
70.000 3
70.002 3
70.005 3
70.007 3
70.010 3
70.012 3
70.014 3
70.017 3
70.019 2
70.022 2
70.024 2
70.027 2
70.029 2
70.031 2
70.034 2
70.036 2
70.039 2
70.041 2
70.044 3
70.046 3
70.048 3
70.051 3
70.053 3
70.056 3
70.058 3
70.061 3
70.063 3
70.065 3
70.068 3
70.070 4
70.073 4
70.075 4
70.078 4
70.080 4
70.082 4
70.085 4
70.087 4
70.090 4
70.092 4
70.095 5
70.097 5
70.099 5
70.102 5
70.104 5
70.107 5
70.109 5
70.112 5
70.114 5
70.116 5
70.119 5
70.121 5
70.124 5
70.126 5
70.128 5
70.131 5
70.133 4
70.136 4
70.138 4
70.141 4
70.143 4
70.145 4
70.148 4
70.150 4
70.153 4
70.155 3
70.158 3
70.160 3
70.162 3
70.165 3
70.167 2
70.170 2
70.172 2
70.175 2
70.177 2
70.179 2
70.182 1
70.184 1
70.187 1
70.189 1
70.192 1
70.194 1
70.196 1
70.199 0
70.201 0
70.204 0
70.206 0
70.209 0
70.211 0
70.213 -0
70.216 -0
70.218 -0
70.221 -0
70.223 -0
70.226 -0
70.228 -1
70.230 -1
70.233 -1
70.235 -1
70.238 -1
70.240 -1
70.243 -1
70.245 -1
70.247 -0
70.250 -0
70.252 -0
70.255 -0
70.257 -0
70.260 -0
70.262 0
70.264 0
70.267 0
70.269 0
70.272 0
70.274 0
70.277 1
70.279 1
70.281 1
70.284 0
70.286 0
70.289 0
70.291 0
70.294 0
70.296 0
70.298 0
70.301 -0
70.303 -0
70.306 -0
70.308 -0
70.311 -0
70.313 -0
70.315 -0
70.318 -0
70.320 -0
70.323 -1
70.325 -1
70.328 -1
70.330 -1
70.332 -1
70.335 -1
70.337 -1
70.340 -1
70.342 -0
70.345 -0
70.347 -0
70.349 -0
70.352 0
70.354 0
70.357 0
70.359 1
70.362 1
70.364 1
70.366 1
70.369 1
70.371 2
70.374 2
70.376 2
70.379 2
70.381 2
70.383 2
70.386 2
70.388 2
70.391 2
70.393 2
70.396 2
70.398 2
70.400 2
70.403 2
70.405 2
70.408 2
70.410 2
70.413 2
70.415 2
70.417 2
70.420 2
70.422 2
70.425 1
70.427 1
70.430 1
70.432 1
70.434 1
70.437 1
70.439 1
70.442 1
70.444 1
70.447 1
70.449 1
70.451 1
70.454 1
70.456 1
70.459 1
70.461 1
70.464 1
70.466 1
70.468 1
70.471 1
70.473 1
70.476 1
70.478 1
70.481 1
70.483 1
70.485 2
70.488 2
70.490 2
70.493 2
70.495 2
70.498 2
70.500 2
70.502 2
70.505 2
70.507 3
70.510 3
70.512 3
70.515 3
70.517 3
70.519 3
70.522 3
70.524 4
70.527 4
70.529 4
70.532 4
70.534 4
70.537 4
70.539 4
70.541 4
70.544 4
70.546 4
70.549 4
70.551 4
70.554 4
70.556 4
70.558 4
70.561 4
70.563 4
70.566 4
70.568 4
70.571 4
70.573 3
70.575 3
70.578 3
70.580 3
70.583 3
70.585 3
70.588 2
70.590 2
70.592 2
70.595 2
70.597 2
70.600 2
70.602 2
70.605 1
70.607 1
70.609 1
70.612 1
70.614 1
70.617 1
70.619 1
70.622 1
70.624 1
70.626 2
70.629 2
70.631 2
70.634 2
70.636 2
70.639 2
70.641 2
70.643 3
70.646 3
70.648 3
70.651 3
70.653 3
70.656 3
70.658 3
70.661 3
70.663 3
70.665 4
70.668 4
70.670 4
70.673 4
70.675 4
70.678 3
70.680 3
70.682 3
70.685 3
70.687 3
70.690 3
70.692 3
70.695 2
70.697 2
70.699 2
70.702 2
70.704 2
70.707 1
70.709 1
70.712 1
70.714 1
70.716 0
70.719 0
70.721 0
70.724 0
70.726 -0
70.729 -0
70.731 -0
70.733 -0
70.736 -0
70.738 -1
70.741 -1
70.743 -1
70.746 -1
70.748 -1
70.750 -1
70.753 -1
70.755 -1
70.758 -1
70.760 -1
70.763 -0
70.765 -0
70.768 -0
70.770 -0
70.772 0
70.775 0
70.777 0
70.780 0
70.782 0
70.785 0
70.787 0
70.789 0
70.792 0
70.794 0
70.797 0
70.799 0
70.802 0
70.804 0
70.806 0
70.809 0
70.811 0
70.814 0
70.816 0
70.819 0
70.821 -0
70.823 -0
70.826 -0
70.828 -0
70.831 -0
70.833 -0
70.836 -0
70.838 -0
70.841 -0
70.843 -0
70.845 -0
70.848 -0
70.850 -0
70.853 -0
70.855 -0
70.858 -0
70.860 -0
70.862 0
70.865 0
70.867 0
70.870 1
70.872 1
70.875 1
70.877 1
70.879 1
70.882 2
70.884 2
70.887 2
70.889 2
70.892 2
70.894 3
70.896 3
70.899 3
70.901 3
70.904 4
70.906 4
70.909 4
70.911 4
70.914 4
70.916 4
70.918 4
70.921 5
70.923 5
70.926 4
70.928 4
70.931 4
70.933 4
70.935 4
70.938 4
70.940 4
70.943 4
70.945 3
70.948 3
70.950 3
70.952 3
70.955 3
70.957 2
70.960 2
70.962 2
70.965 2
70.967 2
70.970 2
70.972 2
70.974 2
70.977 1
70.979 1
70.982 1
70.984 1
70.987 1
70.989 1
70.991 1
70.994 1
70.996 1
70.999 1
71.001 1
71.004 1
71.006 1
71.008 1
71.011 1
71.013 1
71.016 1
71.018 1
71.021 1
71.023 1
71.026 2
71.028 2
71.030 2
71.033 2
71.035 2
71.038 2
71.040 2
71.043 2
71.045 2
71.047 2
71.050 2
71.052 2
71.055 2
71.057 2
71.060 2
71.062 3
71.064 3
71.067 3
71.069 3
71.072 3
71.074 3
71.077 3
71.079 3
71.082 3
71.084 3
71.086 2
71.089 2
71.091 2
71.094 2
71.096 2
71.099 2
71.101 2
71.103 1
71.106 1
71.108 1
71.111 1
71.113 1
71.116 1
71.118 1
71.121 0
71.123 0
71.125 0
71.128 0
71.130 0
71.133 0
71.135 0
71.138 0
71.140 0
71.142 0
71.145 1
71.147 1
71.150 1
71.152 1
71.155 1
71.157 1
71.159 2
71.162 2
71.164 2
71.167 2
71.169 3
71.172 3
71.174 3
71.177 3
71.179 3
71.181 3
71.184 3
71.186 3
71.189 3
71.191 3
71.194 3
71.196 3
71.198 3
71.201 3
71.203 3
71.206 3
71.208 3
71.211 2
71.213 2
71.216 2
71.218 2
71.220 2
71.223 2
71.225 2
71.228 2
71.230 1
71.233 1
71.235 1
71.237 1
71.240 1
71.242 1
71.245 0
71.247 0
71.250 0
71.252 0
71.255 0
71.257 -0
71.259 -0
71.262 -0
71.264 -0
71.267 -0
71.269 0
71.272 0
71.274 0
71.276 0
71.279 0
71.281 0
71.284 0
71.286 0
71.289 0
71.291 0
71.294 0
71.296 0
71.298 0
71.301 0
71.303 0
71.306 0
71.308 0
71.311 0
71.313 0
71.315 1
71.318 1
71.320 1
71.323 1
71.325 1
71.328 0
71.330 0
71.333 0
71.335 0
71.337 0
71.340 0
71.342 0
71.345 0
71.347 0
71.350 0
71.352 0
71.354 0
71.357 0
71.359 0
71.362 1
71.364 1
71.367 1
71.369 1
71.372 1
71.374 1
71.376 1
71.379 1
71.381 1
71.384 2
71.386 2
71.389 2
71.391 2
71.394 2
71.396 2
71.398 2
71.401 2
71.403 2
71.406 2
71.408 2
71.411 1
71.413 1
71.415 1
71.418 1
71.420 1
71.423 1
71.425 1
71.428 1
71.430 0
71.433 0
71.435 -0
71.437 -0
71.440 -0
71.442 -0
71.445 -0
71.447 -1
71.450 -1
71.452 -1
71.454 -1
71.457 -0
71.459 -0
71.462 -0
71.464 -0
71.467 -0
71.469 -0
71.472 0
71.474 0
71.476 1
71.479 1
71.481 1
71.484 1
71.486 1
71.489 1
71.491 2
71.494 2
71.496 2
71.498 2
71.501 2
71.503 3
71.506 3
71.508 3
71.511 3
71.513 3
71.515 3
71.518 3
71.520 3
71.523 3
71.525 3
71.528 3
71.530 3
71.533 3
71.535 3
71.537 3
71.540 3
71.542 2
71.545 2
71.547 2
71.550 2
71.552 2
71.555 2
71.557 2
71.559 2
71.562 2
71.564 2
71.567 2
71.569 2
71.572 2
71.574 1
71.576 1
71.579 2
71.581 2
71.584 2
71.586 2
71.589 2
71.591 2
71.594 2
71.596 2
71.598 2
71.601 2
71.603 3
71.606 3
71.608 3
71.611 3
71.613 3
71.616 3
71.618 3
71.620 3
71.623 3
71.625 3
71.628 3
71.630 3
71.633 3
71.635 3
71.637 3
71.640 3
71.642 3
71.645 3
71.647 3
71.650 3
71.652 3
71.655 2
71.657 2
71.659 2
71.662 2
71.664 2
71.667 2
71.669 2
71.672 1
71.674 1
71.677 1
71.679 1
71.681 1
71.684 1
71.686 1
71.689 1
71.691 1
71.694 0
71.696 0
71.699 0
71.701 0
71.703 0
71.706 0
71.708 0
71.711 -0
71.713 -0
71.716 -0
71.718 -0
71.720 -0
71.723 -0
71.725 -0
71.728 -0
71.730 -0
71.733 -0
71.735 0
71.738 0
71.740 0
71.742 0
71.745 0
71.747 1
71.750 1
71.752 1
71.755 1
71.757 1
71.760 1
71.762 1
71.764 1
71.767 2
71.769 2
71.772 2
71.774 2
71.777 2
71.779 2
71.782 2
71.784 2
71.786 2
71.789 2
71.791 2
71.794 2
71.796 2
71.799 2
71.801 1
71.804 1
71.806 1
71.808 1
71.811 1
71.813 1
71.816 1
71.818 1
71.821 1
71.823 1
71.825 1
71.828 1
71.830 1
71.833 1
71.835 1
71.838 1
71.840 1
71.843 2
71.845 2
71.847 2
71.850 2
71.852 2
71.855 2
71.857 3
71.860 3
71.862 3
71.865 3
71.867 3
71.869 3
71.872 3
71.874 3
71.877 4
71.879 4
71.882 4
71.884 4
71.887 4
71.889 4
71.891 4
71.894 4
71.896 4
71.899 4
71.901 4
71.904 4
71.906 4
71.909 4
71.911 4
71.913 4
71.916 4
71.918 4
71.921 4
71.923 4
71.926 4
71.928 4
71.931 4
71.933 4
71.935 4
71.938 4
71.940 4
71.943 4
71.945 4
71.948 4
71.950 4
71.953 4
71.955 4
71.957 4
71.960 4
71.962 4
71.965 4
71.967 4
71.970 4
71.972 4
71.975 4
71.977 4
71.979 4
71.982 3
71.984 3
71.987 3
71.989 3
71.992 3
71.994 2
71.997 2
71.999 2
72.001 2
72.004 2
72.006 2
72.009 1
72.011 1
72.014 1
72.016 1
72.019 1
72.021 1
72.023 1
72.026 0
72.028 0
72.031 0
72.033 0
72.036 0
72.038 0
72.041 0
72.043 0
72.045 0
72.048 0
72.050 0
72.053 0
72.055 0
72.058 1
72.060 1
72.063 1
72.065 1
72.067 1
72.070 1
72.072 1
72.075 1
72.077 1
72.080 1
72.082 1
72.085 1
72.087 2
72.089 2
72.092 2
72.094 2
72.097 2
72.099 2
72.102 2
72.104 2
72.107 2
72.109 2
72.111 2
72.114 2
72.116 2
72.119 2
72.121 2
72.124 2
72.126 2
72.129 1
72.131 1
72.133 1
72.136 1
72.138 1
72.141 1
72.143 1
72.146 1
72.148 1
72.151 1
72.153 1
72.155 1
72.158 1
72.160 1
72.163 1
72.165 1
72.168 1
72.170 1
72.173 1
72.175 1
72.177 1
72.180 1
72.182 1
72.185 2
72.187 2
72.190 2
72.192 2
72.195 2
72.197 2
72.199 2
72.202 3
72.204 3
72.207 3
72.209 3
72.212 3
72.214 3
72.217 3
72.219 3
72.222 3
72.224 3
72.226 3
72.229 3
72.231 3
72.234 3
72.236 3
72.239 3
72.241 3
72.244 2
72.246 2
72.248 2
72.251 2
72.253 2
72.256 1
72.258 1
72.261 1
72.263 1
72.266 0
72.268 0
72.270 0
72.273 -0
72.275 -0
72.278 -0
72.280 -0
72.283 -0
72.285 -0
72.288 -0
72.290 -0
72.292 -0
72.295 -0
72.297 -0
72.300 0
72.302 0
72.305 0
72.307 1
72.310 1
72.312 1
72.314 1
72.317 1
72.319 1
72.322 1
72.324 2
72.327 2
72.329 2
72.332 2
72.334 2
72.337 2
72.339 2
72.341 2
72.344 2
72.346 2
72.349 2
72.351 3
72.354 3
72.356 3
72.359 3
72.361 3
72.363 3
72.366 3
72.368 3
72.371 2
72.373 2
72.376 2
72.378 2
72.381 3
72.383 3
72.385 3
72.388 3
72.390 2
72.393 2
72.395 2
72.398 2
72.400 2
72.403 2
72.405 2
72.408 2
72.410 2
72.412 2
72.415 2
72.417 2
72.420 2
72.422 2
72.425 2
72.427 2
72.430 1
72.432 1
72.434 1
72.437 1
72.439 1
72.442 1
72.444 1
72.447 1
72.449 1
72.452 1
72.454 1
72.456 1
72.459 1
72.461 1
72.464 1
72.466 1
72.469 1
72.471 1
72.474 1
72.476 1
72.479 1
72.481 2
72.483 2
72.486 2
72.488 2
72.491 2
72.493 2
72.496 2
72.498 2
72.501 2
72.503 2
72.505 2
72.508 2
72.510 2
72.513 2
72.515 2
72.518 2
72.520 2
72.523 2
72.525 2
72.527 2
72.530 2
72.532 2
72.535 2
72.537 2
72.540 1
72.542 1
72.545 1
72.547 1
72.550 1
72.552 1
72.554 1
72.557 1
72.559 1
72.562 1
72.564 1
72.567 1
72.569 1
72.572 1
72.574 1
72.576 1
72.579 1
72.581 1
72.584 1
72.586 1
72.589 0
72.591 0
72.594 0
72.596 0
72.599 0
72.601 0
72.603 -0
72.606 -0
72.608 -0
72.611 -0
72.613 -0
72.616 -0
72.618 -0
72.621 -0
72.623 -0
72.625 -1
72.628 -1
72.630 -1
72.633 -1
72.635 -1
72.638 -1
72.640 -1
72.643 -0
72.645 -0
72.648 -0
72.650 -0
72.652 -0
72.655 -0
72.657 -0
72.660 0
72.662 0
72.665 0
72.667 0
72.670 0
72.672 0
72.674 -0
72.677 -0
72.679 -0
72.682 -0
72.684 -0
72.687 -0
72.689 -0
72.692 -0
72.694 -1
72.697 -1
72.699 -1
72.701 -1
72.704 -1
72.706 -1
72.709 -1
72.711 -1
72.714 -1
72.716 -1
72.719 -1
72.721 -1
72.724 -1
72.726 -1
72.728 -1
72.731 -1
72.733 -1
72.736 -1
72.738 -1
72.741 -1
72.743 -1
72.746 -1
72.748 -0
72.750 -0
72.753 -0
72.755 0
72.758 0
72.760 0
72.763 1
72.765 1
72.768 1
72.770 1
72.773 1
72.775 1
72.777 1
72.780 2
72.782 2
72.785 2
72.787 2
72.790 2
72.792 2
72.795 2
72.797 2
72.799 2
72.802 2
72.804 2
72.807 2
72.809 2
72.812 2
72.814 2
72.817 2
72.819 2
72.822 2
72.824 2
72.826 2
72.829 2
72.831 2
72.834 2
72.836 2
72.839 2
72.841 2
72.844 2
72.846 2
72.849 2
72.851 2
72.853 2
72.856 2
72.858 2
72.861 2
72.863 2
72.866 2
72.868 2
72.871 1
72.873 1
72.876 1
72.878 1
72.880 1
72.883 1
72.885 1
72.888 1
72.890 1
72.893 1
72.895 1
72.898 1
72.900 1
72.902 0
72.905 0
72.907 0
72.910 0
72.912 0
72.915 0
72.917 0
72.920 1
72.922 1
72.925 1
72.927 1
72.929 1
72.932 1
72.934 1
72.937 2
72.939 2
72.942 2
72.944 2
72.947 2
72.949 2
72.952 2
72.954 2
72.956 2
72.959 2
72.961 3
72.964 3
72.966 3
72.969 3
72.971 3
72.974 3
72.976 3
72.979 3
72.981 3
72.983 3
72.986 3
72.988 2
72.991 2
72.993 2
72.996 2
72.998 2
73.001 2
73.003 2
73.006 2
73.008 2
73.010 2
73.013 1
73.015 1
73.018 1
73.020 1
73.023 1
73.025 1
73.028 1
73.030 1
73.033 1
73.035 1
73.037 1
73.040 1
73.042 1
73.045 1
73.047 0
73.050 0
73.052 0
73.055 0
73.057 0
73.060 0
73.062 0
73.064 0
73.067 0
73.069 0
73.072 0
73.074 0
73.077 0
73.079 0
73.082 0
73.084 0
73.087 0
73.089 0
73.091 0
73.094 0
73.096 0
73.099 1
73.101 1
73.104 1
73.106 1
73.109 1
73.111 1
73.114 1
73.116 1
73.118 1
73.121 1
73.123 1
73.126 1
73.128 1
73.131 1
73.133 1
73.136 1
73.138 1
73.141 1
73.143 1
73.145 1
73.148 2
73.150 2
73.153 2
73.155 2
73.158 2
73.160 2
73.163 2
73.165 2
73.168 2
73.170 2
73.172 2
73.175 2
73.177 2
73.180 2
73.182 3
73.185 3
73.187 3
73.190 3
73.192 3
73.195 3
73.197 3
73.199 3
73.202 3
73.204 3
73.207 3
73.209 3
73.212 3
73.214 3
73.217 3
73.219 3
73.222 3
73.224 3
73.226 3
73.229 3
73.231 2
73.234 2
73.236 2
73.239 2
73.241 2
73.244 2
73.246 2
73.249 2
73.251 2
73.253 2
73.256 2
73.258 2
73.261 2
73.263 2
73.266 1
73.268 1
73.271 1
73.273 1
73.276 1
73.278 1
73.280 1
73.283 1
73.285 1
73.288 1
73.290 1
73.293 0
73.295 0
73.298 0
73.300 0
73.303 0
73.305 0
73.308 0
73.310 0
73.312 0
73.315 1
73.317 1
73.320 1
73.322 1
73.325 1
73.327 1
73.330 2
73.332 2
73.335 2
73.337 2
73.339 2
73.342 3
73.344 3
73.347 3
73.349 3
73.352 4
73.354 4
73.357 4
73.359 4
73.362 4
73.364 4
73.366 4
73.369 4
73.371 4
73.374 4
73.376 4
73.379 4
73.381 4
73.384 4
73.386 4
73.389 4
73.391 4
73.394 4
73.396 4
73.398 4
73.401 4
73.403 4
73.406 4
73.408 4
73.411 3
73.413 3
73.416 3
73.418 3
73.421 3
73.423 3
73.425 3
73.428 3
73.430 2
73.433 2
73.435 2
73.438 2
73.440 2
73.443 2
73.445 1
73.448 1
73.450 1
73.452 1
73.455 1
73.457 1
73.460 0
73.462 0
73.465 0
73.467 -0
73.470 -0
73.472 -0
73.475 -0
73.477 -0
73.480 -1
73.482 -1
73.484 -1
73.487 -1
73.489 -1
73.492 -1
73.494 -1
73.497 -1
73.499 -1
73.502 -1
73.504 -0
73.507 -0
73.509 -0
73.511 -0
73.514 -0
73.516 0
73.519 0
73.521 0
73.524 0
73.526 0
73.529 1
73.531 1
73.534 1
73.536 1
73.539 1
73.541 1
73.543 1
73.546 1
73.548 1
73.551 1
73.553 1
73.556 1
73.558 1
73.561 1
73.563 1
73.566 1
73.568 1
73.570 1
73.573 1
73.575 1
73.578 1
73.580 0
73.583 0
73.585 0
73.588 0
73.590 0
73.593 0
73.595 0
73.598 0
73.600 0
73.602 0
73.605 0
73.607 0
73.610 0
73.612 0
73.615 0
73.617 0
73.620 0
73.622 1
73.625 1
73.627 1
73.630 1
73.632 1
73.634 1
73.637 2
73.639 2
73.642 2
73.644 2
73.647 2
73.649 2
73.652 3
73.654 3
73.657 3
73.659 3
73.661 3
73.664 3
73.666 3
73.669 3
73.671 3
73.674 3
73.676 3
73.679 3
73.681 3
73.684 3
73.686 3
73.689 3
73.691 3
73.693 2
73.696 2
73.698 2
73.701 2
73.703 2
73.706 2
73.708 2
73.711 1
73.713 1
73.716 1
73.718 1
73.721 1
73.723 0
73.725 0
73.728 -0
73.730 -0
73.733 -0
73.735 -0
73.738 -0
73.740 -0
73.743 -0
73.745 -0
73.748 -0
73.750 -0
73.753 0
73.755 0
73.757 0
73.760 1
73.762 1
73.765 1
73.767 1
73.770 2
73.772 2
73.775 2
73.777 2
73.780 2
73.782 3
73.785 3
73.787 3
73.789 3
73.792 3
73.794 3
73.797 4
73.799 4
73.802 4
73.804 4
73.807 4
73.809 4
73.812 4
73.814 4
73.816 4
73.819 5
73.821 4
73.824 4
73.826 4
73.829 4
73.831 4
73.834 4
73.836 4
73.839 4
73.841 4
73.844 4
73.846 4
73.848 4
73.851 4
73.853 4
73.856 5
73.858 5
73.861 5
73.863 5
73.866 5
73.868 5
73.871 5
73.873 5
73.876 5
73.878 4
73.880 4
73.883 4
73.885 4
73.888 4
73.890 4
73.893 3
73.895 3
73.898 3
73.900 3
73.903 3
73.905 3
73.908 3
73.910 3
73.913 3
73.915 3
73.917 3
73.920 3
73.922 3
73.925 3
73.927 3
73.930 3
73.932 3
73.935 3
73.937 3
73.940 3
73.942 4
73.945 4
73.947 4
73.949 4
73.952 5
73.954 5
73.957 5
73.959 5
73.962 6
73.964 6
73.967 6
73.969 6
73.972 6
73.974 6
73.977 6
73.979 6
73.981 6
73.984 6
73.986 5
73.989 5
73.991 5
73.994 5
73.996 5
73.999 4
74.001 4
74.004 4
74.006 4
74.009 3
74.011 3
74.013 3
74.016 3
74.018 2
74.021 2
74.023 2
74.026 2
74.028 2
74.031 2
74.033 1
74.036 1
74.038 1
74.041 1
74.043 1
74.045 1
74.048 1
74.050 1
74.053 1
74.055 1
74.058 1
74.060 2
74.063 2
74.065 2
74.068 2
74.070 2
74.073 2
74.075 2
74.078 3
74.080 3
74.082 3
74.085 3
74.087 3
74.090 3
74.092 3
74.095 4
74.097 4
74.100 4
74.102 4
74.105 4
74.107 5
74.110 5
74.112 5
74.114 5
74.117 5
74.119 5
74.122 5
74.124 5
74.127 5
74.129 5
74.132 5
74.134 5
74.137 5
74.139 5
74.142 5
74.144 5
74.147 5
74.149 5
74.151 5
74.154 5
74.156 4
74.159 4
74.161 4
74.164 4
74.166 4
74.169 3
74.171 3
74.174 3
74.176 3
74.179 3
74.181 2
74.183 2
74.186 2
74.188 2
74.191 2
74.193 2
74.196 1
74.198 1
74.201 1
74.203 1
74.206 1
74.208 1
74.211 1
74.213 1
74.216 1
74.218 1
74.220 1
74.223 1
74.225 1
74.228 1
74.230 1
74.233 1
74.235 1
74.238 1
74.240 1
74.243 1
74.245 1
74.248 1
74.250 1
74.252 1
74.255 2
74.257 2
74.260 2
74.262 2
74.265 2
74.267 2
74.270 2
74.272 2
74.275 2
74.277 2
74.280 3
74.282 3
74.285 3
74.287 3
74.289 3
74.292 3
74.294 3
74.297 3
74.299 3
74.302 3
74.304 3
74.307 2
74.309 2
74.312 2
74.314 2
74.317 2
74.319 2
74.322 2
74.324 2
74.326 2
74.329 2
74.331 2
74.334 1
74.336 1
74.339 1
74.341 1
74.344 1
74.346 1
74.349 1
74.351 1
74.354 1
74.356 1
74.359 2
74.361 2
74.363 2
74.366 2
74.368 2
74.371 2
74.373 2
74.376 2
74.378 3
74.381 3
74.383 3
74.386 3
74.388 3
74.391 3
74.393 3
74.396 3
74.398 3
74.400 3
74.403 3
74.405 3
74.408 3
74.410 3
74.413 3
74.415 3
74.418 3
74.420 3
74.423 3
74.425 3
74.428 3
74.430 3
74.433 3
74.435 3
74.437 3
74.440 3
74.442 3
74.445 3
74.447 2
74.450 2
74.452 2
74.455 2
74.457 2
74.460 2
74.462 2
74.465 2
74.467 2
74.470 2
74.472 2
74.474 2
74.477 2
74.479 2
74.482 2
74.484 2
74.487 1
74.489 1
74.492 1
74.494 1
74.497 1
74.499 1
74.502 1
74.504 0
74.507 0
74.509 0
74.511 0
74.514 -0
74.516 -0
74.519 -0
74.521 -0
74.524 -0
74.526 -0
74.529 -0
74.531 -0
74.534 -0
74.536 -0
74.539 0
74.541 0
74.544 0
74.546 1
74.548 1
74.551 1
74.553 1
74.556 1
74.558 1
74.561 1
74.563 2
74.566 2
74.568 2
74.571 2
74.573 2
74.576 2
74.578 2
74.581 2
74.583 2
74.586 2
74.588 2
74.590 2
74.593 2
74.595 2
74.598 2
74.600 2
74.603 2
74.605 2
74.608 1
74.610 1
74.613 1
74.615 1
74.618 1
74.620 1
74.623 1
74.625 1
74.627 1
74.630 1
74.632 1
74.635 1
74.637 1
74.640 1
74.642 1
74.645 1
74.647 1
74.650 1
74.652 1
74.655 1
74.657 1
74.660 1
74.662 1
74.665 1
74.667 1
74.669 1
74.672 1
74.674 1
74.677 1
74.679 1
74.682 1
74.684 1
74.687 1
74.689 1
74.692 1
74.694 1
74.697 1
74.699 1
74.702 1
74.704 1
74.707 1
74.709 1
74.711 1
74.714 1
74.716 1
74.719 1
74.721 1
74.724 1
74.726 1
74.729 1
74.731 1
74.734 1
74.736 1
74.739 1
74.741 1
74.744 2
74.746 2
74.748 2
74.751 2
74.753 2
74.756 2
74.758 2
74.761 2
74.763 2
74.766 2
74.768 2
74.771 2
74.773 2
74.776 2
74.778 2
74.781 2
74.783 2
74.786 2
74.788 2
74.790 2
74.793 2
74.795 2
74.798 2
74.800 2
74.803 2
74.805 2
74.808 2
74.810 2
74.813 2
74.815 2
74.818 2
74.820 2
74.823 2
74.825 2
74.828 1
74.830 1
74.832 1
74.835 1
74.837 1
74.840 1
74.842 1
74.845 1
74.847 1
74.850 1
74.852 1
74.855 1
74.857 1
74.860 1
74.862 1
74.865 1
74.867 1
74.870 1
74.872 1
74.874 1
74.877 1
74.879 1
74.882 1
74.884 1
74.887 1
74.889 1
74.892 1
74.894 1
74.897 1
74.899 1
74.902 1
74.904 1
74.907 1
74.909 1
74.912 1
74.914 1
74.916 1
74.919 1
74.921 1
74.924 1
74.926 1
74.929 1
74.931 1
74.934 1
74.936 1
74.939 1
74.941 1
74.944 1
74.946 1
74.949 1
74.951 1
74.954 1
74.956 1
74.959 1
74.961 1
74.963 1
74.966 1
74.968 1
74.971 1
74.973 0
74.976 0
74.978 0
74.981 0
74.983 0
74.986 -0
74.988 -0
74.991 -0
74.993 -0
74.996 -0
74.998 -1
75.001 -1
75.003 -1
75.005 -1
75.008 -1
75.010 -0
75.013 -0
75.015 -0
75.018 -0
75.020 0
75.023 0
75.025 1
75.028 1
75.030 1
75.033 1
75.035 1
75.038 2
75.040 2
75.043 2
75.045 2
75.048 2
75.050 2
75.052 3
75.055 3
75.057 3
75.060 3
75.062 3
75.065 3
75.067 3
75.070 3
75.072 3
75.075 3
75.077 3
75.080 3
75.082 3
75.085 3
75.087 3
75.090 3
75.092 3
75.094 3
75.097 3
75.099 3
75.102 3
75.104 3
75.107 3
75.109 3
75.112 2
75.114 2
75.117 2
75.119 2
75.122 2
75.124 2
75.127 2
75.129 2
75.132 2
75.134 2
75.137 1
75.139 1
75.141 1
75.144 1
75.146 1
75.149 1
75.151 1
75.154 0
75.156 0
75.159 0
75.161 0
75.164 -0
75.166 -0
75.169 -0
75.171 -0
75.174 -0
75.176 -0
75.179 -0
75.181 0
75.184 0
75.186 0
75.188 1
75.191 1
75.193 1
75.196 1
75.198 1
75.201 1
75.203 2
75.206 2
75.208 2
75.211 2
75.213 2
75.216 2
75.218 2
75.221 2
75.223 2
75.226 3
75.228 3
75.231 3
75.233 3
75.236 3
75.238 3
75.240 2
75.243 2
75.245 2
75.248 2
75.250 2
75.253 2
75.255 1
75.258 1
75.260 1
75.263 1
75.265 1
75.268 0
75.270 0
75.273 0
75.275 0
75.278 0
75.280 -0
75.283 -0
75.285 -0
75.287 0
75.290 0
75.292 0
75.295 0
75.297 1
75.300 1
75.302 1
75.305 1
75.307 2
75.310 2
75.312 2
75.315 2
75.317 3
75.320 3
75.322 3
75.325 3
75.327 3
75.330 4
75.332 4
75.334 4
75.337 4
75.339 4
75.342 4
75.344 4
75.347 4
75.349 4
75.352 4
75.354 4
75.357 4
75.359 4
75.362 3
75.364 3
75.367 3
75.369 3
75.372 3
75.374 3
75.377 2
75.379 2
75.382 2
75.384 2
75.386 1
75.389 1
75.391 1
75.394 1
75.396 1
75.399 1
75.401 1
75.404 1
75.406 1
75.409 1
75.411 1
75.414 1
75.416 1
75.419 1
75.421 1
75.424 1
75.426 1
75.429 2
75.431 2
75.434 2
75.436 2
75.438 2
75.441 2
75.443 2
75.446 3
75.448 3
75.451 3
75.453 3
75.456 3
75.458 3
75.461 3
75.463 3
75.466 3
75.468 3
75.471 3
75.473 3
75.476 2
75.478 2
75.481 2
75.483 2
75.486 2
75.488 2
75.490 1
75.493 1
75.495 1
75.498 1
75.500 0
75.503 0
75.505 -0
75.508 -0
75.510 -0
75.513 -1
75.515 -1
75.518 -1
75.520 -1
75.523 -1
75.525 -1
75.528 -1
75.530 -1
75.533 -0
75.535 -0
75.538 -0
75.540 0
75.543 0
75.545 1
75.547 1
75.550 1
75.552 2
75.555 2
75.557 2
75.560 3
75.562 3
75.565 3
75.567 4
75.570 4
75.572 4
75.575 4
75.577 4
75.580 4
75.582 5
75.585 5
75.587 5
75.590 5
75.592 5
75.595 5
75.597 5
75.599 5
75.602 5
75.604 5
75.607 5
75.609 5
75.612 4
75.614 4
75.617 4
75.619 4
75.622 4
75.624 4
75.627 4
75.629 4
75.632 4
75.634 4
75.637 4
75.639 3
75.642 3
75.644 3
75.647 3
75.649 3
75.652 3
75.654 3
75.656 3
75.659 3
75.661 3
75.664 3
75.666 3
75.669 3
75.671 3
75.674 3
75.676 3
75.679 3
75.681 3
75.684 3
75.686 3
75.689 3
75.691 3
75.694 3
75.696 2
75.699 2
75.701 2
75.704 2
75.706 2
75.709 2
75.711 2
75.713 2
75.716 2
75.718 2
75.721 2
75.723 2
75.726 2
75.728 3
75.731 3
75.733 3
75.736 3
75.738 3
75.741 3
75.743 3
75.746 3
75.748 3
75.751 3
75.753 3
75.756 4
75.758 4
75.761 4
75.763 4
75.766 4
75.768 4
75.771 4
75.773 4
75.775 4
75.778 4
75.780 4
75.783 4
75.785 4
75.788 4
75.790 4
75.793 4
75.795 4
75.798 4
75.800 3
75.803 3
75.805 3
75.808 3
75.810 3
75.813 3
75.815 3
75.818 2
75.820 2
75.823 2
75.825 2
75.828 1
75.830 1
75.832 1
75.835 1
75.837 1
75.840 1
75.842 1
75.845 0
75.847 0
75.850 0
75.852 0
75.855 0
75.857 0
75.860 0
75.862 0
75.865 0
75.867 0
75.870 0
75.872 0
75.875 0
75.877 0
75.880 0
75.882 0
75.885 0
75.887 0
75.890 0
75.892 0
75.895 0
75.897 0
75.899 1
75.902 1
75.904 1
75.907 1
75.909 1
75.912 1
75.914 1
75.917 1
75.919 1
75.922 1
75.924 1
75.927 1
75.929 1
75.932 1
75.934 1
75.937 1
75.939 1
75.942 1
75.944 1
75.947 1
75.949 1
75.952 1
75.954 1
75.957 1
75.959 2
75.961 2
75.964 2
75.966 2
75.969 2
75.971 2
75.974 2
75.976 2
75.979 2
75.981 2
75.984 2
75.986 2
75.989 2
75.991 2
75.994 2
75.996 2
75.999 2
76.001 2
76.004 2
76.006 2
76.009 2
76.011 2
76.014 2
76.016 2
76.019 2
76.021 2
76.024 2
76.026 2
76.028 2
76.031 1
76.033 1
76.036 1
76.038 1
76.041 1
76.043 1
76.046 1
76.048 1
76.051 1
76.053 1
76.056 1
76.058 1
76.061 1
76.063 1
76.066 1
76.068 1
76.071 0
76.073 0
76.076 0
76.078 0
76.081 0
76.083 -0
76.086 -0
76.088 -0
76.091 -0
76.093 -0
76.095 -0
76.098 -0
76.100 -0
76.103 -0
76.105 -0
76.108 -0
76.110 -0
76.113 0
76.115 0
76.118 0
76.120 0
76.123 1
76.125 1
76.128 1
76.130 1
76.133 1
76.135 1
76.138 1
76.140 2
76.143 2
76.145 2
76.148 2
76.150 2
76.153 2
76.155 2
76.158 3
76.160 3
76.163 3
76.165 3
76.167 3
76.170 3
76.172 3
76.175 3
76.177 3
76.180 3
76.182 2
76.185 2
76.187 2
76.190 2
76.192 2
76.195 2
76.197 1
76.200 1
76.202 1
76.205 1
76.207 1
76.210 0
76.212 0
76.215 0
76.217 -0
76.220 -0
76.222 -0
76.225 -0
76.227 -0
76.230 -0
76.232 -0
76.235 -0
76.237 -0
76.240 0
76.242 0
76.244 0
76.247 1
76.249 1
76.252 1
76.254 1
76.257 2
76.259 2
76.262 2
76.264 2
76.267 3
76.269 3
76.272 3
76.274 4
76.277 4
76.279 4
76.282 4
76.284 4
76.287 5
76.289 5
76.292 5
76.294 5
76.297 5
76.299 5
76.302 5
76.304 5
76.307 5
76.309 5
76.312 4
76.314 4
76.317 4
76.319 4
76.321 4
76.324 3
76.326 3
76.329 3
76.331 3
76.334 2
76.336 2
76.339 2
76.341 2
76.344 2
76.346 1
76.349 1
76.351 1
76.354 1
76.356 1
76.359 1
76.361 1
76.364 1
76.366 1
76.369 1
76.371 1
76.374 1
76.376 1
76.379 1
76.381 1
76.384 1
76.386 1
76.389 2
76.391 2
76.394 2
76.396 2
76.399 2
76.401 3
76.403 3
76.406 3
76.408 3
76.411 3
76.413 4
76.416 4
76.418 4
76.421 4
76.423 4
76.426 4
76.428 4
76.431 5
76.433 5
76.436 5
76.438 5
76.441 5
76.443 5
76.446 5
76.448 5
76.451 5
76.453 5
76.456 4
76.458 4
76.461 4
76.463 4
76.466 4
76.468 4
76.471 4
76.473 4
76.476 4
76.478 3
76.481 3
76.483 3
76.486 3
76.488 3
76.490 3
76.493 2
76.495 2
76.498 2
76.500 2
76.503 2
76.505 2
76.508 2
76.510 1
76.513 1
76.515 1
76.518 1
76.520 1
76.523 1
76.525 1
76.528 1
76.530 1
76.533 1
76.535 1
76.538 1
76.540 1
76.543 1
76.545 1
76.548 1
76.550 1
76.553 1
76.555 1
76.558 1
76.560 1
76.563 1
76.565 1
76.568 1
76.570 1
76.573 2
76.575 2
76.578 2
76.580 2
76.582 2
76.585 2
76.587 2
76.590 2
76.592 2
76.595 2
76.597 2
76.600 2
76.602 2
76.605 2
76.607 2
76.610 2
76.612 2
76.615 2
76.617 2
76.620 2
76.622 2
76.625 2
76.627 2
76.630 2
76.632 2
76.635 2
76.637 2
76.640 2
76.642 1
76.645 1
76.647 1
76.650 1
76.652 1
76.655 1
76.657 1
76.660 1
76.662 1
76.665 1
76.667 1
76.670 1
76.672 1
76.675 1
76.677 1
76.679 1
76.682 1
76.684 1
76.687 1
76.689 1
76.692 1
76.694 2
76.697 2
76.699 2
76.702 2
76.704 2
76.707 2
76.709 2
76.712 2
76.714 2
76.717 2
76.719 2
76.722 2
76.724 2
76.727 1
76.729 1
76.732 1
76.734 1
76.737 1
76.739 1
76.742 1
76.744 1
76.747 1
76.749 1
76.752 1
76.754 1
76.757 1
76.759 1
76.762 1
76.764 1
76.767 1
76.769 1
76.772 1
76.774 1
76.777 1
76.779 2
76.782 2
76.784 2
76.786 2
76.789 2
76.791 2
76.794 2
76.796 2
76.799 3
76.801 3
76.804 3
76.806 3
76.809 3
76.811 3
76.814 3
76.816 3
76.819 3
76.821 3
76.824 2
76.826 2
76.829 2
76.831 2
76.834 2
76.836 2
76.839 1
76.841 1
76.844 1
76.846 1
76.849 1
76.851 0
76.854 0
76.856 -0
76.859 -0
76.861 -0
76.864 -1
76.866 -1
76.869 -1
76.871 -1
76.874 -1
76.876 -1
76.879 -1
76.881 -1
76.884 -1
76.886 -1
76.889 -1
76.891 -1
76.894 -1
76.896 -1
76.898 -0
76.901 -0
76.903 -0
76.906 0
76.908 0
76.911 1
76.913 1
76.916 1
76.918 1
76.921 1
76.923 2
76.926 2
76.928 2
76.931 2
76.933 2
76.936 2
76.938 2
76.941 2
76.943 3
76.946 3
76.948 2
76.951 2
76.953 2
76.956 2
76.958 2
76.961 2
76.963 2
76.966 2
76.968 2
76.971 1
76.973 1
76.976 1
76.978 1
76.981 1
76.983 0
76.986 0
76.988 -0
76.991 -0
76.993 -0
76.996 -0
76.998 -1
77.001 -1
77.003 -1
77.006 -1
77.008 -1
77.011 -1
77.013 -1
77.016 -0
77.018 -0
77.021 -0
77.023 -0
77.026 0
77.028 0
77.030 0
77.033 1
77.035 1
77.038 1
77.040 1
77.043 1
77.045 1
77.048 2
77.050 2
77.053 2
77.055 2
77.058 2
77.060 2
77.063 2
77.065 2
77.068 2
77.070 2
77.073 2
77.075 1
77.078 1
77.080 1
77.083 1
77.085 1
77.088 1
77.090 1
77.093 1
77.095 1
77.098 1
77.100 1
77.103 1
77.105 1
77.108 1
77.110 1
77.113 1
77.115 2
77.118 2
77.120 2
77.123 2
77.125 2
77.128 2
77.130 2
77.133 3
77.135 3
77.138 3
77.140 3
77.143 3
77.145 4
77.148 4
77.150 4
77.153 4
77.155 4
77.158 4
77.160 4
77.163 4
77.165 4
77.168 4
77.170 4
77.173 4
77.175 4
77.177 4
77.180 4
77.182 3
77.185 3
77.187 3
77.190 3
77.192 3
77.195 2
77.197 2
77.200 2
77.202 2
77.205 2
77.207 1
77.210 1
77.212 1
77.215 1
77.217 1
77.220 1
77.222 0
77.225 0
77.227 0
77.230 0
77.232 0
77.235 -0
77.237 -0
77.240 -0
77.242 -0
77.245 -0
77.247 -0
77.250 -0
77.252 -0
77.255 -0
77.257 -0
77.260 -0
77.262 -0
77.265 -0
77.267 -0
77.270 -0
77.272 -0
77.275 -1
77.277 -1
77.280 -1
77.282 -1
77.285 -1
77.287 -1
77.290 -1
77.292 -1
77.295 -1
77.297 -1
77.300 -2
77.302 -2
77.305 -2
77.307 -2
77.310 -2
77.312 -2
77.315 -2
77.317 -2
77.320 -2
77.322 -2
77.325 -2
77.327 -1
77.330 -1
77.332 -1
77.335 -1
77.337 -1
77.340 -1
77.342 -0
77.345 -0
77.347 0
77.350 0
77.352 0
77.355 1
77.357 1
77.359 1
77.362 1
77.364 1
77.367 2
77.369 2
77.372 2
77.374 2
77.377 2
77.379 2
77.382 2
77.384 2
77.387 2
77.389 2
77.392 2
77.394 2
77.397 2
77.399 2
77.402 1
77.404 1
77.407 1
77.409 1
77.412 1
77.414 1
77.417 1
77.419 1
77.422 1
77.424 1
77.427 1
77.429 1
77.432 1
77.434 1
77.437 1
77.439 1
77.442 1
77.444 1
77.447 2
77.449 2
77.452 2
77.454 2
77.457 3
77.459 3
77.462 3
77.464 3
77.467 3
77.469 4
77.472 4
77.474 4
77.477 4
77.479 4
77.482 4
77.484 4
77.487 4
77.489 4
77.492 4
77.494 4
77.497 3
77.499 3
77.502 3
77.504 3
77.507 2
77.509 2
77.512 2
77.514 2
77.517 1
77.519 1
77.522 1
77.524 1
77.527 1
77.529 1
77.532 0
77.534 0
77.537 0
77.539 0
77.542 0
77.544 0
77.547 0
77.549 0
77.552 1
77.554 1
77.557 1
77.559 1
77.562 1
77.564 1
77.567 2
77.569 2
77.572 2
77.574 2
77.577 2
77.579 2
77.582 3
77.584 3
77.587 3
77.589 3
77.592 3
77.594 3
77.597 3
77.599 3
77.602 3
77.604 3
77.607 3
77.609 3
77.611 3
77.614 3
77.616 3
77.619 3
77.621 3
77.624 4
77.626 4
77.629 4
77.631 4
77.634 4
77.636 4
77.639 4
77.641 4
77.644 4
77.646 4
77.649 4
77.651 4
77.654 4
77.656 4
77.659 4
77.661 4
77.664 4
77.666 4
77.669 5
77.671 5
77.674 5
77.676 5
77.679 5
77.681 5
77.684 5
77.686 5
77.689 4
77.691 4
77.694 4
77.696 4
77.699 4
77.701 4
77.704 4
77.706 4
77.709 4
77.711 3
77.714 3
77.716 3
77.719 3
77.721 3
77.724 3
77.726 3
77.729 2
77.731 2
77.734 2
77.736 2
77.739 2
77.741 2
77.744 2
77.746 1
77.749 1
77.751 1
77.754 1
77.756 1
77.759 1
77.761 1
77.764 1
77.766 1
77.769 1
77.771 1
77.774 1
77.776 1
77.779 1
77.781 1
77.784 1
77.786 1
77.789 1
77.791 1
77.794 1
77.796 1
77.799 1
77.801 1
77.804 1
77.806 1
77.809 1
77.811 1
77.814 1
77.816 1
77.819 1
77.821 1
77.824 1
77.826 1
77.829 1
77.831 1
77.834 1
77.836 1
77.839 1
77.841 1
77.844 1
77.846 1
77.849 1
77.851 1
77.854 1
77.856 1
77.859 1
77.861 1
77.864 1
77.866 1
77.869 1
77.871 1
77.874 1
77.876 1
77.879 1
77.881 2
77.884 2
77.886 2
77.889 2
77.891 2
77.894 3
77.896 3
77.899 3
77.901 3
77.904 3
77.906 4
77.909 4
77.911 4
77.914 4
77.916 4
77.919 4
77.921 4
77.924 4
77.926 3
77.929 3
77.931 3
77.934 3
77.936 3
77.939 2
77.941 2
77.944 2
77.946 2
77.949 1
77.951 1
77.954 1
77.956 0
77.959 0
77.961 -0
77.964 -0
77.966 -1
77.969 -1
77.971 -1
77.974 -1
77.976 -1
77.979 -1
77.981 -1
77.984 -1
77.986 -1
77.989 -1
77.991 -1
77.994 -1
77.996 -1
77.999 -1
78.001 -0
78.004 -0
78.006 -0
78.009 0
78.011 0
78.014 0
78.016 1
78.019 1
78.021 1
78.024 1
78.026 1
78.029 1
78.031 2
78.034 2
78.036 2
78.039 2
78.041 2
78.044 3
78.046 3
78.049 3
78.051 3
78.054 3
78.056 3
78.059 3
78.061 3
78.064 4
78.066 4
78.069 4
78.071 4
78.074 4
78.076 4
78.079 4
78.081 4
78.084 4
78.086 4
78.089 4
78.091 4
78.094 4
78.096 4
78.099 4
78.101 4
78.104 4
78.106 4
78.109 4
78.111 4
78.114 3
78.116 3
78.119 3
78.121 3
78.124 3
78.126 3
78.129 3
78.131 2
78.134 2
78.136 2
78.139 2
78.141 2
78.144 2
78.146 2
78.149 2
78.151 2
78.154 2
78.156 2
78.159 2
78.161 2
78.164 2
78.166 2
78.169 2
78.171 2
78.174 2
78.176 2
78.179 2
78.181 2
78.184 2
78.186 2
78.189 2
78.191 2
78.194 2
78.196 3
78.199 3
78.201 3
78.204 3
78.206 3
78.209 3
78.211 3
78.214 3
78.216 3
78.219 3
78.221 3
78.224 3
78.226 3
78.229 2
78.231 2
78.234 2
78.236 2
78.239 2
78.241 2
78.244 2
78.246 1
78.249 1
78.251 1
78.254 1
78.256 1
78.259 1
78.261 1
78.264 0
78.266 0
78.269 0
78.271 0
78.274 0
78.276 0
78.279 0
78.281 0
78.284 0
78.286 0
78.289 0
78.291 0
78.294 0
78.296 1
78.299 1
78.301 1
78.304 1
78.306 1
78.309 1
78.311 1
78.314 1
78.316 1
78.319 1
78.321 1
78.324 1
78.326 1
78.329 1
78.331 1
78.334 1
78.336 1
78.339 1
78.341 1
78.344 0
78.346 0
78.349 0
78.351 0
78.354 0
78.356 -0
78.359 -0
78.361 -0
78.364 -0
78.366 -0
78.369 -0
78.371 -0
78.374 -0
78.376 -0
78.379 -0
78.381 -0
78.384 -0
78.386 -0
78.389 0
78.391 0
78.394 0
78.396 0
78.399 0
78.401 1
78.404 1
78.406 1
78.409 1
78.411 1
78.414 1
78.416 2
78.419 2
78.422 2
78.424 2
78.427 2
78.429 2
78.432 2
78.434 2
78.437 2
78.439 2
78.442 2
78.444 2
78.447 2
78.449 1
78.452 1
78.454 1
78.457 1
78.459 1
78.462 1
78.464 1
78.467 1
78.469 1
78.472 1
78.474 1
78.477 1
78.479 0
78.482 0
78.484 0
78.487 0
78.489 0
78.492 0
78.494 0
78.497 0
78.499 0
78.502 0
78.504 0
78.507 0
78.509 0
78.512 0
78.514 0
78.517 0
78.519 0
78.522 1
78.524 1
78.527 1
78.529 1
78.532 1
78.534 1
78.537 1
78.539 1
78.542 1
78.544 1
78.547 1
78.549 1
78.552 1
78.554 1
78.557 1
78.559 1
78.562 0
78.564 0
78.567 0
78.569 0
78.572 0
78.574 0
78.577 0
78.579 0
78.582 0
78.584 0
78.587 0
78.589 0
78.592 0
78.594 0
78.597 0
78.599 0
78.602 1
78.604 1
78.607 1
78.609 1
78.612 1
78.614 1
78.617 1
78.619 1
78.622 2
78.624 2
78.627 2
78.629 2
78.632 2
78.634 2
78.637 2
78.639 2
78.642 2
78.644 2
78.647 2
78.649 2
78.652 2
78.654 2
78.657 2
78.659 2
78.662 1
78.664 1
78.667 1
78.669 1
78.672 1
78.674 0
78.677 0
78.680 0
78.682 0
78.685 -0
78.687 -0
78.690 -0
78.692 -0
78.695 -0
78.697 -0
78.700 -0
78.702 -0
78.705 -0
78.707 -0
78.710 0
78.712 0
78.715 0
78.717 1
78.720 1
78.722 1
78.725 1
78.727 2
78.730 2
78.732 2
78.735 2
78.737 3
78.740 3
78.742 3
78.745 3
78.747 4
78.750 4
78.752 4
78.755 4
78.757 4
78.760 4
78.762 4
78.765 4
78.767 4
78.770 4
78.772 4
78.775 4
78.777 4
78.780 4
78.782 4
78.785 4
78.787 4
78.790 4
78.792 3
78.795 3
78.797 3
78.800 3
78.802 3
78.805 3
78.807 2
78.810 2
78.812 2
78.815 2
78.817 2
78.820 2
78.822 2
78.825 2
78.827 2
78.830 2
78.832 2
78.835 2
78.837 2
78.840 2
78.842 2
78.845 2
78.847 2
78.850 2
78.852 2
78.855 2
78.857 2
78.860 2
78.863 2
78.865 2
78.868 2
78.870 2
78.873 3
78.875 3
78.878 3
78.880 3
78.883 3
78.885 3
78.888 3
78.890 3
78.893 3
78.895 3
78.898 3
78.900 3
78.903 2
78.905 2
78.908 2
78.910 2
78.913 2
78.915 2
78.918 2
78.920 2
78.923 2
78.925 2
78.928 2
78.930 2
78.933 2
78.935 2
78.938 2
78.940 2
78.943 2
78.945 2
78.948 2
78.950 1
78.953 1
78.955 1
78.958 1
78.960 1
78.963 1
78.965 1
78.968 1
78.970 1
78.973 0
78.975 0
78.978 0
78.980 0
78.983 0
78.985 -0
78.988 -0
78.990 -0
78.993 -0
78.995 -0
78.998 -1
79.000 -1
79.003 -1
79.005 -1
79.008 -1
79.011 -1
79.013 -0
79.016 -0
79.018 -0
79.021 0
79.023 0
79.026 0
79.028 1
79.031 1
79.033 1
79.036 1
79.038 1
79.041 2
79.043 2
79.046 2
79.048 2
79.051 2
79.053 2
79.056 2
79.058 2
79.061 2
79.063 2
79.066 2
79.068 2
79.071 2
79.073 2
79.076 2
79.078 2
79.081 2
79.083 2
79.086 2
79.088 2
79.091 2
79.093 2
79.096 2
79.098 2
79.101 2
79.103 2
79.106 2
79.108 2
79.111 2
79.113 3
79.116 3
79.118 3
79.121 3
79.123 3
79.126 3
79.128 3
79.131 3
79.133 3
79.136 3
79.139 3
79.141 3
79.144 3
79.146 3
79.149 3
79.151 3
79.154 3
79.156 2
79.159 2
79.161 2
79.164 2
79.166 2
79.169 1
79.171 1
79.174 1
79.176 1
79.179 1
79.181 1
79.184 0
79.186 0
79.189 0
79.191 -0
79.194 -0
79.196 -0
79.199 -0
79.201 -0
79.204 -0
79.206 -0
79.209 -1
79.211 -1
79.214 -1
79.216 -1
79.219 -1
79.221 -1
79.224 -1
79.226 -1
79.229 -1
79.231 -0
79.234 -0
79.236 -0
79.239 -0
79.241 -0
79.244 0
79.246 0
79.249 0
79.251 0
79.254 0
79.257 1
79.259 1
79.262 1
79.264 1
79.267 1
79.269 1
79.272 1
79.274 1
79.277 1
79.279 1
79.282 1
79.284 1
79.287 1
79.289 1
79.292 1
79.294 1
79.297 1
79.299 1
79.302 1
79.304 1
79.307 1
79.309 1
79.312 1
79.314 1
79.317 1
79.319 1
79.322 1
79.324 0
79.327 0
79.329 0
79.332 0
79.334 0
79.337 -0
79.339 -0
79.342 -0
79.344 -0
79.347 -0
79.349 -0
79.352 -0
79.354 -1
79.357 -1
79.359 -1
79.362 -1
79.365 -1
79.367 -1
79.370 -1
79.372 -1
79.375 -1
79.377 -1
79.380 -1
79.382 -1
79.385 -1
79.387 -0
79.390 -0
79.392 -0
79.395 -0
79.397 0
79.400 0
79.402 0
79.405 0
79.407 1
79.410 1
79.412 1
79.415 1
79.417 2
79.420 2
79.422 2
79.425 2
79.427 2
79.430 3
79.432 3
79.435 3
79.437 3
79.440 3
79.442 3
79.445 3
79.447 3
79.450 4
79.452 4
79.455 4
79.457 4
79.460 4
79.463 4
79.465 4
79.468 4
79.470 4
79.473 4
79.475 4
79.478 4
79.480 4
79.483 4
79.485 3
79.488 3
79.490 3
79.493 3
79.495 3
79.498 3
79.500 3
79.503 3
79.505 3
79.508 3
79.510 3
79.513 2
79.515 2
79.518 2
79.520 2
79.523 2
79.525 2
79.528 2
79.530 2
79.533 2
79.535 2
79.538 2
79.540 2
79.543 2
79.545 2
79.548 2
79.550 2
79.553 2
79.556 2
79.558 2
79.561 2
79.563 2
79.566 2
79.568 2
79.571 2
79.573 2
79.576 2
79.578 2
79.581 2
79.583 3
79.586 3
79.588 3
79.591 3
79.593 3
79.596 3
79.598 3
79.601 3
79.603 3
79.606 3
79.608 3
79.611 3
79.613 3
79.616 3
79.618 3
79.621 3
79.623 3
79.626 3
79.628 3
79.631 3
79.633 3
79.636 3
79.638 3
79.641 3
79.644 3
79.646 3
79.649 3
79.651 2
79.654 2
79.656 2
79.659 2
79.661 2
79.664 2
79.666 2
79.669 3
79.671 3
79.674 2
79.676 2
79.679 2
79.681 2
79.684 3
79.686 3
79.689 3
79.691 3
79.694 3
79.696 3
79.699 3
79.701 3
79.704 3
79.706 3
79.709 3
79.711 3
79.714 3
79.716 3
79.719 3
79.722 3
79.724 3
79.727 3
79.729 3
79.732 3
79.734 3
79.737 3
79.739 3
79.742 3
79.744 4
79.747 4
79.749 4
79.752 4
79.754 4
79.757 4
79.759 4
79.762 4
79.764 4
79.767 4
79.769 4
79.772 4
79.774 4
79.777 4
79.779 4
79.782 4
79.784 4
79.787 4
79.789 4
79.792 4
79.794 4
79.797 4
79.799 4
79.802 3
79.805 3
79.807 3
79.810 3
79.812 3
79.815 3
79.817 3
79.820 2
79.822 2
79.825 2
79.827 2
79.830 2
79.832 2
79.835 2
79.837 1
79.840 1
79.842 1
79.845 1
79.847 1
79.850 1
79.852 1
79.855 1
79.857 1
79.860 1
79.862 1
79.865 1
79.867 1
79.870 0
79.872 0
79.875 0
79.878 0
79.880 0
79.883 0
79.885 0
79.888 0
79.890 0
79.893 0
79.895 0
79.898 0
79.900 0
79.903 0
79.905 0
79.908 0
79.910 0
79.913 1
79.915 1
79.918 1
79.920 1
79.923 1
79.925 1
79.928 1
79.930 1
79.933 1
79.935 1
79.938 1
79.940 1
79.943 1
79.945 1
79.948 1
79.951 1
79.953 1
79.956 1
79.958 1
79.961 1
79.963 1
79.966 1
79.968 1
79.971 1
79.973 1
79.976 1
79.978 1
79.981 1
79.983 1
79.986 1
79.988 1
79.991 1
79.993 1
79.996 1
79.998 1
80.001 1
80.003 1
80.006 1
80.008 1
80.011 1
80.013 0
80.016 0
80.019 0
80.021 0
80.024 -0
80.026 -0
80.029 -0
80.031 -1
80.034 -1
80.036 -1
80.039 -1
80.041 -1
80.044 -1
80.046 -1
80.049 -1
80.051 -2
80.054 -2
80.056 -2
80.059 -2
80.061 -2
80.064 -2
80.066 -2
80.069 -2
80.071 -2
80.074 -2
80.076 -2
80.079 -2
80.081 -1
80.084 -1
80.087 -1
80.089 -1
80.092 -1
80.094 -1
80.097 -1
80.099 -1
80.102 -0
80.104 -0
80.107 -0
80.109 0
80.112 0
80.114 0
80.117 0
80.119 1
80.122 1
80.124 1
80.127 1
80.129 1
80.132 1
80.134 1
80.137 1
80.139 2
80.142 2
80.144 2
80.147 2
80.149 2
80.152 2
80.155 2
80.157 2
80.160 2
80.162 2
80.165 2
80.167 2
80.170 1
80.172 1
80.175 1
80.177 1
80.180 1
80.182 1
80.185 1
80.187 1
80.190 0
80.192 0
80.195 -0
80.197 -0
80.200 -0
80.202 -1
80.205 -1
80.207 -1
80.210 -1
80.212 -1
80.215 -2
80.218 -2
80.220 -2
80.223 -2
80.225 -2
80.228 -2
80.230 -2
80.233 -3
80.235 -3
80.238 -3
80.240 -3
80.243 -3
80.245 -3
80.248 -3
80.250 -3
80.253 -3
80.255 -2
80.258 -2
80.260 -2
80.263 -2
80.265 -2
80.268 -2
80.270 -2
80.273 -2
80.275 -2
80.278 -1
80.281 -1
80.283 -1
80.286 -1
80.288 -1
80.291 -0
80.293 -0
80.296 -0
80.298 0
80.301 0
80.303 1
80.306 1
80.308 1
80.311 1
80.313 1
80.316 1
80.318 1
80.321 2
80.323 2
80.326 2
80.328 2
80.331 2
80.333 2
80.336 2
80.339 2
80.341 2
80.344 2
80.346 2
80.349 2
80.351 2
80.354 2
80.356 2
80.359 2
80.361 2
80.364 2
80.366 2
80.369 2
80.371 2
80.374 2
80.376 2
80.379 2
80.381 2
80.384 2
80.386 2
80.389 2
80.391 2
80.394 2
80.397 2
80.399 2
80.402 2
80.404 2
80.407 3
80.409 3
80.412 3
80.414 3
80.417 3
80.419 3
80.422 3
80.424 3
80.427 3
80.429 3
80.432 3
80.434 3
80.437 3
80.439 3
80.442 3
80.444 3
80.447 3
80.449 3
80.452 3
80.455 3
80.457 3
80.460 3
80.462 3
80.465 3
80.467 3
80.470 3
80.472 3
80.475 3
80.477 3
80.480 3
80.482 3
80.485 3
80.487 3
80.490 2
80.492 2
80.495 2
80.497 2
80.500 2
80.502 2
80.505 2
80.507 2
80.510 1
80.513 1
80.515 1
80.518 1
80.520 1
80.523 1
80.525 1
80.528 1
80.530 1
80.533 1
80.535 1
80.538 1
80.540 1
80.543 1
80.545 2
80.548 2
80.550 2
80.553 2
80.555 2
80.558 2
80.560 2
80.563 3
80.566 3
80.568 3
80.571 3
80.573 3
80.576 3
80.578 3
80.581 4
80.583 4
80.586 4
80.588 4
80.591 4
80.593 4
80.596 4
80.598 4
80.601 4
80.603 4
80.606 4
80.608 4
80.611 4
80.613 4
80.616 3
80.619 3
80.621 3
80.624 3
80.626 3
80.629 3
80.631 3
80.634 2
80.636 2
80.639 2
80.641 2
80.644 2
80.646 2
80.649 1
80.651 1
80.654 1
80.656 1
80.659 1
80.661 1
80.664 1
80.666 1
80.669 0
80.672 0
80.674 0
80.677 0
80.679 0
80.682 0
80.684 0
80.687 0
80.689 0
80.692 0
80.694 0
80.697 0
80.699 1
80.702 1
80.704 1
80.707 1
80.709 1
80.712 1
80.714 1
80.717 1
80.719 2
80.722 2
80.725 2
80.727 2
80.730 2
80.732 2
80.735 3
80.737 3
80.740 3
80.742 3
80.745 3
80.747 3
80.750 3
80.752 3
80.755 4
80.757 4
80.760 4
80.762 4
80.765 4
80.767 4
80.770 4
80.772 4
80.775 4
80.778 4
80.780 4
80.783 4
80.785 4
80.788 4
80.790 4
80.793 4
80.795 4
80.798 4
80.800 4
80.803 4
80.805 3
80.808 3
80.810 3
80.813 3
80.815 3
80.818 3
80.820 2
80.823 2
80.826 2
80.828 2
80.831 1
80.833 1
80.836 1
80.838 1
80.841 1
80.843 1
80.846 0
80.848 0
80.851 0
80.853 0
80.856 0
80.858 0
80.861 0
80.863 0
80.866 0
80.868 0
80.871 0
80.874 0
80.876 0
80.879 1
80.881 1
80.884 1
80.886 1
80.889 1
80.891 1
80.894 1
80.896 1
80.899 2
80.901 2
80.904 2
80.906 2
80.909 2
80.911 2
80.914 2
80.916 2
80.919 2
80.922 2
80.924 2
80.927 2
80.929 2
80.932 2
80.934 2
80.937 2
80.939 2
80.942 2
80.944 2
80.947 2
80.949 2
80.952 2
80.954 2
80.957 2
80.959 2
80.962 2
80.964 2
80.967 2
80.970 1
80.972 1
80.975 1
80.977 1
80.980 1
80.982 1
80.985 1
80.987 1
80.990 1
80.992 1
80.995 1
80.997 1
81.000 1
81.002 1
81.005 1
81.007 1
81.010 1
81.012 0
81.015 0
81.018 0
81.020 0
81.023 0
81.025 0
81.028 0
81.030 0
81.033 0
81.035 0
81.038 0
81.040 0
81.043 0
81.045 0
81.048 0
81.050 0
81.053 0
81.055 -0
81.058 -0
81.061 -0
81.063 -0
81.066 -0
81.068 -0
81.071 -0
81.073 -0
81.076 -0
81.078 -0
81.081 -0
81.083 -0
81.086 -0
81.088 0
81.091 0
81.093 0
81.096 0
81.098 0
81.101 0
81.103 0
81.106 1
81.109 1
81.111 1
81.114 1
81.116 1
81.119 1
81.121 1
81.124 1
81.126 1
81.129 1
81.131 2
81.134 2
81.136 2
81.139 2
81.141 2
81.144 2
81.146 2
81.149 2
81.152 3
81.154 3
81.157 3
81.159 3
81.162 3
81.164 3
81.167 3
81.169 3
81.172 3
81.174 3
81.177 3
81.179 4
81.182 4
81.184 4
81.187 4
81.189 4
81.192 4
81.195 4
81.197 4
81.200 4
81.202 4
81.205 4
81.207 4
81.210 3
81.212 3
81.215 3
81.217 3
81.220 3
81.222 3
81.225 2
81.227 2
81.230 2
81.232 2
81.235 2
81.238 2
81.240 2
81.243 2
81.245 2
81.248 1
81.250 1
81.253 1
81.255 1
81.258 1
81.260 1
81.263 1
81.265 1
81.268 1
81.270 1
81.273 1
81.275 1
81.278 1
81.281 1
81.283 1
81.286 1
81.288 1
81.291 1
81.293 1
81.296 1
81.298 2
81.301 2
81.303 2
81.306 2
81.308 2
81.311 2
81.313 2
81.316 2
81.318 2
81.321 2
81.324 2
81.326 2
81.329 2
81.331 2
81.334 2
81.336 2
81.339 3
81.341 3
81.344 3
81.346 3
81.349 3
81.351 3
81.354 3
81.356 4
81.359 4
81.361 4
81.364 4
81.367 4
81.369 4
81.372 4
81.374 4
81.377 4
81.379 4
81.382 4
81.384 4
81.387 4
81.389 4
81.392 4
81.394 4
81.397 4
81.399 3
81.402 3
81.405 3
81.407 3
81.410 3
81.412 3
81.415 3
81.417 3
81.420 2
81.422 2
81.425 2
81.427 2
81.430 2
81.432 2
81.435 2
81.437 2
81.440 2
81.442 2
81.445 2
81.448 2
81.450 2
81.453 2
81.455 3
81.458 3
81.460 3
81.463 3
81.465 3
81.468 3
81.470 3
81.473 3
81.475 3
81.478 3
81.480 3
81.483 3
81.486 3
81.488 3
81.491 3
81.493 3
81.496 3
81.498 3
81.501 3
81.503 3
81.506 3
81.508 3
81.511 3
81.513 3
81.516 3
81.518 3
81.521 3
81.523 4
81.526 4
81.529 4
81.531 4
81.534 4
81.536 4
81.539 4
81.541 4
81.544 4
81.546 4
81.549 4
81.551 4
81.554 4
81.556 4
81.559 4
81.561 4
81.564 4
81.567 4
81.569 4
81.572 4
81.574 4
81.577 4
81.579 4
81.582 4
81.584 4
81.587 3
81.589 3
81.592 3
81.594 3
81.597 3
81.599 3
81.602 3
81.605 2
81.607 2
81.610 2
81.612 2
81.615 2
81.617 2
81.620 2
81.622 2
81.625 2
81.627 1
81.630 1
81.632 1
81.635 1
81.637 1
81.640 1
81.643 1
81.645 1
81.648 1
81.650 1
81.653 1
81.655 1
81.658 1
81.660 1
81.663 1
81.665 1
81.668 1
81.670 1
81.673 1
81.675 2
81.678 2
81.681 2
81.683 2
81.686 2
81.688 2
81.691 2
81.693 2
81.696 2
81.698 2
81.701 2
81.703 2
81.706 3
81.708 3
81.711 3
81.713 3
81.716 3
81.719 3
81.721 3
81.724 3
81.726 3
81.729 3
81.731 3
81.734 3
81.736 3
81.739 3
81.741 3
81.744 3
81.746 3
81.749 2
81.751 2
81.754 2
81.757 2
81.759 2
81.762 2
81.764 2
81.767 2
81.769 1
81.772 1
81.774 1
81.777 1
81.779 1
81.782 1
81.784 1
81.787 1
81.789 1
81.792 1
81.795 1
81.797 1
81.800 1
81.802 1
81.805 1
81.807 1
81.810 1
81.812 1
81.815 1
81.817 1
81.820 1
81.822 1
81.825 1
81.827 2
81.830 2
81.833 2
81.835 2
81.838 2
81.840 2
81.843 2
81.845 2
81.848 2
81.850 2
81.853 2
81.855 2
81.858 2
81.860 2
81.863 2
81.866 2
81.868 2
81.871 2
81.873 2
81.876 2
81.878 2
81.881 2
81.883 2
81.886 2
81.888 2
81.891 2
81.893 2
81.896 2
81.898 2
81.901 2
81.904 2
81.906 2
81.909 2
81.911 2
81.914 2
81.916 2
81.919 2
81.921 2
81.924 2
81.926 2
81.929 2
81.931 2
81.934 2
81.936 2
81.939 2
81.942 2
81.944 2
81.947 1
81.949 1
81.952 1
81.954 1
81.957 1
81.959 1
81.962 2
81.964 2
81.967 2
81.969 1
81.972 1
81.975 1
81.977 1
81.980 1
81.982 1
81.985 1
81.987 0
81.990 0
81.992 0
81.995 -0
81.997 -0
82.000 -0
82.002 -1
82.005 -1
82.008 -1
82.010 -1
82.013 -1
82.015 -1
82.018 -1
82.020 -1
82.023 -1
82.025 -1
82.028 -0
82.030 -0
82.033 -0
82.035 -0
82.038 0
82.040 0
82.043 0
82.046 1
82.048 1
82.051 1
82.053 1
82.056 1
82.058 1
82.061 1
82.063 1
82.066 2
82.068 2
82.071 2
82.073 2
82.076 2
82.079 2
82.081 2
82.084 2
82.086 2
82.089 2
82.091 2
82.094 2
82.096 2
82.099 2
82.101 2
82.104 2
82.106 2
82.109 2
82.112 2
82.114 2
82.117 3
82.119 3
82.122 3
82.124 3
82.127 3
82.129 3
82.132 3
82.134 3
82.137 3
82.139 3
82.142 3
82.144 3
82.147 3
82.150 3
82.152 3
82.155 3
82.157 3
82.160 3
82.162 3
82.165 2
82.167 2
82.170 2
82.172 2
82.175 2
82.177 1
82.180 1
82.183 1
82.185 1
82.188 1
82.190 0
82.193 0
82.195 0
82.198 -0
82.200 -0
82.203 -0
82.205 -0
82.208 -1
82.210 -1
82.213 -1
82.216 -1
82.218 -1
82.221 -1
82.223 -1
82.226 -1
82.228 -1
82.231 -1
82.233 -1
82.236 -1
82.238 -1
82.241 -1
82.243 -1
82.246 -0
82.249 -0
82.251 -0
82.254 -0
82.256 -0
82.259 0
82.261 0
82.264 0
82.266 0
82.269 0
82.271 0
82.274 1
82.276 1
82.279 1
82.282 1
82.284 1
82.287 1
82.289 1
82.292 2
82.294 2
82.297 2
82.299 2
82.302 2
82.304 2
82.307 3
82.309 3
82.312 3
82.315 3
82.317 3
82.320 3
82.322 3
82.325 3
82.327 3
82.330 3
82.332 3
82.335 3
82.337 3
82.340 3
82.342 3
82.345 3
82.348 3
82.350 3
82.353 3
82.355 3
82.358 3
82.360 3
82.363 3
82.365 3
82.368 3
82.370 3
82.373 3
82.376 3
82.378 3
82.381 3
82.383 3
82.386 3
82.388 3
82.391 3
82.393 3
82.396 3
82.398 2
82.401 2
82.403 2
82.406 2
82.409 2
82.411 2
82.414 2
82.416 2
82.419 2
82.421 2
82.424 1
82.426 1
82.429 1
82.431 1
82.434 1
82.436 1
82.439 1
82.442 1
82.444 1
82.447 1
82.449 1
82.452 1
82.454 1
82.457 1
82.459 1
82.462 1
82.464 1
82.467 1
82.469 1
82.472 1
82.475 1
82.477 1
82.480 1
82.482 1
82.485 1
82.487 1
82.490 1
82.492 1
82.495 1
82.497 1
82.500 1
82.503 1
82.505 1
82.508 1
82.510 1
82.513 1
82.515 1
82.518 1
82.520 2
82.523 2
82.525 2
82.528 2
82.530 2
82.533 2
82.536 2
82.538 1
82.541 1
82.543 1
82.546 1
82.548 1
82.551 1
82.553 1
82.556 1
82.558 1
82.561 1
82.564 1
82.566 1
82.569 1
82.571 1
82.574 1
82.576 1
82.579 1
82.581 1
82.584 1
82.586 1
82.589 1
82.591 1
82.594 1
82.597 1
82.599 1
82.602 1
82.604 1
82.607 1
82.609 1
82.612 1
82.614 1
82.617 1
82.619 1
82.622 1
82.625 1
82.627 1
82.630 1
82.632 1
82.635 1
82.637 1
82.640 1
82.642 1
82.645 1
82.647 1
82.650 1
82.652 1
82.655 1
82.658 1
82.660 1
82.663 1
82.665 1
82.668 1
82.670 1
82.673 1
82.675 1
82.678 1
82.680 1
82.683 1
82.686 1
82.688 1
82.691 1
82.693 0
82.696 1
82.698 1
82.701 1
82.703 1
82.706 1
82.708 1
82.711 1
82.713 1
82.716 1
82.719 1
82.721 1
82.724 1
82.726 1
82.729 1
82.731 1
82.734 1
82.736 1
82.739 1
82.741 1
82.744 1
82.747 1
82.749 1
82.752 1
82.754 2
82.757 2
82.759 2
82.762 2
82.764 2
82.767 2
82.769 2
82.772 2
82.775 2
82.777 2
82.780 2
82.782 2
82.785 2
82.787 2
82.790 1
82.792 1
82.795 1
82.797 1
82.800 1
82.803 1
82.805 1
82.808 1
82.810 1
82.813 1
82.815 1
82.818 1
82.820 1
82.823 1
82.825 1
82.828 1
82.830 1
82.833 1
82.836 1
82.838 1
82.841 1
82.843 1
82.846 0
82.848 1
82.851 1
82.853 1
82.856 1
82.858 1
82.861 1
82.864 1
82.866 1
82.869 1
82.871 1
82.874 1
82.876 1
82.879 2
82.881 2
82.884 2
82.886 2
82.889 2
82.892 2
82.894 2
82.897 2
82.899 2
82.902 2
82.904 3
82.907 3
82.909 3
82.912 3
82.914 3
82.917 3
82.920 4
82.922 4
82.925 4
82.927 4
82.930 4
82.932 4
82.935 5
82.937 5
82.940 5
82.942 5
82.945 5
82.948 5
82.950 5
82.953 5
82.955 5
82.958 5
82.960 5
82.963 5
82.965 5
82.968 5
82.970 5
82.973 5
82.976 5
82.978 5
82.981 4
82.983 4
82.986 4
82.988 4
82.991 4
82.993 4
82.996 4
82.998 4
83.001 4
83.004 4
83.006 4
83.009 4
83.011 4
83.014 3
83.016 3
83.019 3
83.021 3
83.024 3
83.026 3
83.029 3
83.032 3
83.034 3
83.037 3
83.039 3
83.042 3
83.044 3
83.047 3
83.049 3
83.052 2
83.054 2
83.057 2
83.060 2
83.062 2
83.065 1
83.067 1
83.070 1
83.072 1
83.075 0
83.077 0
83.080 -0
83.082 -0
83.085 -1
83.088 -1
83.090 -1
83.093 -1
83.095 -1
83.098 -1
83.100 -1
83.103 -1
83.105 -1
83.108 -1
83.110 -1
83.113 -0
83.116 -0
83.118 0
83.121 0
83.123 1
83.126 1
83.128 1
83.131 1
83.133 2
83.136 2
83.138 2
83.141 2
83.144 2
83.146 3
83.149 3
83.151 3
83.154 3
83.156 3
83.159 3
83.161 3
83.164 3
83.166 3
83.169 3
83.172 2
83.174 2
83.177 2
83.179 2
83.182 2
83.184 2
83.187 1
83.189 1
83.192 1
83.194 1
83.197 1
83.200 1
83.202 0
83.205 0
83.207 0
83.210 0
83.212 0
83.215 0
83.217 0
83.220 0
83.222 0
83.225 0
83.228 0
83.230 1
83.233 1
83.235 1
83.238 1
83.240 1
83.243 1
83.245 1
83.248 1
83.251 2
83.253 2
83.256 2
83.258 2
83.261 2
83.263 2
83.266 2
83.268 2
83.271 2
83.273 3
83.276 3
83.279 3
83.281 3
83.284 3
83.286 3
83.289 3
83.291 3
83.294 3
83.296 2
83.299 2
83.301 2
83.304 2
83.307 2
83.309 2
83.312 1
83.314 1
83.317 1
83.319 1
83.322 1
83.324 1
83.327 0
83.330 0
83.332 0
83.335 -0
83.337 -0
83.340 -0
83.342 -0
83.345 -0
83.347 -0
83.350 -0
83.352 -1
83.355 -1
83.358 -1
83.360 -0
83.363 -0
83.365 -0
83.368 -0
83.370 -0
83.373 0
83.375 0
83.378 0
83.380 0
83.383 1
83.386 1
83.388 1
83.391 1
83.393 1
83.396 1
83.398 2
83.401 2
83.403 2
83.406 2
83.409 2
83.411 2
83.414 2
83.416 2
83.419 2
83.421 2
83.424 2
83.426 2
83.429 2
83.431 2
83.434 2
83.437 2
83.439 2
83.442 2
83.444 2
83.447 2
83.449 2
83.452 2
83.454 3
83.457 3
83.459 3
83.462 3
83.465 3
83.467 3
83.470 3
83.472 3
83.475 3
83.477 3
83.480 3
83.482 3
83.485 3
83.488 3
83.490 3
83.493 3
83.495 3
83.498 3
83.500 3
83.503 3
83.505 3
83.508 3
83.510 3
83.513 3
83.516 2
83.518 2
83.521 2
83.523 2
83.526 2
83.528 2
83.531 2
83.533 2
83.536 2
83.539 2
83.541 2
83.544 2
83.546 2
83.549 2
83.551 2
83.554 2
83.556 2
83.559 2
83.561 2
83.564 3
83.567 3
83.569 3
83.572 3
83.574 3
83.577 3
83.579 3
83.582 3
83.584 2
83.587 2
83.590 2
83.592 2
83.595 2
83.597 2
83.600 2
83.602 1
83.605 1
83.607 1
83.610 1
83.613 1
83.615 0
83.618 0
83.620 0
83.623 -0
83.625 -0
83.628 -0
83.630 -1
83.633 -1
83.635 -1
83.638 -1
83.641 -1
83.643 -1
83.646 -1
83.648 -1
83.651 -1
83.653 -0
83.656 -0
83.658 -0
83.661 0
83.664 1
83.666 1
83.669 1
83.671 1
83.674 2
83.676 2
83.679 3
83.681 3
83.684 3
83.686 3
83.689 4
83.692 4
83.694 4
83.697 4
83.699 4
83.702 5
83.704 5
83.707 5
83.709 5
83.712 5
83.715 5
83.717 5
83.720 5
83.722 5
83.725 4
83.727 4
83.730 4
83.732 4
83.735 4
83.738 4
83.740 4
83.743 3
83.745 3
83.748 3
83.750 3
83.753 3
83.755 3
83.758 3
83.760 2
83.763 2
83.766 2
83.768 2
83.771 2
83.773 2
83.776 2
83.778 2
83.781 2
83.783 2
83.786 2
83.789 2
83.791 2
83.794 2
83.796 1
83.799 1
83.801 1
83.804 1
83.806 1
83.809 1
83.812 1
83.814 1
83.817 1
83.819 1
83.822 1
83.824 1
83.827 0
83.829 0
83.832 0
83.835 0
83.837 0
83.840 0
83.842 0
83.845 0
83.847 0
83.850 0
83.852 0
83.855 0
83.857 0
83.860 0
83.863 0
83.865 0
83.868 1
83.870 1
83.873 1
83.875 1
83.878 1
83.880 1
83.883 1
83.886 1
83.888 2
83.891 2
83.893 2
83.896 2
83.898 2
83.901 2
83.903 2
83.906 2
83.909 2
83.911 2
83.914 3
83.916 3
83.919 3
83.921 3
83.924 3
83.926 3
83.929 3
83.932 3
83.934 3
83.937 3
83.939 3
83.942 3
83.944 3
83.947 3
83.949 3
83.952 3
83.955 3
83.957 3
83.960 3
83.962 3
83.965 3
83.967 3
83.970 3
83.972 3
83.975 3
83.978 3
83.980 3
83.983 3
83.985 3
83.988 3
83.990 3
83.993 3
83.995 2
83.998 2
84.000 2
84.003 2
84.006 2
84.008 2
84.011 2
84.013 1
84.016 1
84.018 1
84.021 1
84.023 1
84.026 0
84.029 0
84.031 -0
84.034 -0
84.036 -0
84.039 -1
84.041 -1
84.044 -1
84.046 -1
84.049 -1
84.052 -1
84.054 -1
84.057 -1
84.059 -1
84.062 -1
84.064 -1
84.067 -0
84.069 -0
84.072 -0
84.075 -0
84.077 0
84.080 0
84.082 0
84.085 0
84.087 1
84.090 1
84.092 1
84.095 1
84.098 1
84.100 1
84.103 1
84.105 1
84.108 1
84.110 2
84.113 2
84.115 2
84.118 2
84.121 2
84.123 2
84.126 2
84.128 2
84.131 2
84.133 2
84.136 2
84.138 2
84.141 1
84.144 1
84.146 1
84.149 1
84.151 1
84.154 1
84.156 1
84.159 1
84.161 1
84.164 1
84.167 1
84.169 1
84.172 1
84.174 1
84.177 1
84.179 1
84.182 1
84.184 1
84.187 1
84.190 1
84.192 1
84.195 1
84.197 1
84.200 1
84.202 1
84.205 1
84.207 1
84.210 1
84.213 1
84.215 1
84.218 1
84.220 1
84.223 1
84.225 1
84.228 1
84.230 1
84.233 1
84.236 1
84.238 1
84.241 1
84.243 1
84.246 1
84.248 1
84.251 1
84.253 1
84.256 1
84.259 1
84.261 2
84.264 2
84.266 2
84.269 2
84.271 2
84.274 2
84.276 3
84.279 3
84.282 3
84.284 3
84.287 3
84.289 3
84.292 3
84.294 4
84.297 4
84.300 4
84.302 4
84.305 4
84.307 4
84.310 4
84.312 4
84.315 4
84.317 4
84.320 4
84.323 4
84.325 3
84.328 3
84.330 3
84.333 3
84.335 3
84.338 2
84.340 2
84.343 2
84.346 2
84.348 1
84.351 1
84.353 1
84.356 1
84.358 0
84.361 0
84.363 -0
84.366 -0
84.369 -0
84.371 -0
84.374 -1
84.376 -1
84.379 -1
84.381 -1
84.384 -1
84.386 -1
84.389 -1
84.392 -1
84.394 -0
84.397 -0
84.399 -0
84.402 -0
84.404 -0
84.407 -0
84.409 0
84.412 0
84.415 0
84.417 0
84.420 1
84.422 1
84.425 1
84.427 1
84.430 1
84.432 1
84.435 1
84.438 1
84.440 1
84.443 2
84.445 2
84.448 2
84.450 2
84.453 2
84.456 2
84.458 2
84.461 2
84.463 2
84.466 2
84.468 2
84.471 2
84.473 2
84.476 2
84.479 2
84.481 2
84.484 2
84.486 2
84.489 2
84.491 2
84.494 2
84.496 2
84.499 2
84.502 2
84.504 2
84.507 2
84.509 2
84.512 2
84.514 3
84.517 3
84.519 3
84.522 3
84.525 3
84.527 3
84.530 3
84.532 3
84.535 3
84.537 3
84.540 3
84.543 3
84.545 3
84.548 3
84.550 3
84.553 3
84.555 3
84.558 3
84.560 3
84.563 3
84.566 3
84.568 2
84.571 2
84.573 2
84.576 2
84.578 2
84.581 1
84.583 1
84.586 1
84.589 1
84.591 1
84.594 1
84.596 1
84.599 1
84.601 1
84.604 1
84.607 0
84.609 0
84.612 0
84.614 0
84.617 0
84.619 0
84.622 0
84.624 0
84.627 0
84.630 0
84.632 -0
84.635 -0
84.637 -0
84.640 -0
84.642 0
84.645 0
84.647 0
84.650 0
84.653 0
84.655 1
84.658 1
84.660 1
84.663 1
84.665 1
84.668 1
84.671 1
84.673 2
84.676 2
84.678 2
84.681 2
84.683 2
84.686 2
84.688 2
84.691 2
84.694 3
84.696 3
84.699 3
84.701 3
84.704 3
84.706 3
84.709 4
84.711 4
84.714 4
84.717 4
84.719 4
84.722 4
84.724 4
84.727 4
84.729 4
84.732 4
84.735 4
84.737 4
84.740 3
84.742 3
84.745 3
84.747 3
84.750 3
84.752 3
84.755 3
84.758 2
84.760 2
84.763 2
84.765 2
84.768 2
84.770 2
84.773 2
84.776 2
84.778 2
84.781 2
84.783 2
84.786 2
84.788 1
84.791 1
84.793 1
84.796 1
84.799 1
84.801 1
84.804 1
84.806 1
84.809 1
84.811 1
84.814 1
84.816 1
84.819 1
84.822 1
84.824 1
84.827 1
84.829 1
84.832 1
84.834 1
84.837 1
84.840 1
84.842 1
84.845 1
84.847 1
84.850 2
84.852 2
84.855 2
84.857 2
84.860 2
84.863 2
84.865 2
84.868 2
84.870 2
84.873 2
84.875 2
84.878 2
84.881 2
84.883 3
84.886 3
84.888 3
84.891 3
84.893 3
84.896 3
84.898 3
84.901 3
84.904 3
84.906 3
84.909 3
84.911 3
84.914 3
84.916 3
84.919 3
84.922 3
84.924 3
84.927 3
84.929 3
84.932 3
84.934 3
84.937 3
84.939 3
84.942 3
84.945 3
84.947 3
84.950 3
84.952 3
84.955 3
84.957 2
84.960 2
84.963 2
84.965 2
84.968 2
84.970 2
84.973 2
84.975 2
84.978 2
84.980 2
84.983 2
84.986 2
84.988 2
84.991 2
84.993 2
84.996 2
84.998 2
85.001 2
85.004 1
85.006 1
85.009 1
85.011 1
85.014 1
85.016 1
85.019 1
85.021 1
85.024 1
85.027 0
85.029 0
85.032 0
85.034 -0
85.037 -0
85.039 -0
85.042 -1
85.045 -1
85.047 -1
85.050 -1
85.052 -1
85.055 -1
85.057 -1
85.060 -1
85.063 -2
85.065 -2
85.068 -2
85.070 -2
85.073 -2
85.075 -2
85.078 -2
85.080 -1
85.083 -1
85.086 -1
85.088 -1
85.091 -1
85.093 -0
85.096 -0
85.098 -0
85.101 0
85.104 1
85.106 1
85.109 1
85.111 1
85.114 2
85.116 2
85.119 2
85.121 2
85.124 3
85.127 3
85.129 3
85.132 3
85.134 3
85.137 3
85.139 3
85.142 3
85.145 3
85.147 3
85.150 3
85.152 3
85.155 3
85.157 3
85.160 2
85.163 2
85.165 2
85.168 2
85.170 2
85.173 1
85.175 1
85.178 1
85.180 1
85.183 1
85.186 1
85.188 0
85.191 0
85.193 0
85.196 0
85.198 0
85.201 0
85.204 0
85.206 0
85.209 0
85.211 0
85.214 0
85.216 1
85.219 1
85.222 1
85.224 1
85.227 1
85.229 1
85.232 1
85.234 1
85.237 1
85.239 1
85.242 1
85.245 1
85.247 2
85.250 2
85.252 2
85.255 2
85.257 2
85.260 2
85.263 2
85.265 2
85.268 2
85.270 2
85.273 2
85.275 2
85.278 2
85.281 2
85.283 2
85.286 2
85.288 2
85.291 2
85.293 2
85.296 2
85.298 2
85.301 2
85.304 2
85.306 2
85.309 2
85.311 2
85.314 2
85.316 2
85.319 2
85.322 2
85.324 2
85.327 2
85.329 2
85.332 3
85.334 3
85.337 3
85.340 2
85.342 2
85.345 2
85.347 2
85.350 2
85.352 2
85.355 2
85.358 2
85.360 2
85.363 2
85.365 2
85.368 2
85.370 2
85.373 2
85.375 2
85.378 2
85.381 2
85.383 2
85.386 2
85.388 2
85.391 2
85.393 2
85.396 2
85.399 1
85.401 1
85.404 1
85.406 1
85.409 1
85.411 1
85.414 1
85.417 1
85.419 1
85.422 1
85.424 1
85.427 0
85.429 0
85.432 0
85.435 0
85.437 0
85.440 0
85.442 0
85.445 0
85.447 0
85.450 0
85.452 0
85.455 0
85.458 0
85.460 0
85.463 0
85.465 0
85.468 1
85.470 1
85.473 1
85.476 1
85.478 1
85.481 1
85.483 1
85.486 1
85.488 1
85.491 1
85.494 2
85.496 2
85.499 2
85.501 2
85.504 2
85.506 2
85.509 2
85.512 2
85.514 2
85.517 2
85.519 2
85.522 2
85.524 2
85.527 2
85.530 2
85.532 2
85.535 1
85.537 1
85.540 1
85.542 1
85.545 1
85.547 1
85.550 1
85.553 1
85.555 1
85.558 1
85.560 1
85.563 1
85.565 1
85.568 1
85.571 1
85.573 1
85.576 1
85.578 1
85.581 1
85.583 1
85.586 1
85.589 1
85.591 1
85.594 1
85.596 1
85.599 1
85.601 1
85.604 1
85.607 1
85.609 1
85.612 1
85.614 1
85.617 1
85.619 2
85.622 2
85.625 2
85.627 2
85.630 2
85.632 2
85.635 2
85.637 2
85.640 2
85.643 2
85.645 2
85.648 2
85.650 2
85.653 2
85.655 2
85.658 2
85.661 2
85.663 2
85.666 2
85.668 2
85.671 2
85.673 3
85.676 3
85.678 3
85.681 3
85.684 3
85.686 2
85.689 2
85.691 2
85.694 2
85.696 2
85.699 2
85.702 1
85.704 1
85.707 1
85.709 1
85.712 1
85.714 0
85.717 0
85.720 0
85.722 0
85.725 -0
85.727 -0
85.730 -0
85.732 -0
85.735 -0
85.738 -0
85.740 -0
85.743 -0
85.745 -0
85.748 -0
85.750 -0
85.753 -0
85.756 -0
85.758 -0
85.761 -0
85.763 -0
85.766 -0
85.768 0
85.771 0
85.774 0
85.776 1
85.779 1
85.781 1
85.784 1
85.786 1
85.789 2
85.792 2
85.794 2
85.797 2
85.799 2
85.802 2
85.804 2
85.807 2
85.810 2
85.812 2
85.815 2
85.817 2
85.820 3
85.822 3
85.825 3
85.828 3
85.830 3
85.833 3
85.835 3
85.838 3
85.840 3
85.843 3
85.846 3
85.848 3
85.851 3
85.853 3
85.856 3
85.858 2
85.861 2
85.864 2
85.866 2
85.869 2
85.871 2
85.874 2
85.876 2
85.879 2
85.882 2
85.884 2
85.887 2
85.889 2
85.892 2
85.894 2
85.897 2
85.900 2
85.902 2
85.905 2
85.907 2
85.910 2
85.912 2
85.915 2
85.918 2
85.920 2
85.923 2
85.925 2
85.928 2
85.930 2
85.933 2
85.936 2
85.938 2
85.941 2
85.943 1
85.946 1
85.948 1
85.951 1
85.954 1
85.956 1
85.959 1
85.961 1
85.964 1
85.966 1
85.969 1
85.972 1
85.974 1
85.977 1
85.979 1
85.982 1
85.984 1
85.987 2
85.990 2
85.992 2
85.995 2
85.997 2
86.000 2
86.002 2
86.005 2
86.008 2
86.010 2
86.013 1
86.015 1
86.018 1
86.020 1
86.023 1
86.026 1
86.028 1
86.031 1
86.033 1
86.036 0
86.038 0
86.041 0
86.044 0
86.046 0
86.049 -0
86.051 -0
86.054 -0
86.056 -0
86.059 -0
86.062 -1
86.064 -1
86.067 -1
86.069 -1
86.072 -1
86.074 -1
86.077 -1
86.080 -1
86.082 -1
86.085 -1
86.087 -1
86.090 -1
86.092 -1
86.095 -1
86.098 -1
86.100 -1
86.103 -1
86.105 -1
86.108 -1
86.110 -1
86.113 -1
86.116 -1
86.118 -0
86.121 -0
86.123 -0
86.126 -0
86.128 -0
86.131 -0
86.134 -0
86.136 0
86.139 0
86.141 0
86.144 0
86.146 0
86.149 1
86.152 1
86.154 1
86.157 1
86.159 1
86.162 1
86.165 1
86.167 1
86.170 1
86.172 1
86.175 1
86.177 2
86.180 2
86.183 2
86.185 2
86.188 2
86.190 2
86.193 2
86.195 2
86.198 2
86.201 2
86.203 2
86.206 2
86.208 2
86.211 2
86.213 2
86.216 2
86.219 2
86.221 2
86.224 2
86.226 2
86.229 2
86.231 2
86.234 2
86.237 2
86.239 2
86.242 2
86.244 2
86.247 2
86.249 2
86.252 2
86.255 1
86.257 1
86.260 1
86.262 1
86.265 1
86.267 1
86.270 1
86.273 1
86.275 1
86.278 1
86.280 1
86.283 1
86.286 1
86.288 1
86.291 1
86.293 1
86.296 1
86.298 1
86.301 1
86.304 1
86.306 1
86.309 1
86.311 1
86.314 1
86.316 1
86.319 1
86.322 1
86.324 1
86.327 1
86.329 1
86.332 1
86.334 1
86.337 1
86.340 1
86.342 1
86.345 1
86.347 1
86.350 1
86.352 1
86.355 1
86.358 1
86.360 1
86.363 1
86.365 1
86.368 1
86.370 1
86.373 1
86.376 1
86.378 1
86.381 1
86.383 1
86.386 1
86.389 1
86.391 1
86.394 1
86.396 2
86.399 2
86.401 2
86.404 2
86.407 2
86.409 2
86.412 3
86.414 3
86.417 3
86.419 3
86.422 3
86.425 3
86.427 3
86.430 3
86.432 3
86.435 3
86.437 3
86.440 3
86.443 3
86.445 3
86.448 3
86.450 3
86.453 3
86.455 3
86.458 2
86.461 2
86.463 2
86.466 2
86.468 2
86.471 2
86.474 2
86.476 2
86.479 2
86.481 2
86.484 2
86.486 2
86.489 2
86.492 2
86.494 2
86.497 2
86.499 2
86.502 2
86.504 2
86.507 2
86.510 2
86.512 3
86.515 3
86.517 3
86.520 3
86.522 3
86.525 3
86.528 3
86.530 3
86.533 3
86.535 3
86.538 3
86.541 3
86.543 3
86.546 3
86.548 2
86.551 2
86.553 2
86.556 2
86.559 2
86.561 2
86.564 2
86.566 2
86.569 2
86.571 2
86.574 2
86.577 1
86.579 1
86.582 1
86.584 1
86.587 2
86.589 2
86.592 2
86.595 2
86.597 2
86.600 2
86.602 2
86.605 2
86.608 3
86.610 3
86.613 3
86.615 3
86.618 3
86.620 3
86.623 4
86.626 4
86.628 4
86.631 4
86.633 4
86.636 4
86.638 4
86.641 4
86.644 4
86.646 4
86.649 4
86.651 4
86.654 4
86.657 3
86.659 3
86.662 3
86.664 3
86.667 3
86.669 2
86.672 2
86.675 2
86.677 2
86.680 1
86.682 1
86.685 1
86.687 1
86.690 1
86.693 0
86.695 0
86.698 0
86.700 0
86.703 0
86.705 0
86.708 0
86.711 0
86.713 0
86.716 0
86.718 0
86.721 0
86.724 1
86.726 1
86.729 1
86.731 1
86.734 1
86.736 1
86.739 2
86.742 2
86.744 2
86.747 2
86.749 2
86.752 2
86.754 2
86.757 2
86.760 3
86.762 3
86.765 3
86.767 2
86.770 2
86.773 2
86.775 2
86.778 2
86.780 2
86.783 2
86.785 2
86.788 2
86.791 2
86.793 2
86.796 2
86.798 2
86.801 2
86.803 2
86.806 2
86.809 2
86.811 2
86.814 2
86.816 2
86.819 2
86.822 2
86.824 2
86.827 2
86.829 2
86.832 2
86.834 2
86.837 2
86.840 2
86.842 2
86.845 2
86.847 3
86.850 3
86.853 3
86.855 3
86.858 3
86.860 3
86.863 3
86.865 3
86.868 3
86.871 3
86.873 3
86.876 4
86.878 4
86.881 4
86.883 4
86.886 4
86.889 4
86.891 4
86.894 4
86.896 4
86.899 4
86.902 4
86.904 4
86.907 4
86.909 4
86.912 4
86.914 4
86.917 4
86.920 3
86.922 3
86.925 3
86.927 3
86.930 3
86.932 3
86.935 2
86.938 2
86.940 2
86.943 2
86.945 2
86.948 2
86.951 2
86.953 1
86.956 1
86.958 1
86.961 1
86.963 1
86.966 1
86.969 1
86.971 0
86.974 0
86.976 0
86.979 0
86.982 0
86.984 0
86.987 0
86.989 0
86.992 0
86.994 0
86.997 1
87.000 1
87.002 1
87.005 1
87.007 1
87.010 1
87.013 2
87.015 2
87.018 2
87.020 2
87.023 2
87.025 3
87.028 3
87.031 3
87.033 4
87.036 4
87.038 4
87.041 4
87.043 4
87.046 5
87.049 5
87.051 5
87.054 5
87.056 5
87.059 5
87.062 5
87.064 5
87.067 5
87.069 5
87.072 5
87.074 5
87.077 5
87.080 5
87.082 4
87.085 4
87.087 4
87.090 3
87.093 3
87.095 3
87.098 2
87.100 2
87.103 2
87.105 1
87.108 1
87.111 1
87.113 1
87.116 0
87.118 -0
87.121 -0
87.124 -0
87.126 -1
87.129 -1
87.131 -1
87.134 -1
87.136 -1
87.139 -1
87.142 -1
87.144 -1
87.147 -1
87.149 -1
87.152 -1
87.155 -0
87.157 -0
87.160 -0
87.162 0
87.165 0
87.167 0
87.170 1
87.173 1
87.175 1
87.178 1
87.180 1
87.183 1
87.185 1
87.188 1
87.191 1
87.193 2
87.196 2
87.198 2
87.201 2
87.204 1
87.206 1
87.209 1
87.211 1
87.214 1
87.216 1
87.219 2
87.222 2
87.224 2
87.227 2
87.229 2
87.232 2
87.235 2
87.237 2
87.240 2
87.242 2
87.245 2
87.247 2
87.250 2
87.253 3
87.255 3
87.258 3
87.260 3
87.263 3
87.266 3
87.268 3
87.271 3
87.273 3
87.276 3
87.278 3
87.281 3
87.284 2
87.286 2
87.289 2
87.291 2
87.294 2
87.297 2
87.299 1
87.302 1
87.304 1
87.307 0
87.309 0
87.312 -0
87.315 -0
87.317 -1
87.320 -1
87.322 -1
87.325 -2
87.328 -2
87.330 -2
87.333 -2
87.335 -2
87.338 -2
87.341 -2
87.343 -3
87.346 -3
87.348 -3
87.351 -3
87.353 -3
87.356 -3
87.359 -3
87.361 -2
87.364 -2
87.366 -2
87.369 -2
87.372 -2
87.374 -2
87.377 -2
87.379 -1
87.382 -1
87.384 -1
87.387 -0
87.390 0
87.392 0
87.395 1
87.397 1
87.400 1
87.403 2
87.405 2
87.408 2
87.410 3
87.413 3
87.415 3
87.418 3
87.421 4
87.423 4
87.426 4
87.428 4
87.431 4
87.434 4
87.436 4
87.439 4
87.441 4
87.444 4
87.446 4
87.449 4
87.452 4
87.454 4
87.457 4
87.459 4
87.462 4
87.465 3
87.467 3
87.470 3
87.472 3
87.475 2
87.477 2
87.480 2
87.483 2
87.485 1
87.488 1
87.490 1
87.493 1
87.496 1
87.498 1
87.501 0
87.503 0
87.506 0
87.509 0
87.511 0
87.514 0
87.516 -0
87.519 -0
87.521 -0
87.524 0
87.527 0
87.529 0
87.532 0
87.534 0
87.537 1
87.540 1
87.542 1
87.545 1
87.547 1
87.550 2
87.552 2
87.555 2
87.558 2
87.560 2
87.563 3
87.565 3
87.568 3
87.571 3
87.573 3
87.576 3
87.578 3
87.581 4
87.584 4
87.586 4
87.589 4
87.591 4
87.594 4
87.596 4
87.599 4
87.602 4
87.604 4
87.607 4
87.609 3
87.612 3
87.615 3
87.617 3
87.620 3
87.622 3
87.625 3
87.627 2
87.630 2
87.633 2
87.635 2
87.638 2
87.640 2
87.643 2
87.646 2
87.648 1
87.651 1
87.653 1
87.656 1
87.659 1
87.661 1
87.664 2
87.666 2
87.669 2
87.671 2
87.674 2
87.677 2
87.679 2
87.682 2
87.684 3
87.687 3
87.690 3
87.692 3
87.695 4
87.697 4
87.700 4
87.703 4
87.705 4
87.708 4
87.710 4
87.713 5
87.715 5
87.718 5
87.721 5
87.723 5
87.726 5
87.728 5
87.731 5
87.734 5
87.736 5
87.739 5
87.741 5
87.744 5
87.747 5
87.749 4
87.752 4
87.754 4
87.757 4
87.759 4
87.762 4
87.765 4
87.767 4
87.770 4
87.772 4
87.775 4
87.778 4
87.780 4
87.783 4
87.785 3
87.788 3
87.791 4
87.793 4
87.796 4
87.798 4
87.801 4
87.803 4
87.806 4
87.809 4
87.811 4
87.814 3
87.816 3
87.819 3
87.822 3
87.824 3
87.827 3
87.829 3
87.832 3
87.835 3
87.837 3
87.840 3
87.842 3
87.845 2
87.847 2
87.850 2
87.853 2
87.855 2
87.858 2
87.860 1
87.863 1
87.866 1
87.868 1
87.871 1
87.873 0
87.876 0
87.879 -0
87.881 -0
87.884 -0
87.886 -1
87.889 -1
87.891 -1
87.894 -1
87.897 -1
87.899 -1
87.902 -1
87.904 -1
87.907 -1
87.910 -1
87.912 -1
87.915 -1
87.917 -1
87.920 -1
87.923 -1
87.925 -1
87.928 -0
87.930 -0
87.933 0
87.935 0
87.938 1
87.941 1
87.943 1
87.946 1
87.948 2
87.951 2
87.954 2
87.956 3
87.959 3
87.961 3
87.964 3
87.967 3
87.969 4
87.972 4
87.974 4
87.977 4
87.979 4
87.982 5
87.985 5
87.987 5
87.990 5
87.992 5
87.995 5
87.998 5
88.000 4
88.003 4
88.005 4
88.008 4
88.011 4
88.013 4
88.016 4
88.018 3
88.021 3
88.024 3
88.026 3
88.029 2
88.031 2
88.034 2
88.036 1
88.039 1
88.042 1
88.044 1
88.047 1
88.049 0
88.052 0
88.055 0
88.057 0
88.060 -0
88.062 -0
88.065 -0
88.068 -0
88.070 -0
88.073 -0
88.075 -0
88.078 -0
88.081 -0
88.083 -0
88.086 -0
88.088 -0
88.091 -0
88.093 -0
88.096 -0
88.099 -0
88.101 -0
88.104 -0
88.106 -0
88.109 -0
88.112 -0
88.114 -0
88.117 -0
88.119 -0
88.122 -0
88.125 -0
88.127 -0
88.130 -0
88.132 -0
88.135 -0
88.138 -0
88.140 -0
88.143 -0
88.145 -0
88.148 -0
88.150 -0
88.153 -0
88.156 0
88.158 0
88.161 0
88.163 1
88.166 1
88.169 1
88.171 1
88.174 1
88.176 2
88.179 2
88.182 2
88.184 2
88.187 2
88.189 3
88.192 3
88.195 3
88.197 3
88.200 3
88.202 3
88.205 3
88.207 3
88.210 3
88.213 4
88.215 3
88.218 3
88.220 3
88.223 3
88.226 3
88.228 3
88.231 3
88.233 3
88.236 3
88.239 3
88.241 3
88.244 3
88.246 3
88.249 3
88.252 3
88.254 3
88.257 3
88.259 3
88.262 3
88.265 3
88.267 3
88.270 3
88.272 3
88.275 3
88.277 3
88.280 3
88.283 4
88.285 4
88.288 4
88.290 4
88.293 4
88.296 4
88.298 3
88.301 3
88.303 3
88.306 3
88.309 3
88.311 3
88.314 3
88.316 3
88.319 3
88.322 3
88.324 3
88.327 3
88.329 3
88.332 3
88.335 3
88.337 3
88.340 3
88.342 3
88.345 3
88.347 3
88.350 3
88.353 3
88.355 3
88.358 3
88.360 3
88.363 3
88.366 3
88.368 3
88.371 3
88.373 4
88.376 4
88.379 4
88.381 4
88.384 4
88.386 4
88.389 4
88.392 4
88.394 4
88.397 4
88.399 4
88.402 4
88.405 4
88.407 4
88.410 4
88.412 4
88.415 4
88.418 4
88.420 3
88.423 3
88.425 3
88.428 3
88.430 3
88.433 3
88.436 3
88.438 2
88.441 2
88.443 2
88.446 2
88.449 2
88.451 2
88.454 2
88.456 2
88.459 2
88.462 2
88.464 2
88.467 2
88.469 2
88.472 2
88.475 2
88.477 2
88.480 2
88.482 2
88.485 2
88.488 3
88.490 3
88.493 3
88.495 3
88.498 3
88.501 3
88.503 3
88.506 3
88.508 3
88.511 3
88.513 3
88.516 4
88.519 4
88.521 4
88.524 4
88.526 4
88.529 4
88.532 3
88.534 3
88.537 3
88.539 3
88.542 3
88.545 3
88.547 3
88.550 3
88.552 3
88.555 2
88.558 2
88.560 2
88.563 2
88.565 2
88.568 2
88.571 1
88.573 1
88.576 1
88.578 1
88.581 1
88.584 0
88.586 0
88.589 -0
88.591 -0
88.594 -0
88.597 -1
88.599 -1
88.602 -1
88.604 -1
88.607 -1
88.610 -1
88.612 -1
88.615 -1
88.617 -1
88.620 -1
88.622 -1
88.625 -1
88.628 -1
88.630 -1
88.633 -1
88.635 -1
88.638 -0
88.641 -0
88.643 -0
88.646 0
88.648 0
88.651 0
88.654 1
88.656 1
88.659 1
88.661 1
88.664 1
88.667 1
88.669 1
88.672 2
88.674 2
88.677 2
88.680 2
88.682 2
88.685 2
88.687 2
88.690 1
88.693 1
88.695 1
88.698 1
88.700 1
88.703 1
88.706 1
88.708 1
88.711 1
88.713 1
88.716 0
88.719 0
88.721 0
88.724 0
88.726 0
88.729 0
88.732 0
88.734 0
88.737 0
88.739 0
88.742 0
88.745 0
88.747 0
88.750 1
88.752 1
88.755 1
88.757 1
88.760 1
88.763 1
88.765 2
88.768 2
88.770 2
88.773 2
88.776 2
88.778 3
88.781 3
88.783 3
88.786 3
88.789 3
88.791 3
88.794 3
88.796 4
88.799 4
88.802 4
88.804 4
88.807 4
88.809 4
88.812 4
88.815 4
88.817 4
88.820 4
88.822 4
88.825 4
88.828 3
88.830 3
88.833 3
88.835 3
88.838 3
88.841 2
88.843 2
88.846 2
88.848 2
88.851 2
88.854 1
88.856 1
88.859 1
88.861 1
88.864 1
88.867 1
88.869 1
88.872 1
88.874 1
88.877 1
88.880 1
88.882 1
88.885 1
88.887 1
88.890 1
88.893 1
88.895 2
88.898 2
88.900 2
88.903 2
88.906 2
88.908 3
88.911 3
88.913 3
88.916 3
88.919 3
88.921 3
88.924 4
88.926 4
88.929 4
88.932 4
88.934 4
88.937 3
88.939 3
88.942 3
88.945 3
88.947 3
88.950 3
88.952 3
88.955 2
88.958 2
88.960 2
88.963 2
88.965 1
88.968 1
88.971 1
88.973 1
88.976 1
88.978 1
88.981 1
88.983 1
88.986 1
88.989 1
88.991 1
88.994 1
88.996 1
88.999 1
89.002 1
89.004 1
89.007 1
89.009 1
89.012 1
89.015 1
89.017 1
89.020 1
89.022 1
89.025 1
89.028 1
89.030 1
89.033 1
89.035 1
89.038 1
89.041 1
89.043 1
89.046 1
89.048 1
89.051 1
89.054 1
89.056 1
89.059 1
89.061 1
89.064 1
89.067 1
89.069 1
89.072 1
89.074 1
89.077 1
89.080 1
89.082 1
89.085 1
89.087 1
89.090 1
89.093 1
89.095 1
89.098 1
89.100 1
89.103 1
89.106 1
89.108 1
89.111 1
89.113 1
89.116 1
89.119 1
89.121 1
89.124 1
89.126 1
89.129 1
89.132 1
89.134 1
89.137 1
89.139 1
89.142 1
89.145 1
89.147 1
89.150 1
89.152 1
89.155 1
89.158 1
89.160 1
89.163 1
89.165 2
89.168 2
89.171 2
89.173 2
89.176 2
89.178 2
89.181 2
89.184 2
89.186 3
89.189 3
89.191 3
89.194 3
89.197 3
89.199 3
89.202 3
89.204 3
89.207 3
89.210 3
89.212 3
89.215 3
89.217 3
89.220 3
89.223 3
89.225 3
89.228 3
89.230 3
89.233 2
89.236 2
89.238 2
89.241 2
89.243 2
89.246 3
89.249 3
89.251 3
89.254 3
89.256 3
89.259 3
89.262 3
89.264 3
89.267 3
89.269 3
89.272 3
89.275 3
89.277 3
89.280 3
89.283 3
89.285 3
89.288 4
89.290 3
89.293 3
89.296 3
89.298 3
89.301 3
89.303 3
89.306 3
89.309 3
89.311 3
89.314 3
89.316 3
89.319 3
89.322 2
89.324 2
89.327 2
89.329 2
89.332 2
89.335 1
89.337 1
89.340 1
89.342 1
89.345 1
89.348 1
89.350 1
89.353 1
89.355 1
89.358 1
89.361 1
89.363 1
89.366 1
89.368 1
89.371 1
89.374 1
89.376 1
89.379 1
89.381 1
89.384 1
89.387 1
89.389 1
89.392 1
89.394 1
89.397 1
89.400 1
89.402 1
89.405 1
89.407 1
89.410 1
89.413 1
89.415 1
89.418 1
89.420 1
89.423 1
89.426 1
89.428 1
89.431 1
89.433 1
89.436 1
89.439 1
89.441 0
89.444 0
89.446 0
89.449 -0
89.452 -0
89.454 -0
89.457 -0
89.459 -1
89.462 -1
89.465 -1
89.467 -1
89.470 -1
89.472 -1
89.475 -1
89.478 -1
89.480 -1
89.483 -1
89.485 -1
89.488 -1
89.491 -1
89.493 -1
89.496 -1
89.498 -1
89.501 -1
89.504 -1
89.506 -0
89.509 -0
89.512 -0
89.514 0
89.517 0
89.519 0
89.522 1
89.525 1
89.527 1
89.530 1
89.532 1
89.535 1
89.538 1
89.540 1
89.543 1
89.545 1
89.548 1
89.551 1
89.553 0
89.556 0
89.558 0
89.561 0
89.564 0
89.566 0
89.569 0
89.571 -0
89.574 -0
89.577 -0
89.579 -0
89.582 -0
89.584 -0
89.587 -0
89.590 -0
89.592 -0
89.595 0
89.597 0
89.600 0
89.603 1
89.605 1
89.608 1
89.610 1
89.613 1
89.616 2
89.618 2
89.621 2
89.623 3
89.626 3
89.629 3
89.631 3
89.634 3
89.637 4
89.639 4
89.642 4
89.644 4
89.647 4
89.650 4
89.652 4
89.655 4
89.657 4
89.660 4
89.663 3
89.665 3
89.668 3
89.670 3
89.673 3
89.676 2
89.678 2
89.681 2
89.683 2
89.686 2
89.689 1
89.691 1
89.694 1
89.696 0
89.699 0
89.702 0
89.704 -0
89.707 -0
89.709 -1
89.712 -1
89.715 -1
89.717 -1
89.720 -1
89.722 -1
89.725 -1
89.728 -1
89.730 -1
89.733 -1
89.735 -1
89.738 -1
89.741 -1
89.743 -1
89.746 -1
89.749 -1
89.751 -1
89.754 -1
89.756 -1
89.759 -0
89.762 -0
89.764 -0
89.767 -0
89.769 -0
89.772 0
89.775 0
89.777 0
89.780 1
89.782 1
89.785 1
89.788 1
89.790 1
89.793 1
89.795 1
89.798 2
89.801 2
89.803 2
89.806 2
89.808 2
89.811 2
89.814 2
89.816 2
89.819 2
89.821 2
89.824 2
89.827 2
89.829 2
89.832 2
89.835 2
89.837 2
89.840 2
89.842 2
89.845 2
89.848 2
89.850 2
89.853 2
89.855 2
89.858 2
89.861 2
89.863 2
89.866 2
89.868 1
89.871 1
89.874 1
89.876 1
89.879 1
89.881 1
89.884 1
89.887 1
89.889 1
89.892 1
89.894 1
89.897 1
89.900 1
89.902 1
89.905 1
89.907 0
89.910 0
89.913 0
89.915 0
89.918 0
89.921 0
89.923 0
89.926 0
89.928 0
89.931 0
89.934 0
89.936 1
89.939 1
89.941 1
89.944 1
89.947 1
89.949 1
89.952 1
89.954 1
89.957 1
89.960 1
89.962 1
89.965 1
89.967 1
89.970 1
89.973 1
89.975 1
89.978 1
89.981 1
89.983 1
89.986 1
89.988 0
89.991 0
89.994 0
89.996 0
89.999 0
90.001 -0
90.004 -0
90.007 -0
90.009 -0
90.012 -0
90.014 -1
90.017 -1
90.020 -1
90.022 -1
90.025 -1
90.027 -1
90.030 -1
90.033 -1
90.035 -1
90.038 -1
90.040 -1
90.043 -1
90.046 -1
90.048 -1
90.051 -1
90.054 -0
90.056 -0
90.059 -0
90.061 -0
90.064 -0
90.067 0
90.069 0
90.072 0
90.074 1
90.077 1
90.080 1
90.082 1
90.085 1
90.087 1
90.090 2
90.093 2
90.095 2
90.098 2
90.100 2
90.103 2
90.106 3
90.108 3
90.111 3
90.114 3
90.116 3
90.119 3
90.121 3
90.124 4
90.127 4
90.129 4
90.132 4
90.134 4
90.137 4
90.140 4
90.142 4
90.145 4
90.147 4
90.150 4
90.153 4
90.155 4
90.158 4
90.160 4
90.163 4
90.166 4
90.168 4
90.171 4
90.174 3
90.176 3
90.179 3
90.181 3
90.184 3
90.187 3
90.189 3
90.192 2
90.194 2
90.197 2
90.200 2
90.202 2
90.205 1
90.207 1
90.210 1
90.213 1
90.215 1
90.218 1
90.220 1
90.223 1
90.226 1
90.228 1
90.231 1
90.234 1
90.236 1
90.239 1
90.241 1
90.244 1
90.247 1
90.249 1
90.252 1
90.254 1
90.257 1
90.260 2
90.262 2
90.265 2
90.267 2
90.270 2
90.273 2
90.275 2
90.278 2
90.281 2
90.283 2
90.286 2
90.288 2
90.291 3
90.294 3
90.296 3
90.299 3
90.301 3
90.304 3
90.307 3
90.309 3
90.312 3
90.314 3
90.317 3
90.320 2
90.322 2
90.325 2
90.328 2
90.330 2
90.333 2
90.335 1
90.338 1
90.341 1
90.343 1
90.346 1
90.348 0
90.351 0
90.354 -0
90.356 -0
90.359 -1
90.361 -1
90.364 -1
90.367 -1
90.369 -1
90.372 -1
90.375 -2
90.377 -2
90.380 -2
90.382 -2
90.385 -2
90.388 -2
90.390 -2
90.393 -1
90.395 -1
90.398 -1
90.401 -1
90.403 -0
90.406 -0
90.408 0
90.411 1
90.414 1
90.416 2
90.419 2
90.422 2
90.424 3
90.427 3
90.429 4
90.432 4
90.435 4
90.437 4
90.440 5
90.442 5
90.445 5
90.448 5
90.450 5
90.453 5
90.455 5
90.458 5
90.461 5
90.463 5
90.466 5
90.469 5
90.471 5
90.474 4
90.476 4
90.479 4
90.482 4
90.484 3
90.487 3
90.489 3
90.492 3
90.495 2
90.497 2
90.500 2
90.502 2
90.505 2
90.508 1
90.510 1
90.513 1
90.516 1
90.518 1
90.521 1
90.523 1
90.526 1
90.529 1
90.531 1
90.534 1
90.536 1
90.539 1
90.542 1
90.544 2
90.547 2
90.549 2
90.552 2
90.555 2
90.557 2
90.560 2
90.563 2
90.565 1
90.568 1
90.570 1
90.573 1
90.576 1
90.578 1
90.581 1
90.583 1
90.586 1
90.589 1
90.591 1
90.594 1
90.597 1
90.599 1
90.602 1
90.604 1
90.607 1
90.610 1
90.612 1
90.615 1
90.617 1
90.620 1
90.623 1
90.625 1
90.628 1
90.630 1
90.633 1
90.636 1
90.638 1
90.641 1
90.644 1
90.646 1
90.649 1
90.651 2
90.654 2
90.657 2
90.659 2
90.662 2
90.664 2
90.667 2
90.670 2
90.672 3
90.675 3
90.678 3
90.680 3
90.683 3
90.685 3
90.688 3
90.691 3
90.693 3
90.696 3
90.698 3
90.701 2
90.704 2
90.706 2
90.709 2
90.712 2
90.714 2
90.717 2
90.719 2
90.722 2
90.725 1
90.727 1
90.730 1
90.732 1
90.735 1
90.738 1
90.740 1
90.743 0
90.746 0
90.748 0
90.751 0
90.753 -0
90.756 -0
90.759 -0
90.761 -0
90.764 -0
90.766 -0
90.769 -0
90.772 -0
90.774 0
90.777 0
90.779 0
90.782 0
90.785 1
90.787 1
90.790 1
90.793 1
90.795 1
90.798 1
90.800 1
90.803 1
90.806 1
90.808 1
90.811 1
90.813 1
90.816 1
90.819 1
90.821 1
90.824 1
90.827 1
90.829 1
90.832 1
90.834 1
90.837 1
90.840 1
90.842 1
90.845 1
90.847 1
90.850 1
90.853 0
90.855 0
90.858 0
90.861 0
90.863 0
90.866 0
90.868 0
90.871 0
90.874 0
90.876 0
90.879 0
90.881 0
90.884 1
90.887 1
90.889 1
90.892 1
90.895 1
90.897 1
90.900 2
90.902 2
90.905 2
90.908 2
90.910 2
90.913 2
90.915 2
90.918 2
90.921 2
90.923 2
90.926 2
90.929 2
90.931 2
90.934 2
90.936 2
90.939 2
90.942 2
90.944 2
90.947 2
90.949 1
90.952 1
90.955 1
90.957 1
90.960 1
90.963 1
90.965 1
90.968 1
90.970 1
90.973 1
90.976 1
90.978 1
90.981 1
90.984 1
90.986 1
90.989 1
90.991 1
90.994 1
90.997 1
90.999 1
91.002 1
91.004 1
91.007 1
91.010 1
91.012 1
91.015 1
91.018 1
91.020 1
91.023 1
91.025 1
91.028 1
91.031 1
91.033 1
91.036 1
91.038 1
91.041 1
91.044 1
91.046 1
91.049 1
91.052 1
91.054 1
91.057 1
91.059 1
91.062 0
91.065 0
91.067 0
91.070 0
91.072 0
91.075 0
91.078 0
91.080 0
91.083 0
91.086 0
91.088 0
91.091 1
91.093 1
91.096 1
91.099 1
91.101 1
91.104 1
91.106 1
91.109 1
91.112 1
91.114 1
91.117 1
91.120 1
91.122 1
91.125 1
91.127 1
91.130 1
91.133 1
91.135 1
91.138 1
91.141 1
91.143 1
91.146 1
91.148 1
91.151 1
91.154 1
91.156 1
91.159 1
91.161 1
91.164 1
91.167 1
91.169 1
91.172 1
91.175 1
91.177 1
91.180 1
91.182 1
91.185 0
91.188 0
91.190 0
91.193 0
91.196 0
91.198 0
91.201 0
91.203 0
91.206 0
91.209 1
91.211 1
91.214 1
91.216 1
91.219 1
91.222 1
91.224 1
91.227 1
91.230 1
91.232 1
91.235 1
91.237 1
91.240 1
91.243 1
91.245 1
91.248 1
91.250 2
91.253 2
91.256 2
91.258 2
91.261 2
91.264 2
91.266 2
91.269 2
91.271 2
91.274 2
91.277 2
91.279 2
91.282 2
91.285 2
91.287 2
91.290 2
91.292 2
91.295 2
91.298 2
91.300 2
91.303 2
91.305 2
91.308 2
91.311 2
91.313 2
91.316 1
91.319 1
91.321 1
91.324 1
91.326 1
91.329 1
91.332 1
91.334 1
91.337 1
91.340 1
91.342 1
91.345 1
91.347 1
91.350 1
91.353 1
91.355 1
91.358 1
91.361 0
91.363 0
91.366 0
91.368 0
91.371 1
91.374 1
91.376 1
91.379 1
91.381 1
91.384 1
91.387 1
91.389 1
91.392 1
91.395 1
91.397 1
91.400 1
91.402 1
91.405 2
91.408 2
91.410 2
91.413 2
91.416 1
91.418 1
91.421 1
91.423 1
91.426 1
91.429 1
91.431 1
91.434 1
91.436 1
91.439 1
91.442 1
91.444 1
91.447 1
91.450 1
91.452 1
91.455 1
91.457 1
91.460 1
91.463 1
91.465 1
91.468 1
91.471 1
91.473 1
91.476 1
91.478 1
91.481 1
91.484 1
91.486 2
91.489 2
91.492 2
91.494 2
91.497 2
91.499 3
91.502 3
91.505 3
91.507 3
91.510 3
91.512 4
91.515 4
91.518 4
91.520 4
91.523 4
91.526 5
91.528 5
91.531 5
91.533 5
91.536 5
91.539 5
91.541 5
91.544 5
91.547 5
91.549 5
91.552 5
91.554 5
91.557 5
91.560 5
91.562 5
91.565 5
91.568 5
91.570 5
91.573 5
91.575 5
91.578 5
91.581 5
91.583 5
91.586 5
91.589 4
91.591 4
91.594 4
91.596 4
91.599 4
91.602 4
91.604 4
91.607 4
91.609 3
91.612 3
91.615 3
91.617 3
91.620 3
91.623 3
91.625 3
91.628 3
91.630 3
91.633 3
91.636 2
91.638 2
91.641 2
91.644 2
91.646 2
91.649 2
91.651 2
91.654 2
91.657 2
91.659 2
91.662 2
91.665 1
91.667 1
91.670 1
91.672 1
91.675 1
91.678 1
91.680 1
91.683 1
91.686 1
91.688 1
91.691 1
91.693 1
91.696 1
91.699 1
91.701 1
91.704 1
91.707 1
91.709 1
91.712 1
91.714 1
91.717 1
91.720 1
91.722 1
91.725 1
91.727 1
91.730 1
91.733 1
91.735 1
91.738 1
91.741 1
91.743 1
91.746 0
91.748 0
91.751 0
91.754 0
91.756 0
91.759 0
91.762 0
91.764 0
91.767 -0
91.769 -0
91.772 -0
91.775 -0
91.777 0
91.780 0
91.783 0
91.785 0
91.788 0
91.790 0
91.793 0
91.796 0
91.798 1
91.801 1
91.804 1
91.806 1
91.809 1
91.811 1
91.814 1
91.817 2
91.819 2
91.822 2
91.825 2
91.827 2
91.830 3
91.832 3
91.835 3
91.838 3
91.840 3
91.843 3
91.846 3
91.848 3
91.851 3
91.853 3
91.856 3
91.859 3
91.861 3
91.864 3
91.867 3
91.869 3
91.872 3
91.874 2
91.877 2
91.880 2
91.882 2
91.885 2
91.888 2
91.890 2
91.893 1
91.895 1
91.898 1
91.901 1
91.903 1
91.906 1
91.909 1
91.911 1
91.914 1
91.916 0
91.919 0
91.922 0
91.924 0
91.927 -0
91.930 -0
91.932 -0
91.935 -0
91.937 -1
91.940 -1
91.943 -1
91.945 -1
91.948 -1
91.951 -1
91.953 -1
91.956 -1
91.958 -1
91.961 -1
91.964 -1
91.966 -1
91.969 -1
91.972 -1
91.974 -1
91.977 -0
91.979 -0
91.982 -0
91.985 0
91.987 1
91.990 1
91.993 1
91.995 1
91.998 2
92.000 2
92.003 2
92.006 3
92.008 3
92.011 4
92.014 4
92.016 4
92.019 5
92.021 5
92.024 5
92.027 5
92.029 5
92.032 5
92.035 5
92.037 5
92.040 5
92.042 5
92.045 5
92.048 5
92.050 4
92.053 4
92.056 4
92.058 3
92.061 3
92.063 3
92.066 2
92.069 2
92.071 2
92.074 2
92.077 1
92.079 1
92.082 1
92.084 1
92.087 0
92.090 0
92.092 0
92.095 0
92.098 -0
92.100 -0
92.103 -0
92.105 -0
92.108 0
92.111 0
92.113 0
92.116 0
92.119 0
92.121 0
92.124 1
92.126 1
92.129 1
92.132 1
92.134 1
92.137 1
92.140 1
92.142 2
92.145 2
92.147 2
92.150 2
92.153 2
92.155 2
92.158 2
92.161 2
92.163 2
92.166 2
92.168 2
92.171 2
92.174 2
92.176 1
92.179 1
92.182 1
92.184 1
92.187 1
92.189 1
92.192 1
92.195 1
92.197 1
92.200 1
92.203 1
92.205 1
92.208 1
92.210 1
92.213 1
92.216 1
92.218 1
92.221 1
92.224 1
92.226 1
92.229 1
92.232 1
92.234 1
92.237 1
92.239 2
92.242 2
92.245 2
92.247 2
92.250 2
92.253 2
92.255 2
92.258 3
92.260 3
92.263 3
92.266 3
92.268 3
92.271 3
92.274 3
92.276 3
92.279 3
92.281 3
92.284 3
92.287 3
92.289 3
92.292 3
92.295 3
92.297 3
92.300 3
92.302 3
92.305 3
92.308 2
92.310 2
92.313 2
92.316 2
92.318 2
92.321 2
92.323 2
92.326 2
92.329 2
92.331 1
92.334 1
92.337 1
92.339 1
92.342 1
92.345 1
92.347 1
92.350 1
92.352 2
92.355 2
92.358 2
92.360 2
92.363 2
92.366 2
92.368 2
92.371 2
92.373 2
92.376 2
92.379 2
92.381 2
92.384 2
92.387 2
92.389 2
92.392 2
92.394 2
92.397 2
92.400 3
92.402 2
92.405 2
92.408 2
92.410 2
92.413 2
92.415 2
92.418 2
92.421 2
92.423 2
92.426 2
92.429 2
92.431 2
92.434 1
92.437 1
92.439 1
92.442 1
92.444 1
92.447 1
92.450 1
92.452 1
92.455 1
92.458 1
92.460 1
92.463 1
92.465 1
92.468 1
92.471 1
92.473 0
92.476 0
92.479 0
92.481 0
92.484 0
92.486 0
92.489 0
92.492 0
92.494 1
92.497 1
92.500 1
92.502 1
92.505 1
92.508 1
92.510 2
92.513 2
92.515 2
92.518 2
92.521 2
92.523 2
92.526 3
92.529 3
92.531 3
92.534 3
92.536 3
92.539 3
92.542 3
92.544 4
92.547 4
92.550 4
92.552 4
92.555 4
92.557 4
92.560 4
92.563 4
92.565 4
92.568 4
92.571 4
92.573 4
92.576 3
92.579 3
92.581 3
92.584 3
92.586 3
92.589 2
92.592 2
92.594 2
92.597 1
92.600 1
92.602 1
92.605 1
92.607 0
92.610 0
92.613 -0
92.615 -0
92.618 -0
92.621 -1
92.623 -1
92.626 -1
92.629 -1
92.631 -1
92.634 -1
92.636 -1
92.639 -1
92.642 -1
92.644 -1
92.647 -1
92.650 -1
92.652 -1
92.655 -1
92.657 -1
92.660 -1
92.663 -1
92.665 -1
92.668 -0
92.671 -0
92.673 -0
92.676 0
92.678 0
92.681 1
92.684 1
92.686 1
92.689 1
92.692 1
92.694 2
92.697 2
92.700 2
92.702 2
92.705 2
92.707 3
92.710 3
92.713 3
92.715 3
92.718 3
92.721 4
92.723 4
92.726 4
92.728 4
92.731 4
92.734 4
92.736 4
92.739 4
92.742 4
92.744 4
92.747 4
92.750 4
92.752 3
92.755 3
92.757 3
92.760 3
92.763 3
92.765 3
92.768 3
92.771 2
92.773 2
92.776 2
92.779 2
92.781 2
92.784 1
92.786 1
92.789 1
92.792 1
92.794 1
92.797 1
92.800 1
92.802 1
92.805 1
92.807 1
92.810 1
92.813 1
92.815 1
92.818 1
92.821 2
92.823 2
92.826 2
92.829 2
92.831 2
92.834 3
92.836 3
92.839 3
92.842 3
92.844 4
92.847 4
92.850 4
92.852 4
92.855 4
92.857 4
92.860 4
92.863 4
92.865 4
92.868 4
92.871 4
92.873 4
92.876 4
92.879 4
92.881 4
92.884 4
92.886 4
92.889 4
92.892 4
92.894 4
92.897 4
92.900 4
92.902 4
92.905 4
92.908 4
92.910 4
92.913 4
92.915 4
92.918 3
92.921 3
92.923 3
92.926 3
92.929 3
92.931 3
92.934 3
92.936 3
92.939 3
92.942 2
92.944 2
92.947 2
92.950 2
92.952 2
92.955 2
92.958 2
92.960 1
92.963 1
92.965 1
92.968 1
92.971 1
92.973 1
92.976 1
92.979 1
92.981 1
92.984 0
92.987 0
92.989 0
92.992 0
92.994 -0
92.997 -0
93.000 -0
93.002 -0
93.005 -0
93.008 -0
93.010 -0
93.013 -0
93.015 -0
93.018 0
93.021 0
93.023 0
93.026 0
93.029 0
93.031 0
93.034 0
93.037 0
93.039 0
93.042 0
93.044 0
93.047 0
93.050 0
93.052 0
93.055 0
93.058 0
93.060 0
93.063 0
93.066 -0
93.068 -0
93.071 -0
93.073 -0
93.076 -0
93.079 -0
93.081 -0
93.084 -0
93.087 -0
93.089 -0
93.092 -0
93.095 -0
93.097 -1
93.100 -1
93.102 -1
93.105 -1
93.108 -1
93.110 -1
93.113 -1
93.116 -1
93.118 -0
93.121 -0
93.124 -0
93.126 -0
93.129 0
93.131 0
93.134 0
93.137 0
93.139 0
93.142 1
93.145 1
93.147 1
93.150 1
93.152 1
93.155 1
93.158 1
93.160 1
93.163 2
93.166 2
93.168 2
93.171 2
93.174 2
93.176 2
93.179 2
93.181 2
93.184 2
93.187 2
93.189 2
93.192 2
93.195 2
93.197 2
93.200 2
93.203 2
93.205 2
93.208 2
93.210 1
93.213 1
93.216 1
93.218 1
93.221 1
93.224 1
93.226 2
93.229 2
93.232 2
93.234 2
93.237 2
93.239 2
93.242 2
93.245 2
93.247 3
93.250 3
93.253 3
93.255 3
93.258 3
93.261 3
93.263 3
93.266 3
93.268 3
93.271 4
93.274 4
93.276 4
93.279 4
93.282 4
93.284 4
93.287 3
93.290 3
93.292 3
93.295 3
93.297 3
93.300 3
93.303 3
93.305 3
93.308 3
93.311 2
93.313 2
93.316 2
93.319 2
93.321 2
93.324 1
93.326 1
93.329 1
93.332 1
93.334 0
93.337 0
93.340 0
93.342 0
93.345 0
93.348 0
93.350 -0
93.353 -0
93.355 -0
93.358 -0
93.361 0
93.363 0
93.366 0
93.369 0
93.371 0
93.374 0
93.377 0
93.379 0
93.382 0
93.385 0
93.387 0
93.390 0
93.392 0
93.395 0
93.398 0
93.400 0
93.403 0
93.406 0
93.408 0
93.411 0
93.414 0
93.416 -0
93.419 -0
93.421 -0
93.424 -0
93.427 -0
93.429 -1
93.432 -1
93.435 -1
93.437 -1
93.440 -1
93.443 -1
93.445 -1
93.448 -1
93.450 -1
93.453 -1
93.456 -1
93.458 -1
93.461 -1
93.464 -1
93.466 -1
93.469 -0
93.472 -0
93.474 -0
93.477 -0
93.479 0
93.482 0
93.485 0
93.487 0
93.490 1
93.493 1
93.495 1
93.498 1
93.501 1
93.503 1
93.506 1
93.508 2
93.511 2
93.514 2
93.516 2
93.519 2
93.522 2
93.524 3
93.527 3
93.530 3
93.532 3
93.535 3
93.538 3
93.540 3
93.543 3
93.545 3
93.548 3
93.551 3
93.553 3
93.556 3
93.559 3
93.561 3
93.564 3
93.567 3
93.569 3
93.572 3
93.574 3
93.577 3
93.580 3
93.582 3
93.585 2
93.588 2
93.590 2
93.593 2
93.596 2
93.598 2
93.601 1
93.603 1
93.606 1
93.609 1
93.611 1
93.614 1
93.617 1
93.619 1
93.622 1
93.625 1
93.627 1
93.630 1
93.633 1
93.635 1
93.638 1
93.640 2
93.643 2
93.646 2
93.648 2
93.651 2
93.654 2
93.656 3
93.659 3
93.662 3
93.664 3
93.667 3
93.669 3
93.672 3
93.675 3
93.677 4
93.680 4
93.683 4
93.685 4
93.688 3
93.691 3
93.693 3
93.696 3
93.699 3
93.701 3
93.704 3
93.706 3
93.709 2
93.712 2
93.714 2
93.717 2
93.720 2
93.722 2
93.725 1
93.728 1
93.730 1
93.733 1
93.735 1
93.738 1
93.741 0
93.743 0
93.746 0
93.749 0
93.751 0
93.754 0
93.757 0
93.759 1
93.762 1
93.765 1
93.767 1
93.770 1
93.772 1
93.775 1
93.778 1
93.780 1
93.783 1
93.786 1
93.788 1
93.791 1
93.794 1
93.796 1
93.799 1
93.802 1
93.804 1
93.807 1
93.809 1
93.812 1
93.815 1
93.817 1
93.820 1
93.823 1
93.825 1
93.828 1
93.831 0
93.833 0
93.836 0
93.838 0
93.841 0
93.844 0
93.846 0
93.849 0
93.852 0
93.854 0
93.857 0
93.860 0
93.862 0
93.865 0
93.868 0
93.870 1
93.873 1
93.875 1
93.878 1
93.881 1
93.883 1
93.886 1
93.889 1
93.891 1
93.894 1
93.897 1
93.899 1
93.902 1
93.905 1
93.907 1
93.910 1
93.912 1
93.915 1
93.918 1
93.920 1
93.923 1
93.926 1
93.928 1
93.931 1
93.934 1
93.936 1
93.939 1
93.942 1
93.944 1
93.947 1
93.949 1
93.952 1
93.955 1
93.957 1
93.960 0
93.963 0
93.965 0
93.968 0
93.971 0
93.973 0
93.976 0
93.979 -0
93.981 -0
93.984 -0
93.986 -0
93.989 -0
93.992 -0
93.994 -0
93.997 -0
94.000 -0
94.002 -0
94.005 -0
94.008 -0
94.010 -0
94.013 -0
94.016 0
94.018 0
94.021 1
94.023 1
94.026 1
94.029 1
94.031 1
94.034 2
94.037 2
94.039 2
94.042 2
94.045 2
94.047 2
94.050 2
94.053 2
94.055 3
94.058 3
94.060 3
94.063 3
94.066 3
94.068 2
94.071 2
94.074 2
94.076 2
94.079 2
94.082 2
94.084 2
94.087 1
94.090 1
94.092 1
94.095 1
94.097 0
94.100 0
94.103 -0
94.105 -0
94.108 -0
94.111 -1
94.113 -1
94.116 -1
94.119 -1
94.121 -1
94.124 -1
94.127 -1
94.129 -1
94.132 -1
94.134 -1
94.137 -1
94.140 -0
94.142 -0
94.145 -0
94.148 0
94.150 0
94.153 1
94.156 1
94.158 1
94.161 1
94.164 1
94.166 2
94.169 2
94.171 2
94.174 2
94.177 2
94.179 2
94.182 3
94.185 3
94.187 3
94.190 3
94.193 3
94.195 3
94.198 3
94.201 3
94.203 3
94.206 3
94.209 3
94.211 3
94.214 2
94.216 2
94.219 2
94.222 2
94.224 2
94.227 2
94.230 2
94.232 1
94.235 1
94.238 1
94.240 1
94.243 1
94.246 1
94.248 1
94.251 1
94.253 1
94.256 1
94.259 1
94.261 1
94.264 1
94.267 1
94.269 1
94.272 1
94.275 1
94.277 1
94.280 1
94.283 1
94.285 1
94.288 1
94.291 1
94.293 1
94.296 1
94.298 1
94.301 1
94.304 1
94.306 1
94.309 1
94.312 1
94.314 1
94.317 0
94.320 0
94.322 0
94.325 0
94.328 0
94.330 0
94.333 0
94.335 0
94.338 0
94.341 0
94.343 0
94.346 0
94.349 0
94.351 0
94.354 -0
94.357 -0
94.359 -0
94.362 -0
94.365 -0
94.367 -0
94.370 -0
94.373 -0
94.375 -0
94.378 -0
94.380 -0
94.383 -0
94.386 -0
94.388 -0
94.391 -0
94.394 -0
94.396 0
94.399 0
94.402 0
94.404 0
94.407 1
94.410 1
94.412 1
94.415 1
94.418 1
94.420 1
94.423 2
94.425 2
94.428 2
94.431 2
94.433 2
94.436 2
94.439 2
94.441 2
94.444 2
94.447 3
94.449 3
94.452 3
94.455 3
94.457 3
94.460 3
94.462 2
94.465 2
94.468 2
94.470 2
94.473 2
94.476 2
94.478 1
94.481 1
94.484 1
94.486 1
94.489 1
94.492 1
94.494 0
94.497 0
94.500 0
94.502 0
94.505 0
94.507 0
94.510 0
94.513 1
94.515 1
94.518 1
94.521 1
94.523 1
94.526 1
94.529 1
94.531 1
94.534 2
94.537 2
94.539 2
94.542 2
94.545 2
94.547 2
94.550 3
94.553 3
94.555 3
94.558 3
94.560 3
94.563 3
94.566 3
94.568 3
94.571 4
94.574 4
94.576 4
94.579 4
94.582 3
94.584 3
94.587 3
94.590 3
94.592 3
94.595 3
94.598 3
94.600 3
94.603 2
94.605 2
94.608 2
94.611 2
94.613 2
94.616 2
94.619 1
94.621 1
94.624 1
94.627 1
94.629 1
94.632 0
94.635 0
94.637 0
94.640 -0
94.643 -0
94.645 -0
94.648 -1
94.650 -1
94.653 -1
94.656 -1
94.658 -1
94.661 -1
94.664 -1
94.666 -1
94.669 -1
94.672 -1
94.674 -1
94.677 -1
94.680 -1
94.682 -0
94.685 -0
94.688 -0
94.690 0
94.693 0
94.696 0
94.698 1
94.701 1
94.703 1
94.706 1
94.709 2
94.711 2
94.714 2
94.717 2
94.719 3
94.722 3
94.725 3
94.727 3
94.730 3
94.733 4
94.735 4
94.738 4
94.741 4
94.743 4
94.746 4
94.748 4
94.751 4
94.754 4
94.756 4
94.759 4
94.762 4
94.764 4
94.767 4
94.770 4
94.772 3
94.775 3
94.778 3
94.780 3
94.783 3
94.786 3
94.788 3
94.791 3
94.794 3
94.796 2
94.799 2
94.801 2
94.804 2
94.807 2
94.809 2
94.812 2
94.815 2
94.817 1
94.820 1
94.823 1
94.825 1
94.828 1
94.831 0
94.833 0
94.836 0
94.839 0
94.841 0
94.844 0
94.847 0
94.849 0
94.852 0
94.854 0
94.857 0
94.860 0
94.862 0
94.865 0
94.868 0
94.870 1
94.873 1
94.876 1
94.878 1
94.881 1
94.884 1
94.886 1
94.889 1
94.892 2
94.894 2
94.897 2
94.900 2
94.902 2
94.905 2
94.907 2
94.910 3
94.913 3
94.915 3
94.918 3
94.921 3
94.923 3
94.926 3
94.929 3
94.931 3
94.934 3
94.937 3
94.939 2
94.942 2
94.945 2
94.947 2
94.950 2
94.953 2
94.955 2
94.958 2
94.961 2
94.963 2
94.966 1
94.968 1
94.971 1
94.974 1
94.976 1
94.979 1
94.982 1
94.984 1
94.987 1
94.990 1
94.992 1
94.995 1
94.998 0
95.000 0
95.003 0
95.006 0
95.008 0
95.011 0
95.014 0
95.016 0
95.019 0
95.021 0
95.024 0
95.027 0
95.029 0
95.032 0
95.035 0
95.037 0
95.040 0
95.043 0
95.045 0
95.048 0
95.051 0
95.053 0
95.056 0
95.059 0
95.061 0
95.064 1
95.067 1
95.069 1
95.072 1
95.075 1
95.077 1
95.080 1
95.082 1
95.085 1
95.088 1
95.090 2
95.093 2
95.096 2
95.098 2
95.101 2
95.104 2
95.106 2
95.109 2
95.112 2
95.114 2
95.117 2
95.120 2
95.122 2
95.125 2
95.128 2
95.130 2
95.133 2
95.136 2
95.138 2
95.141 2
95.143 2
95.146 2
95.149 2
95.151 2
95.154 2
95.157 2
95.159 3
95.162 3
95.165 3
95.167 3
95.170 3
95.173 3
95.175 3
95.178 3
95.181 3
95.183 3
95.186 3
95.189 3
95.191 2
95.194 2
95.197 2
95.199 2
95.202 2
95.205 2
95.207 2
95.210 2
95.212 2
95.215 2
95.218 2
95.220 2
95.223 2
95.226 1
95.228 1
95.231 1
95.234 1
95.236 1
95.239 1
95.242 1
95.244 1
95.247 1
95.250 0
95.252 0
95.255 0
95.258 0
95.260 0
95.263 0
95.266 0
95.268 0
95.271 0
95.274 0
95.276 0
95.279 0
95.281 0
95.284 0
95.287 0
95.289 1
95.292 1
95.295 1
95.297 1
95.300 1
95.303 1
95.305 1
95.308 1
95.311 1
95.313 1
95.316 1
95.319 1
95.321 1
95.324 1
95.327 1
95.329 1
95.332 1
95.335 1
95.337 1
95.340 1
95.343 1
95.345 0
95.348 0
95.350 0
95.353 -0
95.356 -0
95.358 -0
95.361 -1
95.364 -1
95.366 -1
95.369 -1
95.372 -1
95.374 -1
95.377 -1
95.380 -1
95.382 -1
95.385 -1
95.388 -1
95.390 -1
95.393 -1
95.396 -1
95.398 -1
95.401 -0
95.404 -0
95.406 -0
95.409 0
95.412 0
95.414 0
95.417 1
95.420 1
95.422 1
95.425 1
95.427 1
95.430 1
95.433 1
95.435 1
95.438 1
95.441 1
95.443 2
95.446 2
95.449 2
95.451 2
95.454 2
95.457 1
95.459 1
95.462 1
95.465 1
95.467 1
95.470 1
95.473 1
95.475 1
95.478 1
95.481 1
95.483 1
95.486 1
95.489 1
95.491 2
95.494 2
95.497 2
95.499 2
95.502 2
95.504 2
95.507 2
95.510 2
95.512 3
95.515 3
95.518 3
95.520 3
95.523 3
95.526 3
95.528 4
95.531 4
95.534 4
95.536 4
95.539 4
95.542 3
95.544 3
95.547 3
95.550 3
95.552 3
95.555 3
95.558 3
95.560 3
95.563 3
95.566 2
95.568 2
95.571 2
95.574 2
95.576 2
95.579 2
95.582 1
95.584 1
95.587 1
95.589 1
95.592 1
95.595 0
95.597 0
95.600 0
95.603 0
95.605 -0
95.608 -0
95.611 -0
95.613 -0
95.616 -0
95.619 -0
95.621 -0
95.624 0
95.627 0
95.629 0
95.632 0
95.635 0
95.637 1
95.640 1
95.643 1
95.645 1
95.648 1
95.651 1
95.653 1
95.656 1
95.659 2
95.661 2
95.664 2
95.667 2
95.669 2
95.672 2
95.675 2
95.677 3
95.680 3
95.682 3
95.685 3
95.688 3
95.690 3
95.693 3
95.696 3
95.698 3
95.701 3
95.704 3
95.706 3
95.709 3
95.712 3
95.714 3
95.717 3
95.720 3
95.722 3
95.725 3
95.728 3
95.730 3
95.733 3
95.736 2
95.738 2
95.741 2
95.744 2
95.746 2
95.749 2
95.752 1
95.754 1
95.757 1
95.760 1
95.762 1
95.765 1
95.768 0
95.770 0
95.773 0
95.776 -0
95.778 -0
95.781 -0
95.783 -1
95.786 -1
95.789 -1
95.791 -1
95.794 -1
95.797 -1
95.799 -1
95.802 -1
95.805 -1
95.807 -1
95.810 -1
95.813 -1
95.815 -1
95.818 -1
95.821 -1
95.823 -1
95.826 -1
95.829 -0
95.831 -0
95.834 -0
95.837 0
95.839 0
95.842 1
95.845 1
95.847 1
95.850 1
95.853 1
95.855 2
95.858 2
95.861 2
95.863 2
95.866 3
95.869 3
95.871 3
95.874 3
95.877 3
95.879 3
95.882 4
95.885 4
95.887 4
95.890 4
95.892 4
95.895 4
95.898 4
95.900 4
95.903 4
95.906 3
95.908 3
95.911 3
95.914 3
95.916 3
95.919 3
95.922 2
95.924 2
95.927 2
95.930 2
95.932 2
95.935 2
95.938 1
95.940 1
95.943 1
95.946 1
95.948 1
95.951 1
95.954 1
95.956 0
95.959 0
95.962 0
95.964 0
95.967 0
95.970 0
95.972 1
95.975 1
95.978 1
95.980 1
[truncated: 6,151,064 more chars]
