# Supplementary material for: Advancing lignin analytics via elucidation of linkage progressions in lignin populations
Source: Commun Chem. 2025 Dec 11;9:31. doi: 10.1038/s42004-025-01841-3 (PMC12820315; doi:10.1038/s42004-025-01841-3)
Supplement: Supplementary file 4 — Supplementary Data 1 [file 42004_2025_1841_MOESM4_ESM.zip › MWLSA OUTER 1 20 MGML TA30_0_J1_1.txt]

-0.033 2
-0.031 1
-0.030 1
-0.028 1
-0.026 1
-0.025 1
-0.023 1
-0.021 1
-0.020 1
-0.018 1
-0.016 1
-0.015 1
-0.013 1
-0.011 1
-0.010 1
-0.008 1
-0.007 1
-0.005 1
-0.003 1
-0.002 1
0.000 1
0.002 1
0.003 1
0.005 1
0.007 1
0.008 1
0.010 0
0.012 0
0.013 0
0.015 0
0.017 1
0.018 1
0.020 0
0.022 1
0.023 1
0.025 1
0.027 2
0.028 2
0.030 2
0.032 3
0.033 4
0.035 4
0.036 4
0.038 4
0.040 4
0.041 4
0.043 4
0.045 4
0.046 4
0.048 4
0.050 3
0.051 3
0.053 3
0.055 3
0.056 3
0.058 2
0.060 2
0.061 2
0.063 1
0.065 1
0.066 1
0.068 0
0.070 0
0.071 -0
0.073 -0
0.075 -0
0.076 0
0.078 -0
0.079 -1
0.081 -2
0.083 -2
0.084 -2
0.086 -1
0.088 -1
0.089 -2
0.091 -1
0.093 -1
0.094 -2
0.096 -1
0.098 -0
0.099 -1
0.101 -1
0.103 -1
0.104 -1
0.106 -1
0.108 -1
0.109 -1
0.111 -0
0.113 -1
0.114 -1
0.116 -1
0.118 -1
0.119 -1
0.121 -1
0.123 -0
0.124 -0
0.126 -0
0.127 0
0.129 -0
0.131 0
0.132 1
0.134 1
0.136 1
0.137 1
0.139 1
0.141 2
0.142 2
0.144 2
0.146 3
0.147 4
0.149 4
0.151 4
0.152 4
0.154 3
0.156 4
0.157 4
0.159 4
0.161 4
0.162 4
0.164 3
0.166 3
0.167 3
0.169 2
0.171 3
0.172 3
0.174 3
0.175 2
0.177 2
0.179 2
0.180 2
0.182 2
0.184 1
0.185 2
0.187 2
0.189 1
0.190 2
0.192 2
0.194 1
0.195 2
0.197 2
0.199 1
0.200 2
0.202 2
0.204 2
0.205 2
0.207 3
0.209 3
0.210 3
0.212 4
0.214 3
0.215 4
0.217 4
0.219 3
0.220 4
0.222 3
0.224 3
0.225 3
0.227 3
0.228 2
0.230 2
0.232 3
0.233 2
0.235 2
0.237 2
0.238 2
0.240 2
0.242 2
0.243 2
0.245 2
0.247 2
0.248 2
0.250 2
0.252 2
0.253 1
0.255 1
0.257 1
0.258 2
0.260 2
0.262 2
0.263 2
0.265 2
0.267 2
0.268 1
0.270 2
0.272 2
0.273 2
0.275 2
0.277 3
0.278 3
0.280 3
0.282 4
0.283 4
0.285 3
0.286 4
0.288 4
0.290 4
0.291 4
0.293 3
0.295 3
0.296 4
0.298 3
0.300 3
0.301 4
0.303 3
0.305 4
0.306 3
0.308 2
0.310 2
0.311 3
0.313 3
0.315 3
0.316 3
0.318 2
0.320 2
0.321 2
0.323 2
0.325 2
0.326 2
0.328 2
0.330 2
0.331 2
0.333 2
0.335 3
0.336 3
0.338 3
0.340 3
0.341 3
0.343 3
0.345 3
0.346 4
0.348 3
0.349 3
0.351 3
0.353 3
0.354 4
0.356 4
0.358 4
0.359 4
0.361 4
0.363 4
0.364 4
0.366 4
0.368 4
0.369 4
0.371 5
0.373 5
0.374 5
0.376 5
0.378 4
0.379 5
0.381 5
0.383 4
0.384 4
0.386 4
0.388 4
0.389 5
0.391 4
0.393 4
0.394 3
0.396 4
0.398 3
0.399 3
0.401 2
0.403 3
0.404 3
0.406 3
0.408 3
0.409 3
0.411 3
0.412 2
0.414 2
0.416 2
0.417 2
0.419 2
0.421 2
0.422 2
0.424 2
0.426 3
0.427 3
0.429 3
0.431 2
0.432 1
0.434 2
0.436 3
0.437 2
0.439 3
0.441 3
0.442 3
0.444 4
0.446 4
0.447 4
0.449 5
0.451 5
0.452 4
0.454 4
0.456 4
0.457 4
0.459 4
0.461 6
0.462 5
0.464 6
0.466 5
0.467 5
0.469 5
0.471 4
0.472 4
0.474 4
0.476 4
0.477 4
0.479 5
0.481 5
0.482 5
0.484 5
0.486 5
0.487 4
0.489 4
0.490 4
0.492 3
0.494 3
0.495 3
0.497 2
0.499 2
0.500 2
0.502 1
0.504 1
0.505 0
0.507 -0
0.509 0
0.510 0
0.512 0
0.514 -0
0.515 -0
0.517 -0
0.519 -0
0.520 0
0.522 -1
0.524 -1
0.525 -1
0.527 -1
0.529 -1
0.530 -0
0.532 -1
0.534 -1
0.535 -1
0.537 -1
0.539 -1
0.540 -0
0.542 -0
0.544 0
0.545 0
0.547 0
0.549 1
0.550 2
0.552 2
0.554 3
0.555 2
0.557 3
0.559 2
0.560 3
0.562 3
0.564 2
0.565 2
0.567 2
0.569 2
0.570 2
0.572 2
0.574 2
0.575 2
0.577 1
0.579 2
0.580 2
0.582 0
0.583 1
0.585 1
0.587 1
0.588 1
0.590 1
0.592 1
0.593 2
0.595 2
0.597 1
0.598 1
0.600 1
0.602 1
0.603 1
0.605 1
0.607 0
0.608 1
0.610 1
0.612 1
0.613 2
0.615 2
0.617 2
0.618 2
0.620 2
0.622 3
0.623 3
0.625 4
0.627 4
0.628 3
0.630 3
0.632 3
0.633 3
0.635 3
0.637 4
0.638 3
0.640 3
0.642 3
0.643 3
0.645 3
0.647 2
0.648 2
0.650 2
0.652 2
0.653 3
0.655 3
0.657 3
0.658 3
0.660 4
0.662 4
0.663 4
0.665 4
0.667 4
0.668 4
0.670 4
0.672 3
0.673 3
0.675 4
0.677 3
0.678 4
0.680 5
0.682 5
0.683 5
0.685 5
0.687 4
0.688 4
0.690 4
0.692 4
0.693 4
0.695 4
0.696 4
0.698 4
0.700 3
0.701 3
0.703 3
0.705 2
0.706 2
0.708 1
0.710 1
0.711 0
0.713 -0
0.715 -0
0.716 -0
0.718 -0
0.720 -1
0.721 -1
0.723 -0
0.725 -0
0.726 -1
0.728 -1
0.730 -0
0.731 0
0.733 0
0.735 1
0.736 0
0.738 0
0.740 0
0.741 0
0.743 1
0.745 2
0.746 1
0.748 2
0.750 1
0.751 2
0.753 2
0.755 2
0.756 2
0.758 1
0.760 1
0.761 0
0.763 0
0.765 0
0.766 0
0.768 -0
0.770 -1
0.771 -1
0.773 -1
0.775 -1
0.776 -1
0.778 -1
0.780 -0
0.781 -1
0.783 -0
0.785 -1
0.786 -1
0.788 -1
0.790 -0
0.791 -0
0.793 0
0.795 0
0.796 0
0.798 1
0.800 1
0.801 1
0.803 1
0.805 2
0.806 2
0.808 2
0.810 3
0.811 2
0.813 3
0.815 3
0.816 4
0.818 4
0.820 4
0.821 4
0.823 4
0.825 4
0.826 4
0.828 4
0.830 4
0.831 4
0.833 4
0.835 3
0.836 2
0.838 2
0.840 2
0.841 2
0.843 2
0.845 2
0.846 2
0.848 2
0.850 2
0.851 2
0.853 1
0.855 2
0.856 1
0.858 1
0.860 1
0.861 1
0.863 2
0.865 3
0.866 3
0.868 3
0.870 3
0.871 3
0.873 2
0.875 2
0.876 2
0.878 2
0.880 2
0.881 2
0.883 2
0.885 3
0.886 3
0.888 2
0.890 3
0.891 3
0.893 3
0.895 2
0.896 2
0.898 3
0.900 3
0.901 3
0.903 2
0.905 2
0.906 2
0.908 2
0.910 2
0.911 1
0.913 2
0.915 2
0.916 1
0.918 2
0.919 2
0.921 1
0.923 1
0.924 2
0.926 1
0.928 1
0.929 1
0.931 2
0.933 2
0.934 3
0.936 2
0.938 3
0.939 3
0.941 3
0.943 3
0.944 2
0.946 2
0.948 2
0.949 2
0.951 2
0.953 2
0.954 2
0.956 3
0.958 2
0.959 2
0.961 2
0.963 2
0.964 1
0.966 1
0.968 1
0.969 1
0.971 0
0.973 1
0.974 1
0.976 1
0.978 1
0.979 1
0.981 2
0.983 2
0.984 2
0.986 2
0.988 2
0.989 2
0.991 2
0.993 2
0.994 3
0.996 3
0.998 3
0.999 3
1.001 3
1.003 4
1.004 4
1.006 4
1.008 4
1.009 4
1.011 4
1.013 5
1.014 5
1.016 4
1.018 5
1.019 5
1.021 5
1.023 5
1.024 5
1.026 5
1.028 5
1.029 4
1.031 4
1.033 3
1.034 3
1.036 3
1.038 4
1.039 4
1.041 3
1.043 3
1.044 4
1.046 4
1.048 4
1.049 5
1.051 6
1.053 6
1.054 6
1.056 6
1.058 6
1.059 5
1.061 5
1.063 5
1.064 5
1.066 5
1.068 5
1.069 6
1.071 6
1.073 6
1.075 7
1.076 6
1.078 6
1.080 6
1.081 5
1.083 5
1.085 6
1.086 6
1.088 6
1.090 6
1.091 5
1.093 5
1.095 5
1.096 3
1.098 4
1.100 3
1.101 3
1.103 4
1.105 3
1.106 3
1.108 3
1.110 3
1.111 3
1.113 3
1.115 3
1.116 3
1.118 3
1.120 3
1.121 3
1.123 3
1.125 3
1.126 3
1.128 3
1.130 2
1.131 2
1.133 3
1.135 2
1.136 2
1.138 3
1.140 3
1.141 3
1.143 3
1.145 4
1.146 4
1.148 4
1.150 4
1.151 4
1.153 3
1.155 3
1.156 3
1.158 3
1.160 3
1.161 3
1.163 3
1.165 2
1.166 2
1.168 2
1.170 2
1.171 1
1.173 1
1.175 2
1.176 1
1.178 1
1.180 1
1.181 0
1.183 0
1.185 0
1.186 -0
1.188 -0
1.190 -0
1.191 -1
1.193 -1
1.195 -1
1.196 -1
1.198 -1
1.200 -1
1.201 -1
1.203 -1
1.205 -0
1.206 0
1.208 1
1.210 0
1.211 0
1.213 1
1.215 2
1.216 2
1.218 3
1.220 3
1.221 3
1.223 2
1.225 3
1.226 2
1.228 3
1.230 3
1.231 3
1.233 3
1.235 3
1.236 2
1.238 3
1.240 3
1.241 2
1.243 3
1.245 2
1.246 2
1.248 2
1.250 1
1.251 1
1.253 1
1.255 0
1.256 0
1.258 0
1.260 0
1.261 -0
1.263 -1
1.265 -1
1.266 -1
1.268 -1
1.270 -2
1.271 -1
1.273 -2
1.275 -2
1.276 -2
1.278 -2
1.280 -2
1.281 -2
1.283 -2
1.285 -1
1.286 -1
1.288 -1
1.290 -1
1.291 -1
1.293 -0
1.295 -0
1.297 -1
1.298 -0
1.300 0
1.302 -0
1.303 0
1.305 1
1.307 1
1.308 1
1.310 1
1.312 0
1.313 0
1.315 1
1.317 0
1.318 1
1.320 1
1.322 0
1.323 1
1.325 0
1.327 0
1.328 1
1.330 1
1.332 1
1.333 2
1.335 2
1.337 2
1.338 2
1.340 1
1.342 1
1.343 1
1.345 1
1.347 1
1.348 1
1.350 0
1.352 0
1.353 0
1.355 1
1.357 1
1.358 1
1.360 2
1.362 2
1.363 2
1.365 3
1.367 3
1.368 4
1.370 3
1.372 3
1.373 3
1.375 3
1.377 2
1.378 2
1.380 3
1.382 2
1.383 2
1.385 2
1.387 1
1.388 1
1.390 2
1.392 1
1.393 1
1.395 1
1.397 1
1.398 1
1.400 1
1.402 1
1.403 2
1.405 2
1.407 1
1.408 2
1.410 2
1.412 1
1.414 1
1.415 1
1.417 1
1.419 2
1.420 2
1.422 2
1.424 2
1.425 3
1.427 3
1.429 3
1.430 3
1.432 4
1.434 4
1.435 4
1.437 4
1.439 4
1.440 4
1.442 4
1.444 3
1.445 3
1.447 3
1.449 3
1.450 3
1.452 3
1.454 2
1.455 3
1.457 2
1.459 2
1.460 2
1.462 2
1.464 1
1.465 1
1.467 1
1.469 -0
1.470 -0
1.472 -1
1.474 -1
1.475 -0
1.477 -1
1.479 0
1.480 -0
1.482 -0
1.484 0
1.485 0
1.487 0
1.489 0
1.490 0
1.492 -0
1.494 -0
1.495 -0
1.497 -1
1.499 -1
1.500 -1
1.502 -1
1.504 -1
1.506 -0
1.507 -0
1.509 -1
1.511 -1
1.512 -1
1.514 -1
1.516 -0
1.517 -1
1.519 -0
1.521 0
1.522 0
1.524 0
1.526 0
1.527 1
1.529 1
1.531 1
1.532 1
1.534 1
1.536 1
1.537 1
1.539 1
1.541 1
1.542 1
1.544 2
1.546 2
1.547 2
1.549 2
1.551 3
1.552 3
1.554 3
1.556 4
1.557 3
1.559 4
1.561 4
1.562 3
1.564 3
1.566 3
1.567 2
1.569 3
1.571 3
1.572 3
1.574 3
1.576 4
1.577 4
1.579 4
1.581 4
1.583 4
1.584 3
1.586 3
1.588 3
1.589 3
1.591 3
1.593 3
1.594 2
1.596 2
1.598 1
1.599 1
1.601 1
1.603 0
1.604 0
1.606 -0
1.608 -1
1.609 -1
1.611 -0
1.613 -0
1.614 0
1.616 -0
1.618 -0
1.619 0
1.621 0
1.623 0
1.624 0
1.626 0
1.628 0
1.629 1
1.631 1
1.633 0
1.634 0
1.636 -0
1.638 -0
1.639 -0
1.641 0
1.643 1
1.644 1
1.646 1
1.648 1
1.650 2
1.651 2
1.653 2
1.655 2
1.656 2
1.658 1
1.660 2
1.661 2
1.663 2
1.665 2
1.666 3
1.668 2
1.670 2
1.671 2
1.673 2
1.675 2
1.676 2
1.678 2
1.680 2
1.681 2
1.683 2
1.685 3
1.686 3
1.688 3
1.690 3
1.691 3
1.693 3
1.695 3
1.696 3
1.698 2
1.700 2
1.701 2
1.703 2
1.705 2
1.706 2
1.708 1
1.710 2
1.712 1
1.713 1
1.715 2
1.717 3
1.718 3
1.720 3
1.722 3
1.723 3
1.725 3
1.727 3
1.728 3
1.730 3
1.732 3
1.733 3
1.735 3
1.737 3
1.738 3
1.740 4
1.742 4
1.743 4
1.745 4
1.747 5
1.748 4
1.750 4
1.752 4
1.753 3
1.755 3
1.757 3
1.758 3
1.760 3
1.762 4
1.763 3
1.765 4
1.767 4
1.769 3
1.770 2
1.772 2
1.774 2
1.775 1
1.777 1
1.779 1
1.780 1
1.782 1
1.784 1
1.785 1
1.787 2
1.789 2
1.790 2
1.792 2
1.794 1
1.795 1
1.797 1
1.799 1
1.800 1
1.802 1
1.804 1
1.805 2
1.807 2
1.809 2
1.810 2
1.812 2
1.814 2
1.815 3
1.817 3
1.819 2
1.821 3
1.822 2
1.824 2
1.826 2
1.827 2
1.829 2
1.831 1
1.832 2
1.834 2
1.836 1
1.837 1
1.839 1
1.841 2
1.842 1
1.844 1
1.846 0
1.847 1
1.849 1
1.851 1
1.852 1
1.854 1
1.856 1
1.857 1
1.859 0
1.861 1
1.862 0
1.864 0
1.866 0
1.867 -0
1.869 -1
1.871 -1
1.873 -0
1.874 -0
1.876 0
1.878 0
1.879 -0
1.881 0
1.883 1
1.884 0
1.886 1
1.888 0
1.889 1
1.891 0
1.893 0
1.894 0
1.896 0
1.898 1
1.899 0
1.901 0
1.903 1
1.904 1
1.906 0
1.908 0
1.909 0
1.911 1
1.913 1
1.914 0
1.916 1
1.918 1
1.920 0
1.921 0
1.923 0
1.925 0
1.926 1
1.928 0
1.930 1
1.931 0
1.933 1
1.935 1
1.936 0
1.938 1
1.940 1
1.941 1
1.943 0
1.945 -0
1.946 0
1.948 1
1.950 1
1.951 1
1.953 1
1.955 1
1.956 2
1.958 3
1.960 3
1.962 3
1.963 2
1.965 2
1.967 2
1.968 2
1.970 3
1.972 2
1.973 3
1.975 2
1.977 2
1.978 2
1.980 2
1.982 3
1.983 2
1.985 2
1.987 2
1.988 2
1.990 1
1.992 2
1.993 2
1.995 2
1.997 2
1.998 2
2.000 2
2.002 3
2.003 3
2.005 2
2.007 3
2.009 3
2.010 3
2.012 3
2.014 3
2.015 3
2.017 3
2.019 3
2.020 3
2.022 3
2.024 4
2.025 3
2.027 3
2.029 3
2.030 2
2.032 3
2.034 4
2.035 4
2.037 4
2.039 3
2.040 3
2.042 4
2.044 4
2.046 4
2.047 4
2.049 4
2.051 4
2.052 5
2.054 5
2.056 4
2.057 4
2.059 4
2.061 3
2.062 3
2.064 3
2.066 3
2.067 3
2.069 2
2.071 2
2.072 2
2.074 2
2.076 1
2.077 2
2.079 1
2.081 1
2.082 1
2.084 1
2.086 1
2.088 1
2.089 1
2.091 1
2.093 1
2.094 1
2.096 1
2.098 1
2.099 2
2.101 2
2.103 2
2.104 2
2.106 2
2.108 3
2.109 4
2.111 3
2.113 3
2.114 3
2.116 3
2.118 3
2.119 3
2.121 3
2.123 3
2.125 3
2.126 3
2.128 3
2.130 3
2.131 2
2.133 2
2.135 2
2.136 2
2.138 2
2.140 2
2.141 2
2.143 1
2.145 2
2.146 2
2.148 2
2.150 2
2.151 1
2.153 1
2.155 1
2.156 1
2.158 1
2.160 2
2.162 1
2.163 2
2.165 2
2.167 1
2.168 2
2.170 2
2.172 2
2.173 2
2.175 3
2.177 2
2.178 2
2.180 2
2.182 1
2.183 2
2.185 2
2.187 2
2.188 1
2.190 1
2.192 1
2.193 1
2.195 1
2.197 1
2.199 1
2.200 2
2.202 1
2.204 2
2.205 1
2.207 1
2.209 1
2.210 1
2.212 2
2.214 2
2.215 2
2.217 2
2.219 3
2.220 3
2.222 3
2.224 3
2.225 3
2.227 3
2.229 3
2.231 3
2.232 3
2.234 3
2.236 3
2.237 4
2.239 3
2.241 4
2.242 3
2.244 4
2.246 4
2.247 4
2.249 5
2.251 5
2.252 5
2.254 6
2.256 6
2.257 6
2.259 6
2.261 6
2.262 6
2.264 6
2.266 6
2.268 6
2.269 6
2.271 7
2.273 7
2.274 7
2.276 7
2.278 6
2.279 6
2.281 6
2.283 5
2.284 4
2.286 5
2.288 5
2.289 4
2.291 4
2.293 5
2.294 5
2.296 4
2.298 3
2.300 3
2.301 2
2.303 1
2.305 1
2.306 2
2.308 2
2.310 2
2.311 2
2.313 1
2.315 2
2.316 1
2.318 0
2.320 1
2.321 1
2.323 1
2.325 1
2.326 1
2.328 1
2.330 1
2.332 1
2.333 1
2.335 2
2.337 2
2.338 1
2.340 2
2.342 2
2.343 2
2.345 3
2.347 3
2.348 3
2.350 3
2.352 3
2.353 2
2.355 3
2.357 3
2.358 3
2.360 2
2.362 3
2.364 3
2.365 3
2.367 3
2.369 3
2.370 4
2.372 3
2.374 3
2.375 3
2.377 3
2.379 3
2.380 3
2.382 3
2.384 4
2.385 5
2.387 5
2.389 4
2.390 5
2.392 5
2.394 4
2.396 5
2.397 5
2.399 5
2.401 5
2.402 5
2.404 5
2.406 5
2.407 5
2.409 5
2.411 5
2.412 5
2.414 4
2.416 4
2.417 4
2.419 4
2.421 5
2.423 5
2.424 4
2.426 4
2.428 4
2.429 4
2.431 4
2.433 4
2.434 3
2.436 3
2.438 3
2.439 3
2.441 3
2.443 2
2.444 2
2.446 1
2.448 1
2.449 1
2.451 2
2.453 2
2.455 2
2.456 2
2.458 3
2.460 3
2.461 3
2.463 3
2.465 3
2.466 3
2.468 3
2.470 3
2.471 3
2.473 3
2.475 2
2.476 2
2.478 2
2.480 2
2.482 2
2.483 3
2.485 2
2.487 3
2.488 2
2.490 3
2.492 2
2.493 3
2.495 3
2.497 3
2.498 3
2.500 2
2.502 3
2.503 3
2.505 3
2.507 4
2.508 5
2.510 4
2.512 4
2.514 5
2.515 6
2.517 6
2.519 7
2.520 7
2.522 7
2.524 8
2.525 8
2.527 8
2.529 9
2.530 9
2.532 9
2.534 9
2.535 8
2.537 8
2.539 8
2.541 8
2.542 8
2.544 8
2.546 7
2.547 7
2.549 7
2.551 6
2.552 7
2.554 7
2.556 6
2.557 6
2.559 6
2.561 6
2.562 6
2.564 5
2.566 4
2.568 5
2.569 4
2.571 4
2.573 3
2.574 3
2.576 3
2.578 3
2.579 3
2.581 3
2.583 4
2.584 4
2.586 3
2.588 4
2.589 4
2.591 3
2.593 3
2.595 3
2.596 3
2.598 2
2.600 2
2.601 1
2.603 1
2.605 0
2.606 1
2.608 1
2.610 0
2.611 0
2.613 1
2.615 1
2.616 1
2.618 2
2.620 2
2.622 2
2.623 3
2.625 3
2.627 3
2.628 3
2.630 4
2.632 3
2.633 4
2.635 4
2.637 4
2.638 5
2.640 5
2.642 4
2.643 4
2.645 4
2.647 4
2.649 5
2.650 5
2.652 5
2.654 5
2.655 5
2.657 5
2.659 5
2.660 5
2.662 5
2.664 4
2.665 4
2.667 3
2.669 2
2.671 2
2.672 2
2.674 2
2.676 1
2.677 2
2.679 2
2.681 2
2.682 2
2.684 2
2.686 3
2.687 3
2.689 4
2.691 3
2.692 3
2.694 3
2.696 3
2.698 2
2.699 3
2.701 3
2.703 2
2.704 3
2.706 2
2.708 2
2.709 2
2.711 2
2.713 2
2.714 2
2.716 2
2.718 2
2.719 1
2.721 2
2.723 2
2.725 3
2.726 3
2.728 3
2.730 3
2.731 2
2.733 2
2.735 1
2.736 2
2.738 1
2.740 1
2.741 1
2.743 1
2.745 2
2.747 2
2.748 2
2.750 2
2.752 3
2.753 3
2.755 3
2.757 3
2.758 3
2.760 3
2.762 3
2.763 4
2.765 4
2.767 3
2.769 3
2.770 3
2.772 3
2.774 3
2.775 3
2.777 3
2.779 2
2.780 2
2.782 2
2.784 1
2.785 2
2.787 1
2.789 1
2.790 1
2.792 1
2.794 0
2.796 0
2.797 0
2.799 0
2.801 0
2.802 0
2.804 -0
2.806 -0
2.807 -0
2.809 -1
2.811 -0
2.812 -1
2.814 -0
2.816 -0
2.818 0
2.819 -0
2.821 -0
2.823 -0
2.824 -0
2.826 0
2.828 0
2.829 1
2.831 1
2.833 1
2.834 2
2.836 2
2.838 2
2.840 2
2.841 2
2.843 2
2.845 2
2.846 1
2.848 1
2.850 2
2.851 2
2.853 1
2.855 2
2.856 2
2.858 1
2.860 1
2.861 1
2.863 1
2.865 1
2.867 1
2.868 1
2.870 1
2.872 1
2.873 2
2.875 2
2.877 2
2.878 2
2.880 2
2.882 2
2.883 2
2.885 2
2.887 2
2.889 2
2.890 1
2.892 2
2.894 1
2.895 1
2.897 1
2.899 1
2.900 2
2.902 2
2.904 3
2.905 3
2.907 3
2.909 3
2.911 3
2.912 3
2.914 3
2.916 3
2.917 4
2.919 4
2.921 3
2.922 3
2.924 3
2.926 3
2.927 3
2.929 3
2.931 3
2.933 3
2.934 2
2.936 2
2.938 2
2.939 2
2.941 2
2.943 2
2.944 1
2.946 1
2.948 1
2.949 1
2.951 1
2.953 1
2.955 1
2.956 1
2.958 1
2.960 1
2.961 0
2.963 1
2.965 1
2.966 0
2.968 0
2.970 1
2.971 0
2.973 1
2.975 1
2.977 1
2.978 1
2.980 0
2.982 1
2.983 1
2.985 1
2.987 1
2.988 1
2.990 1
2.992 1
2.993 1
2.995 1
2.997 1
2.999 1
3.000 1
3.002 1
3.004 1
3.005 1
3.007 0
3.009 -0
3.010 -1
3.012 -0
3.014 0
3.015 1
3.017 1
3.019 1
3.021 1
3.022 1
3.024 1
3.026 2
3.027 2
3.029 2
3.031 2
3.032 2
3.034 2
3.036 2
3.037 3
3.039 3
3.041 3
3.043 3
3.044 3
3.046 3
3.048 2
3.049 2
3.051 2
3.053 2
3.054 2
3.056 2
3.058 2
3.060 2
3.061 3
3.063 2
3.065 2
3.066 3
3.068 2
3.070 2
3.071 2
3.073 2
3.075 2
3.076 2
3.078 2
3.080 1
3.082 2
3.083 1
3.085 1
3.087 1
3.088 2
3.090 2
3.092 2
3.093 2
3.095 2
3.097 2
3.098 2
3.100 2
3.102 2
3.104 2
3.105 2
3.107 2
3.109 2
3.110 2
3.112 2
3.114 2
3.115 2
3.117 2
3.119 2
3.121 3
3.122 2
3.124 2
3.126 3
3.127 3
3.129 2
3.131 2
3.132 2
3.134 2
3.136 3
3.137 2
3.139 3
3.141 3
3.143 2
3.144 2
3.146 2
3.148 2
3.149 1
3.151 2
3.153 3
3.154 2
3.156 2
3.158 2
3.159 2
3.161 2
3.163 2
3.165 2
3.166 2
3.168 2
3.170 2
3.171 3
3.173 3
3.175 3
3.176 2
3.178 2
3.180 2
3.182 2
3.183 2
3.185 1
3.187 1
3.188 1
3.190 1
3.192 1
3.193 1
3.195 1
3.197 1
3.198 1
3.200 1
3.202 1
3.204 1
3.205 1
3.207 1
3.209 2
3.210 2
3.212 2
3.214 2
3.215 2
3.217 3
3.219 3
3.221 2
3.222 3
3.224 2
3.226 2
3.227 2
3.229 3
3.231 3
3.232 3
3.234 3
3.236 3
3.237 3
3.239 3
3.241 2
3.243 2
3.244 3
3.246 3
3.248 3
3.249 3
3.251 2
3.253 2
3.254 2
3.256 1
3.258 1
3.260 1
3.261 1
3.263 1
3.265 2
3.266 1
3.268 1
3.270 1
3.271 1
3.273 1
3.275 1
3.277 1
3.278 1
3.280 1
3.282 1
3.283 1
3.285 1
3.287 1
3.288 1
3.290 1
3.292 1
3.293 2
3.295 1
3.297 0
3.299 0
3.300 1
3.302 0
3.304 1
3.305 1
3.307 2
3.309 2
3.310 2
3.312 2
3.314 2
3.316 2
3.317 2
3.319 2
3.321 3
3.322 4
3.324 3
3.326 3
3.327 3
3.329 4
3.331 4
3.333 4
3.334 4
3.336 4
3.338 4
3.339 5
3.341 5
3.343 5
3.344 4
3.346 5
3.348 5
3.349 4
3.351 4
3.353 4
3.355 4
3.356 4
3.358 4
3.360 4
3.361 4
3.363 4
3.365 4
3.366 4
3.368 4
3.370 3
3.372 3
3.373 3
3.375 3
3.377 3
3.378 3
3.380 3
3.382 3
3.383 3
3.385 4
3.387 3
3.389 3
3.390 2
3.392 2
3.394 2
3.395 3
3.397 2
3.399 2
3.400 2
3.402 2
3.404 2
3.406 2
3.407 1
3.409 1
3.411 2
3.412 1
3.414 1
3.416 2
3.417 1
3.419 1
3.421 1
3.423 1
3.424 0
3.426 0
3.428 0
3.429 -0
3.431 0
3.433 1
3.434 0
3.436 0
3.438 -0
3.439 -0
3.441 0
3.443 1
3.445 1
3.446 1
3.448 1
3.450 1
3.451 1
3.453 1
3.455 1
3.456 1
3.458 1
3.460 1
3.462 1
3.463 1
3.465 1
3.467 1
3.468 1
3.470 1
3.472 1
3.473 1
3.475 1
3.477 1
3.479 1
3.480 2
3.482 2
3.484 1
3.485 1
3.487 1
3.489 1
3.490 0
3.492 0
3.494 0
3.496 0
3.497 0
3.499 0
3.501 -0
3.502 -0
3.504 1
3.506 1
3.507 1
3.509 2
3.511 2
3.513 1
3.514 2
3.516 1
3.518 2
3.519 1
3.521 1
3.523 1
3.524 1
3.526 1
3.528 1
3.530 0
3.531 1
3.533 0
3.535 0
3.536 0
3.538 0
3.540 -0
3.541 -0
3.543 -0
3.545 -1
3.547 -1
3.548 -1
3.550 -0
3.552 -1
3.553 -1
3.555 -1
3.557 -1
3.558 -1
3.560 -1
3.562 -2
3.564 -2
3.565 -1
3.567 -2
3.569 -1
3.570 -1
3.572 -1
3.574 -1
3.575 -1
3.577 -0
3.579 -0
3.581 0
3.582 1
3.584 1
3.586 1
3.587 1
3.589 1
3.591 1
3.592 0
3.594 0
3.596 -0
3.598 -0
3.599 0
3.601 1
3.603 1
3.604 0
3.606 -0
3.608 -0
3.609 -0
3.611 -0
3.613 0
3.615 0
3.616 -0
3.618 0
3.620 1
3.621 0
3.623 0
3.625 1
3.627 1
3.628 1
3.630 1
3.632 0
3.633 1
3.635 1
3.637 1
3.638 1
3.640 1
3.642 1
3.644 1
3.645 1
3.647 1
3.649 1
3.650 1
3.652 2
3.654 2
3.655 3
3.657 3
3.659 3
3.661 3
3.662 3
3.664 2
3.666 2
3.667 1
3.669 1
3.671 1
3.672 1
3.674 1
3.676 0
3.678 0
3.679 -0
3.681 -0
3.683 0
3.684 0
3.686 0
3.688 1
3.689 1
3.691 1
3.693 1
3.695 1
3.696 2
3.698 1
3.700 0
3.701 1
3.703 1
3.705 1
3.706 1
3.708 2
3.710 1
3.712 1
3.713 2
3.715 1
3.717 2
3.718 3
3.720 2
3.722 3
3.724 3
3.725 3
3.727 4
3.729 5
3.730 4
3.732 5
3.734 4
3.735 4
3.737 4
3.739 4
3.741 3
3.742 3
3.744 3
3.746 3
3.747 3
3.749 3
3.751 3
3.752 3
3.754 3
3.756 3
3.758 4
3.759 4
3.761 4
3.763 3
3.764 3
3.766 3
3.768 3
3.769 3
3.771 3
3.773 2
3.775 2
3.776 2
3.778 3
3.780 3
3.781 3
3.783 3
3.785 3
3.787 3
3.788 2
3.790 3
3.792 3
3.793 2
3.795 3
3.797 2
3.798 2
3.800 3
3.802 3
3.804 4
3.805 3
3.807 3
3.809 2
3.810 3
3.812 2
3.814 2
3.815 2
3.817 1
3.819 1
3.821 2
3.822 2
3.824 2
3.826 2
3.827 2
3.829 2
3.831 2
3.833 2
3.834 2
3.836 2
3.838 1
3.839 2
3.841 2
3.843 1
3.844 2
3.846 3
3.848 3
3.850 2
3.851 3
3.853 4
3.855 3
3.856 3
3.858 3
3.860 2
3.861 2
3.863 1
3.865 1
3.867 1
3.868 1
3.870 1
3.872 1
3.873 2
3.875 2
3.877 2
3.879 2
3.880 2
3.882 2
3.884 1
3.885 2
3.887 2
3.889 2
3.890 2
3.892 3
3.894 2
3.896 3
3.897 3
3.899 4
3.901 4
3.902 4
3.904 4
3.906 4
3.908 4
3.909 4
3.911 4
3.913 5
3.914 5
3.916 5
3.918 6
3.919 6
3.921 6
3.923 6
3.925 6
3.926 6
3.928 6
3.930 6
3.931 5
3.933 5
3.935 5
3.936 5
3.938 5
3.940 4
3.942 4
3.943 4
3.945 4
3.947 4
3.948 3
3.950 4
3.952 3
3.954 3
3.955 2
3.957 2
3.959 2
3.960 1
3.962 1
3.964 2
3.965 1
3.967 2
3.969 2
3.971 2
3.972 1
3.974 1
3.976 0
3.977 0
3.979 -0
3.981 -0
3.983 -0
3.984 0
3.986 0
3.988 1
3.989 1
3.991 0
3.993 0
3.994 1
3.996 0
3.998 0
4.000 1
4.001 0
4.003 0
4.005 0
4.006 0
4.008 1
4.010 1
4.012 1
4.013 1
4.015 1
4.017 0
4.018 0
4.020 -0
4.022 -1
4.023 -1
4.025 -1
4.027 -1
4.029 -1
4.030 -1
4.032 -2
4.034 -1
4.035 -1
4.037 -1
4.039 -1
4.041 -1
4.042 -1
4.044 -1
4.046 -1
4.047 -2
4.049 -2
4.051 -2
4.053 -3
4.054 -2
4.056 -2
4.058 -2
4.059 -2
4.061 -2
4.063 -2
4.064 -2
4.066 -1
4.068 -2
4.070 -1
4.071 -1
4.073 -1
4.075 -1
4.076 1
4.078 0
4.080 1
4.082 1
4.083 1
4.085 2
4.087 3
4.088 2
4.090 3
4.092 3
4.093 3
4.095 2
4.097 3
4.099 2
4.100 2
4.102 2
4.104 2
4.105 2
4.107 3
4.109 3
4.111 3
4.112 3
4.114 3
4.116 3
4.117 2
4.119 1
4.121 1
4.123 1
4.124 1
4.126 1
4.128 1
4.129 1
4.131 0
4.133 0
4.134 0
4.136 0
4.138 1
4.140 1
4.141 1
4.143 1
4.145 1
4.146 1
4.148 1
4.150 2
4.152 2
4.153 2
4.155 1
4.157 1
4.158 2
4.160 1
4.162 2
4.163 2
4.165 2
4.167 2
4.169 2
4.170 2
4.172 2
4.174 1
4.175 2
4.177 1
4.179 2
4.181 2
4.182 2
4.184 3
4.186 2
4.187 2
4.189 2
4.191 1
4.193 2
4.194 2
4.196 2
4.198 2
4.199 3
4.201 3
4.203 3
4.204 3
4.206 4
4.208 4
4.210 3
4.211 4
4.213 4
4.215 4
4.216 3
4.218 3
4.220 2
4.222 2
4.223 2
4.225 2
4.227 2
4.228 2
4.230 2
4.232 1
4.234 2
4.235 2
4.237 2
4.239 1
4.240 1
4.242 1
4.244 1
4.246 1
4.247 1
4.249 1
4.251 0
4.252 0
4.254 1
4.256 -0
4.257 -0
4.259 -0
4.261 -0
4.263 -1
4.264 -1
4.266 -1
4.268 -1
4.269 -2
4.271 -1
4.273 -1
4.275 -1
4.276 -1
4.278 -2
4.280 -2
4.281 -2
4.283 -2
4.285 -2
4.287 -1
4.288 -2
4.290 -1
4.292 -1
4.293 -2
4.295 -1
4.297 -1
4.299 -1
4.300 -1
4.302 -0
4.304 -0
4.305 1
4.307 1
4.309 1
4.310 1
4.312 2
4.314 2
4.316 2
4.317 2
4.319 2
4.321 2
4.322 2
4.324 2
4.326 2
4.328 2
4.329 2
4.331 1
4.333 1
4.334 1
4.336 1
4.338 0
4.340 -0
4.341 -1
4.343 -0
4.345 -1
4.346 -1
4.348 -1
4.350 -1
4.352 -1
4.353 -0
4.355 -1
4.357 -0
4.358 1
4.360 1
4.362 1
4.364 1
4.365 2
4.367 2
4.369 2
4.370 2
4.372 3
4.374 4
4.375 3
4.377 4
4.379 4
4.381 5
4.382 5
4.384 6
4.386 6
4.387 7
4.389 7
4.391 7
4.393 6
4.394 6
4.396 6
4.398 6
4.399 6
4.401 6
4.403 6
4.405 5
4.406 4
4.408 4
4.410 3
4.411 3
4.413 2
4.415 2
4.417 1
4.418 1
4.420 1
4.422 1
4.423 1
4.425 1
4.427 1
4.429 1
4.430 1
4.432 1
4.434 1
4.435 2
4.437 2
4.439 2
4.441 2
4.442 2
4.444 3
4.446 2
4.447 2
4.449 2
4.451 3
4.453 2
4.454 2
4.456 2
4.458 2
4.459 2
4.461 3
4.463 2
4.464 2
4.466 2
4.468 2
4.470 2
4.471 2
4.473 2
4.475 3
4.476 4
4.478 3
4.480 4
4.482 3
4.483 3
4.485 3
4.487 3
4.488 3
4.490 3
4.492 4
4.494 3
4.495 3
4.497 3
4.499 3
4.500 3
4.502 4
4.504 3
4.506 3
4.507 3
4.509 3
4.511 3
4.512 3
4.514 3
4.516 4
4.518 3
4.519 2
4.521 2
4.523 2
4.524 1
4.526 1
4.528 1
4.530 1
4.531 1
4.533 0
4.535 0
4.536 0
4.538 -0
4.540 -1
4.542 -1
4.543 -0
4.545 -0
4.547 0
4.548 0
4.550 1
4.552 1
4.554 1
4.555 1
4.557 1
4.559 2
4.560 1
4.562 1
4.564 1
4.566 -0
4.567 0
4.569 -0
4.571 -0
4.572 -1
4.574 -0
4.576 -1
4.578 -0
4.579 -1
4.581 -1
4.583 -1
4.584 -1
4.586 -1
4.588 -1
4.590 -1
4.591 -1
4.593 -1
4.595 -1
4.596 -1
4.598 -1
4.600 -2
4.602 -1
4.603 -1
4.605 -1
4.607 -1
4.608 -1
4.610 -0
4.612 -1
4.614 -1
4.615 -1
4.617 -1
4.619 0
4.620 1
4.622 1
4.624 1
4.626 1
4.627 1
4.629 1
4.631 1
4.632 0
4.634 0
4.636 -0
4.638 -0
4.639 -1
4.641 -1
4.643 -1
4.644 -1
4.646 -0
4.648 0
4.650 0
4.651 0
4.653 0
4.655 1
4.656 1
4.658 1
4.660 1
4.662 1
4.663 1
4.665 1
4.667 0
4.668 0
4.670 1
4.672 1
4.674 0
4.675 1
4.677 1
4.679 1
4.680 2
4.682 2
4.684 2
4.686 2
4.687 3
4.689 2
4.691 2
4.692 3
4.694 2
4.696 3
4.698 3
4.699 2
4.701 2
4.703 3
4.704 3
4.706 3
4.708 2
4.710 2
4.711 2
4.713 2
4.715 1
4.716 2
4.718 2
4.720 2
4.722 3
4.723 3
4.725 3
4.727 3
4.728 3
4.730 2
4.732 2
4.734 2
4.735 2
4.737 2
4.739 1
4.740 0
4.742 1
4.744 1
4.746 0
4.747 1
4.749 1
4.751 0
4.752 0
4.754 1
4.756 0
4.758 1
4.759 1
4.761 0
4.763 1
4.764 1
4.766 1
4.768 1
4.770 2
4.771 2
4.773 2
4.775 2
4.776 2
4.778 2
4.780 3
4.782 3
4.783 3
4.785 3
4.787 2
4.788 2
4.790 2
4.792 1
4.794 2
4.795 2
4.797 2
4.799 2
4.800 2
4.802 2
4.804 3
4.806 2
4.807 1
4.809 1
4.811 1
4.813 1
4.814 1
4.816 1
4.818 1
4.819 1
4.821 1
4.823 1
4.825 1
4.826 1
4.828 1
4.830 1
4.831 1
4.833 1
4.835 1
4.837 1
4.838 1
4.840 1
4.842 2
4.843 1
4.845 1
4.847 2
4.849 2
4.850 2
4.852 1
4.854 1
4.855 2
4.857 2
4.859 1
4.861 1
4.862 1
4.864 0
4.866 -0
4.867 0
4.869 0
4.871 1
4.873 1
4.874 1
4.876 1
4.878 1
4.879 1
4.881 1
4.883 1
4.885 0
4.886 0
4.888 0
4.890 -0
4.891 -1
4.893 -0
4.895 0
4.897 -0
4.898 0
4.900 0
4.902 0
4.904 0
4.905 -0
4.907 0
4.909 -0
4.910 -0
4.912 -0
4.914 -0
4.916 -0
4.917 0
4.919 0
4.921 0
4.922 1
4.924 1
4.926 1
4.928 1
4.929 1
4.931 1
4.933 2
4.934 2
4.936 1
4.938 1
4.940 1
4.941 1
4.943 1
4.945 2
4.946 1
4.948 2
4.950 2
4.952 3
4.953 3
4.955 2
4.957 2
4.959 2
4.960 2
4.962 2
4.964 2
4.965 2
4.967 2
4.969 3
4.971 3
4.972 4
4.974 4
4.976 4
4.977 4
4.979 4
4.981 5
4.983 5
4.984 5
4.986 5
4.988 5
4.989 5
4.991 4
4.993 4
4.995 4
4.996 4
4.998 3
5.000 3
5.001 4
5.003 3
5.005 2
5.007 2
5.008 1
5.010 2
5.012 2
5.014 1
5.015 1
5.017 1
5.019 -0
5.020 1
5.022 0
5.024 0
5.026 0
5.027 1
5.029 0
5.031 -0
5.032 -1
5.034 -2
5.036 -1
5.038 -1
5.039 -1
5.041 -1
5.043 -1
5.044 -1
5.046 -0
5.048 0
5.050 0
5.051 1
5.053 1
5.055 1
5.056 1
5.058 1
5.060 1
5.062 1
5.063 0
5.065 -0
5.067 0
5.069 0
5.070 0
5.072 0
5.074 -0
5.075 0
5.077 -0
5.079 -1
5.081 -1
5.082 -2
5.084 -1
5.086 -1
5.087 -0
5.089 -0
5.091 -0
5.093 0
5.094 0
5.096 -0
5.098 0
5.099 1
5.101 0
5.103 1
5.105 1
5.106 -0
5.108 -0
5.110 -0
5.112 -0
5.113 0
5.115 1
5.117 1
5.118 2
5.120 2
5.122 2
5.124 2
5.125 3
5.127 3
5.129 3
5.130 3
5.132 2
5.134 3
5.136 3
5.137 2
5.139 3
5.141 3
5.143 2
5.144 3
5.146 3
5.148 3
5.149 3
5.151 3
5.153 3
5.155 3
5.156 3
5.158 3
5.160 3
5.161 4
5.163 4
5.165 4
5.167 4
5.168 3
5.170 3
5.172 3
5.173 3
5.175 2
5.177 3
5.179 2
5.180 2
5.182 2
5.184 2
5.186 2
5.187 2
5.189 2
5.191 3
5.192 3
5.194 3
5.196 4
5.198 3
5.199 3
5.201 3
5.203 3
5.204 3
5.206 3
5.208 2
5.210 1
5.211 1
5.213 1
5.215 1
5.217 1
5.218 1
5.220 0
5.222 1
5.223 2
5.225 2
5.227 2
5.229 1
5.230 2
5.232 2
5.234 2
5.235 2
5.237 2
5.239 2
5.241 1
5.242 2
5.244 2
5.246 2
5.248 2
5.249 2
5.251 2
5.253 2
5.254 2
5.256 2
5.258 2
5.260 2
5.261 2
5.263 3
5.265 3
5.266 2
5.268 3
5.270 3
5.272 3
5.273 3
5.275 3
5.277 3
5.279 3
5.280 2
5.282 2
5.284 2
5.285 1
5.287 1
5.289 1
5.291 1
5.292 2
5.294 2
5.296 3
5.297 2
5.299 3
5.301 3
5.303 2
5.304 2
5.306 2
5.308 2
5.310 2
5.311 2
5.313 2
5.315 2
5.316 2
5.318 2
5.320 2
5.322 2
5.323 2
5.325 2
5.327 2
5.328 2
5.330 2
5.332 2
5.334 2
5.335 2
5.337 3
5.339 3
5.341 3
5.342 2
5.344 2
5.346 2
5.347 3
5.349 3
5.351 3
5.353 3
5.354 3
5.356 3
5.358 3
5.360 3
5.361 3
5.363 3
5.365 2
5.366 3
5.368 3
5.370 3
5.372 3
5.373 3
5.375 2
5.377 1
5.378 1
5.380 1
5.382 1
5.384 1
5.385 1
5.387 1
5.389 1
5.391 0
5.392 0
5.394 -0
5.396 -0
5.397 -0
5.399 -1
5.401 -1
5.403 -1
5.404 -1
5.406 -0
5.408 -1
5.410 -0
5.411 -0
5.413 0
5.415 1
5.416 0
5.418 0
5.420 0
5.422 -0
5.423 1
5.425 1
5.427 1
5.428 1
5.430 1
5.432 1
5.434 2
5.435 2
5.437 2
5.439 2
5.441 2
5.442 2
5.444 2
5.446 3
5.447 3
5.449 2
5.451 2
5.453 2
5.454 2
5.456 2
5.458 2
5.460 2
5.461 2
5.463 2
5.465 2
5.466 2
5.468 1
5.470 1
5.472 1
5.473 1
5.475 2
5.477 1
5.479 1
5.480 2
5.482 2
5.484 2
5.485 2
5.487 1
5.489 1
5.491 1
5.492 1
5.494 0
5.496 1
5.497 1
5.499 2
5.501 2
5.503 3
5.504 2
5.506 3
5.508 4
5.510 3
5.511 3
5.513 3
5.515 2
5.516 3
5.518 3
5.520 2
5.522 2
5.523 2
5.525 2
5.527 2
5.529 1
5.530 1
5.532 1
5.534 1
5.535 0
5.537 1
5.539 1
5.541 0
5.542 1
5.544 0
5.546 0
5.548 0
5.549 0
5.551 -0
5.553 -0
5.554 0
5.556 0
5.558 0
5.560 0
5.561 -0
5.563 0
5.565 0
5.567 0
5.568 1
5.570 2
5.572 2
5.573 2
5.575 3
5.577 4
5.579 4
5.580 4
5.582 4
5.584 4
5.586 4
5.587 4
5.589 3
5.591 4
5.592 4
5.594 3
5.596 3
5.598 3
5.599 3
5.601 2
5.603 2
5.605 2
5.606 1
5.608 1
5.610 0
5.611 0
5.613 1
5.615 1
5.617 1
5.618 -0
5.620 -0
5.622 -0
5.623 -1
5.625 -1
5.627 -1
5.629 -2
5.630 -1
5.632 -0
5.634 -0
5.636 -0
5.637 -0
5.639 -0
5.641 -0
5.642 -0
5.644 0
5.646 1
5.648 1
5.649 0
5.651 0
5.653 1
5.655 1
5.656 2
5.658 1
5.660 1
5.661 2
5.663 2
5.665 2
5.667 2
5.668 2
5.670 3
5.672 3
5.674 3
5.675 3
5.677 3
5.679 3
5.681 3
5.682 4
5.684 4
5.686 4
5.687 5
5.689 5
5.691 5
5.693 5
5.694 5
5.696 4
5.698 4
5.700 4
5.701 3
5.703 3
5.705 4
5.706 3
5.708 3
5.710 4
5.712 3
5.713 2
5.715 2
5.717 1
5.719 1
5.720 1
5.722 0
5.724 0
5.725 1
5.727 0
5.729 0
5.731 1
5.732 1
5.734 1
5.736 1
5.738 1
5.739 1
5.741 1
5.743 1
5.744 1
5.746 1
5.748 1
5.750 1
5.751 2
5.753 2
5.755 3
5.757 3
5.758 3
5.760 3
5.762 3
5.763 3
5.765 3
5.767 3
5.769 3
5.770 3
5.772 3
5.774 2
5.776 2
5.777 2
5.779 2
5.781 2
5.782 2
5.784 2
5.786 2
5.788 1
5.789 1
5.791 0
5.793 -0
5.795 -1
5.796 -1
5.798 -1
5.800 -1
5.802 -1
5.803 -1
5.805 -1
5.807 -1
5.808 -1
5.810 -1
5.812 -1
5.814 -1
5.815 -1
5.817 -1
5.819 -1
5.821 -2
5.822 -1
5.824 -1
5.826 -1
5.827 -0
5.829 0
5.831 -0
5.833 0
5.834 1
5.836 0
5.838 0
5.840 1
5.841 1
5.843 2
5.845 3
5.846 3
5.848 3
5.850 3
5.852 3
5.853 4
5.855 4
5.857 4
5.859 5
5.860 5
5.862 5
5.864 5
5.866 5
5.867 4
5.869 4
5.871 5
5.872 5
5.874 5
5.876 5
5.878 5
5.879 5
5.881 5
5.883 5
5.885 5
5.886 5
5.888 4
5.890 4
5.891 4
5.893 4
5.895 4
5.897 4
5.898 4
5.900 4
5.902 4
5.904 4
5.905 4
5.907 3
5.909 3
5.910 3
5.912 4
5.914 3
5.916 3
5.917 3
5.919 3
5.921 3
5.923 2
5.924 2
5.926 2
5.928 2
5.930 2
5.931 2
5.933 2
5.935 2
5.936 2
5.938 2
5.940 1
5.942 2
5.943 2
5.945 1
5.947 1
5.949 2
5.950 1
5.952 1
5.954 1
5.956 0
5.957 1
5.959 1
5.961 1
5.962 1
5.964 0
5.966 0
5.968 1
5.969 1
5.971 1
5.973 1
5.975 2
5.976 2
5.978 2
5.980 2
5.981 2
5.983 2
5.985 2
5.987 2
5.988 2
5.990 2
5.992 2
5.994 2
5.995 2
5.997 2
5.999 2
6.001 2
6.002 2
6.004 2
6.006 2
6.007 2
6.009 2
6.011 2
6.013 1
6.014 1
6.016 1
6.018 1
6.020 1
6.021 1
6.023 1
6.025 0
6.027 0
6.028 -0
6.030 -0
6.032 -1
6.033 -1
6.035 -1
6.037 -1
6.039 -1
6.040 -0
6.042 -0
6.044 -0
6.046 0
6.047 -0
6.049 0
6.051 0
6.052 1
6.054 1
6.056 1
6.058 2
6.059 2
6.061 2
6.063 1
6.065 2
6.066 1
6.068 2
6.070 1
6.072 2
6.073 2
6.075 2
6.077 3
6.078 3
6.080 3
6.082 4
6.084 4
6.085 4
6.087 5
6.089 4
6.091 4
6.092 5
6.094 6
6.096 5
6.098 5
6.099 6
6.101 5
6.103 5
6.104 4
6.106 4
6.108 4
6.110 4
6.111 4
6.113 4
6.115 4
6.117 4
6.118 4
6.120 4
6.122 3
6.124 3
6.125 2
6.127 2
6.129 3
6.130 2
6.132 2
6.134 2
6.136 1
6.137 1
6.139 1
6.141 1
6.143 0
6.144 1
6.146 1
6.148 1
6.150 1
6.151 2
6.153 1
6.155 2
6.156 2
6.158 2
6.160 2
6.162 2
6.163 3
6.165 3
6.167 3
6.169 3
6.170 4
6.172 4
6.174 4
6.176 3
6.177 3
6.179 3
6.181 3
6.182 3
6.184 3
6.186 3
6.188 3
6.189 3
6.191 4
6.193 4
6.195 4
6.196 4
6.198 4
6.200 4
6.202 4
6.203 4
6.205 4
6.207 4
6.209 5
6.210 5
6.212 5
6.214 5
6.215 5
6.217 5
6.219 5
6.221 5
6.222 4
6.224 5
6.226 4
6.228 4
6.229 4
6.231 4
6.233 4
6.235 3
6.236 3
6.238 3
6.240 3
6.241 2
6.243 2
6.245 2
6.247 2
6.248 1
6.250 1
6.252 0
6.254 0
6.255 -1
6.257 -1
6.259 -1
6.261 -1
6.262 -1
6.264 -0
6.266 0
6.268 0
6.269 1
6.271 0
6.273 0
6.274 1
6.276 0
6.278 -0
6.280 0
6.281 0
6.283 -0
6.285 0
6.287 0
6.288 -0
6.290 -0
6.292 -0
6.294 -0
6.295 0
6.297 0
6.299 0
6.300 0
6.302 1
6.304 1
6.306 1
6.307 1
6.309 1
6.311 1
6.313 2
6.314 1
6.316 2
6.318 2
6.320 2
6.321 3
6.323 4
6.325 3
6.327 4
6.328 4
6.330 3
6.332 4
6.333 4
6.335 4
6.337 5
6.339 5
6.340 6
6.342 6
6.344 6
6.346 5
6.347 5
6.349 5
6.351 4
6.353 4
6.354 4
6.356 3
6.358 3
6.360 3
6.361 2
6.363 1
6.365 1
6.366 0
6.368 0
6.370 1
6.372 0
6.373 1
6.375 1
6.377 -0
6.379 -0
6.380 -0
6.382 -1
6.384 -1
6.386 -1
6.387 -1
6.389 -1
6.391 -1
6.393 -1
6.394 -1
6.396 -0
6.398 -0
6.399 -0
6.401 -0
6.403 -0
6.405 0
6.406 0
6.408 1
6.410 1
6.412 2
6.413 1
6.415 2
6.417 2
6.419 1
6.420 1
6.422 1
6.424 0
6.426 0
6.427 0
6.429 0
6.431 1
6.432 1
6.434 1
6.436 2
6.438 1
6.439 1
6.441 1
6.443 2
6.445 1
6.446 2
6.448 1
6.450 1
6.452 2
6.453 2
6.455 1
6.457 1
6.459 1
6.460 0
6.462 0
6.464 1
6.465 0
6.467 1
6.469 1
6.471 1
6.472 1
6.474 0
6.476 1
6.478 1
6.479 1
6.481 2
6.483 2
6.485 1
6.486 1
6.488 1
6.490 1
6.492 1
6.493 0
6.495 0
6.497 -0
6.498 -0
6.500 1
6.502 0
6.504 1
6.505 1
6.507 1
6.509 2
6.511 2
6.512 2
6.514 2
6.516 2
6.518 1
6.519 1
6.521 2
6.523 1
6.525 1
6.526 1
6.528 1
6.530 1
6.532 0
6.533 0
6.535 0
6.537 0
6.538 -0
6.540 -0
6.542 0
6.544 -0
6.545 0
6.547 0
6.549 0
6.551 1
6.552 1
6.554 1
6.556 1
6.558 1
6.559 1
6.561 1
6.563 1
6.565 0
6.566 1
6.568 0
6.570 -0
6.572 -0
6.573 0
6.575 -0
6.577 0
6.578 0
6.580 0
6.582 0
6.584 1
6.585 -0
6.587 -0
6.589 0
6.591 -0
6.592 -0
6.594 0
6.596 -0
6.598 -0
6.599 -1
6.601 -1
6.603 -1
6.605 -0
6.606 -1
6.608 -1
6.610 -1
6.612 -1
6.613 0
6.615 1
6.617 0
6.618 0
6.620 1
6.622 1
6.624 1
6.625 2
6.627 2
6.629 2
6.631 2
6.632 2
6.634 2
6.636 3
6.638 3
6.639 3
6.641 3
6.643 3
6.645 3
6.646 3
6.648 3
6.650 3
6.652 4
6.653 4
6.655 4
6.657 4
6.659 3
6.660 3
6.662 4
6.664 3
6.665 3
6.667 4
6.669 4
6.671 4
6.672 4
6.674 4
6.676 3
6.678 3
6.679 3
6.681 3
6.683 3
6.685 3
6.686 3
6.688 3
6.690 3
6.692 3
6.693 3
6.695 3
6.697 3
6.699 3
6.700 3
6.702 3
6.704 3
6.706 3
6.707 3
6.709 4
6.711 4
6.712 4
6.714 4
6.716 4
6.718 4
6.719 4
6.721 4
6.723 4
6.725 4
6.726 4
6.728 5
6.730 4
6.732 4
6.733 4
6.735 4
6.737 4
6.739 4
6.740 5
6.742 5
6.744 4
6.746 5
6.747 5
6.749 5
6.751 5
6.753 4
6.754 3
6.756 3
6.758 2
6.759 2
6.761 3
6.763 2
6.765 2
6.766 1
6.768 1
6.770 1
6.772 2
6.773 2
6.775 2
6.777 1
6.779 1
6.780 1
6.782 1
6.784 0
6.786 1
6.787 1
6.789 1
6.791 1
6.793 0
6.794 1
6.796 1
6.798 1
6.800 0
6.801 0
6.803 0
6.805 0
6.807 1
6.808 0
6.810 -0
6.812 1
6.813 1
6.815 1
6.817 1
6.819 1
6.820 2
6.822 2
6.824 2
6.826 2
6.827 2
6.829 1
6.831 1
6.833 0
6.834 -0
6.836 0
6.838 0
6.840 0
6.841 0
6.843 -0
6.845 0
6.847 0
6.848 1
6.850 2
6.852 2
6.854 2
6.855 2
6.857 3
6.859 3
6.861 3
6.862 3
6.864 3
6.866 3
6.868 3
6.869 2
6.871 2
6.873 2
6.874 2
6.876 2
6.878 1
6.880 1
6.881 1
6.883 1
6.885 1
6.887 1
6.888 1
6.890 1
6.892 2
6.894 1
6.895 2
6.897 1
6.899 1
6.901 2
6.902 2
6.904 2
6.906 2
6.908 2
6.909 1
6.911 2
6.913 1
6.915 2
6.916 3
6.918 3
6.920 2
6.922 3
6.923 4
6.925 4
6.927 4
6.929 5
6.930 5
6.932 5
6.934 4
6.936 4
6.937 4
6.939 4
6.941 4
6.942 3
6.944 3
6.946 3
6.948 3
6.949 3
6.951 2
6.953 2
6.955 2
6.956 1
6.958 1
6.960 0
6.962 0
6.963 1
6.965 0
6.967 0
6.969 -0
6.970 0
6.972 0
6.974 -0
6.976 0
6.977 0
6.979 1
6.981 1
6.983 1
6.984 1
6.986 1
6.988 1
6.990 1
6.991 1
6.993 1
6.995 1
6.997 1
6.998 1
7.000 2
7.002 2
7.004 1
7.005 2
7.007 2
7.009 1
7.011 1
7.012 1
7.014 1
7.016 1
7.017 1
7.019 1
7.021 1
7.023 1
7.024 1
7.026 2
7.028 1
7.030 1
7.031 1
7.033 1
7.035 1
7.037 1
7.038 1
7.040 1
7.042 1
7.044 1
7.045 0
7.047 1
7.049 2
7.051 2
7.052 2
7.054 2
7.056 2
7.058 3
7.059 3
7.061 2
7.063 2
7.065 2
7.066 2
7.068 2
7.070 2
7.072 2
7.073 2
7.075 2
7.077 2
7.079 2
7.080 2
7.082 2
7.084 2
7.086 3
7.087 2
7.089 2
7.091 2
7.093 1
7.094 1
7.096 1
7.098 1
7.100 1
7.101 2
7.103 1
7.105 2
7.107 2
7.108 2
7.110 1
7.112 1
7.113 1
7.115 2
7.117 1
7.119 1
7.120 1
7.122 1
7.124 1
7.126 2
7.127 2
7.129 1
7.131 2
7.133 2
7.134 2
7.136 2
7.138 3
7.140 2
7.141 2
7.143 2
7.145 2
7.147 2
7.148 2
7.150 2
7.152 2
7.154 2
7.155 2
7.157 2
7.159 2
7.161 2
7.162 2
7.164 2
7.166 1
7.168 1
7.169 1
7.171 1
7.173 1
7.175 1
7.176 1
7.178 1
7.180 2
7.182 1
7.183 1
7.185 1
7.187 0
7.189 -0
7.190 -1
7.192 -0
7.194 -0
7.196 -0
7.197 -1
7.199 -1
7.201 -1
7.203 -0
7.204 -0
7.206 0
7.208 1
7.210 2
7.211 3
7.213 3
7.215 3
7.217 2
7.218 2
7.220 2
7.222 2
7.224 3
7.225 3
7.227 3
7.229 3
7.231 3
7.232 3
7.234 3
7.236 3
7.238 3
7.239 3
7.241 3
7.243 3
7.245 3
7.246 3
7.248 3
7.250 3
7.251 2
7.253 3
7.255 3
7.257 3
7.258 4
7.260 3
7.262 3
7.264 3
7.265 3
7.267 3
7.269 3
7.271 3
7.272 4
7.274 4
7.276 3
7.278 3
7.279 3
7.281 3
7.283 3
7.285 3
7.286 4
7.288 4
7.290 4
7.292 3
7.293 3
7.295 2
7.297 2
7.299 2
7.300 3
7.302 3
7.304 3
7.306 3
7.307 2
7.309 3
7.311 3
7.313 3
7.314 3
7.316 3
7.318 3
7.320 2
7.321 2
7.323 2
7.325 2
7.327 2
7.328 2
7.330 2
7.332 2
7.334 3
7.335 3
7.337 3
7.339 3
7.341 3
7.342 3
7.344 3
7.346 3
7.348 3
7.349 3
7.351 3
7.353 3
7.355 3
7.356 3
7.358 3
7.360 3
7.362 3
7.363 3
7.365 2
7.367 2
7.369 2
7.370 1
7.372 0
7.374 0
7.376 0
7.377 0
7.379 1
7.381 1
7.383 0
7.384 0
7.386 -0
7.388 -0
7.390 0
7.391 0
7.393 0
7.395 0
7.397 -1
7.398 -0
7.400 0
7.402 1
7.404 1
7.405 1
7.407 1
7.409 2
7.411 2
7.412 2
7.414 2
7.416 2
7.418 2
7.419 2
7.421 2
7.423 2
7.425 2
7.426 2
7.428 2
7.430 3
7.432 2
7.433 3
7.435 3
7.437 2
7.439 2
7.440 2
7.442 1
7.444 1
7.446 1
7.447 2
7.449 2
7.451 1
7.453 1
7.454 2
7.456 2
7.458 2
7.460 2
7.461 2
7.463 2
7.465 1
7.467 2
7.468 2
7.470 3
7.472 4
7.474 4
7.475 3
7.477 4
7.479 5
7.481 5
7.482 5
7.484 4
7.486 4
7.488 4
7.489 3
7.491 3
7.493 2
7.495 3
7.496 2
7.498 2
7.500 2
7.502 2
7.503 2
7.505 1
7.507 1
7.509 1
7.510 1
7.512 1
7.514 1
7.516 0
7.517 -0
7.519 -1
7.521 -0
7.523 -0
7.524 0
7.526 0
7.528 0
7.530 -0
7.531 -0
7.533 -1
7.535 0
7.537 0
7.538 0
7.540 0
7.542 0
7.544 -0
7.545 0
7.547 1
7.549 1
7.551 1
7.552 2
7.554 1
7.556 2
7.558 2
7.559 1
7.561 1
7.563 1
7.565 0
7.566 0
7.568 -0
7.570 -1
7.572 -1
7.573 -0
7.575 -0
7.577 -0
7.579 -0
7.580 -0
7.582 0
7.584 0
7.586 -0
7.587 -0
7.589 -1
7.591 -1
7.593 -1
7.595 -1
7.596 -1
7.598 -1
7.600 -1
7.602 -1
7.603 -1
7.605 -0
7.607 -1
7.609 0
7.610 0
7.612 1
7.614 1
7.616 1
7.617 1
7.619 1
7.621 1
7.623 2
7.624 2
7.626 3
7.628 4
7.630 4
7.631 4
7.633 3
7.635 3
7.637 3
7.638 3
7.640 3
7.642 3
7.644 3
7.645 3
7.647 3
7.649 3
7.651 3
7.652 3
7.654 3
7.656 3
7.658 3
7.659 3
7.661 2
7.663 2
7.665 1
7.666 1
7.668 1
7.670 0
7.672 0
7.673 -0
7.675 -0
7.677 -1
7.679 -0
7.680 -1
7.682 -0
7.684 -1
7.686 -1
7.687 -1
7.689 0
7.691 -0
7.693 0
7.694 0
7.696 0
7.698 1
7.700 2
7.701 1
7.703 2
7.705 2
7.707 2
7.708 2
7.710 2
7.712 2
7.714 2
7.715 3
7.717 3
7.719 4
7.721 4
7.722 4
7.724 4
7.726 4
7.728 4
7.729 4
7.731 4
7.733 4
7.735 4
7.737 5
7.738 4
7.740 4
7.742 4
7.744 4
7.745 4
7.747 3
7.749 3
7.751 2
7.752 2
7.754 2
7.756 2
7.758 2
7.759 2
7.761 2
7.763 1
7.765 1
7.766 2
7.768 2
7.770 2
7.772 2
7.773 2
7.775 2
7.777 2
7.779 2
7.780 2
7.782 2
7.784 2
7.786 2
7.787 1
7.789 1
7.791 1
7.793 2
7.794 2
7.796 2
7.798 3
7.800 2
7.801 2
7.803 2
7.805 2
7.807 2
7.808 2
7.810 2
7.812 1
7.814 1
7.815 2
7.817 1
7.819 1
7.821 1
7.822 1
7.824 1
7.826 0
7.828 -0
7.830 0
7.831 -0
7.833 0
7.835 1
7.837 1
7.838 -0
7.840 -0
7.842 0
7.844 -0
7.845 0
7.847 1
7.849 0
7.851 1
7.852 1
7.854 1
7.856 1
7.858 0
7.859 -1
7.861 -1
7.863 -1
7.865 -1
7.866 -1
7.868 -1
7.870 -1
7.872 0
7.873 1
7.875 0
7.877 1
7.879 0
7.880 1
7.882 1
7.884 2
7.886 2
7.887 3
7.889 3
7.891 3
7.893 4
7.894 5
7.896 5
7.898 5
7.900 6
7.901 5
7.903 5
7.905 5
7.907 5
7.909 5
7.910 5
7.912 5
7.914 5
7.916 5
7.917 4
7.919 5
7.921 5
7.923 5
7.924 5
7.926 4
7.928 4
7.930 4
7.931 4
7.933 3
7.935 3
7.937 2
7.938 2
7.940 1
7.942 1
7.944 1
7.945 1
7.947 1
7.949 1
7.951 0
7.952 0
7.954 0
7.956 0
7.958 0
7.959 0
7.961 1
7.963 1
7.965 1
7.966 1
7.968 1
7.970 -0
7.972 0
7.973 1
7.975 -0
7.977 -0
7.979 -1
7.981 -1
7.982 -1
7.984 -1
7.986 -1
7.988 -1
7.989 -1
7.991 -1
7.993 -0
7.995 -1
7.996 -1
7.998 -1
8.000 -0
8.002 -1
8.003 -1
8.005 -1
8.007 -0
8.009 0
8.010 1
8.012 1
8.014 1
8.016 2
8.017 1
8.019 1
8.021 1
8.023 1
8.024 1
8.026 1
8.028 1
8.030 1
8.031 1
8.033 2
8.035 2
8.037 2
8.039 2
8.040 3
8.042 3
8.044 2
8.046 3
8.047 2
8.049 2
8.051 2
8.053 3
8.054 2
8.056 2
8.058 3
8.060 2
8.061 2
8.063 3
8.065 3
8.067 3
8.068 3
8.070 3
8.072 3
8.074 3
8.075 3
8.077 3
8.079 3
8.081 3
8.082 3
8.084 3
8.086 2
8.088 3
8.090 3
8.091 2
8.093 2
8.095 2
8.097 1
8.098 2
8.100 2
8.102 1
8.104 1
8.105 1
8.107 0
8.109 0
8.111 0
8.112 -0
8.114 -0
8.116 1
8.118 0
8.119 0
8.121 1
8.123 0
8.125 0
8.126 1
8.128 1
8.130 1
8.132 1
8.133 1
8.135 1
8.137 2
8.139 1
8.141 2
8.142 2
8.144 2
8.146 3
8.148 2
8.149 2
8.151 2
8.153 3
8.155 2
8.156 2
8.158 2
8.160 1
8.162 2
8.163 2
8.165 3
8.167 3
8.169 3
8.170 2
8.172 3
8.174 3
8.176 3
8.177 3
8.179 3
8.181 3
8.183 3
8.184 3
8.186 3
8.188 2
8.190 3
8.192 3
8.193 3
8.195 3
8.197 3
8.199 2
8.200 3
8.202 3
8.204 3
8.206 3
8.207 3
8.209 4
8.211 4
8.213 3
8.214 4
8.216 4
8.218 3
8.220 3
8.221 3
8.223 3
8.225 4
8.227 3
8.228 3
8.230 3
8.232 4
8.234 4
8.236 3
8.237 3
8.239 3
8.241 3
8.243 4
8.244 4
8.246 3
8.248 3
8.250 3
8.251 3
8.253 4
8.255 3
8.257 4
8.258 3
8.260 3
8.262 3
8.264 2
8.265 2
8.267 2
8.269 2
8.271 1
8.273 1
8.274 1
8.276 1
8.278 1
8.280 1
8.281 1
8.283 1
8.285 1
8.287 1
8.288 1
8.290 2
8.292 2
8.294 2
8.295 2
8.297 2
8.299 2
8.301 3
8.302 2
8.304 3
8.306 3
8.308 3
8.309 4
8.311 4
8.313 3
8.315 3
8.317 3
8.318 3
8.320 4
8.322 3
8.324 3
8.325 3
8.327 3
8.329 2
8.331 2
8.332 3
8.334 2
8.336 2
8.338 2
8.339 1
8.341 1
8.343 1
8.345 1
8.346 0
8.348 0
8.350 -0
8.352 -0
8.354 0
8.355 -0
8.357 -0
8.359 0
8.361 -0
8.362 0
8.364 0
8.366 1
8.368 1
8.369 2
8.371 2
8.373 2
8.375 2
8.376 3
8.378 3
8.380 4
8.382 4
8.383 5
8.385 5
8.387 5
8.389 5
8.391 5
8.392 5
8.394 5
8.396 5
8.398 5
8.399 5
8.401 5
8.403 4
8.405 4
8.406 4
8.408 3
8.410 3
8.412 2
8.413 1
8.415 0
8.417 1
8.419 0
8.420 1
8.422 1
8.424 1
8.426 1
8.428 1
8.429 0
8.431 0
8.433 0
8.435 1
8.436 1
8.438 1
8.440 1
8.442 1
8.443 1
8.445 1
8.447 2
8.449 2
8.450 3
8.452 3
8.454 4
8.456 4
8.458 4
8.459 4
8.461 4
8.463 4
8.465 4
8.466 4
8.468 4
8.470 4
8.472 3
8.473 4
8.475 4
8.477 4
8.479 3
8.480 3
8.482 2
8.484 2
8.486 2
8.487 1
8.489 1
8.491 1
8.493 0
8.495 1
8.496 2
8.498 2
8.500 2
8.502 2
8.503 2
8.505 2
8.507 2
8.509 2
8.510 2
8.512 3
8.514 3
8.516 3
8.517 3
8.519 3
8.521 3
8.523 3
8.525 3
8.526 3
8.528 3
8.530 3
8.532 3
8.533 3
8.535 2
8.537 2
8.539 2
8.540 2
8.542 2
8.544 2
8.546 2
8.547 2
8.549 2
8.551 1
8.553 1
8.555 1
8.556 1
8.558 1
8.560 2
8.562 2
8.563 2
8.565 2
8.567 3
8.569 3
8.570 3
8.572 3
8.574 3
8.576 3
8.577 3
8.579 3
8.581 4
8.583 4
8.585 4
8.586 4
8.588 4
8.590 4
8.592 3
8.593 2
8.595 2
8.597 3
8.599 2
8.600 3
8.602 3
8.604 3
8.606 2
8.607 3
8.609 2
8.611 2
8.613 2
8.615 1
8.616 1
8.618 1
8.620 1
8.622 2
8.623 2
8.625 1
8.627 2
8.629 2
8.630 1
8.632 2
8.634 2
8.636 3
8.637 3
8.639 3
8.641 4
8.643 4
8.645 4
8.646 4
8.648 4
8.650 4
8.652 4
8.653 4
8.655 5
8.657 4
8.659 5
8.660 5
8.662 4
8.664 4
8.666 4
8.667 4
8.669 3
8.671 3
8.673 3
8.675 3
8.676 4
8.678 4
8.680 4
8.682 4
8.683 3
8.685 4
8.687 4
8.689 3
8.690 3
8.692 3
8.694 3
8.696 3
8.698 3
8.699 2
8.701 3
8.703 3
8.705 3
8.706 3
8.708 4
8.710 3
8.712 3
8.713 4
8.715 4
8.717 4
8.719 3
8.720 3
8.722 3
8.724 3
8.726 3
8.728 3
8.729 4
8.731 3
8.733 4
8.735 4
8.736 4
8.738 4
8.740 4
8.742 4
8.743 4
8.745 4
8.747 4
8.749 3
8.750 3
8.752 3
8.754 4
8.756 4
8.758 3
8.759 3
8.761 3
8.763 3
8.765 3
8.766 3
8.768 3
8.770 3
8.772 3
8.773 2
8.775 2
8.777 2
8.779 2
8.781 1
8.782 1
8.784 1
8.786 0
8.788 0
8.789 -0
8.791 -0
8.793 -0
8.795 -1
8.796 -2
8.798 -2
8.800 -2
8.802 -2
8.804 -1
8.805 -1
8.807 -1
8.809 -1
8.811 -0
8.812 -1
8.814 -0
8.816 -0
8.818 1
8.819 1
8.821 1
8.823 2
8.825 1
8.826 2
8.828 2
8.830 3
8.832 3
8.834 3
8.835 3
8.837 3
8.839 3
8.841 3
8.842 3
8.844 3
8.846 2
8.848 2
8.849 2
8.851 2
8.853 1
8.855 1
8.857 0
8.858 -0
8.860 0
8.862 0
8.864 -0
8.865 -0
8.867 -0
8.869 -0
8.871 -1
8.872 -1
8.874 -1
8.876 -2
8.878 -1
8.880 -1
8.881 -1
8.883 -1
8.885 -0
8.887 -0
8.888 -0
8.890 -1
8.892 -0
8.894 0
8.895 1
8.897 1
8.899 1
8.901 2
8.903 2
8.904 2
8.906 2
8.908 2
8.910 2
8.911 1
8.913 2
8.915 2
8.917 1
8.918 1
8.920 1
8.922 1
8.924 2
8.926 2
8.927 1
8.929 1
8.931 1
8.933 0
8.934 0
8.936 0
8.938 1
8.940 1
8.941 2
8.943 2
8.945 2
8.947 3
8.949 3
8.950 3
8.952 3
8.954 4
8.956 4
8.957 4
8.959 4
8.961 4
8.963 4
8.964 4
8.966 5
8.968 4
8.970 4
8.972 4
8.973 4
8.975 4
8.977 3
8.979 3
8.980 3
8.982 3
8.984 3
8.986 2
8.987 2
8.989 2
8.991 2
8.993 2
8.995 2
8.996 1
8.998 1
9.000 0
9.002 0
9.003 -0
9.005 -1
9.007 -2
9.009 -2
9.010 -3
9.012 -2
9.014 -2
9.016 -2
9.018 -1
9.019 -1
9.021 -0
9.023 0
9.025 -0
9.026 0
9.028 0
9.030 1
9.032 1
9.033 1
9.035 2
9.037 1
9.039 1
9.041 1
9.042 2
9.044 2
9.046 2
9.048 2
9.049 2
9.051 2
9.053 2
9.055 2
9.056 2
9.058 3
9.060 3
9.062 4
9.064 3
9.065 2
9.067 3
9.069 3
9.071 3
9.072 3
9.074 3
9.076 3
9.078 3
9.080 4
9.081 3
9.083 3
9.085 3
9.087 3
9.088 3
9.090 3
9.092 2
9.094 2
9.095 2
9.097 2
9.099 2
9.101 1
9.103 1
9.104 0
9.106 1
9.108 0
9.110 0
9.111 0
9.113 -0
9.115 -0
9.117 -1
9.118 -1
9.120 -1
9.122 -0
9.124 -1
9.126 0
9.127 0
9.129 0
9.131 1
9.133 1
9.134 1
9.136 2
9.138 2
9.140 3
9.142 3
9.143 3
9.145 3
9.147 3
9.149 4
9.150 4
9.152 4
9.154 5
9.156 5
9.157 5
9.159 4
9.161 4
9.163 3
9.165 3
9.166 3
9.168 2
9.170 2
9.172 2
9.173 2
9.175 2
9.177 1
9.179 1
9.180 -0
9.182 -1
9.184 -0
9.186 -0
9.188 -1
9.189 -1
9.191 -2
9.193 -2
9.195 -2
9.196 -2
9.198 -2
9.200 -1
9.202 -1
9.204 -1
9.205 -1
9.207 -0
9.209 -1
9.211 -0
9.212 0
9.214 0
9.216 1
9.218 1
9.219 1
9.221 2
9.223 2
9.225 2
9.227 2
9.228 2
9.230 2
9.232 2
9.234 2
9.235 2
9.237 2
9.239 2
9.241 2
9.243 2
9.244 2
9.246 2
9.248 2
9.250 2
9.251 2
9.253 3
9.255 2
9.257 1
9.258 1
9.260 1
9.262 1
9.264 1
9.266 2
9.267 2
9.269 2
9.271 2
9.273 2
9.274 3
9.276 3
9.278 3
9.280 4
9.282 4
9.283 3
9.285 3
9.287 4
9.289 4
9.290 4
9.292 4
9.294 4
9.296 4
9.297 5
9.299 5
9.301 5
9.303 5
9.305 4
9.306 4
9.308 4
9.310 4
9.312 5
9.313 4
9.315 4
9.317 4
9.319 4
9.321 4
9.322 4
9.324 4
9.326 3
9.328 3
9.329 3
9.331 3
9.333 2
9.335 2
9.337 1
9.338 2
9.340 2
9.342 2
9.344 2
9.345 2
9.347 2
9.349 1
9.351 1
9.352 0
9.354 0
9.356 -0
9.358 0
9.360 0
9.361 1
9.363 -0
9.365 0
9.367 0
9.368 0
9.370 0
9.372 -0
9.374 0
9.376 0
9.377 0
9.379 -0
9.381 -1
9.383 -1
9.384 -1
9.386 -0
9.388 -0
9.390 -1
9.392 -1
9.393 -0
9.395 -1
9.397 -0
9.399 -0
9.400 -0
9.402 -0
9.404 0
9.406 1
9.408 1
9.409 1
9.411 2
9.413 1
9.415 2
9.416 2
9.418 2
9.420 2
9.422 1
9.423 1
9.425 1
9.427 1
9.429 1
9.431 1
9.432 1
9.434 1
9.436 1
9.438 1
9.439 2
9.441 2
9.443 2
9.445 2
9.447 2
9.448 1
9.450 2
9.452 2
9.454 2
9.455 2
9.457 2
9.459 2
9.461 3
9.463 3
9.464 3
9.466 4
9.468 3
9.470 3
9.471 3
9.473 3
9.475 3
9.477 3
9.479 4
9.480 3
9.482 4
9.484 4
9.486 5
9.487 5
9.489 5
9.491 5
9.493 5
9.495 5
9.496 5
9.498 5
9.500 4
9.502 4
9.503 4
9.505 4
9.507 3
9.509 4
9.510 4
9.512 3
9.514 3
9.516 2
9.518 2
9.519 2
9.521 2
9.523 2
9.525 1
9.526 1
9.528 1
9.530 1
9.532 1
9.534 1
9.535 1
9.537 2
9.539 1
9.541 1
9.542 1
9.544 1
9.546 1
9.548 1
9.550 0
9.551 1
9.553 0
9.555 0
9.557 0
9.558 1
9.560 1
9.562 1
9.564 1
9.566 1
9.567 1
9.569 2
9.571 1
9.573 2
9.574 2
9.576 2
9.578 3
9.580 3
9.582 3
9.583 3
9.585 3
9.587 3
9.589 3
9.590 3
9.592 3
9.594 2
9.596 2
9.598 2
9.599 2
9.601 2
9.603 2
9.605 2
9.606 3
9.608 2
9.610 3
9.612 3
9.614 2
9.615 3
9.617 2
9.619 2
9.621 1
9.622 1
9.624 1
9.626 -0
9.628 -1
9.630 -1
9.631 -1
9.633 -1
9.635 -1
9.637 -1
9.638 -1
9.640 -1
9.642 -1
9.644 -0
9.646 -0
9.647 0
9.649 -0
9.651 0
9.653 1
9.654 1
9.656 1
9.658 1
9.660 1
9.662 1
9.663 1
9.665 1
9.667 1
9.669 1
9.670 1
9.672 1
9.674 2
9.676 2
9.678 2
9.679 3
9.681 3
9.683 3
9.685 3
9.686 3
9.688 3
9.690 2
9.692 3
9.694 2
9.695 2
9.697 3
9.699 2
9.701 1
9.702 1
9.704 1
9.706 1
9.708 1
9.710 1
9.711 1
9.713 2
9.715 2
9.717 2
9.718 2
9.720 2
9.722 2
9.724 2
9.726 2
9.727 1
9.729 1
9.731 1
9.733 1
9.734 1
9.736 0
9.738 0
9.740 0
9.742 0
9.743 -0
9.745 -0
9.747 -0
9.749 0
9.751 0
9.752 1
9.754 1
9.756 1
9.758 1
9.759 1
9.761 1
9.763 0
9.765 1
9.767 1
9.768 1
9.770 1
9.772 1
9.774 2
9.775 2
9.777 2
9.779 1
9.781 2
9.783 2
9.784 2
9.786 3
9.788 3
9.790 3
9.791 4
9.793 4
9.795 4
9.797 4
9.799 4
9.800 3
9.802 3
9.804 3
9.806 3
9.807 3
9.809 3
9.811 3
9.813 3
9.815 3
9.816 3
9.818 3
9.820 3
9.822 3
9.823 3
9.825 3
9.827 3
9.829 3
9.831 3
9.832 2
9.834 2
9.836 2
9.838 1
9.839 1
9.841 1
9.843 1
9.845 1
9.847 0
9.848 -0
9.850 0
9.852 0
9.854 1
9.856 0
9.857 0
9.859 0
9.861 1
9.863 2
9.864 2
9.866 2
9.868 2
9.870 2
9.872 3
9.873 2
9.875 2
9.877 2
9.879 2
9.880 2
9.882 2
9.884 3
9.886 3
9.888 3
9.889 3
9.891 3
9.893 4
9.895 3
9.896 3
9.898 3
9.900 3
9.902 2
9.904 2
9.905 1
9.907 1
9.909 2
9.911 1
9.913 1
9.914 1
9.916 1
9.918 -0
9.920 0
9.921 0
9.923 -0
9.925 0
9.927 1
9.929 1
9.930 1
9.932 1
9.934 1
9.936 1
9.937 1
9.939 1
9.941 2
9.943 2
9.945 2
9.946 2
9.948 2
9.950 2
9.952 2
9.953 1
9.955 1
9.957 2
9.959 1
9.961 1
9.962 2
9.964 2
9.966 2
9.968 2
9.970 2
9.971 1
9.973 2
9.975 2
9.977 1
9.978 2
9.980 2
9.982 2
9.984 2
9.986 3
9.987 3
9.989 4
9.991 4
9.993 4
9.994 4
9.996 3
9.998 4
10.000 4
10.002 5
10.003 5
10.005 5
10.007 6
10.009 5
10.011 5
10.012 5
10.014 4
10.016 4
10.018 4
10.019 4
10.021 4
10.023 4
10.025 4
10.027 3
10.028 3
10.030 3
10.032 3
10.034 2
10.035 2
10.037 3
10.039 2
10.041 2
10.043 3
10.044 3
10.046 2
10.048 3
10.050 3
10.052 2
10.053 2
10.055 2
10.057 2
10.059 2
10.060 3
10.062 2
10.064 2
10.066 2
10.068 1
10.069 1
10.071 1
10.073 1
10.075 1
10.076 2
10.078 1
10.080 2
10.082 2
10.084 2
10.085 1
10.087 1
10.089 1
10.091 1
10.093 0
10.094 -0
10.096 -0
10.098 1
10.100 0
10.101 -0
10.103 0
10.105 0
10.107 1
10.109 2
10.110 2
10.112 2
10.114 3
10.116 3
10.118 4
10.119 5
10.121 5
10.123 6
10.125 6
10.126 6
10.128 7
10.130 7
10.132 7
10.134 7
10.135 8
10.137 8
10.139 7
10.141 7
10.142 7
10.144 7
10.146 6
10.148 6
10.150 7
10.151 7
10.153 8
10.155 8
10.157 7
10.159 7
10.160 6
10.162 6
10.164 5
10.166 5
10.167 4
10.169 4
10.171 3
10.173 3
10.175 2
10.176 2
10.178 2
10.180 1
10.182 1
10.184 1
10.185 1
10.187 1
10.189 1
10.191 1
10.192 1
10.194 1
10.196 1
10.198 1
10.200 1
10.201 1
10.203 1
10.205 1
10.207 1
10.209 2
10.210 2
10.212 2
10.214 2
10.216 2
10.217 1
10.219 1
10.221 1
10.223 1
10.225 1
10.226 1
10.228 1
10.230 1
10.232 2
10.234 1
10.235 1
10.237 1
10.239 1
10.241 1
10.242 1
10.244 0
10.246 1
10.248 1
10.250 0
10.251 0
10.253 0
10.255 0
10.257 0
10.259 0
10.260 -0
10.262 0
10.264 1
10.266 0
10.267 0
10.269 1
10.271 1
10.273 1
10.275 1
10.276 1
10.278 1
10.280 1
10.282 1
10.284 1
10.285 1
10.287 1
10.289 1
10.291 1
10.292 0
10.294 0
10.296 0
10.298 -0
10.300 -0
10.301 0
10.303 -0
10.305 0
10.307 0
10.309 -0
10.310 0
10.312 0
10.314 0
10.316 1
10.317 1
10.319 1
10.321 1
10.323 1
10.325 1
10.326 2
10.328 2
10.330 2
10.332 2
10.334 2
10.335 2
10.337 2
10.339 2
10.341 2
10.342 3
10.344 3
10.346 2
10.348 2
10.350 2
10.351 2
10.353 2
10.355 2
10.357 3
10.359 3
10.360 4
10.362 4
10.364 4
10.366 4
10.367 4
10.369 4
10.371 4
10.373 4
10.375 5
10.376 5
10.378 4
10.380 4
10.382 5
10.384 4
10.385 4
10.387 5
10.389 4
10.391 4
10.392 5
10.394 5
10.396 5
10.398 5
10.400 4
10.401 5
10.403 5
10.405 5
10.407 5
10.409 5
10.410 5
10.412 5
10.414 5
10.416 4
10.418 4
10.419 4
10.421 4
10.423 4
10.425 4
10.426 4
10.428 4
10.430 4
10.432 4
10.434 4
10.435 4
10.437 4
10.439 4
10.441 4
10.443 4
10.444 4
10.446 4
10.448 4
10.450 4
10.451 4
10.453 4
10.455 5
10.457 4
10.459 3
10.460 3
10.462 3
10.464 3
10.466 2
10.468 2
10.469 2
10.471 2
10.473 1
10.475 1
10.477 1
10.478 1
10.480 0
10.482 1
10.484 1
10.485 1
10.487 1
10.489 1
10.491 1
10.493 1
10.494 1
10.496 1
10.498 1
10.500 1
10.502 1
10.503 2
10.505 2
10.507 2
10.509 2
10.511 2
10.512 2
10.514 3
10.516 3
10.518 3
10.519 3
10.521 3
10.523 3
10.525 4
10.527 4
10.528 4
10.530 4
10.532 4
10.534 5
10.536 5
10.537 4
10.539 4
10.541 4
10.543 4
10.545 4
10.546 4
10.548 3
10.550 3
10.552 3
10.553 3
10.555 2
10.557 2
10.559 1
10.561 1
10.562 1
10.564 1
10.566 0
10.568 -0
10.570 -0
10.571 -0
10.573 0
10.575 1
10.577 0
10.579 1
10.580 1
10.582 1
10.584 1
10.586 2
10.587 2
10.589 2
10.591 1
10.593 0
10.595 1
10.596 1
10.598 2
10.600 2
10.602 2
10.604 2
10.605 2
10.607 2
10.609 2
10.611 3
10.613 3
10.614 3
10.616 3
10.618 3
10.620 2
10.621 2
10.623 2
10.625 2
10.627 2
10.629 2
10.630 1
10.632 1
10.634 1
10.636 0
10.638 -0
10.639 0
10.641 -0
10.643 0
10.645 1
10.647 1
10.648 1
10.650 1
10.652 1
10.654 1
10.655 2
10.657 2
10.659 2
10.661 2
10.663 2
10.664 2
10.666 2
10.668 2
10.670 2
10.672 2
10.673 2
10.675 2
10.677 3
10.679 3
10.681 3
10.682 3
10.684 3
10.686 3
10.688 3
10.690 3
10.691 3
10.693 3
10.695 2
10.697 2
10.698 2
10.700 2
10.702 1
10.704 1
10.706 1
10.707 1
10.709 1
10.711 1
10.713 1
10.715 1
10.716 1
10.718 1
10.720 1
10.722 1
10.724 1
10.725 1
10.727 1
10.729 1
10.731 1
10.732 1
10.734 1
10.736 1
10.738 2
10.740 2
10.741 2
10.743 1
10.745 2
10.747 2
10.749 2
10.750 2
10.752 2
10.754 2
10.756 2
10.758 1
10.759 1
10.761 2
10.763 2
10.765 2
10.767 2
10.768 2
10.770 2
10.772 2
10.774 2
10.775 2
10.777 2
10.779 2
10.781 3
10.783 3
10.784 2
10.786 3
10.788 4
10.790 5
10.792 4
10.793 4
10.795 4
10.797 4
10.799 4
10.801 4
10.802 4
10.804 4
10.806 3
10.808 3
10.810 4
10.811 4
10.813 3
10.815 3
10.817 3
10.819 3
10.820 3
10.822 3
10.824 3
10.826 3
10.827 3
10.829 2
10.831 3
10.833 2
10.835 2
10.836 2
10.838 1
10.840 2
10.842 3
10.844 3
10.845 3
10.847 3
10.849 4
10.851 3
10.853 3
10.854 4
10.856 4
10.858 4
10.860 4
10.862 4
10.863 5
10.865 5
10.867 5
10.869 5
10.871 5
10.872 4
10.874 4
10.876 4
10.878 5
10.879 5
10.881 5
10.883 5
10.885 5
10.887 5
10.888 5
10.890 5
10.892 5
10.894 4
10.896 4
10.897 4
10.899 4
10.901 4
10.903 4
10.905 4
10.906 4
10.908 4
10.910 4
10.912 3
10.914 3
10.915 3
10.917 2
10.919 3
10.921 2
10.923 3
10.924 2
10.926 2
10.928 3
10.930 3
10.931 2
10.933 2
10.935 1
10.937 2
10.939 1
10.940 1
10.942 1
10.944 2
10.946 1
10.948 1
10.949 1
10.951 1
10.953 0
10.955 1
10.957 1
10.958 1
10.960 1
10.962 1
10.964 1
10.966 1
10.967 1
10.969 0
10.971 -0
10.973 0
10.975 -0
10.976 -0
10.978 0
10.980 -0
10.982 0
10.984 -0
10.985 -0
10.987 -0
10.989 -1
10.991 -1
10.993 -1
10.994 -1
10.996 -1
10.998 -1
11.000 -1
11.001 -1
11.003 -1
11.005 -0
11.007 1
11.009 1
11.010 1
11.012 1
11.014 2
11.016 2
11.018 2
11.019 3
11.021 3
11.023 4
11.025 4
11.027 4
11.028 4
11.030 4
11.032 4
11.034 4
11.036 4
11.037 5
11.039 5
11.041 5
11.043 5
11.045 5
11.046 5
11.048 5
11.050 5
11.052 4
11.054 4
11.055 4
11.057 4
11.059 4
11.061 4
11.063 4
11.064 4
11.066 4
11.068 4
11.070 4
11.071 5
11.073 5
11.075 5
11.077 5
11.079 5
11.080 6
11.082 6
11.084 6
11.086 6
11.088 6
11.089 6
11.091 6
11.093 6
11.095 6
11.097 6
11.098 6
11.100 6
11.102 6
11.104 6
11.106 6
11.107 6
11.109 5
11.111 6
11.113 6
11.115 5
11.116 4
11.118 5
11.120 4
11.122 3
11.124 3
11.125 3
11.127 2
11.129 2
11.131 2
11.133 1
11.134 1
11.136 1
11.138 1
11.140 2
11.142 2
11.143 2
11.145 2
11.147 2
11.149 3
11.151 3
11.152 4
11.154 4
11.156 4
11.158 3
11.160 4
11.161 4
11.163 5
11.165 5
11.167 5
11.168 4
11.170 4
11.172 5
11.174 4
11.176 4
11.177 4
11.179 4
11.181 5
11.183 5
11.185 5
11.186 5
11.188 5
11.190 4
11.192 5
11.194 5
11.195 3
11.197 3
11.199 3
11.201 2
11.203 2
11.204 2
11.206 2
11.208 2
11.210 2
11.212 2
11.213 2
11.215 2
11.217 2
11.219 2
11.221 3
11.222 3
11.224 3
11.226 4
11.228 4
11.230 5
11.231 5
11.233 5
11.235 5
11.237 6
11.239 6
11.240 6
11.242 7
11.244 7
11.246 7
11.248 7
11.249 7
11.251 6
11.253 7
11.255 6
11.257 6
11.258 6
11.260 6
11.262 5
11.264 6
11.266 5
11.267 5
11.269 5
11.271 6
11.273 5
11.275 4
11.276 3
11.278 3
11.280 4
11.282 3
11.284 3
11.285 3
11.287 3
11.289 2
11.291 2
11.293 2
11.294 2
11.296 2
11.298 2
11.300 3
11.302 2
11.303 3
11.305 3
11.307 3
11.309 3
11.311 4
11.312 4
11.314 4
11.316 4
11.318 4
11.320 4
11.321 4
11.323 3
11.325 2
11.327 2
11.329 2
11.330 2
11.332 1
11.334 1
11.336 1
11.338 2
11.339 1
11.341 2
11.343 2
11.345 2
11.347 2
11.348 2
11.350 2
11.352 2
11.354 2
11.356 1
11.357 2
11.359 2
11.361 2
11.363 2
11.364 2
11.366 2
11.368 2
11.370 1
11.372 1
11.373 1
11.375 1
11.377 1
11.379 1
11.381 1
11.382 1
11.384 1
11.386 1
11.388 1
11.390 -0
11.391 -0
11.393 -0
11.395 -1
11.397 -1
11.399 -1
11.400 -1
11.402 -2
11.404 -2
11.406 -2
11.408 -2
11.409 -2
11.411 -2
11.413 -2
11.415 -2
11.417 -2
11.418 -1
11.420 -1
11.422 -2
11.424 -2
11.426 -2
11.427 -3
11.429 -2
11.431 -3
11.433 -2
11.435 -2
11.436 -2
11.438 -2
11.440 -1
11.442 -2
11.444 -2
11.445 -2
11.447 -2
11.449 -1
11.451 -1
11.453 -1
11.454 -1
11.456 -1
11.458 -1
11.460 -2
11.462 -2
11.463 -1
11.465 -1
11.467 -1
11.469 -1
11.471 -0
11.473 1
11.474 1
11.476 1
11.478 1
11.480 1
11.482 1
11.483 2
11.485 2
11.487 2
11.489 3
11.491 3
11.492 3
11.494 4
11.496 4
11.498 4
11.500 4
11.501 3
11.503 4
11.505 4
11.507 3
11.509 4
11.510 4
11.512 4
11.514 4
11.516 4
11.518 3
11.519 3
11.521 3
11.523 3
11.525 2
11.527 2
11.528 2
11.530 2
11.532 2
11.534 1
11.536 1
11.537 1
11.539 1
11.541 0
11.543 0
11.545 1
11.546 1
11.548 1
11.550 1
11.552 1
11.554 2
11.555 2
11.557 1
11.559 2
11.561 2
11.563 2
11.564 3
11.566 3
11.568 3
11.570 3
11.572 4
11.573 3
11.575 4
11.577 4
11.579 4
11.581 5
11.582 4
11.584 4
11.586 5
11.588 4
11.590 3
11.591 4
11.593 4
11.595 4
11.597 4
11.599 4
11.600 3
11.602 4
11.604 3
11.606 3
11.608 2
11.609 3
11.611 2
11.613 2
11.615 1
11.617 1
11.618 1
11.620 1
11.622 1
11.624 1
11.626 0
11.627 0
11.629 1
11.631 0
11.633 -0
11.635 0
11.636 1
11.638 0
11.640 1
11.642 1
11.644 1
11.645 2
11.647 2
11.649 1
11.651 2
11.653 2
11.654 2
11.656 2
11.658 3
11.660 3
11.662 2
11.664 3
11.665 2
11.667 3
11.669 3
11.671 2
11.673 2
11.674 2
11.676 2
11.678 3
11.680 3
11.682 2
11.683 3
11.685 2
11.687 1
11.689 2
11.691 1
11.692 1
11.694 1
11.696 1
11.698 1
11.700 1
11.701 1
11.703 0
11.705 0
11.707 -0
11.709 -0
11.710 0
11.712 0
11.714 -0
11.716 0
11.718 1
11.719 1
11.721 1
11.723 1
11.725 2
11.727 2
11.728 2
11.730 2
11.732 2
11.734 3
11.736 3
11.737 3
11.739 4
11.741 3
11.743 3
11.745 3
11.746 3
11.748 3
11.750 3
11.752 3
11.754 2
11.755 2
11.757 3
11.759 3
11.761 3
11.763 3
11.765 3
11.766 3
11.768 2
11.770 2
11.772 3
11.774 2
11.775 2
11.777 2
11.779 2
11.781 2
11.783 2
11.784 1
11.786 1
11.788 2
11.790 1
11.792 2
11.793 2
11.795 1
11.797 2
11.799 3
11.801 2
11.802 3
11.804 3
11.806 3
11.808 3
11.810 4
11.811 3
11.813 3
11.815 3
11.817 3
11.819 3
11.820 3
11.822 2
11.824 2
11.826 1
11.828 1
11.829 1
11.831 1
11.833 1
11.835 0
11.837 1
11.839 1
11.840 1
11.842 1
11.844 1
11.846 2
11.848 2
11.849 2
11.851 2
11.853 3
11.855 3
11.857 3
11.858 4
11.860 4
11.862 5
11.864 5
11.866 5
11.867 5
11.869 5
11.871 5
11.873 5
11.875 5
11.876 6
11.878 6
11.880 6
11.882 6
11.884 6
11.885 6
11.887 5
11.889 5
11.891 5
11.893 4
11.894 4
11.896 3
11.898 3
11.900 2
11.902 1
11.904 1
11.905 1
11.907 1
11.909 0
11.911 1
11.913 1
11.914 0
11.916 1
11.918 1
11.920 1
11.922 1
11.923 1
11.925 1
11.927 2
11.929 2
11.931 2
11.932 2
11.934 3
11.936 4
11.938 4
11.940 4
11.941 4
11.943 4
11.945 5
11.947 4
11.949 5
11.950 5
11.952 5
11.954 5
11.956 5
11.958 4
11.960 5
11.961 4
11.963 5
11.965 5
11.967 4
11.969 4
11.970 4
11.972 3
11.974 3
11.976 3
11.978 3
11.979 3
11.981 2
11.983 2
11.985 2
11.987 2
11.988 2
11.990 2
11.992 2
11.994 2
11.996 2
11.997 2
11.999 2
12.001 2
12.003 2
12.005 2
12.006 2
12.008 2
12.010 2
12.012 2
12.014 2
12.016 2
12.017 2
12.019 2
12.021 2
12.023 2
12.025 2
12.026 2
12.028 2
12.030 2
12.032 2
12.034 2
12.035 2
12.037 2
12.039 2
12.041 3
12.043 4
12.044 4
12.046 4
12.048 4
12.050 4
12.052 4
12.053 4
12.055 3
12.057 4
12.059 4
12.061 4
12.063 5
12.064 4
12.066 4
12.068 4
12.070 4
12.072 4
12.073 4
12.075 5
12.077 4
12.079 4
12.081 4
12.082 3
12.084 3
12.086 3
12.088 3
12.090 4
12.091 3
12.093 3
12.095 3
12.097 3
12.099 3
12.100 3
12.102 3
12.104 2
12.106 2
12.108 3
12.110 3
12.111 3
12.113 2
12.115 2
12.117 2
12.119 2
12.120 3
12.122 3
12.124 3
12.126 3
12.128 3
12.129 4
12.131 3
12.133 4
12.135 3
12.137 3
12.138 3
12.140 3
12.142 2
12.144 2
12.146 2
12.148 1
12.149 1
12.151 0
12.153 -0
12.155 -0
12.157 -0
12.158 -0
12.160 -1
12.162 -1
12.164 -1
12.166 -1
12.167 -0
12.169 -0
12.171 0
12.173 1
12.175 0
12.176 0
12.178 0
12.180 -0
12.182 -0
12.184 0
12.186 0
12.187 -0
12.189 1
12.191 1
12.193 1
12.195 2
12.196 2
12.198 2
12.200 3
12.202 3
12.204 3
12.205 4
12.207 4
12.209 4
12.211 5
12.213 4
12.214 4
12.216 4
12.218 4
12.220 4
12.222 4
12.224 3
12.225 3
12.227 3
12.229 2
12.231 2
12.233 2
12.234 2
12.236 2
12.238 3
12.240 3
12.242 3
12.243 3
12.245 2
12.247 2
12.249 2
12.251 2
12.252 2
12.254 3
12.256 3
12.258 3
12.260 3
12.262 3
12.263 4
12.265 4
12.267 5
12.269 5
12.271 5
12.272 6
12.274 5
12.276 6
12.278 5
12.280 5
12.281 5
12.283 5
12.285 5
12.287 5
12.289 4
12.291 5
12.292 5
12.294 4
12.296 4
12.298 4
12.300 3
12.301 3
12.303 2
12.305 2
12.307 2
12.309 2
12.310 2
12.312 2
12.314 2
12.316 1
12.318 2
12.319 2
12.321 2
12.323 2
12.325 1
12.327 1
12.329 1
12.330 2
12.332 3
12.334 3
12.336 3
12.338 3
12.339 4
12.341 4
12.343 4
12.345 5
12.347 5
12.348 4
12.350 5
12.352 4
12.354 4
12.356 4
12.358 3
12.359 3
12.361 2
12.363 2
12.365 2
12.367 2
12.368 2
12.370 1
12.372 2
12.374 1
12.376 1
12.377 1
12.379 2
12.381 1
12.383 1
12.385 1
12.387 -0
12.388 0
12.390 1
12.392 0
12.394 1
12.396 1
12.397 1
12.399 1
12.401 2
12.403 2
12.405 3
12.406 3
12.408 3
12.410 5
12.412 5
12.414 5
12.416 6
12.417 6
12.419 6
12.421 7
12.423 7
12.425 7
12.426 7
12.428 6
12.430 6
12.432 6
12.434 6
12.435 5
12.437 5
12.439 5
12.441 5
12.443 5
12.445 5
12.446 5
12.448 5
12.450 4
12.452 4
12.454 3
12.455 3
12.457 2
12.459 3
12.461 2
12.463 1
12.464 1
12.466 0
12.468 -0
12.470 -1
12.472 -0
12.474 -1
12.475 -1
12.477 -1
12.479 -1
12.481 -1
12.483 -1
12.484 -1
12.486 -1
12.488 -1
12.490 -1
12.492 -1
12.493 -1
12.495 -1
12.497 -1
12.499 -1
12.501 -1
12.503 -1
12.504 -1
12.506 -1
12.508 -1
12.510 -0
12.512 -0
12.513 0
12.515 0
12.517 0
12.519 1
12.521 1
12.522 1
12.524 1
12.526 1
12.528 1
12.530 1
12.532 1
12.533 1
12.535 1
12.537 1
12.539 1
12.541 2
12.542 2
12.544 2
12.546 2
12.548 2
12.550 2
12.551 2
12.553 2
12.555 2
12.557 2
12.559 2
12.561 2
12.562 2
12.564 2
12.566 2
12.568 2
12.570 2
12.571 2
12.573 2
12.575 1
12.577 1
12.579 1
12.581 1
12.582 1
12.584 1
12.586 0
12.588 0
12.590 1
12.591 1
12.593 2
12.595 2
12.597 2
12.599 2
12.600 2
12.602 3
12.604 2
12.606 2
12.608 2
12.610 2
12.611 2
12.613 2
12.615 2
12.617 3
12.619 2
12.620 2
12.622 3
12.624 3
12.626 2
12.628 3
12.630 3
12.631 2
12.633 3
12.635 3
12.637 3
12.639 3
12.640 2
12.642 2
12.644 2
12.646 2
12.648 1
12.649 1
12.651 1
12.653 1
12.655 1
12.657 0
12.659 0
12.660 1
12.662 1
12.664 1
12.666 2
12.668 2
12.669 2
12.671 3
12.673 3
12.675 4
12.677 3
12.679 3
12.680 3
12.682 3
12.684 3
12.686 3
12.688 3
12.689 3
12.691 3
12.693 4
12.695 4
12.697 3
12.698 3
12.700 3
12.702 3
12.704 3
12.706 3
12.708 3
12.709 4
12.711 4
12.713 4
12.715 3
12.717 4
12.718 3
12.720 2
12.722 2
12.724 2
12.726 3
12.728 3
12.729 3
12.731 3
12.733 4
12.735 4
12.737 4
12.738 4
12.740 4
12.742 5
12.744 5
12.746 4
12.748 4
12.749 5
12.751 4
12.753 4
12.755 4
12.757 4
12.758 3
12.760 4
12.762 3
12.764 4
12.766 4
12.768 3
12.769 3
12.771 3
12.773 3
12.775 3
12.777 4
12.778 3
12.780 4
12.782 4
12.784 3
12.786 3
12.788 3
12.789 3
12.791 3
12.793 3
12.795 2
12.797 2
12.798 1
12.800 1
12.802 1
12.804 2
12.806 2
12.807 2
12.809 3
12.811 3
12.813 3
12.815 3
12.817 3
12.818 3
12.820 3
12.822 3
12.824 3
12.826 3
12.827 3
12.829 3
12.831 2
12.833 2
12.835 2
12.837 2
12.838 1
12.840 2
12.842 2
12.844 2
12.846 2
12.847 2
12.849 2
12.851 3
12.853 2
12.855 3
12.857 3
12.858 3
12.860 3
12.862 3
12.864 3
12.866 3
12.867 2
12.869 2
12.871 1
12.873 1
12.875 1
12.877 1
12.878 1
12.880 1
12.882 1
12.884 2
12.886 2
12.887 2
12.889 2
12.891 2
12.893 2
12.895 2
12.897 3
12.898 2
12.900 2
12.902 2
12.904 2
12.906 2
12.907 1
12.909 1
12.911 1
12.913 0
12.915 -0
12.917 0
12.918 0
12.920 -0
12.922 -0
12.924 -0
12.926 -0
12.927 0
12.929 1
12.931 1
12.933 1
12.935 1
12.937 1
12.938 2
12.940 2
12.942 1
12.944 1
12.946 1
12.947 2
12.949 2
12.951 1
12.953 1
12.955 2
12.957 2
12.958 2
12.960 2
12.962 2
12.964 2
12.966 2
12.967 2
12.969 1
12.971 2
12.973 2
12.975 2
12.977 3
12.978 3
12.980 2
12.982 2
12.984 2
12.986 2
12.987 2
12.989 2
12.991 2
12.993 2
12.995 2
12.997 2
12.998 2
13.000 2
13.002 1
13.004 2
13.006 1
13.008 2
13.009 2
13.011 2
13.013 2
13.015 3
13.017 3
13.018 3
13.020 3
13.022 3
13.024 3
13.026 3
13.028 4
13.029 4
13.031 4
13.033 4
13.035 4
13.037 4
13.038 3
13.040 2
13.042 2
13.044 2
13.046 2
13.048 2
13.049 2
13.051 2
13.053 2
13.055 3
13.057 2
13.058 3
13.060 2
13.062 2
13.064 2
13.066 3
13.068 2
13.069 2
13.071 3
13.073 2
13.075 2
13.077 1
13.078 2
13.080 1
13.082 1
13.084 0
13.086 0
13.088 0
13.089 0
13.091 1
13.093 1
13.095 1
13.097 1
13.099 1
13.100 2
13.102 3
13.104 3
13.106 3
13.108 3
13.109 3
13.111 3
13.113 4
13.115 4
13.117 3
13.119 3
13.120 3
13.122 3
13.124 4
13.126 4
13.128 4
13.129 4
13.131 5
13.133 4
13.135 5
13.137 4
13.139 4
13.140 4
13.142 4
13.144 4
13.146 4
13.148 4
13.150 4
13.151 3
13.153 3
13.155 2
13.157 2
13.159 2
13.160 1
13.162 1
13.164 0
13.166 -0
13.168 0
13.170 0
13.171 0
13.173 0
13.175 0
13.177 0
13.179 1
13.180 1
13.182 1
13.184 1
13.186 2
13.188 2
13.190 2
13.191 2
13.193 2
13.195 2
13.197 3
13.199 2
13.201 2
13.202 1
13.204 1
13.206 1
13.208 1
13.210 0
13.211 1
13.213 1
13.215 1
13.217 1
13.219 1
13.221 1
13.222 1
13.224 1
13.226 1
13.228 1
13.230 2
13.231 2
13.233 2
13.235 2
13.237 2
13.239 1
13.241 2
13.242 1
13.244 1
13.246 1
13.248 1
13.250 2
13.252 2
13.253 2
13.255 2
13.257 2
13.259 2
13.261 3
13.262 2
13.264 2
13.266 2
13.268 2
13.270 2
13.272 2
13.273 2
13.275 1
13.277 1
13.279 2
13.281 1
13.283 1
13.284 1
13.286 1
13.288 2
13.290 2
13.292 1
13.293 2
13.295 3
13.297 2
13.299 2
13.301 3
13.303 3
13.304 4
13.306 3
13.308 3
13.310 4
13.312 3
13.314 3
13.315 3
13.317 4
13.319 3
13.321 4
13.323 4
13.324 4
13.326 4
13.328 4
13.330 4
13.332 4
13.334 3
13.335 4
13.337 4
13.339 4
13.341 4
13.343 4
13.345 4
13.346 4
13.348 4
13.350 4
13.352 5
13.354 4
13.355 4
13.357 4
13.359 5
13.361 6
13.363 6
13.365 6
13.366 6
13.368 6
13.370 6
13.372 5
13.374 5
13.376 5
13.377 5
13.379 5
13.381 5
13.383 6
13.385 6
13.386 6
13.388 6
13.390 5
13.392 4
13.394 4
13.396 3
13.397 4
13.399 4
13.401 3
13.403 3
13.405 3
13.407 3
13.408 3
13.410 3
13.412 3
13.414 3
13.416 4
13.417 3
13.419 4
13.421 4
13.423 4
13.425 4
13.427 4
13.428 4
13.430 4
13.432 4
13.434 4
13.436 4
13.438 4
13.439 5
13.441 5
13.443 6
13.445 6
13.447 6
13.448 5
13.450 5
13.452 5
13.454 6
13.456 5
13.458 6
13.459 6
13.461 5
13.463 5
13.465 5
13.467 5
13.469 5
13.470 5
13.472 4
13.474 3
13.476 3
13.478 3
13.480 3
13.481 3
13.483 2
13.485 2
13.487 3
13.489 3
13.490 3
13.492 3
13.494 3
13.496 2
13.498 2
13.500 2
13.501 1
13.503 1
13.505 1
13.507 0
13.509 -1
13.511 -1
13.512 -1
13.514 -0
13.516 -0
13.518 0
13.520 -0
13.522 0
13.523 1
13.525 1
13.527 1
13.529 1
13.531 1
13.532 1
13.534 1
13.536 1
13.538 2
13.540 2
13.542 2
13.543 2
13.545 2
13.547 2
13.549 2
13.551 2
13.553 3
13.554 2
13.556 2
13.558 2
13.560 2
13.562 2
13.564 2
13.565 2
13.567 2
13.569 2
13.571 1
13.573 1
13.574 1
13.576 -0
13.578 -1
13.580 -2
13.582 -2
13.584 -2
13.585 -2
13.587 -3
13.589 -3
13.591 -3
13.593 -4
13.595 -3
13.596 -3
13.598 -3
13.600 -3
13.602 -3
13.604 -3
13.606 -2
13.607 -2
13.609 -2
13.611 -2
13.613 -2
13.615 -2
13.616 -1
13.618 -1
13.620 -0
13.622 1
13.624 1
13.626 1
13.627 2
13.629 2
13.631 2
13.633 3
13.635 3
13.637 2
13.638 3
13.640 3
13.642 3
13.644 3
13.646 3
13.648 3
13.649 4
13.651 4
13.653 4
13.655 4
13.657 5
13.659 5
13.660 4
13.662 4
13.664 5
13.666 5
13.668 5
13.669 4
13.671 4
13.673 5
13.675 4
13.677 4
13.679 4
13.680 4
13.682 4
13.684 4
13.686 3
13.688 3
13.690 3
13.691 2
13.693 2
13.695 1
13.697 1
13.699 1
13.701 -0
13.702 -0
13.704 -1
13.706 -1
13.708 -1
13.710 -2
13.712 -2
13.713 -3
13.715 -3
13.717 -3
13.719 -2
13.721 -2
13.722 -2
13.724 -2
13.726 -2
13.728 -2
13.730 -2
13.732 -2
13.733 -1
13.735 -1
13.737 -1
13.739 -0
13.741 -1
13.743 0
13.744 0
13.746 1
13.748 2
13.750 2
13.752 2
13.754 2
13.755 3
13.757 3
13.759 3
13.761 3
13.763 3
13.765 3
13.766 3
13.768 3
13.770 3
13.772 3
13.774 3
13.776 3
13.777 2
13.779 2
13.781 2
13.783 1
13.785 1
13.787 1
13.788 1
13.790 0
13.792 0
13.794 0
13.796 0
13.797 0
13.799 1
13.801 1
13.803 2
13.805 2
13.807 1
13.808 1
13.810 1
13.812 1
13.814 1
13.816 2
13.818 2
13.819 2
13.821 2
13.823 2
13.825 2
13.827 3
13.829 3
13.830 3
13.832 3
13.834 2
13.836 3
13.838 3
13.840 3
13.841 3
13.843 3
13.845 3
13.847 3
13.849 4
13.851 4
13.852 4
13.854 4
13.856 3
13.858 3
13.860 3
13.862 2
13.863 2
13.865 2
13.867 1
13.869 1
13.871 1
13.872 1
13.874 1
13.876 1
13.878 1
13.880 1
13.882 1
13.883 1
13.885 2
13.887 2
13.889 1
13.891 1
13.893 1
13.894 1
13.896 1
13.898 1
13.900 1
13.902 1
13.904 1
13.905 1
13.907 1
13.909 1
13.911 0
13.913 -0
13.915 0
13.916 0
13.918 1
13.920 1
13.922 1
13.924 1
13.926 1
13.927 0
13.929 1
13.931 1
13.933 1
13.935 1
13.937 0
13.938 -0
13.940 -0
13.942 -1
13.944 -1
13.946 -1
13.948 -1
13.949 -1
13.951 -2
13.953 -1
13.955 -2
13.957 -1
13.959 -1
13.960 -1
13.962 -0
13.964 -1
13.966 -1
13.968 0
13.970 -0
13.971 -0
13.973 0
13.975 -0
13.977 -0
13.979 0
13.981 1
13.982 1
13.984 2
13.986 2
13.988 2
13.990 2
13.991 2
13.993 2
13.995 3
13.997 3
13.999 3
14.001 4
14.002 4
14.004 4
14.006 5
14.008 5
14.010 4
14.012 4
14.013 4
14.015 4
14.017 4
14.019 4
14.021 3
14.023 3
14.024 2
14.026 2
14.028 2
14.030 2
14.032 1
14.034 1
14.035 1
14.037 1
14.039 1
14.041 1
14.043 -0
14.045 0
14.046 1
14.048 -0
14.050 0
14.052 1
14.054 0
14.056 1
14.057 1
14.059 0
14.061 -0
14.063 0
14.065 -0
14.067 -0
14.068 -1
14.070 -0
14.072 -0
14.074 0
14.076 0
14.078 0
14.079 0
14.081 0
14.083 1
14.085 1
14.087 1
14.089 0
14.090 -0
14.092 -0
14.094 -1
14.096 -1
14.098 -1
14.100 -1
14.101 -1
14.103 -1
14.105 -1
14.107 -1
14.109 -1
14.111 -0
14.112 0
14.114 0
14.116 1
14.118 1
14.120 1
14.122 1
14.123 1
14.125 1
14.127 2
14.129 2
14.131 3
14.133 3
14.134 4
14.136 4
14.138 4
14.140 4
14.142 4
14.144 4
14.145 4
14.147 4
14.149 3
14.151 4
14.153 4
14.155 5
14.156 4
14.158 4
14.160 4
14.162 4
14.164 4
14.166 4
14.167 4
14.169 4
14.171 4
14.173 4
14.175 3
14.177 3
14.178 3
14.180 3
14.182 3
14.184 3
14.186 3
14.188 4
14.189 3
14.191 4
14.193 4
14.195 3
14.197 2
14.199 3
14.200 2
14.202 2
14.204 2
14.206 2
14.208 1
14.210 1
14.211 1
14.213 1
14.215 1
14.217 1
14.219 1
14.221 1
14.222 0
14.224 -0
14.226 -0
14.228 -1
14.230 -1
14.232 -1
14.233 -1
14.235 -1
14.237 -0
14.239 -0
14.241 -1
14.243 -1
14.244 -1
14.246 -0
14.248 0
14.250 0
14.252 0
14.254 0
14.255 0
14.257 -0
14.259 0
14.261 0
14.263 0
14.265 1
14.266 1
14.268 0
14.270 0
14.272 -0
14.274 -0
14.276 0
14.277 0
14.279 -0
14.281 0
14.283 1
14.285 0
14.287 1
14.289 1
14.290 1
14.292 1
14.294 1
14.296 1
14.298 2
14.300 2
14.301 2
14.303 2
14.305 2
14.307 2
14.309 2
14.311 2
14.312 2
14.314 2
14.316 2
14.318 2
14.320 2
14.322 2
14.323 2
14.325 2
14.327 3
14.329 2
14.331 3
14.333 3
14.334 3
14.336 3
14.338 3
14.340 2
14.342 3
14.344 3
14.345 3
14.347 2
14.349 2
14.351 2
14.353 1
14.355 1
14.356 1
14.358 2
14.360 2
14.362 1
14.364 1
14.366 1
14.367 1
14.369 1
14.371 2
14.373 2
14.375 2
14.377 2
14.378 2
14.380 2
14.382 2
14.384 2
14.386 2
14.388 2
14.389 1
14.391 1
14.393 1
14.395 0
14.397 0
14.399 1
14.400 1
14.402 1
14.404 1
14.406 1
14.408 1
14.410 1
14.412 0
14.413 1
14.415 1
14.417 1
14.419 1
14.421 1
14.423 1
14.424 1
14.426 1
14.428 1
14.430 1
14.432 0
14.434 1
14.435 1
14.437 1
14.439 1
14.441 2
14.443 2
14.445 2
14.446 2
14.448 3
14.450 3
14.452 3
14.454 3
14.456 3
14.457 3
14.459 4
14.461 3
14.463 3
14.465 3
14.467 3
14.468 4
14.470 3
14.472 3
14.474 3
14.476 3
14.478 2
14.479 3
14.481 3
14.483 2
14.485 2
14.487 2
14.489 2
14.491 2
14.492 1
14.494 1
14.496 2
14.498 2
14.500 2
14.502 2
14.503 2
14.505 1
14.507 1
14.509 1
14.511 1
14.513 1
14.514 1
14.516 1
14.518 2
14.520 1
14.522 1
14.524 1
14.525 2
14.527 1
14.529 2
14.531 2
14.533 2
14.535 2
14.536 2
14.538 2
14.540 2
14.542 3
14.544 2
14.546 2
14.547 3
14.549 3
14.551 3
14.553 4
14.555 3
14.557 3
14.559 4
14.560 3
14.562 3
14.564 3
14.566 2
14.568 2
14.570 2
14.571 2
14.573 2
14.575 2
14.577 1
14.579 1
14.581 1
14.582 1
14.584 1
14.586 1
14.588 0
14.590 0
14.592 0
14.593 1
14.595 1
14.597 1
14.599 1
14.601 1
14.603 2
14.604 2
14.606 3
14.608 3
14.610 3
14.612 3
14.614 3
14.616 3
14.617 3
14.619 3
14.621 3
14.623 4
14.625 4
14.627 4
14.628 4
14.630 5
14.632 4
14.634 4
14.636 5
14.638 4
14.639 5
14.641 4
14.643 4
14.645 4
14.647 3
14.649 3
14.650 4
14.652 3
14.654 3
14.656 3
14.658 3
14.660 2
14.662 2
14.663 2
14.665 2
14.667 2
14.669 2
14.671 2
14.673 3
14.674 3
14.676 4
14.678 4
14.680 5
14.682 4
14.684 4
14.685 4
14.687 4
14.689 4
14.691 4
14.693 3
14.695 2
14.696 3
14.698 3
14.700 3
14.702 4
14.704 3
14.706 4
14.708 4
14.709 4
14.711 4
14.713 4
14.715 3
14.717 3
14.719 4
14.720 4
14.722 4
14.724 4
14.726 3
14.728 3
14.730 4
14.731 3
14.733 3
14.735 3
14.737 2
14.739 2
14.741 2
14.742 2
14.744 2
14.746 2
14.748 1
14.750 1
14.752 1
14.754 1
14.755 1
14.757 0
14.759 0
14.761 -0
14.763 -0
14.765 -1
14.766 -1
14.768 -1
14.770 -2
14.772 -2
14.774 -2
14.776 -3
14.777 -2
14.779 -2
14.781 -2
14.783 -2
14.785 -2
14.787 -2
14.789 -1
14.790 -1
14.792 -0
14.794 -0
14.796 0
14.798 0
14.800 1
14.801 1
14.803 1
14.805 1
14.807 1
14.809 1
14.811 1
14.812 1
14.814 1
14.816 1
14.818 2
14.820 2
14.822 2
14.823 1
14.825 2
14.827 2
14.829 2
14.831 2
14.833 3
14.835 3
14.836 3
14.838 3
14.840 3
14.842 3
14.844 4
14.846 4
14.847 4
14.849 4
14.851 4
14.853 3
14.855 3
14.857 2
14.858 2
14.860 2
14.862 3
14.864 3
14.866 3
14.868 4
14.870 4
14.871 4
14.873 4
14.875 3
14.877 3
14.879 3
14.881 2
14.882 2
14.884 2
14.886 2
14.888 2
14.890 3
14.892 2
14.893 3
14.895 2
14.897 3
14.899 3
14.901 3
14.903 3
14.905 3
14.906 3
14.908 3
14.910 3
14.912 4
14.914 4
14.916 4
14.917 4
14.919 4
14.921 4
14.923 4
14.925 4
14.927 4
14.929 4
14.930 3
14.932 3
14.934 3
14.936 3
14.938 3
14.940 3
14.941 3
14.943 4
14.945 4
14.947 3
14.949 3
14.951 3
14.952 3
14.954 3
14.956 3
14.958 2
14.960 2
14.962 2
14.964 1
14.965 2
14.967 2
14.969 2
14.971 2
14.973 2
14.975 2
14.976 2
14.978 2
14.980 2
14.982 3
14.984 3
14.986 2
14.987 2
14.989 3
14.991 2
14.993 3
14.995 3
14.997 3
14.999 4
15.000 4
15.002 4
15.004 3
15.006 4
15.008 3
15.010 3
15.011 3
15.013 3
15.015 3
15.017 3
15.019 3
15.021 3
15.023 3
15.024 3
15.026 3
15.028 3
15.030 3
15.032 3
15.034 2
15.035 2
15.037 2
15.039 2
15.041 2
15.043 2
15.045 2
15.047 2
15.048 2
15.050 2
15.052 2
15.054 2
15.056 3
15.058 2
15.059 3
15.061 3
15.063 3
15.065 4
15.067 4
15.069 3
15.070 4
15.072 4
15.074 4
15.076 5
15.078 5
15.080 5
15.082 5
15.083 5
15.085 5
15.087 5
15.089 4
15.091 4
15.093 4
15.094 4
15.096 3
15.098 3
15.100 3
15.102 3
15.104 3
15.106 3
15.107 2
15.109 2
15.111 2
15.113 2
15.115 1
15.117 1
15.118 1
15.120 1
15.122 1
15.124 1
15.126 1
15.128 1
15.130 2
15.131 2
15.133 2
15.135 1
15.137 2
15.139 1
15.141 1
15.142 2
15.144 2
15.146 2
15.148 2
15.150 2
15.152 1
15.154 2
15.155 2
15.157 2
15.159 1
15.161 1
15.163 1
15.165 0
15.166 1
15.168 -0
15.170 -1
15.172 -1
15.174 -1
15.176 -1
15.178 -2
15.179 -2
15.181 -2
15.183 -2
15.185 -2
15.187 -1
15.189 -1
15.190 -2
15.192 -1
15.194 -1
15.196 -1
15.198 -1
15.200 -1
15.202 -0
15.203 -0
15.205 -0
15.207 -0
15.209 0
15.211 1
15.213 1
15.214 -0
15.216 0
15.218 -0
15.220 0
15.222 1
15.224 1
15.226 2
15.227 2
15.229 2
15.231 1
15.233 1
15.235 1
15.237 1
15.238 1
15.240 1
15.242 2
15.244 2
15.246 2
15.248 2
15.250 2
15.251 2
15.253 2
15.255 2
15.257 2
15.259 2
15.261 3
15.262 3
15.264 3
15.266 4
15.268 4
15.270 4
15.272 5
15.274 5
15.275 5
15.277 5
15.279 4
15.281 5
15.283 5
15.285 4
15.286 4
15.288 5
15.290 5
15.292 5
15.294 4
15.296 4
15.298 4
15.299 4
15.301 4
15.303 4
15.305 4
15.307 3
15.309 3
15.310 2
15.312 1
15.314 1
15.316 -0
15.318 1
15.320 1
15.322 0
15.323 0
15.325 -0
15.327 -0
15.329 -1
15.331 -1
15.333 -1
15.334 -2
15.336 -2
15.338 -1
15.340 -1
15.342 0
15.344 0
15.346 -0
15.347 0
15.349 0
15.351 0
15.353 0
15.355 0
15.357 0
15.359 0
15.360 1
15.362 2
15.364 2
15.366 2
15.368 2
15.370 3
15.371 4
15.373 4
15.375 4
15.377 3
15.379 3
15.381 3
15.383 3
15.384 3
15.386 3
15.388 2
15.390 2
15.392 2
15.394 2
15.395 1
15.397 1
15.399 1
15.401 1
15.403 2
15.405 1
15.407 1
15.408 1
15.410 1
15.412 1
15.414 1
15.416 1
15.418 1
15.420 2
15.421 3
15.423 3
15.425 3
15.427 2
15.429 2
15.431 2
15.432 2
15.434 1
15.436 1
15.438 1
15.440 1
15.442 1
15.444 2
15.445 2
15.447 3
15.449 2
15.451 3
15.453 3
15.455 3
15.457 3
15.458 2
15.460 2
15.462 2
15.464 2
15.466 2
15.468 2
15.469 1
15.471 1
15.473 1
15.475 1
15.477 1
15.479 1
15.481 1
15.482 2
15.484 1
15.486 2
15.488 2
15.490 2
15.492 2
15.493 2
15.495 2
15.497 2
15.499 2
15.501 1
15.503 2
15.505 1
15.506 1
15.508 1
15.510 0
15.512 0
15.514 0
15.516 0
15.518 -1
15.519 -1
15.521 -0
15.523 -1
15.525 -0
15.527 0
15.529 -0
15.530 0
15.532 1
15.534 -0
15.536 0
15.538 0
15.540 0
15.542 0
15.543 0
15.545 0
15.547 1
15.549 1
15.551 1
15.553 1
15.555 1
15.556 1
15.558 2
15.560 2
15.562 2
15.564 2
15.566 2
15.568 2
15.569 2
15.571 3
15.573 2
15.575 3
15.577 3
15.579 2
15.580 2
15.582 2
15.584 2
15.586 2
15.588 3
15.590 2
15.592 3
15.593 3
15.595 3
15.597 3
15.599 3
15.601 2
15.603 2
15.605 3
15.606 3
15.608 3
15.610 3
15.612 3
15.614 3
15.616 3
15.617 2
15.619 2
15.621 3
15.623 3
15.625 3
15.627 2
15.629 2
15.630 2
15.632 1
15.634 1
15.636 1
15.638 1
15.640 1
15.642 1
15.643 1
15.645 0
15.647 0
15.649 1
15.651 1
15.653 1
15.655 1
15.656 1
15.658 2
15.660 1
15.662 1
15.664 1
15.666 2
15.667 2
15.669 3
15.671 3
15.673 3
15.675 3
15.677 3
15.679 3
15.680 3
15.682 3
15.684 3
15.686 4
15.688 4
15.690 4
15.692 4
15.693 3
15.695 3
15.697 3
15.699 3
15.701 2
15.703 2
15.705 2
15.706 2
15.708 2
15.710 2
15.712 1
15.714 1
15.716 1
15.717 1
15.719 1
15.721 2
15.723 1
15.725 1
15.727 2
15.729 1
15.730 1
15.732 1
15.734 1
15.736 1
15.738 1
15.740 1
15.742 1
15.743 1
15.745 1
15.747 1
15.749 1
15.751 1
15.753 1
15.755 1
15.756 0
15.758 1
15.760 1
15.762 1
15.764 2
15.766 2
15.768 2
15.769 2
15.771 2
15.773 2
15.775 2
15.777 2
15.779 2
15.780 2
15.782 2
15.784 2
15.786 2
15.788 3
15.790 3
15.792 3
15.793 4
15.795 4
15.797 4
15.799 4
15.801 4
15.803 4
15.805 4
15.806 4
15.808 4
15.810 4
15.812 4
15.814 4
15.816 4
15.818 3
15.819 3
15.821 3
15.823 3
15.825 3
15.827 3
15.829 3
15.831 3
15.832 2
15.834 2
15.836 2
15.838 2
15.840 2
15.842 2
15.844 2
15.845 1
15.847 1
15.849 -0
15.851 0
15.853 0
15.855 0
15.856 0
15.858 1
15.860 1
15.862 1
15.864 1
15.866 1
15.868 1
15.869 2
15.871 2
15.873 2
15.875 3
15.877 3
15.879 3
15.881 3
15.882 3
15.884 3
15.886 4
15.888 4
15.890 4
15.892 4
15.894 5
15.895 5
15.897 5
15.899 5
15.901 5
15.903 5
15.905 6
15.907 6
15.908 6
15.910 6
15.912 6
15.914 6
15.916 5
15.918 5
15.920 4
15.921 4
15.923 4
15.925 4
15.927 3
15.929 3
15.931 2
15.933 2
15.934 2
15.936 3
15.938 3
15.940 2
15.942 2
15.944 1
15.946 0
15.947 -0
15.949 0
15.951 -1
15.953 -1
15.955 -1
15.957 -1
15.958 -1
15.960 -1
15.962 -2
15.964 -1
15.966 -1
15.968 -1
15.970 -1
15.971 0
15.973 -0
15.975 1
15.977 1
15.979 1
15.981 1
15.983 1
15.984 1
15.986 2
15.988 1
15.990 1
15.992 1
15.994 1
15.996 1
15.997 2
15.999 1
16.001 1
16.003 2
16.005 2
16.007 1
16.009 2
16.010 3
16.012 2
16.014 2
16.016 2
16.018 2
16.020 2
16.022 2
16.023 1
16.025 0
16.027 -0
16.029 -1
16.031 -1
16.033 -1
16.035 -2
16.036 -2
16.038 -1
16.040 -1
16.042 -1
16.044 -1
16.046 -0
16.048 1
16.049 1
16.051 1
16.053 1
16.055 1
16.057 1
16.059 2
16.061 2
16.062 2
16.064 3
16.066 3
16.068 4
16.070 4
16.072 4
16.074 4
16.075 4
16.077 4
16.079 4
16.081 5
16.083 6
16.085 6
16.087 6
16.088 6
16.090 5
16.092 6
16.094 5
16.096 5
16.098 4
16.100 4
16.101 3
16.103 3
16.105 3
16.107 2
16.109 1
16.111 1
16.113 0
16.114 1
16.116 1
16.118 0
16.120 1
16.122 1
16.124 1
16.126 1
16.127 2
16.129 1
16.131 2
16.133 2
16.135 2
16.137 1
16.139 1
16.140 1
16.142 2
16.144 3
16.146 2
16.148 2
16.150 2
16.152 2
16.153 2
16.155 1
16.157 1
16.159 1
16.161 1
16.163 1
16.165 2
16.166 2
16.168 1
16.170 1
16.172 1
16.174 0
16.176 1
16.178 1
16.179 1
16.181 1
16.183 1
16.185 1
16.187 2
16.189 3
16.191 2
16.192 2
16.194 2
16.196 2
16.198 2
16.200 2
16.202 2
16.204 2
16.205 2
16.207 1
16.209 2
16.211 3
16.213 2
16.215 2
16.217 3
16.218 2
16.220 2
16.222 2
16.224 1
16.226 2
16.228 2
16.230 2
16.231 1
16.233 1
16.235 1
16.237 1
16.239 1
16.241 0
16.243 1
16.244 1
16.246 1
16.248 1
16.250 1
16.252 0
16.254 1
16.256 1
16.257 1
16.259 2
16.261 2
16.263 2
16.265 2
16.267 2
16.269 1
16.271 2
16.272 2
16.274 2
16.276 1
16.278 1
16.280 1
16.282 0
16.284 0
16.285 -0
16.287 -1
16.289 -1
16.291 -1
16.293 -1
16.295 -1
16.297 -1
16.298 -1
16.300 -1
16.302 -1
16.304 -1
16.306 -0
16.308 -0
16.310 0
16.311 1
16.313 0
16.315 0
16.317 0
16.319 0
16.321 0
16.323 -0
16.324 -1
16.326 -1
16.328 0
16.330 0
16.332 0
16.334 0
16.336 -0
16.337 1
16.339 1
16.341 1
16.343 1
16.345 1
16.347 1
16.349 1
16.350 1
16.352 1
16.354 1
16.356 2
16.358 1
16.360 1
16.362 1
16.363 0
16.365 -0
16.367 0
16.369 -1
16.371 -1
16.373 -1
16.375 -1
16.377 0
16.378 0
16.380 1
16.382 1
16.384 1
16.386 1
16.388 1
16.390 1
16.391 1
16.393 1
16.395 1
16.397 1
16.399 1
16.401 1
16.403 0
16.404 0
16.406 1
16.408 0
16.410 0
16.412 1
16.414 0
16.416 0
16.417 -0
16.419 -0
16.421 -0
16.423 0
16.425 0
16.427 0
16.429 0
16.430 -0
16.432 -1
16.434 -1
16.436 -1
16.438 -1
16.440 -1
16.442 -1
16.444 -1
16.445 -1
16.447 -1
16.449 -0
16.451 -0
16.453 -0
16.455 -0
16.457 0
16.458 0
16.460 0
16.462 -0
16.464 -0
16.466 -0
16.468 -0
16.470 -1
16.471 -0
16.473 -0
16.475 -0
16.477 -0
16.479 0
16.481 0
16.483 -0
16.484 -0
16.486 -0
16.488 -0
16.490 -0
16.492 -0
16.494 -0
16.496 1
16.497 0
16.499 0
16.501 1
16.503 0
16.505 1
16.507 1
16.509 1
16.511 2
16.512 1
16.514 1
16.516 1
16.518 1
16.520 1
16.522 0
16.524 0
16.525 1
16.527 2
16.529 1
16.531 1
16.533 1
16.535 1
16.537 0
16.538 0
16.540 0
16.542 -0
16.544 -1
16.546 -1
16.548 -1
16.550 -0
16.551 0
16.553 0
16.555 0
16.557 1
16.559 0
16.561 1
16.563 1
16.565 1
16.566 1
16.568 1
16.570 1
16.572 1
16.574 1
16.576 1
16.578 2
16.579 2
16.581 2
16.583 2
16.585 3
16.587 4
16.589 4
16.591 4
16.592 4
16.594 4
16.596 4
16.598 3
16.600 4
16.602 3
16.604 4
16.606 4
16.607 3
16.609 4
16.611 3
16.613 3
16.615 2
16.617 2
16.619 2
16.620 1
16.622 1
16.624 2
16.626 1
16.628 1
16.630 2
16.632 1
16.633 2
16.635 2
16.637 1
16.639 1
16.641 1
16.643 2
16.645 2
16.647 1
16.648 1
16.650 1
16.652 1
16.654 0
16.656 0
16.658 -0
16.660 -0
16.661 -0
16.663 0
16.665 0
16.667 1
16.669 1
16.671 2
16.673 2
16.674 1
16.676 1
16.678 2
16.680 1
16.682 1
16.684 0
16.686 1
16.688 0
16.689 0
16.691 -0
16.693 -1
16.695 -0
16.697 -1
16.699 -0
16.701 0
16.702 0
16.704 -0
16.706 0
16.708 0
16.710 -0
16.712 0
16.714 1
16.715 -0
16.717 -1
16.719 0
16.721 -0
16.723 -0
16.725 0
16.727 1
16.729 1
16.730 1
16.732 0
16.734 1
16.736 1
16.738 0
16.740 0
16.742 0
16.743 0
16.745 1
16.747 1
16.749 1
16.751 2
16.753 2
16.755 2
16.756 2
16.758 3
16.760 2
16.762 3
16.764 3
16.766 2
16.768 2
16.770 2
16.771 3
16.773 3
16.775 4
16.777 4
16.779 4
16.781 4
16.783 4
16.784 4
16.786 3
16.788 3
16.790 2
16.792 3
16.794 3
16.796 3
16.798 2
16.799 2
16.801 2
16.803 2
16.805 2
16.807 2
16.809 2
16.811 3
16.812 3
16.814 3
16.816 3
16.818 3
16.820 3
16.822 2
16.824 3
16.826 3
16.827 3
16.829 3
16.831 4
16.833 4
16.835 4
16.837 5
16.839 4
16.840 5
16.842 5
16.844 5
16.846 4
16.848 4
16.850 4
16.852 4
16.854 4
16.855 4
16.857 4
16.859 4
16.861 3
16.863 2
16.865 2
16.867 1
16.868 1
16.870 1
16.872 1
16.874 1
16.876 1
16.878 1
16.880 1
16.881 0
16.883 -0
16.885 -0
16.887 -0
16.889 -0
16.891 0
16.893 0
16.895 0
16.896 0
16.898 0
16.900 0
16.902 0
16.904 0
16.906 -0
16.908 -0
16.909 -0
16.911 -0
16.913 -0
16.915 0
16.917 0
16.919 1
16.921 1
16.923 1
16.924 1
16.926 1
16.928 1
16.930 1
16.932 2
16.934 2
16.936 2
16.938 2
16.939 2
16.941 2
16.943 3
16.945 2
16.947 2
16.949 3
16.951 3
16.952 3
16.954 3
16.956 3
16.958 3
16.960 3
16.962 3
16.964 4
16.966 3
16.967 3
16.969 3
16.971 3
16.973 3
16.975 3
16.977 3
16.979 3
16.980 3
16.982 3
16.984 3
16.986 3
16.988 3
16.990 2
16.992 2
16.994 2
16.995 2
16.997 2
16.999 1
17.001 1
17.003 1
17.005 1
17.007 1
17.008 1
17.010 0
17.012 1
17.014 1
17.016 1
17.018 1
17.020 1
17.022 1
17.023 2
17.025 2
17.027 1
17.029 1
17.031 1
17.033 1
17.035 1
17.036 0
17.038 0
17.040 0
17.042 0
17.044 0
17.046 1
17.048 1
17.050 1
17.051 1
17.053 1
17.055 1
17.057 1
17.059 1
17.061 0
17.063 -0
17.065 0
17.066 0
17.068 -0
17.070 0
17.072 1
17.074 0
17.076 1
17.078 1
17.079 0
17.081 -0
17.083 0
17.085 1
17.087 1
17.089 1
17.091 2
17.093 2
17.094 2
17.096 1
17.098 2
17.100 2
17.102 1
17.104 1
17.106 1
17.108 0
17.109 1
17.111 -0
17.113 -0
17.115 0
17.117 -0
17.119 -1
17.121 -0
17.122 -1
17.124 -1
17.126 -1
17.128 -0
17.130 -1
17.132 -0
17.134 0
17.136 -0
17.137 -0
17.139 -1
17.141 -1
17.143 -1
17.145 -1
17.147 -1
17.149 0
17.150 1
17.152 0
17.154 1
17.156 2
17.158 2
17.160 3
17.162 3
17.164 4
17.165 4
17.167 4
17.169 5
17.171 5
17.173 5
17.175 5
17.177 5
17.179 5
17.180 4
17.182 4
17.184 4
17.186 4
17.188 4
17.190 4
17.192 3
17.194 3
17.195 4
17.197 3
17.199 3
17.201 3
17.203 2
17.205 3
17.207 3
17.208 2
17.210 3
17.212 4
17.214 3
17.216 3
17.218 4
17.220 3
17.222 4
17.223 4
17.225 3
17.227 3
17.229 3
17.231 3
17.233 3
17.235 4
17.237 3
17.238 4
17.240 4
17.242 4
17.244 4
17.246 4
17.248 4
17.250 4
17.251 3
17.253 3
17.255 3
17.257 2
17.259 2
17.261 3
17.263 3
17.265 2
17.266 2
17.268 2
17.270 2
17.272 2
17.274 3
17.276 2
17.278 2
17.280 2
17.281 1
17.283 1
17.285 2
17.287 1
17.289 2
17.291 3
17.293 3
17.295 2
17.296 3
17.298 3
17.300 3
17.302 3
17.304 3
17.306 2
17.308 2
17.309 2
17.311 2
17.313 2
17.315 2
17.317 3
17.319 2
17.321 2
17.323 1
17.324 2
17.326 1
17.328 2
17.330 2
17.332 1
17.334 1
17.336 1
17.338 1
17.339 1
17.341 1
17.343 1
17.345 1
17.347 1
17.349 1
17.351 1
17.353 2
17.354 2
17.356 2
17.358 2
17.360 2
17.362 1
17.364 1
17.366 1
17.368 2
17.369 2
17.371 2
17.373 2
17.375 3
17.377 2
17.379 2
17.381 1
17.383 2
17.384 2
17.386 2
17.388 1
17.390 1
17.392 1
17.394 2
17.396 2
17.397 2
17.399 1
17.401 1
17.403 1
17.405 1
17.407 1
17.409 1
17.411 2
17.412 2
17.414 2
17.416 2
17.418 2
17.420 2
17.422 2
17.424 2
17.426 3
17.427 2
17.429 2
17.431 3
17.433 3
17.435 4
17.437 4
17.439 3
17.441 3
17.442 4
17.444 3
17.446 3
17.448 4
17.450 4
17.452 4
17.454 4
17.456 3
17.457 4
17.459 3
17.461 3
17.463 3
17.465 2
17.467 2
17.469 2
17.471 2
17.472 2
17.474 2
17.476 1
17.478 1
17.480 1
17.482 0
17.484 0
17.486 0
17.487 0
17.489 0
17.491 0
17.493 1
17.495 1
17.497 1
17.499 0
17.501 0
17.502 0
17.504 -0
17.506 -0
17.508 0
17.510 0
17.512 0
17.514 0
17.516 0
17.517 1
17.519 1
17.521 0
17.523 -0
17.525 -0
17.527 -0
17.529 -0
17.530 -1
17.532 -1
17.534 -0
17.536 -1
17.538 -1
17.540 -2
17.542 -1
17.544 -1
17.545 -2
17.547 -1
17.549 -1
17.551 -1
17.553 -0
17.555 0
17.557 -0
17.559 0
17.560 -0
17.562 -0
17.564 0
17.566 0
17.568 0
17.570 1
17.572 0
17.574 0
17.575 1
17.577 2
17.579 2
17.581 2
17.583 2
17.585 2
17.587 2
17.589 3
17.590 3
17.592 3
17.594 3
17.596 3
17.598 3
17.600 4
17.602 3
17.604 3
17.605 3
17.607 3
17.609 4
17.611 3
17.613 3
17.615 3
17.617 3
17.619 3
17.620 3
17.622 3
17.624 3
17.626 3
17.628 3
17.630 3
17.632 3
17.634 3
17.635 2
17.637 2
17.639 2
17.641 2
17.643 2
17.645 2
17.647 2
17.649 2
17.650 2
17.652 2
17.654 2
17.656 2
17.658 2
17.660 2
17.662 2
17.664 2
17.665 2
17.667 2
17.669 2
17.671 3
17.673 3
17.675 3
17.677 3
17.679 3
17.681 3
17.682 3
17.684 4
17.686 3
17.688 3
17.690 3
17.692 3
17.694 4
17.696 3
17.697 3
17.699 3
17.701 3
17.703 3
17.705 3
17.707 3
17.709 3
17.711 3
17.712 2
17.714 1
17.716 2
17.718 2
17.720 1
17.722 2
17.724 2
17.726 2
17.727 2
17.729 2
17.731 2
17.733 1
17.735 1
17.737 1
17.739 1
17.741 1
17.742 1
17.744 1
17.746 1
17.748 1
17.750 1
17.752 2
17.754 2
17.756 2
17.757 2
17.759 2
17.761 2
17.763 2
17.765 2
17.767 2
17.769 2
17.771 2
17.772 2
17.774 2
17.776 1
17.778 1
17.780 2
17.782 1
17.784 2
17.786 2
17.787 2
17.789 2
17.791 2
17.793 2
17.795 2
17.797 2
17.799 2
17.801 3
17.802 3
17.804 3
17.806 3
17.808 3
17.810 2
17.812 2
17.814 3
17.816 2
17.818 3
17.819 2
17.821 2
17.823 2
17.825 2
17.827 2
17.829 2
17.831 2
17.833 1
17.834 2
17.836 1
17.838 1
17.840 2
17.842 2
17.844 2
17.846 1
17.848 1
17.849 1
17.851 1
17.853 1
17.855 0
17.857 1
17.859 0
17.861 0
17.863 0
17.864 0
17.866 1
17.868 1
17.870 2
17.872 1
17.874 2
17.876 3
17.878 3
17.879 3
17.881 4
17.883 3
17.885 3
17.887 3
17.889 3
17.891 4
17.893 4
17.895 3
17.896 4
17.898 4
17.900 4
17.902 4
17.904 4
17.906 4
17.908 4
17.910 3
17.911 3
17.913 3
17.915 3
17.917 3
17.919 3
17.921 3
17.923 2
17.925 2
17.926 2
17.928 1
17.930 1
17.932 1
17.934 1
17.936 2
17.938 1
17.940 1
17.941 1
17.943 2
17.945 1
17.947 1
17.949 1
17.951 1
17.953 2
17.955 2
17.957 1
17.958 1
17.960 2
17.962 2
17.964 2
17.966 2
17.968 1
17.970 1
17.972 1
17.973 2
17.975 2
17.977 2
17.979 1
17.981 1
17.983 1
17.985 1
17.987 1
17.988 1
17.990 1
17.992 1
17.994 1
17.996 0
17.998 0
18.000 0
18.002 0
18.003 0
18.005 0
18.007 -0
18.009 0
18.011 -0
18.013 -0
18.015 0
18.017 1
18.019 1
18.020 1
18.022 1
18.024 1
18.026 1
18.028 1
18.030 2
18.032 2
18.034 2
18.035 2
18.037 2
18.039 2
18.041 2
18.043 2
18.045 2
18.047 3
18.049 3
18.050 2
18.052 2
18.054 3
18.056 3
18.058 3
18.060 2
18.062 2
18.064 3
18.066 3
18.067 3
18.069 3
18.071 3
18.073 4
18.075 3
18.077 3
18.079 3
18.081 3
18.082 3
18.084 3
18.086 3
18.088 2
18.090 2
18.092 1
18.094 2
18.096 2
18.098 1
18.099 2
18.101 2
18.103 2
18.105 2
18.107 2
18.109 2
18.111 2
18.113 1
18.114 1
18.116 1
18.118 2
18.120 1
18.122 1
18.124 1
18.126 1
18.128 1
18.129 1
18.131 2
18.133 2
18.135 2
18.137 2
18.139 2
18.141 2
18.143 2
18.145 2
18.146 2
18.148 2
18.150 3
18.152 2
18.154 3
18.156 2
18.158 3
18.160 3
18.161 2
18.163 2
18.165 2
18.167 2
18.169 2
18.171 2
18.173 1
18.175 1
18.177 1
18.178 1
18.180 1
18.182 1
18.184 1
18.186 1
18.188 0
18.190 0
18.192 -0
18.193 -0
18.195 -0
18.197 -0
18.199 0
18.201 0
18.203 1
18.205 1
18.207 1
18.209 2
18.210 1
18.212 1
18.214 2
18.216 2
18.218 2
18.220 2
18.222 2
18.224 2
18.225 2
18.227 2
18.229 3
18.231 3
18.233 3
18.235 3
18.237 3
18.239 3
18.241 3
18.242 3
18.244 3
18.246 3
18.248 3
18.250 3
18.252 3
18.254 2
18.256 2
18.257 2
18.259 2
18.261 2
18.263 2
18.265 2
18.267 2
18.269 2
18.271 2
18.273 2
18.274 2
18.276 3
18.278 2
18.280 3
18.282 3
18.284 2
18.286 3
18.288 3
18.289 2
18.291 3
18.293 3
18.295 2
18.297 2
18.299 1
18.301 1
18.303 1
18.305 1
18.306 0
18.308 0
18.310 0
18.312 0
18.314 1
18.316 1
18.318 0
18.320 0
18.322 1
18.323 0
18.325 1
18.327 0
18.329 1
18.331 1
18.333 1
18.335 1
18.337 1
18.338 1
18.340 2
18.342 3
18.344 3
18.346 3
18.348 3
18.350 4
18.352 4
18.354 4
18.355 5
18.357 5
18.359 4
18.361 4
18.363 4
18.365 3
18.367 3
18.369 3
18.370 3
18.372 3
18.374 2
18.376 3
18.378 3
18.380 3
18.382 2
18.384 3
18.386 2
18.387 2
18.389 2
18.391 1
18.393 1
18.395 1
18.397 1
18.399 1
18.401 1
18.403 1
18.404 1
18.406 1
18.408 1
18.410 0
18.412 1
18.414 -0
18.416 0
18.418 1
18.419 1
18.421 1
18.423 1
18.425 1
18.427 1
18.429 1
18.431 1
18.433 1
18.435 1
18.436 1
18.438 1
18.440 1
18.442 0
18.444 1
18.446 1
18.448 1
18.450 1
18.452 2
18.453 1
18.455 1
18.457 2
18.459 2
18.461 2
18.463 3
18.465 3
18.467 3
18.468 3
18.470 3
18.472 3
18.474 4
18.476 4
18.478 4
18.480 4
18.482 4
18.484 4
18.485 4
18.487 3
18.489 3
18.491 4
18.493 3
18.495 3
18.497 3
18.499 3
18.501 3
18.502 3
18.504 3
18.506 3
18.508 2
18.510 2
18.512 2
18.514 3
18.516 3
18.518 3
18.519 3
18.521 2
18.523 3
18.525 3
18.527 3
18.529 4
18.531 4
18.533 4
18.534 4
18.536 4
18.538 3
18.540 3
18.542 4
18.544 3
18.546 3
18.548 4
18.550 3
18.551 3
18.553 4
18.555 4
18.557 4
18.559 3
18.561 3
18.563 3
18.565 3
18.567 2
18.568 3
18.570 2
18.572 2
18.574 2
18.576 2
18.578 2
18.580 2
18.582 2
18.584 1
18.585 1
18.587 1
18.589 1
18.591 1
18.593 2
18.595 2
18.597 2
18.599 3
18.601 3
18.602 3
18.604 3
18.606 3
18.608 3
18.610 3
18.612 3
18.614 3
18.616 3
18.617 3
18.619 2
18.621 2
18.623 2
18.625 3
18.627 3
18.629 2
18.631 3
18.633 3
18.634 3
18.636 3
18.638 4
18.640 4
18.642 3
18.644 2
18.646 2
18.648 2
18.650 2
18.651 1
18.653 1
18.655 1
18.657 1
18.659 1
18.661 1
18.663 1
18.665 1
18.667 1
18.668 0
18.670 1
18.672 1
18.674 1
18.676 2
18.678 1
18.680 1
18.682 1
18.684 1
18.685 0
18.687 -0
18.689 -0
18.691 -1
18.693 -1
18.695 -0
18.697 -0
18.699 -0
18.701 0
18.702 -0
18.704 -0
18.706 -0
18.708 -0
18.710 0
18.712 0
18.714 -0
18.716 0
18.718 0
18.719 -0
18.721 0
18.723 1
18.725 0
18.727 0
18.729 -0
18.731 -1
18.733 -1
18.735 -1
18.736 -0
18.738 -1
18.740 0
18.742 0
18.744 0
18.746 0
18.748 0
18.750 1
18.752 1
18.753 1
18.755 1
18.757 1
18.759 1
18.761 1
18.763 1
18.765 1
18.767 1
18.769 1
18.770 1
18.772 1
18.774 1
18.776 1
18.778 1
18.780 1
18.782 0
18.784 1
18.786 1
18.787 1
18.789 0
18.791 0
18.793 1
18.795 1
18.797 1
18.799 1
18.801 1
18.803 2
18.804 1
18.806 2
18.808 2
18.810 2
18.812 2
18.814 2
18.816 3
18.818 3
18.820 3
18.821 4
18.823 4
18.825 4
18.827 4
18.829 4
18.831 4
18.833 4
18.835 4
18.837 4
18.838 4
18.840 5
18.842 4
18.844 5
18.846 5
18.848 5
18.850 4
18.852 4
18.854 4
18.855 4
18.857 4
18.859 4
18.861 4
18.863 4
18.865 4
18.867 4
18.869 4
18.871 5
18.872 4
18.874 4
18.876 5
18.878 5
18.880 5
18.882 6
18.884 6
18.886 6
18.888 6
18.889 6
18.891 6
18.893 7
18.895 6
18.897 7
18.899 7
18.901 6
18.903 6
18.905 7
18.906 6
18.908 6
18.910 6
18.912 5
18.914 5
18.916 5
18.918 5
18.920 5
18.922 5
18.923 5
18.925 5
18.927 5
18.929 4
18.931 4
18.933 3
18.935 2
18.937 2
18.939 2
18.941 2
18.942 2
18.944 2
18.946 2
18.948 2
18.950 3
18.952 3
18.954 2
18.956 2
18.958 2
18.959 2
18.961 2
18.963 3
18.965 3
18.967 3
18.969 3
18.971 3
18.973 4
18.975 3
18.976 3
18.978 3
18.980 3
18.982 3
18.984 4
18.986 3
18.988 3
18.990 4
18.992 4
18.993 5
18.995 5
18.997 5
18.999 5
19.001 5
19.003 5
19.005 5
19.007 5
19.009 4
19.010 4
19.012 4
19.014 3
19.016 3
19.018 3
19.020 3
19.022 4
19.024 4
19.026 4
19.028 4
19.029 4
19.031 4
19.033 4
19.035 4
19.037 4
19.039 4
19.041 4
19.043 4
19.045 5
19.046 5
19.048 5
19.050 6
19.052 6
19.054 6
19.056 7
19.058 7
19.060 7
19.062 8
19.063 8
19.065 8
19.067 8
19.069 9
19.071 9
19.073 9
19.075 9
19.077 9
19.079 8
19.081 8
19.082 8
19.084 8
19.086 7
19.088 6
19.090 6
19.092 5
19.094 5
19.096 5
19.098 4
19.099 4
19.101 4
19.103 3
19.105 3
19.107 3
19.109 2
19.111 2
19.113 2
19.115 2
19.116 2
19.118 2
19.120 2
19.122 2
19.124 1
19.126 1
19.128 1
19.130 2
19.132 2
19.134 2
19.135 2
19.137 2
19.139 2
19.141 3
19.143 3
19.145 3
19.147 3
19.149 4
19.151 4
19.152 4
19.154 4
19.156 4
19.158 3
19.160 3
19.162 2
19.164 2
19.166 2
19.168 2
19.169 3
19.171 3
19.173 2
19.175 2
19.177 2
19.179 2
19.181 3
19.183 3
19.185 3
19.187 3
19.188 3
19.190 3
19.192 4
19.194 4
19.196 4
19.198 4
19.200 4
19.202 4
19.204 3
19.205 3
19.207 3
19.209 3
19.211 3
19.213 3
19.215 3
19.217 3
19.219 3
19.221 4
19.223 4
19.224 4
19.226 4
19.228 3
19.230 3
19.232 3
19.234 3
19.236 3
19.238 3
19.240 3
19.241 3
19.243 2
19.245 2
19.247 2
19.249 1
19.251 1
19.253 1
19.255 1
19.257 1
19.259 0
19.260 1
19.262 1
19.264 -0
19.266 0
19.268 0
19.270 -0
19.272 -0
19.274 0
19.276 -0
19.277 0
19.279 0
19.281 0
19.283 -0
19.285 -0
19.287 -0
19.289 -0
19.291 -0
19.293 -0
19.295 0
19.296 0
19.298 1
19.300 2
19.302 2
19.304 2
19.306 3
19.308 3
19.310 2
19.312 3
19.313 3
19.315 3
19.317 4
19.319 4
19.321 5
19.323 4
19.325 4
19.327 4
19.329 3
19.331 2
19.332 2
19.334 2
19.336 2
19.338 2
19.340 2
19.342 2
19.344 1
19.346 2
19.348 2
19.349 1
19.351 2
19.353 2
19.355 1
19.357 1
19.359 2
19.361 2
19.363 2
19.365 2
19.367 2
19.368 2
19.370 2
19.372 2
19.374 2
19.376 3
19.378 2
19.380 3
19.382 2
19.384 2
19.385 3
19.387 3
19.389 3
19.391 3
19.393 3
19.395 3
19.397 4
19.399 4
19.401 4
19.403 4
19.404 4
19.406 3
19.408 3
19.410 3
19.412 3
19.414 3
19.416 3
19.418 2
19.420 2
19.422 3
19.423 2
19.425 2
19.427 2
19.429 2
19.431 2
19.433 2
19.435 2
19.437 2
19.439 3
19.440 2
19.442 2
19.444 3
19.446 2
19.448 2
19.450 2
19.452 2
19.454 2
19.456 1
19.458 1
19.459 1
19.461 1
19.463 -0
19.465 0
19.467 -1
19.469 -1
19.471 0
19.473 -0
19.475 -0
19.477 0
19.478 0
19.480 0
19.482 0
19.484 0
19.486 0
19.488 -0
19.490 -0
19.492 0
19.494 1
19.496 1
19.497 1
19.499 1
19.501 1
19.503 1
19.505 1
19.507 1
19.509 2
19.511 2
19.513 2
19.514 2
19.516 3
19.518 3
19.520 3
19.522 3
19.524 4
19.526 4
19.528 4
19.530 4
19.532 4
19.533 3
19.535 4
19.537 3
19.539 3
19.541 3
19.543 2
19.545 3
19.547 2
19.549 2
19.551 2
19.552 2
19.554 2
19.556 2
19.558 2
19.560 2
19.562 2
19.564 2
19.566 2
19.568 2
19.570 2
19.571 1
19.573 1
19.575 0
19.577 1
19.579 1
19.581 1
19.583 0
19.585 1
19.587 1
19.589 1
19.590 1
19.592 1
19.594 1
19.596 1
19.598 1
19.600 1
19.602 1
19.604 1
19.606 1
19.607 2
19.609 3
19.611 3
19.613 2
19.615 2
19.617 2
19.619 3
19.621 2
19.623 3
19.625 2
19.626 3
19.628 3
19.630 3
19.632 4
19.634 4
19.636 4
19.638 5
19.640 5
19.642 5
19.644 5
19.645 5
19.647 5
19.649 5
19.651 5
19.653 5
19.655 5
19.657 4
19.659 4
19.661 4
19.663 4
19.664 4
19.666 4
19.668 3
19.670 3
19.672 3
19.674 3
19.676 3
19.678 3
19.680 2
19.682 3
19.683 3
19.685 3
19.687 3
19.689 3
19.691 3
19.693 3
19.695 4
19.697 3
19.699 2
19.701 2
19.702 3
19.704 3
19.706 4
19.708 3
19.710 4
19.712 4
19.714 4
19.716 4
19.718 4
19.720 3
19.721 3
19.723 3
19.725 3
19.727 3
19.729 3
19.731 3
19.733 3
19.735 4
19.737 3
19.739 3
19.740 3
19.742 3
19.744 3
19.746 3
19.748 3
19.750 3
19.752 3
19.754 2
19.756 2
19.758 2
19.759 2
19.761 3
19.763 3
19.765 3
19.767 4
19.769 4
19.771 4
19.773 4
19.775 4
19.777 4
19.778 4
19.780 4
19.782 5
19.784 4
19.786 5
19.788 5
19.790 5
19.792 5
19.794 5
19.796 6
19.797 6
19.799 5
19.801 5
19.803 5
19.805 5
19.807 4
19.809 5
19.811 5
19.813 5
19.815 6
19.816 5
19.818 5
19.820 5
19.822 4
19.824 5
19.826 5
19.828 5
19.830 5
19.832 5
19.834 4
19.836 4
19.837 4
19.839 3
19.841 3
19.843 3
19.845 3
19.847 3
19.849 3
19.851 3
19.853 3
19.855 2
19.856 2
19.858 2
19.860 3
19.862 3
19.864 2
19.866 3
19.868 3
19.870 3
19.872 4
19.874 4
19.875 4
19.877 4
19.879 3
19.881 4
19.883 4
19.885 3
19.887 3
19.889 4
19.891 4
19.893 4
19.894 4
19.896 4
19.898 4
19.900 5
19.902 4
19.904 4
19.906 5
19.908 5
19.910 5
19.912 5
19.913 5
19.915 5
19.917 4
19.919 4
19.921 4
19.923 4
19.925 4
19.927 3
19.929 3
19.931 3
19.933 3
19.934 3
19.936 2
19.938 3
19.940 2
19.942 3
19.944 3
19.946 2
19.948 2
19.950 2
19.952 2
19.953 1
19.955 1
19.957 0
19.959 0
19.961 -0
19.963 -0
19.965 -0
19.967 -1
19.969 -0
19.971 -1
19.972 -1
19.974 -0
19.976 0
19.978 0
19.980 -0
19.982 -1
19.984 -0
19.986 0
19.988 0
19.990 1
19.992 1
19.993 1
19.995 2
19.997 2
19.999 2
20.001 3
20.003 3
20.005 3
20.007 4
20.009 3
20.011 4
20.012 4
20.014 4
20.016 5
20.018 5
20.020 5
20.022 4
20.024 4
20.026 5
20.028 4
20.030 5
20.031 5
20.033 4
20.035 4
20.037 3
20.039 3
20.041 3
20.043 2
20.045 2
20.047 2
20.049 2
20.051 2
20.052 2
20.054 2
20.056 1
20.058 2
20.060 1
20.062 1
20.064 1
20.066 0
20.068 0
20.070 1
20.071 1
20.073 1
20.075 0
20.077 1
20.079 1
20.081 1
20.083 2
20.085 2
20.087 2
20.089 2
20.091 1
20.092 2
20.094 2
20.096 1
20.098 2
20.100 2
20.102 1
20.104 2
20.106 1
20.108 2
20.110 2
20.111 3
20.113 3
20.115 2
20.117 2
20.119 2
20.121 2
20.123 3
20.125 2
20.127 2
20.129 2
20.130 2
20.132 2
20.134 2
20.136 2
20.138 2
20.140 1
20.142 1
20.144 1
20.146 1
20.148 1
20.150 1
20.151 1
20.153 1
20.155 1
20.157 1
20.159 0
20.161 0
20.163 0
20.165 1
20.167 1
20.169 1
20.171 0
20.172 1
20.174 1
20.176 1
20.178 2
20.180 1
20.182 1
20.184 2
20.186 2
20.188 2
20.190 3
20.191 4
20.193 4
20.195 4
20.197 4
20.199 4
20.201 4
20.203 4
20.205 4
20.207 4
20.209 4
20.211 3
20.212 3
20.214 3
20.216 2
20.218 2
20.220 2
20.222 3
20.224 2
20.226 1
20.228 1
20.230 2
20.231 1
20.233 0
20.235 1
20.237 1
20.239 0
20.241 0
20.243 0
20.245 0
20.247 0
20.249 0
20.251 1
20.252 1
20.254 2
20.256 2
20.258 2
20.260 3
20.262 2
20.264 3
20.266 3
20.268 3
20.270 4
20.272 4
20.273 4
20.275 5
20.277 4
20.279 4
20.281 4
20.283 5
20.285 5
20.287 5
20.289 4
20.291 4
20.292 4
20.294 5
20.296 4
20.298 4
20.300 4
20.302 4
20.304 3
20.306 4
20.308 4
20.310 3
20.312 2
20.313 3
20.315 3
20.317 3
20.319 2
20.321 3
20.323 3
20.325 3
20.327 2
20.329 2
20.331 2
20.333 3
20.334 3
20.336 2
20.338 3
20.340 3
20.342 3
20.344 3
20.346 3
20.348 2
20.350 2
20.352 3
20.354 3
20.355 3
20.357 3
20.359 3
20.361 4
20.363 4
20.365 4
20.367 5
20.369 5
20.371 4
20.373 5
20.375 5
20.376 4
20.378 4
20.380 5
20.382 4
20.384 4
20.386 5
20.388 5
20.390 5
20.392 5
20.394 5
20.395 4
20.397 4
20.399 4
20.401 4
20.403 3
20.405 3
20.407 3
20.409 3
20.411 3
20.413 3
20.415 4
20.416 4
20.418 4
20.420 4
20.422 4
20.424 4
20.426 5
20.428 4
20.430 4
20.432 4
20.434 4
20.436 4
20.437 4
20.439 4
20.441 4
20.443 4
20.445 4
20.447 3
20.449 3
20.451 2
20.453 2
20.455 2
20.457 1
20.458 1
20.460 1
20.462 0
20.464 0
20.466 0
20.468 -0
20.470 -0
20.472 0
20.474 0
20.476 0
20.478 0
20.479 -0
20.481 -0
20.483 -1
20.485 -1
20.487 -1
20.489 -0
20.491 -0
20.493 0
20.495 -0
20.497 0
20.499 0
20.500 1
20.502 1
20.504 2
20.506 2
20.508 2
20.510 2
20.512 3
20.514 2
20.516 3
20.518 3
20.520 3
20.521 2
20.523 2
20.525 2
20.527 2
20.529 1
20.531 1
20.533 0
20.535 -0
20.537 -0
20.539 -0
20.541 0
20.542 -1
20.544 -1
20.546 -1
20.548 -2
20.550 -2
20.552 -2
20.554 -2
20.556 -2
20.558 -1
20.560 -1
20.562 -1
20.563 -1
20.565 -1
20.567 -1
20.569 -2
20.571 -2
20.573 -1
20.575 -1
20.577 -1
20.579 -0
20.581 -1
20.583 -1
20.585 -0
20.586 0
20.588 0
20.590 1
20.592 1
20.594 1
20.596 1
20.598 1
20.600 1
20.602 1
20.604 1
20.606 0
20.607 -0
20.609 0
20.611 -0
20.613 0
20.615 -0
20.617 -1
20.619 -1
20.621 -0
20.623 -0
20.625 0
20.627 0
20.628 0
20.630 0
20.632 0
20.634 1
20.636 1
20.638 2
20.640 2
20.642 2
20.644 3
20.646 3
20.648 4
20.649 4
20.651 5
20.653 5
20.655 5
20.657 5
20.659 6
20.661 5
20.663 4
20.665 4
20.667 4
20.669 4
20.670 4
20.672 4
20.674 3
20.676 3
20.678 3
20.680 2
20.682 2
20.684 2
20.686 1
20.688 1
20.690 1
20.692 0
20.693 0
20.695 0
20.697 -0
20.699 -0
20.701 -0
20.703 -0
20.705 -0
20.707 -0
20.709 -0
20.711 0
20.713 0
20.714 0
20.716 1
20.718 1
20.720 1
20.722 1
20.724 2
20.726 3
20.728 3
20.730 4
20.732 4
20.734 5
20.735 5
20.737 4
20.739 4
20.741 4
20.743 3
20.745 3
20.747 3
20.749 3
20.751 3
20.753 3
20.755 3
20.757 3
20.758 3
20.760 3
20.762 3
20.764 2
20.766 2
20.768 2
20.770 2
20.772 2
20.774 2
20.776 2
20.778 2
20.779 2
20.781 2
20.783 1
20.785 1
20.787 0
20.789 0
20.791 1
20.793 1
20.795 0
20.797 0
20.799 1
20.800 1
20.802 1
20.804 1
20.806 1
20.808 1
20.810 2
20.812 2
20.814 2
20.816 1
20.818 1
20.820 1
20.822 1
20.823 0
20.825 0
20.827 0
20.829 -0
20.831 0
20.833 0
20.835 1
20.837 1
20.839 1
20.841 1
20.843 1
20.844 1
20.846 1
20.848 1
20.850 1
20.852 1
20.854 1
20.856 1
20.858 1
20.860 2
20.862 2
20.864 2
20.866 3
20.867 2
20.869 2
20.871 2
20.873 2
20.875 2
20.877 3
20.879 3
20.881 3
20.883 3
20.885 3
20.887 3
20.889 3
20.890 2
20.892 2
20.894 2
20.896 2
20.898 1
20.900 1
20.902 1
20.904 1
20.906 1
20.908 1
20.910 2
20.911 2
20.913 2
20.915 2
20.917 3
20.919 3
20.921 3
20.923 3
20.925 3
20.927 3
20.929 3
20.931 3
20.933 3
20.934 3
20.936 3
20.938 3
20.940 3
20.942 3
20.944 2
20.946 3
20.948 3
20.950 3
20.952 3
20.954 3
20.956 2
20.957 2
20.959 2
20.961 1
20.963 1
20.965 1
20.967 0
20.969 0
20.971 0
20.973 -0
20.975 -0
20.977 -0
20.978 -1
20.980 -1
20.982 -1
20.984 -1
20.986 -1
20.988 -0
20.990 -1
20.992 -1
20.994 -0
20.996 -0
20.998 -0
21.000 -0
21.001 -1
21.003 -0
21.005 -0
21.007 -0
21.009 -0
21.011 -0
21.013 -0
21.015 -1
21.017 -0
21.019 0
21.021 1
21.023 1
21.024 1
21.026 1
21.028 2
21.030 2
21.032 2
21.034 3
21.036 3
21.038 3
21.040 3
21.042 3
21.044 4
21.046 3
21.047 3
21.049 3
21.051 4
21.053 4
21.055 4
21.057 4
21.059 4
21.061 4
21.063 4
21.065 4
21.067 4
21.069 3
21.070 3
21.072 2
21.074 2
21.076 1
21.078 1
21.080 2
21.082 1
21.084 2
21.086 2
21.088 2
21.090 2
21.091 2
21.093 2
21.095 2
21.097 2
21.099 2
21.101 2
21.103 3
21.105 3
21.107 3
21.109 3
21.111 3
21.113 3
21.114 3
21.116 3
21.118 3
21.120 3
21.122 3
21.124 3
21.126 3
21.128 3
21.130 4
21.132 4
21.134 3
21.136 3
21.137 4
21.139 3
21.141 3
21.143 3
21.145 2
21.147 3
21.149 2
21.151 2
21.153 2
21.155 1
21.157 1
21.159 2
21.160 2
21.162 2
21.164 2
21.166 3
21.168 3
21.170 3
21.172 3
21.174 2
21.176 2
21.178 2
21.180 2
21.182 3
21.183 2
21.185 2
21.187 2
21.189 2
21.191 2
21.193 2
21.195 2
21.197 2
21.199 2
21.201 2
21.203 1
21.205 1
21.207 2
21.208 1
21.210 1
21.212 1
21.214 1
21.216 1
21.218 1
21.220 0
21.222 0
21.224 1
21.226 0
21.228 0
21.230 -0
21.231 0
21.233 -0
21.235 0
21.237 -0
21.239 0
21.241 0
21.243 0
21.245 1
21.247 1
21.249 0
21.251 1
21.253 1
21.254 0
21.256 0
21.258 0
21.260 -0
21.262 0
21.264 0
21.266 0
21.268 0
21.270 0
21.272 -0
21.274 0
21.276 1
21.277 1
21.279 1
21.281 1
21.283 0
21.285 1
21.287 1
21.289 1
21.291 2
21.293 2
21.295 2
21.297 1
21.299 2
21.300 1
21.302 2
21.304 3
21.306 3
21.308 3
21.310 3
21.312 3
21.314 3
21.316 3
21.318 3
21.320 3
21.322 3
21.324 3
21.325 4
21.327 4
21.329 3
21.331 3
21.333 3
21.335 2
21.337 3
21.339 3
21.341 2
21.343 2
21.345 2
21.347 2
21.348 2
21.350 3
21.352 3
21.354 3
21.356 2
21.358 2
21.360 2
21.362 3
21.364 3
21.366 2
21.368 2
21.370 2
21.371 3
21.373 4
21.375 4
21.377 4
21.379 4
21.381 4
21.383 4
21.385 4
21.387 4
21.389 4
21.391 5
21.393 5
21.395 5
21.396 5
21.398 5
21.400 6
21.402 5
21.404 5
21.406 5
21.408 6
21.410 5
21.412 6
21.414 6
21.416 5
21.418 5
21.419 5
21.421 5
21.423 5
21.425 5
21.427 4
21.429 4
21.431 4
21.433 4
21.435 3
21.437 3
21.439 2
21.441 2
21.443 2
21.444 2
21.446 2
21.448 2
21.450 1
21.452 1
21.454 1
21.456 1
21.458 1
21.460 1
21.462 0
21.464 -0
21.466 -0
21.467 -1
21.469 -1
21.471 -1
21.473 -1
21.475 -1
21.477 -1
21.479 -1
21.481 -1
21.483 -1
21.485 -0
21.487 0
21.489 1
21.491 1
21.492 2
21.494 2
21.496 2
21.498 3
21.500 4
21.502 4
21.504 4
21.506 4
21.508 3
21.510 3
21.512 3
21.514 2
21.516 2
21.517 2
21.519 3
21.521 3
21.523 3
21.525 4
21.527 4
21.529 5
21.531 5
21.533 6
21.535 5
21.537 6
21.539 6
21.540 5
21.542 5
21.544 4
21.546 4
21.548 2
21.550 2
21.552 2
21.554 1
21.556 1
21.558 1
21.560 1
21.562 2
21.564 2
21.565 3
21.567 4
21.569 4
21.571 5
21.573 5
21.575 5
21.577 5
21.579 5
21.581 5
21.583 4
21.585 4
21.587 4
21.589 3
21.590 3
21.592 3
21.594 3
21.596 3
21.598 4
21.600 4
21.602 4
21.604 5
21.606 6
21.608 6
21.610 5
21.612 5
21.614 6
21.615 6
21.617 5
21.619 4
21.621 3
21.623 2
21.625 2
21.627 1
21.629 1
21.631 1
21.633 1
21.635 2
21.637 2
21.639 3
21.640 3
21.642 3
21.644 4
21.646 4
21.648 4
21.650 4
21.652 4
21.654 4
21.656 4
21.658 4
21.660 4
21.662 3
21.664 3
21.665 3
21.667 3
21.669 3
21.671 3
21.673 4
21.675 4
21.677 4
21.679 5
21.681 5
21.683 5
21.685 5
21.687 4
21.688 4
21.690 4
21.692 3
21.694 3
21.696 2
21.698 2
21.700 2
21.702 2
21.704 1
21.706 1
21.708 1
21.710 1
21.712 2
21.714 2
21.715 2
21.717 3
21.719 3
21.721 4
21.723 4
21.725 4
21.727 4
21.729 3
21.731 3
21.733 3
21.735 3
21.737 3
21.739 2
21.740 2
21.742 2
21.744 2
21.746 2
21.748 2
21.750 2
21.752 2
21.754 2
21.756 1
21.758 2
21.760 2
21.762 2
21.764 3
21.765 3
21.767 3
21.769 3
21.771 2
21.773 2
21.775 2
21.777 1
21.779 1
21.781 1
21.783 1
21.785 0
21.787 0
21.789 0
21.790 1
21.792 1
21.794 1
21.796 2
21.798 2
21.800 2
21.802 2
21.804 3
21.806 3
21.808 3
21.810 3
21.812 3
21.814 3
21.815 2
21.817 2
21.819 1
21.821 1
21.823 0
21.825 0
21.827 0
21.829 0
21.831 0
21.833 0
21.835 0
21.837 -0
21.839 0
21.840 0
21.842 0
21.844 1
21.846 2
21.848 1
21.850 2
21.852 1
21.854 0
21.856 0
21.858 0
21.860 -1
21.862 -1
21.864 -1
21.866 -2
21.867 -1
21.869 -1
21.871 -1
21.873 -0
21.875 0
21.877 1
21.879 2
21.881 2
21.883 3
21.885 3
21.887 3
21.889 3
21.891 4
21.892 3
21.894 3
21.896 5
21.898 5
21.900 4
21.902 4
21.904 4
21.906 5
21.908 6
21.910 6
21.912 5
21.914 6
21.916 7
21.918 6
21.919 7
21.921 6
21.923 6
21.925 6
21.927 6
21.929 5
21.931 6
21.933 5
21.935 5
21.937 4
21.939 4
21.941 4
21.943 3
21.944 4
21.946 3
21.948 3
21.950 2
21.952 2
21.954 2
21.956 2
21.958 2
21.960 1
21.962 1
21.964 1
21.966 1
21.968 0
21.970 -1
21.971 -0
21.973 -0
21.975 -0
21.977 -0
21.979 -0
21.981 -0
21.983 0
21.985 1
21.987 0
21.989 0
21.991 -0
21.993 -0
21.995 -0
21.996 -0
21.998 -1
22.000 -0
22.002 0
22.004 0
22.006 0
22.008 0
22.010 0
22.012 1
22.014 1
22.016 1
22.018 1
22.020 1
22.022 1
22.023 1
22.025 2
22.027 1
22.029 1
22.031 1
22.033 1
22.035 1
22.037 1
22.039 1
22.041 1
22.043 1
22.045 0
22.047 1
22.049 1
22.050 1
22.052 1
22.054 1
22.056 2
22.058 2
22.060 3
22.062 3
22.064 3
22.066 4
22.068 3
22.070 4
22.072 4
22.074 4
22.075 4
22.077 4
22.079 4
22.081 4
22.083 5
22.085 4
22.087 4
22.089 4
22.091 4
22.093 4
22.095 4
22.097 4
22.099 4
22.101 4
22.102 3
22.104 3
22.106 3
22.108 3
22.110 2
22.112 2
22.114 2
22.116 1
22.118 1
22.120 1
22.122 1
22.124 0
22.126 0
22.128 0
22.129 0
22.131 0
22.133 0
22.135 0
22.137 1
22.139 0
22.141 1
22.143 1
22.145 1
22.147 2
22.149 2
22.151 2
22.153 2
22.155 2
22.156 3
22.158 3
22.160 2
22.162 2
22.164 2
22.166 2
22.168 2
22.170 2
22.172 2
22.174 2
22.176 2
22.178 2
22.180 3
22.182 3
22.183 3
22.185 3
22.187 3
22.189 3
22.191 3
22.193 3
22.195 3
22.197 3
22.199 2
22.201 2
22.203 2
22.205 3
22.207 2
22.209 3
22.210 3
22.212 3
22.214 3
22.216 4
22.218 4
22.220 3
22.222 4
22.224 4
22.226 4
22.228 4
22.230 4
22.232 4
22.234 4
22.236 4
22.237 4
22.239 3
22.241 3
22.243 3
22.245 3
22.247 2
22.249 3
22.251 3
22.253 3
22.255 2
22.257 2
22.259 1
22.261 2
22.263 2
22.265 2
22.266 2
22.268 2
22.270 1
22.272 1
22.274 1
22.276 1
22.278 1
22.280 0
22.282 -0
22.284 0
22.286 -0
22.288 -0
22.290 0
22.292 0
22.293 0
22.295 1
22.297 1
22.299 1
22.301 2
22.303 2
22.305 2
22.307 2
22.309 3
22.311 2
22.313 3
22.315 2
22.317 2
22.319 2
22.320 3
22.322 3
22.324 2
22.326 3
22.328 2
22.330 3
22.332 3
22.334 3
22.336 3
22.338 3
22.340 3
22.342 3
22.344 3
22.346 4
22.348 5
22.349 5
22.351 5
22.353 5
22.355 5
22.357 4
22.359 4
22.361 4
22.363 3
22.365 3
22.367 3
22.369 2
22.371 2
22.373 3
22.375 2
22.376 2
22.378 2
22.380 2
22.382 3
22.384 2
22.386 1
22.388 0
22.390 0
22.392 -1
22.394 -1
22.396 -1
22.398 -2
22.400 -3
22.402 -2
22.404 -3
22.405 -3
22.407 -2
22.409 -2
22.411 -2
22.413 -2
22.415 -1
22.417 -1
22.419 -1
22.421 -1
22.423 -0
22.425 0
22.427 -0
22.429 0
22.431 0
22.432 1
22.434 1
22.436 1
22.438 1
22.440 2
22.442 3
22.444 3
22.446 4
22.448 5
22.450 5
22.452 5
22.454 6
22.456 6
22.458 5
22.460 5
22.461 5
22.463 4
22.465 4
22.467 3
22.469 3
22.471 3
22.473 2
22.475 3
22.477 4
22.479 4
22.481 5
22.483 6
22.485 6
22.487 6
22.489 6
22.490 6
22.492 6
22.494 6
22.496 5
22.498 5
22.500 4
22.502 3
22.504 2
22.506 1
22.508 1
22.510 2
22.512 3
22.514 3
22.516 4
22.518 5
22.519 6
22.521 7
22.523 7
22.525 7
22.527 7
22.529 7
22.531 6
22.533 5
22.535 4
22.537 3
22.539 2
22.541 1
22.543 1
22.545 1
22.546 1
22.548 1
22.550 2
22.552 3
22.554 3
22.556 5
22.558 5
22.560 6
22.562 6
22.564 6
22.566 5
22.568 4
22.570 3
22.572 2
22.574 1
22.575 -0
22.577 -1
22.579 -1
22.581 -1
22.583 -1
22.585 -1
22.587 -1
22.589 -0
22.591 1
22.593 2
22.595 3
22.597 4
22.599 5
22.601 5
22.603 6
22.604 5
22.606 5
22.608 6
22.610 5
22.612 5
22.614 5
22.616 4
22.618 3
22.620 3
22.622 4
22.624 4
22.626 4
22.628 4
22.630 4
22.632 5
22.634 4
22.635 3
22.637 3
22.639 4
22.641 3
22.643 2
22.645 2
22.647 1
22.649 0
22.651 -0
22.653 -1
22.655 -2
22.657 -2
22.659 -3
22.661 -2
22.663 -2
22.664 -3
22.666 -2
22.668 -1
22.670 -1
22.672 -1
22.674 -0
22.676 -0
22.678 1
22.680 1
22.682 2
22.684 2
22.686 3
22.688 3
22.690 3
22.692 3
22.693 3
22.695 3
22.697 3
22.699 2
22.701 2
22.703 3
22.705 2
22.707 2
22.709 2
22.711 2
22.713 3
22.715 3
22.717 3
22.719 3
22.721 4
22.722 3
22.724 4
22.726 4
22.728 3
22.730 3
22.732 2
22.734 2
22.736 2
22.738 2
22.740 2
22.742 1
22.744 1
22.746 1
22.748 2
22.750 2
22.752 3
22.753 3
22.755 5
22.757 5
22.759 6
22.761 6
22.763 7
22.765 6
22.767 6
22.769 5
22.771 5
22.773 5
22.775 4
22.777 3
22.779 3
22.781 2
22.782 1
22.784 1
22.786 2
22.788 2
22.790 3
22.792 3
22.794 3
22.796 3
22.798 3
22.800 3
22.802 3
22.804 1
22.806 1
22.808 1
22.810 -0
22.812 -1
22.813 -2
22.815 -2
22.817 -2
22.819 -2
22.821 -2
22.823 -1
22.825 0
22.827 1
22.829 2
22.831 2
22.833 3
22.835 4
22.837 3
22.839 3
22.841 3
22.843 2
22.844 2
22.846 2
22.848 1
22.850 1
22.852 1
22.854 1
22.856 -0
22.858 0
22.860 0
22.862 1
22.864 1
22.866 1
22.868 1
22.870 1
22.872 1
22.874 1
22.875 1
22.877 0
22.879 0
22.881 -0
22.883 -1
22.885 -1
22.887 -2
22.889 -1
22.891 -2
22.893 -1
22.895 -1
22.897 -1
22.899 -0
22.901 0
22.903 0
22.904 0
22.906 1
22.908 1
22.910 2
22.912 2
22.914 2
22.916 2
22.918 2
22.920 1
22.922 1
22.924 1
22.926 0
22.928 1
22.930 1
22.932 1
22.934 1
22.935 1
22.937 1
22.939 1
22.941 2
22.943 2
22.945 2
22.947 2
22.949 2
22.951 3
22.953 4
22.955 4
22.957 4
22.959 5
22.961 4
22.963 5
22.965 6
22.966 6
22.968 6
22.970 5
22.972 5
22.974 5
22.976 5
22.978 4
22.980 4
22.982 4
22.984 3
22.986 3
22.988 3
22.990 2
22.992 3
22.994 3
22.996 3
22.998 2
22.999 2
23.001 2
23.003 1
23.005 1
23.007 1
23.009 1
23.011 1
23.013 -0
23.015 -0
23.017 0
23.019 -0
23.021 -0
23.023 -1
23.025 -1
23.027 -0
23.029 0
23.030 0
23.032 1
23.034 1
23.036 1
23.038 2
23.040 3
23.042 2
23.044 3
23.046 3
23.048 3
23.050 3
23.052 3
23.054 3
23.056 2
23.058 1
23.060 1
23.061 1
23.063 1
23.065 1
23.067 0
23.069 0
23.071 -0
23.073 0
23.075 -0
23.077 0
23.079 1
23.081 1
23.083 1
23.085 1
23.087 0
23.089 0
23.091 1
23.093 0
23.094 0
23.096 0
23.098 -0
23.100 0
23.102 1
23.104 1
23.106 1
23.108 2
23.110 2
23.112 2
23.114 2
23.116 2
23.118 1
23.120 2
23.122 2
23.124 2
23.125 2
23.127 2
23.129 2
23.131 2
23.133 2
23.135 2
23.137 2
23.139 2
23.141 2
23.143 2
23.145 2
23.147 1
23.149 2
23.151 2
23.153 1
23.155 2
23.157 2
23.158 2
23.160 3
23.162 3
23.164 3
23.166 4
23.168 4
23.170 4
23.172 4
23.174 4
23.176 4
23.178 4
23.180 4
23.182 4
23.184 4
23.186 4
23.188 4
23.190 4
23.191 4
23.193 4
23.195 4
23.197 3
23.199 2
23.201 2
23.203 2
23.205 3
23.207 3
23.209 4
23.211 4
23.213 4
23.215 4
23.217 4
23.219 4
23.221 5
23.222 5
23.224 5
23.226 4
23.228 4
23.230 3
23.232 3
23.234 3
23.236 3
23.238 3
23.240 3
23.242 3
23.244 2
23.246 2
23.248 2
23.250 2
23.252 2
23.254 2
23.255 2
23.257 1
23.259 1
23.261 1
23.263 0
23.265 0
23.267 -0
23.269 -1
23.271 -1
23.273 -1
23.275 -2
23.277 -1
23.279 -1
23.281 -1
23.283 -1
23.285 0
23.287 0
23.288 1
23.290 2
23.292 3
23.294 3
23.296 3
23.298 3
23.300 3
23.302 3
23.304 3
23.306 3
23.308 3
23.310 3
23.312 4
23.314 4
23.316 4
23.318 4
23.320 4
23.322 4
23.323 4
23.325 4
23.327 4
23.329 3
23.331 3
23.333 3
23.335 3
23.337 3
23.339 2
23.341 3
23.343 2
23.345 1
23.347 1
23.349 1
23.351 1
23.353 2
23.355 2
23.356 2
23.358 2
23.360 3
23.362 2
23.364 3
23.366 3
23.368 3
23.370 3
23.372 3
23.374 3
23.376 3
23.378 3
23.380 3
23.382 3
23.384 3
23.386 3
23.388 2
23.389 2
23.391 2
23.393 3
23.395 3
23.397 3
23.399 4
23.401 3
23.403 2
23.405 2
23.407 2
23.409 2
23.411 3
23.413 3
23.415 3
23.417 3
23.419 3
23.421 3
23.423 3
23.424 2
23.426 1
23.428 1
23.430 1
23.432 1
23.434 1
23.436 1
23.438 1
23.440 1
23.442 2
23.444 2
23.446 1
23.448 2
23.450 1
23.452 1
23.454 1
23.456 1
23.458 1
23.459 1
23.461 1
23.463 1
23.465 1
23.467 1
23.469 1
23.471 1
23.473 1
23.475 1
23.477 1
23.479 1
23.481 1
23.483 1
23.485 1
23.487 1
23.489 1
23.491 0
23.492 1
23.494 2
23.496 2
23.498 3
23.500 3
23.502 2
23.504 2
23.506 1
23.508 2
23.510 1
23.512 1
23.514 0
23.516 0
23.518 0
23.520 0
23.522 0
23.524 1
23.526 1
23.527 1
23.529 2
23.531 2
23.533 2
23.535 2
23.537 3
23.539 3
23.541 3
23.543 3
23.545 3
23.547 3
23.549 3
23.551 3
23.553 3
23.555 2
23.557 3
23.559 3
23.561 3
23.562 3
23.564 2
23.566 2
23.568 2
23.570 2
23.572 2
23.574 3
23.576 3
23.578 2
23.580 2
23.582 2
23.584 2
23.586 2
23.588 2
23.590 1
23.592 1
23.594 0
23.596 -0
23.598 1
23.599 -1
23.601 -0
23.603 -1
23.605 -0
23.607 -0
23.609 0
23.611 1
23.613 1
23.615 0
23.617 1
23.619 2
23.621 2
23.623 2
23.625 2
23.627 3
23.629 2
23.631 1
23.633 2
23.634 1
23.636 1
23.638 1
23.640 1
23.642 1
23.644 1
23.646 1
23.648 1
23.650 1
23.652 1
23.654 1
23.656 2
23.658 2
23.660 1
23.662 2
23.664 2
23.666 1
23.668 1
23.669 1
23.671 1
23.673 0
23.675 0
23.677 -0
23.679 -0
23.681 -0
23.683 -0
23.685 -0
23.687 0
23.689 0
23.691 1
23.693 1
23.695 1
23.697 1
23.699 1
23.701 1
23.703 2
23.705 3
23.706 3
23.708 3
23.710 4
23.712 4
23.714 3
23.716 4
23.718 3
23.720 3
23.722 4
23.724 3
23.726 4
23.728 5
23.730 4
23.732 5
23.734 5
23.736 5
23.738 5
23.740 5
23.742 5
23.743 6
23.745 5
23.747 4
23.749 4
23.751 4
23.753 3
23.755 3
23.757 2
23.759 2
23.761 1
23.763 1
23.765 0
23.767 0
23.769 -0
23.771 -1
23.773 -1
23.775 -2
23.777 -2
23.779 -2
23.780 -2
23.782 -3
23.784 -3
23.786 -3
23.788 -3
23.790 -2
23.792 -2
23.794 -3
23.796 -2
23.798 -2
23.800 -2
23.802 -2
23.804 -2
23.806 -2
23.808 -1
23.810 -1
23.812 -0
23.814 0
23.816 1
23.817 1
23.819 2
23.821 3
23.823 3
23.825 3
23.827 3
23.829 3
23.831 3
23.833 3
23.835 2
23.837 3
23.839 3
23.841 2
23.843 2
23.845 2
23.847 2
23.849 1
23.851 1
23.853 0
23.854 1
23.856 1
23.858 1
23.860 0
23.862 0
23.864 0
23.866 0
23.868 1
23.870 1
23.872 1
23.874 1
23.876 0
23.878 0
23.880 0
23.882 -1
23.884 -0
23.886 0
23.888 0
23.890 0
23.891 0
23.893 0
23.895 1
23.897 1
23.899 1
23.901 1
23.903 2
23.905 1
23.907 2
23.909 1
23.911 1
23.913 1
23.915 1
23.917 1
23.919 1
23.921 1
23.923 0
23.925 1
23.927 1
23.929 0
23.930 0
23.932 1
23.934 0
23.936 0
23.938 -0
23.940 -0
23.942 1
23.944 1
23.946 0
23.948 1
23.950 1
23.952 2
23.954 2
23.956 2
23.958 2
23.960 2
23.962 2
23.964 2
23.966 2
23.967 2
23.969 2
23.971 2
23.973 2
23.975 1
23.977 1
23.979 1
23.981 -0
23.983 0
23.985 1
23.987 1
23.989 1
23.991 1
23.993 1
23.995 1
23.997 1
23.999 1
24.001 1
24.003 1
24.005 0
24.006 0
24.008 0
24.010 -0
24.012 -0
24.014 -1
24.016 -2
24.018 -1
24.020 -1
24.022 -1
24.024 -0
24.026 -1
24.028 -1
24.030 -0
24.032 0
24.034 1
24.036 1
24.038 2
24.040 2
24.042 3
24.044 3
24.045 3
24.047 4
24.049 4
24.051 4
24.053 4
24.055 3
24.057 3
24.059 3
24.061 3
24.063 3
24.065 3
24.067 3
24.069 3
24.071 3
24.073 3
24.075 4
24.077 3
24.079 4
24.081 3
24.083 3
24.084 3
24.086 3
24.088 3
24.090 3
24.092 2
24.094 2
24.096 2
24.098 2
24.100 1
24.102 2
24.104 1
24.106 1
24.108 2
24.110 2
24.112 2
24.114 3
24.116 3
24.118 3
24.120 4
24.122 4
24.124 5
24.125 4
24.127 4
24.129 5
24.131 5
24.133 4
24.135 4
24.137 4
24.139 4
24.141 4
24.143 4
24.145 3
24.147 4
24.149 3
24.151 4
24.153 4
24.155 4
24.157 3
24.159 3
24.161 3
24.163 2
24.164 2
24.166 2
24.168 2
24.170 2
24.172 3
24.174 3
24.176 3
24.178 3
24.180 3
24.182 3
24.184 4
24.186 3
24.188 3
24.190 3
24.192 3
24.194 3
24.196 4
24.198 4
24.200 3
24.202 4
24.204 4
24.205 4
24.207 4
24.209 4
24.211 3
24.213 3
24.215 2
24.217 3
24.219 3
24.221 3
24.223 3
24.225 3
24.227 3
24.229 3
24.231 3
24.233 2
24.235 2
24.237 2
24.239 2
24.241 2
24.243 1
24.245 1
24.246 0
24.248 -0
24.250 -1
24.252 -0
24.254 1
24.256 0
24.258 1
24.260 1
24.262 2
24.264 2
24.266 2
24.268 2
24.270 2
24.272 2
24.274 2
24.276 2
24.278 1
24.280 1
24.282 2
24.284 2
24.286 2
24.288 2
24.289 3
24.291 3
24.293 3
24.295 3
24.297 4
24.299 4
24.301 4
24.303 5
24.305 5
24.307 5
24.309 6
24.311 5
24.313 6
24.315 6
24.317 6
24.319 6
24.321 5
24.323 5
24.325 5
24.327 4
24.329 4
24.330 4
24.332 4
24.334 4
24.336 4
24.338 4
24.340 4
24.342 4
24.344 3
24.346 4
24.348 4
24.350 4
24.352 4
24.354 4
24.356 3
24.358 3
24.360 3
24.362 2
24.364 2
24.366 2
24.368 2
24.370 2
24.372 2
24.373 2
24.375 2
24.377 2
24.379 1
24.381 1
24.383 2
24.385 1
24.387 1
24.389 1
24.391 0
24.393 0
24.395 -0
24.397 0
24.399 0
24.401 -0
24.403 -0
24.405 -0
24.407 -1
24.409 -1
24.411 -1
24.413 -1
24.415 -1
24.416 -1
24.418 0
24.420 -0
24.422 0
24.424 0
24.426 1
24.428 1
24.430 1
24.432 1
24.434 2
24.436 2
24.438 3
24.440 3
24.442 3
24.444 3
24.446 3
24.448 3
24.450 3
24.452 4
24.454 4
24.456 4
24.458 4
24.459 4
24.461 4
24.463 4
24.465 3
24.467 3
24.469 4
24.471 4
24.473 3
24.475 2
24.477 2
24.479 1
24.481 1
24.483 1
24.485 1
24.487 1
24.489 0
24.491 -0
24.493 0
24.495 0
24.497 0
24.499 1
24.501 1
24.502 1
24.504 2
24.506 1
24.508 1
24.510 1
24.512 1
24.514 1
24.516 2
24.518 2
24.520 2
24.522 2
24.524 3
24.526 2
24.528 4
24.530 4
24.532 4
24.534 4
24.536 5
24.538 5
24.540 5
24.542 5
24.544 5
24.546 6
24.547 6
24.549 6
24.551 7
24.553 6
24.555 6
24.557 6
24.559 6
24.561 6
24.563 6
24.565 6
24.567 6
24.569 6
24.571 6
24.573 6
24.575 6
24.577 6
24.579 6
24.581 6
24.583 7
24.585 6
24.587 6
24.589 5
24.591 5
24.592 5
24.594 4
24.596 4
24.598 4
24.600 5
24.602 4
24.604 4
24.606 3
24.608 3
24.610 3
24.612 3
24.614 2
24.616 3
24.618 4
24.620 3
24.622 3
24.624 3
24.626 3
24.628 3
24.630 3
24.632 2
24.634 3
24.636 2
24.637 2
24.639 2
24.641 2
24.643 2
24.645 2
24.647 2
24.649 2
24.651 3
24.653 3
24.655 3
24.657 3
24.659 3
24.661 3
24.663 3
24.665 3
24.667 3
24.669 3
24.671 3
24.673 3
24.675 3
24.677 3
24.679 3
24.681 3
24.682 3
24.684 3
24.686 3
24.688 2
24.690 1
24.692 1
24.694 2
24.696 2
24.698 2
24.700 3
24.702 3
24.704 3
24.706 3
24.708 3
24.710 3
24.712 3
24.714 3
24.716 3
24.718 3
24.720 2
24.722 2
24.724 2
24.726 2
24.728 2
24.729 2
24.731 2
24.733 2
24.735 2
24.737 3
24.739 4
24.741 3
24.743 4
24.745 3
24.747 3
24.749 3
24.751 3
24.753 4
24.755 4
24.757 4
24.759 4
24.761 4
24.763 4
24.765 4
24.767 4
24.769 5
24.771 5
24.773 4
24.775 5
24.776 4
24.778 4
24.780 4
24.782 5
24.784 4
24.786 4
24.788 4
24.790 4
24.792 4
24.794 4
24.796 3
24.798 3
24.800 3
24.802 2
24.804 2
24.806 1
24.808 1
24.810 1
24.812 1
24.814 1
24.816 1
24.818 1
24.820 1
24.822 1
24.823 2
24.825 1
24.827 1
24.829 0
24.831 -0
24.833 -1
24.835 -1
24.837 -0
24.839 0
24.841 0
24.843 1
24.845 1
24.847 1
24.849 1
24.851 2
24.853 2
24.855 2
24.857 2
24.859 2
24.861 2
24.863 2
24.865 2
24.867 2
24.869 2
24.871 2
24.872 1
24.874 1
24.876 1
24.878 1
24.880 1
24.882 1
24.884 0
24.886 1
24.888 2
24.890 2
24.892 2
24.894 2
24.896 2
24.898 3
24.900 2
24.902 2
24.904 2
24.906 2
24.908 2
24.910 2
24.912 1
24.914 1
24.916 1
24.918 1
24.920 1
24.921 1
24.923 1
24.925 2
24.927 3
24.929 3
24.931 4
24.933 4
24.935 5
24.937 5
24.939 5
24.941 4
24.943 4
24.945 4
24.947 4
24.949 4
24.951 3
24.953 3
24.955 3
24.957 3
24.959 3
24.961 2
24.963 2
24.965 2
24.967 2
24.969 2
24.971 2
24.972 2
24.974 2
24.976 2
24.978 2
24.980 2
24.982 2
24.984 1
24.986 0
24.988 0
24.990 0
24.992 -0
24.994 -0
24.996 -1
24.998 -1
25.000 -0
25.002 -0
25.004 -0
25.006 -0
25.008 -0
25.010 0
25.012 1
25.014 1
25.016 2
25.018 2
25.020 1
25.021 1
25.023 1
25.025 1
25.027 1
25.029 1
25.031 1
25.033 1
25.035 1
25.037 2
25.039 2
25.041 3
25.043 3
25.045 3
25.047 4
25.049 4
25.051 5
25.053 5
25.055 6
25.057 5
25.059 5
25.061 5
25.063 5
25.065 5
25.067 4
25.069 4
25.071 4
25.073 4
25.074 4
25.076 3
25.078 3
25.080 4
25.082 3
25.084 3
25.086 3
25.088 3
25.090 2
25.092 2
25.094 2
25.096 1
25.098 1
25.100 1
25.102 0
25.104 0
25.106 -0
25.108 -1
25.110 -1
25.112 -1
25.114 -1
25.116 -1
25.118 -1
25.120 -1
25.122 -1
25.124 -1
25.125 -0
25.127 1
25.129 1
25.131 1
25.133 1
25.135 1
25.137 1
25.139 1
25.141 2
25.143 1
25.145 1
25.147 1
25.149 0
25.151 0
25.153 -0
25.155 -1
25.157 -1
25.159 -0
25.161 -0
25.163 -0
25.165 0
25.167 0
25.169 1
25.171 1
25.173 -0
25.175 0
25.177 0
25.178 0
25.180 1
25.182 1
25.184 1
25.186 1
25.188 1
25.190 1
25.192 1
25.194 1
25.196 1
25.198 1
25.200 1
25.202 2
25.204 2
25.206 2
25.208 2
25.210 3
25.212 3
25.214 3
25.216 3
25.218 3
25.220 3
25.222 3
25.224 3
25.226 3
25.228 3
25.230 3
25.232 3
25.233 3
25.235 2
25.237 1
25.239 2
25.241 1
25.243 1
25.245 1
25.247 2
25.249 1
25.251 2
25.253 2
25.255 1
25.257 2
25.259 2
25.261 1
25.263 2
25.265 2
25.267 2
25.269 1
25.271 1
25.273 1
25.275 1
25.277 1
25.279 1
25.281 1
25.283 2
25.285 2
25.287 3
25.288 3
25.290 3
25.292 3
25.294 3
25.296 3
25.298 4
25.300 4
25.302 4
25.304 4
25.306 5
25.308 5
25.310 5
25.312 5
25.314 5
25.316 5
25.318 5
25.320 5
25.322 4
25.324 4
25.326 4
25.328 4
25.330 4
25.332 3
25.334 3
25.336 3
25.338 3
25.340 3
25.342 3
25.343 3
25.345 3
25.347 4
25.349 4
25.351 4
25.353 4
25.355 3
25.357 4
25.359 3
25.361 3
25.363 3
25.365 4
25.367 4
25.369 4
25.371 5
25.373 5
25.375 4
25.377 5
25.379 4
25.381 5
25.383 5
25.385 5
25.387 5
25.389 5
25.391 4
25.393 4
25.395 4
25.397 4
25.399 4
25.400 3
25.402 3
25.404 3
25.406 2
25.408 2
25.410 2
25.412 1
25.414 1
25.416 1
25.418 1
25.420 1
25.422 1
25.424 1
25.426 1
25.428 1
25.430 1
25.432 1
25.434 2
25.436 1
25.438 1
25.440 2
25.442 1
25.444 1
25.446 2
25.448 2
25.450 3
25.452 4
25.454 4
25.456 4
25.458 4
25.459 4
25.461 4
25.463 4
25.465 4
25.467 4
25.469 4
25.471 4
25.473 4
25.475 4
25.477 3
25.479 2
25.481 2
25.483 2
25.485 2
25.487 2
25.489 2
25.491 2
25.493 2
25.495 2
25.497 1
25.499 1
25.501 1
25.503 1
25.505 1
25.507 1
25.509 1
25.511 1
25.513 1
25.515 0
25.517 1
25.518 1
25.520 1
25.522 2
25.524 2
25.526 2
25.528 3
25.530 3
25.532 3
25.534 4
25.536 4
25.538 4
25.540 4
25.542 4
25.544 4
25.546 4
25.548 4
25.550 4
25.552 4
25.554 3
25.556 4
25.558 4
25.560 4
25.562 3
25.564 3
25.566 2
25.568 1
25.570 2
25.572 2
25.574 2
25.576 2
25.578 2
25.579 2
25.581 2
25.583 1
25.585 1
25.587 1
25.589 1
25.591 0
25.593 0
25.595 1
25.597 0
25.599 1
25.601 2
25.603 1
25.605 2
25.607 2
25.609 3
25.611 2
25.613 2
25.615 2
25.617 3
25.619 2
25.621 2
25.623 3
25.625 3
25.627 3
25.629 3
25.631 3
25.633 3
25.635 3
25.637 3
25.639 3
25.640 3
25.642 2
25.644 3
25.646 4
25.648 3
25.650 2
25.652 2
25.654 3
25.656 3
25.658 3
25.660 3
25.662 4
25.664 4
25.666 4
25.668 4
25.670 4
25.672 3
25.674 3
25.676 3
25.678 3
25.680 3
25.682 3
25.684 4
25.686 4
25.688 4
25.690 4
25.692 4
25.694 4
25.696 4
25.698 3
25.700 4
25.702 4
25.703 4
25.705 4
25.707 5
25.709 5
25.711 5
25.713 4
25.715 5
25.717 5
25.719 5
25.721 5
25.723 5
25.725 5
25.727 5
25.729 6
25.731 6
25.733 6
25.735 6
25.737 6
25.739 6
25.741 6
25.743 6
25.745 6
25.747 6
25.749 7
25.751 6
25.753 7
25.755 7
25.757 6
25.759 6
25.761 5
25.763 4
25.765 4
25.767 4
25.768 4
25.770 4
25.772 4
25.774 4
25.776 4
25.778 4
25.780 3
25.782 3
25.784 3
25.786 3
25.788 3
25.790 3
25.792 3
25.794 3
25.796 4
25.798 3
25.800 3
25.802 3
25.804 3
25.806 4
25.808 3
25.810 2
25.812 3
25.814 3
25.816 3
25.818 3
25.820 3
25.822 2
25.824 2
25.826 2
25.828 2
25.830 2
25.832 2
25.834 2
25.835 3
25.837 3
25.839 3
25.841 3
25.843 3
25.845 2
25.847 2
25.849 2
25.851 2
25.853 2
25.855 2
25.857 2
25.859 2
25.861 2
25.863 1
25.865 1
25.867 1
25.869 1
25.871 1
25.873 1
25.875 1
25.877 1
25.879 1
25.881 1
25.883 1
25.885 2
25.887 1
25.889 1
25.891 2
25.893 2
25.895 2
25.897 2
25.899 1
25.901 2
25.903 2
25.904 2
25.906 2
25.908 1
25.910 1
25.912 1
25.914 1
25.916 1
25.918 2
25.920 2
25.922 2
25.924 2
25.926 2
25.928 1
25.930 1
25.932 1
25.934 1
25.936 1
25.938 1
25.940 0
25.942 0
25.944 1
25.946 1
25.948 1
25.950 1
25.952 1
25.954 1
25.956 1
25.958 1
25.960 1
25.962 2
25.964 1
25.966 1
25.968 1
25.970 1
25.972 2
25.973 3
25.975 2
25.977 3
25.979 3
25.981 3
25.983 4
25.985 4
25.987 3
25.989 3
25.991 4
25.993 3
25.995 3
25.997 4
25.999 3
26.001 3
26.003 3
26.005 3
26.007 4
26.009 4
26.011 4
26.013 3
26.015 3
26.017 3
26.019 3
26.021 4
26.023 4
26.025 4
26.027 4
26.029 4
26.031 4
26.033 5
26.035 4
26.037 4
26.039 4
26.041 3
26.043 3
26.045 3
26.046 3
26.048 3
26.050 3
26.052 2
26.054 2
26.056 2
26.058 2
26.060 2
26.062 2
26.064 2
26.066 2
26.068 2
26.070 2
26.072 1
26.074 2
26.076 1
26.078 1
26.080 1
26.082 1
26.084 1
26.086 1
26.088 1
26.090 1
26.092 2
26.094 2
26.096 1
26.098 1
26.100 1
26.102 1
26.104 2
26.106 2
26.108 2
26.110 2
26.112 2
26.114 2
26.116 2
26.118 1
26.120 1
26.121 1
26.123 1
26.125 1
26.127 1
26.129 1
26.131 1
26.133 1
26.135 1
26.137 1
26.139 1
26.141 1
26.143 2
26.145 2
26.147 2
26.149 3
26.151 3
26.153 3
26.155 3
26.157 3
26.159 3
26.161 4
26.163 4
26.165 4
26.167 4
26.169 3
26.171 3
26.173 3
26.175 3
26.177 2
26.179 2
26.181 3
26.183 2
26.185 2
26.187 2
26.189 2
26.191 2
26.193 2
26.195 2
26.197 2
26.198 1
26.200 1
26.202 1
26.204 1
26.206 1
26.208 1
26.210 2
26.212 2
26.214 2
26.216 2
26.218 2
26.220 2
26.222 3
26.224 4
26.226 4
26.228 4
26.230 4
26.232 5
26.234 5
26.236 6
26.238 6
26.240 6
26.242 5
26.244 6
26.246 6
26.248 6
26.250 6
26.252 5
26.254 5
26.256 5
26.258 5
26.260 4
26.262 4
26.264 4
26.266 4
26.268 4
26.270 3
26.272 3
26.274 2
26.276 2
26.278 2
26.279 1
26.281 1
26.283 1
26.285 0
26.287 0
26.289 0
26.291 0
26.293 1
26.295 0
26.297 1
26.299 2
26.301 1
26.303 0
26.305 1
26.307 1
26.309 0
26.311 1
26.313 1
26.315 1
26.317 1
26.319 1
26.321 2
26.323 3
26.325 2
26.327 2
26.329 3
26.331 3
26.333 2
26.335 3
26.337 2
26.339 3
26.341 2
26.343 3
26.345 3
26.347 4
26.349 3
26.351 3
26.353 3
26.355 3
26.357 3
26.359 3
26.361 2
26.362 3
26.364 3
26.366 3
26.368 3
26.370 3
26.372 3
26.374 3
26.376 3
26.378 3
26.380 4
26.382 3
26.384 3
26.386 3
26.388 4
26.390 3
26.392 3
26.394 3
26.396 4
26.398 4
26.400 4
26.402 5
26.404 4
26.406 5
26.408 4
26.410 5
26.412 5
26.414 4
26.416 4
26.418 4
26.420 4
26.422 3
26.424 2
26.426 2
26.428 2
26.430 2
26.432 2
26.434 2
26.436 2
26.438 2
26.440 2
26.442 2
26.444 2
26.446 3
26.448 3
26.449 2
26.451 3
26.453 3
26.455 3
26.457 3
26.459 4
26.461 3
26.463 3
26.465 4
26.467 3
26.469 4
26.471 4
26.473 3
26.475 4
26.477 4
26.479 4
26.481 4
26.483 5
26.485 5
26.487 5
26.489 5
26.491 4
26.493 4
26.495 4
26.497 4
26.499 4
26.501 4
26.503 3
26.505 3
26.507 3
26.509 2
26.511 2
26.513 1
26.515 1
26.517 1
26.519 1
26.521 1
26.523 0
26.525 -0
26.527 -0
26.529 0
26.531 1
26.533 1
26.535 1
26.537 1
26.539 -0
26.540 0
26.542 0
26.544 1
26.546 1
26.548 0
26.550 0
26.552 1
26.554 1
26.556 1
26.558 2
26.560 2
26.562 1
26.564 1
26.566 2
26.568 2
26.570 2
26.572 2
26.574 2
26.576 3
26.578 3
26.580 4
26.582 4
26.584 4
26.586 4
26.588 5
26.590 5
26.592 5
26.594 6
26.596 6
26.598 6
26.600 6
26.602 6
26.604 6
26.606 6
26.608 6
26.610 5
26.612 6
26.614 6
26.616 6
26.618 6
26.620 6
26.622 6
26.624 5
26.626 5
26.628 5
26.630 4
26.632 5
26.634 5
26.635 5
26.637 5
26.639 4
26.641 4
26.643 5
26.645 4
26.647 4
26.649 3
26.651 2
26.653 3
26.655 3
26.657 3
26.659 3
26.661 3
26.663 3
26.665 3
26.667 3
26.669 3
26.671 4
26.673 4
26.675 4
26.677 4
26.679 4
26.681 3
26.683 4
26.685 4
26.687 3
26.689 3
26.691 3
26.693 3
26.695 3
26.697 3
26.699 3
26.701 4
26.703 3
26.705 3
26.707 4
26.709 4
26.711 4
26.713 4
26.715 4
26.717 4
26.719 4
26.721 4
26.723 5
26.725 5
26.727 5
26.729 4
26.731 4
26.733 4
26.735 3
26.736 3
26.738 2
26.740 2
26.742 3
26.744 2
26.746 2
26.748 2
26.750 2
26.752 2
26.754 1
26.756 1
26.758 1
26.760 1
26.762 1
26.764 1
26.766 -0
26.768 -0
26.770 -0
26.772 -0
26.774 -0
26.776 -1
26.778 -1
26.780 -0
26.782 0
26.784 -0
26.786 1
26.788 0
26.790 1
26.792 1
26.794 1
26.796 2
26.798 2
26.800 1
26.802 1
26.804 1
26.806 2
26.808 2
26.810 2
26.812 1
26.814 1
26.816 1
26.818 1
26.820 1
26.822 1
26.824 1
26.826 1
26.828 1
26.830 1
26.832 1
26.834 0
26.836 0
26.838 0
26.840 1
26.842 1
26.844 1
26.845 1
26.847 1
26.849 1
26.851 1
26.853 1
26.855 1
26.857 1
26.859 1
26.861 1
26.863 1
26.865 1
26.867 1
26.869 1
26.871 1
26.873 1
26.875 1
26.877 0
26.879 -0
26.881 -0
26.883 -1
26.885 -0
26.887 -1
26.889 -0
26.891 0
26.893 1
26.895 0
26.897 1
26.899 1
26.901 1
26.903 2
26.905 2
26.907 3
26.909 3
26.911 3
26.913 3
26.915 3
26.917 3
26.919 3
26.921 3
26.923 4
26.925 4
26.927 4
26.929 4
26.931 4
26.933 3
26.935 3
26.937 4
26.939 4
26.941 4
26.943 3
26.945 3
26.947 3
26.949 3
26.951 3
26.953 2
26.955 2
26.957 2
26.959 2
26.960 1
26.962 1
26.964 0
26.966 -0
26.968 -1
26.970 -1
26.972 -1
26.974 -1
26.976 -1
26.978 -1
26.980 -0
26.982 -1
26.984 -1
26.986 -0
26.988 -0
26.990 -0
26.992 -0
26.994 0
26.996 -0
26.998 0
27.000 0
27.002 -0
27.004 -0
27.006 0
27.008 -0
27.010 -0
27.012 -0
27.014 -0
27.016 -0
27.018 -1
27.020 -1
27.022 -1
27.024 -1
27.026 -1
27.028 0
27.030 0
27.032 0
27.034 0
27.036 0
27.038 1
27.040 1
27.042 1
27.044 2
27.046 1
27.048 1
27.050 1
27.052 1
27.054 1
27.056 0
27.058 0
27.060 0
27.062 -0
27.064 -0
27.066 -0
27.068 -1
27.070 -1
27.072 -1
27.074 -1
27.076 -0
27.078 -1
27.080 -0
27.082 -0
27.084 0
27.085 0
27.087 0
27.089 1
27.091 0
27.093 0
27.095 -0
27.097 -0
27.099 -0
27.101 0
27.103 -0
27.105 0
27.107 0
27.109 0
27.111 1
27.113 2
27.115 3
27.117 3
27.119 4
27.121 4
27.123 4
27.125 4
27.127 4
27.129 5
27.131 5
27.133 5
27.135 5
27.137 4
27.139 4
27.141 4
27.143 4
27.145 4
27.147 3
27.149 3
27.151 3
27.153 3
27.155 3
27.157 2
27.159 3
27.161 3
27.163 3
27.165 3
27.167 3
27.169 3
27.171 3
27.173 2
27.175 2
27.177 2
27.179 2
27.181 1
27.183 2
27.185 2
27.187 2
27.189 3
27.191 3
27.193 3
27.195 3
27.197 4
27.199 4
27.201 5
27.203 5
27.205 5
27.207 6
27.209 5
27.211 4
27.213 4
27.215 4
27.217 4
27.219 4
27.221 3
27.223 3
27.225 3
27.226 3
27.228 2
27.230 3
27.232 2
27.234 2
27.236 2
27.238 2
27.240 2
27.242 2
27.244 1
27.246 1
27.248 1
27.250 1
27.252 1
27.254 1
27.256 0
27.258 0
27.260 0
27.262 1
27.264 1
27.266 1
27.268 2
27.270 2
27.272 2
27.274 3
27.276 3
27.278 3
27.280 3
27.282 3
27.284 4
27.286 3
27.288 3
27.290 3
27.292 3
27.294 3
27.296 2
27.298 2
27.300 2
27.302 3
27.304 3
27.306 3
27.308 3
27.310 2
27.312 2
27.314 3
27.316 3
27.318 4
27.320 4
27.322 4
27.324 4
27.326 3
27.328 3
27.330 2
27.332 2
27.334 2
27.336 1
27.338 2
27.340 2
27.342 2
27.344 2
27.346 2
27.348 2
27.350 2
27.352 2
27.354 2
27.356 2
27.358 2
27.360 2
27.362 2
27.364 3
27.366 2
27.368 2
27.370 2
27.372 2
27.374 2
27.376 2
27.378 1
27.380 2
27.382 2
27.383 2
27.385 2
27.387 3
27.389 2
27.391 3
27.393 2
27.395 2
27.397 2
27.399 2
27.401 2
27.403 2
27.405 2
27.407 2
27.409 2
27.411 1
27.413 0
27.415 0
27.417 0
27.419 -0
27.421 0
27.423 0
27.425 -0
27.427 -0
27.429 -0
27.431 0
27.433 -0
27.435 -0
27.437 0
27.439 1
27.441 1
27.443 2
27.445 1
27.447 2
27.449 2
27.451 2
27.453 3
27.455 3
27.457 3
27.459 3
27.461 3
27.463 3
27.465 4
27.467 4
27.469 4
27.471 4
27.473 3
27.475 3
27.477 3
27.479 3
27.481 3
27.483 4
27.485 4
27.487 4
27.489 4
27.491 4
27.493 4
27.495 5
27.497 4
27.499 4
27.501 4
27.503 3
27.505 3
27.507 3
27.509 3
27.511 3
27.513 2
27.515 2
27.517 2
27.519 2
27.521 2
27.523 2
27.525 2
27.527 2
27.529 3
27.531 2
27.533 2
27.535 1
27.537 1
27.539 1
27.541 1
27.543 0
27.545 -0
27.547 -1
27.549 -0
27.551 -1
27.553 -1
27.555 -0
27.557 -0
27.559 -0
27.561 0
27.563 0
27.565 1
27.567 1
27.569 1
27.570 2
27.572 2
27.574 2
27.576 2
27.578 3
27.580 3
27.582 3
27.584 2
27.586 2
27.588 2
27.590 2
27.592 1
27.594 1
27.596 1
27.598 1
27.600 1
27.602 0
27.604 0
27.606 -0
27.608 -0
27.610 -1
27.612 -1
27.614 -1
27.616 -0
27.618 -0
27.620 -1
27.622 -2
27.624 -2
27.626 -2
27.628 -2
27.630 -2
27.632 -2
27.634 -2
27.636 -1
27.638 -1
27.640 -1
27.642 -0
27.644 0
27.646 0
27.648 1
27.650 0
27.652 1
27.654 1
27.656 1
27.658 1
27.660 1
27.662 0
27.664 0
27.666 1
27.668 1
27.670 2
27.672 2
27.674 2
27.676 1
27.678 1
27.680 1
27.682 1
27.684 1
27.686 1
27.688 1
27.690 1
27.692 1
27.694 1
27.696 1
27.698 1
27.700 1
27.702 1
27.704 1
27.706 1
27.708 1
27.710 1
27.712 0
27.714 1
27.716 2
27.718 1
27.720 2
27.722 2
27.724 2
27.726 3
27.728 3
27.730 3
27.732 2
27.734 2
27.736 2
27.738 2
27.740 2
27.742 1
27.744 2
27.746 1
27.748 1
27.750 1
27.752 1
27.754 1
27.756 2
27.758 2
27.760 2
27.762 1
27.764 1
27.766 0
27.768 1
27.770 0
27.772 0
27.774 1
27.776 1
27.778 1
27.780 1
27.782 1
27.784 1
27.786 1
27.788 1
27.790 1
27.792 1
27.794 2
27.796 1
27.798 1
27.800 1
27.802 1
27.804 2
27.806 1
27.808 0
27.810 0
27.812 0
27.813 1
27.815 0
27.817 0
27.819 -1
27.821 -1
27.823 -1
27.825 -1
27.827 -1
27.829 -0
27.831 -1
27.833 -0
27.835 -1
27.837 -1
27.839 -0
27.841 -0
27.843 0
27.845 1
27.847 0
27.849 0
27.851 1
27.853 0
27.855 0
27.857 1
27.859 1
27.861 2
27.863 3
27.865 3
27.867 3
27.869 3
27.871 3
27.873 3
27.875 3
27.877 3
27.879 2
27.881 3
27.883 2
27.885 2
27.887 1
27.889 1
27.891 0
27.893 1
27.895 -0
27.897 -1
27.899 -0
27.901 0
27.903 0
27.905 0
27.907 0
27.909 0
27.911 0
27.913 1
27.915 0
27.917 0
27.919 0
27.921 -1
27.923 -1
27.925 -1
27.927 -1
27.929 -0
27.931 0
27.933 -1
27.935 -1
27.937 -0
27.939 -1
27.941 -0
27.943 0
27.945 -0
27.947 1
27.949 0
27.951 1
27.953 1
27.955 1
27.957 1
27.959 1
27.961 1
27.963 1
27.965 1
27.967 1
27.969 1
27.971 1
27.973 1
27.975 1
27.977 1
27.979 1
27.981 1
27.983 1
27.985 2
27.987 2
27.989 3
27.991 3
27.993 3
27.995 3
27.997 3
27.999 3
28.001 3
28.003 3
28.005 2
28.007 2
28.009 2
28.011 2
28.013 1
28.015 2
28.017 2
28.019 2
28.021 2
28.023 1
28.025 1
28.027 1
28.029 1
28.031 1
28.033 1
28.035 1
28.037 0
28.039 0
28.041 -0
28.043 0
28.045 -0
28.047 -1
28.049 -1
28.051 -1
28.053 -2
28.055 -2
28.057 -1
28.059 -2
28.061 -2
28.063 -3
28.065 -4
28.067 -3
28.069 -3
28.071 -3
28.073 -3
28.075 -3
28.077 -3
28.079 -3
28.081 -2
28.083 -2
28.085 -1
28.087 -1
28.089 -1
28.091 0
28.093 0
28.095 1
28.097 2
28.099 3
28.101 3
28.103 3
28.105 3
28.107 4
28.109 4
28.111 4
28.113 5
28.115 5
28.117 6
28.119 5
28.121 5
28.123 6
28.125 5
28.127 6
28.129 5
28.131 6
28.133 6
28.135 7
28.137 6
28.139 5
28.141 6
28.143 5
28.145 5
28.147 5
28.149 4
28.151 3
28.153 3
28.155 2
28.157 3
28.159 3
28.161 2
28.163 2
28.165 1
28.167 1
28.169 1
28.171 1
28.173 1
28.175 2
28.177 2
28.179 2
28.181 2
28.183 2
28.185 1
28.187 1
28.189 1
28.191 1
28.193 1
28.195 1
28.197 1
28.199 1
28.201 1
28.203 1
28.205 1
28.207 2
28.209 1
28.211 1
28.213 2
28.215 2
28.217 3
28.219 3
28.221 4
28.223 4
28.225 4
28.227 4
28.229 3
28.231 3
28.233 3
28.235 3
28.237 3
28.239 2
28.241 2
28.243 3
28.245 2
28.247 2
28.249 2
28.251 1
28.253 1
28.255 1
28.257 1
28.259 1
28.261 1
28.263 1
28.265 1
28.267 1
28.269 1
28.271 1
28.273 1
28.275 0
28.277 1
28.279 1
28.281 1
28.283 1
28.285 0
28.287 0
28.289 1
28.291 1
28.293 2
28.295 2
28.297 3
28.298 2
28.300 3
28.302 3
28.304 3
28.306 4
28.308 4
28.310 4
28.312 4
28.314 4
28.316 4
28.318 3
28.320 3
28.322 3
28.324 3
28.326 4
28.328 3
28.330 3
28.332 3
28.334 3
28.336 2
28.338 2
28.340 2
28.342 2
28.344 2
28.346 3
28.348 3
28.350 2
28.352 2
28.354 2
28.356 2
28.358 2
28.360 2
28.362 2
28.364 1
28.366 1
28.368 1
28.370 0
28.372 1
28.374 1
28.376 1
28.378 2
28.380 3
28.382 3
28.384 3
28.386 4
28.388 4
28.390 4
28.392 5
28.394 5
28.396 5
28.398 5
28.400 5
28.402 5
28.404 5
28.406 5
28.408 6
28.410 5
28.412 6
28.414 6
28.416 6
28.418 6
28.420 5
28.422 6
28.424 6
28.426 6
28.428 6
28.430 6
28.432 5
28.434 5
28.436 5
28.438 4
28.440 4
28.442 3
28.444 3
28.446 3
28.448 3
28.450 3
28.452 3
28.454 2
28.456 2
28.458 2
28.460 2
28.462 2
28.464 2
28.466 2
28.468 2
28.470 2
28.472 2
28.474 2
28.476 2
28.478 3
28.480 3
28.482 3
28.484 2
28.486 2
28.488 2
28.490 2
28.492 2
28.494 2
28.496 2
28.498 3
28.500 3
28.502 2
28.504 3
28.506 4
28.508 3
28.510 4
28.512 4
28.514 4
28.516 5
28.518 5
28.520 5
28.522 6
28.524 6
28.526 6
28.528 7
28.530 7
28.532 7
28.534 8
28.536 8
28.538 8
28.540 8
28.542 8
28.544 8
28.547 7
28.549 8
28.551 7
28.553 7
28.555 7
28.557 6
28.559 6
28.561 6
28.563 6
28.565 6
28.567 5
28.569 5
28.571 5
28.573 5
28.575 4
28.577 3
28.579 3
28.581 3
28.583 4
28.585 3
28.587 2
28.589 3
28.591 4
28.593 3
28.595 3
28.597 3
28.599 3
28.601 3
28.603 4
28.605 4
28.607 4
28.609 4
28.611 4
28.613 4
28.615 4
28.617 3
28.619 4
28.621 4
28.623 3
28.625 3
28.627 3
28.629 2
28.631 1
28.633 1
28.635 1
28.637 1
28.639 0
28.641 -0
28.643 -1
28.645 -1
28.647 -1
28.649 -1
28.651 -1
28.653 -1
28.655 -1
28.657 -2
28.659 -2
28.661 -1
28.663 -2
28.665 -2
28.667 -2
28.669 -2
28.671 -2
28.673 -1
28.675 -1
28.677 -2
28.679 -1
28.681 -1
28.683 -0
28.685 0
28.687 1
28.689 1
28.691 2
28.693 2
28.695 2
28.697 2
28.699 2
28.701 2
28.703 2
28.705 2
28.707 2
28.709 2
28.711 2
28.713 2
28.715 2
28.717 2
28.719 3
28.721 3
28.723 3
28.725 3
28.727 4
28.729 4
28.731 3
28.733 3
28.735 3
28.737 4
28.739 4
28.741 3
28.743 2
28.745 2
28.747 2
28.749 2
28.751 2
28.753 2
28.755 1
28.757 1
28.759 1
28.761 0
28.763 0
28.765 -0
28.767 -0
28.769 -0
28.771 -0
28.773 -1
28.775 -1
28.777 -1
28.779 -2
28.781 -2
28.783 -2
28.785 -2
28.787 -2
28.789 -2
28.791 -2
28.793 -2
28.795 -2
28.797 -2
28.799 -2
28.801 -2
28.803 -3
28.805 -2
28.807 -2
28.809 -1
28.811 -1
28.813 -1
28.815 -1
28.817 0
28.819 0
28.821 1
28.823 1
28.825 1
28.827 1
28.829 2
28.831 1
28.833 1
28.835 1
28.837 2
28.839 2
28.841 2
28.843 3
28.845 2
28.847 2
28.849 2
28.851 2
28.853 2
28.855 2
28.857 2
28.859 2
28.861 2
28.863 1
28.865 1
28.867 1
28.869 1
28.871 1
28.873 0
28.875 1
28.877 1
28.879 1
28.881 1
28.883 1
28.885 0
28.887 -0
28.889 -1
28.891 -0
28.893 -1
28.895 -0
28.897 0
28.899 0
28.901 1
28.903 1
28.905 1
28.907 1
28.909 2
28.911 1
28.913 2
28.915 2
28.917 2
28.919 3
28.921 3
28.923 3
28.925 3
28.927 3
28.929 3
28.931 3
28.933 3
28.935 3
28.937 3
28.939 3
28.941 3
28.943 3
28.945 3
28.947 2
28.949 2
28.951 2
28.953 1
28.955 1
28.957 1
28.959 1
28.961 1
28.963 1
28.965 0
28.967 1
28.969 1
28.971 0
28.973 1
28.975 0
28.977 -0
28.979 0
28.981 0
28.983 0
28.985 0
28.987 1
28.989 0
28.991 1
28.993 1
28.995 1
28.997 1
28.999 2
29.001 2
29.003 2
29.005 2
29.007 2
29.009 2
29.011 2
29.013 2
29.015 2
29.017 1
29.019 1
29.021 1
29.023 1
29.025 1
29.027 1
29.029 1
29.031 1
29.034 1
29.036 1
29.038 1
29.040 1
29.042 1
29.044 1
29.046 1
29.048 1
29.050 0
29.052 1
29.054 1
29.056 0
29.058 1
29.060 1
29.062 0
29.064 1
29.066 0
29.068 0
29.070 1
29.072 1
29.074 0
29.076 0
29.078 0
29.080 0
29.082 -0
29.084 1
29.086 1
29.088 1
29.090 1
29.092 1
29.094 0
29.096 -0
29.098 -1
29.100 -0
29.102 0
29.104 -0
29.106 0
29.108 0
29.110 1
29.112 1
29.114 1
29.116 1
29.118 0
29.120 1
29.122 1
29.124 2
29.126 3
29.128 3
29.130 4
29.132 4
29.134 4
29.136 4
29.138 4
29.140 4
29.142 4
29.144 4
29.146 4
29.148 4
29.150 4
29.152 4
29.154 3
29.156 3
29.158 2
29.160 3
29.162 3
29.164 3
29.166 3
29.168 3
29.170 3
29.172 3
29.174 2
29.176 2
29.178 2
29.180 1
29.182 1
29.184 1
29.186 0
29.188 0
29.190 1
29.192 1
29.194 1
29.196 1
29.198 1
29.200 0
29.202 1
29.204 1
29.206 0
29.208 1
29.210 1
29.212 1
29.214 1
29.216 2
29.218 1
29.220 1
29.222 1
29.224 1
29.226 1
29.228 1
29.230 1
29.232 1
29.234 0
29.236 0
29.238 -0
29.240 -0
29.242 -1
29.244 -0
29.246 -0
29.248 0
29.250 0
29.252 1
29.254 1
29.256 1
29.258 1
29.260 1
29.262 1
29.264 1
29.266 1
29.268 1
29.270 2
29.272 2
29.274 3
29.276 4
29.279 4
29.281 4
29.283 4
29.285 4
29.287 4
29.289 4
29.291 4
29.293 4
29.295 4
29.297 4
29.299 4
29.301 4
29.303 4
29.305 5
29.307 4
29.309 4
29.311 3
29.313 4
29.315 4
29.317 4
29.319 4
29.321 4
29.323 4
29.325 4
29.327 4
29.329 4
29.331 4
29.333 3
29.335 4
29.337 4
29.339 3
29.341 3
29.343 3
29.345 2
29.347 3
29.349 2
29.351 2
29.353 2
29.355 2
29.357 1
29.359 2
29.361 2
29.363 1
29.365 1
29.367 1
29.369 0
29.371 -1
29.373 -1
29.375 -1
29.377 -2
29.379 -2
29.381 -3
29.383 -3
29.385 -3
29.387 -3
29.389 -3
29.391 -2
29.393 -3
29.395 -3
29.397 -3
29.399 -3
29.401 -3
29.403 -3
29.405 -3
29.407 -2
29.409 -2
29.411 -2
29.413 -2
29.415 -2
29.417 -1
29.419 -1
29.421 -0
29.423 -1
29.425 -0
29.427 0
29.429 0
29.431 0
29.433 1
29.435 0
29.437 1
29.439 1
29.441 1
29.443 1
29.445 1
29.447 1
29.449 1
29.451 2
29.453 1
29.455 1
29.457 1
29.459 1
29.461 1
29.463 0
29.465 0
29.468 0
29.470 0
29.472 0
29.474 1
29.476 0
29.478 1
29.480 0
29.482 0
29.484 0
29.486 0
29.488 0
29.490 0
29.492 1
29.494 1
29.496 1
29.498 0
29.500 0
29.502 0
29.504 1
29.506 1
29.508 1
29.510 1
29.512 1
29.514 1
29.516 1
29.518 1
29.520 1
29.522 1
29.524 1
29.526 1
29.528 0
29.530 0
29.532 0
29.534 0
29.536 0
29.538 -0
29.540 -0
29.542 -1
29.544 -1
29.546 -2
29.548 -1
29.550 -1
29.552 -2
29.554 -2
29.556 -2
29.558 -2
29.560 -1
29.562 -1
29.564 -2
29.566 -2
29.568 -2
29.570 -2
29.572 -2
29.574 -2
29.576 -2
29.578 -1
29.580 -1
29.582 -0
29.584 0
29.586 -0
29.588 -1
29.590 -1
29.592 -0
29.594 0
29.596 1
29.598 1
29.600 1
29.602 1
29.604 1
29.606 1
29.608 1
29.610 1
29.612 0
29.614 1
29.616 1
29.618 1
29.620 2
29.622 2
29.624 2
29.627 3
29.629 2
29.631 2
29.633 2
29.635 2
29.637 2
29.639 2
29.641 2
29.643 2
29.645 2
29.647 2
29.649 2
29.651 2
29.653 2
29.655 2
29.657 1
29.659 2
29.661 2
29.663 1
29.665 1
29.667 2
29.669 2
29.671 2
29.673 2
29.675 2
29.677 1
29.679 1
29.681 0
29.683 -0
29.685 -0
29.687 -1
29.689 -1
29.691 -1
29.693 -1
29.695 -1
29.697 -1
29.699 -1
29.701 -2
29.703 -2
29.705 -1
29.707 -0
29.709 -0
29.711 -0
29.713 -0
29.715 0
29.717 0
29.719 -0
29.721 -0
29.723 0
29.725 0
29.727 -0
29.729 0
29.731 1
29.733 1
29.735 1
29.737 1
29.739 1
29.741 2
29.743 1
29.745 1
29.747 1
29.749 1
29.751 2
29.753 1
29.755 1
29.757 1
29.759 2
29.761 1
29.763 0
29.765 0
29.768 0
29.770 0
29.772 -0
29.774 -1
29.776 -1
29.778 -0
29.780 -1
29.782 -0
29.784 -0
29.786 -0
29.788 -0
29.790 -0
29.792 0
29.794 1
29.796 1
29.798 1
29.800 0
29.802 0
29.804 0
29.806 1
29.808 1
29.810 -0
29.812 0
29.814 1
29.816 1
29.818 1
29.820 1
29.822 1
29.824 1
29.826 1
29.828 1
29.830 2
29.832 2
29.834 1
29.836 1
29.838 1
29.840 1
29.842 1
29.844 2
29.846 1
29.848 1
29.850 1
29.852 1
29.854 1
29.856 1
29.858 1
29.860 1
29.862 2
29.864 1
29.866 2
29.868 2
29.870 2
29.872 2
29.874 3
29.876 3
29.878 4
29.880 4
29.882 4
29.884 4
29.886 4
29.888 3
29.890 3
29.892 3
29.894 3
29.897 3
29.899 4
29.901 3
29.903 4
29.905 4
29.907 4
29.909 3
29.911 3
29.913 3
29.915 3
29.917 3
29.919 3
29.921 3
29.923 3
29.925 3
29.927 3
29.929 3
29.931 3
29.933 3
29.935 3
29.937 2
29.939 2
29.941 3
29.943 2
29.945 2
29.947 2
29.949 2
29.951 2
29.953 3
29.955 3
29.957 3
29.959 4
29.961 3
29.963 4
29.965 4
29.967 4
29.969 4
29.971 4
29.973 2
29.975 2
29.977 2
29.979 2
29.981 3
29.983 3
29.985 3
29.987 3
29.989 3
29.991 3
29.993 3
29.995 3
29.997 3
29.999 3
30.001 3
30.003 3
30.005 3
30.007 3
30.009 3
30.011 4
30.014 3
30.016 3
30.018 3
30.020 3
30.022 2
30.024 2
30.026 2
30.028 3
30.030 2
30.032 2
30.034 2
30.036 1
30.038 1
30.040 1
30.042 1
30.044 2
30.046 2
30.048 2
30.050 2
30.052 1
30.054 1
30.056 1
30.058 1
30.060 1
30.062 1
30.064 1
30.066 1
30.068 2
30.070 1
30.072 2
30.074 3
30.076 2
30.078 3
30.080 3
30.082 3
30.084 4
30.086 4
30.088 3
30.090 3
30.092 4
30.094 4
30.096 4
30.098 4
30.100 4
30.102 3
30.104 3
30.106 2
30.108 2
30.110 3
30.112 2
30.114 2
30.116 2
30.118 2
30.120 1
30.122 1
30.125 1
30.127 1
30.129 1
30.131 1
30.133 0
30.135 1
30.137 0
30.139 0
30.141 0
30.143 -0
30.145 -0
30.147 -0
30.149 -1
30.151 -0
30.153 -0
30.155 -1
30.157 -0
30.159 -0
30.161 -1
30.163 -0
30.165 0
30.167 -0
30.169 -0
30.171 0
30.173 -1
30.175 -0
30.177 -0
30.179 -0
30.181 -0
30.183 -0
30.185 0
30.187 -0
30.189 -0
30.191 -0
30.193 -0
30.195 -0
30.197 -0
30.199 -0
30.201 0
30.203 -0
30.205 0
30.207 0
30.209 0
30.211 0
30.213 0
30.215 -0
30.217 -0
30.219 -1
30.221 -0
30.223 -1
30.225 -1
30.228 -1
30.230 -0
30.232 -1
30.234 -1
30.236 -1
30.238 -0
30.240 -0
30.242 0
30.244 1
30.246 0
30.248 1
30.250 1
30.252 1
30.254 2
30.256 2
30.258 2
30.260 1
30.262 1
30.264 1
30.266 1
30.268 2
30.270 1
30.272 1
30.274 2
30.276 1
30.278 2
30.280 2
30.282 1
30.284 2
30.286 2
30.288 2
30.290 2
30.292 2
30.294 2
30.296 3
30.298 3
30.300 2
30.302 2
30.304 2
30.306 2
30.308 2
30.310 3
30.312 2
30.314 3
30.316 2
30.318 2
30.320 3
30.322 3
30.325 3
30.327 4
30.329 5
30.331 5
30.333 5
30.335 6
30.337 5
30.339 5
30.341 6
30.343 6
30.345 5
30.347 5
30.349 5
30.351 5
30.353 5
30.355 5
30.357 5
30.359 5
30.361 4
30.363 4
30.365 4
30.367 4
30.369 4
30.371 4
30.373 3
30.375 3
30.377 4
30.379 4
30.381 3
30.383 3
30.385 3
30.387 3
30.389 3
30.391 2
30.393 3
30.395 3
30.397 2
30.399 3
30.401 3
30.403 2
30.405 2
30.407 2
30.409 2
30.411 3
30.413 3
30.415 3
30.418 3
30.420 3
30.422 3
30.424 3
30.426 4
30.428 3
30.430 3
30.432 3
30.434 3
30.436 3
30.438 2
30.440 2
30.442 2
30.444 2
30.446 2
30.448 2
30.450 2
30.452 2
30.454 2
30.456 2
30.458 2
30.460 1
30.462 1
30.464 0
30.466 -0
30.468 1
30.470 -0
30.472 -1
30.474 -0
30.476 -1
30.478 -1
30.480 -1
30.482 -0
30.484 -1
30.486 -1
30.488 -2
30.490 -1
30.492 -1
30.494 -1
30.496 -1
30.498 -1
30.500 -1
30.502 -1
30.504 -1
30.507 -1
30.509 -1
30.511 -0
30.513 -1
30.515 -0
30.517 0
30.519 0
30.521 0
30.523 0
30.525 0
30.527 1
30.529 1
30.531 1
30.533 1
30.535 2
30.537 2
30.539 2
30.541 2
30.543 2
30.545 2
30.547 2
30.549 2
30.551 2
30.553 1
30.555 1
30.557 1
30.559 1
30.561 1
30.563 1
30.565 1
30.567 -0
30.569 -0
30.571 -0
30.573 -1
30.575 -1
30.577 -1
30.579 -2
30.581 -1
30.583 -1
30.585 -1
30.587 -1
30.589 -0
30.592 -0
30.594 -0
30.596 -0
30.598 -0
30.600 0
30.602 1
30.604 1
30.606 1
30.608 1
30.610 1
30.612 2
30.614 1
30.616 1
30.618 2
30.620 2
30.622 2
30.624 2
30.626 2
30.628 2
30.630 2
30.632 2
30.634 2
30.636 3
30.638 3
30.640 2
30.642 2
30.644 2
30.646 2
30.648 2
30.650 2
30.652 1
30.654 1
30.656 1
30.658 1
30.660 1
30.662 1
30.664 1
30.666 1
30.668 1
30.670 1
30.672 2
30.675 2
30.677 2
30.679 2
30.681 2
30.683 2
30.685 2
30.687 1
30.689 1
30.691 2
30.693 2
30.695 1
30.697 1
30.699 1
30.701 1
30.703 1
30.705 1
30.707 -0
30.709 -0
30.711 1
30.713 1
30.715 1
30.717 1
30.719 1
30.721 2
30.723 1
30.725 1
30.727 1
30.729 1
30.731 1
30.733 1
30.735 1
30.737 1
30.739 1
30.741 2
30.743 2
30.745 2
30.747 2
30.749 2
30.751 2
30.754 2
30.756 3
30.758 3
30.760 3
30.762 3
30.764 3
30.766 3
30.768 3
30.770 3
30.772 3
30.774 3
30.776 2
30.778 3
30.780 3
30.782 3
30.784 4
30.786 4
30.788 4
30.790 4
30.792 4
30.794 4
30.796 3
30.798 3
30.800 3
30.802 3
30.804 3
30.806 3
30.808 3
30.810 2
30.812 1
30.814 1
30.816 -0
30.818 -0
30.820 -0
30.822 -1
30.824 -0
30.826 -1
30.828 -1
30.831 -1
30.833 -1
30.835 -1
30.837 -1
30.839 -1
30.841 -1
30.843 -1
30.845 -1
30.847 -1
30.849 -0
30.851 -0
30.853 1
30.855 1
30.857 1
30.859 1
30.861 2
30.863 3
30.865 3
30.867 2
30.869 3
30.871 3
30.873 3
30.875 4
30.877 3
30.879 3
30.881 3
30.883 3
30.885 3
30.887 2
30.889 2
30.891 1
30.893 1
30.895 1
30.897 1
30.899 0
30.901 -0
30.904 -0
30.906 -0
30.908 -1
30.910 -2
30.912 -2
30.914 -2
30.916 -3
30.918 -3
30.920 -3
30.922 -2
30.924 -2
30.926 -2
30.928 -2
30.930 -2
30.932 -2
30.934 -2
30.936 -1
30.938 -1
30.940 0
30.942 0
30.944 0
30.946 1
30.948 1
30.950 1
30.952 1
30.954 1
30.956 1
30.958 2
30.960 2
30.962 2
30.964 2
30.966 2
30.968 2
30.970 2
30.972 3
30.974 3
30.977 3
30.979 3
30.981 3
30.983 2
30.985 2
30.987 3
30.989 3
30.991 2
30.993 2
30.995 2
30.997 2
30.999 1
31.001 1
31.003 0
31.005 0
31.007 1
31.009 0
31.011 0
31.013 0
31.015 0
31.017 0
31.019 1
31.021 1
31.023 1
31.025 1
31.027 2
31.029 2
31.031 2
31.033 2
31.035 2
31.037 3
31.039 3
31.041 3
31.043 3
31.046 4
31.048 4
31.050 5
31.052 6
31.054 6
31.056 6
31.058 5
31.060 6
31.062 6
31.064 6
31.066 6
31.068 6
31.070 5
31.072 6
31.074 5
31.076 5
31.078 5
31.080 5
31.082 4
31.084 4
31.086 5
31.088 5
31.090 4
31.092 4
31.094 4
31.096 3
31.098 3
31.100 3
31.102 2
31.104 2
31.106 2
31.108 3
31.110 3
31.112 3
31.115 2
31.117 2
31.119 3
31.121 3
31.123 3
31.125 2
31.127 2
31.129 2
31.131 2
31.133 2
31.135 2
31.137 2
31.139 3
31.141 3
31.143 3
31.145 2
31.147 2
31.149 3
31.151 3
31.153 3
31.155 3
31.157 3
31.159 3
31.161 3
31.163 2
31.165 3
31.167 2
31.169 2
31.171 3
31.173 3
31.175 3
31.177 3
31.179 3
31.182 2
31.184 2
31.186 2
31.188 2
31.190 2
31.192 2
31.194 2
31.196 2
31.198 2
31.200 2
31.202 3
31.204 2
31.206 2
31.208 2
31.210 3
31.212 2
31.214 3
31.216 2
31.218 2
31.220 2
31.222 2
31.224 2
31.226 1
31.228 2
31.230 1
31.232 2
31.234 1
31.236 1
31.238 1
31.240 1
31.242 1
31.244 1
31.247 1
31.249 -0
31.251 -0
31.253 -0
31.255 -1
31.257 -1
31.259 -1
31.261 -1
31.263 -0
31.265 -1
31.267 -1
31.269 -0
31.271 -0
31.273 -0
31.275 0
31.277 1
31.279 1
31.281 1
31.283 2
31.285 1
31.287 2
31.289 2
31.291 3
31.293 4
31.295 4
31.297 5
31.299 6
31.301 6
31.303 6
31.305 6
31.307 6
31.309 6
31.312 6
31.314 6
31.316 6
31.318 7
31.320 7
31.322 6
31.324 7
31.326 7
31.328 6
31.330 6
31.332 7
31.334 6
31.336 6
31.338 6
31.340 5
31.342 5
31.344 5
31.346 4
31.348 4
31.350 4
31.352 4
31.354 4
31.356 4
31.358 3
31.360 3
31.362 3
31.364 2
31.366 2
31.368 2
31.370 2
31.373 2
31.375 2
31.377 2
31.379 1
31.381 2
31.383 2
31.385 2
31.387 2
31.389 2
31.391 2
31.393 2
31.395 2
31.397 1
31.399 2
31.401 1
31.403 1
31.405 2
31.407 1
31.409 2
31.411 2
31.413 2
31.415 2
31.417 2
31.419 2
31.421 1
31.423 1
31.425 2
31.427 2
31.429 2
31.431 1
31.433 2
31.436 2
31.438 2
31.440 3
31.442 3
31.444 3
31.446 3
31.448 3
31.450 3
31.452 3
31.454 3
31.456 3
31.458 3
31.460 3
31.462 3
31.464 3
31.466 3
31.468 3
31.470 3
31.472 3
31.474 3
31.476 3
31.478 3
31.480 2
31.482 2
31.484 3
31.486 2
31.488 2
31.490 2
31.492 2
31.495 2
31.497 2
31.499 2
31.501 1
31.503 1
31.505 1
31.507 1
31.509 0
31.511 -0
31.513 0
31.515 0
31.517 0
31.519 0
31.521 1
31.523 0
31.525 1
31.527 1
31.529 1
31.531 1
31.533 1
31.535 1
31.537 2
31.539 2
31.541 2
31.543 2
31.545 1
31.547 0
31.549 1
31.551 0
31.554 1
31.556 0
31.558 0
31.560 0
31.562 0
31.564 -0
31.566 -1
31.568 -1
31.570 -1
31.572 -1
31.574 -1
31.576 -0
31.578 -0
31.580 -1
31.582 -1
31.584 -1
31.586 -0
31.588 -0
31.590 -1
31.592 -0
31.594 0
31.596 0
31.598 0
31.600 0
31.602 0
31.604 1
31.606 1
31.608 1
31.610 1
31.613 2
31.615 2
31.617 3
31.619 3
31.621 3
31.623 3
31.625 3
31.627 3
31.629 3
31.631 2
31.633 1
31.635 1
31.637 0
31.639 0
31.641 0
31.643 0
31.645 -1
31.647 -1
31.649 -2
31.651 -2
31.653 -2
31.655 -2
31.657 -2
31.659 -2
31.661 -2
31.663 -2
31.665 -2
31.668 -2
31.670 -2
31.672 -2
31.674 -1
31.676 -1
31.678 -1
31.680 -0
31.682 -0
31.684 0
31.686 1
31.688 1
31.690 1
31.692 1
31.694 1
31.696 1
31.698 2
31.700 2
31.702 2
31.704 2
31.706 1
31.708 1
31.710 1
31.712 1
31.714 1
31.716 1
31.718 -0
31.720 -1
31.722 -1
31.725 -1
31.727 -1
31.729 -1
31.731 -1
31.733 -1
31.735 -1
31.737 -2
31.739 -1
31.741 -1
31.743 -1
31.745 -0
31.747 0
31.749 1
31.751 1
31.753 1
31.755 1
31.757 2
31.759 2
31.761 2
31.763 3
31.765 4
31.767 4
31.769 4
31.771 4
31.773 5
31.775 5
31.777 5
31.780 4
31.782 5
31.784 5
31.786 4
31.788 4
31.790 4
31.792 3
31.794 3
31.796 3
31.798 2
31.800 3
31.802 3
31.804 3
31.806 3
31.808 3
31.810 3
31.812 2
31.814 3
31.816 2
31.818 2
31.820 3
31.822 3
31.824 3
31.826 3
31.828 3
31.830 3
31.833 4
31.835 3
31.837 4
31.839 4
31.841 3
31.843 3
31.845 4
31.847 3
31.849 3
31.851 3
31.853 3
31.855 2
31.857 2
31.859 2
31.861 2
31.863 2
31.865 2
31.867 2
31.869 2
31.871 2
31.873 2
31.875 3
31.877 2
31.879 2
31.881 3
31.883 3
31.885 3
31.888 3
31.890 3
31.892 4
31.894 4
31.896 4
31.898 5
31.900 5
31.902 5
31.904 6
31.906 5
31.908 5
31.910 4
31.912 5
31.914 5
31.916 4
31.918 4
31.920 3
31.922 3
31.924 3
31.926 3
31.928 2
31.930 2
31.932 2
31.934 2
31.936 2
31.939 1
31.941 1
31.943 1
31.945 0
31.947 0
31.949 -0
31.951 0
31.953 0
31.955 0
31.957 0
31.959 0
31.961 1
31.963 1
31.965 1
31.967 1
31.969 1
31.971 1
31.973 1
31.975 1
31.977 2
31.979 1
31.981 1
31.983 2
31.985 2
31.987 2
31.989 2
31.992 2
31.994 2
31.996 2
31.998 1
32.000 1
32.002 1
32.004 1
32.006 2
32.008 2
32.010 1
32.012 2
32.014 2
32.016 2
32.018 2
32.020 2
32.022 2
32.024 1
32.026 1
32.028 2
32.030 1
32.032 1
32.034 1
32.036 1
32.038 1
32.040 1
32.043 0
32.045 0
32.047 0
32.049 -0
32.051 -0
32.053 0
32.055 0
32.057 0
32.059 0
32.061 0
32.063 0
32.065 1
32.067 2
32.069 2
32.071 1
32.073 1
32.075 1
32.077 2
32.079 2
32.081 2
32.083 2
32.085 2
32.087 2
32.089 3
32.092 3
32.094 3
32.096 3
32.098 3
32.100 3
32.102 3
32.104 3
32.106 3
32.108 3
32.110 3
32.112 3
32.114 3
32.116 2
32.118 3
32.120 3
32.122 3
32.124 2
32.126 2
32.128 2
32.130 2
32.132 2
32.134 1
32.136 1
32.138 1
32.140 1
32.143 1
32.145 1
32.147 2
32.149 1
32.151 1
32.153 1
32.155 2
32.157 2
32.159 2
32.161 2
32.163 1
32.165 1
32.167 1
32.169 1
32.171 1
32.173 1
32.175 1
32.177 1
32.179 1
32.181 1
32.183 2
32.185 1
32.187 1
32.189 1
32.192 1
32.194 1
32.196 2
32.198 2
32.200 2
32.202 2
32.204 1
32.206 1
32.208 1
32.210 1
32.212 2
32.214 1
32.216 1
32.218 1
32.220 1
32.222 2
32.224 2
32.226 2
32.228 2
32.230 2
32.232 2
32.234 3
32.236 3
32.238 3
32.241 3
32.243 3
32.245 3
32.247 3
32.249 3
32.251 2
32.253 2
32.255 2
32.257 1
32.259 1
32.261 1
32.263 1
32.265 1
32.267 2
32.269 1
32.271 1
32.273 1
32.275 1
32.277 1
32.279 1
32.281 1
32.283 1
32.285 1
32.288 -0
32.290 0
32.292 0
32.294 0
32.296 0
32.298 1
32.300 1
32.302 1
32.304 1
32.306 1
32.308 1
32.310 1
32.312 1
32.314 2
32.316 2
32.318 2
32.320 2
32.322 1
32.324 2
32.326 2
32.328 2
32.330 2
32.332 2
32.335 2
32.337 2
32.339 2
32.341 1
32.343 0
32.345 0
32.347 1
32.349 1
32.351 1
32.353 2
32.355 1
32.357 2
32.359 2
32.361 2
32.363 2
32.365 2
32.367 2
32.369 1
32.371 1
32.373 2
32.375 2
32.377 2
32.379 2
32.382 2
32.384 3
32.386 3
32.388 3
32.390 3
32.392 2
32.394 2
32.396 2
32.398 1
32.400 1
32.402 2
32.404 1
32.406 2
32.408 2
32.410 2
32.412 3
32.414 3
32.416 3
32.418 4
32.420 4
32.422 3
32.424 3
32.426 3
32.429 3
32.431 3
32.433 3
32.435 2
32.437 3
32.439 4
32.441 4
32.443 5
32.445 4
32.447 3
32.449 4
32.451 4
32.453 3
32.455 3
32.457 3
32.459 2
32.461 2
32.463 2
32.465 3
32.467 2
32.469 2
32.471 2
32.474 2
32.476 2
32.478 1
32.480 1
32.482 0
32.484 1
32.486 0
32.488 0
32.490 0
32.492 1
32.494 2
32.496 2
32.498 2
32.500 3
32.502 3
32.504 3
32.506 3
32.508 3
32.510 3
32.512 3
32.514 3
32.516 3
32.519 3
32.521 3
32.523 3
32.525 3
32.527 3
32.529 4
32.531 4
32.533 4
32.535 4
32.537 3
32.539 2
32.541 2
32.543 3
32.545 2
32.547 2
32.549 2
32.551 2
32.553 2
32.555 2
32.557 1
32.559 1
32.561 1
32.564 1
32.566 1
32.568 1
32.570 1
32.572 1
32.574 1
32.576 1
32.578 2
32.580 2
32.582 2
32.584 3
32.586 2
32.588 2
32.590 3
32.592 3
32.594 2
32.596 2
32.598 3
32.600 2
32.602 2
32.604 3
32.606 2
32.609 1
32.611 1
32.613 2
32.615 2
32.617 3
32.619 2
32.621 2
32.623 3
32.625 2
32.627 2
32.629 2
32.631 2
32.633 2
32.635 2
32.637 2
32.639 1
32.641 1
32.643 1
32.645 1
32.647 0
32.649 0
32.652 0
32.654 1
32.656 1
32.658 0
32.660 0
32.662 0
32.664 1
32.666 1
32.668 -0
32.670 0
32.672 0
32.674 -0
32.676 -0
32.678 -0
32.680 -0
32.682 -0
32.684 0
32.686 0
32.688 1
32.690 1
32.692 1
32.695 2
32.697 2
32.699 2
32.701 2
32.703 3
32.705 3
32.707 4
32.709 4
32.711 4
32.713 4
32.715 4
32.717 4
32.719 4
32.721 4
32.723 4
32.725 4
32.727 3
32.729 2
32.731 3
32.733 4
32.735 4
32.738 4
32.740 3
32.742 4
32.744 4
32.746 3
32.748 3
32.750 2
32.752 2
32.754 2
32.756 2
32.758 1
32.760 1
32.762 0
32.764 1
32.766 -0
32.768 0
32.770 1
32.772 1
32.774 1
32.776 2
32.778 2
32.781 2
32.783 2
32.785 2
32.787 2
32.789 2
32.791 1
32.793 1
32.795 1
32.797 1
32.799 1
32.801 1
32.803 1
32.805 1
32.807 1
32.809 0
32.811 0
32.813 -0
32.815 -1
32.817 -0
32.819 -0
32.822 -0
32.824 0
32.826 1
32.828 1
32.830 1
32.832 0
32.834 1
32.836 1
32.838 0
32.840 0
32.842 0
32.844 0
32.846 0
32.848 0
32.850 0
32.852 -0
32.854 0
32.856 0
32.858 -0
32.860 0
32.862 1
32.865 1
32.867 1
32.869 1
32.871 1
32.873 1
32.875 2
32.877 1
32.879 1
32.881 1
32.883 1
32.885 1
32.887 1
32.889 1
32.891 1
32.893 2
32.895 1
32.897 1
32.899 1
32.901 1
32.903 1
32.906 1
32.908 0
32.910 0
32.912 0
32.914 0
32.916 0
32.918 0
32.920 1
32.922 0
32.924 1
32.926 0
32.928 0
32.930 -0
32.932 -1
32.934 -1
32.936 -1
32.938 -1
32.940 -1
32.942 -1
32.944 -1
32.947 -1
32.949 -0
32.951 -1
32.953 -1
32.955 -1
32.957 -1
32.959 -0
32.961 0
32.963 -0
32.965 0
32.967 1
32.969 1
32.971 1
32.973 2
32.975 1
32.977 2
32.979 2
32.981 2
32.983 2
32.985 3
32.988 2
32.990 3
32.992 3
32.994 3
32.996 3
32.998 3
33.000 3
33.002 3
33.004 3
33.006 3
33.008 3
33.010 4
33.012 3
33.014 3
33.016 3
33.018 3
33.020 3
33.022 3
33.024 2
33.026 2
33.029 2
33.031 2
33.033 2
33.035 1
33.037 1
33.039 0
33.041 0
33.043 0
33.045 -0
33.047 -0
33.049 -0
33.051 0
33.053 1
33.055 0
33.057 1
33.059 1
33.061 1
33.063 1
33.065 1
33.068 0
33.070 0
33.072 1
33.074 1
33.076 1
33.078 1
33.080 2
33.082 2
33.084 2
33.086 1
33.088 2
33.090 2
33.092 2
33.094 2
33.096 2
33.098 2
33.100 2
33.102 1
33.104 1
33.107 1
33.109 1
33.111 1
33.113 1
33.115 1
33.117 1
33.119 1
33.121 1
33.123 1
33.125 1
33.127 1
33.129 1
33.131 2
33.133 2
33.135 2
33.137 3
33.139 2
33.141 2
33.143 2
33.145 2
33.148 2
33.150 2
33.152 2
33.154 1
33.156 2
33.158 1
33.160 1
33.162 1
33.164 2
33.166 2
33.168 2
33.170 1
33.172 1
33.174 1
33.176 0
33.178 -1
33.180 -0
33.182 -0
33.184 -1
33.187 -1
33.189 -1
33.191 -1
33.193 -2
33.195 -1
33.197 -1
33.199 -1
33.201 -1
33.203 -1
33.205 0
33.207 1
33.209 1
33.211 1
33.213 2
33.215 2
33.217 3
33.219 3
33.221 4
33.224 4
33.226 4
33.228 4
33.230 5
33.232 5
33.234 5
33.236 5
33.238 5
33.240 4
33.242 4
33.244 4
33.246 4
33.248 3
33.250 4
33.252 4
33.254 4
33.256 5
33.258 5
33.260 4
33.263 4
33.265 3
33.267 3
33.269 2
33.271 2
33.273 2
33.275 3
33.277 2
33.279 2
33.281 1
33.283 1
33.285 1
33.287 1
33.289 1
33.291 1
33.293 1
33.295 0
33.297 1
33.299 1
33.302 0
33.304 1
33.306 1
33.308 2
33.310 2
33.312 3
33.314 3
33.316 3
33.318 3
33.320 3
33.322 4
33.324 4
33.326 4
33.328 4
33.330 4
33.332 4
33.334 4
33.336 5
33.339 5
33.341 5
33.343 5
33.345 5
33.347 5
33.349 6
33.351 5
33.353 5
33.355 5
33.357 5
33.359 4
33.361 5
33.363 4
33.365 5
33.367 5
33.369 3
33.371 3
33.373 2
33.376 1
33.378 1
33.380 1
33.382 1
33.384 1
33.386 1
33.388 0
33.390 -0
33.392 0
33.394 0
33.396 1
33.398 1
33.400 1
33.402 1
33.404 1
33.406 2
33.408 2
33.410 2
33.412 1
33.415 2
33.417 2
33.419 1
33.421 1
33.423 2
33.425 2
33.427 2
33.429 2
33.431 2
33.433 2
33.435 2
33.437 2
33.439 2
33.441 2
33.443 2
33.445 2
33.447 2
33.449 2
33.452 3
33.454 2
33.456 3
33.458 2
33.460 2
33.462 2
33.464 2
33.466 2
33.468 2
33.470 3
33.472 3
33.474 3
33.476 3
33.478 3
33.480 2
33.482 2
33.484 2
33.486 2
33.489 1
33.491 2
33.493 2
33.495 1
33.497 1
33.499 1
33.501 1
33.503 0
33.505 -0
33.507 -0
33.509 -0
33.511 -1
33.513 -1
33.515 -1
33.517 -1
33.519 -2
33.521 -2
33.524 -2
33.526 -2
33.528 -1
33.530 -1
33.532 -1
33.534 -1
33.536 -1
33.538 -1
33.540 -1
33.542 -0
33.544 -0
33.546 0
33.548 -0
33.550 0
33.552 1
33.554 1
33.556 1
33.558 2
33.561 2
33.563 1
33.565 1
33.567 1
33.569 1
33.571 0
33.573 0
33.575 0
33.577 0
33.579 -0
33.581 -1
33.583 -0
33.585 -1
33.587 -0
33.589 -0
33.591 -0
33.593 -0
33.596 0
33.598 0
33.600 1
33.602 1
33.604 1
33.606 2
33.608 2
33.610 2
33.612 1
33.614 1
33.616 1
33.618 2
33.620 3
33.622 3
33.624 2
33.626 2
33.628 2
33.630 2
33.633 2
33.635 1
33.637 2
33.639 2
33.641 1
33.643 2
33.645 3
33.647 3
33.649 3
33.651 3
33.653 3
33.655 3
33.657 3
33.659 2
33.661 2
33.663 2
33.665 2
33.668 2
33.670 1
33.672 0
33.674 1
33.676 1
33.678 1
33.680 1
33.682 2
33.684 2
33.686 2
33.688 2
33.690 1
33.692 1
33.694 2
33.696 1
33.698 1
33.700 0
33.703 -0
33.705 -0
33.707 -1
33.709 -1
33.711 -1
33.713 -0
33.715 -1
33.717 -1
33.719 -1
33.721 -1
33.723 -1
33.725 -2
33.727 -1
33.729 -1
33.731 -1
33.733 -1
33.735 -1
33.738 1
33.740 0
33.742 0
33.744 -0
33.746 0
33.748 0
33.750 1
33.752 0
33.754 0
33.756 0
33.758 -0
33.760 0
33.762 0
33.764 -0
33.766 1
33.768 2
33.770 2
33.773 2
33.775 3
33.777 2
33.779 2
33.781 2
33.783 2
33.785 3
33.787 3
33.789 3
33.791 2
33.793 2
33.795 2
33.797 2
33.799 2
33.801 2
33.803 2
33.805 2
33.808 2
33.810 2
33.812 2
33.814 1
33.816 1
33.818 0
33.820 0
33.822 0
33.824 -0
33.826 -1
33.828 -1
33.830 -0
33.832 -0
33.834 -1
33.836 -0
33.838 -0
33.840 -0
33.843 0
33.845 0
33.847 0
33.849 0
33.851 0
33.853 1
33.855 0
33.857 0
33.859 1
33.861 1
33.863 0
33.865 1
33.867 1
33.869 1
33.871 1
33.873 1
33.876 1
33.878 1
33.880 1
33.882 1
33.884 1
33.886 1
33.888 1
33.890 1
33.892 1
33.894 1
33.896 1
33.898 1
33.900 1
33.902 1
33.904 1
33.906 2
33.908 2
33.911 2
33.913 2
33.915 3
33.917 3
33.919 3
33.921 3
33.923 4
33.925 4
33.927 4
33.929 5
33.931 5
33.933 5
33.935 5
33.937 5
33.939 4
33.941 4
33.944 4
33.946 4
33.948 4
33.950 4
33.952 5
33.954 5
33.956 5
33.958 5
33.960 5
33.962 5
33.964 5
33.966 5
33.968 5
33.970 5
33.972 5
33.974 5
33.976 5
33.979 5
33.981 4
33.983 5
33.985 4
33.987 3
33.989 3
33.991 3
33.993 4
33.995 4
33.997 4
33.999 4
34.001 4
34.003 3
34.005 3
34.007 3
34.009 4
34.012 3
34.014 3
34.016 2
34.018 2
34.020 2
34.022 2
34.024 1
34.026 1
34.028 1
34.030 0
34.032 -0
34.034 0
34.036 0
34.038 1
34.040 1
34.042 -0
34.045 0
34.047 0
34.049 -0
34.051 -0
34.053 0
34.055 0
34.057 1
34.059 1
34.061 0
34.063 1
34.065 1
34.067 1
34.069 1
34.071 1
34.073 2
34.075 2
34.078 2
34.080 2
34.082 2
34.084 3
34.086 3
34.088 4
34.090 4
34.092 4
34.094 4
34.096 4
34.098 3
34.100 3
34.102 4
34.104 3
34.106 4
34.108 4
34.111 4
34.113 4
34.115 4
34.117 4
34.119 4
34.121 4
34.123 4
34.125 3
34.127 4
34.129 3
34.131 3
34.133 3
34.135 2
34.137 2
34.139 2
34.141 1
34.144 1
34.146 1
34.148 2
34.150 1
34.152 1
34.154 0
34.156 0
34.158 1
34.160 1
34.162 1
34.164 0
34.166 0
34.168 1
34.170 0
34.172 -0
34.174 1
34.177 1
34.179 1
34.181 1
34.183 1
34.185 1
34.187 2
34.189 1
34.191 1
34.193 2
34.195 2
34.197 2
34.199 3
34.201 4
34.203 4
34.205 4
34.208 4
34.210 4
34.212 5
34.214 5
34.216 5
34.218 5
34.220 5
34.222 5
34.224 5
34.226 5
34.228 4
34.230 4
34.232 4
34.234 4
34.236 4
34.238 4
34.241 3
34.243 3
34.245 3
34.247 3
34.249 4
34.251 4
34.253 4
34.255 4
34.257 4
34.259 3
34.261 3
34.263 3
34.265 3
34.267 3
34.269 3
34.272 3
34.274 4
34.276 4
34.278 3
34.280 3
34.282 3
34.284 3
34.286 4
34.288 4
34.290 4
34.292 4
34.294 4
34.296 4
34.298 4
34.300 4
34.302 3
34.305 3
34.307 4
34.309 3
34.311 3
34.313 3
34.315 3
34.317 2
34.319 2
34.321 1
34.323 1
34.325 2
34.327 2
34.329 2
34.331 1
34.333 1
34.336 1
34.338 2
34.340 1
34.342 2
34.344 1
34.346 0
34.348 -0
34.350 -1
34.352 -1
34.354 -1
34.356 -1
34.358 -1
34.360 -1
34.362 -1
34.364 -1
34.367 -0
34.369 0
34.371 -1
34.373 -0
34.375 -0
34.377 -0
34.379 1
34.381 1
34.383 0
34.385 1
34.387 1
34.389 1
34.391 2
34.393 2
34.395 2
34.397 2
34.400 3
34.402 2
34.404 3
34.406 3
34.408 3
34.410 3
34.412 3
34.414 3
34.416 4
34.418 4
34.420 4
34.422 5
34.424 5
34.426 5
34.428 5
34.431 5
34.433 4
34.435 3
34.437 3
34.439 2
34.441 2
34.443 2
34.445 3
34.447 3
34.449 2
34.451 2
34.453 2
34.455 2
34.457 2
34.459 2
34.462 3
34.464 2
34.466 2
34.468 2
34.470 2
34.472 2
34.474 2
34.476 2
34.478 2
34.480 2
34.482 1
34.484 1
34.486 1
34.488 1
34.490 1
34.493 2
34.495 2
34.497 2
34.499 2
34.501 2
34.503 3
34.505 3
34.507 3
34.509 4
34.511 3
34.513 3
34.515 3
34.517 3
34.519 2
34.522 2
34.524 1
34.526 1
34.528 1
34.530 0
34.532 0
34.534 0
34.536 1
34.538 0
34.540 -0
34.542 -1
34.544 -1
34.546 -0
34.548 -0
34.550 -0
34.553 0
34.555 -0
34.557 -0
34.559 -0
34.561 -0
34.563 -0
34.565 -0
34.567 -0
34.569 -0
34.571 0
34.573 0
34.575 1
34.577 1
34.579 1
34.581 1
34.584 2
34.586 2
34.588 2
34.590 2
34.592 2
34.594 2
34.596 3
34.598 3
34.600 2
34.602 2
34.604 2
34.606 2
34.608 2
34.610 2
34.612 2
34.615 2
34.617 1
34.619 2
34.621 2
34.623 1
34.625 1
34.627 2
34.629 1
34.631 1
34.633 1
34.635 1
34.637 1
34.639 1
34.641 2
34.644 2
34.646 2
34.648 3
34.650 2
34.652 2
34.654 3
34.656 3
34.658 3
34.660 3
34.662 3
34.664 3
34.666 3
34.668 2
34.670 2
34.672 1
34.675 1
34.677 1
34.679 1
34.681 1
34.683 1
34.685 1
34.687 1
34.689 1
34.691 2
34.693 1
34.695 2
34.697 1
34.699 1
34.701 1
34.704 1
34.706 1
34.708 1
34.710 1
34.712 1
34.714 2
34.716 2
34.718 2
34.720 3
34.722 3
34.724 3
34.726 4
34.728 4
34.730 4
34.732 5
34.735 5
34.737 5
34.739 5
34.741 6
34.743 5
34.745 5
34.747 5
34.749 5
34.751 5
34.753 5
34.755 4
34.757 4
34.759 5
34.761 4
34.764 4
34.766 4
34.768 4
34.770 4
34.772 4
34.774 3
34.776 4
34.778 4
34.780 3
34.782 3
34.784 2
34.786 2
34.788 1
34.790 1
34.793 0
34.795 0
34.797 1
34.799 1
34.801 1
34.803 2
34.805 2
34.807 3
34.809 3
34.811 2
34.813 3
34.815 3
34.817 3
34.819 3
34.822 3
34.824 3
34.826 3
34.828 3
34.830 3
34.832 3
34.834 4
34.836 3
34.838 3
34.840 3
34.842 3
34.844 3
34.846 3
34.848 3
34.851 3
34.853 3
34.855 3
34.857 4
34.859 3
34.861 3
34.863 3
34.865 3
34.867 3
34.869 3
34.871 2
34.873 3
34.875 3
34.877 3
34.880 2
34.882 3
34.884 3
34.886 3
34.888 3
34.890 3
34.892 3
34.894 3
34.896 3
34.898 3
34.900 3
34.902 2
34.904 2
34.906 1
34.909 1
34.911 0
34.913 1
34.915 1
34.917 1
34.919 0
34.921 1
34.923 0
34.925 1
34.927 1
34.929 1
34.931 -0
34.933 0
34.935 0
34.938 0
34.940 0
34.942 -0
34.944 -0
34.946 0
34.948 0
34.950 1
34.952 1
34.954 1
34.956 2
34.958 3
34.960 2
34.962 3
34.964 3
34.967 2
34.969 3
34.971 2
34.973 1
34.975 1
34.977 2
34.979 1
34.981 2
34.983 2
34.985 2
34.987 1
34.989 1
34.991 1
34.993 1
34.996 1
34.998 1
35.000 2
35.002 2
35.004 2
35.006 3
35.008 3
35.010 3
35.012 3
35.014 3
35.016 3
35.018 3
35.020 3
35.022 3
35.025 3
35.027 2
35.029 2
35.031 2
35.033 2
35.035 1
35.037 1
35.039 2
35.041 2
35.043 2
35.045 2
35.047 2
35.049 2
35.051 2
35.054 2
35.056 1
35.058 2
35.060 1
35.062 1
35.064 0
35.066 0
35.068 1
35.070 1
35.072 1
35.074 2
35.076 2
35.078 2
35.081 2
35.083 2
35.085 2
35.087 3
35.089 3
35.091 2
35.093 3
35.095 3
35.097 2
35.099 2
35.101 2
35.103 1
35.105 1
35.107 1
35.110 1
35.112 0
35.114 0
35.116 0
35.118 -0
35.120 -0
35.122 -1
35.124 -1
35.126 -1
35.128 -1
35.130 -1
35.132 -1
35.134 -1
35.137 -1
35.139 -1
35.141 -0
35.143 0
35.145 1
35.147 1
35.149 2
35.151 2
35.153 3
35.155 3
35.157 4
35.159 4
35.161 5
35.163 5
35.166 5
35.168 6
35.170 6
35.172 5
35.174 6
35.176 6
35.178 6
35.180 5
35.182 6
35.184 5
35.186 6
35.188 5
35.190 5
35.193 5
35.195 5
35.197 4
35.199 5
35.201 5
35.203 4
35.205 4
35.207 4
35.209 4
35.211 4
35.213 4
35.215 3
35.217 3
35.219 3
35.222 2
35.224 3
35.226 2
35.228 2
35.230 3
35.232 3
35.234 3
35.236 4
35.238 4
35.240 3
35.242 4
35.244 4
35.246 4
35.249 4
35.251 4
35.253 4
35.255 4
35.257 4
35.259 4
35.261 4
35.263 3
35.265 3
35.267 3
35.269 3
35.271 3
35.273 3
35.276 3
35.278 4
35.280 4
35.282 4
35.284 4
35.286 4
35.288 4
35.290 5
35.292 5
35.294 5
35.296 4
35.298 5
35.300 5
35.303 5
35.305 5
35.307 4
35.309 4
35.311 4
35.313 5
35.315 5
35.317 5
35.319 4
35.321 4
35.323 4
35.325 3
35.327 3
35.330 4
35.332 4
35.334 3
35.336 2
35.338 2
35.340 1
35.342 1
35.344 1
35.346 0
35.348 -0
35.350 -1
35.352 -1
35.354 -1
35.356 -1
35.359 -2
35.361 -2
35.363 -1
35.365 -2
35.367 -1
35.369 -1
35.371 -1
35.373 -0
35.375 -0
35.377 -0
35.379 0
35.381 1
35.383 1
35.386 2
35.388 2
35.390 2
35.392 3
35.394 4
35.396 4
35.398 4
35.400 4
35.402 4
35.404 5
35.406 5
35.408 5
35.410 5
35.413 5
35.415 6
35.417 6
35.419 6
35.421 5
35.423 6
35.425 5
35.427 5
35.429 4
35.431 3
35.433 2
35.435 2
35.437 2
35.440 2
35.442 2
35.444 2
35.446 1
35.448 1
35.450 2
35.452 1
35.454 1
35.456 1
35.458 1
35.460 1
35.462 1
35.465 1
35.467 1
35.469 1
35.471 1
35.473 2
35.475 2
35.477 2
35.479 3
35.481 3
35.483 4
35.485 4
35.487 4
35.489 4
35.492 4
35.494 4
35.496 4
35.498 4
35.500 3
35.502 4
35.504 4
35.506 5
35.508 4
35.510 4
35.512 3
35.514 2
35.516 2
35.519 2
35.521 1
35.523 0
35.525 0
35.527 -0
35.529 -0
35.531 0
35.533 -0
35.535 -1
35.537 -1
35.539 -1
35.541 -1
35.543 0
35.546 -0
35.548 0
35.550 -0
35.552 0
35.554 1
35.556 1
35.558 1
35.560 2
35.562 2
35.564 2
35.566 4
35.568 4
35.570 3
35.573 4
35.575 3
35.577 3
35.579 3
35.581 3
35.583 2
35.585 2
35.587 2
35.589 2
35.591 2
35.593 2
35.595 1
35.598 1
35.600 1
35.602 1
35.604 1
35.606 0
35.608 0
35.610 0
35.612 -0
35.614 -0
35.616 0
35.618 0
35.620 0
35.622 0
35.625 0
35.627 0
35.629 1
35.631 2
35.633 2
35.635 3
35.637 3
35.639 3
35.641 4
35.643 5
35.645 4
35.647 5
35.650 5
35.652 5
35.654 5
35.656 6
35.658 5
35.660 5
35.662 6
35.664 5
35.666 4
35.668 4
35.670 4
35.672 5
35.674 5
35.677 4
35.679 3
35.681 4
35.683 3
35.685 3
35.687 3
35.689 3
35.691 3
35.693 3
35.695 3
35.697 3
35.699 3
35.702 2
35.704 2
35.706 1
35.708 1
35.710 1
35.712 1
35.714 1
35.716 1
35.718 1
35.720 0
35.722 1
35.724 1
35.726 1
35.729 1
35.731 1
35.733 2
35.735 2
35.737 2
35.739 2
35.741 2
35.743 2
35.745 2
35.747 2
35.749 2
35.751 1
35.754 2
35.756 2
35.758 2
35.760 2
35.762 2
35.764 1
35.766 2
35.768 2
35.770 2
35.772 2
35.774 3
35.776 3
35.778 2
35.781 3
35.783 3
35.785 3
35.787 3
35.789 3
35.791 3
35.793 3
35.795 3
35.797 3
35.799 3
35.801 3
35.803 3
35.806 3
35.808 3
35.810 2
35.812 2
35.814 2
35.816 2
35.818 3
35.820 3
35.822 3
35.824 3
35.826 3
35.828 3
35.831 3
35.833 3
35.835 3
35.837 3
35.839 2
35.841 2
35.843 2
35.845 1
35.847 1
35.849 1
35.851 1
35.853 0
35.855 -1
35.858 -1
35.860 -0
35.862 0
35.864 0
35.866 -0
35.868 0
35.870 0
35.872 0
35.874 1
35.876 1
35.878 2
35.880 2
35.883 1
35.885 1
35.887 2
35.889 1
35.891 2
35.893 1
35.895 1
35.897 1
35.899 1
35.901 1
35.903 1
35.905 1
35.908 1
35.910 1
35.912 1
35.914 1
35.916 1
35.918 1
35.920 1
35.922 1
35.924 1
35.926 1
35.928 1
35.930 0
35.933 0
35.935 0
35.937 0
35.939 0
35.941 0
35.943 1
35.945 0
35.947 0
35.949 -0
35.951 -1
35.953 0
35.955 1
35.958 0
35.960 1
35.962 1
35.964 1
35.966 1
35.968 2
35.970 1
35.972 2
35.974 2
35.976 2
35.978 2
35.980 2
35.983 2
35.985 2
35.987 2
35.989 1
35.991 1
35.993 2
35.995 2
35.997 2
35.999 3
36.001 2
36.003 3
36.005 3
36.008 2
36.010 2
36.012 1
36.014 1
36.016 1
36.018 1
36.020 0
36.022 0
36.024 -0
36.026 -0
36.028 0
36.030 0
36.033 0
36.035 0
36.037 0
36.039 0
36.041 0
36.043 1
36.045 1
36.047 2
36.049 2
36.051 3
36.053 3
36.055 3
36.058 3
36.060 3
36.062 4
36.064 3
36.066 4
36.068 4
36.070 5
36.072 5
36.074 5
36.076 5
36.078 6
36.080 5
36.083 5
36.085 5
36.087 6
36.089 6
36.091 6
36.093 6
36.095 5
36.097 5
36.099 4
36.101 3
36.103 3
36.105 2
36.108 1
36.110 1
36.112 1
36.114 -0
36.116 -1
36.118 -1
36.120 -1
36.122 -1
36.124 -1
36.126 -2
36.128 -1
36.131 -1
36.133 -2
36.135 -2
36.137 -2
36.139 -1
36.141 -1
36.143 0
36.145 0
36.147 0
36.149 0
36.151 0
36.153 1
36.156 1
36.158 1
36.160 1
36.162 2
36.164 1
36.166 1
36.168 2
36.170 1
36.172 1
36.174 1
36.176 1
36.178 1
36.181 1
36.183 1
36.185 1
36.187 1
36.189 1
36.191 1
36.193 1
36.195 1
36.197 0
36.199 0
36.201 -0
36.203 -0
36.206 -0
36.208 -1
36.210 -1
36.212 -1
36.214 -1
36.216 -0
36.218 -0
36.220 -0
36.222 -0
36.224 1
36.226 0
36.229 1
36.231 1
36.233 2
36.235 3
36.237 3
36.239 3
36.241 2
36.243 2
36.245 3
36.247 4
36.249 4
36.251 3
36.254 3
36.256 3
36.258 3
36.260 3
36.262 3
36.264 3
36.266 3
36.268 2
36.270 2
36.272 2
36.274 1
36.276 1
36.279 1
36.281 0
36.283 0
36.285 0
36.287 0
36.289 0
36.291 -0
36.293 -0
36.295 0
36.297 0
36.299 1
36.302 1
36.304 1
36.306 2
36.308 2
36.310 3
36.312 4
36.314 4
36.316 5
36.318 6
36.320 6
36.322 6
36.324 7
36.327 7
36.329 7
36.331 7
36.333 7
36.335 7
36.337 7
36.339 7
36.341 8
36.343 8
36.345 7
36.347 6
36.350 6
36.352 6
36.354 5
36.356 4
36.358 4
36.360 4
36.362 3
36.364 3
36.366 2
36.368 2
36.370 2
36.372 1
36.375 1
36.377 1
36.379 1
36.381 1
36.383 0
36.385 0
36.387 1
36.389 1
36.391 2
36.393 2
36.395 2
36.398 2
36.400 3
36.402 4
36.404 4
36.406 4
36.408 4
36.410 4
36.412 4
36.414 4
36.416 4
36.418 3
36.421 2
36.423 3
36.425 3
36.427 3
36.429 3
36.431 3
36.433 2
36.435 2
36.437 2
36.439 1
36.441 1
36.443 1
36.446 0
36.448 1
36.450 0
36.452 -0
36.454 -0
36.456 1
36.458 -0
36.460 0
36.462 1
36.464 1
36.466 1
36.469 1
36.471 1
36.473 1
36.475 2
36.477 2
36.479 2
36.481 3
36.483 3
36.485 4
36.487 4
36.489 3
36.492 4
36.494 4
36.496 3
36.498 4
36.500 3
36.502 3
36.504 4
36.506 4
36.508 3
36.510 3
36.512 3
36.514 3
36.517 3
36.519 3
36.521 3
36.523 3
36.525 3
36.527 3
36.529 3
36.531 3
36.533 2
36.535 3
36.537 3
36.540 2
36.542 2
36.544 2
36.546 1
36.548 1
36.550 1
36.552 2
36.554 1
36.556 2
36.558 2
36.560 1
36.563 1
36.565 1
36.567 1
36.569 1
36.571 1
36.573 1
36.575 2
36.577 2
36.579 2
36.581 2
36.583 1
36.586 1
36.588 1
36.590 1
36.592 1
36.594 1
36.596 0
36.598 1
36.600 1
36.602 0
36.604 1
36.606 1
36.609 1
36.611 2
36.613 2
36.615 2
36.617 3
36.619 3
36.621 3
36.623 3
36.625 3
36.627 4
36.629 4
36.632 4
36.634 3
36.636 4
36.638 4
36.640 4
36.642 3
36.644 4
36.646 4
36.648 4
36.650 4
36.652 4
36.655 4
36.657 4
36.659 4
36.661 5
36.663 5
36.665 5
36.667 5
36.669 5
36.671 5
36.673 5
36.675 5
36.678 5
36.680 4
36.682 5
36.684 4
36.686 4
36.688 5
36.690 4
36.692 4
36.694 4
36.696 4
36.698 3
36.701 3
36.703 3
36.705 3
36.707 2
36.709 2
36.711 2
36.713 2
36.715 1
36.717 1
36.719 2
36.721 2
36.724 1
36.726 0
36.728 0
36.730 0
36.732 1
36.734 1
36.736 1
36.738 0
36.740 0
36.742 0
36.744 0
36.747 0
36.749 1
36.751 1
36.753 1
36.755 1
36.757 1
36.759 1
36.761 1
36.763 1
36.765 1
36.767 2
36.770 2
36.772 2
36.774 3
36.776 3
36.778 3
36.780 2
36.782 2
36.784 2
36.786 2
36.788 1
36.790 1
36.793 1
36.795 0
36.797 0
36.799 -0
36.801 -0
36.803 -1
36.805 -1
36.807 -1
36.809 -1
36.811 -1
36.813 -0
36.816 -1
36.818 -1
36.820 -1
36.822 -1
36.824 0
36.826 1
36.828 1
36.830 1
36.832 1
36.834 0
36.836 1
36.839 1
36.841 1
36.843 2
36.845 2
36.847 2
36.849 2
36.851 3
36.853 3
36.855 3
36.857 4
36.859 4
36.862 4
36.864 4
36.866 4
36.868 4
36.870 4
36.872 3
36.874 2
36.876 2
36.878 2
36.880 1
36.883 1
36.885 -0
36.887 0
36.889 0
36.891 0
36.893 1
36.895 -0
36.897 -0
36.899 -1
36.901 -1
36.903 -1
36.906 -1
36.908 -1
36.910 -1
36.912 -2
36.914 -1
36.916 -1
36.918 -0
36.920 -0
36.922 -0
36.924 0
36.926 -1
36.929 -0
36.931 -1
36.933 0
36.935 0
36.937 1
36.939 2
36.941 1
36.943 2
36.945 2
36.947 2
36.949 3
36.952 2
36.954 3
36.956 3
36.958 2
36.960 2
36.962 2
36.964 2
36.966 2
36.968 2
36.970 2
36.973 2
36.975 2
36.977 2
36.979 3
36.981 3
36.983 4
36.985 3
36.987 3
36.989 3
36.991 2
36.993 2
36.996 2
36.998 2
37.000 3
37.002 2
37.004 2
37.006 2
37.008 2
37.010 2
37.012 2
37.014 1
37.017 1
37.019 1
37.021 1
37.023 1
37.025 2
37.027 1
37.029 1
37.031 1
37.033 1
37.035 1
37.037 1
37.040 2
37.042 2
37.044 2
37.046 1
37.048 2
37.050 2
37.052 2
37.054 2
37.056 2
37.058 3
37.060 3
37.063 4
37.065 4
37.067 3
37.069 4
37.071 4
37.073 3
37.075 4
37.077 4
37.079 3
37.081 3
37.084 3
37.086 3
37.088 4
37.090 4
37.092 3
37.094 3
37.096 2
37.098 2
37.100 2
37.102 3
37.104 3
37.107 3
37.109 3
37.111 3
37.113 3
37.115 3
37.117 3
37.119 3
37.121 3
37.123 3
37.125 2
37.128 3
37.130 3
37.132 3
37.134 4
37.136 4
37.138 5
37.140 5
37.142 5
37.144 5
37.146 5
37.148 5
37.151 6
37.153 6
37.155 6
37.157 6
37.159 5
37.161 5
37.163 5
37.165 5
37.167 4
37.169 4
37.172 5
37.174 4
37.176 4
37.178 5
37.180 5
37.182 5
37.184 4
37.186 4
37.188 4
37.190 3
37.193 3
37.195 4
37.197 4
37.199 5
37.201 5
37.203 5
37.205 5
37.207 5
37.209 5
37.211 4
37.213 4
37.216 4
37.218 3
37.220 3
37.222 3
37.224 4
37.226 4
37.228 4
37.230 4
37.232 3
37.234 3
37.237 3
37.239 3
37.241 3
37.243 3
37.245 3
37.247 3
37.249 2
37.251 2
37.253 2
37.255 2
37.258 2
37.260 2
37.262 2
37.264 3
37.266 2
37.268 2
37.270 2
37.272 2
37.274 2
37.276 2
37.278 2
37.281 2
37.283 3
37.285 4
37.287 4
37.289 5
37.291 5
37.293 6
37.295 6
37.297 6
37.299 6
37.302 6
37.304 5
37.306 5
37.308 5
37.310 4
37.312 4
37.314 5
37.316 5
37.318 5
37.320 5
37.323 4
37.325 3
37.327 3
37.329 3
37.331 3
37.333 3
37.335 3
37.337 2
37.339 2
37.341 2
37.344 1
37.346 1
37.348 0
37.350 -0
37.352 -0
37.354 -1
37.356 -1
37.358 -2
37.360 -3
37.362 -3
37.364 -3
37.367 -3
37.369 -3
37.371 -3
37.373 -3
37.375 -3
37.377 -2
37.379 -2
37.381 -2
37.383 -2
37.385 -2
37.388 -1
37.390 -1
37.392 -0
37.394 0
37.396 1
37.398 1
37.400 1
37.402 2
37.404 2
37.406 2
37.409 3
37.411 3
37.413 3
37.415 2
37.417 3
37.419 3
37.421 3
37.423 4
37.425 4
37.427 4
37.430 5
37.432 5
37.434 5
37.436 5
37.438 4
37.440 5
37.442 5
37.444 4
37.446 4
37.448 4
37.451 3
37.453 3
37.455 2
37.457 2
37.459 3
37.461 2
37.463 1
37.465 1
37.467 1
37.469 0
37.472 0
37.474 1
37.476 0
37.478 0
37.480 0
37.482 1
37.484 1
37.486 0
37.488 0
37.490 -0
37.493 -1
37.495 -1
37.497 -1
37.499 -1
37.501 -1
37.503 -1
37.505 -0
37.507 -1
37.509 -0
37.511 -1
37.514 -1
37.516 -0
37.518 -1
37.520 -1
37.522 0
37.524 1
37.526 1
37.528 1
37.530 1
37.532 1
37.535 1
37.537 2
37.539 2
37.541 2
37.543 2
37.545 1
37.547 2
37.549 2
37.551 2
37.553 3
37.556 4
37.558 3
37.560 3
37.562 4
37.564 4
37.566 3
37.568 4
37.570 3
37.572 3
37.574 3
37.577 2
37.579 2
37.581 2
37.583 2
37.585 2
37.587 1
37.589 1
37.591 1
37.593 1
37.595 1
37.598 1
37.600 0
37.602 -1
37.604 -1
37.606 -1
37.608 -2
37.610 -2
37.612 -2
37.614 -3
37.616 -2
37.619 -2
37.621 -2
37.623 -2
37.625 -2
37.627 -1
37.629 -1
37.631 -0
37.633 -0
37.635 0
37.637 0
37.640 0
37.642 1
37.644 2
37.646 2
37.648 2
37.650 2
37.652 2
37.654 2
37.656 2
37.658 2
37.661 2
37.663 2
37.665 2
37.667 1
37.669 2
37.671 2
37.673 1
37.675 2
37.677 1
37.679 1
37.682 1
37.684 1
37.686 1
37.688 1
37.690 1
37.692 1
37.694 1
37.696 1
37.698 1
37.700 1
37.703 0
37.705 1
37.707 1
37.709 1
37.711 1
37.713 1
37.715 1
37.717 2
37.719 3
37.721 2
37.724 2
37.726 2
37.728 2
37.730 2
37.732 2
37.734 1
37.736 2
37.738 1
37.740 1
37.743 1
37.745 0
37.747 1
37.749 1
37.751 1
37.753 0
37.755 0
37.757 0
37.759 -0
37.761 -0
37.764 0
37.766 0
37.768 0
37.770 0
37.772 -0
37.774 -0
37.776 -0
37.778 -0
37.780 0
37.782 1
37.785 2
37.787 2
37.789 2
37.791 1
37.793 1
37.795 1
37.797 1
37.799 2
37.801 2
37.803 2
37.806 2
37.808 2
37.810 2
37.812 3
37.814 3
37.816 2
37.818 2
37.820 3
37.822 3
37.825 3
37.827 3
37.829 3
37.831 3
37.833 3
37.835 3
37.837 3
37.839 3
37.841 3
37.843 4
37.846 3
37.848 2
37.850 2
37.852 2
37.854 2
37.856 2
37.858 2
37.860 2
37.862 1
37.864 2
37.867 1
37.869 2
37.871 1
37.873 1
37.875 2
37.877 2
37.879 2
37.881 3
37.883 2
37.886 2
37.888 2
37.890 2
37.892 2
37.894 3
37.896 2
37.898 2
37.900 3
37.902 3
37.904 3
37.907 3
37.909 3
37.911 2
37.913 3
37.915 3
37.917 3
37.919 3
37.921 3
37.923 3
37.925 2
37.928 3
37.930 2
37.932 2
37.934 2
37.936 2
37.938 2
37.940 2
37.942 1
37.944 1
37.947 1
37.949 1
37.951 1
37.953 1
37.955 1
37.957 1
37.959 1
37.961 2
37.963 2
37.965 2
37.968 1
37.970 2
37.972 2
37.974 2
37.976 2
37.978 2
37.980 1
37.982 2
37.984 2
37.987 2
37.989 2
37.991 2
37.993 2
37.995 1
37.997 1
37.999 1
38.001 1
38.003 1
38.005 1
38.008 1
38.010 1
38.012 1
38.014 1
38.016 1
38.018 1
38.020 1
38.022 0
38.024 -0
38.027 -1
38.029 -1
38.031 -1
38.033 -1
38.035 -1
38.037 -1
38.039 -0
38.041 -1
38.043 -0
38.045 0
38.048 0
38.050 0
38.052 0
38.054 2
38.056 2
38.058 2
38.060 2
38.062 2
38.064 3
38.067 3
38.069 3
38.071 3
38.073 4
38.075 3
38.077 4
38.079 4
38.081 4
38.083 4
38.085 4
38.088 3
38.090 4
38.092 4
38.094 4
38.096 5
38.098 5
38.100 5
38.102 5
38.104 5
38.107 5
38.109 5
38.111 5
38.113 4
38.115 4
38.117 4
38.119 3
38.121 3
38.123 3
38.125 4
38.128 4
38.130 4
38.132 4
38.134 4
38.136 4
38.138 3
38.140 4
38.142 3
38.144 3
38.147 2
38.149 3
38.151 3
38.153 2
38.155 2
38.157 1
38.159 1
38.161 1
38.163 1
38.166 1
38.168 1
38.170 0
38.172 1
38.174 0
38.176 -0
38.178 -0
38.180 -0
38.182 -0
38.184 0
38.187 1
38.189 0
38.191 0
38.193 -0
38.195 0
38.197 0
38.199 1
38.201 0
38.203 -0
38.206 -0
38.208 0
38.210 0
38.212 1
38.214 1
38.216 1
38.218 1
38.220 1
38.222 1
38.225 1
38.227 1
38.229 2
38.231 1
38.233 1
38.235 1
38.237 1
38.239 1
38.241 1
38.243 0
38.246 0
38.248 -0
38.250 -1
38.252 -1
38.254 -1
38.256 0
38.258 0
38.260 0
38.262 1
38.265 0
38.267 0
38.269 1
38.271 0
38.273 0
38.275 1
38.277 1
38.279 1
38.281 1
38.284 1
38.286 2
38.288 2
38.290 2
38.292 3
38.294 3
38.296 3
38.298 3
38.300 3
38.303 3
38.305 3
38.307 3
38.309 3
38.311 3
38.313 3
38.315 3
38.317 4
38.319 5
38.321 5
38.324 5
38.326 5
38.328 4
38.330 4
38.332 4
38.334 4
38.336 4
38.338 4
38.340 4
38.343 3
38.345 3
38.347 3
38.349 3
38.351 3
38.353 3
38.355 3
38.357 4
38.359 3
38.362 3
38.364 3
38.366 3
38.368 4
38.370 4
38.372 4
38.374 5
38.376 5
38.378 4
38.381 5
38.383 5
38.385 4
38.387 4
38.389 4
38.391 3
38.393 3
38.395 2
38.397 2
38.400 1
38.402 1
38.404 1
38.406 2
38.408 1
38.410 1
38.412 1
38.414 1
38.416 1
38.418 0
38.421 1
38.423 -0
38.425 -1
38.427 -1
38.429 -1
38.431 -2
38.433 -2
38.435 -2
38.437 -2
38.440 -2
38.442 -2
38.444 -2
38.446 -2
38.448 -1
38.450 -1
38.452 -0
38.454 -0
38.456 -0
38.459 -0
38.461 -1
38.463 0
38.465 1
38.467 1
38.469 1
38.471 1
38.473 2
38.475 2
38.478 1
38.480 1
38.482 1
38.484 2
38.486 1
38.488 2
38.490 2
38.492 1
38.494 2
38.497 2
38.499 2
38.501 2
38.503 2
38.505 2
38.507 2
38.509 2
38.511 2
38.513 3
38.516 2
38.518 2
38.520 2
38.522 2
38.524 1
38.526 2
38.528 2
38.530 2
38.532 2
38.535 2
38.537 2
38.539 2
38.541 2
38.543 2
38.545 2
38.547 3
38.549 2
38.551 2
38.554 2
38.556 2
38.558 2
38.560 3
38.562 2
38.564 2
38.566 2
38.568 2
38.570 2
38.573 2
38.575 2
38.577 2
38.579 2
38.581 3
38.583 3
38.585 3
38.587 3
38.589 2
38.592 3
38.594 3
38.596 3
38.598 3
38.600 4
38.602 4
38.604 4
38.606 4
38.608 3
38.611 3
38.613 3
38.615 3
38.617 4
38.619 3
38.621 3
38.623 3
38.625 2
38.627 2
38.630 2
38.632 2
38.634 2
38.636 2
38.638 1
38.640 2
38.642 2
38.644 2
38.646 2
38.649 2
38.651 1
38.653 1
38.655 -0
38.657 -0
38.659 -1
38.661 -1
38.663 -0
38.665 0
38.668 0
38.670 0
38.672 1
38.674 0
38.676 0
38.678 0
38.680 -0
38.682 -0
38.684 -0
38.687 -0
38.689 -0
38.691 0
38.693 0
38.695 -0
38.697 -0
38.699 -0
38.701 0
38.703 1
38.706 0
38.708 1
38.710 1
38.712 1
38.714 1
38.716 1
38.718 1
38.720 1
38.722 2
38.725 2
38.727 2
38.729 2
38.731 3
38.733 3
38.735 3
38.737 3
38.739 3
38.741 4
38.744 3
38.746 3
38.748 3
38.750 3
38.752 2
38.754 3
38.756 3
38.758 2
38.761 3
38.763 3
38.765 3
38.767 3
38.769 2
38.771 2
38.773 1
38.775 1
38.777 1
38.780 2
38.782 2
38.784 1
38.786 1
38.788 1
38.790 1
38.792 1
38.794 1
38.796 1
38.799 2
38.801 2
38.803 1
38.805 2
38.807 1
38.809 1
38.811 1
38.813 2
38.815 1
38.818 2
38.820 2
38.822 1
38.824 2
38.826 2
38.828 2
38.830 2
38.832 2
38.834 1
38.837 2
38.839 2
38.841 1
38.843 2
38.845 2
38.847 1
38.849 1
38.851 1
38.854 1
38.856 1
38.858 1
38.860 0
38.862 -0
38.864 -1
38.866 -1
38.868 -1
38.870 -1
38.873 -1
38.875 -1
38.877 -1
38.879 -2
38.881 -2
38.883 -1
38.885 -1
38.887 -1
38.889 -1
38.892 -1
38.894 0
38.896 1
38.898 0
38.900 0
38.902 1
38.904 1
38.906 1
38.908 1
38.911 1
38.913 2
38.915 2
38.917 2
38.919 2
38.921 3
38.923 2
38.925 3
38.928 2
38.930 2
38.932 2
38.934 3
38.936 3
38.938 3
38.940 3
38.942 3
38.944 3
38.947 3
38.949 2
38.951 2
38.953 2
38.955 1
38.957 0
38.959 0
38.961 0
38.963 0
38.966 1
38.968 1
38.970 1
38.972 1
38.974 1
38.976 1
38.978 1
38.980 1
38.983 1
38.985 1
38.987 1
38.989 2
38.991 2
38.993 1
38.995 1
38.997 2
38.999 1
39.002 1
39.004 1
39.006 1
39.008 2
39.010 1
39.012 2
39.014 2
39.016 2
39.018 1
39.021 1
39.023 1
39.025 1
39.027 2
39.029 3
39.031 3
39.033 3
39.035 3
39.038 3
39.040 3
39.042 3
39.044 3
39.046 3
39.048 3
39.050 3
39.052 3
39.054 3
39.057 3
39.059 3
39.061 3
39.063 2
39.065 2
39.067 2
39.069 2
39.071 2
39.073 2
39.076 1
39.078 1
39.080 1
39.082 1
39.084 1
39.086 1
39.088 1
39.090 1
39.093 1
39.095 1
39.097 0
39.099 1
39.101 1
39.103 2
39.105 2
39.107 2
39.109 2
39.112 2
39.114 2
39.116 2
39.118 2
39.120 2
39.122 3
39.124 3
39.126 3
39.129 3
39.131 3
39.133 2
39.135 2
39.137 2
39.139 2
39.141 2
39.143 2
39.145 2
39.148 1
39.150 1
39.152 1
39.154 1
39.156 0
39.158 1
39.160 2
39.162 2
39.165 2
39.167 2
39.169 2
39.171 2
39.173 3
39.175 3
39.177 4
39.179 3
39.181 3
39.184 3
39.186 3
39.188 3
39.190 3
39.192 3
39.194 3
39.196 3
39.198 4
39.201 4
39.203 3
39.205 3
39.207 3
39.209 2
39.211 3
39.213 3
39.215 3
39.217 2
39.220 2
39.222 1
39.224 1
39.226 1
39.228 0
39.230 -0
39.232 -0
39.234 -1
39.237 -1
39.239 -1
39.241 -1
39.243 -1
39.245 -1
39.247 -1
39.249 -0
39.251 0
39.253 0
39.256 1
39.258 2
39.260 2
39.262 1
39.264 2
39.266 2
39.268 3
39.270 4
39.273 3
39.275 4
39.277 4
39.279 4
39.281 4
39.283 4
39.285 5
39.287 5
39.289 5
39.292 6
39.294 5
39.296 6
39.298 5
39.300 5
39.302 5
39.304 5
39.306 4
39.309 4
39.311 3
39.313 3
39.315 3
39.317 3
39.319 2
39.321 2
39.323 1
39.326 1
39.328 1
39.330 1
39.332 2
39.334 1
39.336 1
39.338 2
39.340 2
39.342 2
39.345 3
39.347 3
39.349 3
39.351 3
39.353 3
39.355 3
39.357 3
39.359 3
39.362 3
39.364 3
39.366 3
39.368 3
39.370 3
39.372 3
39.374 3
39.376 4
39.378 4
39.381 4
39.383 4
39.385 4
39.387 3
39.389 3
39.391 3
39.393 3
39.395 2
39.398 3
39.400 2
39.402 2
39.404 2
39.406 2
39.408 2
39.410 3
39.412 2
39.415 2
39.417 2
39.419 2
39.421 3
39.423 3
39.425 3
39.427 4
39.429 3
39.431 3
39.434 3
39.436 4
39.438 4
39.440 4
39.442 4
39.444 3
39.446 3
39.448 3
39.451 3
39.453 3
39.455 3
39.457 3
39.459 3
39.461 3
39.463 3
39.465 3
39.468 4
39.470 3
39.472 3
39.474 3
39.476 2
39.478 2
39.480 2
39.482 2
39.485 2
39.487 2
39.489 1
39.491 1
39.493 1
39.495 1
39.497 1
39.499 2
39.501 1
39.504 1
39.506 2
39.508 2
39.510 1
39.512 2
39.514 2
39.516 2
39.518 2
39.521 2
39.523 2
39.525 2
39.527 2
39.529 3
39.531 3
39.533 3
39.535 3
39.538 3
39.540 2
39.542 3
39.544 3
39.546 4
39.548 4
39.550 4
39.552 4
39.555 4
39.557 5
39.559 5
39.561 4
39.563 4
39.565 4
39.567 3
39.569 3
39.571 3
39.574 2
39.576 2
39.578 1
39.580 1
39.582 -0
39.584 -1
39.586 -1
39.588 -1
39.591 -1
39.593 -1
39.595 -1
39.597 -1
39.599 -2
39.601 -1
39.603 -1
39.605 -1
39.608 -2
39.610 -2
39.612 -1
39.614 -1
39.616 -1
39.618 -1
39.620 0
39.622 -0
39.625 -0
39.627 1
39.629 0
39.631 1
39.633 1
39.635 1
39.637 1
39.639 2
39.642 2
39.644 3
39.646 3
39.648 4
39.650 4
39.652 4
39.654 3
39.656 3
39.658 3
39.661 3
39.663 3
39.665 2
39.667 2
39.669 2
39.671 1
39.673 1
39.675 1
39.678 1
39.680 1
39.682 1
39.684 2
39.686 1
39.688 1
39.690 1
39.692 0
39.695 1
39.697 0
39.699 -1
39.701 -0
39.703 -0
39.705 -0
39.707 -0
39.709 -0
39.712 -1
39.714 -0
39.716 -0
39.718 -1
39.720 -0
39.722 -1
39.724 -0
39.726 -0
39.729 -1
39.731 -1
39.733 -0
39.735 0
39.737 -0
39.739 1
39.741 1
39.743 1
39.746 1
39.748 1
39.750 0
39.752 0
39.754 0
39.756 0
39.758 0
39.760 0
39.763 0
39.765 1
39.767 1
39.769 0
39.771 1
39.773 1
39.775 1
39.777 2
39.780 2
39.782 2
39.784 2
39.786 2
39.788 2
39.790 3
39.792 4
39.794 4
39.797 4
39.799 5
39.801 5
39.803 5
39.805 5
39.807 5
39.809 5
39.811 6
39.814 6
39.816 6
39.818 6
39.820 5
39.822 6
39.824 5
39.826 4
39.828 4
39.830 4
39.833 4
39.835 4
39.837 4
39.839 3
39.841 2
39.843 2
39.845 1
39.847 1
39.850 0
39.852 0
39.854 0
39.856 0
39.858 -0
39.860 -0
39.862 -0
39.864 -1
39.867 -1
39.869 -0
39.871 0
39.873 0
39.875 1
39.877 0
39.879 0
39.881 1
39.884 1
39.886 2
39.888 2
39.890 2
39.892 2
39.894 3
39.896 3
39.898 3
39.901 3
39.903 3
39.905 2
39.907 2
39.909 3
39.911 3
39.913 2
39.915 2
39.918 2
39.920 2
39.922 2
39.924 2
39.926 2
39.928 2
39.930 2
39.932 2
39.935 1
39.937 1
39.939 2
39.941 2
39.943 2
39.945 2
39.947 2
39.950 3
39.952 2
39.954 2
39.956 2
39.958 3
39.960 2
39.962 2
39.964 3
39.967 3
39.969 3
39.971 3
39.973 3
39.975 3
39.977 4
39.979 4
39.981 4
39.984 4
39.986 4
39.988 4
39.990 5
39.992 4
39.994 4
39.996 4
39.998 4
40.001 4
40.003 4
40.005 4
40.007 4
40.009 4
40.011 4
40.013 4
40.015 4
40.018 4
40.020 4
40.022 4
40.024 4
40.026 4
40.028 5
40.030 5
40.032 5
40.035 5
40.037 5
40.039 5
40.041 5
40.043 4
40.045 4
40.047 4
40.049 4
40.052 4
40.054 3
40.056 3
40.058 2
40.060 3
40.062 3
40.064 2
40.066 2
40.069 2
40.071 2
40.073 2
40.075 1
40.077 2
40.079 2
40.081 1
40.083 1
40.086 1
40.088 1
40.090 0
40.092 -0
40.094 -1
40.096 -1
40.098 -1
40.100 -2
40.103 -2
40.105 -2
40.107 -1
40.109 -1
40.111 -1
40.113 -1
40.115 -0
40.118 -0
40.120 -0
40.122 -0
40.124 0
40.126 -0
40.128 -1
40.130 -0
40.132 -1
40.135 -1
40.137 -1
40.139 -1
40.141 -1
40.143 -1
40.145 -1
40.147 -1
40.149 -1
40.152 -1
40.154 -0
40.156 0
40.158 -0
40.160 0
40.162 1
40.164 1
40.166 1
40.169 1
40.171 0
40.173 0
40.175 1
40.177 1
40.179 2
40.181 2
40.183 1
40.186 1
40.188 2
40.190 1
40.192 2
40.194 2
40.196 1
40.198 2
40.200 2
40.203 3
40.205 3
40.207 2
40.209 2
40.211 2
40.213 2
40.215 2
40.218 2
40.220 3
40.222 3
40.224 3
40.226 3
40.228 3
40.230 3
40.232 3
40.235 3
40.237 4
40.239 4
40.241 4
40.243 4
40.245 5
40.247 5
40.249 5
40.252 5
40.254 5
40.256 6
40.258 6
40.260 6
40.262 6
40.264 5
40.266 5
40.269 5
40.271 6
40.273 6
40.275 5
40.277 5
40.279 4
40.281 4
40.284 4
40.286 3
40.288 3
40.290 3
40.292 2
40.294 2
40.296 2
40.298 1
40.301 1
40.303 0
40.305 0
40.307 0
40.309 1
40.311 0
40.313 1
40.315 1
40.318 0
40.320 0
40.322 0
40.324 0
40.326 1
40.328 1
40.330 1
40.333 1
40.335 0
40.337 0
40.339 1
40.341 1
40.343 1
40.345 1
40.347 2
40.350 2
40.352 2
40.354 2
40.356 1
40.358 1
40.360 1
40.362 1
40.364 1
40.367 1
40.369 0
40.371 1
40.373 0
40.375 0
40.377 1
40.379 1
40.381 1
40.384 1
40.386 2
40.388 2
40.390 1
40.392 1
40.394 1
40.396 1
40.399 1
40.401 1
40.403 2
40.405 2
40.407 2
40.409 2
40.411 2
40.413 1
40.416 1
40.418 2
40.420 1
40.422 1
40.424 1
40.426 1
40.428 1
40.430 1
40.433 1
40.435 1
40.437 1
40.439 1
40.441 1
40.443 1
40.445 1
40.448 -0
40.450 -0
40.452 -1
40.454 -1
40.456 -1
40.458 -1
40.460 -1
40.462 -1
40.465 -0
40.467 -1
40.469 -0
40.471 -1
40.473 -0
40.475 -1
40.477 -1
40.480 -1
40.482 -0
40.484 -0
40.486 -0
40.488 -1
40.490 -0
40.492 0
40.494 1
40.497 0
40.499 0
40.501 -0
40.503 -0
40.505 0
40.507 -0
40.509 -1
40.511 -1
40.514 -0
40.516 -0
40.518 -0
40.520 -0
40.522 -0
40.524 0
40.526 0
40.529 -0
40.531 -0
40.533 -0
40.535 -0
40.537 -1
40.539 -0
40.541 -0
40.543 0
40.546 0
40.548 0
40.550 0
40.552 0
40.554 0
40.556 0
40.558 0
40.561 -0
40.563 -1
40.565 -1
40.567 -1
40.569 -0
40.571 -0
40.573 -0
40.575 0
40.578 0
40.580 0
40.582 1
40.584 2
40.586 1
40.588 2
40.590 2
40.593 2
40.595 2
40.597 2
40.599 2
40.601 2
40.603 2
40.605 2
40.607 2
40.610 2
40.612 2
40.614 2
40.616 2
40.618 2
40.620 2
40.622 2
40.624 2
40.627 2
40.629 3
40.631 3
40.633 3
40.635 3
40.637 3
40.639 3
40.642 2
40.644 2
40.646 2
40.648 2
40.650 2
40.652 2
40.654 2
40.656 1
40.659 2
40.661 2
40.663 3
40.665 3
40.667 3
40.669 3
40.671 4
40.674 4
40.676 4
40.678 5
40.680 5
40.682 5
40.684 4
40.686 4
40.688 3
40.691 3
40.693 3
40.695 3
40.697 3
40.699 3
40.701 3
40.703 3
40.706 2
40.708 2
40.710 3
40.712 3
40.714 3
40.716 3
40.718 3
40.721 3
40.723 3
40.725 3
40.727 3
40.729 2
40.731 1
40.733 1
40.735 1
40.738 1
40.740 1
40.742 2
40.744 1
40.746 1
40.748 1
40.750 1
40.753 1
40.755 2
40.757 2
40.759 2
40.761 2
40.763 2
40.765 2
40.767 3
40.770 3
40.772 3
40.774 3
40.776 2
40.778 2
40.780 2
40.782 2
40.785 1
40.787 1
40.789 1
40.791 1
40.793 1
40.795 2
40.797 1
40.799 2
40.802 2
40.804 2
40.806 3
40.808 3
40.810 2
40.812 3
40.814 2
40.817 2
40.819 2
40.821 2
40.823 2
40.825 2
40.827 2
40.829 3
40.831 3
40.834 3
40.836 3
40.838 3
40.840 3
40.842 2
40.844 3
40.846 3
40.849 4
40.851 4
40.853 4
40.855 4
40.857 4
40.859 4
40.861 4
40.864 4
40.866 3
40.868 3
40.870 2
40.872 2
40.874 2
40.876 3
40.878 2
40.881 2
40.883 2
40.885 2
40.887 2
40.889 3
40.891 3
40.893 3
40.896 3
40.898 3
40.900 3
40.902 3
40.904 2
40.906 2
40.908 2
40.911 2
40.913 2
40.915 3
40.917 3
40.919 2
40.921 2
40.923 2
40.925 2
40.928 2
40.930 2
40.932 1
40.934 1
40.936 1
40.938 0
40.940 0
40.943 1
40.945 0
40.947 1
40.949 0
40.951 -1
40.953 -0
40.955 -0
40.958 -1
40.960 -0
40.962 -0
40.964 -1
40.966 -0
40.968 0
40.970 0
40.972 1
40.975 1
40.977 1
40.979 1
40.981 2
40.983 2
40.985 2
40.987 3
40.990 2
40.992 2
40.994 3
40.996 3
40.998 3
41.000 3
41.002 3
41.005 4
41.007 3
41.009 3
41.011 3
41.013 4
41.015 3
41.017 3
41.019 2
41.022 2
41.024 2
41.026 2
41.028 2
41.030 2
41.032 2
41.034 1
41.037 1
41.039 2
41.041 2
41.043 2
41.045 2
41.047 1
41.049 1
41.052 2
41.054 1
41.056 1
41.058 1
41.060 0
41.062 0
41.064 1
41.066 0
41.069 0
41.071 1
41.073 0
41.075 0
41.077 0
41.079 0
41.081 0
41.084 1
41.086 -0
41.088 1
41.090 0
41.092 0
41.094 1
41.096 1
41.099 1
41.101 2
41.103 2
41.105 2
41.107 2
41.109 3
41.111 4
41.114 3
41.116 3
41.118 3
41.120 4
41.122 4
41.124 5
41.126 5
41.128 5
41.131 5
41.133 5
41.135 6
41.137 5
41.139 5
41.141 5
41.143 4
41.146 5
41.148 4
41.150 4
41.152 3
41.154 3
41.156 2
41.158 3
41.161 3
41.163 2
41.165 2
41.167 2
41.169 1
41.171 1
41.173 1
41.176 1
41.178 1
41.180 1
41.182 0
41.184 1
41.186 1
41.188 1
41.191 1
41.193 2
41.195 1
41.197 1
41.199 1
41.201 1
41.203 0
41.205 1
41.208 2
41.210 2
41.212 2
41.214 2
41.216 2
41.218 2
41.220 2
41.223 2
41.225 2
41.227 2
41.229 2
41.231 1
41.233 1
41.235 1
41.238 1
41.240 1
41.242 0
41.244 0
41.246 -1
41.248 -0
41.250 -0
41.253 -0
41.255 -0
41.257 0
41.259 -0
41.261 0
41.263 1
41.265 1
41.268 1
41.270 2
41.272 2
41.274 2
41.276 3
41.278 2
41.280 3
41.282 3
41.285 3
41.287 3
41.289 2
41.291 2
41.293 3
41.295 2
41.297 2
41.300 2
41.302 3
41.304 3
41.306 3
41.308 3
41.310 3
41.312 3
41.315 2
41.317 2
41.319 2
41.321 1
41.323 1
41.325 1
41.327 1
41.330 1
41.332 1
41.334 1
41.336 1
41.338 1
41.340 1
41.342 2
41.345 2
41.347 2
41.349 2
41.351 1
41.353 1
41.355 1
41.357 2
41.360 2
41.362 2
41.364 2
41.366 2
41.368 1
41.370 2
41.372 2
41.375 1
41.377 1
41.379 1
41.381 1
41.383 1
41.385 1
41.387 0
41.390 1
41.392 1
41.394 0
41.396 1
41.398 1
41.400 1
41.402 1
41.405 0
41.407 1
41.409 1
41.411 1
41.413 1
41.415 1
41.417 2
41.419 2
41.422 2
41.424 3
41.426 3
41.428 3
41.430 3
41.432 3
41.434 4
41.437 4
41.439 3
41.441 3
41.443 3
41.445 2
41.447 2
41.449 2
41.452 2
41.454 2
41.456 1
41.458 1
41.460 2
41.462 2
41.464 1
41.467 1
41.469 1
41.471 1
41.473 1
41.475 1
41.477 1
41.479 1
41.482 1
41.484 1
41.486 1
41.488 1
41.490 1
41.492 1
41.494 1
41.497 1
41.499 2
41.501 2
41.503 2
41.505 3
41.507 3
41.509 2
41.512 3
41.514 3
41.516 3
41.518 4
41.520 4
41.522 4
41.524 4
41.527 4
41.529 3
41.531 3
41.533 3
41.535 2
41.537 3
41.539 3
41.542 3
41.544 2
41.546 2
41.548 2
41.550 2
41.552 2
41.554 2
41.557 2
41.559 2
41.561 1
41.563 0
41.565 1
41.567 1
41.569 0
41.572 -0
41.574 -1
41.576 -1
41.578 -1
41.580 -2
41.582 -1
41.584 -1
41.587 -1
41.589 -1
41.591 -1
41.593 -1
41.595 0
41.597 0
41.599 0
41.602 0
41.604 0
41.606 -0
41.608 0
41.610 1
41.612 0
41.614 1
41.617 1
41.619 0
41.621 1
41.623 1
41.625 1
41.627 1
41.629 1
41.632 2
41.634 2
41.636 2
41.638 2
41.640 1
41.642 2
41.644 2
41.647 2
41.649 2
41.651 2
41.653 2
41.655 2
41.657 1
41.659 2
41.662 2
41.664 2
41.666 3
41.668 2
41.670 2
41.672 3
41.674 3
41.677 3
41.679 3
41.681 3
41.683 4
41.685 4
41.687 3
41.689 4
41.692 4
41.694 3
41.696 3
41.698 2
41.700 2
41.702 1
41.704 1
41.707 1
41.709 1
41.711 1
41.713 1
41.715 1
41.717 1
41.719 1
41.722 1
41.724 1
41.726 1
41.728 1
41.730 1
41.732 1
41.735 1
41.737 1
41.739 2
41.741 2
41.743 2
41.745 2
41.747 2
41.750 2
41.752 2
41.754 2
41.756 3
41.758 3
41.760 3
41.762 3
41.765 3
41.767 3
41.769 3
41.771 3
41.773 2
41.775 2
41.777 2
41.780 2
41.782 2
41.784 2
41.786 2
41.788 2
41.790 2
41.792 1
41.795 1
41.797 1
41.799 1
41.801 0
41.803 0
41.805 -0
41.807 1
41.810 0
41.812 -0
41.814 0
41.816 0
41.818 0
41.820 0
41.822 0
41.825 0
41.827 -0
41.829 -1
41.831 -0
41.833 0
41.835 0
41.837 0
41.840 0
41.842 1
41.844 1
41.846 1
41.848 1
41.850 1
41.852 1
41.855 1
41.857 1
41.859 1
41.861 1
41.863 0
41.865 0
41.868 0
41.870 0
41.872 -0
41.874 -0
41.876 -0
41.878 0
41.880 1
41.883 -0
41.885 -0
41.887 -0
41.889 -1
41.891 -1
41.893 -0
41.895 -0
41.898 0
41.900 -0
41.902 0
41.904 0
41.906 0
41.908 0
41.910 1
41.913 1
41.915 1
41.917 1
41.919 1
41.921 1
41.923 1
41.925 1
41.928 1
41.930 1
41.932 1
41.934 1
41.936 1
41.938 1
41.940 1
41.943 1
41.945 1
41.947 0
41.949 0
41.951 1
41.953 1
41.956 1
41.958 1
41.960 1
41.962 1
41.964 1
41.966 1
41.968 1
41.971 1
41.973 1
41.975 1
41.977 1
41.979 1
41.981 2
41.983 2
41.986 3
41.988 3
41.990 3
41.992 4
41.994 4
41.996 5
41.998 5
42.001 5
42.003 5
42.005 6
42.007 6
42.009 5
42.011 5
42.014 5
42.016 5
42.018 4
42.020 4
42.022 4
42.024 4
42.026 3
42.029 3
42.031 3
42.033 2
42.035 3
42.037 2
42.039 2
42.041 1
42.044 0
42.046 0
42.048 0
42.050 -1
42.052 -1
42.054 -1
42.056 -3
42.059 -2
42.061 -3
42.063 -3
42.065 -3
42.067 -3
42.069 -4
42.071 -3
42.074 -3
42.076 -4
42.078 -3
42.080 -3
42.082 -3
42.084 -3
42.087 -2
42.089 -1
42.091 -1
42.093 -0
42.095 -0
42.097 1
42.099 1
42.102 1
42.104 1
42.106 1
42.108 1
42.110 2
42.112 3
42.114 3
42.117 3
42.119 4
42.121 5
42.123 4
42.125 4
42.127 4
42.130 5
42.132 5
42.134 4
42.136 4
42.138 4
42.140 4
42.142 4
42.145 4
42.147 3
42.149 3
42.151 3
42.153 2
42.155 2
42.157 3
42.160 2
42.162 2
42.164 2
42.166 2
42.168 2
42.170 2
42.172 1
42.175 1
42.177 1
42.179 1
42.181 1
42.183 1
42.185 1
42.188 1
42.190 1
42.192 0
42.194 0
42.196 0
42.198 -0
42.200 -0
42.203 1
42.205 0
42.207 1
42.209 1
42.211 1
42.213 1
42.215 2
42.218 1
42.220 1
42.222 1
42.224 1
42.226 1
42.228 1
42.231 1
42.233 1
42.235 1
42.237 1
42.239 2
42.241 1
42.243 2
42.246 2
42.248 2
42.250 2
42.252 2
42.254 2
42.256 2
42.258 2
42.261 2
42.263 2
42.265 2
42.267 1
42.269 1
42.271 0
42.274 0
42.276 0
42.278 1
42.280 0
42.282 0
42.284 1
42.286 1
42.289 0
42.291 -0
42.293 0
42.295 -0
42.297 -0
42.299 0
42.301 0
42.304 -0
42.306 -0
42.308 -0
42.310 0
42.312 0
42.314 0
42.317 0
42.319 1
42.321 1
42.323 1
42.325 2
42.327 1
42.329 2
42.332 2
42.334 2
42.336 3
42.338 3
42.340 3
42.342 3
42.344 3
42.347 3
42.349 2
42.351 2
42.353 2
42.355 3
42.357 3
42.360 2
42.362 2
42.364 2
42.366 2
42.368 2
42.370 2
42.372 1
42.375 1
42.377 1
42.379 -0
42.381 0
42.383 -0
42.385 -0
42.388 -1
42.390 -0
42.392 -1
42.394 -1
42.396 -1
42.398 -1
42.400 -1
42.403 -2
42.405 -1
42.407 -1
42.409 -1
42.411 -1
42.413 -1
42.415 -1
42.418 -1
42.420 -1
42.422 -1
42.424 -1
42.426 -1
42.428 -0
42.431 -0
42.433 -0
42.435 -0
42.437 -0
42.439 -0
42.441 0
42.443 -0
42.446 0
42.448 1
42.450 0
42.452 1
42.454 1
42.456 1
42.459 2
42.461 3
42.463 3
42.465 3
42.467 2
42.469 2
42.471 2
42.474 2
42.476 3
42.478 2
42.480 2
42.482 2
42.484 3
42.487 2
42.489 2
42.491 2
42.493 2
42.495 2
42.497 2
42.499 1
42.502 1
42.504 1
42.506 1
42.508 0
42.510 1
42.512 1
42.514 0
42.517 0
42.519 1
42.521 0
42.523 0
42.525 0
42.527 1
42.530 1
42.532 1
42.534 1
42.536 1
42.538 1
42.540 1
42.542 2
42.545 2
42.547 2
42.549 2
42.551 2
42.553 3
42.555 3
42.558 3
42.560 3
42.562 3
42.564 3
42.566 2
42.568 3
42.570 3
42.573 2
42.575 2
42.577 2
42.579 1
42.581 1
42.583 1
42.586 0
42.588 0
42.590 1
42.592 1
42.594 1
42.596 0
42.598 0
42.601 1
42.603 1
42.605 0
42.607 0
42.609 0
42.611 -0
42.614 -0
42.616 -0
42.618 -0
42.620 0
42.622 1
42.624 1
42.626 1
42.629 1
42.631 1
42.633 1
42.635 1
42.637 1
42.639 2
42.642 2
42.644 2
42.646 2
42.648 2
42.650 2
42.652 3
42.654 3
42.657 2
42.659 3
42.661 3
42.663 3
42.665 3
42.667 4
42.670 4
42.672 4
42.674 4
42.676 4
42.678 4
42.680 4
42.682 3
42.685 3
42.687 4
42.689 4
42.691 4
42.693 4
42.695 4
42.698 4
42.700 4
42.702 4
42.704 4
42.706 3
42.708 3
42.710 3
42.713 3
42.715 3
42.717 4
42.719 4
42.721 4
42.723 4
42.726 3
42.728 2
42.730 3
42.732 2
42.734 2
42.736 2
42.739 2
42.741 2
42.743 2
42.745 2
42.747 2
42.749 2
42.751 2
42.754 1
42.756 1
42.758 2
42.760 2
42.762 2
42.764 2
42.767 2
42.769 2
42.771 2
42.773 2
42.775 1
42.777 1
42.779 1
42.782 1
42.784 2
42.786 2
42.788 2
42.790 2
42.792 1
42.795 2
42.797 2
42.799 2
42.801 2
42.803 2
42.805 2
42.807 2
42.810 3
42.812 3
42.814 3
42.816 4
42.818 4
42.820 4
42.823 4
42.825 2
42.827 2
42.829 3
42.831 3
42.833 3
42.836 4
42.838 4
42.840 3
42.842 3
42.844 3
42.846 3
42.848 3
42.851 2
42.853 3
42.855 3
42.857 2
42.859 2
42.861 2
42.864 2
42.866 2
42.868 2
42.870 2
42.872 2
42.874 2
42.876 2
42.879 3
42.881 2
42.883 2
42.885 2
42.887 2
42.889 2
42.892 2
42.894 3
42.896 3
42.898 3
42.900 3
42.902 3
42.905 3
42.907 3
42.909 2
42.911 2
42.913 2
42.915 2
42.917 1
42.920 1
42.922 -0
42.924 0
42.926 1
42.928 1
42.930 1
42.933 0
42.935 -0
42.937 -1
42.939 -1
42.941 -1
42.943 -1
42.946 -2
42.948 -3
42.950 -2
42.952 -3
42.954 -3
42.956 -3
42.958 -2
42.961 -2
42.963 -2
42.965 -1
42.967 -0
42.969 0
42.971 1
42.974 0
42.976 0
42.978 0
42.980 0
42.982 1
42.984 1
42.986 1
42.989 1
42.991 1
42.993 2
42.995 2
42.997 2
42.999 3
43.002 3
43.004 3
43.006 2
43.008 3
43.010 2
43.012 3
43.015 3
43.017 3
43.019 3
43.021 3
43.023 3
43.025 3
43.027 3
43.030 3
43.032 2
43.034 2
43.036 2
43.038 2
43.040 2
43.043 2
43.045 2
43.047 2
43.049 2
43.051 2
43.053 2
43.056 2
43.058 2
43.060 2
43.062 2
43.064 2
43.066 1
43.069 1
43.071 1
43.073 1
43.075 1
43.077 1
43.079 1
43.081 1
43.084 1
43.086 2
43.088 2
43.090 2
43.092 2
43.094 3
43.097 3
43.099 3
43.101 3
43.103 3
43.105 4
43.107 4
43.110 4
43.112 4
43.114 4
43.116 4
43.118 4
43.120 4
43.122 4
43.125 4
43.127 4
43.129 4
43.131 4
43.133 3
43.135 4
43.138 4
43.140 3
43.142 3
43.144 3
43.146 3
43.148 2
43.151 2
43.153 2
43.155 2
43.157 2
43.159 2
43.161 2
43.164 1
43.166 2
43.168 2
43.170 2
43.172 2
43.174 2
43.176 2
43.179 2
43.181 2
43.183 3
43.185 3
43.187 2
43.189 2
43.192 2
43.194 2
43.196 2
43.198 3
43.200 3
43.202 4
43.205 4
43.207 4
43.209 4
43.211 4
43.213 5
43.215 5
43.218 5
43.220 5
43.222 6
43.224 6
43.226 5
43.228 5
43.230 5
43.233 5
43.235 5
43.237 5
43.239 5
43.241 5
43.243 5
43.246 5
43.248 4
43.250 4
43.252 3
43.254 3
43.256 3
43.259 3
43.261 3
43.263 2
43.265 2
43.267 2
43.269 2
43.272 1
43.274 1
43.276 0
43.278 -0
43.280 -1
43.282 -1
43.284 -2
43.287 -1
43.289 -1
43.291 -1
43.293 -0
43.295 -0
43.297 0
43.300 -0
43.302 0
43.304 0
43.306 0
43.308 -0
43.310 -0
43.313 1
43.315 1
43.317 1
43.319 1
43.321 0
43.323 0
43.326 1
43.328 1
43.330 0
43.332 1
43.334 1
43.336 1
43.339 1
43.341 1
43.343 1
43.345 2
43.347 1
43.349 1
43.351 2
43.354 3
43.356 3
43.358 3
43.360 3
43.362 3
43.364 4
43.367 4
43.369 3
43.371 4
43.373 4
43.375 4
43.377 4
43.380 4
43.382 3
43.384 4
43.386 5
43.388 4
43.390 4
43.393 4
43.395 4
43.397 4
43.399 4
43.401 4
43.403 4
43.406 3
43.408 3
43.410 3
43.412 3
43.414 3
43.416 2
43.419 2
43.421 1
43.423 2
43.425 2
43.427 1
43.429 1
43.431 1
43.434 1
43.436 1
43.438 1
43.440 0
43.442 1
43.444 1
43.447 0
43.449 1
43.451 1
43.453 1
43.455 0
43.457 0
43.460 1
43.462 1
43.464 1
43.466 0
43.468 0
43.470 0
43.473 -1
43.475 -1
43.477 -1
43.479 -1
43.481 -0
43.483 -0
43.486 -0
43.488 -0
43.490 -1
43.492 -0
43.494 -0
43.496 -1
43.499 -1
43.501 -1
43.503 -1
43.505 -1
43.507 -0
43.509 -0
43.511 -0
43.514 -0
43.516 -1
43.518 -1
43.520 -1
43.522 -1
43.524 -1
43.527 -1
43.529 -0
43.531 -1
43.533 -0
43.535 0
43.537 -0
43.540 0
43.542 1
43.544 1
43.546 1
43.548 1
43.550 1
43.553 1
43.555 1
43.557 1
43.559 1
43.561 1
43.563 1
43.566 1
43.568 1
43.570 1
43.572 1
43.574 1
43.576 1
43.579 2
43.581 1
43.583 1
43.585 1
43.587 2
43.589 1
43.592 1
43.594 1
43.596 1
43.598 1
43.600 1
43.602 1
43.605 1
43.607 2
43.609 1
43.611 1
43.613 1
43.615 1
43.618 1
43.620 1
43.622 2
43.624 2
43.626 2
43.628 2
43.631 2
43.633 2
43.635 2
43.637 2
43.639 2
43.641 2
43.643 2
43.646 2
43.648 2
43.650 2
43.652 1
43.654 1
43.656 1
43.659 1
43.661 1
43.663 1
43.665 1
43.667 1
43.669 1
43.672 0
43.674 1
43.676 0
43.678 -0
43.680 -0
43.682 -0
43.685 -0
43.687 -1
43.689 -1
43.691 -1
43.693 -1
43.695 -1
43.698 -1
43.700 -1
43.702 -1
43.704 -1
43.706 -1
43.708 -0
43.711 -0
43.713 -0
43.715 0
43.717 -0
43.719 -1
43.721 -1
43.724 -1
43.726 -1
43.728 0
43.730 0
43.732 0
43.734 1
43.737 1
43.739 1
43.741 1
43.743 1
43.745 2
43.747 2
43.750 2
43.752 2
43.754 3
43.756 4
43.758 4
43.760 4
43.763 5
43.765 5
43.767 5
43.769 5
43.771 6
43.773 6
43.776 6
43.778 6
43.780 7
43.782 6
43.784 6
43.786 6
43.789 6
43.791 6
43.793 6
43.795 7
43.797 6
43.799 6
43.802 5
43.804 5
43.806 5
43.808 5
43.810 4
43.812 4
43.815 3
43.817 3
43.819 3
43.821 3
43.823 4
43.825 4
43.828 4
43.830 3
43.832 3
43.834 3
43.836 3
43.838 3
43.841 3
43.843 3
43.845 3
43.847 3
43.849 3
43.851 3
43.854 4
43.856 4
43.858 4
43.860 4
43.862 4
43.864 4
43.867 4
43.869 5
43.871 5
43.873 5
43.875 4
43.877 5
43.880 5
43.882 4
43.884 4
43.886 4
43.888 4
43.890 3
43.893 3
43.895 3
43.897 3
43.899 3
43.901 3
43.903 3
43.906 3
43.908 2
43.910 3
43.912 4
43.914 3
43.916 4
43.919 4
43.921 3
43.923 4
43.925 4
43.927 3
43.929 4
43.932 4
43.934 3
43.936 3
43.938 3
43.940 2
43.942 3
43.945 3
43.947 3
43.949 3
43.951 2
43.953 2
43.955 2
43.958 1
43.960 1
43.962 1
43.964 1
43.966 1
43.968 1
43.971 0
43.973 0
43.975 1
43.977 2
43.979 1
43.981 1
43.984 1
43.986 1
43.988 1
43.990 2
43.992 2
43.994 3
43.997 3
43.999 3
44.001 3
44.003 4
44.005 4
44.007 4
44.010 5
44.012 5
44.014 5
44.016 5
44.018 4
44.020 4
44.023 3
44.025 3
44.027 3
44.029 3
44.031 2
44.033 2
44.036 3
44.038 2
44.040 2
44.042 2
44.044 1
44.047 0
44.049 0
44.051 -1
44.053 -0
44.055 -0
44.057 -0
44.060 -0
44.062 -0
44.064 -1
44.066 -0
44.068 -0
44.070 -1
44.073 -1
44.075 -1
44.077 -2
44.079 -2
44.081 -2
44.083 -2
44.086 -2
44.088 -1
44.090 -2
44.092 -1
44.094 -2
44.096 -1
44.099 -1
44.101 -1
44.103 -1
44.105 -0
44.107 0
44.109 0
44.112 0
44.114 1
44.116 1
44.118 1
44.120 2
44.122 2
44.125 3
44.127 3
44.129 3
44.131 4
44.133 5
44.135 5
44.138 5
44.140 5
44.142 6
44.144 6
44.146 6
44.148 6
44.151 6
44.153 6
44.155 6
44.157 6
44.159 6
44.161 5
44.164 5
44.166 5
44.168 3
44.170 3
44.172 3
44.175 2
44.177 2
44.179 2
44.181 2
44.183 2
44.185 2
44.188 1
44.190 1
44.192 1
44.194 1
44.196 1
44.198 1
44.201 0
44.203 1
44.205 1
44.207 0
44.209 0
44.211 -0
44.214 -0
44.216 -0
44.218 0
44.220 0
44.222 1
44.224 1
44.227 0
44.229 1
44.231 1
44.233 1
44.235 2
44.237 2
44.240 2
44.242 3
44.244 2
44.246 3
44.248 3
44.250 3
44.253 3
44.255 3
44.257 3
44.259 3
44.261 3
44.264 3
44.266 3
44.268 3
44.270 3
44.272 3
44.274 3
44.277 3
44.279 3
44.281 4
44.283 4
44.285 3
44.287 3
44.290 4
44.292 3
44.294 3
44.296 2
44.298 2
44.300 2
44.303 2
44.305 1
44.307 1
44.309 1
44.311 2
44.313 1
44.316 2
44.318 2
44.320 1
44.322 2
44.324 2
44.326 2
44.329 2
44.331 2
44.333 3
44.335 2
44.337 3
44.340 2
44.342 2
44.344 2
44.346 2
44.348 2
44.350 2
44.353 2
44.355 1
44.357 1
44.359 1
44.361 1
44.363 1
44.366 1
44.368 1
44.370 1
44.372 1
44.374 1
44.376 1
44.379 1
44.381 1
44.383 1
44.385 0
44.387 1
44.389 1
44.392 1
44.394 1
44.396 1
44.398 2
44.400 2
44.403 2
44.405 2
44.407 2
44.409 2
44.411 2
44.413 2
44.416 2
44.418 2
44.420 2
44.422 2
44.424 2
44.426 2
44.429 2
44.431 2
44.433 2
44.435 2
44.437 2
44.439 2
44.442 1
44.444 1
44.446 1
44.448 1
44.450 1
44.452 1
44.455 0
44.457 1
44.459 1
44.461 0
44.463 0
44.466 -0
44.468 -1
44.470 -1
44.472 -1
44.474 -1
44.476 -1
44.479 -1
44.481 -1
44.483 -1
44.485 -1
44.487 -0
44.489 -0
44.492 -1
44.494 -1
44.496 -0
44.498 0
44.500 -0
44.502 -0
44.505 -0
44.507 -0
44.509 -0
44.511 0
44.513 0
44.516 1
44.518 1
44.520 1
44.522 1
44.524 1
44.526 2
44.529 1
44.531 2
44.533 2
44.535 3
44.537 3
44.539 3
44.542 3
44.544 3
44.546 3
44.548 4
44.550 4
44.552 3
44.555 3
44.557 3
44.559 4
44.561 4
44.563 4
44.566 5
44.568 5
44.570 5
44.572 5
44.574 6
44.576 7
44.579 6
44.581 7
44.583 6
44.585 6
44.587 6
44.589 6
44.592 6
44.594 6
44.596 6
44.598 6
44.600 5
44.602 5
44.605 5
44.607 5
44.609 5
44.611 5
44.613 5
44.616 4
44.618 4
44.620 4
44.622 4
44.624 4
44.626 4
44.629 4
44.631 4
44.633 5
44.635 4
44.637 3
44.639 4
44.642 3
44.644 3
44.646 3
44.648 3
44.650 2
44.652 3
44.655 3
44.657 3
44.659 3
44.661 4
44.663 3
44.666 3
44.668 3
44.670 2
44.672 2
44.674 2
44.676 2
44.679 2
44.681 2
44.683 2
44.685 2
44.687 2
44.689 1
44.692 1
44.694 1
44.696 1
44.698 1
44.700 1
44.703 2
44.705 2
44.707 2
44.709 2
44.711 2
44.713 1
44.716 1
44.718 1
44.720 1
44.722 1
44.724 1
44.726 2
44.729 2
44.731 3
44.733 3
44.735 3
44.737 3
44.740 3
44.742 3
44.744 3
44.746 3
44.748 3
44.750 3
44.753 2
44.755 2
44.757 2
44.759 3
44.761 3
44.763 3
44.766 2
44.768 2
44.770 2
44.772 3
44.774 3
44.777 2
44.779 3
44.781 2
44.783 2
44.785 2
44.787 1
44.790 0
44.792 0
44.794 0
44.796 0
44.798 1
44.800 0
44.803 0
44.805 -0
44.807 -1
44.809 -0
44.811 -0
44.814 -1
44.816 -1
44.818 -1
44.820 -0
44.822 0
44.824 1
44.827 1
44.829 2
44.831 2
44.833 2
44.835 2
44.837 1
44.840 1
44.842 2
44.844 2
44.846 2
44.848 2
44.851 2
44.853 1
44.855 2
44.857 2
44.859 2
44.861 2
44.864 2
44.866 1
44.868 1
44.870 1
44.872 1
44.874 1
44.877 1
44.879 1
44.881 0
44.883 1
44.885 0
44.888 1
44.890 1
44.892 1
44.894 2
44.896 2
44.898 2
44.901 2
44.903 3
44.905 3
44.907 3
44.909 3
44.911 2
44.914 2
44.916 3
44.918 2
44.920 3
44.922 3
44.925 3
44.927 3
44.929 2
44.931 2
44.933 3
44.935 3
44.938 2
44.940 2
44.942 2
44.944 2
44.946 2
44.949 2
44.951 1
44.953 1
44.955 1
44.957 1
44.959 1
44.962 1
44.964 1
44.966 1
44.968 2
44.970 2
44.972 2
44.975 3
44.977 3
44.979 3
44.981 4
44.983 4
44.986 5
44.988 5
44.990 5
44.992 5
44.994 6
44.996 6
44.999 7
45.001 7
45.003 7
45.005 6
45.007 6
45.010 5
45.012 5
45.014 5
45.016 5
45.018 6
45.020 6
45.023 5
45.025 5
45.027 5
45.029 4
45.031 4
45.033 4
45.036 4
45.038 3
45.040 4
45.042 3
45.044 3
45.047 3
45.049 2
45.051 2
45.053 2
45.055 1
45.057 1
45.060 1
45.062 1
45.064 1
45.066 1
45.068 1
45.071 1
45.073 1
45.075 1
45.077 1
45.079 1
45.081 0
45.084 1
45.086 1
45.088 0
45.090 1
45.092 1
45.095 1
45.097 0
45.099 -0
45.101 -1
45.103 -1
45.105 -1
45.108 -1
45.110 -1
45.112 -1
45.114 -1
45.116 -2
45.118 -1
45.121 -2
45.123 -2
45.125 -2
45.127 -2
45.129 -1
45.132 -0
45.134 -0
45.136 -0
45.138 0
45.140 0
45.142 0
45.145 1
45.147 0
45.149 1
45.151 1
45.153 1
45.156 1
45.158 2
45.160 2
45.162 3
45.164 4
45.166 3
45.169 4
45.171 4
45.173 4
45.175 4
45.177 4
45.180 4
45.182 5
45.184 5
45.186 5
45.188 5
45.190 5
45.193 5
45.195 4
45.197 4
45.199 4
45.201 3
45.204 3
45.206 3
45.208 3
45.210 3
45.212 3
45.214 2
45.217 2
45.219 2
45.221 2
45.223 2
45.225 1
45.228 2
45.230 2
45.232 1
45.234 1
45.236 2
45.238 1
45.241 1
45.243 1
45.245 1
45.247 1
45.249 1
45.252 1
45.254 1
45.256 2
45.258 2
45.260 2
45.262 3
45.265 3
45.267 3
45.269 4
45.271 4
45.273 5
45.276 5
45.278 5
45.280 5
45.282 5
45.284 5
45.286 5
45.289 6
45.291 5
45.293 5
45.295 5
45.297 5
45.300 5
45.302 5
45.304 5
45.306 5
45.308 5
45.310 4
45.313 4
45.315 3
45.317 2
45.319 2
45.321 2
45.324 2
45.326 2
45.328 1
45.330 1
45.332 0
45.334 0
45.337 0
45.339 -1
45.341 -1
45.343 -1
45.345 -1
45.348 -2
45.350 -2
45.352 -1
45.354 -1
45.356 -0
45.358 0
45.361 0
45.363 1
45.365 1
45.367 1
45.369 1
45.372 1
45.374 1
45.376 1
45.378 1
45.380 1
45.382 2
45.385 2
45.387 3
45.389 2
45.391 2
45.393 2
45.396 2
45.398 2
45.400 2
45.402 2
45.404 2
45.406 2
45.409 2
45.411 2
45.413 2
45.415 1
45.417 1
45.420 1
45.422 1
45.424 1
45.426 0
45.428 0
45.430 0
45.433 -0
45.435 -1
45.437 -1
45.439 -1
45.441 -1
45.444 -1
45.446 -1
45.448 -1
45.450 -0
45.452 0
45.454 -0
45.457 0
45.459 0
45.461 0
45.463 1
45.465 0
45.468 1
45.470 2
45.472 2
45.474 2
45.476 2
45.478 3
45.481 3
45.483 4
45.485 4
45.487 4
45.489 3
45.492 4
45.494 4
45.496 4
45.498 5
45.500 4
45.503 5
45.505 5
45.507 5
45.509 6
45.511 5
45.513 5
45.516 5
45.518 5
45.520 4
45.522 4
45.524 4
45.527 4
45.529 4
45.531 5
45.533 5
45.535 5
45.537 5
45.540 5
45.542 5
45.544 5
45.546 5
45.548 5
45.551 5
45.553 4
45.555 4
45.557 4
45.559 4
45.561 4
45.564 3
45.566 3
45.568 4
45.570 4
45.572 3
45.575 3
45.577 3
45.579 3
45.581 3
45.583 3
45.586 2
45.588 2
45.590 1
45.592 1
45.594 1
45.596 1
45.599 0
45.601 1
45.603 1
45.605 1
45.607 1
45.610 1
45.612 1
45.614 1
45.616 2
45.618 2
45.620 3
45.623 3
45.625 4
45.627 5
45.629 6
45.631 6
45.634 6
45.636 6
45.638 6
45.640 7
45.642 7
45.645 7
45.647 6
45.649 6
45.651 6
45.653 6
45.655 6
45.658 5
45.660 4
45.662 4
45.664 4
45.666 4
45.669 4
45.671 4
45.673 3
45.675 3
45.677 3
45.679 2
45.682 2
45.684 1
45.686 1
45.688 0
45.690 0
45.693 1
45.695 0
45.697 -0
45.699 -0
45.701 0
45.704 -0
45.706 0
45.708 1
45.710 1
45.712 0
45.714 0
45.717 0
45.719 1
45.721 1
45.723 1
45.725 1
45.728 2
45.730 2
45.732 2
45.734 2
45.736 2
45.739 3
45.741 3
45.743 2
45.745 2
45.747 2
45.749 3
45.752 3
45.754 3
45.756 3
45.758 3
45.760 3
45.763 3
45.765 3
45.767 4
45.769 3
45.771 3
45.773 3
45.776 2
45.778 2
45.780 3
45.782 2
45.784 2
45.787 2
45.789 2
45.791 2
45.793 1
45.795 1
45.798 1
45.800 1
45.802 1
45.804 1
45.806 1
45.808 0
45.811 -0
45.813 -0
45.815 0
45.817 0
45.819 0
45.822 -0
45.824 1
45.826 1
45.828 1
45.830 2
45.833 2
45.835 2
45.837 3
45.839 4
45.841 3
45.843 4
45.846 4
45.848 4
45.850 5
45.852 6
45.854 6
45.857 5
45.859 6
45.861 5
45.863 5
45.865 5
45.868 5
45.870 5
45.872 5
45.874 4
45.876 4
45.878 5
45.881 4
45.883 4
45.885 3
45.887 3
45.889 3
45.892 3
45.894 3
45.896 3
45.898 3
45.900 2
45.903 2
45.905 1
45.907 1
45.909 1
45.911 1
45.913 1
45.916 1
45.918 1
45.920 0
45.922 1
45.924 2
45.927 1
45.929 1
45.931 1
45.933 2
45.935 2
45.938 2
45.940 2
45.942 2
45.944 2
45.946 2
45.949 2
45.951 3
45.953 2
45.955 2
45.957 2
45.959 2
45.962 2
45.964 2
45.966 2
45.968 2
45.970 2
45.973 2
45.975 2
45.977 2
45.979 2
45.981 1
45.984 2
45.986 1
45.988 2
45.990 2
45.992 2
45.994 2
45.997 2
45.999 2
46.001 3
46.003 3
46.005 3
46.008 4
46.010 5
46.012 5
46.014 5
46.016 5
46.019 5
46.021 5
46.023 5
46.025 5
46.027 5
46.030 5
46.032 5
46.034 5
46.036 4
46.038 4
46.040 4
46.043 4
46.045 4
46.047 4
46.049 4
46.051 3
46.054 3
46.056 3
46.058 3
46.060 3
46.062 3
46.065 2
46.067 2
46.069 2
46.071 1
46.073 2
46.075 1
46.078 2
46.080 1
46.082 1
46.084 1
46.086 2
46.089 2
46.091 1
46.093 2
46.095 2
46.097 2
46.100 2
46.102 2
46.104 2
46.106 2
46.108 2
46.111 1
46.113 1
46.115 0
46.117 0
46.119 -1
46.121 -1
46.124 -1
46.126 -1
46.128 -1
46.130 -1
46.132 -1
46.135 -1
46.137 -2
46.139 -2
46.141 -1
46.143 -1
46.146 -1
46.148 -0
46.150 -1
46.152 0
46.154 1
46.157 1
46.159 1
46.161 1
46.163 1
46.165 2
46.167 2
46.170 1
46.172 2
46.174 2
46.176 2
46.178 2
46.181 2
46.183 2
46.185 2
46.187 2
46.189 1
46.192 2
46.194 2
46.196 1
46.198 1
46.200 1
46.203 0
46.205 1
46.207 -0
46.209 -1
46.211 -1
46.213 -1
46.216 -1
46.218 -1
46.220 -1
46.222 -0
46.224 -0
46.227 -0
46.229 -1
46.231 -0
46.233 0
46.235 0
46.238 0
46.240 1
46.242 0
46.244 1
46.246 1
46.249 1
46.251 1
46.253 1
46.255 1
46.257 1
46.260 0
46.262 1
46.264 1
46.266 2
46.268 2
46.270 2
46.273 3
46.275 2
46.277 2
46.279 2
46.281 3
46.284 3
46.286 3
46.288 3
46.290 4
46.292 4
46.295 4
46.297 3
46.299 3
46.301 3
46.303 3
46.306 3
46.308 3
46.310 4
46.312 4
46.314 4
46.317 4
46.319 5
46.321 4
46.323 4
46.325 4
46.327 4
46.330 4
46.332 4
46.334 4
46.336 4
46.338 4
46.341 4
46.343 4
46.345 4
46.347 3
46.349 3
46.352 3
46.354 3
46.356 3
46.358 3
46.360 2
46.363 3
46.365 3
46.367 2
46.369 2
46.371 2
46.374 2
46.376 2
46.378 2
46.380 2
46.382 2
46.384 2
46.387 2
46.389 2
46.391 2
46.393 2
46.395 2
46.398 2
46.400 2
46.402 2
46.404 2
46.406 2
46.409 3
46.411 3
46.413 2
46.415 3
46.417 3
46.420 3
46.422 3
46.424 3
46.426 3
46.428 3
46.431 3
46.433 3
46.435 4
46.437 3
46.439 4
46.442 4
46.444 4
46.446 3
46.448 3
46.450 4
46.452 4
46.455 4
46.457 4
46.459 3
46.461 3
46.463 3
46.466 4
46.468 3
46.470 3
46.472 4
46.474 4
46.477 3
46.479 3
46.481 3
46.483 3
46.485 3
46.488 2
46.490 3
46.492 2
46.494 2
46.496 3
46.499 2
46.501 2
46.503 2
46.505 2
46.507 2
46.510 2
46.512 2
46.514 1
46.516 2
46.518 2
46.520 2
46.523 2
46.525 2
46.527 2
46.529 3
46.531 3
46.534 3
46.536 3
46.538 2
46.540 2
46.542 3
46.545 3
46.547 3
46.549 3
46.551 3
46.553 4
46.556 4
46.558 4
46.560 4
46.562 4
46.564 4
46.567 4
46.569 5
46.571 4
46.573 4
46.575 3
46.578 3
46.580 3
46.582 3
46.584 3
46.586 2
46.589 2
46.591 2
46.593 2
46.595 3
46.597 3
46.600 3
46.602 3
46.604 3
46.606 4
46.608 3
46.610 2
46.613 3
46.615 3
46.617 3
46.619 3
46.621 3
46.624 3
46.626 3
46.628 3
46.630 3
46.632 3
46.635 3
46.637 3
46.639 3
46.641 3
46.643 4
46.646 3
46.648 3
46.650 3
46.652 3
46.654 3
46.657 2
46.659 2
46.661 2
46.663 2
46.665 2
46.668 2
46.670 2
46.672 1
46.674 1
46.676 1
46.679 1
46.681 1
46.683 1
46.685 1
46.687 1
46.690 1
46.692 1
46.694 1
46.696 2
46.698 2
46.701 2
46.703 2
46.705 2
46.707 2
46.709 2
46.712 3
46.714 3
46.716 2
46.718 3
46.720 3
46.722 3
46.725 4
46.727 4
46.729 4
46.731 4
46.733 4
46.736 4
46.738 4
46.740 4
46.742 4
46.744 3
46.747 3
46.749 2
46.751 2
46.753 2
46.755 2
46.758 3
46.760 3
46.762 3
46.764 3
46.766 3
46.769 3
46.771 3
46.773 3
46.775 3
46.777 3
46.780 3
46.782 3
46.784 3
46.786 3
46.788 3
46.791 3
46.793 3
46.795 4
46.797 4
46.799 4
46.802 4
46.804 4
46.806 4
46.808 4
46.810 4
46.813 4
46.815 3
46.817 4
46.819 3
46.821 3
46.824 4
46.826 4
46.828 4
46.830 4
46.832 4
46.835 4
46.837 4
46.839 4
46.841 4
46.843 4
46.846 3
46.848 3
46.850 3
46.852 3
46.854 3
46.857 3
46.859 3
46.861 2
46.863 2
46.865 2
46.868 2
46.870 2
46.872 2
46.874 1
46.876 1
46.878 1
46.881 1
46.883 1
46.885 1
46.887 1
46.889 1
46.892 2
46.894 2
46.896 2
46.898 2
46.900 2
46.903 3
46.905 3
46.907 3
46.909 3
46.911 3
46.914 3
46.916 3
46.918 3
46.920 3
46.922 4
46.925 5
46.927 5
46.929 5
46.931 5
46.933 5
46.936 5
46.938 4
46.940 4
46.942 4
46.944 3
46.947 2
46.949 3
46.951 3
46.953 2
46.955 1
46.958 1
46.960 -0
46.962 0
46.964 -0
46.966 -0
46.969 -0
46.971 -1
46.973 -1
46.975 -2
46.977 -1
46.980 -1
46.982 -1
46.984 -1
46.986 -1
46.988 -0
46.991 0
46.993 1
46.995 1
46.997 2
46.999 2
47.002 2
47.004 2
47.006 2
47.008 2
47.010 3
47.013 3
47.015 4
47.017 5
47.019 5
47.021 6
47.024 6
47.026 5
47.028 5
47.030 5
47.032 5
47.035 5
47.037 6
47.039 5
47.041 5
47.043 5
47.046 5
47.048 6
47.050 6
47.052 6
47.054 5
47.057 5
47.059 4
47.061 4
47.063 4
47.065 4
47.068 4
47.070 3
47.072 2
47.074 3
47.076 3
47.079 3
47.081 3
47.083 3
47.085 3
47.087 3
47.090 3
47.092 3
47.094 3
47.096 2
47.098 2
47.101 2
47.103 2
47.105 2
47.107 2
47.109 3
47.112 3
47.114 3
47.116 2
47.118 1
47.120 1
47.123 1
47.125 0
47.127 0
47.129 1
47.131 1
47.134 1
47.136 1
47.138 1
47.140 2
47.142 2
47.145 2
47.147 2
47.149 2
47.151 2
47.153 2
47.156 2
47.158 2
47.160 2
47.162 2
47.164 2
47.167 2
47.169 2
47.171 2
47.173 1
47.175 2
47.178 2
47.180 2
47.182 2
47.184 2
47.186 2
47.189 2
47.191 2
47.193 2
47.195 2
47.197 3
47.200 3
47.202 3
47.204 3
47.206 2
47.208 2
47.211 2
47.213 2
47.215 2
47.217 2
47.219 1
47.222 1
47.224 1
47.226 1
47.228 1
47.230 1
47.233 1
47.235 1
47.237 1
47.239 1
47.242 1
47.244 0
47.246 1
47.248 1
47.250 1
47.253 1
47.255 1
47.257 1
47.259 1
47.261 1
47.264 1
47.266 2
47.268 2
47.270 1
47.272 1
47.275 2
47.277 2
47.279 2
47.281 2
47.283 2
47.286 3
47.288 3
47.290 4
47.292 5
47.294 5
47.297 5
47.299 6
47.301 6
47.303 6
47.305 6
47.308 7
47.310 7
47.312 7
47.314 7
47.316 7
47.319 8
47.321 7
47.323 7
47.325 7
47.327 7
47.330 7
47.332 7
47.334 8
47.336 7
47.338 7
47.341 7
47.343 7
47.345 7
47.347 7
47.349 6
47.352 6
47.354 6
47.356 6
47.358 5
47.360 5
47.363 4
47.365 4
47.367 4
47.369 3
47.371 3
47.374 3
47.376 3
47.378 4
47.380 4
47.382 4
47.385 4
47.387 5
47.389 4
47.391 5
47.393 5
47.396 5
47.398 5
47.400 5
47.402 5
47.405 5
47.407 5
47.409 4
47.411 4
47.413 4
47.416 4
47.418 4
47.420 4
47.422 4
47.424 4
47.427 4
47.429 4
47.431 5
47.433 5
47.435 4
47.438 4
47.440 4
47.442 4
47.444 3
47.446 3
47.449 2
47.451 2
47.453 2
47.455 1
47.457 2
47.460 2
47.462 2
47.464 2
47.466 2
47.468 2
47.471 3
47.473 3
47.475 3
47.477 4
47.479 4
47.482 4
47.484 4
47.486 4
47.488 4
47.490 3
47.493 4
47.495 3
47.497 3
47.499 3
47.501 3
47.504 3
47.506 4
47.508 3
47.510 3
47.513 4
47.515 4
47.517 4
47.519 4
47.521 4
47.524 4
47.526 4
47.528 4
47.530 4
47.532 4
47.535 4
47.537 4
47.539 5
47.541 4
47.543 4
47.546 4
47.548 4
47.550 4
47.552 5
47.554 5
47.557 5
47.559 5
47.561 4
47.563 4
47.565 4
47.568 4
47.570 4
47.572 4
47.574 4
47.576 4
47.579 4
47.581 4
47.583 4
47.585 3
47.587 3
47.590 3
47.592 3
47.594 3
47.596 2
47.599 3
47.601 2
47.603 3
47.605 3
47.607 1
47.610 2
47.612 1
47.614 2
47.616 2
47.618 2
47.621 1
47.623 1
47.625 1
47.627 1
47.629 2
47.632 3
47.634 3
47.636 3
47.638 3
47.640 3
47.643 3
47.645 3
47.647 4
47.649 4
47.651 3
47.654 4
47.656 4
47.658 3
47.660 3
47.662 3
47.665 2
47.667 2
47.669 3
47.671 2
47.674 2
47.676 2
47.678 2
47.680 2
47.682 2
47.685 2
47.687 2
47.689 2
47.691 2
47.693 2
47.696 2
47.698 2
47.700 1
47.702 1
47.704 1
47.707 1
47.709 1
47.711 1
47.713 1
47.715 2
47.718 2
47.720 2
47.722 2
47.724 3
47.726 4
47.729 4
47.731 4
47.733 4
47.735 5
47.737 5
47.740 6
47.742 6
47.744 6
47.746 6
47.749 6
47.751 5
47.753 4
47.755 4
47.757 4
47.760 3
47.762 3
47.764 2
47.766 2
47.768 3
47.771 3
47.773 2
47.775 2
47.777 2
47.779 2
47.782 2
47.784 3
47.786 2
47.788 3
47.790 2
47.793 2
47.795 2
47.797 2
47.799 2
47.802 1
47.804 1
47.806 1
47.808 1
47.810 1
47.813 1
47.815 2
47.817 2
47.819 1
47.821 2
47.824 3
47.826 3
47.828 3
47.830 3
47.832 3
47.835 3
47.837 3
47.839 3
47.841 2
47.843 2
47.846 1
47.848 2
47.850 1
47.852 0
47.855 -0
47.857 0
47.859 0
47.861 0
47.863 0
47.866 -0
47.868 1
47.870 1
47.872 1
47.874 1
47.877 1
47.879 1
47.881 1
47.883 1
47.885 1
47.888 0
47.890 1
47.892 1
47.894 1
47.896 1
47.899 1
47.901 1
47.903 1
47.905 1
47.908 1
47.910 2
47.912 1
47.914 1
47.916 2
47.919 1
47.921 2
47.923 2
47.925 1
47.927 1
47.930 1
47.932 1
47.934 1
47.936 1
47.938 0
47.941 0
47.943 0
47.945 -0
47.947 0
47.949 0
47.952 -0
47.954 0
47.956 0
47.958 0
47.961 0
47.963 0
47.965 1
47.967 1
47.969 1
47.972 1
47.974 1
47.976 0
47.978 0
47.980 0
47.983 1
47.985 1
47.987 1
47.989 2
47.991 1
47.994 1
47.996 2
47.998 2
48.000 2
48.003 2
48.005 2
48.007 2
48.009 2
48.011 1
48.014 2
48.016 2
48.018 2
48.020 2
48.022 3
48.025 3
48.027 3
48.029 3
48.031 3
48.033 3
48.036 4
48.038 3
48.040 3
48.042 3
48.044 3
48.047 3
48.049 3
48.051 3
48.053 2
48.056 3
48.058 2
48.060 2
48.062 2
48.064 1
48.067 1
48.069 1
48.071 1
48.073 1
48.075 0
48.078 1
48.080 1
48.082 2
48.084 2
48.086 1
48.089 1
48.091 1
48.093 1
48.095 1
48.098 1
48.100 1
48.102 0
48.104 -1
48.106 -1
48.109 -1
48.111 -0
48.113 -0
48.115 -0
48.117 -0
48.120 -0
48.122 -0
48.124 -0
48.126 0
48.128 0
48.131 0
48.133 0
48.135 -0
48.137 -0
48.140 -1
48.142 -0
48.144 -1
48.146 -0
48.148 -0
48.151 -1
48.153 -1
48.155 -0
48.157 -0
48.159 -0
48.162 -0
48.164 -0
48.166 1
48.168 1
48.171 1
48.173 2
48.175 2
48.177 2
48.179 2
48.182 3
48.184 2
48.186 2
48.188 3
48.190 3
48.193 3
48.195 3
48.197 2
48.199 2
48.201 2
48.204 2
48.206 2
48.208 3
48.210 2
48.213 3
48.215 2
48.217 2
48.219 2
48.221 2
48.224 2
48.226 2
48.228 2
48.230 2
48.232 2
48.235 2
48.237 2
48.239 2
48.241 2
48.243 3
48.246 3
48.248 3
48.250 3
48.252 3
48.255 4
48.257 4
48.259 4
48.261 4
48.263 4
48.266 4
48.268 4
48.270 3
48.272 3
48.274 3
48.277 2
48.279 3
48.281 3
48.283 3
48.286 3
48.288 3
48.290 2
48.292 2
48.294 2
48.297 2
48.299 2
48.301 2
48.303 2
48.305 3
48.308 2
48.310 2
48.312 2
48.314 2
48.317 2
48.319 1
48.321 2
48.323 2
48.325 3
48.328 3
48.330 3
48.332 3
48.334 3
48.336 4
48.339 4
48.341 5
48.343 5
48.345 5
48.347 4
48.350 4
48.352 5
48.354 5
48.356 5
48.359 4
48.361 4
48.363 3
48.365 3
48.367 3
48.370 2
48.372 2
48.374 3
48.376 2
48.378 2
48.381 2
48.383 2
48.385 2
48.387 2
48.390 2
48.392 2
48.394 2
48.396 2
48.398 1
48.401 1
48.403 1
48.405 1
48.407 1
48.409 1
48.412 1
48.414 1
48.416 1
48.418 1
48.421 1
48.423 2
48.425 2
48.427 2
48.429 2
48.432 2
48.434 2
48.436 3
48.438 3
48.440 3
48.443 3
48.445 3
48.447 3
48.449 2
48.452 3
48.454 2
48.456 2
48.458 2
48.460 2
48.463 2
48.465 2
48.467 2
48.469 2
48.471 3
48.474 3
48.476 2
48.478 2
48.480 2
48.483 2
48.485 2
48.487 2
48.489 1
48.491 1
48.494 1
48.496 0
48.498 1
48.500 1
48.502 1
48.505 2
48.507 1
48.509 2
48.511 2
48.514 2
48.516 2
48.518 3
48.520 3
48.522 3
48.525 3
48.527 3
48.529 3
48.531 3
48.533 3
48.536 4
48.538 5
48.540 5
48.542 5
48.545 5
48.547 6
48.549 6
48.551 6
48.553 6
48.556 6
48.558 7
48.560 6
48.562 6
48.564 7
48.567 7
48.569 6
48.571 6
48.573 6
48.576 5
48.578 5
48.580 4
48.582 4
48.584 4
48.587 4
48.589 3
48.591 3
48.593 3
48.596 3
48.598 3
48.600 3
48.602 3
48.604 2
48.607 2
48.609 1
48.611 0
48.613 0
48.615 -0
48.618 -0
48.620 -0
48.622 -0
48.624 -0
48.627 -1
48.629 -1
48.631 -1
48.633 -1
48.635 -1
48.638 -0
48.640 -1
48.642 -1
48.644 -1
48.646 -1
48.649 -1
48.651 -1
48.653 -1
48.655 -0
48.658 1
48.660 1
48.662 1
48.664 1
48.666 1
48.669 -0
48.671 1
48.673 1
48.675 1
48.678 1
48.680 2
48.682 2
48.684 3
48.686 3
48.689 2
48.691 3
48.693 4
48.695 4
48.697 4
48.700 4
48.702 4
48.704 4
48.706 4
48.709 3
48.711 4
48.713 4
48.715 4
48.717 4
48.720 4
48.722 4
48.724 3
48.726 3
48.729 3
48.731 2
48.733 3
48.735 2
48.737 2
48.740 2
48.742 1
48.744 2
48.746 2
48.748 1
48.751 1
48.753 1
48.755 1
48.757 1
48.760 1
48.762 -0
48.764 0
48.766 -0
48.768 -0
48.771 1
48.773 2
48.775 2
48.777 2
48.780 2
48.782 2
48.784 3
48.786 3
48.788 3
48.791 3
48.793 3
48.795 3
48.797 3
48.799 4
48.802 4
48.804 4
48.806 5
48.808 5
48.811 5
48.813 5
48.815 5
48.817 5
48.819 5
48.822 6
48.824 6
48.826 6
48.828 5
48.831 5
48.833 5
48.835 5
48.837 5
48.839 5
48.842 5
48.844 4
48.846 4
48.848 4
48.850 4
48.853 4
48.855 4
48.857 4
48.859 5
48.862 4
48.864 4
48.866 4
48.868 4
48.870 4
48.873 5
48.875 4
48.877 4
48.879 4
48.882 3
48.884 3
48.886 3
48.888 3
48.890 4
48.893 4
48.895 4
48.897 5
48.899 5
48.902 4
48.904 4
48.906 4
48.908 4
48.910 4
48.913 4
48.915 4
48.917 4
48.919 3
48.921 3
48.924 3
48.926 3
48.928 3
48.930 3
48.933 2
48.935 2
48.937 2
48.939 1
48.941 1
48.944 1
48.946 0
48.948 0
48.950 0
48.953 -0
48.955 -0
48.957 -0
48.959 -1
48.961 -1
48.964 -1
48.966 -1
48.968 -1
48.970 0
48.973 1
48.975 1
48.977 0
48.979 0
48.981 -0
48.984 1
48.986 1
48.988 1
48.990 2
48.992 2
48.995 2
48.997 3
48.999 3
49.001 2
49.004 3
49.006 3
49.008 3
49.010 3
49.012 3
49.015 3
49.017 3
49.019 3
49.021 3
49.024 3
49.026 3
49.028 3
49.030 3
49.032 3
49.035 3
49.037 3
49.039 4
49.041 3
49.044 3
49.046 3
49.048 3
49.050 4
49.052 4
49.055 4
49.057 4
49.059 4
49.061 4
49.064 4
49.066 4
49.068 4
49.070 5
49.072 5
49.075 5
49.077 5
49.079 5
49.081 5
49.084 5
49.086 4
49.088 4
49.090 4
49.092 4
49.095 3
49.097 3
49.099 3
49.101 3
49.104 2
49.106 2
49.108 2
49.110 2
49.112 2
49.115 1
49.117 1
49.119 1
49.121 1
49.124 1
49.126 1
49.128 1
49.130 1
49.132 2
49.135 2
49.137 2
49.139 2
49.141 2
49.143 2
49.146 1
49.148 2
49.150 2
49.152 2
49.155 2
49.157 2
49.159 2
49.161 2
49.163 3
49.166 3
49.168 2
49.170 3
49.172 3
49.175 3
49.177 2
49.179 2
49.181 2
49.183 2
49.186 1
49.188 1
49.190 1
49.192 1
49.195 1
49.197 1
49.199 2
49.201 2
49.203 2
49.206 1
49.208 1
49.210 1
49.212 1
49.215 0
49.217 0
49.219 1
49.221 1
49.223 1
49.226 1
49.228 1
49.230 2
49.232 2
49.235 2
49.237 3
49.239 3
49.241 3
49.243 3
49.246 4
49.248 4
49.250 5
49.252 6
49.255 6
49.257 6
49.259 6
49.261 6
49.263 6
49.266 7
49.268 6
49.270 6
49.272 6
49.275 5
49.277 5
49.279 5
49.281 5
49.283 5
49.286 5
49.288 4
49.290 4
49.292 4
49.295 4
49.297 3
49.299 3
49.301 3
49.303 2
49.306 1
49.308 1
49.310 0
49.312 0
49.315 -0
49.317 -1
49.319 -1
49.321 -1
49.324 -1
49.326 -2
49.328 -2
49.330 -1
49.332 -2
49.335 -2
49.337 -1
49.339 -0
49.341 -0
49.344 0
49.346 1
49.348 1
49.350 2
49.352 1
49.355 1
49.357 1
49.359 1
49.361 1
49.364 1
49.366 2
49.368 2
49.370 2
49.372 2
49.375 2
49.377 3
49.379 4
49.381 4
49.384 4
49.386 4
49.388 4
49.390 4
49.392 5
49.395 5
49.397 4
49.399 5
49.401 5
49.404 4
49.406 4
49.408 4
49.410 4
49.412 4
49.415 3
49.417 3
49.419 2
49.421 2
49.424 2
49.426 2
49.428 2
49.430 2
49.432 2
49.435 1
49.437 1
49.439 1
49.441 1
49.444 1
49.446 1
49.448 0
49.450 -0
49.452 -0
49.455 -0
49.457 -0
49.459 0
49.461 1
49.464 2
49.466 2
49.468 3
49.470 3
49.473 3
49.475 3
49.477 3
49.479 3
49.481 3
49.484 2
49.486 3
49.488 3
49.490 4
49.493 4
49.495 4
49.497 4
49.499 4
49.501 4
49.504 4
49.506 4
49.508 4
49.510 4
49.513 4
49.515 3
49.517 3
49.519 3
49.521 2
49.524 3
49.526 3
49.528 3
49.530 2
49.533 2
49.535 1
49.537 1
49.539 1
49.541 1
49.544 1
49.546 1
49.548 0
49.550 1
49.553 1
49.555 1
49.557 1
49.559 1
49.562 2
49.564 2
49.566 2
49.568 2
49.570 1
49.573 1
49.575 0
49.577 0
49.579 0
49.582 1
49.584 2
49.586 3
49.588 3
49.590 3
49.593 3
49.595 2
49.597 2
49.599 2
49.602 3
49.604 2
49.606 3
49.608 3
49.610 3
49.613 3
49.615 3
49.617 4
49.619 3
49.622 3
49.624 3
49.626 3
49.628 2
49.631 2
49.633 2
49.635 2
49.637 2
49.639 2
49.642 2
49.644 2
49.646 2
49.648 2
49.651 3
49.653 3
49.655 2
49.657 3
49.659 3
49.662 4
49.664 4
49.666 4
49.668 4
49.671 4
49.673 4
49.675 4
49.677 4
49.680 5
49.682 4
49.684 4
49.686 4
49.688 3
49.691 3
49.693 3
49.695 2
49.697 2
49.700 3
49.702 2
49.704 2
49.706 2
49.708 1
49.711 1
49.713 1
49.715 1
49.717 1
49.720 1
49.722 -0
49.724 -0
49.726 -1
49.729 -1
49.731 -1
49.733 -1
49.735 -2
49.737 -1
49.740 -1
49.742 -1
49.744 -1
49.746 -1
49.749 -2
49.751 -1
49.753 -1
49.755 -1
49.757 0
49.760 1
49.762 1
49.764 1
49.766 1
49.769 1
49.771 1
49.773 1
49.775 1
49.778 1
49.780 1
49.782 1
49.784 1
49.786 1
49.789 1
49.791 1
49.793 1
49.795 1
49.798 1
49.800 2
49.802 2
49.804 2
49.806 2
49.809 2
49.811 2
49.813 3
49.815 3
49.818 3
49.820 3
49.822 3
49.824 3
49.827 2
49.829 2
49.831 2
49.833 2
49.835 1
49.838 1
49.840 2
49.842 2
49.844 2
49.847 2
49.849 2
49.851 2
49.853 2
49.855 2
49.858 2
49.860 2
49.862 2
49.864 1
49.867 2
49.869 2
49.871 2
49.873 2
49.876 2
49.878 2
49.880 2
49.882 3
49.884 3
49.887 3
49.889 3
49.891 3
49.893 3
49.896 3
49.898 3
49.900 3
49.902 2
49.905 3
49.907 3
49.909 3
49.911 3
49.913 3
49.916 3
49.918 2
49.920 2
49.922 1
49.925 1
49.927 1
49.929 1
49.931 1
49.934 1
49.936 1
49.938 1
49.940 1
49.942 2
49.945 2
49.947 2
49.949 1
49.951 1
49.954 2
49.956 2
49.958 2
49.960 3
49.962 2
49.965 3
49.967 4
49.969 4
49.971 4
49.974 4
49.976 4
49.978 4
49.980 4
49.983 3
49.985 4
49.987 4
49.989 3
49.991 3
49.994 3
49.996 2
49.998 2
50.000 2
50.003 2
50.005 2
50.007 3
50.009 2
50.012 2
50.014 2
50.016 2
50.018 1
50.020 2
50.023 1
50.025 2
50.027 2
50.029 2
50.032 2
50.034 2
50.036 2
50.038 2
50.041 2
50.043 1
50.045 1
50.047 1
50.049 0
50.052 0
50.054 1
50.056 2
50.058 2
50.061 2
50.063 2
50.065 2
50.067 2
50.070 3
50.072 3
50.074 3
50.076 3
50.078 3
50.081 3
50.083 4
50.085 4
50.087 5
50.090 4
50.092 4
50.094 4
50.096 4
50.099 5
50.101 5
50.103 5
50.105 5
50.107 5
50.110 5
50.112 5
50.114 5
50.116 5
50.119 5
50.121 6
50.123 5
50.125 6
50.128 5
50.130 5
50.132 5
50.134 5
50.136 5
50.139 4
50.141 4
50.143 4
50.145 4
50.148 4
50.150 4
50.152 4
50.154 4
50.157 4
50.159 4
50.161 4
50.163 3
50.165 4
50.168 4
50.170 4
50.172 5
50.174 5
50.177 5
50.179 5
50.181 5
50.183 5
50.186 5
50.188 5
50.190 4
50.192 4
50.195 4
50.197 4
50.199 3
50.201 4
50.203 3
50.206 3
50.208 4
50.210 3
50.212 4
50.215 4
50.217 3
50.219 3
50.221 3
50.224 3
50.226 2
50.228 3
50.230 2
50.232 2
50.235 2
50.237 2
50.239 2
50.241 2
50.244 2
50.246 2
50.248 2
50.250 1
50.253 1
50.255 1
50.257 1
50.259 1
50.261 1
50.264 1
50.266 1
50.268 2
50.270 1
50.273 1
50.275 2
50.277 2
50.279 2
50.282 2
50.284 2
50.286 2
50.288 2
50.291 2
50.293 3
50.295 3
50.297 3
50.299 3
50.302 4
50.304 4
50.306 4
50.308 4
50.311 4
50.313 4
50.315 4
50.317 4
50.320 4
50.322 4
50.324 4
50.326 4
50.328 4
50.331 5
50.333 4
50.335 5
50.337 5
50.340 5
50.342 5
50.344 5
50.346 5
50.349 6
50.351 6
50.353 5
50.355 6
50.358 6
50.360 6
50.362 5
50.364 5
50.366 5
50.369 4
50.371 4
50.373 4
50.375 4
50.378 3
50.380 3
50.382 3
50.384 2
50.387 3
50.389 3
50.391 2
50.393 3
50.395 2
50.398 2
50.400 1
50.402 1
50.404 0
50.407 0
50.409 0
50.411 -1
50.413 -1
50.416 -1
50.418 -2
50.420 -1
50.422 -1
50.425 -2
50.427 -1
50.429 -1
50.431 -1
50.433 -1
50.436 -1
50.438 -1
50.440 -0
50.442 0
50.445 1
50.447 2
50.449 1
50.451 1
50.454 1
50.456 1
50.458 1
50.460 1
50.463 1
50.465 1
50.467 1
50.469 1
50.471 1
50.474 2
50.476 1
50.478 1
50.480 2
50.483 2
50.485 2
50.487 2
50.489 2
50.492 2
50.494 2
50.496 2
50.498 1
50.501 1
50.503 -0
50.505 -1
50.507 -0
50.509 -1
50.512 -1
50.514 -1
50.516 0
50.518 -0
50.521 0
50.523 1
50.525 0
50.527 1
50.530 2
50.532 2
50.534 2
50.536 3
50.539 3
50.541 3
50.543 4
50.545 4
50.547 4
50.550 4
50.552 4
50.554 4
50.556 4
50.559 4
50.561 5
50.563 6
50.565 5
50.568 5
50.570 5
50.572 5
50.574 5
50.577 4
50.579 4
50.581 3
50.583 3
50.585 2
50.588 2
50.590 2
50.592 1
50.594 1
50.597 0
50.599 -0
50.601 -1
50.603 -1
50.606 -1
50.608 -1
50.610 -1
50.612 -1
50.615 -0
50.617 -0
50.619 -0
50.621 0
50.623 0
50.626 1
50.628 1
50.630 2
50.632 2
50.635 2
50.637 3
50.639 2
50.641 3
50.644 3
50.646 4
50.648 4
50.650 4
50.653 4
50.655 4
50.657 4
50.659 3
50.662 3
50.664 2
50.666 2
50.668 2
50.670 2
50.673 2
50.675 2
50.677 2
50.679 1
50.682 2
50.684 2
50.686 1
50.688 1
50.691 1
50.693 1
50.695 1
50.697 1
50.700 1
50.702 1
50.704 1
50.706 1
50.708 2
50.711 2
50.713 2
50.715 3
50.717 3
50.720 3
50.722 4
50.724 5
50.726 5
50.729 5
50.731 5
50.733 5
50.735 5
50.738 5
50.740 5
50.742 5
50.744 5
50.747 5
50.749 5
50.751 5
50.753 4
50.755 4
50.758 3
50.760 3
50.762 3
50.764 2
50.767 2
50.769 3
50.771 3
50.773 2
50.776 2
50.778 2
50.780 2
50.782 1
50.785 1
50.787 0
50.789 -0
50.791 -0
50.794 -0
50.796 -0
50.798 -0
50.800 -0
50.802 0
50.805 0
50.807 -0
50.809 0
50.811 1
50.814 0
50.816 1
50.818 1
50.820 0
50.823 1
50.825 1
50.827 1
50.829 1
50.832 1
50.834 1
50.836 1
50.838 1
50.841 1
50.843 2
50.845 1
50.847 2
50.849 1
50.852 2
50.854 1
50.856 1
50.858 1
50.861 2
50.863 2
50.865 2
50.867 2
50.870 2
50.872 2
50.874 2
50.876 2
50.879 3
50.881 2
50.883 2
50.885 2
50.888 2
50.890 2
50.892 2
50.894 2
50.896 2
50.899 1
50.901 1
50.903 2
50.905 1
50.908 1
50.910 1
50.912 1
50.914 1
50.917 1
50.919 0
50.921 0
50.923 -0
50.926 -0
50.928 -1
50.930 -1
50.932 -1
50.935 -1
50.937 -1
50.939 -0
50.941 0
50.944 0
50.946 1
50.948 0
50.950 1
50.952 1
50.955 1
50.957 1
50.959 2
50.961 1
50.964 2
50.966 2
50.968 1
50.970 1
50.973 2
50.975 1
50.977 2
50.979 2
50.982 1
50.984 1
50.986 1
50.988 1
50.991 2
50.993 1
50.995 1
50.997 1
51.000 2
51.002 2
51.004 2
51.006 2
51.008 2
51.011 2
51.013 2
51.015 2
51.017 1
51.020 1
51.022 0
51.024 0
51.026 -0
51.029 -0
51.031 0
51.033 1
51.035 0
51.038 1
51.040 1
51.042 1
51.044 1
51.047 1
51.049 1
51.051 0
51.053 0
51.056 -0
51.058 -0
51.060 -0
51.062 -1
51.064 -1
51.067 -1
51.069 -1
51.071 -1
51.073 -1
51.076 -1
51.078 -1
51.080 -1
51.082 -1
51.085 -2
51.087 -1
51.089 -1
51.091 -1
51.094 -1
51.096 -1
51.098 -1
51.100 -1
51.103 -1
51.105 -0
51.107 -0
51.109 -0
51.112 -0
51.114 -0
51.116 -1
51.118 -1
51.121 -1
51.123 -0
51.125 -1
51.127 -0
51.129 0
51.132 1
51.134 1
51.136 1
51.138 1
51.141 1
51.143 1
51.145 1
51.147 1
51.150 1
51.152 1
51.154 1
51.156 1
51.159 2
51.161 2
51.163 3
51.165 3
51.168 3
51.170 4
51.172 4
51.174 4
51.177 4
51.179 4
51.181 4
51.183 4
51.186 4
51.188 4
51.190 3
51.192 3
51.195 3
51.197 2
51.199 3
51.201 3
51.203 3
51.206 3
51.208 3
51.210 2
51.212 2
51.215 2
51.217 1
51.219 2
51.221 2
51.224 2
51.226 3
51.228 3
51.230 4
51.233 4
51.235 4
51.237 3
51.239 3
51.242 3
51.244 3
51.246 4
51.248 4
51.251 4
51.253 5
51.255 5
51.257 5
51.260 6
51.262 5
51.264 5
51.266 5
51.269 4
51.271 4
51.273 4
51.275 4
51.277 3
51.280 4
51.282 4
51.284 4
51.286 4
51.289 3
51.291 2
51.293 2
51.295 2
51.298 2
51.300 2
51.302 2
51.304 1
51.307 1
51.309 1
51.311 1
51.313 1
51.316 1
51.318 1
51.320 2
51.322 2
51.325 2
51.327 2
51.329 2
51.331 2
51.334 2
51.336 2
51.338 1
51.340 1
51.343 2
51.345 2
51.347 2
51.349 3
51.352 3
51.354 3
51.356 3
51.358 3
51.360 2
51.363 2
51.365 2
51.367 2
51.369 2
51.372 1
51.374 1
51.376 2
51.378 2
51.381 3
51.383 2
51.385 2
51.387 2
51.390 2
51.392 1
51.394 1
51.396 1
51.399 2
51.401 1
51.403 1
51.405 1
51.408 1
51.410 2
51.412 2
51.414 2
51.417 2
51.419 1
51.421 1
51.423 1
51.426 1
51.428 2
51.430 2
51.432 1
51.435 1
51.437 1
51.439 1
51.441 1
51.444 2
51.446 2
51.448 3
51.450 3
51.453 3
51.455 3
51.457 3
51.459 3
51.461 2
51.464 2
51.466 2
51.468 2
51.470 2
51.473 1
51.475 1
51.477 2
51.479 1
51.482 1
51.484 1
51.486 -0
51.488 -0
51.491 -1
51.493 -2
51.495 -2
51.497 -2
51.500 -2
51.502 -2
51.504 -2
51.506 -2
51.509 -1
51.511 -2
51.513 -2
51.515 -2
51.518 -2
51.520 -3
51.522 -3
51.524 -3
51.527 -3
51.529 -3
51.531 -3
51.533 -3
51.536 -2
51.538 -2
51.540 -1
51.542 -1
51.545 -0
51.547 -0
51.549 1
51.551 1
51.554 1
51.556 1
51.558 1
51.560 1
51.563 1
51.565 1
51.567 1
51.569 3
51.572 3
51.574 3
51.576 3
51.578 3
51.580 3
51.583 3
51.585 3
51.587 4
51.589 3
51.592 4
51.594 4
51.596 4
51.598 4
51.601 5
51.603 5
51.605 6
51.607 5
51.610 5
51.612 5
51.614 5
51.616 5
51.619 5
51.621 4
51.623 4
51.625 5
51.628 4
51.630 4
51.632 4
51.634 4
51.637 5
51.639 4
51.641 4
51.643 4
51.646 4
51.648 3
51.650 3
51.652 3
51.655 2
51.657 2
51.659 2
51.661 1
51.664 1
51.666 1
51.668 1
51.670 0
51.673 1
51.675 -0
51.677 -0
51.679 -1
51.682 -1
51.684 -0
51.686 -0
51.688 -0
51.691 -0
51.693 0
51.695 -0
51.697 -1
51.700 -0
51.702 -1
51.704 -0
51.706 -0
51.709 0
51.711 1
51.713 1
51.715 1
51.718 1
51.720 1
51.722 1
51.724 2
51.727 2
51.729 2
51.731 2
51.733 2
51.736 3
51.738 2
51.740 2
51.742 2
51.745 2
51.747 2
51.749 1
51.751 1
51.754 1
51.756 -0
51.758 1
51.760 0
51.762 0
51.765 -0
51.767 0
51.769 -0
51.771 0
51.774 0
51.776 0
51.778 0
51.780 1
51.783 1
51.785 1
51.787 0
51.789 0
51.792 1
51.794 1
51.796 0
51.798 0
51.801 1
51.803 0
51.805 0
51.807 1
51.810 1
51.812 1
51.814 1
51.816 1
51.819 1
51.821 2
51.823 2
51.825 3
51.828 3
51.830 3
51.832 3
51.834 2
51.837 2
51.839 3
51.841 2
51.843 2
51.846 2
51.848 2
51.850 1
51.852 1
51.855 1
51.857 1
51.859 1
51.861 1
51.864 0
51.866 0
51.868 1
51.870 0
51.873 1
51.875 1
51.877 0
51.879 1
51.882 1
51.884 1
51.886 1
51.888 1
51.891 1
51.893 1
51.895 1
51.897 1
51.900 1
51.902 1
51.904 1
51.906 1
51.909 1
51.911 1
51.913 1
51.915 1
51.918 1
51.920 2
51.922 2
51.924 2
51.927 1
51.929 2
51.931 1
51.933 1
51.936 1
51.938 0
51.940 1
51.942 0
51.945 0
51.947 1
51.949 1
51.951 0
51.954 0
51.956 0
51.958 -0
51.960 -0
51.963 0
51.965 0
51.967 0
51.969 1
51.972 2
51.974 2
51.976 3
51.978 3
51.981 3
51.983 3
51.985 3
51.987 4
51.990 4
51.992 4
51.994 4
51.996 5
51.999 5
52.001 5
52.003 5
52.005 5
52.008 5
52.010 5
52.012 5
52.014 5
52.017 5
52.019 4
52.021 4
52.023 4
52.026 3
52.028 3
52.030 3
52.032 3
52.035 3
52.037 2
52.039 2
52.041 2
52.044 2
52.046 2
52.048 3
52.050 2
52.053 2
52.055 2
52.057 2
52.059 2
52.062 2
52.064 3
52.066 2
52.068 3
52.071 3
52.073 3
52.075 3
52.077 3
52.080 3
52.082 3
52.084 4
52.086 4
52.089 4
52.091 5
52.093 5
52.095 6
52.098 6
52.100 6
52.102 6
52.104 6
52.107 6
52.109 6
52.111 6
52.113 5
52.116 4
52.118 4
52.120 3
52.122 2
52.125 2
52.127 1
52.129 1
52.131 1
52.134 -0
52.136 -0
52.138 -0
52.140 -1
52.143 -1
52.145 -0
52.147 -1
52.149 -1
52.152 -1
52.154 -1
52.156 -1
52.158 -1
52.161 -1
52.163 -1
52.165 -1
52.167 -1
52.170 -1
52.172 0
52.174 0
52.177 0
52.179 2
52.181 2
52.183 2
52.186 3
52.188 3
52.190 3
52.192 4
52.195 4
52.197 5
52.199 5
52.201 4
52.204 4
52.206 5
52.208 4
52.210 4
52.213 4
52.215 4
52.217 4
52.219 4
52.222 4
52.224 4
52.226 4
52.228 3
52.231 3
52.233 3
52.235 2
52.237 2
52.240 2
52.242 2
52.244 2
52.246 2
52.249 2
52.251 1
52.253 2
52.255 1
52.258 1
52.260 1
52.262 1
52.264 1
52.267 1
52.269 1
52.271 1
52.273 1
52.276 1
52.278 1
52.280 1
52.282 1
52.285 0
52.287 0
52.289 -0
52.291 -0
52.294 -0
52.296 -0
52.298 -0
52.300 -1
52.303 -1
52.305 -1
52.307 -1
52.309 -0
52.312 0
52.314 0
52.316 0
52.318 0
52.321 1
52.323 0
52.325 -0
52.327 0
52.330 0
52.332 -1
52.334 0
52.336 -0
52.339 -0
52.341 -0
52.343 -0
52.345 -0
52.348 -0
52.350 -0
52.352 0
52.354 1
52.357 1
52.359 1
52.361 1
52.364 1
52.366 1
52.368 1
52.370 2
52.373 2
52.375 2
52.377 2
52.379 2
52.382 2
52.384 2
52.386 2
52.388 1
52.391 1
52.393 1
52.395 1
52.397 2
52.400 2
52.402 2
52.404 2
52.406 2
52.409 2
52.411 3
52.413 3
52.415 3
52.418 2
52.420 3
52.422 3
52.424 3
52.427 3
52.429 3
52.431 3
52.433 4
52.436 4
52.438 4
52.440 5
52.442 5
52.445 4
52.447 4
52.449 4
52.451 4
52.454 4
52.456 4
52.458 4
52.460 4
52.463 4
52.465 4
52.467 4
52.469 4
52.472 4
52.474 4
52.476 4
52.478 4
52.481 4
52.483 4
52.485 3
52.488 3
52.490 3
52.492 3
52.494 3
52.497 3
52.499 3
52.501 3
52.503 3
52.506 3
52.508 3
52.510 3
52.512 3
52.515 3
52.517 3
52.519 3
52.521 4
52.524 4
52.526 4
52.528 4
52.530 4
52.533 4
52.535 5
52.537 5
52.539 4
52.542 4
52.544 4
52.546 4
52.548 3
52.551 4
52.553 3
52.555 3
52.557 3
52.560 3
52.562 3
52.564 3
52.566 3
52.569 3
52.571 3
52.573 3
52.575 3
52.578 2
52.580 1
52.582 2
52.585 2
52.587 2
52.589 2
52.591 2
52.594 2
52.596 2
52.598 2
52.600 2
52.603 2
52.605 2
52.607 3
52.609 3
52.612 3
52.614 3
52.616 3
52.618 4
52.621 4
52.623 4
52.625 4
52.627 4
52.630 3
52.632 4
52.634 3
52.636 4
52.639 4
52.641 4
52.643 4
52.645 4
52.648 4
52.650 5
52.652 4
52.654 4
52.657 3
52.659 4
52.661 4
52.663 4
52.666 3
52.668 3
52.670 4
52.673 4
52.675 3
52.677 3
52.679 3
52.682 3
52.684 3
52.686 4
52.688 3
52.691 3
52.693 4
52.695 4
52.697 4
52.700 4
52.702 4
52.704 4
52.706 5
52.709 5
52.711 5
52.713 5
52.715 5
52.718 6
52.720 6
52.722 6
52.724 5
52.727 5
52.729 5
52.731 5
52.733 5
52.736 4
52.738 5
52.740 4
52.742 4
52.745 4
52.747 4
52.749 4
52.752 4
52.754 4
52.756 3
52.758 3
52.761 3
52.763 3
52.765 3
52.767 3
52.770 2
52.772 2
52.774 1
52.776 1
52.779 1
52.781 1
52.783 1
52.785 1
52.788 1
52.790 1
52.792 1
52.794 2
52.797 1
52.799 2
52.801 2
52.803 2
52.806 2
52.808 2
52.810 2
52.812 2
52.815 3
52.817 2
52.819 3
52.822 3
52.824 2
52.826 2
52.828 2
52.831 2
52.833 2
52.835 2
52.837 2
52.840 2
52.842 2
52.844 2
52.846 3
52.849 4
52.851 3
52.853 3
52.855 3
52.858 3
52.860 3
52.862 4
52.864 3
52.867 3
52.869 3
52.871 3
52.873 3
52.876 4
52.878 4
52.880 4
52.883 4
52.885 4
52.887 4
52.889 4
52.892 3
52.894 4
52.896 4
52.898 4
52.901 4
52.903 4
52.905 3
52.907 3
52.910 3
52.912 2
52.914 3
52.916 2
52.919 2
52.921 2
52.923 3
52.925 2
52.928 3
52.930 2
52.932 2
52.934 2
52.937 3
52.939 3
52.941 2
52.944 2
52.946 2
52.948 2
52.950 3
52.953 3
52.955 2
52.957 3
52.959 3
52.962 3
52.964 3
52.966 3
52.968 3
52.971 3
52.973 3
52.975 3
52.977 3
52.980 3
52.982 3
52.984 3
52.986 3
52.989 3
52.991 3
52.993 3
52.996 3
52.998 3
53.000 3
53.002 2
53.005 3
53.007 2
53.009 2
53.011 2
53.014 2
53.016 2
53.018 3
53.020 2
53.023 2
53.025 2
53.027 2
53.029 1
53.032 2
53.034 1
53.036 2
53.038 2
53.041 2
53.043 1
53.045 1
53.048 2
53.050 2
53.052 3
53.054 3
53.057 3
53.059 3
53.061 3
53.063 4
53.066 4
53.068 4
53.070 4
53.072 5
53.075 6
53.077 6
53.079 6
53.081 6
53.084 6
53.086 6
53.088 6
53.090 6
53.093 5
53.095 5
53.097 6
53.100 6
53.102 6
53.104 6
53.106 6
53.109 6
53.111 5
53.113 5
53.115 6
53.118 6
53.120 6
53.122 5
53.124 5
53.127 4
53.129 4
53.131 4
53.133 3
53.136 3
53.138 3
53.140 3
53.142 3
53.145 2
53.147 3
53.149 3
53.152 4
53.154 4
53.156 3
53.158 4
53.161 4
53.163 4
53.165 4
53.167 4
53.170 3
53.172 3
53.174 3
53.176 3
53.179 3
53.181 3
53.183 2
53.185 2
53.188 2
53.190 1
53.192 1
53.195 1
53.197 2
53.199 2
53.201 2
53.204 2
53.206 2
53.208 1
53.210 1
53.213 1
53.215 2
53.217 2
53.219 3
53.222 3
53.224 3
53.226 3
53.228 3
53.231 2
53.233 3
53.235 2
53.237 1
53.240 1
53.242 1
53.244 1
53.247 2
53.249 2
53.251 2
53.253 2
53.256 1
53.258 0
53.260 0
53.262 0
53.265 0
53.267 -0
53.269 -0
53.271 -0
53.274 -1
53.276 -1
53.278 -0
53.280 -0
53.283 -0
53.285 -0
53.287 -0
53.290 -1
53.292 -1
53.294 -1
53.296 -1
53.299 -1
53.301 -1
53.303 -1
53.305 -1
53.308 -0
53.310 -0
53.312 0
53.314 1
53.317 1
53.319 2
53.321 1
53.323 1
53.326 1
53.328 1
53.330 1
53.333 0
53.335 1
53.337 1
53.339 0
53.342 0
53.344 1
53.346 1
53.348 0
53.351 0
53.353 0
53.355 -1
53.357 -1
53.360 -1
53.362 -1
53.364 -0
53.367 -0
53.369 -0
53.371 -0
53.373 -0
53.376 0
53.378 -0
53.380 -0
53.382 1
53.385 1
53.387 1
53.389 1
53.391 1
53.394 0
53.396 1
53.398 1
53.400 2
53.403 2
53.405 2
53.407 3
53.410 3
53.412 3
53.414 3
53.416 3
53.419 4
53.421 4
53.423 4
53.425 3
53.428 3
53.430 4
53.432 4
53.434 4
53.437 4
53.439 4
53.441 4
53.443 4
53.446 4
53.448 4
53.450 4
53.453 4
53.455 4
53.457 4
53.459 3
53.462 4
53.464 4
53.466 4
53.468 4
53.471 4
53.473 4
53.475 4
53.477 4
53.480 4
53.482 4
53.484 4
53.487 4
53.489 3
53.491 3
53.493 3
53.496 3
53.498 3
53.500 4
53.502 4
53.505 4
53.507 3
53.509 3
53.511 3
53.514 3
53.516 3
53.518 3
53.521 4
53.523 4
53.525 4
53.527 4
53.530 3
53.532 4
53.534 4
53.536 4
53.539 4
53.541 4
53.543 4
53.545 4
53.548 5
53.550 4
53.552 4
53.555 5
53.557 4
53.559 4
53.561 4
53.564 3
53.566 4
53.568 4
53.570 4
53.573 3
53.575 3
53.577 3
53.579 3
53.582 3
53.584 3
53.586 2
53.588 2
53.591 2
53.593 2
53.595 2
53.598 2
53.600 2
53.602 2
53.604 2
53.607 2
53.609 2
53.611 2
53.613 3
53.616 3
53.618 2
53.620 2
53.622 3
53.625 3
53.627 2
53.629 2
53.632 2
53.634 2
53.636 2
53.638 2
53.641 2
53.643 3
53.645 2
53.647 2
53.650 3
53.652 2
53.654 2
53.656 2
53.659 2
53.661 2
53.663 2
53.666 2
53.668 2
53.670 2
53.672 2
53.675 2
53.677 2
53.679 2
53.681 3
53.684 3
53.686 2
53.688 2
53.690 2
53.693 2
53.695 2
53.697 2
53.700 1
53.702 2
53.704 2
53.706 2
53.709 2
53.711 3
53.713 3
53.715 3
53.718 3
53.720 3
53.722 3
53.725 3
53.727 3
53.729 3
53.731 3
53.734 3
53.736 4
53.738 5
53.740 4
53.743 5
53.745 4
53.747 4
53.749 4
53.752 4
53.754 4
53.756 5
53.759 5
53.761 5
53.763 5
53.765 5
53.768 5
53.770 5
53.772 5
53.774 4
53.777 5
53.779 5
53.781 5
53.783 5
53.786 4
53.788 4
53.790 4
53.793 3
53.795 4
53.797 4
53.799 3
53.802 4
53.804 4
53.806 4
53.808 3
53.811 3
53.813 4
53.815 4
53.818 3
53.820 3
53.822 4
53.824 3
53.827 3
53.829 3
53.831 3
53.833 3
53.836 3
53.838 2
53.840 3
53.842 3
53.845 2
53.847 3
53.849 2
53.852 3
53.854 3
53.856 2
53.858 3
53.861 3
53.863 3
53.865 2
53.867 2
53.870 1
53.872 1
53.874 1
53.876 0
53.879 0
53.881 -0
53.883 -0
53.886 0
53.888 -0
53.890 -1
53.892 -0
53.895 -0
53.897 -0
53.899 -0
53.901 -0
53.904 -0
53.906 0
53.908 -0
53.911 -0
53.913 0
53.915 0
53.917 -0
53.920 1
53.922 0
53.924 1
53.926 0
53.929 0
53.931 1
53.933 2
53.935 2
53.938 2
53.940 3
53.942 3
53.945 4
53.947 4
53.949 4
53.951 4
53.954 4
53.956 4
53.958 4
53.960 4
53.963 4
53.965 4
53.967 4
53.970 3
53.972 3
53.974 3
53.976 3
53.979 3
53.981 3
53.983 3
53.985 3
53.988 3
53.990 3
53.992 2
53.995 2
53.997 2
53.999 2
54.001 2
54.004 2
54.006 2
54.008 2
54.010 2
54.013 2
54.015 2
54.017 2
54.019 2
54.022 3
54.024 3
54.026 3
54.029 3
54.031 3
54.033 3
54.035 4
54.038 3
54.040 4
54.042 4
54.044 4
54.047 3
54.049 4
54.051 4
54.054 4
54.056 4
54.058 4
54.060 4
54.063 4
54.065 5
54.067 4
54.069 5
54.072 4
54.074 3
54.076 4
54.079 3
54.081 3
54.083 2
54.085 2
54.088 1
54.090 1
54.092 1
54.094 0
54.097 0
54.099 -0
54.101 -0
54.104 -1
54.106 -0
54.108 -1
54.110 -1
54.113 0
54.115 -0
54.117 -0
54.119 0
54.122 -0
54.124 -0
54.126 -0
54.129 -1
54.131 -1
54.133 -1
54.135 -1
54.138 -1
54.140 -0
54.142 -1
54.144 -0
54.147 0
54.149 0
54.151 0
54.153 1
54.156 0
54.158 1
54.160 1
54.163 2
54.165 2
54.167 2
54.169 2
54.172 2
54.174 2
54.176 2
54.178 3
54.181 3
54.183 2
54.185 2
54.188 2
54.190 2
54.192 2
54.194 2
54.197 1
54.199 1
54.201 1
54.203 1
54.206 1
54.208 2
54.210 1
54.213 2
54.215 2
54.217 2
54.219 2
54.222 2
54.224 3
54.226 3
54.228 3
54.231 3
54.233 3
54.235 3
54.238 3
54.240 3
54.242 3
54.244 3
54.247 3
54.249 4
54.251 4
54.253 3
54.256 4
54.258 4
54.260 4
54.263 5
54.265 5
54.267 5
54.269 5
54.272 4
54.274 5
54.276 4
54.278 5
54.281 5
54.283 4
54.285 4
54.288 3
54.290 3
54.292 2
54.294 1
54.297 2
54.299 2
54.301 2
54.303 3
54.306 2
54.308 2
54.310 2
54.313 2
54.315 2
54.317 2
54.319 2
54.322 2
54.324 2
54.326 2
54.329 2
54.331 2
54.333 1
54.335 2
54.338 2
54.340 2
54.342 2
54.344 2
54.347 2
54.349 2
54.351 2
54.354 2
54.356 2
54.358 2
54.360 3
54.363 3
54.365 3
54.367 2
54.369 3
54.372 3
54.374 3
54.376 4
54.379 4
54.381 3
54.383 3
54.385 2
54.388 2
54.390 2
54.392 2
54.394 2
54.397 3
54.399 3
54.401 3
54.404 3
54.406 2
54.408 2
54.410 2
54.413 2
54.415 1
54.417 0
54.419 1
54.422 0
54.424 0
54.426 0
54.429 -0
54.431 0
54.433 1
54.435 0
54.438 1
54.440 1
54.442 1
54.444 1
54.447 1
54.449 1
54.451 2
54.454 2
54.456 1
54.458 1
54.460 2
54.463 2
54.465 2
54.467 3
54.470 2
54.472 3
54.474 4
54.476 4
54.479 4
54.481 4
54.483 3
54.485 3
54.488 3
54.490 4
54.492 5
54.495 4
54.497 4
54.499 4
54.501 3
54.504 3
54.506 3
54.508 2
54.510 2
54.513 2
54.515 2
54.517 2
54.520 1
54.522 1
54.524 1
54.526 2
54.529 1
54.531 1
54.533 2
54.536 2
54.538 2
54.540 2
54.542 2
54.545 2
54.547 2
54.549 1
54.551 1
54.554 2
54.556 1
54.558 1
54.561 1
54.563 2
54.565 1
54.567 2
54.570 2
54.572 2
54.574 2
54.576 2
54.579 3
54.581 3
54.583 3
54.586 3
54.588 3
54.590 4
54.592 4
54.595 4
54.597 4
54.599 4
54.602 4
54.604 4
54.606 3
54.608 3
54.611 3
54.613 3
54.615 3
54.617 3
54.620 3
54.622 3
54.624 3
54.627 3
54.629 3
54.631 3
54.633 2
54.636 3
54.638 2
54.640 2
54.642 2
54.645 2
54.647 2
54.649 2
54.652 2
54.654 2
54.656 2
54.658 2
54.661 2
54.663 2
54.665 2
54.668 2
54.670 2
54.672 3
54.674 2
54.677 3
54.679 3
54.681 3
54.683 3
54.686 4
54.688 4
54.690 4
54.693 4
54.695 4
54.697 5
54.699 5
54.702 5
54.704 5
54.706 5
54.709 5
54.711 5
54.713 5
54.715 5
54.718 6
54.720 5
54.722 5
54.724 6
54.727 6
54.729 5
54.731 6
54.734 6
54.736 5
54.738 5
54.740 6
54.743 5
54.745 5
54.747 5
54.750 5
54.752 5
54.754 5
54.756 4
54.759 4
54.761 3
54.763 3
54.765 4
54.768 4
54.770 4
54.772 3
54.775 2
54.777 2
54.779 1
54.781 1
54.784 -0
54.786 0
54.788 1
54.791 0
54.793 1
54.795 0
54.797 0
54.800 1
54.802 1
54.804 1
54.806 1
54.809 1
54.811 1
54.813 1
54.816 1
54.818 1
54.820 2
54.822 2
54.825 2
54.827 2
54.829 3
54.832 2
54.834 2
54.836 2
54.838 1
54.841 2
54.843 2
54.845 2
54.847 2
54.850 2
54.852 2
54.854 2
54.857 2
54.859 2
54.861 2
54.863 2
54.866 2
54.868 2
54.870 2
54.873 1
54.875 1
54.877 0
54.879 0
54.882 0
54.884 0
54.886 0
54.889 1
54.891 1
54.893 1
54.895 2
54.898 2
54.900 2
54.902 2
54.904 3
54.907 3
54.909 3
54.911 2
54.914 2
54.916 2
54.918 2
54.920 2
54.923 2
54.925 2
54.927 2
54.930 3
54.932 3
54.934 2
54.936 2
54.939 2
54.941 2
54.943 3
54.946 3
54.948 3
54.950 3
54.952 3
54.955 3
54.957 2
54.959 3
54.961 2
54.964 2
54.966 2
54.968 1
54.971 1
54.973 1
54.975 -0
54.977 0
54.980 1
54.982 1
54.984 1
54.987 2
54.989 2
54.991 2
54.993 3
54.996 3
54.998 3
55.000 3
55.003 3
55.005 3
55.007 3
55.009 3
55.012 3
55.014 3
55.016 2
55.018 2
55.021 2
55.023 2
55.025 2
55.028 2
55.030 2
55.032 2
55.034 2
55.037 2
55.039 2
55.041 2
55.044 2
55.046 2
55.048 1
55.050 1
55.053 1
55.055 2
55.057 1
55.060 2
55.062 1
55.064 1
55.066 1
55.069 1
55.071 1
55.073 1
55.075 1
55.078 1
55.080 2
55.082 3
55.085 3
55.087 3
55.089 3
55.091 3
55.094 4
55.096 4
55.098 4
55.101 4
55.103 4
55.105 4
55.107 4
55.110 4
55.112 4
55.114 4
55.117 3
55.119 2
55.121 2
55.123 3
55.126 3
55.128 3
55.130 3
55.133 2
55.135 2
55.137 2
55.139 2
55.142 2
55.144 2
55.146 2
55.148 2
55.151 2
55.153 2
55.155 1
55.158 1
55.160 1
55.162 1
55.164 1
55.167 0
55.169 0
55.171 0
55.174 0
55.176 0
55.178 0
55.180 -1
55.183 -1
55.185 -1
55.187 -1
55.190 -1
55.192 -1
55.194 -1
55.196 -1
55.199 -1
55.201 -1
55.203 -0
55.206 -0
55.208 -0
55.210 -0
55.212 0
55.215 1
55.217 1
55.219 1
55.222 1
55.224 2
55.226 2
55.228 2
55.231 2
55.233 2
55.235 2
55.238 2
55.240 3
55.242 3
55.244 3
55.247 3
55.249 2
55.251 3
55.253 3
55.256 3
55.258 3
55.260 4
55.263 4
55.265 4
55.267 5
55.269 5
55.272 5
55.274 4
55.276 4
55.279 4
55.281 3
55.283 3
55.285 3
55.288 3
55.290 2
55.292 2
55.295 2
55.297 1
55.299 1
55.301 1
55.304 1
55.306 2
55.308 2
55.311 2
55.313 1
55.315 2
55.317 1
55.320 1
55.322 1
55.324 1
55.327 1
55.329 1
55.331 1
55.333 1
55.336 1
55.338 1
55.340 1
55.343 1
55.345 -0
55.347 0
55.349 0
55.352 -0
55.354 0
55.356 1
55.359 1
55.361 2
55.363 2
55.365 2
55.368 2
55.370 2
55.372 2
55.375 2
55.377 2
55.379 1
55.381 2
55.384 1
55.386 1
55.388 1
55.391 1
55.393 1
55.395 2
55.397 1
55.400 1
55.402 1
55.404 1
55.406 1
55.409 1
55.411 1
55.413 1
55.416 1
55.418 1
55.420 1
55.422 2
55.425 2
55.427 2
55.429 2
55.432 1
55.434 1
55.436 1
55.438 1
55.441 1
55.443 1
55.445 1
55.448 1
55.450 1
55.452 1
55.454 1
55.457 1
55.459 2
55.461 2
55.464 2
55.466 2
55.468 2
55.470 2
55.473 2
55.475 2
55.477 2
55.480 2
55.482 2
55.484 2
55.486 2
55.489 1
55.491 2
55.493 2
55.496 2
55.498 2
55.500 2
55.502 2
55.505 2
55.507 2
55.509 2
55.512 2
55.514 2
55.516 1
55.518 2
55.521 2
55.523 2
55.525 2
55.528 1
55.530 0
55.532 0
55.534 -0
55.537 -0
55.539 0
55.541 0
55.544 0
55.546 1
55.548 1
55.550 1
55.553 1
55.555 2
55.557 1
55.560 2
55.562 2
55.564 1
55.566 1
55.569 1
55.571 1
55.573 2
55.576 1
55.578 1
55.580 1
55.582 2
55.585 1
55.587 2
55.589 2
55.592 2
55.594 3
55.596 3
55.598 3
55.601 3
55.603 3
55.605 4
55.608 4
55.610 4
55.612 4
55.614 3
55.617 3
55.619 3
55.621 3
55.624 3
55.626 3
55.628 3
55.630 2
55.633 2
55.635 2
55.637 2
55.640 2
55.642 3
55.644 3
55.646 3
55.649 3
55.651 3
55.653 3
55.656 3
55.658 2
55.660 2
55.662 2
55.665 1
55.667 1
55.669 1
55.672 0
55.674 -0
55.676 -0
55.678 -0
55.681 -1
55.683 -0
55.685 0
55.688 1
55.690 1
55.692 1
55.695 2
55.697 1
55.699 1
55.701 1
55.704 1
55.706 1
55.708 1
55.711 1
55.713 0
55.715 0
55.717 1
55.720 1
55.722 0
55.724 0
55.727 0
55.729 1
55.731 1
55.733 1
55.736 1
55.738 2
55.740 1
55.743 1
55.745 1
55.747 2
55.749 1
55.752 2
55.754 2
55.756 1
55.759 1
55.761 1
55.763 1
55.765 1
55.768 1
55.770 0
55.772 1
55.775 0
55.777 0
55.779 1
55.781 1
55.784 2
55.786 2
55.788 2
55.791 2
55.793 2
55.795 1
55.797 1
55.800 1
55.802 1
55.804 -0
55.807 -0
55.809 0
55.811 0
55.813 0
55.816 1
55.818 1
55.820 1
55.823 1
55.825 1
55.827 2
55.829 2
55.832 2
55.834 2
55.836 2
55.839 2
55.841 2
55.843 2
55.846 2
55.848 3
55.850 3
55.852 3
55.855 3
55.857 3
55.859 3
55.862 3
55.864 3
55.866 3
55.868 4
55.871 4
55.873 3
55.875 3
55.878 4
55.880 3
55.882 3
55.884 4
55.887 3
55.889 2
55.891 2
55.894 1
55.896 1
55.898 1
55.900 1
55.903 1
55.905 1
55.907 0
55.910 -0
55.912 0
55.914 1
55.916 1
55.919 1
55.921 1
55.923 1
55.926 2
55.928 2
55.930 2
55.933 1
55.935 1
55.937 1
55.939 1
55.942 0
55.944 0
55.946 1
55.949 1
55.951 2
55.953 2
55.955 2
55.958 2
55.960 2
55.962 2
55.965 2
55.967 2
55.969 2
55.971 3
55.974 3
55.976 3
55.978 3
55.981 4
55.983 4
55.985 4
55.987 4
55.990 4
55.992 4
55.994 4
55.997 4
55.999 4
56.001 4
56.003 4
56.006 4
56.008 4
56.010 4
56.013 4
56.015 4
56.017 4
56.020 4
56.022 4
56.024 4
56.026 4
56.029 4
56.031 4
56.033 4
56.036 4
56.038 4
56.040 4
56.042 3
56.045 3
56.047 3
56.049 3
56.052 3
56.054 2
56.056 1
56.058 1
56.061 1
56.063 0
56.065 -0
56.068 -0
56.070 1
56.072 1
56.075 0
56.077 1
56.079 1
56.081 2
56.084 3
56.086 2
56.088 2
56.091 2
56.093 2
56.095 2
56.097 3
56.100 2
56.102 1
56.104 1
56.107 1
56.109 1
56.111 1
56.113 1
56.116 1
56.118 1
56.120 1
56.123 2
56.125 1
56.127 2
56.130 2
56.132 2
56.134 2
56.136 2
56.139 2
56.141 2
56.143 2
56.146 2
56.148 2
56.150 2
56.152 1
56.155 1
56.157 1
56.159 1
56.162 1
56.164 1
56.166 1
56.168 1
56.171 1
56.173 1
56.175 1
56.178 1
56.180 2
56.182 2
56.185 1
56.187 1
56.189 1
56.191 1
56.194 1
56.196 1
56.198 1
56.201 1
56.203 0
56.205 -0
56.207 -0
56.210 0
56.212 1
56.214 1
56.217 1
56.219 2
56.221 2
56.223 1
56.226 1
56.228 1
56.230 1
56.233 2
56.235 2
56.237 3
56.240 3
56.242 3
56.244 4
56.246 4
56.249 4
56.251 4
56.253 4
56.256 4
56.258 4
56.260 4
56.262 3
56.265 3
56.267 3
56.269 4
56.272 4
56.274 4
56.276 4
56.279 4
56.281 4
56.283 4
56.285 4
56.288 4
56.290 3
56.292 3
56.295 4
56.297 4
56.299 4
56.301 3
56.304 3
56.306 3
56.308 3
56.311 4
56.313 4
56.315 4
56.317 3
56.320 3
56.322 3
56.324 3
56.327 3
56.329 3
56.331 4
56.334 4
56.336 4
56.338 4
56.340 3
56.343 3
56.345 3
56.347 3
56.350 3
56.352 3
56.354 2
56.356 2
56.359 2
56.361 2
56.363 2
56.366 2
56.368 2
56.370 2
56.373 3
56.375 2
56.377 2
56.379 2
56.382 1
56.384 2
56.386 2
56.389 2
56.391 2
56.393 2
56.395 1
56.398 1
56.400 1
56.402 1
56.405 1
56.407 1
56.409 0
56.412 1
56.414 0
56.416 0
56.418 0
56.421 0
56.423 0
56.425 0
56.428 1
56.430 1
56.432 1
56.434 0
56.437 0
56.439 0
56.441 0
56.444 -1
56.446 -1
56.448 -1
56.451 -1
56.453 -1
56.455 -1
56.457 -1
56.460 -1
56.462 -1
56.464 -1
56.467 -1
56.469 -1
56.471 -1
56.473 -1
56.476 -1
56.478 -1
56.480 -1
56.483 -1
56.485 -0
56.487 -0
56.490 -0
56.492 -1
56.494 -0
56.496 -1
56.499 -1
56.501 -1
56.503 -1
56.506 -0
56.508 0
56.510 1
56.513 0
56.515 1
56.517 2
56.519 2
56.522 2
56.524 3
56.526 3
56.529 3
56.531 3
56.533 3
56.535 3
56.538 3
56.540 2
56.542 3
56.545 3
56.547 3
56.549 2
56.552 3
56.554 2
56.556 3
56.558 2
56.561 1
56.563 1
56.565 1
56.568 0
56.570 0
56.572 -0
56.574 -1
56.577 -0
56.579 -1
56.581 -1
56.584 -2
56.586 -1
56.588 -1
56.591 -2
56.593 -2
56.595 -3
56.597 -2
56.600 -2
56.602 -2
56.604 -1
56.607 -1
56.609 -1
56.611 -1
56.614 -1
56.616 -1
56.618 -1
56.620 -0
56.623 -0
56.625 1
56.627 1
56.630 1
56.632 1
56.634 2
56.636 2
56.639 2
56.641 2
56.643 2
56.646 2
56.648 2
56.650 2
56.653 2
56.655 2
56.657 2
56.659 2
56.662 2
56.664 2
56.666 2
56.669 2
56.671 2
56.673 2
56.676 2
56.678 2
56.680 3
56.682 3
56.685 2
56.687 2
56.689 2
56.692 2
56.694 2
56.696 2
56.699 2
56.701 2
56.703 3
56.705 3
56.708 3
56.710 2
56.712 2
56.715 3
56.717 3
56.719 3
56.721 3
56.724 3
56.726 3
56.728 4
56.731 3
56.733 3
56.735 3
56.738 3
56.740 2
56.742 2
56.744 2
56.747 1
56.749 1
56.751 1
56.754 0
56.756 0
56.758 1
56.761 1
56.763 1
56.765 1
56.767 0
56.770 1
56.772 0
56.774 0
56.777 1
56.779 1
56.781 1
56.784 1
56.786 1
56.788 -0
56.790 -0
56.793 0
56.795 0
56.797 1
56.800 1
56.802 1
56.804 1
56.807 2
56.809 1
56.811 2
56.813 2
56.816 2
56.818 2
56.820 2
56.823 2
56.825 2
56.827 1
56.829 1
56.832 1
56.834 1
56.836 1
56.839 1
56.841 2
56.843 1
56.846 1
56.848 1
56.850 1
56.852 0
56.855 1
56.857 0
56.859 0
56.862 -0
56.864 -0
56.866 -0
56.869 -0
56.871 -1
56.873 -0
56.875 1
56.878 0
56.880 1
56.882 1
56.885 1
56.887 1
56.889 2
56.892 2
56.894 2
56.896 3
56.898 2
56.901 2
56.903 2
56.905 2
56.908 2
56.910 3
56.912 2
56.915 2
56.917 2
56.919 1
56.921 2
56.924 1
56.926 1
56.928 1
56.931 2
56.933 1
56.935 2
56.938 2
56.940 3
56.942 3
56.944 3
56.947 3
56.949 3
56.951 3
56.954 2
56.956 2
56.958 1
56.961 1
56.963 1
56.965 1
56.967 0
56.970 1
56.972 1
56.974 1
56.977 1
56.979 2
56.981 2
56.984 2
56.986 3
56.988 3
56.990 3
56.993 4
56.995 3
56.997 3
57.000 3
57.002 3
57.004 3
57.007 3
57.009 3
57.011 3
57.013 3
57.016 2
57.018 2
57.020 2
57.023 1
57.025 2
57.027 2
57.030 2
57.032 2
57.034 2
57.036 2
57.039 2
57.041 3
57.043 3
57.046 3
57.048 3
57.050 3
57.053 2
57.055 2
57.057 1
57.059 1
57.062 1
57.064 -0
57.066 0
57.069 0
57.071 -0
57.073 -0
57.076 -0
57.078 -0
57.080 1
57.082 0
57.085 0
57.087 1
57.089 0
57.092 0
57.094 0
57.096 0
57.099 1
57.101 0
57.103 0
57.105 -0
57.108 0
57.110 0
57.112 -0
57.115 0
57.117 0
57.119 0
57.122 0
57.124 0
57.126 0
57.128 1
57.131 1
57.133 1
57.135 2
57.138 2
57.140 2
57.142 2
57.145 2
57.147 2
57.149 2
57.152 2
57.154 1
57.156 1
57.158 1
57.161 2
57.163 2
57.165 1
57.168 1
57.170 2
57.172 2
57.175 1
57.177 1
57.179 1
57.181 1
57.184 1
57.186 1
57.188 0
57.191 0
57.193 -0
57.195 -1
57.198 -1
57.200 -1
57.202 -1
57.204 -0
57.207 -1
57.209 -1
57.211 -1
57.214 -1
57.216 -1
57.218 -0
57.221 -0
57.223 0
57.225 0
57.227 1
57.230 1
57.232 1
57.234 1
57.237 0
57.239 0
57.241 0
57.244 0
57.246 1
57.248 1
57.251 2
57.253 2
57.255 2
57.257 2
57.260 3
57.262 3
57.264 3
57.267 4
57.269 4
57.271 4
57.274 4
57.276 4
57.278 4
57.280 4
57.283 4
57.285 4
57.287 4
57.290 4
57.292 3
57.294 4
57.297 4
57.299 3
57.301 3
57.303 4
57.306 5
57.308 5
57.310 5
57.313 5
57.315 5
57.317 5
57.320 5
57.322 5
57.324 5
57.327 5
57.329 5
57.331 4
57.333 4
57.336 4
57.338 4
57.340 3
57.343 3
57.345 3
57.347 3
57.350 4
57.352 4
57.354 3
57.356 3
57.359 3
57.361 2
57.363 2
57.366 2
57.368 2
57.370 2
57.373 2
57.375 2
57.377 2
57.379 2
57.382 1
57.384 1
57.386 1
57.389 1
57.391 -0
57.393 -0
57.396 -1
57.398 -1
57.400 -1
57.403 -1
57.405 -1
57.407 -1
57.409 -0
57.412 -0
57.414 -0
57.416 -1
57.419 -1
57.421 -1
57.423 -1
57.426 -1
57.428 -1
57.430 -1
57.432 -1
57.435 -1
57.437 -1
57.439 -1
57.442 -1
57.444 -1
57.446 -1
57.449 -1
57.451 -1
57.453 -1
57.456 -1
57.458 -1
57.460 -0
57.462 -1
57.465 -0
57.467 -0
57.469 -0
57.472 0
57.474 1
57.476 0
57.479 -0
57.481 -0
57.483 -0
57.485 0
57.488 0
57.490 1
57.492 0
57.495 0
57.497 1
57.499 1
57.502 1
57.504 2
57.506 1
57.509 2
57.511 2
57.513 2
57.515 2
57.518 3
57.520 2
57.522 3
57.525 3
57.527 3
57.529 3
57.532 3
57.534 3
57.536 3
57.539 3
57.541 3
57.543 3
57.545 3
57.548 3
57.550 3
57.552 3
57.555 3
57.557 3
57.559 2
57.562 2
57.564 3
57.566 2
57.568 2
57.571 2
57.573 2
57.575 1
57.578 2
57.580 1
57.582 1
57.585 1
57.587 1
57.589 1
57.592 1
57.594 2
57.596 2
57.598 2
57.601 3
57.603 3
57.605 3
57.608 2
57.610 2
57.612 2
57.615 3
57.617 3
57.619 3
57.622 3
57.624 2
57.626 2
57.628 3
57.631 2
57.633 3
57.635 4
57.638 3
57.640 3
57.642 3
57.645 2
57.647 3
57.649 3
57.652 3
57.654 3
57.656 3
57.658 2
57.661 2
57.663 2
57.665 2
57.668 3
57.670 2
57.672 2
57.675 2
57.677 1
57.679 1
57.682 1
57.684 1
57.686 0
57.688 0
57.691 1
57.693 1
57.695 1
57.698 1
57.700 2
57.702 1
57.705 1
57.707 1
57.709 1
57.711 1
57.714 1
57.716 2
57.718 2
57.721 2
57.723 2
57.725 1
57.728 2
57.730 2
57.732 2
57.735 2
57.737 2
57.739 2
57.741 2
57.744 1
57.746 1
57.748 1
57.751 2
57.753 2
57.755 3
57.758 2
57.760 2
57.762 2
57.765 2
57.767 3
57.769 3
57.771 3
57.774 3
57.776 3
57.778 3
57.781 3
57.783 3
57.785 3
57.788 3
57.790 3
57.792 3
57.795 4
57.797 4
57.799 4
57.801 4
57.804 3
57.806 3
57.808 3
57.811 3
57.813 3
57.815 3
57.818 3
57.820 3
57.822 3
57.825 3
57.827 3
57.829 3
57.832 2
57.834 2
57.836 2
57.838 2
57.841 2
57.843 2
57.845 2
57.848 3
57.850 2
57.852 2
57.855 3
57.857 3
57.859 2
57.862 3
57.864 2
57.866 2
57.868 1
57.871 1
57.873 1
57.875 1
57.878 0
57.880 -0
57.882 0
57.885 1
57.887 1
57.889 2
57.892 1
57.894 1
57.896 2
57.898 2
57.901 1
57.903 1
57.905 1
57.908 1
57.910 1
57.912 1
57.915 -0
57.917 0
57.919 0
57.922 -0
57.924 0
57.926 0
57.928 0
57.931 0
57.933 1
57.935 0
57.938 0
57.940 0
57.942 1
57.945 1
57.947 1
57.949 1
57.952 2
57.954 1
57.956 1
57.958 1
57.961 2
57.963 1
57.965 1
57.968 2
57.970 1
57.972 2
57.975 2
57.977 2
57.979 2
57.982 3
57.984 2
57.986 3
57.989 4
57.991 4
57.993 4
57.995 4
57.998 3
58.000 3
58.002 3
58.005 3
58.007 3
58.009 4
58.012 3
58.014 3
58.016 3
58.019 3
58.021 3
58.023 3
58.025 2
58.028 2
58.030 2
58.032 2
58.035 2
58.037 1
58.039 1
58.042 1
58.044 1
58.046 1
58.049 1
58.051 1
58.053 0
58.056 0
58.058 -0
58.060 -0
58.062 -0
58.065 -0
58.067 -0
58.069 -1
58.072 -1
58.074 -1
58.076 -1
58.079 -1
58.081 -1
58.083 -0
58.086 -0
58.088 -1
58.090 -1
58.092 -0
58.095 -0
58.097 -0
58.099 -0
58.102 -1
58.104 -0
58.106 1
58.109 1
58.111 1
58.113 1
58.116 1
58.118 1
58.120 1
58.123 1
58.125 1
58.127 1
58.129 1
58.132 2
58.134 2
58.136 2
58.139 2
58.141 3
58.143 2
58.146 3
58.148 3
58.150 3
58.153 3
58.155 3
58.157 2
58.160 3
58.162 3
58.164 3
58.166 3
58.169 3
58.171 3
58.173 3
58.176 3
58.178 3
58.180 4
58.183 4
58.185 4
58.187 4
58.190 4
58.192 4
58.194 4
58.197 5
58.199 4
58.201 4
58.203 4
58.206 3
58.208 3
58.210 4
58.213 3
58.215 3
58.217 2
58.220 2
58.222 2
58.224 2
58.227 2
58.229 2
58.231 2
58.234 3
58.236 3
58.238 3
58.240 2
58.243 2
58.245 2
58.247 2
58.250 1
58.252 1
58.254 1
58.257 1
58.259 1
58.261 0
58.264 -0
58.266 1
58.268 0
58.271 1
58.273 1
58.275 2
58.277 1
58.280 0
58.282 1
58.284 1
58.287 2
58.289 2
58.291 2
58.294 2
58.296 2
58.298 3
58.301 3
58.303 2
58.305 2
58.308 2
58.310 1
58.312 1
58.314 1
58.317 1
58.319 1
58.321 1
58.324 1
58.326 2
58.328 2
58.331 2
58.333 2
58.335 2
58.338 2
58.340 1
58.342 1
58.345 1
58.347 1
58.349 0
58.351 0
58.354 0
58.356 0
58.358 1
58.361 1
58.363 1
58.365 1
58.368 2
58.370 2
58.372 2
58.375 2
58.377 3
58.379 2
58.382 2
58.384 2
58.386 3
58.388 3
58.391 3
58.393 3
58.395 3
58.398 3
58.400 2
58.402 1
58.405 1
58.407 0
58.409 0
58.412 0
58.414 0
58.416 0
58.419 1
58.421 1
58.423 1
58.426 1
58.428 0
58.430 -0
58.432 -0
58.435 -1
58.437 -0
58.439 -1
58.442 -0
58.444 -1
58.446 -1
58.449 -1
58.451 -1
58.453 -1
58.456 -2
58.458 -1
58.460 -1
58.463 -1
58.465 -1
58.467 -0
58.469 -0
58.472 -0
58.474 -0
58.476 -0
58.479 0
58.481 0
58.483 -0
58.486 0
58.488 1
58.490 1
58.493 1
58.495 1
58.497 1
58.500 2
58.502 1
58.504 1
58.507 2
58.509 2
58.511 2
58.513 3
58.516 3
58.518 3
58.520 4
58.523 3
58.525 4
58.527 4
58.530 4
58.532 4
58.534 4
58.537 4
58.539 4
58.541 4
58.544 4
58.546 4
58.548 4
58.551 3
58.553 3
58.555 3
58.557 3
58.560 3
58.562 2
58.564 2
58.567 2
58.569 2
58.571 2
58.574 2
58.576 2
58.578 2
58.581 2
58.583 2
58.585 2
58.588 1
58.590 1
58.592 1
58.595 1
58.597 1
58.599 1
58.601 1
58.604 0
58.606 -0
58.608 -1
58.611 0
58.613 -0
58.615 -1
58.618 -1
58.620 -1
58.622 -2
58.625 -1
58.627 -1
58.629 -1
58.632 -1
58.634 -1
58.636 -1
58.639 -1
58.641 -0
58.643 -0
58.645 1
58.648 1
58.650 2
58.652 2
58.655 2
58.657 2
58.659 3
58.662 3
58.664 3
58.666 3
58.669 3
58.671 3
58.673 3
58.676 4
58.678 4
58.680 5
58.683 4
58.685 5
58.687 5
58.689 5
58.692 5
58.694 5
58.696 5
58.699 4
58.701 4
58.703 4
58.706 4
58.708 4
58.710 4
58.713 4
58.715 4
58.717 3
58.720 2
58.722 1
58.724 1
58.727 1
58.729 1
58.731 1
58.734 0
58.736 1
58.738 1
58.740 1
58.743 2
58.745 2
58.747 2
58.750 2
58.752 2
58.754 2
58.757 2
58.759 2
58.761 2
58.764 2
58.766 2
58.768 2
58.771 2
58.773 2
58.775 2
58.778 2
58.780 3
58.782 3
58.784 3
58.787 3
58.789 3
58.791 3
58.794 3
58.796 3
58.798 3
58.801 3
58.803 3
58.805 3
58.808 3
58.810 4
58.812 4
58.815 4
58.817 4
58.819 3
58.822 3
58.824 2
58.826 2
58.829 2
58.831 2
58.833 2
58.835 2
58.838 2
58.840 2
58.842 2
58.845 2
58.847 2
58.849 2
58.852 1
58.854 1
58.856 1
58.859 1
58.861 1
58.863 1
58.866 1
58.868 1
58.870 1
58.873 0
58.875 0
58.877 0
58.880 -0
58.882 -1
58.884 -1
58.886 -1
58.889 -1
58.891 -1
58.893 -1
58.896 -1
58.898 0
58.900 0
58.903 1
58.905 1
58.907 1
58.910 2
58.912 2
58.914 2
58.917 3
58.919 3
58.921 2
58.924 3
58.926 3
58.928 3
58.931 3
58.933 3
58.935 3
58.938 3
58.940 4
58.942 4
58.944 4
58.947 4
58.949 3
58.951 4
58.954 4
58.956 3
58.958 3
58.961 3
58.963 3
58.965 3
58.968 3
58.970 2
58.972 2
58.975 1
58.977 1
58.979 1
58.982 1
58.984 0
58.986 -0
58.989 0
58.991 0
58.993 1
58.996 1
58.998 1
59.000 1
59.002 1
59.005 1
59.007 1
59.009 1
59.012 0
59.014 1
59.016 1
59.019 1
59.021 1
59.023 1
59.026 1
59.028 2
59.030 2
59.033 2
59.035 2
59.037 2
59.040 2
59.042 3
59.044 2
59.047 2
59.049 2
59.051 2
59.054 1
59.056 1
59.058 1
59.060 0
59.063 0
59.065 0
59.067 0
59.070 1
59.072 0
59.074 0
59.077 0
59.079 -1
59.081 -1
59.084 -0
59.086 -0
59.088 -0
59.091 0
59.093 -0
59.095 -0
59.098 0
59.100 -0
59.102 0
59.105 1
59.107 1
59.109 1
59.112 1
59.114 1
59.116 1
59.118 2
59.121 2
59.123 2
59.125 3
59.128 3
59.130 2
59.132 3
59.135 3
59.137 3
59.139 3
59.142 3
59.144 3
59.146 4
59.149 4
59.151 3
59.153 3
59.156 3
59.158 2
59.160 3
59.163 3
59.165 3
59.167 3
59.170 3
59.172 3
59.174 3
59.177 3
59.179 3
59.181 3
59.183 2
59.186 2
59.188 3
59.190 3
59.193 3
59.195 3
59.197 3
59.200 3
59.202 3
59.204 3
59.207 4
59.209 4
59.211 4
59.214 3
59.216 3
59.218 4
59.221 3
59.223 3
59.225 3
59.228 2
59.230 2
59.232 3
59.235 3
59.237 3
59.239 3
59.242 3
59.244 3
59.246 4
59.249 3
59.251 3
59.253 4
59.255 3
59.258 3
59.260 2
59.262 2
59.265 2
59.267 2
59.269 1
59.272 0
59.274 1
59.276 1
59.279 1
59.281 0
59.283 0
59.286 1
59.288 1
59.290 -0
59.293 0
59.295 0
59.297 0
59.300 1
59.302 1
59.304 1
59.307 1
59.309 2
59.311 2
59.314 2
59.316 1
59.318 1
59.321 2
59.323 2
59.325 2
59.327 2
59.330 2
59.332 2
59.334 2
59.337 3
59.339 2
59.341 2
59.344 2
59.346 2
59.348 2
59.351 3
59.353 3
59.355 3
59.358 3
59.360 3
59.362 2
59.365 2
59.367 2
59.369 2
59.372 1
59.374 1
59.376 1
59.379 1
59.381 1
59.383 1
59.386 0
59.388 0
59.390 0
59.393 1
59.395 -0
59.397 -0
59.400 0
59.402 -0
59.404 -0
59.406 -0
59.409 -1
59.411 -1
59.413 -0
59.416 -0
59.418 -0
59.420 -1
59.423 -1
59.425 -1
59.427 -1
59.430 -1
59.432 -0
59.434 -0
59.437 -1
59.439 -1
59.441 -0
59.444 -1
59.446 -1
59.448 -0
59.451 -0
59.453 0
59.455 1
59.458 1
59.460 1
59.462 1
59.465 2
59.467 2
59.469 3
59.472 2
59.474 3
59.476 3
59.479 3
59.481 3
59.483 3
59.486 4
59.488 4
59.490 3
59.492 3
59.495 4
59.497 3
59.499 3
59.502 3
59.504 3
59.506 3
59.509 3
59.511 3
59.513 2
59.516 3
59.518 3
59.520 2
59.523 2
59.525 2
59.527 1
59.530 1
59.532 1
59.534 -0
59.537 -0
59.539 -0
59.541 -1
59.544 -1
59.546 -1
59.548 -1
59.551 -1
59.553 -1
59.555 -0
59.558 -1
59.560 0
59.562 -0
59.565 -0
59.567 0
59.569 -0
59.572 0
59.574 1
59.576 0
59.579 0
59.581 0
59.583 0
59.585 1
59.588 1
59.590 1
59.592 1
59.595 1
59.597 1
59.599 1
59.602 1
59.604 1
59.606 2
59.609 2
59.611 2
59.613 2
59.616 2
59.618 2
59.620 2
59.623 2
59.625 2
59.627 2
59.630 3
59.632 2
59.634 2
59.637 2
59.639 1
59.641 2
59.644 3
59.646 2
59.648 3
59.651 3
59.653 3
59.655 3
59.658 3
59.660 2
59.662 2
59.665 2
59.667 1
59.669 1
59.672 1
59.674 1
59.676 1
59.679 1
59.681 1
59.683 1
59.686 1
59.688 1
59.690 1
59.692 2
59.695 1
59.697 1
59.699 1
59.702 1
59.704 1
59.706 1
59.709 1
59.711 1
59.713 1
59.716 1
59.718 1
59.720 1
59.723 0
59.725 1
59.727 0
59.730 0
59.732 0
59.734 0
59.737 -0
59.739 0
59.741 -0
59.744 -0
59.746 -0
59.748 -0
59.751 -0
59.753 -0
59.755 0
59.758 0
59.760 1
59.762 1
59.765 0
59.767 0
59.769 -0
59.772 -1
59.774 -1
59.776 0
59.779 0
59.781 1
59.783 1
59.786 1
59.788 2
59.790 2
59.793 2
59.795 2
59.797 2
59.800 2
59.802 1
59.804 1
59.807 1
59.809 1
59.811 1
59.814 -0
59.816 -1
59.818 -0
59.820 -1
59.823 -1
59.825 -2
59.827 -2
59.830 -2
59.832 -1
59.834 -1
59.837 -1
59.839 -1
59.841 -1
59.844 -1
59.846 -1
59.848 -1
59.851 -0
59.853 0
59.855 1
59.858 1
59.860 1
59.862 2
59.865 2
59.867 2
59.869 2
59.872 2
59.874 2
59.876 2
59.879 2
59.881 3
59.883 3
59.886 4
59.888 4
59.890 3
59.893 3
59.895 3
59.897 3
59.900 4
59.902 4
59.904 4
59.907 4
59.909 3
59.911 3
59.914 3
59.916 3
59.918 2
59.921 2
59.923 2
59.925 2
59.928 2
59.930 2
59.932 3
59.935 4
59.937 4
59.939 4
59.942 4
59.944 4
59.946 4
59.949 4
59.951 4
59.953 4
59.956 4
59.958 4
59.960 4
59.963 4
59.965 4
59.967 4
59.970 3
59.972 3
59.974 3
59.977 3
59.979 3
59.981 2
59.983 2
59.986 2
59.988 2
59.990 2
59.993 2
59.995 1
59.997 1
60.000 1
60.002 1
60.004 1
60.007 1
60.009 0
60.011 0
60.014 -0
60.016 -1
60.018 -0
60.021 -1
60.023 -1
60.025 -2
60.028 -2
60.030 -1
60.032 -1
60.035 -0
60.037 -1
60.039 -0
60.042 0
60.044 -0
60.046 0
60.049 0
60.051 0
60.053 1
60.056 0
60.058 0
60.060 1
60.063 1
60.065 1
60.067 1
60.070 1
60.072 1
60.074 2
60.077 2
60.079 2
60.081 3
60.084 3
60.086 2
60.088 2
60.091 2
60.093 3
60.095 3
60.098 3
60.100 2
60.102 2
60.105 2
60.107 2
60.109 2
60.112 2
60.114 2
60.116 2
60.119 2
60.121 1
60.123 2
60.126 2
60.128 1
60.130 1
60.133 1
60.135 1
60.137 2
60.140 2
60.142 1
60.144 1
60.147 2
60.149 2
60.151 2
60.154 2
60.156 2
60.158 2
60.161 2
60.163 2
60.165 2
60.168 2
60.170 2
60.172 2
60.175 2
60.177 2
60.179 2
60.182 2
60.184 1
60.186 1
60.189 1
60.191 0
60.193 -0
60.196 0
60.198 0
60.200 0
60.203 1
60.205 1
60.207 1
60.210 1
60.212 1
60.214 2
60.217 2
60.219 2
60.221 2
60.224 2
60.226 2
60.228 3
60.231 3
60.233 3
60.235 3
60.238 4
60.240 4
60.242 4
60.245 4
60.247 4
60.249 4
60.252 4
60.254 4
60.256 4
60.259 4
60.261 4
60.263 4
60.266 4
60.268 4
60.270 4
60.273 5
60.275 3
60.277 4
60.280 4
60.282 3
60.284 3
60.287 3
60.289 2
60.291 2
60.294 1
60.296 1
60.298 1
60.301 0
60.303 -0
60.305 -1
60.308 -1
60.310 -0
60.312 0
60.315 0
60.317 -0
60.319 0
60.322 0
60.324 -0
60.326 -0
60.329 0
60.331 -0
60.333 -0
60.336 -0
60.338 -0
60.340 0
60.343 0
60.345 0
60.347 0
60.350 0
60.352 0
60.354 1
60.357 1
60.359 1
60.361 2
60.364 2
60.366 2
60.368 3
60.371 3
60.373 2
60.375 3
60.378 3
60.380 3
60.382 2
60.385 3
60.387 3
60.389 3
60.392 3
60.394 2
60.396 2
60.399 1
60.401 1
60.403 1
60.406 1
60.408 1
60.410 1
60.413 1
60.415 1
60.417 2
60.420 2
60.422 2
60.424 1
60.427 2
60.429 1
60.431 1
60.434 1
60.436 1
60.438 1
60.441 1
60.443 1
60.445 0
60.448 1
60.450 1
60.452 1
60.455 1
60.457 1
60.459 1
60.462 1
60.464 0
60.466 1
60.469 0
60.471 -0
60.473 -1
60.476 -1
60.478 -1
60.480 -0
60.483 -1
60.485 -1
60.487 -1
60.490 -1
60.492 -1
60.494 -2
60.497 -2
60.499 -2
60.501 -2
60.504 -2
60.506 -2
60.508 -2
60.511 -1
60.513 -1
60.515 -2
60.518 -1
60.520 -1
60.522 -1
60.525 -0
60.527 -1
60.529 -0
60.532 -1
60.534 -1
60.536 -1
60.539 -1
60.541 -0
60.543 0
60.546 0
60.548 0
60.550 1
60.553 1
60.555 2
60.557 2
60.560 3
60.562 3
60.564 3
60.567 3
60.569 2
60.571 3
60.574 3
60.576 3
60.578 4
60.581 4
60.583 4
60.585 5
60.588 5
60.590 4
60.592 5
60.595 5
60.597 5
60.599 5
60.602 5
60.604 4
60.606 4
60.609 4
60.611 4
60.613 4
60.616 4
60.618 3
60.620 2
60.623 2
60.625 2
60.627 2
60.630 1
60.632 0
60.634 0
60.637 0
60.639 0
60.641 1
60.644 1
60.646 0
60.648 1
60.651 1
60.653 1
60.655 0
60.658 1
60.660 1
60.662 1
60.665 1
60.667 1
60.669 1
60.672 1
60.674 2
60.676 2
60.679 3
60.681 3
60.683 3
60.686 4
60.688 4
60.690 3
60.693 4
60.695 3
60.697 3
60.700 3
60.702 3
60.704 3
60.707 2
60.709 2
60.711 3
60.714 3
60.716 2
60.718 2
60.721 2
60.723 2
60.725 2
60.728 2
60.730 2
60.732 2
60.735 2
60.737 2
60.739 2
60.742 2
60.744 2
60.746 3
60.749 2
60.751 2
60.753 2
60.756 2
60.758 2
60.760 2
60.763 2
60.765 2
60.767 2
60.770 2
60.772 2
60.775 2
60.777 2
60.779 2
60.782 3
60.784 2
60.786 2
60.789 3
60.791 2
60.793 2
60.796 2
60.798 2
60.800 2
60.803 2
60.805 1
60.807 1
60.810 1
60.812 2
60.814 1
60.817 2
60.819 3
60.821 2
60.824 2
60.826 2
60.828 2
60.831 2
60.833 2
60.835 1
60.838 2
60.840 2
60.842 1
60.845 1
60.847 1
60.849 1
60.852 1
60.854 1
60.856 1
60.859 1
60.861 1
60.863 1
60.866 1
60.868 2
60.870 1
60.873 2
60.875 2
60.877 1
60.880 1
60.882 1
60.884 1
60.887 1
60.889 2
60.891 1
60.894 1
60.896 2
60.898 2
60.901 2
60.903 2
60.905 1
60.908 2
60.910 2
60.912 2
60.915 3
60.917 2
60.919 3
60.922 2
60.924 3
60.926 3
60.929 2
60.931 2
60.933 1
60.936 1
60.938 1
60.941 0
60.943 1
60.945 1
60.948 1
60.950 1
60.952 1
60.955 1
60.957 1
60.959 1
60.962 1
60.964 1
60.966 1
60.969 0
60.971 0
60.973 0
60.976 0
60.978 -1
60.980 -0
60.983 -1
60.985 -1
60.987 -0
60.990 -0
60.992 -0
60.994 -0
60.997 -0
60.999 0
61.001 0
61.004 0
61.006 0
61.008 -0
61.011 0
61.013 1
61.015 1
61.018 2
61.020 2
61.022 2
61.025 2
61.027 2
61.029 2
61.032 2
61.034 3
61.036 3
61.039 3
61.041 3
61.043 3
61.046 3
61.048 3
61.050 3
61.053 3
61.055 3
61.057 3
61.060 3
61.062 3
61.064 3
61.067 2
61.069 3
61.072 2
61.074 2
61.076 2
61.079 2
61.081 2
61.083 2
61.086 2
61.088 2
61.090 2
61.093 2
61.095 2
61.097 2
61.100 3
61.102 3
61.104 3
61.107 3
61.109 3
61.111 3
61.114 3
61.116 3
61.118 4
61.121 4
61.123 4
61.125 4
61.128 4
61.130 5
61.132 5
61.135 5
61.137 5
61.139 5
61.142 6
61.144 5
61.146 5
61.149 5
61.151 5
61.153 5
61.156 6
61.158 5
61.160 5
61.163 6
61.165 5
61.167 4
61.170 4
61.172 4
61.175 3
61.177 3
61.179 2
61.182 3
61.184 3
61.186 3
61.189 3
61.191 3
61.193 2
61.196 3
61.198 3
61.200 3
61.203 3
61.205 3
61.207 2
61.210 2
61.212 2
61.214 2
61.217 2
61.219 3
61.221 2
61.224 2
61.226 2
61.228 2
61.231 2
61.233 1
61.235 1
61.238 1
61.240 1
61.242 1
61.245 2
61.247 1
61.249 2
61.252 2
61.254 2
61.256 1
61.259 2
61.261 2
61.263 2
61.266 2
61.268 2
61.271 1
61.273 1
61.275 1
61.278 1
61.280 1
61.282 1
61.285 1
61.287 1
61.289 1
61.292 0
61.294 1
61.296 1
61.299 1
61.301 1
61.303 1
61.306 1
61.308 1
61.310 1
61.313 1
61.315 1
61.317 1
61.320 1
61.322 1
61.324 1
61.327 1
61.329 1
61.331 0
61.334 0
61.336 1
61.338 0
61.341 1
61.343 1
61.345 1
61.348 1
61.350 1
61.352 2
61.355 1
61.357 1
61.360 1
61.362 1
61.364 1
61.367 1
61.369 1
61.371 1
61.374 1
61.376 0
61.378 1
61.381 1
61.383 1
61.385 1
61.388 1
61.390 1
61.392 1
61.395 1
61.397 1
61.399 1
61.402 1
61.404 1
61.406 2
61.409 1
61.411 1
61.413 1
61.416 2
61.418 1
61.420 1
61.423 2
61.425 2
61.427 2
61.430 2
61.432 2
61.435 2
61.437 2
61.439 2
61.442 3
61.444 3
61.446 2
61.449 2
61.451 2
61.453 2
61.456 2
61.458 2
61.460 2
61.463 2
61.465 3
61.467 2
61.470 2
61.472 2
61.474 1
61.477 2
61.479 2
61.481 1
61.484 2
61.486 3
61.488 2
61.491 3
61.493 3
61.495 3
61.498 3
61.500 2
61.502 2
61.505 3
61.507 3
61.510 2
61.512 2
61.514 2
61.517 2
61.519 2
61.521 2
61.524 2
61.526 2
61.528 2
61.531 2
61.533 3
61.535 3
61.538 4
61.540 4
61.542 4
61.545 4
61.547 4
61.549 3
61.552 3
61.554 3
61.556 2
61.559 3
61.561 3
61.563 3
61.566 3
61.568 3
61.570 3
61.573 2
61.575 2
61.578 2
61.580 2
61.582 2
61.585 2
61.587 2
61.589 2
61.592 2
61.594 2
61.596 2
61.599 2
61.601 1
61.603 1
61.606 1
61.608 1
61.610 1
61.613 0
61.615 0
61.617 -0
61.620 -1
61.622 -1
61.624 -1
61.627 -0
61.629 -1
61.631 -0
61.634 0
61.636 1
61.638 1
61.641 2
61.643 2
61.646 2
61.648 1
61.650 1
61.653 1
61.655 1
61.657 2
61.660 2
61.662 2
61.664 2
61.667 3
61.669 3
61.671 3
61.674 3
61.676 3
61.678 3
61.681 3
61.683 4
61.685 4
61.688 4
61.690 3
61.692 3
61.695 3
61.697 3
61.699 3
61.702 3
61.704 2
61.707 2
61.709 2
61.711 2
61.714 1
61.716 0
61.718 0
61.721 -1
61.723 -1
61.725 -1
61.728 -0
61.730 -0
61.732 0
61.735 0
61.737 0
61.739 0
61.742 0
61.744 0
61.746 0
61.749 0
61.751 0
61.753 0
61.756 0
61.758 0
61.760 -0
61.763 -0
61.765 -0
61.768 -1
61.770 -1
61.772 -0
61.775 -0
61.777 -1
61.779 -1
61.782 -1
61.784 -1
61.786 -0
61.789 0
61.791 0
61.793 -0
61.796 -1
61.798 -1
61.800 -1
61.803 -0
61.805 -0
61.807 0
61.810 0
61.812 -0
61.814 0
61.817 0
61.819 0
61.822 -0
61.824 0
61.826 0
61.829 0
61.831 1
61.833 1
61.836 1
61.838 1
61.840 1
61.843 1
61.845 2
61.847 2
61.850 2
61.852 3
61.854 2
61.857 2
61.859 2
61.861 2
61.864 2
61.866 2
61.868 1
61.871 2
61.873 2
61.876 2
61.878 2
61.880 2
61.883 2
61.885 2
61.887 3
61.890 3
61.892 3
61.894 3
61.897 3
61.899 3
61.901 3
61.904 2
61.906 2
61.908 3
61.911 3
61.913 2
61.915 2
61.918 2
61.920 2
61.922 2
61.925 2
61.927 2
61.930 2
61.932 2
61.934 3
61.937 3
61.939 3
61.941 3
61.944 3
61.946 3
61.948 3
61.951 3
61.953 3
61.955 2
61.958 3
61.960 3
61.962 3
61.965 4
61.967 3
61.969 3
61.972 4
61.974 3
61.977 3
61.979 3
61.981 3
61.984 2
61.986 2
61.988 2
61.991 2
61.993 2
61.995 2
61.998 1
62.000 1
62.002 0
62.005 1
62.007 -0
62.009 -0
62.012 -0
62.014 -0
62.016 -0
62.019 -0
62.021 -1
62.023 -1
62.026 -1
62.028 -0
62.031 -0
62.033 -0
62.035 0
62.038 0
62.040 0
62.042 1
62.045 0
62.047 -0
62.049 -0
62.052 -0
62.054 -0
62.056 -0
62.059 -0
62.061 -0
62.063 0
62.066 0
62.068 1
62.070 1
62.073 1
62.075 1
62.078 1
62.080 1
62.082 2
62.085 2
62.087 2
62.089 2
62.092 2
62.094 1
62.096 1
62.099 1
62.101 1
62.103 1
62.106 1
62.108 1
62.110 1
62.113 1
62.115 1
62.117 1
62.120 1
62.122 0
62.125 1
62.127 0
62.129 -0
62.132 0
62.134 1
62.136 0
62.139 1
62.141 0
62.143 1
62.146 0
62.148 0
62.150 -0
62.153 -1
62.155 -1
62.157 -1
62.160 -1
62.162 -1
62.164 -1
62.167 -0
62.169 0
62.172 0
62.174 1
62.176 1
62.179 1
62.181 2
62.183 2
62.186 2
62.188 2
62.190 2
62.193 2
62.195 2
62.197 3
62.200 3
62.202 3
62.204 3
62.207 3
62.209 3
62.212 2
62.214 2
62.216 2
62.219 2
62.221 2
62.223 2
62.226 2
62.228 1
62.230 2
62.233 2
62.235 1
62.237 1
62.240 2
62.242 1
62.244 1
62.247 1
62.249 1
62.251 1
62.254 0
62.256 -0
62.259 0
62.261 0
62.263 1
62.266 1
62.268 1
62.270 1
62.273 1
62.275 1
62.277 0
62.280 0
62.282 2
62.284 1
62.287 2
62.289 2
62.291 1
62.294 2
62.296 2
62.299 2
62.301 2
62.303 3
62.306 2
62.308 2
62.310 2
62.313 2
62.315 2
62.317 2
62.320 1
62.322 2
62.324 3
62.327 3
62.329 3
62.331 3
62.334 3
62.336 2
62.339 3
62.341 3
62.343 3
62.346 2
62.348 2
62.350 2
62.353 2
62.355 2
62.357 2
62.360 2
62.362 1
62.364 1
62.367 1
62.369 -0
62.371 -0
62.374 -1
62.376 -1
62.378 -1
62.381 -1
62.383 -1
62.386 -1
62.388 -1
62.390 -1
62.393 -1
62.395 -1
62.397 -1
62.400 -1
62.402 -1
62.404 -1
62.407 -1
62.409 -0
62.411 -0
62.414 0
62.416 1
62.418 1
62.421 1
62.423 1
62.426 1
62.428 2
62.430 2
62.433 2
62.435 2
62.437 2
62.440 2
62.442 2
62.444 2
62.447 1
62.449 1
62.451 0
62.454 0
62.456 0
62.459 -0
62.461 -0
62.463 -0
62.466 -1
62.468 -1
62.470 -1
62.473 -1
62.475 -2
62.477 -1
62.480 -1
62.482 -1
62.484 -0
62.487 -0
62.489 -1
62.491 -0
62.494 -0
62.496 -1
62.499 0
62.501 0
62.503 0
62.506 1
62.508 0
62.510 1
62.513 2
62.515 2
62.517 2
62.520 2
62.522 3
62.524 2
62.527 2
62.529 2
62.531 2
62.534 2
62.536 2
62.539 2
62.541 2
62.543 2
62.546 2
62.548 2
62.550 1
62.553 1
62.555 1
62.557 1
62.560 0
62.562 1
62.564 1
62.567 1
62.569 1
62.572 1
62.574 1
62.576 1
62.579 1
62.581 1
62.583 1
62.586 2
62.588 1
62.590 2
62.593 1
62.595 1
62.597 1
62.600 1
62.602 1
62.604 2
62.607 2
62.609 2
62.612 2
62.614 3
62.616 3
62.619 3
62.621 3
62.623 3
62.626 3
62.628 3
62.630 2
62.633 2
62.635 2
62.637 2
62.640 2
62.642 2
62.645 2
62.647 2
62.649 2
62.652 2
62.654 1
62.656 1
62.659 1
62.661 1
62.663 0
62.666 0
62.668 0
62.670 1
62.673 1
62.675 2
62.677 2
62.680 2
62.682 3
62.685 3
62.687 3
62.689 3
62.692 4
62.694 4
62.696 4
62.699 4
62.701 4
62.703 4
62.706 5
62.708 5
62.710 5
62.713 5
62.715 6
62.718 6
62.720 7
62.722 7
62.725 7
62.727 7
62.729 7
62.732 7
62.734 7
62.736 6
62.739 6
62.741 6
62.743 6
62.746 5
62.748 5
62.751 5
62.753 5
62.755 4
62.758 4
62.760 3
62.762 3
62.765 3
62.767 3
62.769 3
62.772 3
62.774 4
62.776 4
62.779 4
62.781 4
62.784 4
62.786 4
62.788 4
62.791 4
62.793 4
62.795 3
62.798 3
62.800 3
62.802 3
62.805 3
62.807 3
62.809 4
62.812 3
62.814 3
62.817 3
62.819 3
62.821 3
62.824 3
62.826 2
62.828 2
62.831 2
62.833 2
62.835 2
62.838 2
62.840 1
62.842 1
62.845 1
62.847 1
62.850 0
62.852 0
62.854 0
62.857 1
62.859 0
62.861 0
62.864 0
62.866 1
62.868 1
62.871 0
62.873 1
62.875 1
62.878 1
62.880 1
62.883 1
62.885 1
62.887 1
62.890 1
62.892 1
62.894 2
62.897 2
62.899 2
62.901 2
62.904 2
62.906 2
62.908 2
62.911 3
62.913 2
62.916 2
62.918 2
62.920 2
62.923 2
62.925 2
62.927 2
62.930 2
62.932 2
62.934 1
62.937 2
62.939 2
62.941 2
62.944 2
62.946 2
62.949 2
62.951 2
62.953 2
62.956 2
62.958 2
62.960 2
62.963 2
62.965 2
62.967 1
62.970 2
62.972 2
62.974 2
62.977 1
62.979 2
62.982 2
62.984 2
62.986 2
62.989 2
62.991 2
62.993 2
62.996 2
62.998 2
63.000 3
63.003 3
63.005 3
63.008 3
63.010 2
63.012 2
63.015 3
63.017 3
63.019 3
63.022 2
63.024 2
63.026 2
63.029 2
63.031 2
63.033 2
63.036 2
63.038 2
63.041 2
63.043 2
63.045 3
63.048 2
63.050 3
63.052 2
63.055 2
63.057 2
63.059 2
63.062 3
63.064 2
63.066 1
63.069 1
63.071 1
63.074 1
63.076 1
63.078 1
63.081 1
63.083 1
63.085 1
63.088 2
63.090 2
63.092 1
63.095 1
63.097 1
63.100 1
63.102 2
63.104 3
63.107 3
63.109 4
63.111 4
63.114 4
63.116 4
63.118 4
63.121 4
63.123 4
63.125 3
63.128 3
63.130 3
63.133 4
63.135 4
63.137 4
63.140 4
63.142 4
63.144 4
63.147 3
63.149 3
63.151 3
63.154 3
63.156 3
63.159 3
63.161 3
63.163 3
63.166 2
63.168 2
63.170 2
63.173 1
63.175 1
63.177 2
63.180 2
63.182 1
63.184 2
63.187 2
63.189 2
63.192 2
63.194 2
63.196 2
63.199 2
63.201 2
63.203 2
63.206 3
63.208 3
63.210 3
63.213 3
63.215 3
63.218 3
63.220 3
63.222 2
63.225 2
63.227 2
63.229 2
63.232 1
63.234 2
63.236 2
63.239 1
63.241 1
63.244 1
63.246 1
63.248 1
63.251 1
63.253 1
63.255 1
63.258 2
63.260 2
63.262 2
63.265 2
63.267 2
63.269 3
63.272 3
63.274 3
63.277 4
63.279 4
63.281 4
63.284 4
63.286 4
63.288 4
63.291 5
63.293 5
63.295 5
63.298 5
63.300 5
63.303 5
63.305 5
63.307 5
63.310 5
63.312 5
63.314 5
63.317 4
63.319 4
63.321 4
63.324 3
63.326 3
63.329 2
63.331 2
63.333 2
63.336 2
63.338 1
63.340 1
63.343 1
63.345 1
63.347 1
63.350 2
63.352 1
63.355 1
63.357 1
63.359 2
63.362 1
63.364 1
63.366 1
63.369 1
63.371 2
63.373 1
63.376 1
63.378 1
63.380 0
63.383 0
63.385 0
63.388 0
63.390 0
63.392 1
63.395 1
63.397 2
63.399 2
63.402 2
63.404 3
63.406 3
63.409 2
63.411 2
63.414 2
63.416 2
63.418 2
63.421 1
63.423 1
63.425 1
63.428 1
63.430 0
63.432 -0
63.435 -0
63.437 -1
63.440 -0
63.442 -0
63.444 -0
63.447 0
63.449 0
63.451 0
63.454 -0
63.456 -0
63.458 -1
63.461 -0
63.463 -1
63.466 -1
63.468 -1
63.470 -1
63.473 -1
63.475 -1
63.477 -1
63.480 -1
63.482 -1
63.484 -0
63.487 -0
63.489 -0
63.492 1
63.494 1
63.496 2
63.499 2
63.501 2
63.503 2
63.506 3
63.508 2
63.510 2
63.513 3
63.515 3
63.518 3
63.520 3
63.522 3
63.525 4
63.527 4
63.529 4
63.532 4
63.534 4
63.536 4
63.539 5
63.541 5
63.544 5
63.546 5
63.548 5
63.551 5
63.553 6
63.555 5
63.558 5
63.560 5
63.562 5
63.565 4
63.567 5
63.570 5
63.572 4
63.574 5
63.577 4
63.579 4
63.581 4
63.584 4
63.586 4
63.588 4
63.591 4
63.593 4
63.596 4
63.598 3
63.600 3
63.603 3
63.605 3
63.607 2
63.610 2
63.612 2
63.614 2
63.617 2
63.619 2
63.622 2
63.624 1
63.626 1
63.629 0
63.631 0
63.633 1
63.636 0
63.638 1
63.641 1
63.643 1
63.645 1
63.648 1
63.650 1
63.652 1
63.655 1
63.657 1
63.659 2
63.662 2
63.664 1
63.667 2
63.669 2
63.671 2
63.674 2
63.676 2
63.678 2
63.681 2
63.683 2
63.685 2
63.688 3
63.690 3
63.693 3
63.695 3
63.697 3
63.700 3
63.702 3
63.704 3
63.707 2
63.709 3
63.711 2
63.714 2
63.716 2
63.719 2
63.721 2
63.723 2
63.726 1
63.728 0
63.730 -0
63.733 -0
63.735 -1
63.737 -0
63.740 1
63.742 -0
63.745 0
63.747 -0
63.749 -0
63.752 -0
63.754 0
63.756 0
63.759 1
63.761 1
63.764 0
63.766 1
63.768 1
63.771 1
63.773 1
63.775 1
63.778 1
63.780 2
63.782 2
63.785 2
63.787 2
63.790 3
63.792 2
63.794 3
63.797 3
63.799 3
63.801 3
63.804 2
63.806 2
63.808 2
63.811 2
63.813 2
63.816 2
63.818 2
63.820 2
63.823 2
63.825 1
63.827 1
63.830 1
63.832 0
63.835 -1
63.837 -1
63.839 -1
63.842 -1
63.844 -1
63.846 0
63.849 -1
63.851 -1
63.853 -1
63.856 -1
63.858 -1
63.861 -1
63.863 -0
63.865 -0
63.868 -0
63.870 -0
63.872 0
63.875 1
63.877 1
63.879 1
63.882 2
63.884 2
63.887 3
63.889 3
63.891 2
63.894 2
63.896 2
63.898 2
63.901 3
63.903 3
63.906 3
63.908 3
63.910 3
63.913 3
63.915 4
63.917 4
63.920 3
63.922 3
63.924 3
63.927 2
63.929 3
63.932 3
63.934 2
63.936 2
63.939 2
63.941 1
63.943 1
63.946 1
63.948 0
63.951 0
63.953 0
63.955 0
63.958 -0
63.960 0
63.962 -0
63.965 0
63.967 0
63.969 0
63.972 0
63.974 0
63.977 1
63.979 1
63.981 2
63.984 2
63.986 2
63.988 3
63.991 3
63.993 3
63.996 3
63.998 3
64.000 3
64.003 4
64.005 3
64.007 4
64.010 4
64.012 4
64.014 4
64.017 4
64.019 4
64.022 5
64.024 5
64.026 5
64.029 5
64.031 5
64.033 6
64.036 6
64.038 6
64.041 5
64.043 4
64.045 5
64.048 5
64.050 4
64.052 4
64.055 4
64.057 5
64.059 5
64.062 6
64.064 6
64.067 5
64.069 5
64.071 5
64.074 5
64.076 5
64.078 5
64.081 5
64.083 6
64.086 6
64.088 6
64.090 5
64.093 5
64.095 5
64.097 5
64.100 5
64.102 5
64.104 4
64.107 4
64.109 4
64.112 3
64.114 3
64.116 3
64.119 3
64.121 3
64.123 3
64.126 2
64.128 2
64.131 3
64.133 3
64.135 3
64.138 3
64.140 3
64.142 3
64.145 3
64.147 3
64.150 3
64.152 3
64.154 4
64.157 3
64.159 3
64.161 3
64.164 3
64.166 3
64.168 2
64.171 3
64.173 2
64.176 2
64.178 3
64.180 3
64.183 4
64.185 3
64.187 3
64.190 3
64.192 3
64.195 3
64.197 3
64.199 3
64.202 2
64.204 3
64.206 3
64.209 2
64.211 2
64.213 2
64.216 2
64.218 2
64.221 2
64.223 2
64.225 1
64.228 1
64.230 2
64.232 1
64.235 1
64.237 1
64.240 1
64.242 1
64.244 1
64.247 1
64.249 1
64.251 1
64.254 1
64.256 1
64.259 1
64.261 1
64.263 1
64.266 0
64.268 -0
64.270 -0
64.273 -0
64.275 0
64.278 1
64.280 1
64.282 0
64.285 1
64.287 1
64.289 1
64.292 2
64.294 2
64.296 2
64.299 2
64.301 2
64.304 2
64.306 3
64.308 2
64.311 3
64.313 3
64.315 2
64.318 2
64.320 2
64.323 2
64.325 2
64.327 1
64.330 2
64.332 1
64.334 1
64.337 2
64.339 2
64.342 1
64.344 2
64.346 2
64.349 2
64.351 1
64.353 1
64.356 1
64.358 2
64.361 2
64.363 2
64.365 2
64.368 1
64.370 1
64.372 1
64.375 1
64.377 1
64.379 2
64.382 1
64.384 2
64.387 2
64.389 1
64.391 1
64.394 1
64.396 0
64.398 1
64.401 0
64.403 0
64.406 1
64.408 1
64.410 1
64.413 1
64.415 1
64.417 2
64.420 2
64.422 2
64.425 1
64.427 1
64.429 2
64.432 1
64.434 2
64.436 2
64.439 2
64.441 2
64.444 2
64.446 2
64.448 2
64.451 2
64.453 1
64.455 1
64.458 1
64.460 1
64.463 2
64.465 3
64.467 2
64.470 2
64.472 2
64.474 2
64.477 1
64.479 1
64.482 1
64.484 1
64.486 1
64.489 0
64.491 0
64.493 -0
64.496 -1
64.498 -1
64.500 -1
64.503 -1
64.505 -0
64.508 0
64.510 0
64.512 1
64.515 1
64.517 1
64.519 1
64.522 2
64.524 2
64.527 2
64.529 2
64.531 2
64.534 2
64.536 2
64.538 2
64.541 2
64.543 2
64.546 2
64.548 2
64.550 2
64.553 2
64.555 2
64.557 2
64.560 1
64.562 1
64.565 1
64.567 1
64.569 1
64.572 1
64.574 1
64.576 0
64.579 0
64.581 -1
64.584 -1
64.586 -1
64.588 -2
64.591 -2
64.593 -2
64.595 -2
64.598 -2
64.600 -1
64.603 -2
64.605 -1
64.607 -0
64.610 -0
64.612 -1
64.614 -1
64.617 -1
64.619 -1
64.622 -0
64.624 -0
64.626 -0
64.629 0
64.631 1
64.633 1
64.636 1
64.638 2
64.641 1
64.643 1
64.645 1
64.648 2
64.650 2
64.652 2
64.655 2
64.657 2
64.660 1
64.662 1
64.664 1
64.667 1
64.669 1
64.671 1
64.674 1
64.676 1
64.679 1
64.681 1
64.683 0
64.686 1
64.688 0
64.690 -0
64.693 0
64.695 0
64.698 -0
64.700 -0
64.702 -0
64.705 -1
64.707 -0
64.709 -1
64.712 -0
64.714 0
64.717 -0
64.719 -0
64.721 -0
64.724 -0
64.726 -0
64.728 -0
64.731 -0
64.733 -0
64.736 -0
64.738 -0
64.740 1
64.743 -0
64.745 -0
64.747 -0
64.750 -1
64.752 -1
64.755 -0
64.757 -0
64.759 -1
64.762 -1
64.764 -1
64.766 -0
64.769 -0
64.771 0
64.774 1
64.776 1
64.778 1
64.781 1
64.783 1
64.785 1
64.788 1
64.790 1
64.793 1
64.795 0
64.797 0
64.800 0
64.802 1
64.804 1
64.807 1
64.809 1
64.812 1
64.814 1
64.816 2
64.819 2
64.821 3
64.823 2
64.826 2
64.828 3
64.831 3
64.833 3
64.835 3
64.838 3
64.840 3
64.842 3
64.845 3
64.847 3
64.850 3
64.852 3
64.854 3
64.857 4
64.859 3
64.861 3
64.864 3
64.866 4
64.869 4
64.871 4
64.873 4
64.876 4
64.878 4
64.881 4
64.883 3
64.885 3
64.888 2
64.890 2
64.892 2
64.895 1
64.897 2
64.900 1
64.902 1
64.904 1
64.907 1
64.909 1
64.911 1
64.914 0
64.916 0
64.919 1
64.921 1
64.923 0
64.926 1
64.928 2
64.930 1
64.933 2
64.935 2
64.938 2
64.940 3
64.942 3
64.945 3
64.947 3
64.949 3
64.952 3
64.954 3
64.957 3
64.959 3
64.961 3
64.964 3
64.966 3
64.968 3
64.971 3
64.973 3
64.976 3
64.978 3
64.980 3
64.983 3
64.985 3
64.987 2
64.990 2
64.992 2
64.995 2
64.997 2
64.999 2
65.002 1
65.004 1
65.007 1
65.009 0
65.011 0
65.014 0
65.016 -0
65.018 0
65.021 0
65.023 1
65.026 1
65.028 1
65.030 1
65.033 2
65.035 2
65.037 3
65.040 3
65.042 3
65.045 3
65.047 3
65.049 4
65.052 4
65.054 3
65.056 4
65.059 3
65.061 4
65.064 3
65.066 3
65.068 3
65.071 3
65.073 3
65.075 3
65.078 3
65.080 3
65.083 3
65.085 3
65.087 2
65.090 1
65.092 1
65.095 0
65.097 1
65.099 0
65.102 -0
65.104 0
65.106 -0
65.109 -0
65.111 -0
65.114 -1
65.116 -2
65.118 -2
65.121 -1
65.123 -1
65.125 -1
65.128 -0
65.130 -0
65.133 -0
65.135 -0
65.137 -0
65.140 1
65.142 1
65.144 1
65.147 2
65.149 2
65.152 2
65.154 3
65.156 3
65.159 3
65.161 3
65.164 3
65.166 4
65.168 4
65.171 4
65.173 4
65.175 4
65.178 4
65.180 4
65.183 4
65.185 4
65.187 4
65.190 4
65.192 4
65.194 4
65.197 3
65.199 3
65.202 3
65.204 2
65.206 2
65.209 2
65.211 2
65.213 2
65.216 1
65.218 1
65.221 1
65.223 1
65.225 1
65.228 1
65.230 1
65.233 1
65.235 1
65.237 1
65.240 1
65.242 1
65.244 1
65.247 1
65.249 2
65.252 1
65.254 1
65.256 2
65.259 1
65.261 2
65.263 1
65.266 2
65.268 2
65.271 2
65.273 2
65.275 2
65.278 2
65.280 2
65.283 2
65.285 2
65.287 2
65.290 3
65.292 3
65.294 3
65.297 3
65.299 3
65.302 3
65.304 2
65.306 2
65.309 2
65.311 2
65.313 2
65.316 2
65.318 2
65.321 2
65.323 1
65.325 1
65.328 1
65.330 1
65.333 1
65.335 0
65.337 0
65.340 0
65.342 0
65.344 -0
65.347 0
65.349 0
65.352 -0
65.354 -0
65.356 -1
65.359 -0
65.361 -0
65.363 0
65.366 -0
65.368 0
65.371 -0
65.373 -1
65.375 -1
65.378 -0
65.380 -0
65.383 -0
65.385 0
65.387 -0
65.390 0
65.392 1
65.394 1
65.397 1
65.399 2
65.402 1
65.404 2
65.406 2
65.409 3
65.411 3
65.414 4
65.416 4
65.418 4
65.421 4
65.423 4
65.425 4
65.428 4
65.430 4
65.433 4
65.435 5
65.437 4
65.440 4
65.442 5
65.444 5
65.447 5
65.449 4
65.452 4
65.454 4
65.456 4
65.459 4
65.461 4
65.464 4
65.466 4
65.468 4
65.471 3
65.473 3
65.475 3
65.478 2
65.480 2
65.483 3
65.485 3
65.487 2
65.490 3
65.492 2
65.495 2
65.497 3
65.499 2
65.502 2
65.504 3
65.506 2
65.509 2
65.511 2
65.514 2
65.516 1
65.518 1
65.521 1
65.523 0
65.525 0
65.528 -0
65.530 -1
65.533 -1
65.535 -1
65.537 -1
65.540 -1
65.542 -1
65.545 -1
65.547 -2
65.549 -2
65.552 -2
65.554 -2
65.556 -2
65.559 -3
65.561 -2
65.564 -1
65.566 -1
65.568 -0
65.571 0
65.573 0
65.576 1
65.578 1
65.580 2
65.583 3
65.585 3
65.587 3
65.590 4
65.592 4
65.595 5
65.597 5
65.599 6
65.602 6
65.604 6
65.607 6
65.609 5
65.611 6
65.614 5
65.616 5
65.618 5
65.621 4
65.623 4
65.626 4
65.628 4
65.630 4
65.633 4
65.635 4
65.638 3
65.640 3
65.642 3
65.645 3
65.647 3
65.649 2
65.652 1
65.654 1
65.657 0
65.659 1
65.661 0
65.664 0
65.666 0
65.669 0
65.671 0
65.673 0
65.676 0
65.678 0
65.680 -0
65.683 -0
65.685 -0
65.688 -0
65.690 0
65.692 -0
65.695 -1
65.697 -1
65.700 -0
65.702 0
65.704 0
65.707 -0
65.709 -0
65.711 -0
65.714 -1
65.716 -1
65.719 -1
65.721 -1
65.723 -1
65.726 -1
65.728 -1
65.731 -1
65.733 -1
65.735 -0
65.738 -1
65.740 -1
65.742 -0
65.745 -1
65.747 -1
65.750 -1
65.752 -1
65.754 -1
65.757 -0
65.759 -1
65.762 0
65.764 1
65.766 1
65.769 2
65.771 2
65.773 2
65.776 2
65.778 2
65.781 2
65.783 3
65.785 3
65.788 3
65.790 3
65.793 4
65.795 4
65.797 5
65.800 5
65.802 5
65.804 5
65.807 6
65.809 6
65.812 5
65.814 6
65.816 5
65.819 6
65.821 6
65.824 5
65.826 5
65.828 5
65.831 4
65.833 4
65.835 4
65.838 4
65.840 4
65.843 4
65.845 3
65.847 3
65.850 3
65.852 3
65.855 2
65.857 3
65.859 3
65.862 3
65.864 3
65.866 3
65.869 4
65.871 4
65.874 3
65.876 4
65.878 3
65.881 3
65.883 3
65.886 3
65.888 3
65.890 3
65.893 3
65.895 3
65.898 3
65.900 3
65.902 3
65.905 3
65.907 3
65.909 3
65.912 3
65.914 3
65.917 2
65.919 2
65.921 3
65.924 3
65.926 3
65.929 3
65.931 2
65.933 2
65.936 2
65.938 2
65.940 2
65.943 2
65.945 1
65.948 1
65.950 2
65.952 1
65.955 1
65.957 1
65.960 0
65.962 1
65.964 1
65.967 1
65.969 1
65.972 1
65.974 2
65.976 2
65.979 3
65.981 2
65.983 2
65.986 3
65.988 2
65.991 2
65.993 3
65.995 3
65.998 3
66.000 3
66.003 3
66.005 3
66.007 3
66.010 3
66.012 3
66.014 3
66.017 3
66.019 3
66.022 3
66.024 3
66.026 3
66.029 3
66.031 2
66.034 2
66.036 2
66.038 2
66.041 3
66.043 3
66.046 3
66.048 2
66.050 2
66.053 3
66.055 3
66.057 4
66.060 3
66.062 3
66.065 4
66.067 3
66.069 4
66.072 4
66.074 4
66.077 5
66.079 5
66.081 5
66.084 5
66.086 6
66.089 5
66.091 5
66.093 5
66.096 5
66.098 5
66.100 5
66.103 4
66.105 4
66.108 4
66.110 3
66.112 3
66.115 2
66.117 2
66.120 2
66.122 1
66.124 1
66.127 1
66.129 0
66.132 -1
66.134 -1
66.136 -2
66.139 -2
66.141 -2
66.143 -1
66.146 -2
66.148 -2
66.151 -2
66.153 -3
66.155 -3
66.158 -3
66.160 -3
66.163 -2
66.165 -2
66.167 -3
66.170 -3
66.172 -2
66.175 -2
66.177 -2
66.179 -2
66.182 -1
66.184 -1
66.186 -0
66.189 -1
66.191 -0
66.194 0
66.196 -0
66.198 0
66.201 1
66.203 1
66.206 1
66.208 1
66.210 1
66.213 2
66.215 3
66.218 3
66.220 2
66.222 2
66.225 2
66.227 2
66.229 2
66.232 2
66.234 2
66.237 2
66.239 1
66.241 2
66.244 2
66.246 2
66.249 2
66.251 3
66.253 2
66.256 2
66.258 2
66.261 2
66.263 2
66.265 2
66.268 2
66.270 2
66.273 2
66.275 2
66.277 2
66.280 3
66.282 3
66.284 3
66.287 3
66.289 3
66.292 3
66.294 3
66.296 3
66.299 3
66.301 3
66.304 4
66.306 4
66.308 5
66.311 4
66.313 4
66.316 4
66.318 3
66.320 4
66.323 4
66.325 3
66.327 3
66.330 2
66.332 3
66.335 3
66.337 3
66.339 3
66.342 3
66.344 3
66.347 2
66.349 2
66.351 3
66.354 3
66.356 3
66.359 2
66.361 2
66.363 2
66.366 2
66.368 2
66.371 2
66.373 2
66.375 2
66.378 3
66.380 4
66.382 4
66.385 4
66.387 5
66.390 5
66.392 5
66.394 5
66.397 5
66.399 5
66.402 5
66.404 5
66.406 5
66.409 5
66.411 5
66.414 5
66.416 4
66.418 4
66.421 4
66.423 4
66.426 3
66.428 4
66.430 4
66.433 3
66.435 3
66.437 3
66.440 3
66.442 3
66.445 3
66.447 2
66.449 2
66.452 2
66.454 1
66.457 1
66.459 1
66.461 1
66.464 1
66.466 1
66.469 0
66.471 1
66.473 1
66.476 0
66.478 0
66.481 1
66.483 1
66.485 1
66.488 1
66.490 1
66.493 2
66.495 1
66.497 1
66.500 1
66.502 2
66.504 2
66.507 2
66.509 2
66.512 1
66.514 2
66.516 1
66.519 1
66.521 1
66.524 1
66.526 1
66.528 1
66.531 2
66.533 1
66.536 2
66.538 2
66.540 1
66.543 1
66.545 1
66.548 2
66.550 2
66.552 2
66.555 1
66.557 2
66.559 2
66.562 2
66.564 2
66.567 2
66.569 2
66.571 2
66.574 2
66.576 1
66.579 1
66.581 2
66.583 2
66.586 2
66.588 1
66.591 2
66.593 1
66.595 1
66.598 1
66.600 2
66.603 2
66.605 1
66.607 2
66.610 2
66.612 2
66.615 2
66.617 1
66.619 1
66.622 1
66.624 1
66.627 1
66.629 1
66.631 1
66.634 1
66.636 1
66.638 1
66.641 2
66.643 2
66.646 3
66.648 2
66.650 3
66.653 3
66.655 2
66.658 3
66.660 2
66.662 2
66.665 2
66.667 3
66.670 2
66.672 2
66.674 2
66.677 2
66.679 2
66.682 2
66.684 2
66.686 2
66.689 3
66.691 3
66.694 3
66.696 2
66.698 2
66.701 3
66.703 3
66.706 3
66.708 4
66.710 4
66.713 3
66.715 3
66.717 4
66.720 4
66.722 3
66.725 4
66.727 3
66.729 3
66.732 3
66.734 3
66.737 3
66.739 3
66.741 3
66.744 4
66.746 4
66.749 3
66.751 3
66.753 3
66.756 2
66.758 1
66.761 1
66.763 0
66.765 0
66.768 0
66.770 0
66.773 1
66.775 0
66.777 -1
66.780 -1
66.782 0
66.785 -0
66.787 0
66.789 0
66.792 -0
66.794 1
66.797 1
66.799 1
66.801 1
66.804 2
66.806 2
66.808 3
66.811 3
66.813 3
66.816 3
66.818 3
66.820 3
66.823 4
66.825 4
66.828 4
66.830 3
66.832 3
66.835 4
66.837 4
66.840 4
66.842 4
66.844 4
66.847 4
66.849 4
66.852 3
66.854 4
66.856 3
66.859 3
66.861 3
66.864 2
66.866 2
66.868 2
66.871 2
66.873 1
66.876 2
66.878 1
66.880 1
66.883 1
66.885 0
66.888 1
66.890 1
66.892 1
66.895 0
66.897 0
66.900 -0
66.902 -0
66.904 0
66.907 -0
66.909 0
66.912 0
66.914 -0
66.916 0
66.919 -0
66.921 -0
66.923 0
66.926 -0
66.928 -0
66.931 0
66.933 0
66.935 -0
66.938 1
66.940 1
66.943 1
66.945 1
66.947 1
66.950 1
66.952 1
66.955 2
66.957 2
66.959 2
66.962 2
66.964 2
66.967 2
66.969 2
66.971 3
66.974 3
66.976 3
66.979 3
66.981 3
66.983 4
66.986 4
66.988 4
66.991 4
66.993 5
66.995 4
66.998 4
67.000 4
67.003 4
67.005 4
67.007 4
67.010 4
67.012 4
67.015 4
67.017 4
67.019 4
67.022 4
67.024 4
67.027 4
67.029 3
67.031 3
67.034 3
67.036 2
67.039 2
67.041 2
67.043 2
67.046 1
67.048 2
67.051 1
67.053 1
67.055 1
67.058 0
67.060 -0
67.063 -0
67.065 -0
67.067 -0
67.070 -0
67.072 0
67.075 0
67.077 0
67.079 1
67.082 1
67.084 1
67.087 1
67.089 1
67.091 2
67.094 2
67.096 3
67.098 2
67.101 2
67.103 3
67.106 3
67.108 3
67.110 3
67.113 4
67.115 3
67.118 3
67.120 3
67.122 3
67.125 3
67.127 3
67.130 3
67.132 3
67.134 3
67.137 2
67.139 3
67.142 3
67.144 3
67.146 3
67.149 4
67.151 4
67.154 4
67.156 4
67.158 3
67.161 3
67.163 3
67.166 3
67.168 2
67.170 3
67.173 3
67.175 3
67.178 3
67.180 3
67.182 3
67.185 3
67.187 3
67.190 3
67.192 3
67.194 3
67.197 3
67.199 3
67.202 3
67.204 3
67.206 3
67.209 3
67.211 3
67.214 3
67.216 3
67.218 3
67.221 3
67.223 3
67.226 3
67.228 3
67.230 3
67.233 3
67.235 2
67.238 2
67.240 2
67.242 2
67.245 2
67.247 2
67.250 3
67.252 3
67.254 3
67.257 4
67.259 3
67.262 3
67.264 3
67.266 2
67.269 2
67.271 2
67.274 2
67.276 2
67.278 2
67.281 2
67.283 1
67.286 1
67.288 0
67.290 0
67.293 -0
67.295 -0
67.298 -0
67.300 -0
67.302 -0
67.305 -0
67.307 0
67.310 -0
67.312 0
67.314 1
67.317 1
67.319 1
67.322 1
67.324 1
67.326 2
67.329 2
67.331 2
67.334 2
67.336 1
67.338 1
67.341 1
67.343 1
67.346 1
67.348 2
67.350 2
67.353 3
67.355 3
67.358 3
67.360 3
67.362 4
67.365 4
67.367 4
67.370 4
67.372 4
67.374 4
67.377 4
67.379 4
67.382 4
67.384 4
67.386 4
67.389 4
67.391 4
67.394 4
67.396 4
67.398 4
67.401 4
67.403 4
67.406 5
67.408 4
67.410 4
67.413 5
67.415 5
67.418 5
67.420 5
67.422 5
67.425 5
67.427 5
67.430 4
67.432 4
67.434 4
67.437 3
67.439 3
67.442 2
67.444 2
67.446 1
67.449 1
67.451 2
67.454 2
67.456 2
67.458 2
67.461 2
67.463 2
67.466 2
67.468 2
67.470 3
67.473 3
67.475 3
67.478 3
67.480 4
67.482 4
67.485 4
67.487 4
67.490 4
67.492 4
67.494 4
67.497 4
67.499 4
67.502 4
67.504 3
67.506 3
67.509 3
67.511 3
67.514 3
67.516 3
67.519 3
67.521 3
67.523 3
67.526 2
67.528 2
67.531 1
67.533 1
67.535 0
67.538 0
67.540 -0
67.543 1
67.545 -0
67.547 -1
67.550 -0
67.552 -1
67.555 -1
67.557 -0
67.559 -0
67.562 1
67.564 1
67.567 1
67.569 2
67.571 3
67.574 3
67.576 3
67.579 3
67.581 3
67.583 3
67.586 4
67.588 4
67.591 4
67.593 4
67.595 4
67.598 4
67.600 4
67.603 4
67.605 4
67.607 4
67.610 5
67.612 5
67.615 5
67.617 5
67.619 5
67.622 5
67.624 5
67.627 5
67.629 5
67.631 4
67.634 4
67.636 4
67.639 5
67.641 4
67.643 4
67.646 4
67.648 4
67.651 4
67.653 5
67.655 4
67.658 4
67.660 4
67.663 4
67.665 5
67.667 4
67.670 4
67.672 5
67.675 4
67.677 3
67.679 3
67.682 3
67.684 2
67.687 2
67.689 1
67.692 2
67.694 2
67.696 2
67.699 2
67.701 2
67.704 2
67.706 2
67.708 2
67.711 2
67.713 2
67.716 2
67.718 2
67.720 2
67.723 3
67.725 2
67.728 2
67.730 2
67.732 3
67.735 3
67.737 4
67.740 4
67.742 4
67.744 5
67.747 5
67.749 4
67.752 4
67.754 4
67.756 4
67.759 5
67.761 5
67.764 5
67.766 5
67.768 5
67.771 5
67.773 4
67.776 4
67.778 3
67.780 3
67.783 2
67.785 1
67.788 1
67.790 1
67.792 0
67.795 1
67.797 1
67.800 1
67.802 0
67.805 0
67.807 -0
67.809 0
67.812 -0
67.814 -0
67.817 0
67.819 -0
67.821 -1
67.824 -1
67.826 -1
67.829 -1
67.831 -1
67.833 -1
67.836 -1
67.838 0
67.841 0
67.843 1
67.845 0
67.848 0
67.850 0
67.853 1
67.855 0
67.857 0
67.860 0
67.862 0
67.865 0
67.867 1
67.869 1
67.872 1
67.874 1
67.877 1
67.879 -0
67.881 -0
67.884 -0
67.886 -1
67.889 -0
67.891 -1
67.894 -1
67.896 -0
67.898 0
67.901 0
67.903 0
67.906 1
67.908 1
67.910 0
67.913 0
67.915 0
67.918 1
67.920 1
67.922 1
67.925 1
67.927 1
67.930 1
67.932 1
67.934 1
67.937 1
67.939 1
67.942 1
67.944 1
67.946 1
67.949 1
67.951 1
67.954 1
67.956 0
67.958 0
67.961 1
67.963 1
67.966 1
67.968 1
67.971 1
67.973 0
67.975 1
67.978 1
67.980 1
67.983 1
67.985 1
67.987 0
67.990 0
67.992 0
67.995 0
67.997 0
67.999 -0
68.002 -1
68.004 -0
68.007 -1
68.009 -1
68.011 -1
68.014 -1
68.016 -1
68.019 -1
68.021 -1
68.023 -1
68.026 -1
68.028 -0
68.031 0
68.033 1
68.035 1
68.038 1
68.040 2
68.043 2
68.045 3
68.048 3
68.050 3
68.052 3
68.055 3
68.057 3
68.060 3
68.062 3
68.064 4
68.067 4
68.069 5
68.072 5
68.074 5
68.076 6
68.079 6
68.081 6
68.084 6
68.086 7
68.088 7
68.091 7
68.093 6
68.096 6
68.098 5
68.100 4
68.103 4
68.105 4
68.108 3
68.110 3
68.113 3
68.115 2
68.117 2
68.120 2
68.122 1
68.125 1
68.127 1
68.129 1
68.132 1
68.134 1
68.137 1
68.139 1
68.141 1
68.144 1
68.146 1
68.149 2
68.151 1
68.153 1
68.156 1
68.158 1
68.161 2
68.163 2
68.165 3
68.168 2
68.170 3
68.173 3
68.175 3
68.178 3
68.180 3
68.182 4
68.185 4
68.187 4
68.190 4
68.192 4
68.194 4
68.197 4
68.199 4
68.202 4
68.204 3
68.206 3
68.209 2
68.211 2
68.214 2
68.216 2
68.218 2
68.221 2
68.223 2
68.226 2
68.228 2
68.231 2
68.233 2
68.235 2
68.238 2
68.240 1
68.243 2
68.245 2
68.247 1
68.250 1
68.252 2
68.255 1
68.257 2
68.259 1
68.262 1
68.264 2
68.267 2
68.269 2
68.271 2
68.274 1
68.276 1
68.279 1
68.281 1
68.284 1
68.286 2
68.288 2
68.291 1
68.293 2
68.296 1
68.298 2
68.300 2
68.303 2
68.305 1
68.308 1
68.310 1
68.312 -0
68.315 -0
68.317 -0
68.320 -1
68.322 -0
68.324 0
68.327 -0
68.329 0
68.332 1
68.334 1
68.337 1
68.339 1
68.341 1
68.344 1
68.346 2
68.349 2
68.351 2
68.353 2
68.356 2
68.358 2
68.361 3
68.363 3
68.365 3
68.368 4
68.370 4
68.373 4
68.375 5
68.378 5
68.380 5
68.382 6
68.385 6
68.387 6
68.390 6
68.392 5
68.394 6
68.397 6
68.399 5
68.402 5
68.404 6
68.406 5
68.409 5
68.411 5
68.414 4
68.416 4
68.418 4
68.421 3
68.423 3
68.426 3
68.428 3
68.431 3
68.433 3
68.435 3
68.438 3
68.440 2
68.443 1
68.445 1
68.447 1
68.450 1
68.452 1
68.455 1
68.457 0
68.459 -0
68.462 0
68.464 1
68.467 1
68.469 1
68.472 1
68.474 1
68.476 2
68.479 2
68.481 2
68.484 2
68.486 2
68.488 2
68.491 2
68.493 2
68.496 1
68.498 1
68.500 1
68.503 2
68.505 2
68.508 2
68.510 2
68.513 3
68.515 3
68.517 3
68.520 3
68.522 3
68.525 3
68.527 3
68.529 3
68.532 4
68.534 4
68.537 4
68.539 3
68.541 3
68.544 3
68.546 2
68.549 2
68.551 2
68.554 2
68.556 2
68.558 2
68.561 2
68.563 2
68.566 2
68.568 2
68.570 3
68.573 3
68.575 3
68.578 3
68.580 2
68.582 3
68.585 3
68.587 3
68.590 4
68.592 3
68.595 4
68.597 4
68.599 5
68.602 4
68.604 5
68.607 5
68.609 4
68.611 4
68.614 5
68.616 5
68.619 4
68.621 5
68.623 5
68.626 5
68.628 5
68.631 5
68.633 4
68.636 4
68.638 4
68.640 4
68.643 4
68.645 3
68.648 2
68.650 2
68.652 3
68.655 3
68.657 3
68.660 2
68.662 1
68.664 1
68.667 0
68.669 1
68.672 1
68.674 0
68.677 1
68.679 0
68.681 -0
68.684 -0
68.686 -0
68.689 -0
68.691 0
68.693 0
68.696 0
68.698 1
68.701 1
68.703 1
68.706 1
68.708 1
68.710 1
68.713 1
68.715 1
68.718 1
68.720 2
68.722 2
68.725 2
68.727 2
68.730 3
68.732 3
68.734 3
68.737 3
68.739 3
68.742 3
68.744 3
68.747 3
68.749 3
68.751 3
68.754 2
68.756 3
68.759 3
68.761 3
68.763 3
68.766 3
68.768 3
68.771 2
68.773 2
68.776 2
68.778 2
68.780 3
68.783 3
68.785 2
68.788 2
68.790 2
68.792 2
68.795 1
68.797 1
68.800 1
68.802 1
68.804 0
68.807 0
68.809 1
68.812 0
68.814 0
68.817 1
68.819 1
68.821 1
68.824 2
68.826 2
68.829 2
68.831 2
68.833 1
68.836 2
68.838 2
68.841 1
68.843 1
68.846 1
68.848 1
68.850 1
68.853 1
68.855 0
68.858 1
68.860 1
68.862 1
68.865 1
68.867 2
68.870 2
68.872 3
68.874 3
68.877 3
68.879 3
68.882 4
68.884 4
68.887 4
68.889 3
68.891 3
68.894 3
68.896 3
68.899 3
68.901 3
68.903 3
68.906 2
68.908 2
68.911 2
68.913 2
68.916 2
68.918 2
68.920 2
68.923 2
68.925 3
68.928 3
68.930 3
68.932 2
68.935 2
68.937 2
68.940 2
68.942 2
68.945 1
68.947 1
68.949 0
68.952 -0
68.954 -0
68.957 -0
68.959 -0
68.961 -1
68.964 -1
68.966 -0
68.969 0
68.971 -0
68.974 0
68.976 1
68.978 1
68.981 2
68.983 1
68.986 1
68.988 1
68.990 1
68.993 1
68.995 1
68.998 2
69.000 1
69.003 2
69.005 2
69.007 2
69.010 2
69.012 2
69.015 2
69.017 1
69.019 2
69.022 2
69.024 2
69.027 3
69.029 2
69.032 2
69.034 3
69.036 3
69.039 3
69.041 3
69.044 2
69.046 2
69.048 2
69.051 1
69.053 2
69.056 2
69.058 1
69.061 1
69.063 1
69.065 1
69.068 2
69.070 1
69.073 1
69.075 2
69.077 2
69.080 1
69.082 1
69.085 1
69.087 1
69.090 1
69.092 1
69.094 1
69.097 1
69.099 2
69.102 2
69.104 3
69.106 3
69.109 2
69.111 2
69.114 3
69.116 3
69.119 3
69.121 3
69.123 3
69.126 4
69.128 4
69.131 4
69.133 4
69.135 4
69.138 4
69.140 4
69.143 5
69.145 5
69.148 6
69.150 5
69.152 5
69.155 5
69.157 6
69.160 6
69.162 6
69.164 7
69.167 6
69.169 6
69.172 6
69.174 7
69.177 7
69.179 7
69.181 6
69.184 6
69.186 5
69.189 4
69.191 3
69.193 3
69.196 2
69.198 3
69.201 3
69.203 3
69.206 3
69.208 3
69.210 3
69.213 3
69.215 3
69.218 2
69.220 2
69.222 2
69.225 2
69.227 3
69.230 3
69.232 2
69.235 2
69.237 3
69.239 2
69.242 2
69.244 2
69.247 3
69.249 3
69.252 3
69.254 3
69.256 4
69.259 4
69.261 4
69.264 4
69.266 4
69.268 4
69.271 4
69.273 3
69.276 3
69.278 3
69.281 4
69.283 3
69.285 4
69.288 4
69.290 3
69.293 3
69.295 3
69.297 3
69.300 2
69.302 2
69.305 2
69.307 2
69.310 2
69.312 1
69.314 1
69.317 1
69.319 0
69.322 0
69.324 0
69.326 -0
69.329 -0
69.331 0
69.334 -0
69.336 -0
69.339 0
69.341 -0
69.343 0
69.346 1
69.348 0
69.351 1
69.353 1
69.356 1
69.358 2
69.360 1
69.363 1
69.365 1
69.368 1
69.370 1
69.372 1
69.375 1
69.377 1
69.380 2
69.382 2
69.385 3
69.387 4
69.389 5
69.392 5
69.394 5
69.397 6
69.399 6
69.401 6
69.404 6
69.406 5
69.409 5
69.411 5
69.414 5
69.416 4
69.418 4
69.421 4
69.423 5
69.426 5
69.428 5
69.431 5
69.433 5
69.435 5
69.438 5
69.440 5
69.443 4
69.445 4
69.447 4
69.450 4
69.452 4
69.455 4
69.457 3
69.460 3
69.462 4
69.464 3
69.467 3
69.469 2
69.472 2
69.474 1
69.477 1
69.479 0
69.481 1
69.484 1
69.486 1
69.489 2
69.491 2
69.493 2
69.496 2
69.498 2
69.501 2
69.503 2
69.506 2
69.508 2
69.510 2
69.513 3
69.515 3
69.518 3
69.520 3
69.523 3
69.525 3
69.527 4
69.530 4
69.532 4
69.535 3
69.537 3
69.539 4
69.542 4
69.544 4
69.547 4
69.549 4
69.552 4
69.554 4
69.556 4
69.559 4
69.561 4
69.564 4
69.566 4
69.569 4
69.571 4
69.573 4
69.576 4
69.578 4
69.581 3
69.583 3
69.585 3
69.588 2
69.590 3
69.593 3
69.595 3
69.598 3
69.600 3
69.602 3
69.605 3
69.607 2
69.610 2
69.612 2
69.615 2
69.617 2
69.619 1
69.622 1
69.624 1
69.627 1
69.629 0
69.631 -1
69.634 -1
69.636 -0
69.639 -1
69.641 -1
69.644 -1
69.646 -0
69.648 0
69.651 0
69.653 0
69.656 0
69.658 0
69.661 0
69.663 0
69.665 1
69.668 1
69.670 1
69.673 0
69.675 1
69.678 1
69.680 1
69.682 1
69.685 2
69.687 2
69.690 1
69.692 1
69.694 1
69.697 2
69.699 2
69.702 2
69.704 2
69.707 2
69.709 2
69.711 1
69.714 1
69.716 1
69.719 1
69.721 1
69.724 0
69.726 0
69.728 -0
69.731 -0
69.733 -0
69.736 -0
69.738 -0
69.741 -0
69.743 0
69.745 1
69.748 1
69.750 1
69.753 1
69.755 1
69.757 1
69.760 1
69.762 1
69.765 1
69.767 1
69.770 1
69.772 1
69.774 1
69.777 1
69.779 1
69.782 1
69.784 1
69.787 1
69.789 1
69.791 1
69.794 1
69.796 2
69.799 1
69.801 1
69.804 2
69.806 2
69.808 2
69.811 2
69.813 2
69.816 2
69.818 2
69.820 2
69.823 2
69.825 2
69.828 2
69.830 1
69.833 1
69.835 1
69.837 2
69.840 2
69.842 2
69.845 3
69.847 3
69.850 3
69.852 4
69.854 3
69.857 4
69.859 3
69.862 4
69.864 3
69.867 3
69.869 3
69.871 3
69.874 2
69.876 3
69.879 3
69.881 3
69.884 3
69.886 3
69.888 2
69.891 2
69.893 2
69.896 2
69.898 2
69.900 2
69.903 2
69.905 2
69.908 2
69.910 2
69.913 2
69.915 2
69.917 2
69.920 2
69.922 2
69.925 2
69.927 2
69.930 1
69.932 1
69.934 1
69.937 1
69.939 1
69.942 1
69.944 1
69.947 2
69.949 2
69.951 2
69.954 2
69.956 2
69.959 2
69.961 2
69.964 3
69.966 3
69.968 3
69.971 3
69.973 3
69.976 3
69.978 3
69.981 2
69.983 3
69.985 3
69.988 2
69.990 2
69.993 2
69.995 2
69.997 2
70.000 2
70.002 2
70.005 2
70.007 3
70.010 2
70.012 2
70.014 2
70.017 2
70.019 2
70.022 2
70.024 2
70.027 2
70.029 2
70.031 3
70.034 3
70.036 2
70.039 2
70.041 3
70.044 2
70.046 2
70.048 2
70.051 2
70.053 2
70.056 2
70.058 2
70.061 1
70.063 2
70.065 2
70.068 2
70.070 2
70.073 3
70.075 3
70.078 2
70.080 2
70.082 2
70.085 2
70.087 2
70.090 2
70.092 2
70.095 2
70.097 1
70.099 1
70.102 1
70.104 1
70.107 1
70.109 1
70.112 0
70.114 1
70.116 1
70.119 0
70.121 -0
70.124 -0
70.126 -1
70.128 -1
70.131 -1
70.133 -1
70.136 -0
70.138 -0
70.141 0
70.143 0
70.145 0
70.148 0
70.150 1
70.153 1
70.155 0
70.158 1
70.160 0
70.162 -0
70.165 0
70.167 0
70.170 0
70.172 1
70.175 1
70.177 1
70.179 1
70.182 1
70.184 1
70.187 1
70.189 2
70.192 2
70.194 2
70.196 2
70.199 2
70.201 2
70.204 2
70.206 1
70.209 2
70.211 2
70.213 2
70.216 3
70.218 3
70.221 2
70.223 2
70.226 2
70.228 2
70.230 1
70.233 0
70.235 0
70.238 0
70.240 1
70.243 1
70.245 1
70.247 2
70.250 1
70.252 1
70.255 1
70.257 1
70.260 1
70.262 1
70.264 1
70.267 1
70.269 1
70.272 0
70.274 0
70.277 -0
70.279 -1
70.281 -0
70.284 -0
70.286 -1
70.289 -0
70.291 -0
70.294 -0
70.296 -1
70.298 -1
70.301 -1
70.303 -0
70.306 -0
70.308 -1
70.311 -0
70.313 -0
70.315 0
70.318 0
70.320 1
70.323 0
70.325 1
70.328 1
70.330 1
70.332 1
70.335 1
70.337 1
70.340 -0
70.342 -0
70.345 0
70.347 1
70.349 2
70.352 2
70.354 3
70.357 3
70.359 3
70.362 3
70.364 3
70.366 4
70.369 4
70.371 5
70.374 5
70.376 5
70.379 5
70.381 5
70.383 5
70.386 6
70.388 6
70.391 7
70.393 7
70.396 7
70.398 7
70.400 7
70.403 6
70.405 6
70.408 6
70.410 6
70.413 6
70.415 6
70.417 5
70.420 5
70.422 4
70.425 4
70.427 3
70.430 3
70.432 3
70.434 3
70.437 3
70.439 2
70.442 1
70.444 0
70.447 -0
70.449 -0
70.451 -0
70.454 0
70.456 0
70.459 -1
70.461 -1
70.464 -1
70.466 -0
70.468 -0
70.471 -0
70.473 -0
70.476 0
70.478 1
70.481 1
70.483 1
70.485 1
70.488 1
70.490 1
70.493 1
70.495 2
70.498 2
70.500 2
70.502 2
70.505 2
70.507 2
70.510 2
70.512 2
70.515 2
70.517 2
70.519 3
70.522 3
70.524 3
70.527 2
70.529 3
70.532 3
70.534 2
70.537 3
70.539 2
70.541 2
70.544 3
70.546 3
70.549 3
70.551 2
70.554 2
70.556 2
70.558 2
70.561 2
70.563 2
70.566 2
70.568 2
70.571 2
70.573 2
70.575 3
70.578 3
70.580 3
70.583 3
70.585 2
70.588 2
70.590 3
70.592 2
70.595 2
70.597 2
70.600 1
70.602 2
70.605 2
70.607 2
70.609 2
70.612 1
70.614 1
70.617 2
70.619 2
70.622 1
70.624 1
70.626 1
70.629 1
70.631 1
70.634 2
70.636 2
70.639 2
70.641 2
70.643 2
70.646 2
70.648 3
70.651 3
70.653 4
70.656 4
70.658 4
70.661 4
70.663 5
70.665 4
70.668 5
70.670 6
70.673 6
70.675 6
70.678 5
70.680 5
70.682 4
70.685 5
70.687 5
70.690 5
70.692 5
70.695 4
70.697 4
70.699 4
70.702 4
70.704 4
70.707 4
70.709 4
70.712 4
70.714 3
70.716 3
70.719 2
70.721 2
70.724 2
70.726 2
70.729 1
70.731 1
70.733 1
70.736 1
70.738 1
70.741 1
70.743 1
70.746 1
70.748 0
70.750 1
70.753 1
70.755 2
70.758 1
70.760 1
70.763 2
70.765 2
70.768 2
70.770 2
70.772 2
70.775 1
70.777 1
70.780 1
70.782 1
70.785 1
70.787 1
70.789 1
70.792 1
70.794 2
70.797 2
70.799 1
70.802 1
70.804 1
70.806 1
70.809 2
70.811 2
70.814 3
70.816 3
70.819 3
70.821 3
70.823 3
70.826 3
70.828 4
70.831 3
70.833 4
70.836 4
70.838 4
70.841 4
70.843 4
70.845 4
70.848 3
70.850 3
70.853 3
70.855 2
70.858 2
70.860 3
70.862 2
70.865 2
70.867 2
70.870 1
70.872 2
70.875 2
70.877 1
70.879 1
70.882 1
70.884 0
70.887 1
70.889 1
70.892 1
70.894 1
70.896 1
70.899 0
70.901 0
70.904 0
70.906 -1
70.909 -1
70.911 -1
70.914 -0
70.916 -0
70.918 -0
70.921 0
70.923 0
70.926 0
70.928 -0
70.931 0
70.933 0
70.935 0
70.938 0
70.940 0
70.943 0
70.945 1
70.948 1
70.950 1
70.952 1
70.955 0
70.957 0
70.960 1
70.962 1
70.965 1
70.967 1
70.970 2
70.972 3
70.974 3
70.977 3
70.979 4
70.982 4
70.984 4
70.987 4
70.989 4
70.991 4
70.994 5
70.996 5
70.999 5
71.001 4
71.004 4
71.006 4
71.008 4
71.011 3
71.013 3
71.016 2
71.018 2
71.021 2
71.023 1
71.026 1
71.028 1
71.030 0
71.033 0
71.035 -1
71.038 -1
71.040 -1
71.043 -1
71.045 -1
71.047 -1
71.050 -0
71.052 -1
71.055 -0
71.057 0
71.060 1
71.062 1
71.064 1
71.067 2
71.069 3
71.072 3
71.074 3
71.077 3
71.079 4
71.082 4
71.084 5
71.086 5
71.089 5
71.091 6
71.094 6
71.096 5
71.099 5
71.101 6
71.103 6
71.106 6
71.108 5
71.111 4
71.113 4
71.116 4
71.118 4
71.121 3
71.123 3
71.125 3
71.128 3
71.130 3
71.133 3
71.135 3
71.138 2
71.140 2
71.142 1
71.145 1
71.147 1
71.150 1
71.152 1
71.155 1
71.157 1
71.159 1
71.162 1
71.164 1
71.167 1
71.169 1
71.172 1
71.174 0
71.177 -0
71.179 -0
71.181 -1
71.184 -1
71.186 -0
71.189 -0
71.191 -1
71.194 -1
71.196 -1
71.198 -1
71.201 -1
71.203 -1
71.206 -1
71.208 -1
71.211 -1
71.213 -1
71.216 -1
71.218 -1
71.220 -1
71.223 0
71.225 1
71.228 1
71.230 1
71.233 2
71.235 2
71.237 2
71.240 3
71.242 3
71.245 2
71.247 3
71.250 3
71.252 3
71.255 3
71.257 3
71.259 3
71.262 3
71.264 3
71.267 3
71.269 3
71.272 4
71.274 4
71.276 4
71.279 4
71.281 4
71.284 4
71.286 4
71.289 4
71.291 4
71.294 4
71.296 4
71.298 4
71.301 4
71.303 4
71.306 4
71.308 4
71.311 4
71.313 4
71.315 4
71.318 5
71.320 5
71.323 5
71.325 6
71.328 6
71.330 6
71.333 6
71.335 6
71.337 5
71.340 5
71.342 4
71.345 4
71.347 4
71.350 4
71.352 3
71.354 3
71.357 3
71.359 2
71.362 3
71.364 2
71.367 2
71.369 2
71.372 2
71.374 1
71.376 1
71.379 1
71.381 2
71.384 2
71.386 1
71.389 1
71.391 2
71.394 2
71.396 1
71.398 1
71.401 2
71.403 2
71.406 2
71.408 2
71.411 2
71.413 2
71.415 3
71.418 3
71.420 3
71.423 3
71.425 3
71.428 4
71.430 4
71.433 4
71.435 4
71.437 4
71.440 3
71.442 3
71.445 3
71.447 2
71.450 2
71.452 2
71.454 1
71.457 1
71.459 1
71.462 1
71.464 0
71.467 0
71.469 0
71.472 -0
71.474 -0
71.476 -1
71.479 -1
71.481 -1
71.484 -2
71.486 -2
71.489 -1
71.491 -1
71.494 -1
71.496 -1
71.498 -1
71.501 -1
71.503 -1
71.506 -1
71.508 -1
71.511 -0
71.513 0
71.515 1
71.518 1
71.520 1
71.523 1
71.525 2
71.528 2
71.530 2
71.533 2
71.535 2
71.537 3
71.540 3
71.542 3
71.545 3
71.547 4
71.550 4
71.552 4
71.555 4
71.557 4
71.559 4
71.562 4
71.564 4
71.567 4
71.569 4
71.572 4
71.574 5
71.576 4
71.579 4
71.581 3
71.584 3
71.586 2
71.589 2
71.591 1
71.594 1
71.596 1
71.598 1
71.601 1
71.603 1
71.606 0
71.608 0
71.611 1
71.613 1
71.616 1
71.618 1
71.620 2
71.623 1
71.625 2
71.628 2
71.630 1
71.633 1
71.635 2
71.637 2
71.640 2
71.642 2
71.645 2
71.647 3
71.650 3
71.652 2
71.655 3
71.657 3
71.659 3
71.662 4
71.664 4
71.667 4
71.669 4
71.672 4
71.674 4
71.677 5
71.679 4
71.681 4
71.684 4
71.686 4
71.689 3
71.691 2
71.694 2
71.696 2
71.699 3
71.701 3
71.703 3
71.706 3
71.708 4
71.711 4
71.713 4
71.716 4
71.718 4
71.720 5
71.723 5
71.725 4
71.728 4
71.730 4
71.733 4
71.735 4
71.738 4
71.740 4
71.742 4
71.745 4
71.747 4
71.750 4
71.752 4
71.755 4
71.757 4
71.760 4
71.762 4
71.764 4
71.767 4
71.769 4
71.772 5
71.774 5
71.777 5
71.779 5
71.782 5
71.784 5
71.786 5
71.789 4
71.791 4
71.794 4
71.796 4
71.799 3
71.801 4
71.804 4
71.806 4
71.808 4
71.811 5
71.813 5
71.816 5
71.818 5
71.821 4
71.823 4
71.825 4
71.828 4
71.830 3
71.833 3
71.835 3
71.838 2
71.840 3
71.843 3
71.845 2
71.847 3
71.850 2
71.852 2
71.855 2
71.857 1
71.860 1
71.862 1
71.865 1
71.867 1
71.869 1
71.872 1
71.874 1
71.877 1
71.879 1
71.882 1
71.884 1
71.887 0
71.889 -0
71.891 -1
71.894 -1
71.896 -1
71.899 -2
71.901 -2
71.904 -1
71.906 -1
71.909 -1
71.911 -0
71.913 -0
71.916 0
71.918 1
71.921 1
71.923 2
71.926 2
71.928 3
71.931 3
71.933 3
71.935 3
71.938 3
71.940 3
71.943 3
71.945 3
71.948 3
71.950 4
71.953 3
71.955 3
71.957 3
71.960 3
71.962 3
71.965 3
71.967 3
71.970 2
71.972 3
71.975 3
71.977 3
71.979 2
71.982 2
71.984 2
71.987 2
71.989 1
71.992 1
71.994 1
71.997 -0
71.999 0
72.001 0
72.004 0
72.006 0
72.009 -0
72.011 -0
72.014 -0
72.016 0
72.019 0
72.021 -0
72.023 -0
72.026 -1
72.028 -0
72.031 1
72.033 0
72.036 1
72.038 1
72.041 1
72.043 1
72.045 1
72.048 1
72.050 2
72.053 1
72.055 1
72.058 1
72.060 2
72.063 2
72.065 2
72.067 2
72.070 2
72.072 3
72.075 3
72.077 3
72.080 3
72.082 3
72.085 3
72.087 3
72.089 3
72.092 3
72.094 3
72.097 3
72.099 3
72.102 4
72.104 3
72.107 2
72.109 3
72.111 3
72.114 3
72.116 3
72.119 3
72.121 2
72.124 3
72.126 2
72.129 2
72.131 2
72.133 1
72.136 1
72.138 1
72.141 2
72.143 2
72.146 1
72.148 1
72.151 1
72.153 1
72.155 1
72.158 1
72.160 1
72.163 1
72.165 1
72.168 1
72.170 2
72.173 2
72.175 2
72.177 2
72.180 3
72.182 4
72.185 4
72.187 4
72.190 5
72.192 5
72.195 5
72.197 5
72.199 5
72.202 5
72.204 6
72.207 6
72.209 6
72.212 6
72.214 6
72.217 5
72.219 5
72.222 5
72.224 4
72.226 4
72.229 4
72.231 4
72.234 4
72.236 4
72.239 4
72.241 4
72.244 4
72.246 3
72.248 3
72.251 3
72.253 2
72.256 2
72.258 1
72.261 1
72.263 1
72.266 0
72.268 0
72.270 0
72.273 -0
72.275 0
72.278 0
72.280 1
72.283 1
72.285 1
72.288 1
72.290 1
72.292 1
72.295 1
72.297 1
72.300 1
72.302 2
72.305 1
72.307 2
72.310 2
72.312 3
72.314 3
72.317 3
72.319 2
72.322 2
72.324 2
72.327 2
72.329 2
72.332 2
72.334 2
72.337 3
72.339 3
72.341 3
72.344 3
72.346 3
72.349 3
72.351 3
72.354 2
72.356 2
72.359 2
72.361 2
72.363 1
72.366 0
72.368 1
72.371 1
72.373 1
72.376 1
72.378 0
72.381 1
72.383 0
72.385 0
72.388 1
72.390 1
72.393 1
72.395 1
72.398 1
72.400 1
72.403 1
72.405 2
72.408 2
72.410 2
72.412 2
72.415 3
72.417 3
72.420 3
72.422 4
72.425 4
72.427 3
72.430 3
72.432 4
72.434 4
72.437 4
72.439 4
72.442 4
72.444 4
72.447 4
72.449 3
72.452 3
72.454 3
72.456 2
72.459 2
72.461 2
72.464 2
72.466 2
72.469 2
72.471 2
72.474 1
72.476 1
72.479 2
72.481 2
72.483 2
72.486 2
72.488 2
72.491 2
72.493 2
72.496 2
72.498 2
72.501 2
72.503 2
72.505 2
72.508 2
72.510 2
72.513 2
72.515 2
72.518 2
72.520 3
72.523 3
72.525 3
72.527 3
72.530 3
72.532 2
72.535 3
72.537 3
72.540 3
72.542 4
72.545 4
72.547 4
72.550 3
72.552 4
72.554 4
72.557 4
72.559 4
72.562 4
72.564 4
72.567 4
72.569 5
72.572 5
72.574 5
72.576 5
72.579 5
72.581 4
72.584 4
72.586 4
72.589 5
72.591 4
72.594 4
72.596 4
72.599 4
72.601 3
72.603 3
72.606 2
72.608 3
72.611 3
72.613 2
72.616 3
72.618 2
72.621 2
72.623 2
72.625 2
72.628 2
72.630 2
72.633 2
72.635 2
72.638 1
72.640 1
72.643 0
72.645 1
72.648 1
72.650 1
72.652 2
72.655 2
72.657 1
72.660 1
72.662 2
72.665 2
72.667 1
72.670 1
72.672 1
72.674 1
72.677 1
72.679 2
72.682 2
72.684 2
72.687 1
72.689 1
72.692 2
72.694 1
72.697 1
72.699 0
72.701 -0
72.704 -0
72.706 -0
72.709 -0
72.711 -0
72.714 -0
72.716 -0
72.719 0
72.721 -0
72.724 -0
72.726 -1
72.728 -1
72.731 -1
72.733 -0
72.736 -1
72.738 -0
72.741 0
72.743 -0
72.746 0
72.748 0
72.750 -0
72.753 -0
72.755 0
72.758 1
72.760 0
72.763 1
72.765 1
72.768 0
72.770 0
72.773 1
72.775 0
72.777 0
72.780 0
72.782 -0
72.785 0
72.787 1
72.790 1
72.792 1
72.795 0
72.797 0
72.799 0
72.802 0
72.804 0
72.807 -1
72.809 -1
72.812 -1
72.814 -0
72.817 -0
72.819 -1
72.822 -1
72.824 -1
72.826 -1
72.829 -0
72.831 -0
72.834 0
72.836 0
72.839 -0
72.841 0
72.844 1
72.846 1
72.849 1
72.851 2
72.853 2
72.856 2
72.858 2
72.861 1
72.863 1
72.866 1
72.868 2
72.871 1
72.873 2
72.876 2
72.878 2
72.880 2
72.883 2
72.885 2
72.888 2
72.890 2
72.893 2
72.895 2
72.898 3
72.900 3
72.902 2
72.905 2
72.907 1
72.910 1
72.912 1
72.915 1
72.917 1
72.920 1
72.922 1
72.925 1
72.927 2
72.929 1
72.932 2
72.934 2
72.937 1
72.939 2
72.942 3
72.944 3
72.947 3
72.949 2
72.952 2
72.954 2
72.956 2
72.959 1
72.961 1
72.964 2
72.966 1
72.969 1
72.971 1
72.974 1
72.976 1
72.979 1
72.981 1
72.983 1
72.986 2
72.988 1
72.991 1
72.993 1
72.996 1
72.998 1
73.001 1
73.003 1
73.006 1
73.008 1
73.010 1
73.013 1
73.015 0
73.018 1
73.020 1
73.023 1
73.025 1
73.028 1
73.030 1
73.033 0
73.035 1
73.037 1
73.040 1
73.042 0
73.045 0
73.047 -0
73.050 -0
73.052 0
73.055 -0
73.057 -0
73.060 -1
73.062 -1
73.064 -1
73.067 -1
73.069 -1
73.072 0
73.074 1
73.077 1
73.079 0
73.082 0
73.084 1
73.087 1
73.089 1
73.091 1
73.094 2
73.096 2
73.099 1
73.101 2
73.104 2
73.106 2
73.109 2
73.111 3
73.114 3
73.116 3
73.118 3
73.121 3
73.123 3
73.126 4
73.128 3
73.131 3
73.133 3
73.136 2
73.138 2
73.141 1
73.143 1
73.145 0
73.148 0
73.150 0
73.153 0
73.155 -0
73.158 -1
73.160 -1
73.163 -1
73.165 -0
73.168 -0
73.170 0
73.172 -0
73.175 0
73.177 0
73.180 0
73.182 1
73.185 1
73.187 1
73.190 1
73.192 1
73.195 1
73.197 1
73.199 1
73.202 1
73.204 0
73.207 1
73.209 0
73.212 0
73.214 0
73.217 0
73.219 0
73.222 1
73.224 1
73.226 1
73.229 2
73.231 1
73.234 1
73.236 1
73.239 1
73.241 1
73.244 1
73.246 1
73.249 1
73.251 1
73.253 1
73.256 2
73.258 2
73.261 2
73.263 2
73.266 2
73.268 1
73.271 1
73.273 2
73.276 2
73.278 2
73.280 2
73.283 1
73.285 1
73.288 1
73.290 1
73.293 2
73.295 2
73.298 2
73.300 2
73.303 2
73.305 2
73.308 1
73.310 1
73.312 1
73.315 1
73.317 1
73.320 2
73.322 2
73.325 2
73.327 3
73.330 3
73.332 3
73.335 4
73.337 3
73.339 4
73.342 4
73.344 4
73.347 4
73.349 5
73.352 4
73.354 5
73.357 5
73.359 5
73.362 5
73.364 5
73.366 5
73.369 5
73.371 4
73.374 4
73.376 3
73.379 3
73.381 3
73.384 3
73.386 3
73.389 3
73.391 2
73.394 2
73.396 2
73.398 1
73.401 1
73.403 1
73.406 1
73.408 1
73.411 1
73.413 1
73.416 0
73.418 0
73.421 -0
73.423 -0
73.425 1
73.428 1
73.430 1
73.433 2
73.435 2
73.438 1
73.440 1
73.443 2
73.445 1
73.448 1
73.450 1
73.452 1
73.455 2
73.457 2
73.460 2
73.462 2
73.465 2
73.467 2
73.470 2
73.472 2
73.475 2
73.477 2
73.480 2
73.482 1
73.484 1
73.487 1
73.489 1
73.492 1
73.494 1
73.497 -0
73.499 -0
73.502 -0
73.504 -1
73.507 -0
73.509 -1
73.511 -1
73.514 -0
73.516 0
73.519 0
73.521 0
73.524 0
73.526 0
73.529 0
73.531 1
73.534 1
73.536 2
73.539 1
73.541 1
73.543 1
73.546 1
73.548 2
73.551 2
73.553 2
73.556 2
73.558 2
73.561 3
73.563 3
73.566 3
73.568 3
73.570 2
73.573 3
73.575 3
73.578 3
73.580 3
73.583 3
73.585 3
73.588 3
73.590 3
73.593 3
73.595 3
73.598 3
73.600 2
73.602 2
73.605 1
73.607 1
73.610 1
73.612 2
73.615 2
73.617 2
73.620 2
73.622 1
73.625 2
73.627 2
73.630 3
73.632 3
73.634 4
73.637 4
73.639 4
73.642 4
73.644 4
73.647 5
73.649 5
73.652 5
73.654 5
73.657 5
73.659 5
73.661 5
73.664 5
73.666 5
73.669 5
73.671 4
73.674 4
73.676 4
73.679 4
73.681 3
73.684 3
73.686 4
73.689 3
73.691 3
73.693 2
73.696 2
73.698 2
73.701 2
73.703 1
73.706 1
73.708 1
73.711 0
73.713 -0
73.716 -1
73.718 -1
73.721 -0
73.723 0
73.725 -0
73.728 -1
73.730 -0
73.733 -0
73.735 0
73.738 1
73.740 1
73.743 1
73.745 1
73.748 1
73.750 1
73.753 2
73.755 1
73.757 1
73.760 1
73.762 1
73.765 1
73.767 1
73.770 1
73.772 1
73.775 1
73.777 1
73.780 1
73.782 1
73.785 1
73.787 1
73.789 1
73.792 1
73.794 0
73.797 1
73.799 1
73.802 1
73.804 1
73.807 0
73.809 1
73.812 1
73.814 0
73.816 1
73.819 1
73.821 2
73.824 2
73.826 3
73.829 2
73.831 3
73.834 3
73.836 3
73.839 3
73.841 3
73.844 3
73.846 2
73.848 2
73.851 2
73.853 2
73.856 3
73.858 3
73.861 3
73.863 3
73.866 2
73.868 2
73.871 3
73.873 3
73.876 3
73.878 3
73.880 3
73.883 3
73.885 4
73.888 3
73.890 3
73.893 3
73.895 2
73.898 1
73.900 2
73.903 1
73.905 1
73.908 1
73.910 1
73.913 1
73.915 0
73.917 0
73.920 0
73.922 1
73.925 1
73.927 1
73.930 2
73.932 2
73.935 2
73.937 2
73.940 1
73.942 2
73.945 2
73.947 2
73.949 2
73.952 3
73.954 3
73.957 3
73.959 3
73.962 3
73.964 4
73.967 4
73.969 4
73.972 4
73.974 4
73.977 3
73.979 4
73.981 4
73.984 4
73.986 4
73.989 4
73.991 4
73.994 4
73.996 4
73.999 4
74.001 3
74.004 3
74.006 2
74.009 2
74.011 2
74.013 2
74.016 2
74.018 2
74.021 1
74.023 1
74.026 1
74.028 1
74.031 2
74.033 2
74.036 2
74.038 2
74.041 2
74.043 2
74.045 2
74.048 3
74.050 3
74.053 3
74.055 3
74.058 3
74.060 3
74.063 3
74.065 3
74.068 2
74.070 2
74.073 2
74.075 2
74.078 2
74.080 1
74.082 1
74.085 0
74.087 1
74.090 0
74.092 1
74.095 -0
74.097 0
74.100 -0
74.102 -0
74.105 -0
74.107 -0
74.110 -1
74.112 -1
74.114 -1
74.117 -1
74.119 -1
74.122 -0
74.124 0
74.127 0
74.129 0
74.132 -0
74.134 0
74.137 0
74.139 -0
74.142 -0
74.144 -0
74.147 -0
74.149 0
74.151 1
74.154 1
74.156 1
74.159 1
74.161 1
74.164 1
74.166 2
74.169 2
74.171 2
74.174 3
74.176 2
74.179 3
74.181 3
74.183 3
74.186 3
74.188 3
74.191 3
74.193 2
74.196 3
74.198 3
74.201 3
74.203 3
74.206 3
74.208 4
74.211 5
74.213 4
74.216 5
74.218 4
74.220 4
74.223 4
74.225 4
74.228 4
74.230 3
74.233 3
74.235 3
74.238 2
74.240 3
74.243 2
74.245 2
74.248 2
74.250 1
74.252 1
74.255 2
74.257 1
74.260 1
74.262 2
74.265 2
74.267 2
74.270 2
74.272 1
74.275 2
74.277 2
74.280 2
74.282 2
74.285 1
74.287 1
74.289 0
74.292 1
74.294 0
74.297 -0
74.299 -0
74.302 -1
74.304 -0
74.307 -0
74.309 -0
74.312 -0
74.314 0
74.317 -0
74.319 -1
74.322 -0
74.324 -0
74.326 -0
74.329 0
74.331 -0
74.334 0
74.336 1
74.339 1
74.341 2
74.344 1
74.346 2
74.349 3
74.351 3
74.354 3
74.356 3
74.359 4
74.361 4
74.363 4
74.366 4
74.368 4
74.371 5
74.373 5
74.376 5
74.378 5
74.381 5
74.383 5
74.386 5
74.388 5
74.391 4
74.393 5
74.396 5
74.398 4
74.400 5
74.403 4
74.405 4
74.408 3
74.410 3
74.413 3
74.415 3
74.418 2
74.420 2
74.423 1
74.425 1
74.428 1
74.430 1
74.433 1
74.435 1
74.437 0
74.440 1
74.442 1
74.445 0
74.447 0
74.450 -0
74.452 -0
74.455 -1
74.457 -1
74.460 -0
74.462 -0
74.465 -1
74.467 -1
74.470 -1
74.472 -1
74.474 -0
74.477 -0
74.479 -0
74.482 -0
74.484 -0
74.487 -0
74.489 -0
74.492 1
74.494 0
74.497 1
74.499 1
74.502 1
74.504 1
74.507 2
74.509 2
74.511 2
74.514 2
74.516 2
74.519 3
74.521 2
74.524 2
74.526 3
74.529 3
74.531 3
74.534 3
74.536 3
74.539 4
74.541 4
74.544 4
74.546 4
74.548 4
74.551 4
74.553 3
74.556 3
74.558 3
74.561 3
74.563 3
74.566 4
74.568 4
74.571 3
74.573 3
74.576 2
74.578 2
74.581 3
74.583 2
74.586 2
74.588 2
74.590 2
74.593 2
74.595 2
74.598 2
74.600 2
74.603 2
74.605 2
74.608 2
74.610 2
74.613 2
74.615 2
74.618 2
74.620 2
74.623 2
74.625 3
74.627 2
74.630 3
74.632 3
74.635 3
74.637 4
74.640 4
74.642 4
74.645 4
74.647 5
74.650 5
74.652 5
74.655 5
74.657 4
74.660 5
74.662 4
74.665 4
74.667 4
74.669 4
74.672 3
74.674 3
74.677 3
74.679 3
74.682 3
74.684 3
74.687 2
74.689 2
74.692 2
74.694 1
74.697 1
74.699 1
74.702 1
74.704 1
74.707 1
74.709 0
74.711 0
74.714 1
74.716 1
74.719 0
74.721 0
74.724 0
74.726 1
74.729 0
74.731 0
74.734 1
74.736 1
74.739 0
74.741 0
74.744 1
74.746 1
74.748 0
74.751 1
74.753 0
74.756 0
74.758 1
74.761 1
74.763 1
74.766 2
74.768 2
74.771 1
74.773 2
74.776 1
74.778 2
74.781 2
74.783 2
74.786 2
74.788 3
74.790 2
74.793 2
74.795 3
74.798 3
74.800 3
74.803 3
74.805 2
74.808 3
74.810 3
74.813 3
74.815 4
74.818 4
74.820 4
74.823 4
74.825 4
74.828 4
74.830 4
74.832 4
74.835 4
74.837 4
74.840 3
74.842 3
74.845 3
74.847 2
74.850 1
74.852 2
74.855 2
74.857 1
74.860 1
74.862 2
74.865 1
74.867 2
74.870 2
74.872 2
74.874 2
74.877 3
74.879 2
74.882 2
74.884 3
74.887 3
74.889 2
74.892 2
74.894 3
74.897 3
74.899 3
74.902 3
74.904 3
74.907 4
74.909 5
74.912 5
74.914 5
74.916 5
74.919 5
74.921 5
74.924 5
74.926 5
74.929 6
74.931 5
74.934 6
74.936 6
74.939 5
74.941 5
74.944 5
74.946 4
74.949 4
74.951 3
74.954 3
74.956 2
74.959 2
74.961 2
74.963 1
74.966 2
74.968 1
74.971 1
74.973 1
74.976 1
74.978 1
74.981 2
74.983 1
74.986 1
74.988 1
74.991 1
74.993 1
74.996 1
74.998 1
75.001 1
75.003 0
75.005 0
75.008 1
75.010 1
75.013 1
75.015 1
75.018 2
75.020 2
75.023 2
75.025 2
75.028 2
75.030 3
75.033 3
75.035 3
75.038 3
75.040 3
75.043 3
75.045 3
75.048 3
75.050 3
75.052 3
75.055 3
75.057 3
75.060 3
75.062 3
75.065 3
75.067 3
75.070 4
75.072 3
75.075 3
75.077 4
75.080 4
75.082 4
75.085 4
75.087 4
75.090 5
75.092 4
75.094 4
75.097 4
75.099 5
75.102 5
75.104 4
75.107 4
75.109 4
75.112 4
75.114 4
75.117 4
75.119 5
75.122 5
75.124 4
75.127 4
75.129 4
75.132 4
75.134 4
75.137 4
75.139 3
75.141 3
75.144 3
75.146 2
75.149 2
75.151 1
75.154 0
75.156 1
75.159 1
75.161 1
75.164 1
75.166 1
75.169 1
75.171 1
75.174 2
75.176 2
75.179 2
75.181 3
75.184 3
75.186 3
75.188 3
75.191 3
75.193 3
75.196 3
75.198 3
75.201 3
75.203 4
75.206 4
75.208 4
75.211 5
75.213 4
75.216 5
75.218 5
75.221 5
75.223 4
75.226 4
75.228 4
75.231 4
75.233 3
75.236 2
75.238 2
75.240 2
75.243 2
75.245 1
75.248 1
75.250 1
75.253 0
75.255 0
75.258 -0
75.260 -1
75.263 -1
75.265 -0
75.268 1
75.270 1
75.273 0
75.275 0
75.278 -0
75.280 -0
75.283 1
75.285 1
75.287 1
75.290 1
75.292 2
75.295 2
75.297 3
75.300 3
75.302 3
75.305 3
75.307 3
75.310 3
75.312 3
75.315 4
75.317 4
75.320 4
75.322 4
75.325 4
75.327 4
75.330 4
75.332 4
75.334 4
75.337 4
75.339 3
75.342 3
75.344 4
75.347 4
75.349 4
75.352 4
75.354 4
75.357 4
75.359 4
75.362 4
75.364 4
75.367 3
75.369 3
75.372 3
75.374 3
75.377 3
75.379 3
75.382 3
75.384 3
75.386 3
75.389 2
75.391 1
75.394 2
75.396 2
75.399 1
75.401 1
75.404 2
75.406 1
75.409 1
75.411 2
75.414 2
75.416 1
75.419 1
75.421 1
75.424 1
75.426 1
75.429 1
75.431 1
75.434 0
75.436 0
75.438 0
75.441 0
75.443 -0
75.446 -0
75.448 -0
75.451 0
75.453 0
75.456 0
75.458 1
75.461 1
75.463 1
75.466 0
75.468 0
75.471 1
75.473 1
75.476 1
75.478 1
75.481 1
75.483 1
75.486 1
75.488 1
75.490 1
75.493 1
75.495 1
75.498 1
75.500 1
75.503 1
75.505 1
75.508 1
75.510 1
75.513 1
75.515 2
75.518 2
75.520 2
75.523 2
75.525 2
75.528 2
75.530 2
75.533 3
75.535 3
75.538 3
75.540 3
75.543 3
75.545 3
75.547 3
75.550 3
75.552 2
75.555 2
75.557 3
75.560 3
75.562 3
75.565 4
75.567 4
75.570 3
75.572 4
75.575 3
75.577 2
75.580 3
75.582 3
75.585 3
75.587 2
75.590 2
75.592 2
75.595 2
75.597 2
75.599 2
75.602 2
75.604 3
75.607 2
75.609 3
75.612 3
75.614 2
75.617 2
75.619 2
75.622 1
75.624 1
75.627 1
75.629 1
75.632 1
75.634 1
75.637 2
75.639 2
75.642 2
75.644 2
75.647 1
75.649 1
75.652 1
75.654 1
75.656 0
75.659 0
75.661 -0
75.664 -0
75.666 -1
75.669 0
75.671 1
75.674 1
75.676 1
75.679 0
75.681 -0
75.684 -1
75.686 -0
75.689 -1
75.691 0
75.694 0
75.696 0
75.699 0
75.701 1
75.704 1
75.706 1
75.709 2
75.711 2
75.713 3
75.716 3
75.718 2
75.721 2
75.723 2
75.726 1
75.728 1
75.731 1
75.733 1
75.736 2
75.738 2
75.741 2
75.743 3
75.746 3
75.748 3
75.751 3
75.753 3
75.756 2
75.758 3
75.761 3
75.763 2
75.766 2
75.768 3
75.771 2
75.773 2
75.775 3
75.778 2
75.780 2
75.783 2
75.785 1
75.788 1
75.790 1
75.793 1
75.795 2
75.798 2
75.800 2
75.803 2
75.805 2
75.808 2
75.810 2
75.813 3
75.815 3
75.818 3
75.820 3
75.823 3
75.825 3
75.828 3
75.830 3
75.832 3
75.835 3
75.837 3
75.840 3
75.842 4
75.845 3
75.847 4
75.850 4
75.852 4
75.855 4
75.857 4
75.860 3
75.862 3
75.865 3
75.867 2
75.870 2
75.872 2
75.875 2
75.877 1
75.880 1
75.882 0
75.885 -0
75.887 -1
75.890 -1
75.892 -2
75.895 -2
75.897 -2
75.899 -1
75.902 -1
75.904 -1
75.907 -1
75.909 -1
75.912 -1
75.914 0
75.917 -0
75.919 -0
75.922 0
75.924 1
75.927 1
75.929 2
75.932 2
75.934 2
75.937 2
75.939 3
75.942 2
75.944 2
75.947 3
75.949 3
75.952 4
75.954 4
75.957 4
75.959 4
75.961 4
75.964 3
75.966 3
75.969 3
75.971 3
75.974 3
75.976 3
75.979 3
75.981 3
75.984 3
75.986 2
75.989 2
75.991 2
75.994 1
75.996 1
75.999 0
76.001 -0
76.004 -0
76.006 -0
76.009 -1
76.011 -0
76.014 -0
76.016 -0
76.019 -0
76.021 -0
76.024 0
76.026 0
76.028 1
76.031 0
76.033 -0
76.036 0
76.038 0
76.041 0
76.043 0
76.046 -0
76.048 0
76.051 1
76.053 0
76.056 1
76.058 2
76.061 2
76.063 2
76.066 3
76.068 2
76.071 2
76.073 2
76.076 2
76.078 2
76.081 3
76.083 3
76.086 3
76.088 3
76.091 3
76.093 3
76.095 3
76.098 2
76.100 2
76.103 2
76.105 1
76.108 1
76.110 1
76.113 0
76.115 1
76.118 1
76.120 1
76.123 1
76.125 1
76.128 1
76.130 1
76.133 1
76.135 0
76.138 0
76.140 -0
76.143 -0
76.145 -1
76.148 -0
76.150 -0
76.153 0
76.155 0
76.158 0
76.160 1
76.163 1
76.165 1
76.167 1
76.170 1
76.172 2
76.175 2
76.177 2
76.180 1
76.182 2
76.185 2
76.187 2
76.190 2
76.192 3
76.195 3
76.197 3
76.200 3
76.202 3
76.205 3
76.207 3
76.210 3
76.212 2
76.215 2
76.217 2
76.220 2
76.222 2
76.225 2
76.227 2
76.230 2
76.232 2
76.235 2
76.237 2
76.240 1
76.242 1
76.244 1
76.247 0
76.249 0
76.252 0
76.254 0
76.257 0
76.259 -0
76.262 -0
76.264 -1
76.267 -1
76.269 -2
76.272 -1
76.274 -1
76.277 -2
76.279 -2
76.282 -2
76.284 -2
76.287 -2
76.289 -2
76.292 -2
76.294 -2
76.297 -2
76.299 -1
76.302 -1
76.304 -1
76.307 -1
76.309 -0
76.312 -1
76.314 -0
76.317 1
76.319 1
76.321 2
76.324 2
76.326 2
76.329 2
76.331 3
76.334 3
76.336 3
76.339 4
76.341 4
76.344 3
76.346 4
76.349 3
76.351 3
76.354 3
76.356 3
76.359 3
76.361 3
76.364 4
76.366 3
76.369 3
76.371 3
76.374 3
76.376 2
76.379 2
76.381 2
76.384 1
76.386 1
76.389 1
76.391 1
76.394 1
76.396 -0
76.399 -0
76.401 -0
76.403 -1
76.406 -0
76.408 -0
76.411 -1
76.413 -1
76.416 -1
76.418 -1
76.421 -1
76.423 -1
76.426 -1
76.428 1
76.431 1
76.433 0
76.436 0
76.438 0
76.441 1
76.443 0
76.446 1
76.448 1
76.451 2
76.453 1
76.456 1
76.458 1
76.461 2
76.463 2
76.466 2
76.468 3
76.471 3
76.473 3
76.476 4
76.478 4
76.481 5
76.483 5
76.486 5
76.488 6
76.490 5
76.493 6
76.495 6
76.498 5
76.500 6
76.503 6
76.505 6
76.508 6
76.510 5
76.513 5
76.515 5
76.518 4
76.520 5
76.523 4
76.525 4
76.528 4
76.530 4
76.533 4
76.535 4
76.538 4
76.540 4
76.543 3
76.545 2
76.548 1
76.550 1
76.553 1
76.555 0
76.558 -0
76.560 -0
76.563 -0
76.565 -1
76.568 -1
76.570 -0
76.573 0
76.575 -0
76.578 -0
76.580 -0
76.582 0
76.585 1
76.587 1
76.590 1
76.592 1
76.595 2
76.597 2
76.600 2
76.602 2
76.605 1
76.607 1
76.610 2
76.612 2
76.615 3
76.617 3
76.620 3
76.622 3
76.625 3
76.627 3
76.630 4
76.632 4
76.635 5
76.637 5
76.640 5
76.642 5
76.645 5
76.647 5
76.650 4
76.652 4
76.655 4
76.657 4
76.660 3
76.662 3
76.665 4
76.667 4
76.670 4
76.672 4
76.675 5
76.677 5
76.679 4
76.682 4
76.684 5
76.687 4
76.689 4
76.692 4
76.694 4
76.697 4
76.699 4
76.702 3
76.704 3
76.707 2
76.709 2
76.712 2
76.714 1
76.717 0
76.719 -0
76.722 1
76.724 1
76.727 0
76.729 1
76.732 0
76.734 1
76.737 1
76.739 0
76.742 1
76.744 0
76.747 0
76.749 1
76.752 1
76.754 0
76.757 0
76.759 0
76.762 0
76.764 1
76.767 1
76.769 1
76.772 1
76.774 1
76.777 1
76.779 2
76.782 1
76.784 1
76.786 2
76.789 2
76.791 2
76.794 3
76.796 4
76.799 3
76.801 3
76.804 4
76.806 3
76.809 3
76.811 4
76.814 4
76.816 4
76.819 4
76.821 4
76.824 5
76.826 5
76.829 4
76.831 4
76.834 4
76.836 4
76.839 3
76.841 2
76.844 2
76.846 2
76.849 1
76.851 1
76.854 1
76.856 1
76.859 1
76.861 1
76.864 1
76.866 -0
76.869 -0
76.871 0
76.874 -0
76.876 0
76.879 1
76.881 0
76.884 1
76.886 0
76.889 -1
76.891 -0
76.894 -1
76.896 -2
76.898 -1
76.901 -0
76.903 -0
76.906 0
76.908 0
76.911 -1
76.913 0
76.916 1
76.918 1
76.921 2
76.923 3
76.926 3
76.928 3
76.931 3
76.933 3
76.936 3
76.938 3
76.941 3
76.943 3
76.946 2
76.948 2
76.951 2
76.953 2
76.956 2
76.958 3
76.961 3
76.963 2
76.966 3
76.968 3
76.971 3
76.973 3
76.976 3
76.978 3
76.981 3
76.983 3
76.986 2
76.988 2
76.991 3
76.993 3
76.996 3
76.998 3
77.001 2
77.003 2
77.006 3
77.008 3
77.011 3
77.013 4
77.016 3
77.018 3
77.021 3
77.023 3
77.026 3
77.028 4
77.030 3
77.033 2
77.035 2
77.038 2
77.040 2
77.043 1
77.045 1
77.048 1
77.050 1
77.053 1
77.055 2
77.058 1
77.060 1
77.063 1
77.065 2
77.068 1
77.070 1
77.073 1
77.075 1
77.078 1
77.080 2
77.083 1
77.085 2
77.088 2
77.090 2
77.093 2
77.095 2
77.098 2
77.100 2
77.103 3
77.105 3
77.108 3
77.110 3
77.113 3
77.115 3
77.118 3
77.120 2
77.123 2
77.125 2
77.128 2
77.130 2
77.133 1
77.135 1
77.138 1
77.140 0
77.143 0
77.145 -0
77.148 -0
77.150 -0
77.153 -1
77.155 0
77.158 -0
77.160 0
77.163 0
77.165 0
77.168 0
77.170 0
77.173 -0
77.175 1
77.177 1
77.180 1
77.182 1
77.185 2
77.187 2
77.190 2
77.192 3
77.195 3
77.197 3
77.200 3
77.202 3
77.205 3
77.207 3
77.210 3
77.212 4
77.215 4
77.217 3
77.220 3
77.222 3
77.225 3
77.227 4
77.230 4
77.232 4
77.235 5
77.237 5
77.240 5
77.242 5
77.245 5
77.247 5
77.250 5
77.252 5
77.255 4
77.257 5
77.260 5
77.262 4
77.265 4
77.267 5
77.270 4
77.272 4
77.275 4
77.277 3
77.280 3
77.282 3
77.285 2
77.287 3
77.290 2
77.292 2
77.295 2
77.297 2
77.300 2
77.302 2
77.305 2
77.307 2
77.310 2
77.312 1
77.315 1
77.317 1
77.320 0
77.322 0
77.325 0
77.327 1
77.330 0
77.332 1
77.335 1
77.337 1
77.340 2
77.342 1
77.345 1
77.347 1
77.350 2
77.352 2
77.355 2
77.357 2
77.359 2
77.362 2
77.364 2
77.367 2
77.369 2
77.372 3
77.374 2
77.377 2
77.379 3
77.382 2
77.384 2
77.387 2
77.389 2
77.392 2
77.394 3
77.397 2
77.399 3
77.402 3
77.404 3
77.407 3
77.409 3
77.412 4
77.414 3
77.417 3
77.419 3
77.422 3
77.424 2
77.427 2
77.429 2
77.432 2
77.434 1
77.437 2
77.439 2
77.442 1
77.444 2
77.447 2
77.449 1
77.452 1
77.454 1
77.457 1
77.459 2
77.462 2
77.464 2
77.467 2
77.469 2
77.472 2
77.474 2
77.477 3
77.479 3
77.482 3
77.484 3
77.487 3
77.489 3
77.492 3
77.494 3
77.497 3
77.499 3
77.502 3
77.504 4
77.507 3
77.509 3
77.512 3
77.514 3
77.517 3
77.519 3
77.522 3
77.524 3
77.527 3
77.529 2
77.532 2
77.534 3
77.537 2
77.539 2
77.542 2
77.544 1
77.547 1
77.549 1
77.552 1
77.554 1
77.557 2
77.559 2
77.562 1
77.564 2
77.567 2
77.569 2
77.572 2
77.574 2
77.577 2
77.579 2
77.582 2
77.584 2
77.587 2
77.589 1
77.592 1
77.594 1
77.597 1
77.599 1
77.602 0
77.604 0
77.607 1
77.609 1
77.611 1
77.614 1
77.616 1
77.619 1
77.621 0
77.624 1
77.626 1
77.629 1
77.631 1
77.634 0
77.636 1
77.639 0
77.641 1
77.644 1
77.646 2
77.649 1
77.651 1
77.654 1
77.656 2
77.659 1
77.661 2
77.664 2
77.666 2
77.669 2
77.671 3
77.674 3
77.676 3
77.679 4
77.681 3
77.684 3
77.686 3
77.689 3
77.691 4
77.694 3
77.696 3
77.699 3
77.701 2
77.704 2
77.706 3
77.709 2
77.711 2
77.714 3
77.716 3
77.719 3
77.721 3
77.724 3
77.726 3
77.729 3
77.731 3
77.734 3
77.736 3
77.739 4
77.741 4
77.744 3
77.746 3
77.749 3
77.751 3
77.754 3
77.756 3
77.759 3
77.761 3
77.764 2
77.766 2
77.769 2
77.771 2
77.774 1
77.776 1
77.779 1
77.781 1
77.784 1
77.786 1
77.789 1
77.791 1
77.794 0
77.796 0
77.799 1
77.801 1
77.804 1
77.806 0
77.809 0
77.811 -0
77.814 -1
77.816 -1
77.819 -0
77.821 0
77.824 0
77.826 1
77.829 1
77.831 1
77.834 1
77.836 2
77.839 2
77.841 2
77.844 3
77.846 2
77.849 3
77.851 3
77.854 3
77.856 3
77.859 3
77.861 2
77.864 3
77.866 3
77.869 3
77.871 3
77.874 3
77.876 3
77.879 3
77.881 3
77.884 3
77.886 3
77.889 3
77.891 2
77.894 2
77.896 2
77.899 2
77.901 2
77.904 1
77.906 2
77.909 1
77.911 2
77.914 2
77.916 2
77.919 1
77.921 1
77.924 1
77.926 1
77.929 2
77.931 2
77.934 3
77.936 3
77.939 3
77.941 3
77.944 3
77.946 3
77.949 3
77.951 3
77.954 2
77.956 3
77.959 2
77.961 3
77.964 2
77.966 2
77.969 2
77.971 2
77.974 2
77.976 2
77.979 2
77.981 1
77.984 1
77.986 1
77.989 -0
77.991 0
77.994 -1
77.996 -1
77.999 -1
78.001 -1
78.004 -1
78.006 -1
78.009 0
78.011 -0
78.014 -1
78.016 -1
78.019 -1
78.021 -0
78.024 -0
78.026 -1
78.029 -0
78.031 -1
78.034 -1
78.036 -0
78.039 0
78.041 0
78.044 1
78.046 1
78.049 1
78.051 1
78.054 2
78.056 2
78.059 2
78.061 2
78.064 2
78.066 2
78.069 2
78.071 3
78.074 3
78.076 2
78.079 2
78.081 3
78.084 3
78.086 2
78.089 2
78.091 2
78.094 2
78.096 2
78.099 2
78.101 1
78.104 1
78.106 1
78.109 1
78.111 2
78.114 2
78.116 1
78.119 2
78.121 1
78.124 1
78.126 1
78.129 0
78.131 0
78.134 0
78.136 -1
78.139 -1
78.141 -1
78.144 -1
78.146 -1
78.149 -0
78.151 -1
78.154 -1
78.156 -1
78.159 -1
78.161 -1
78.164 -1
78.166 -1
78.169 -1
78.171 -1
78.174 -0
78.176 -1
78.179 -1
78.181 -1
78.184 -1
78.186 0
78.189 0
78.191 1
78.194 1
78.196 1
78.199 1
78.201 1
78.204 1
78.206 1
78.209 1
78.211 1
78.214 1
78.216 1
78.219 1
78.221 1
78.224 1
78.226 1
78.229 1
78.231 1
78.234 1
78.236 1
78.239 2
78.241 2
78.244 1
78.246 2
78.249 1
78.251 1
78.254 1
78.256 1
78.259 1
78.261 1
78.264 1
78.266 1
78.269 1
78.271 1
78.274 1
78.276 1
78.279 1
78.281 1
78.284 1
78.286 1
78.289 1
78.291 1
78.294 2
78.296 2
78.299 3
78.301 3
78.304 3
78.306 3
78.309 3
78.311 2
78.314 2
78.316 2
78.319 2
78.321 2
78.324 2
78.326 3
78.329 3
78.331 3
78.334 2
78.336 2
78.339 2
78.341 2
78.344 3
78.346 3
78.349 2
78.351 2
78.354 2
78.356 2
78.359 2
78.361 2
78.364 2
78.366 2
78.369 2
78.371 2
78.374 1
78.376 1
78.379 1
78.381 1
78.384 1
78.386 1
78.389 2
78.391 2
78.394 2
78.396 2
78.399 1
78.401 1
78.404 1
78.406 1
78.409 1
78.411 1
78.414 1
78.416 0
78.419 0
78.422 -0
78.424 -0
78.427 0
78.429 0
78.432 0
78.434 0
78.437 -0
78.439 -0
78.442 -0
78.444 -0
78.447 -1
78.449 -0
78.452 0
78.454 0
78.457 0
78.459 -0
78.462 -1
78.464 -1
78.467 -1
78.469 -0
78.472 -0
78.474 -0
78.477 -1
78.479 -0
78.482 0
78.484 -0
78.487 -0
78.489 -1
78.492 0
78.494 1
78.497 1
78.499 0
78.502 1
78.504 0
78.507 -0
78.509 -0
78.512 -0
78.514 -0
78.517 0
78.519 0
78.522 1
78.524 0
78.527 0
78.529 0
78.532 1
78.534 1
78.537 1
78.539 2
78.542 1
78.544 1
78.547 1
78.549 1
78.552 1
78.554 2
78.557 2
78.559 2
78.562 3
78.564 3
78.567 3
78.569 3
78.572 3
78.574 4
78.577 4
78.579 5
78.582 5
78.584 5
78.587 5
78.589 5
78.592 5
78.594 5
78.597 5
78.599 5
78.602 6
78.604 5
78.607 5
78.609 5
78.612 5
78.614 5
78.617 5
78.619 4
78.622 4
78.624 4
78.627 3
78.629 3
78.632 2
78.634 2
78.637 2
78.639 1
78.642 1
78.644 1
78.647 0
78.649 -0
78.652 0
78.654 -0
78.657 -1
78.659 -1
78.662 -0
78.664 -0
78.667 -0
78.669 0
78.672 -0
78.674 -0
78.677 -0
78.680 -0
78.682 -0
78.685 -1
78.687 -0
78.690 0
78.692 0
78.695 0
78.697 1
78.700 1
78.702 1
78.705 2
78.707 3
78.710 3
78.712 3
78.715 4
78.717 3
78.720 3
78.722 3
78.725 3
78.727 3
78.730 2
78.732 1
78.735 1
78.737 2
78.740 2
78.742 2
78.745 2
78.747 2
78.750 3
78.752 3
78.755 3
78.757 3
78.760 3
78.762 3
78.765 4
78.767 4
78.770 3
78.772 3
78.775 3
78.777 2
78.780 2
78.782 1
78.785 1
78.787 1
78.790 1
78.792 1
78.795 1
78.797 0
78.800 -0
78.802 1
78.805 1
78.807 1
78.810 1
78.812 1
78.815 1
78.817 1
78.820 2
78.822 1
78.825 1
78.827 1
78.830 1
78.832 0
78.835 0
78.837 -0
78.840 -1
78.842 -0
78.845 -0
78.847 0
78.850 0
78.852 1
78.855 1
78.857 0
78.860 0
78.863 1
78.865 1
78.868 1
78.870 1
78.873 1
78.875 1
78.878 1
78.880 1
78.883 1
78.885 1
78.888 1
78.890 1
78.893 1
78.895 2
78.898 2
78.900 2
78.903 2
78.905 2
78.908 2
78.910 2
78.913 2
78.915 2
78.918 2
78.920 3
78.923 3
78.925 3
78.928 3
78.930 3
78.933 3
78.935 2
78.938 2
78.940 2
78.943 1
78.945 1
78.948 1
78.950 0
78.953 0
78.955 0
78.958 -0
78.960 -0
78.963 -1
78.965 -1
78.968 -0
78.970 -1
78.973 -1
78.975 -1
78.978 -1
78.980 -1
78.983 -1
78.985 -1
78.988 -0
78.990 0
78.993 -0
78.995 -0
78.998 -0
79.000 -0
79.003 -1
79.005 0
79.008 1
79.011 1
79.013 1
79.016 2
79.018 2
79.021 2
79.023 2
79.026 2
79.028 3
79.031 3
79.033 3
79.036 3
79.038 3
79.041 3
79.043 2
79.046 3
79.048 2
79.051 2
79.053 2
79.056 2
79.058 2
79.061 2
79.063 3
79.066 3
79.068 3
79.071 3
79.073 3
79.076 3
79.078 2
79.081 3
79.083 2
79.086 1
79.088 1
79.091 1
79.093 0
79.096 0
79.098 0
79.101 1
79.103 1
79.106 0
79.108 -0
79.111 -0
79.113 -0
79.116 -0
79.118 0
79.121 0
79.123 0
79.126 0
79.128 0
79.131 -0
79.133 -1
79.136 -0
79.139 -1
79.141 -1
79.144 -1
79.146 -0
79.149 -0
79.151 1
79.154 1
79.156 1
79.159 1
79.161 1
79.164 1
79.166 2
79.169 2
79.171 2
79.174 3
79.176 3
79.179 4
79.181 4
79.184 4
79.186 4
79.189 3
79.191 3
79.194 3
79.196 4
79.199 3
79.201 3
79.204 3
79.206 3
79.209 3
79.211 3
79.214 3
79.216 4
79.219 4
79.221 4
79.224 4
79.226 4
79.229 4
79.231 4
79.234 4
79.236 4
79.239 4
79.241 3
79.244 3
79.246 3
79.249 3
79.251 3
79.254 3
79.257 3
79.259 3
79.262 3
79.264 3
79.267 3
79.269 2
79.272 2
79.274 2
79.277 2
79.279 2
79.282 2
79.284 2
79.287 2
79.289 2
79.292 2
79.294 2
79.297 1
79.299 1
79.302 1
79.304 -0
79.307 -0
79.309 0
79.312 0
79.314 0
79.317 0
79.319 0
79.322 1
79.324 1
79.327 1
79.329 1
79.332 1
79.334 1
79.337 1
79.339 1
79.342 1
79.344 1
79.347 2
79.349 2
79.352 1
79.354 2
79.357 2
79.359 2
79.362 2
79.365 2
79.367 2
79.370 2
79.372 2
79.375 2
79.377 2
79.380 3
79.382 3
79.385 3
79.387 3
79.390 3
79.392 3
79.395 3
79.397 3
79.400 3
79.402 3
79.405 3
79.407 2
79.410 3
79.412 3
79.415 3
79.417 3
79.420 3
79.422 3
79.425 3
79.427 2
79.430 2
79.432 1
79.435 1
79.437 1
79.440 0
79.442 1
79.445 1
79.447 0
79.450 1
79.452 0
79.455 1
79.457 1
79.460 1
79.463 1
79.465 1
79.468 1
79.470 1
79.473 1
79.475 1
79.478 1
79.480 1
79.483 1
79.485 1
79.488 1
79.490 1
79.493 0
79.495 0
79.498 0
79.500 0
79.503 1
79.505 1
79.508 1
79.510 1
79.513 1
79.515 0
79.518 0
79.520 1
79.523 1
79.525 2
79.528 2
79.530 1
79.533 1
79.535 1
79.538 1
79.540 1
79.543 2
79.545 1
79.548 2
79.550 3
79.553 3
79.556 3
79.558 3
79.561 3
79.563 3
79.566 3
79.568 3
79.571 4
79.573 4
79.576 4
79.578 4
79.581 3
79.583 3
79.586 4
79.588 4
79.591 4
79.593 3
79.596 3
79.598 3
79.601 3
79.603 3
79.606 3
79.608 3
79.611 3
79.613 3
79.616 3
79.618 3
79.621 2
79.623 3
79.626 3
79.628 1
79.631 2
79.633 2
79.636 2
79.638 1
79.641 1
79.644 1
79.646 1
79.649 1
79.651 1
79.654 1
79.656 1
79.659 1
79.661 1
79.664 1
79.666 1
79.669 1
79.671 1
79.674 1
79.676 1
79.679 1
79.681 1
79.684 1
79.686 1
79.689 1
79.691 1
79.694 1
79.696 1
79.699 2
79.701 2
79.704 1
79.706 0
79.709 0
79.711 0
79.714 0
79.716 0
79.719 1
79.722 1
79.724 1
79.727 0
79.729 -0
79.732 -0
79.734 -0
79.737 -1
79.739 -0
79.742 -1
79.744 -1
79.747 -1
79.749 -1
79.752 -1
79.754 -1
79.757 -1
79.759 -0
79.762 -1
79.764 -0
79.767 0
79.769 -0
79.772 1
79.774 1
79.777 2
79.779 1
79.782 2
79.784 1
79.787 1
79.789 2
79.792 2
79.794 2
79.797 2
79.799 2
79.802 3
79.805 3
79.807 3
79.810 3
79.812 2
79.815 2
79.817 2
79.820 2
79.822 1
79.825 2
79.827 2
79.830 2
79.832 2
79.835 3
79.837 2
79.840 3
79.842 3
79.845 2
79.847 3
79.850 3
79.852 3
79.855 4
79.857 4
79.860 4
79.862 4
79.865 4
79.867 4
79.870 4
79.872 5
79.875 5
79.878 5
79.880 6
79.883 6
79.885 6
79.888 6
79.890 6
79.893 6
79.895 6
79.898 6
79.900 6
79.903 6
79.905 6
79.908 6
79.910 6
79.913 6
79.915 5
79.918 5
79.920 4
79.923 3
79.925 2
79.928 2
79.930 1
79.933 1
79.935 0
79.938 -0
79.940 0
79.943 -0
79.945 -0
79.948 -0
79.951 -1
79.953 -1
79.956 -1
79.958 -2
79.961 -2
79.963 -2
79.966 -1
79.968 -1
79.971 -1
79.973 -1
79.976 -1
79.978 -0
79.981 -0
79.983 -0
79.986 1
79.988 1
79.991 2
79.993 2
79.996 2
79.998 3
80.001 3
80.003 4
80.006 4
80.008 4
80.011 4
80.013 4
80.016 5
80.019 5
80.021 4
80.024 5
80.026 5
80.029 4
80.031 4
80.034 4
80.036 3
80.039 4
80.041 4
80.044 4
80.046 4
80.049 4
80.051 3
80.054 3
80.056 3
80.059 3
80.061 3
80.064 3
80.066 3
80.069 3
80.071 3
80.074 3
80.076 3
80.079 3
80.081 2
80.084 2
80.087 2
80.089 2
80.092 1
80.094 1
80.097 1
80.099 1
80.102 1
80.104 1
80.107 1
80.109 1
80.112 0
80.114 1
80.117 1
80.119 0
80.122 0
80.124 0
80.127 -0
80.129 -0
80.132 -0
80.134 -0
80.137 -0
80.139 -0
80.142 -0
80.144 -0
80.147 -1
80.149 -1
80.152 0
80.155 1
80.157 1
80.160 1
80.162 1
80.165 1
80.167 1
80.170 1
80.172 1
80.175 1
80.177 1
80.180 1
80.182 2
80.185 2
80.187 2
80.190 3
80.192 2
80.195 3
80.197 3
80.200 4
80.202 4
80.205 4
80.207 4
80.210 4
80.212 5
80.215 4
80.218 4
80.220 5
80.223 5
80.225 5
80.228 5
80.230 5
80.233 5
80.235 4
80.238 4
80.240 3
80.243 3
80.245 3
80.248 3
80.250 3
80.253 3
80.255 2
80.258 2
80.260 3
80.263 2
80.265 3
80.268 3
80.270 2
80.273 2
80.275 1
80.278 1
80.281 1
80.283 0
80.286 0
80.288 0
80.291 0
80.293 0
80.296 0
80.298 1
80.301 1
80.303 1
80.306 2
80.308 1
80.311 2
80.313 2
80.316 1
80.318 1
80.321 1
80.323 0
80.326 0
80.328 1
80.331 0
80.333 0
80.336 1
80.339 0
80.341 -0
80.344 -1
80.346 -2
80.349 -1
80.351 -1
80.354 -1
80.356 -0
80.359 -0
80.361 0
80.364 0
80.366 1
80.369 1
80.371 1
80.374 2
80.376 2
80.379 2
80.381 2
80.384 2
80.386 2
80.389 2
80.391 2
80.394 2
80.397 3
80.399 2
80.402 3
80.404 3
80.407 2
80.409 2
80.412 3
80.414 2
80.417 2
80.419 2
80.422 2
80.424 2
80.427 2
80.429 2
80.432 1
80.434 1
80.437 1
80.439 1
80.442 1
80.444 1
80.447 2
80.449 2
80.452 2
80.455 2
80.457 1
80.460 1
80.462 2
80.465 2
80.467 1
80.470 1
80.472 2
80.475 2
80.477 3
80.480 3
80.482 3
80.485 3
80.487 3
80.490 3
80.492 2
80.495 3
80.497 3
80.500 3
80.502 3
80.505 3
80.507 3
80.510 3
80.513 2
80.515 2
80.518 2
80.520 1
80.523 1
80.525 1
80.528 1
80.530 1
80.533 1
80.535 2
80.538 2
80.540 2
80.543 1
80.545 1
80.548 1
80.550 1
80.553 1
80.555 1
80.558 1
80.560 2
80.563 2
80.566 2
80.568 2
80.571 2
80.573 2
80.576 2
80.578 3
80.581 3
80.583 4
80.586 4
80.588 4
80.591 5
80.593 5
80.596 4
80.598 4
80.601 4
80.603 4
80.606 4
80.608 4
80.611 4
80.613 4
80.616 3
80.619 3
80.621 2
80.624 1
80.626 1
80.629 1
80.631 1
80.634 1
80.636 1
80.639 1
80.641 1
80.644 0
80.646 -0
80.649 -0
80.651 0
80.654 -0
80.656 -1
80.659 -1
80.661 -1
80.664 -1
80.666 -1
80.669 -0
80.672 -0
80.674 -0
80.677 0
80.679 -0
80.682 1
80.684 1
80.687 1
80.689 1
80.692 2
80.694 2
80.697 2
80.699 3
80.702 3
80.704 3
80.707 4
80.709 4
80.712 4
80.714 4
80.717 4
80.719 4
80.722 3
80.725 3
80.727 3
80.730 3
80.732 2
80.735 2
80.737 2
80.740 2
80.742 2
80.745 3
80.747 2
80.750 3
80.752 2
80.755 2
80.757 3
80.760 3
80.762 3
80.765 4
80.767 4
80.770 3
80.772 4
80.775 4
80.778 4
80.780 4
80.783 4
80.785 4
80.788 5
80.790 4
80.793 4
80.795 4
80.798 4
80.800 4
80.803 4
80.805 5
80.808 5
80.810 5
80.813 4
80.815 5
80.818 4
80.820 4
80.823 4
80.826 3
80.828 3
80.831 3
80.833 2
80.836 2
80.838 2
80.841 2
80.843 1
80.846 0
80.848 0
80.851 0
80.853 0
80.856 0
80.858 0
80.861 0
80.863 -1
80.866 -0
80.868 -0
80.871 1
80.874 1
80.876 1
80.879 0
80.881 0
80.884 1
80.886 1
80.889 1
80.891 1
80.894 1
80.896 2
80.899 1
80.901 1
80.904 2
80.906 1
80.909 1
80.911 1
80.914 2
80.916 2
80.919 2
80.922 2
80.924 2
80.927 2
80.929 2
80.932 3
80.934 3
80.937 2
80.939 3
80.942 3
80.944 2
80.947 2
80.949 2
80.952 2
80.954 2
80.957 2
80.959 1
80.962 1
80.964 2
80.967 2
80.970 2
80.972 2
80.975 1
80.977 1
80.980 1
80.982 2
80.985 2
80.987 2
80.990 2
80.992 2
80.995 2
80.997 2
81.000 3
81.002 3
81.005 3
81.007 4
81.010 4
81.012 3
81.015 3
81.018 3
81.020 3
81.023 3
81.025 4
81.028 3
81.030 4
81.033 4
81.035 4
81.038 3
81.040 3
81.043 3
81.045 3
81.048 3
81.050 3
81.053 2
81.055 2
81.058 1
81.061 1
81.063 1
81.066 1
81.068 0
81.071 -0
81.073 -0
81.076 -0
81.078 -1
81.081 -1
81.083 -1
81.086 -2
81.088 -2
81.091 -2
81.093 -2
81.096 -2
81.098 -1
81.101 -2
81.103 -2
81.106 -2
81.109 -2
81.111 -2
81.114 -1
81.116 0
81.119 0
81.121 1
81.124 0
81.126 1
81.129 1
81.131 2
81.134 2
81.136 3
81.139 3
81.141 3
81.144 3
81.146 4
81.149 4
81.152 4
81.154 4
81.157 4
81.159 4
81.162 3
81.164 4
81.167 4
81.169 3
81.172 3
81.174 3
81.177 3
81.179 2
81.182 2
81.184 2
81.187 2
81.189 2
81.192 1
81.195 1
81.197 1
81.200 1
81.202 0
81.205 -0
81.207 -0
81.210 -1
81.212 -0
81.215 -0
81.217 -1
81.220 -0
81.222 1
81.225 1
81.227 2
81.230 3
81.232 2
81.235 2
81.238 3
81.240 3
81.243 4
81.245 4
81.248 5
81.250 5
81.253 5
81.255 5
81.258 5
81.260 5
81.263 5
81.265 5
81.268 5
81.270 4
81.273 5
81.275 5
81.278 5
81.281 6
81.283 5
81.286 4
81.288 4
81.291 4
81.293 4
81.296 3
81.298 3
81.301 2
81.303 3
81.306 3
81.308 3
81.311 3
81.313 3
81.316 2
81.318 1
81.321 1
81.324 1
81.326 1
81.329 1
81.331 2
81.334 2
81.336 2
81.339 2
81.341 2
81.344 2
81.346 2
81.349 2
81.351 2
81.354 2
81.356 2
81.359 2
81.361 3
81.364 2
81.367 2
81.369 2
81.372 2
81.374 2
81.377 1
81.379 1
81.382 1
81.384 1
81.387 2
81.389 2
81.392 1
81.394 2
81.397 2
81.399 1
81.402 1
81.405 1
81.407 1
81.410 0
81.412 -0
81.415 0
81.417 1
81.420 1
81.422 2
81.425 3
81.427 3
81.430 3
81.432 4
81.435 4
81.437 4
81.440 5
81.442 6
81.445 6
81.448 6
81.450 7
81.453 7
81.455 7
81.458 7
81.460 7
81.463 8
81.465 7
81.468 7
81.470 7
81.473 7
81.475 7
81.478 6
81.480 6
81.483 5
81.486 5
81.488 5
81.491 4
81.493 4
81.496 4
81.498 4
81.501 4
81.503 3
81.506 2
81.508 3
81.511 3
81.513 2
81.516 2
81.518 2
81.521 1
81.523 0
81.526 0
81.529 1
81.531 2
81.534 2
81.536 2
81.539 2
81.541 3
81.544 3
81.546 3
81.549 4
81.551 4
81.554 4
81.556 5
81.559 5
81.561 5
81.564 5
81.567 5
81.569 5
81.572 5
81.574 5
81.577 5
81.579 5
81.582 5
81.584 5
81.587 5
81.589 5
81.592 5
81.594 5
81.597 5
81.599 5
81.602 5
81.605 4
81.607 5
81.610 5
81.612 4
81.615 4
81.617 4
81.620 4
81.622 4
81.625 5
81.627 4
81.630 4
81.632 4
81.635 3
81.637 3
81.640 3
81.643 3
81.645 3
81.648 3
81.650 2
81.653 3
81.655 3
81.658 3
81.660 3
81.663 4
81.665 4
81.668 4
81.670 4
81.673 3
81.675 4
81.678 3
81.681 3
81.683 3
81.686 3
81.688 3
81.691 3
81.693 3
81.696 2
81.698 3
81.701 2
81.703 2
81.706 3
81.708 3
81.711 3
81.713 2
81.716 3
81.719 3
81.721 3
81.724 3
81.726 3
81.729 3
81.731 3
81.734 3
81.736 3
81.739 3
81.741 3
81.744 3
81.746 3
81.749 4
81.751 4
81.754 3
81.757 4
81.759 5
81.762 5
81.764 5
81.767 5
81.769 5
81.772 4
81.774 5
81.777 5
81.779 5
81.782 5
81.784 5
81.787 4
81.789 4
81.792 4
81.795 3
81.797 3
81.800 3
81.802 3
81.805 3
81.807 2
81.810 2
81.812 1
81.815 2
81.817 1
81.820 2
81.822 2
81.825 2
81.827 1
81.830 2
81.833 1
81.835 1
81.838 1
81.840 1
81.843 1
81.845 2
81.848 2
81.850 2
81.853 2
81.855 3
81.858 2
81.860 2
81.863 2
81.866 3
81.868 3
81.871 3
81.873 3
81.876 3
81.878 3
81.881 3
81.883 2
81.886 2
81.888 2
81.891 1
81.893 1
81.896 1
81.898 1
81.901 1
81.904 1
81.906 1
81.909 1
81.911 0
81.914 1
81.916 1
81.919 1
81.921 1
81.924 1
81.926 1
81.929 1
81.931 1
81.934 2
81.936 2
81.939 1
81.942 1
81.944 0
81.947 1
81.949 1
81.952 1
81.954 1
81.957 2
81.959 3
81.962 3
81.964 3
81.967 3
81.969 3
81.972 4
81.975 3
81.977 3
81.980 4
81.982 4
81.985 4
81.987 4
81.990 4
81.992 4
81.995 4
81.997 4
82.000 4
82.002 4
82.005 4
82.008 4
82.010 5
82.013 5
82.015 4
82.018 4
82.020 4
82.023 3
82.025 3
82.028 3
82.030 3
82.033 3
82.035 3
82.038 3
82.040 2
82.043 3
82.046 3
82.048 3
82.051 2
82.053 2
82.056 1
82.058 2
82.061 2
82.063 3
82.066 3
82.068 3
82.071 3
82.073 3
82.076 3
82.079 3
82.081 3
82.084 3
82.086 3
82.089 3
82.091 2
82.094 2
82.096 3
82.099 3
82.101 4
82.104 3
82.106 3
82.109 4
82.112 5
82.114 4
82.117 4
82.119 5
82.122 4
82.124 5
82.127 4
82.129 3
82.132 3
82.134 3
82.137 2
82.139 2
82.142 3
82.144 2
82.147 2
82.150 2
82.152 2
82.155 2
82.157 2
82.160 1
82.162 1
82.165 1
82.167 1
82.170 0
82.172 0
82.175 -1
82.177 -1
82.180 -1
82.183 -1
82.185 -1
82.188 -1
82.190 -2
82.193 -2
82.195 -2
82.198 -2
82.200 -2
82.203 -2
82.205 -3
82.208 -2
82.210 -1
82.213 -0
82.216 -1
82.218 -1
82.221 -1
82.223 0
82.226 2
82.228 2
82.231 2
82.233 3
82.236 3
82.238 3
82.241 4
82.243 3
82.246 3
82.249 4
82.251 4
82.254 4
82.256 4
82.259 5
82.261 5
82.264 5
82.266 5
82.269 6
82.271 6
82.274 5
82.276 5
82.279 5
82.282 5
82.284 5
82.287 5
82.289 5
82.292 5
82.294 5
82.297 5
82.299 5
82.302 5
82.304 5
82.307 5
82.309 4
82.312 4
82.315 4
82.317 4
82.320 4
82.322 4
82.325 4
82.327 4
82.330 5
82.332 4
82.335 5
82.337 5
82.340 5
82.342 5
82.345 5
82.348 5
82.350 5
82.353 5
82.355 5
82.358 5
82.360 5
82.363 6
82.365 5
82.368 4
82.370 4
82.373 4
82.376 4
82.378 4
82.381 4
82.383 4
82.386 5
82.388 4
82.391 4
82.393 4
82.396 4
82.398 4
82.401 4
82.403 4
82.406 3
82.409 3
82.411 3
82.414 3
82.416 4
82.419 3
82.421 4
82.424 3
82.426 3
82.429 4
82.431 4
82.434 3
82.436 4
82.439 4
82.442 4
82.444 4
82.447 3
82.449 3
82.452 3
82.454 3
82.457 3
82.459 3
82.462 3
82.464 3
82.467 3
82.469 3
82.472 2
82.475 3
82.477 3
82.480 2
82.482 1
82.485 2
82.487 1
82.490 1
82.492 1
82.495 2
82.497 2
82.500 2
82.503 2
82.505 2
82.508 2
82.510 2
82.513 2
82.515 2
82.518 2
82.520 2
82.523 2
82.525 3
82.528 3
82.530 3
82.533 3
82.536 3
82.538 3
82.541 2
82.543 2
82.546 2
82.548 2
82.551 2
82.553 2
82.556 1
82.558 1
82.561 1
82.564 1
82.566 1
82.569 2
82.571 2
82.574 1
82.576 1
82.579 1
82.581 1
82.584 1
82.586 1
82.589 1
82.591 1
82.594 1
82.597 1
82.599 1
82.602 1
82.604 1
82.607 2
82.609 1
82.612 2
82.614 2
82.617 2
82.619 3
82.622 3
82.625 3
82.627 3
82.630 3
82.632 3
82.635 3
82.637 4
82.640 3
82.642 3
82.645 4
82.647 3
82.650 3
82.652 4
82.655 3
82.658 3
82.660 3
82.663 3
82.665 3
82.668 3
82.670 3
82.673 4
82.675 4
82.678 3
82.680 4
82.683 3
82.686 3
82.688 3
82.691 3
82.693 3
82.696 3
82.698 3
82.701 3
82.703 3
82.706 3
82.708 4
82.711 3
82.713 3
82.716 3
82.719 3
82.721 3
82.724 2
82.726 2
82.729 3
82.731 2
82.734 2
82.736 2
82.739 1
82.741 1
82.744 1
82.747 1
82.749 1
82.752 0
82.754 0
82.757 -0
82.759 -0
82.762 -1
82.764 -1
82.767 -1
82.769 -1
82.772 -2
82.775 -2
82.777 -2
82.780 -2
82.782 -2
82.785 -2
82.787 -2
82.790 -2
82.792 -3
82.795 -3
82.797 -3
82.800 -3
82.803 -2
82.805 -2
82.808 -2
82.810 -2
82.813 -2
82.815 -2
82.818 -1
82.820 -1
82.823 -1
82.825 -1
82.828 -1
82.830 -0
82.833 -0
82.836 0
82.838 -0
82.841 -0
82.843 0
82.846 1
82.848 1
82.851 1
82.853 1
82.856 2
82.858 2
82.861 2
82.864 2
82.866 1
82.869 1
82.871 1
82.874 2
82.876 2
82.879 1
82.881 2
82.884 1
82.886 2
82.889 2
82.892 2
82.894 2
82.897 2
82.899 2
82.902 2
82.904 2
82.907 2
82.909 2
82.912 1
82.914 1
82.917 1
82.920 1
82.922 0
82.925 1
82.927 1
82.930 1
82.932 1
82.935 0
82.937 0
82.940 1
82.942 1
82.945 1
82.948 1
82.950 1
82.953 1
82.955 1
82.958 1
82.960 1
82.963 2
82.965 2
82.968 1
82.970 1
82.973 1
82.976 1
82.978 1
82.981 2
82.983 2
82.986 2
82.988 2
82.991 2
82.993 3
82.996 2
82.998 3
83.001 3
83.004 3
83.006 3
83.009 3
83.011 3
83.014 2
83.016 2
83.019 2
83.021 2
83.024 2
83.026 2
83.029 1
83.032 0
83.034 1
83.037 0
83.039 1
83.042 1
83.044 1
83.047 0
83.049 0
83.052 -1
83.054 0
83.057 -0
83.060 -0
83.062 -0
83.065 -0
83.067 0
83.070 0
83.072 0
83.075 -0
83.077 0
83.080 0
83.082 -0
83.085 -0
83.088 0
83.090 1
83.093 1
83.095 1
83.098 2
83.100 3
83.103 3
83.105 3
83.108 3
83.110 3
83.113 3
83.116 4
83.118 4
83.121 4
83.123 4
83.126 4
83.128 4
83.131 4
83.133 5
83.136 4
83.138 4
83.141 4
83.144 4
83.146 4
83.149 5
83.151 4
83.154 4
83.156 4
83.159 3
83.161 4
83.164 3
83.166 3
83.169 3
83.172 4
83.174 3
83.177 3
83.179 2
83.182 2
83.184 3
83.187 2
83.189 2
83.192 2
83.194 2
83.197 2
83.200 2
83.202 2
83.205 3
83.207 3
83.210 4
83.212 3
83.215 4
83.217 4
83.220 4
83.222 4
83.225 4
83.228 4
83.230 4
83.233 4
83.235 4
83.238 4
83.240 3
83.243 4
83.245 4
83.248 4
83.251 4
83.253 4
83.256 4
83.258 4
83.261 4
83.263 4
83.266 4
83.268 4
83.271 3
83.273 3
83.276 3
83.279 4
83.281 3
83.284 3
83.286 2
83.289 2
83.291 2
83.294 2
83.296 2
83.299 2
83.301 2
83.304 2
83.307 2
83.309 2
83.312 2
83.314 2
83.317 2
83.319 2
83.322 2
83.324 2
83.327 2
83.330 2
83.332 3
83.335 2
83.337 2
83.340 2
83.342 1
83.345 1
83.347 1
83.350 1
83.352 1
83.355 1
83.358 1
83.360 1
83.363 1
83.365 1
83.368 1
83.370 0
83.373 -0
83.375 -0
83.378 0
83.380 -0
83.383 -0
83.386 -0
83.388 -1
83.391 -0
83.393 0
83.396 -0
83.398 -0
83.401 0
83.403 -0
83.406 -0
83.409 -0
83.411 -1
83.414 -1
83.416 -1
83.419 -2
83.421 -2
83.424 -2
83.426 -3
83.429 -3
83.431 -3
83.434 -3
83.437 -3
83.439 -2
83.442 -2
83.444 -2
83.447 -2
83.449 -2
83.452 -2
83.454 -2
83.457 -2
83.459 -2
83.462 -2
83.465 -1
83.467 -1
83.470 -1
83.472 -1
83.475 -1
83.477 -1
83.480 -1
83.482 -1
83.485 -1
83.488 -1
83.490 0
83.493 1
83.495 0
83.498 1
83.500 1
83.503 1
83.505 2
83.508 2
83.510 1
83.513 2
83.516 2
83.518 1
83.521 1
83.523 1
83.526 1
83.528 2
83.531 2
83.533 2
83.536 2
83.539 2
83.541 2
83.544 2
83.546 3
83.549 3
83.551 4
83.554 4
83.556 4
83.559 4
83.561 4
83.564 4
83.567 4
83.569 5
83.572 4
83.574 4
83.577 4
83.579 4
83.582 4
83.584 4
83.587 4
83.590 3
83.592 3
83.595 3
83.597 3
83.600 3
83.602 2
83.605 2
83.607 2
83.610 2
83.613 2
83.615 2
83.618 1
83.620 1
83.623 1
83.625 0
83.628 1
83.630 1
83.633 0
83.635 1
83.638 1
83.641 1
83.643 1
83.646 1
83.648 -0
83.651 -0
83.653 -0
83.656 -1
83.658 -1
83.661 -0
83.664 -1
83.666 -1
83.669 -2
83.671 -2
83.674 -2
83.676 -2
83.679 -1
83.681 -1
83.684 -1
83.686 -1
83.689 -1
83.692 -1
83.694 -0
83.697 0
83.699 1
83.702 1
83.704 2
83.707 2
83.709 2
83.712 2
83.715 3
83.717 2
83.720 3
83.722 3
83.725 4
83.727 4
83.730 4
83.732 3
83.735 4
83.738 4
83.740 4
83.743 4
83.745 4
83.748 3
83.750 3
83.753 3
83.755 3
83.758 3
83.760 3
83.763 2
83.766 3
83.768 3
83.771 2
83.773 2
83.776 2
83.778 1
83.781 1
83.783 1
83.786 1
83.789 2
83.791 2
83.794 1
83.796 1
83.799 2
83.801 2
83.804 2
83.806 2
83.809 2
83.812 2
83.814 2
83.817 2
83.819 2
83.822 2
83.824 1
83.827 2
83.829 2
83.832 3
83.835 3
83.837 3
83.840 3
83.842 3
83.845 3
83.847 3
83.850 3
83.852 2
83.855 2
83.857 2
83.860 2
83.863 2
83.865 3
83.868 3
83.870 3
83.873 3
83.875 3
83.878 3
83.880 3
83.883 3
83.886 3
83.888 3
83.891 3
83.893 3
83.896 4
83.898 5
83.901 4
83.903 5
83.906 5
83.909 5
83.911 5
83.914 5
83.916 6
83.919 5
83.921 5
83.924 5
83.926 5
83.929 5
83.932 4
83.934 5
83.937 5
83.939 5
83.942 5
83.944 5
83.947 5
83.949 5
83.952 4
83.955 3
83.957 4
83.960 3
83.962 3
83.965 3
83.967 2
83.970 2
83.972 2
83.975 3
83.978 2
83.980 3
83.983 2
83.985 2
83.988 1
83.990 2
83.993 2
83.995 1
83.998 2
84.000 1
84.003 1
84.006 2
84.008 2
84.011 2
84.013 2
84.016 2
84.018 2
84.021 3
84.023 2
84.026 2
84.029 2
84.031 2
84.034 2
84.036 2
84.039 2
84.041 1
84.044 1
84.046 1
84.049 1
84.052 1
84.054 0
84.057 0
84.059 0
84.062 -0
84.064 -0
84.067 0
84.069 1
84.072 1
84.075 1
84.077 1
84.080 1
84.082 1
84.085 1
84.087 2
84.090 2
84.092 2
84.095 2
84.098 2
84.100 1
84.103 2
84.105 2
84.108 2
84.110 2
84.113 2
84.115 2
84.118 2
84.121 2
84.123 2
84.126 2
84.128 3
84.131 3
84.133 3
84.136 3
84.138 2
84.141 2
84.144 2
84.146 2
84.149 2
84.151 1
84.154 1
84.156 1
84.159 1
84.161 1
84.164 1
84.167 1
84.169 1
84.172 1
84.174 1
84.177 2
84.179 2
84.182 2
84.184 2
84.187 2
84.190 2
84.192 2
84.195 2
84.197 2
84.200 2
84.202 2
84.205 2
84.207 1
84.210 2
84.213 1
84.215 1
84.218 1
84.220 1
84.223 1
84.225 2
84.228 2
84.230 2
84.233 2
84.236 2
84.238 1
84.241 2
84.243 3
84.246 3
84.248 3
84.251 3
84.253 3
84.256 3
84.259 3
84.261 3
84.264 3
84.266 3
84.269 3
84.271 3
84.274 3
84.276 3
84.279 4
84.282 4
84.284 4
84.287 4
84.289 4
84.292 3
84.294 4
84.297 4
84.300 3
84.302 3
84.305 3
84.307 2
84.310 2
84.312 2
84.315 2
84.317 2
84.320 2
84.323 2
84.325 1
84.328 2
84.330 1
84.333 1
84.335 1
84.338 1
84.340 2
84.343 2
84.346 1
84.348 1
84.351 1
84.353 1
84.356 1
84.358 2
84.361 1
84.363 1
84.366 0
84.369 0
84.371 0
84.374 0
84.376 0
84.379 1
84.381 0
84.384 1
84.386 1
84.389 2
84.392 2
84.394 3
84.397 3
84.399 4
84.402 3
84.404 4
84.407 4
84.409 5
84.412 5
84.415 6
84.417 6
84.420 6
84.422 7
84.425 7
84.427 7
84.430 6
84.432 6
84.435 7
84.438 7
84.440 6
84.443 6
84.445 6
84.448 6
84.450 6
84.453 6
84.456 6
84.458 5
84.461 5
84.463 4
84.466 4
84.468 3
84.471 2
84.473 2
84.476 1
84.479 0
84.481 0
84.484 -0
84.486 -0
84.489 -0
84.491 -1
84.494 -1
84.496 -1
84.499 -1
84.502 -0
84.504 -0
84.507 0
84.509 0
84.512 1
84.514 1
84.517 1
84.519 1
84.522 2
84.525 3
84.527 3
84.530 3
84.532 4
84.535 4
84.537 4
84.540 4
84.543 4
84.545 4
84.548 4
84.550 5
84.553 5
84.555 5
84.558 4
84.560 5
84.563 5
84.566 5
84.568 5
84.571 5
84.573 4
84.576 4
84.578 4
84.581 3
84.583 3
84.586 2
84.589 1
84.591 1
84.594 1
84.596 1
84.599 1
84.601 1
84.604 0
84.607 0
84.609 1
84.612 0
84.614 0
84.617 1
84.619 1
84.622 0
84.624 1
84.627 1
84.630 0
84.632 0
84.635 1
84.637 1
84.640 1
84.642 0
84.645 0
84.647 1
84.650 1
84.653 0
84.655 1
84.658 1
84.660 1
84.663 1
84.665 1
84.668 1
84.671 1
84.673 1
84.676 1
84.678 1
84.681 1
84.683 0
84.686 -0
84.688 -0
84.691 -0
84.694 -0
84.696 -0
84.699 -0
84.701 -0
84.704 -1
84.706 -1
84.709 -0
84.711 0
84.714 -0
84.717 0
84.719 0
84.722 0
84.724 0
84.727 0
84.729 -0
84.732 1
84.735 1
84.737 1
84.740 1
84.742 2
84.745 2
84.747 2
84.750 2
84.752 2
84.755 2
84.758 2
84.760 2
84.763 2
84.765 3
84.768 2
84.770 3
84.773 4
84.776 4
84.778 3
84.781 4
84.783 3
84.786 3
84.788 3
84.791 2
84.793 2
84.796 2
84.799 1
84.801 1
84.804 1
84.806 1
84.809 1
84.811 2
84.814 2
84.816 1
84.819 1
84.822 1
84.824 1
84.827 2
84.829 1
84.832 1
84.834 2
84.837 2
84.840 2
84.842 2
84.845 2
84.847 3
84.850 3
84.852 2
84.855 3
84.857 3
84.860 2
84.863 2
84.865 2
84.868 2
84.870 3
84.873 2
84.875 2
84.878 3
84.881 3
84.883 3
84.886 2
84.888 2
84.891 2
84.893 2
84.896 2
84.898 2
84.901 2
84.904 1
84.906 1
84.909 1
84.911 1
84.914 0
84.916 0
84.919 1
84.922 0
84.924 0
84.927 1
84.929 1
84.932 1
84.934 1
84.937 1
84.939 1
84.942 1
84.945 1
84.947 2
84.950 2
84.952 2
84.955 2
84.957 2
84.960 3
84.963 3
84.965 4
84.968 3
84.970 4
84.973 4
84.975 3
84.978 4
84.980 4
84.983 4
84.986 4
84.988 3
84.991 3
84.993 3
84.996 4
84.998 3
85.001 3
85.004 3
85.006 2
85.009 2
85.011 2
85.014 2
85.016 2
85.019 2
85.021 2
85.024 2
85.027 1
85.029 1
85.032 1
85.034 1
85.037 0
85.039 0
85.042 0
85.045 -0
85.047 -0
85.050 0
85.052 0
85.055 0
85.057 0
85.060 0
85.063 1
85.065 1
85.068 0
85.070 1
85.073 1
85.075 1
85.078 2
85.080 2
85.083 2
85.086 2
85.088 2
85.091 2
85.093 2
85.096 2
85.098 2
85.101 2
85.104 2
85.106 2
85.109 2
85.111 2
85.114 3
85.116 3
85.119 2
85.121 2
85.124 2
85.127 2
85.129 2
85.132 2
85.134 2
85.137 2
85.139 1
85.142 1
85.145 1
85.147 1
85.150 1
85.152 1
85.155 1
85.157 1
85.160 1
85.163 1
85.165 1
85.168 1
85.170 0
85.173 1
85.175 1
85.178 2
85.180 2
85.183 2
85.186 1
85.188 2
85.191 1
85.193 1
85.196 2
85.198 2
85.201 2
85.204 2
85.206 2
85.209 2
85.211 3
85.214 3
85.216 3
85.219 3
85.222 3
85.224 3
85.227 3
85.229 3
85.232 2
85.234 2
85.237 2
85.239 2
85.242 2
85.245 2
85.247 2
85.250 3
85.252 3
85.255 3
85.257 3
85.260 3
85.263 3
85.265 3
85.268 3
85.270 3
85.273 3
85.275 3
85.278 2
85.281 3
85.283 2
85.286 2
85.288 2
85.291 2
85.293 3
85.296 2
85.298 2
85.301 2
85.304 2
85.306 2
85.309 2
85.311 2
85.314 2
85.316 3
85.319 3
85.322 3
85.324 2
85.327 2
85.329 2
85.332 2
85.334 1
85.337 1
85.340 2
85.342 2
85.345 2
85.347 2
85.350 2
85.352 2
85.355 3
85.358 3
85.360 4
85.363 4
85.365 4
85.368 4
85.370 5
85.373 4
85.375 3
85.378 3
85.381 3
85.383 3
85.386 3
85.388 4
85.391 3
85.393 3
85.396 3
85.399 2
85.401 2
85.404 3
85.406 2
85.409 2
85.411 3
85.414 2
85.417 2
85.419 2
85.422 2
85.424 2
85.427 2
85.429 2
85.432 2
85.435 2
85.437 2
85.440 1
85.442 1
85.445 1
85.447 1
85.450 1
85.452 2
85.455 2
85.458 2
85.460 2
85.463 2
85.465 2
85.468 2
85.470 2
85.473 2
85.476 2
85.478 2
85.481 1
85.483 1
85.486 1
85.488 0
85.491 0
85.494 0
85.496 -0
85.499 0
85.501 0
85.504 0
85.506 1
85.509 0
85.512 1
85.514 -0
85.517 -0
85.519 0
85.522 -0
85.524 0
85.527 0
85.530 0
85.532 0
85.535 1
85.537 1
85.540 1
85.542 1
85.545 1
85.547 2
85.550 2
85.553 2
85.555 2
85.558 3
85.560 3
85.563 3
85.565 3
85.568 4
85.571 3
85.573 4
85.576 3
85.578 4
85.581 4
85.583 3
85.586 4
85.589 4
85.591 3
85.594 4
85.596 4
85.599 3
85.601 4
85.604 4
85.607 3
85.609 4
85.612 4
85.614 4
85.617 4
85.619 4
85.622 4
85.625 4
85.627 4
85.630 3
85.632 4
85.635 4
85.637 4
85.640 4
85.643 4
85.645 4
85.648 4
85.650 4
85.653 4
85.655 4
85.658 4
85.661 4
85.663 4
85.666 4
85.668 4
85.671 5
85.673 4
85.676 3
85.678 3
85.681 3
85.684 3
85.686 3
85.689 2
85.691 2
85.694 2
85.696 3
85.699 3
85.702 3
85.704 3
85.707 2
85.709 3
85.712 3
85.714 2
85.717 2
85.720 2
85.722 2
85.725 2
85.727 2
85.730 2
85.732 3
85.735 3
85.738 4
85.740 4
85.743 4
85.745 4
85.748 4
85.750 4
85.753 3
85.756 3
85.758 3
85.761 3
85.763 3
85.766 3
85.768 2
85.771 3
85.774 3
85.776 3
85.779 3
85.781 3
85.784 3
85.786 3
85.789 4
85.792 3
85.794 3
85.797 3
85.799 3
85.802 4
85.804 4
85.807 4
85.810 4
85.812 4
85.815 5
85.817 5
85.820 5
85.822 4
85.825 5
85.828 5
85.830 4
85.833 5
85.835 5
85.838 4
85.840 5
85.843 5
85.846 5
85.848 5
85.851 4
85.853 4
85.856 4
85.858 3
85.861 3
85.864 3
85.866 2
85.869 1
85.871 1
85.874 1
85.876 1
85.879 1
85.882 1
85.884 1
85.887 2
85.889 2
85.892 2
85.894 2
85.897 2
85.900 2
85.902 3
85.905 3
85.907 2
85.910 2
85.912 3
85.915 3
85.918 3
85.920 3
85.923 3
85.925 2
85.928 2
85.930 2
85.933 2
85.936 2
85.938 1
85.941 2
85.943 1
85.946 1
85.948 1
85.951 1
85.954 1
85.956 2
85.959 2
85.961 1
85.964 2
85.966 2
85.969 2
85.972 2
85.974 2
85.977 2
85.979 2
85.982 2
85.984 2
85.987 2
85.990 3
85.992 3
85.995 3
85.997 4
86.000 4
86.002 4
86.005 4
86.008 4
86.010 4
86.013 4
86.015 4
86.018 4
86.020 4
86.023 4
86.026 4
86.028 4
86.031 4
86.033 3
86.036 3
86.038 2
86.041 2
86.044 2
86.046 2
86.049 1
86.051 1
86.054 1
86.056 1
86.059 1
86.062 1
86.064 1
86.067 1
86.069 1
86.072 1
86.074 1
86.077 1
86.080 1
86.082 1
86.085 1
86.087 1
86.090 1
86.092 1
86.095 1
86.098 1
86.100 1
86.103 1
86.105 1
86.108 1
86.110 1
86.113 1
86.116 1
86.118 1
86.121 1
86.123 1
86.126 1
86.128 2
86.131 2
86.134 1
86.136 2
86.139 2
86.141 2
86.144 2
86.146 2
86.149 3
86.152 2
86.154 2
86.157 3
86.159 3
86.162 3
86.165 3
86.167 3
86.170 3
86.172 3
86.175 3
86.177 3
86.180 3
86.183 3
86.185 3
86.188 3
86.190 3
86.193 3
86.195 3
86.198 3
86.201 3
86.203 3
86.206 3
86.208 2
86.211 3
86.213 3
86.216 2
86.219 3
86.221 3
86.224 2
86.226 2
86.229 2
86.231 2
86.234 2
86.237 1
86.239 1
86.242 1
86.244 1
86.247 1
86.249 -0
86.252 -0
86.255 -0
86.257 0
86.260 -1
86.262 -1
86.265 -1
86.267 -1
86.270 -1
86.273 -1
86.275 -2
86.278 -2
86.280 -2
86.283 -2
86.286 -3
86.288 -2
86.291 -3
86.293 -3
86.296 -2
86.298 -3
86.301 -3
86.304 -2
86.306 -2
86.309 -2
86.311 -1
86.314 -1
86.316 -1
86.319 -0
86.322 -0
86.324 0
86.327 1
86.329 2
86.332 1
86.334 2
86.337 3
86.340 3
86.342 2
86.345 3
86.347 3
86.350 3
86.352 3
86.355 3
86.358 3
86.360 3
86.363 3
86.365 3
86.368 3
86.370 4
86.373 4
86.376 4
86.378 3
86.381 3
86.383 3
86.386 3
86.389 3
86.391 3
86.394 3
86.396 3
86.399 3
86.401 2
86.404 2
86.407 2
86.409 2
86.412 3
86.414 2
86.417 2
86.419 3
86.422 3
86.425 2
86.427 2
86.430 3
86.432 2
86.435 3
86.437 2
86.440 2
86.443 2
86.445 2
86.448 2
86.450 2
86.453 2
86.455 2
86.458 1
86.461 1
86.463 1
86.466 1
86.468 1
86.471 1
86.474 1
86.476 1
86.479 1
86.481 1
86.484 2
86.486 1
86.489 1
86.492 1
86.494 0
86.497 0
86.499 1
86.502 1
86.504 1
86.507 1
86.510 0
86.512 0
86.515 0
86.517 0
86.520 0
86.522 1
86.525 0
86.528 1
86.530 2
86.533 1
86.535 2
86.538 1
86.541 1
86.543 1
86.546 1
86.548 1
86.551 1
86.553 0
86.556 -0
86.559 0
86.561 0
86.564 0
86.566 0
86.569 1
86.571 1
86.574 1
86.577 2
86.579 2
86.582 3
86.584 3
86.587 3
86.589 3
86.592 3
86.595 2
86.597 3
86.600 3
86.602 3
86.605 3
86.608 3
86.610 3
86.613 3
86.615 3
86.618 3
86.620 3
86.623 2
86.626 2
86.628 2
86.631 2
86.633 2
86.636 2
86.638 1
86.641 1
86.644 1
86.646 1
86.649 1
86.651 0
86.654 0
86.657 -0
86.659 -0
86.662 -1
86.664 -1
86.667 -1
86.669 -1
86.672 -2
86.675 -1
86.677 -0
86.680 -1
86.682 0
86.685 0
86.687 0
86.690 1
86.693 1
86.695 1
86.698 1
86.700 1
86.703 1
86.705 1
86.708 1
86.711 1
86.713 1
86.716 1
86.718 2
86.721 2
86.724 2
86.726 1
86.729 1
86.731 1
86.734 0
86.736 0
86.739 -0
86.742 -0
86.744 -0
86.747 0
86.749 -0
86.752 0
86.754 0
86.757 0
86.760 0
86.762 1
86.765 0
86.767 1
86.770 1
86.773 1
86.775 1
86.778 1
86.780 1
86.783 1
86.785 1
86.788 1
86.791 1
86.793 1
86.796 0
86.798 1
86.801 0
86.803 -0
86.806 0
86.809 1
86.811 1
86.814 1
86.816 1
86.819 1
86.822 2
86.824 2
86.827 1
86.829 1
86.832 1
86.834 1
86.837 1
86.840 1
86.842 1
86.845 1
86.847 1
86.850 1
86.853 1
86.855 1
86.858 1
86.860 1
86.863 1
86.865 1
86.868 1
86.871 2
86.873 2
86.876 2
86.878 2
86.881 2
86.883 2
86.886 2
86.889 2
86.891 2
86.894 2
86.896 1
86.899 1
86.902 1
86.904 1
86.907 1
86.909 1
86.912 0
86.914 1
86.917 1
86.920 1
86.922 1
86.925 1
86.927 1
86.930 1
86.932 1
86.935 1
86.938 1
86.940 1
86.943 0
86.945 -0
86.948 0
86.951 0
86.953 1
86.956 1
86.958 0
86.961 1
86.963 0
86.966 0
86.969 0
86.971 0
86.974 0
86.976 0
86.979 0
86.982 0
86.984 0
86.987 0
86.989 0
86.992 0
86.994 -0
86.997 -0
87.000 1
87.002 1
87.005 1
87.007 1
87.010 1
87.013 1
87.015 1
87.018 1
87.020 1
87.023 1
87.025 2
87.028 2
87.031 2
87.033 2
87.036 2
87.038 2
87.041 3
87.043 3
87.046 3
87.049 3
87.051 3
87.054 4
87.056 3
87.059 3
87.062 3
87.064 3
87.067 3
87.069 3
87.072 3
87.074 3
87.077 3
87.080 4
87.082 3
87.085 3
87.087 3
87.090 2
87.093 2
87.095 2
87.098 1
87.100 1
87.103 1
87.105 1
87.108 1
87.111 1
87.113 1
87.116 1
87.118 1
87.121 0
87.124 -0
87.126 0
87.129 -0
87.131 -0
87.134 -0
87.136 -1
87.139 -1
87.142 -1
87.144 -1
87.147 -0
87.149 -1
87.152 -1
87.155 -0
87.157 0
87.160 0
87.162 1
87.165 1
87.167 1
87.170 2
87.173 1
87.175 2
87.178 2
87.180 2
87.183 2
87.185 2
87.188 2
87.191 2
87.193 2
87.196 2
87.198 2
87.201 2
87.204 2
87.206 2
87.209 2
87.211 3
87.214 2
87.216 2
87.219 3
87.222 3
87.224 3
87.227 3
87.229 3
87.232 3
87.235 3
87.237 3
87.240 3
87.242 3
87.245 4
87.247 4
87.250 4
87.253 4
87.255 4
87.258 4
87.260 4
87.263 4
87.266 5
87.268 4
87.271 5
87.273 4
87.276 4
87.278 4
87.281 3
87.284 3
87.286 3
87.289 3
87.291 3
87.294 3
87.297 2
87.299 2
87.302 2
87.304 1
87.307 1
87.309 1
87.312 1
87.315 1
87.317 1
87.320 1
87.322 1
87.325 1
87.328 1
87.330 1
87.333 1
87.335 2
87.338 2
87.341 2
87.343 3
87.346 2
87.348 3
87.351 3
87.353 3
87.356 3
87.359 3
87.361 3
87.364 3
87.366 3
87.369 3
87.372 3
87.374 3
87.377 2
87.379 3
87.382 3
87.384 2
87.387 2
87.390 1
87.392 1
87.395 1
87.397 1
87.400 0
87.403 0
87.405 0
87.408 -0
87.410 -1
87.413 -1
87.415 -1
87.418 -1
87.421 -2
87.423 -2
87.426 -2
87.428 -1
87.431 -2
87.434 -1
87.436 -1
87.439 -1
87.441 -1
87.444 -0
87.446 -0
87.449 1
87.452 1
87.454 1
87.457 2
87.459 1
87.462 1
87.465 1
87.467 2
87.470 1
87.472 2
87.475 2
87.477 2
87.480 2
87.483 2
87.485 2
87.488 2
87.490 2
87.493 2
87.496 3
87.498 2
87.501 2
87.503 2
87.506 2
87.509 2
87.511 2
87.514 2
87.516 1
87.519 1
87.521 1
87.524 0
87.527 0
87.529 -0
87.532 -1
87.534 -1
87.537 -1
87.540 -1
87.542 -0
87.545 0
87.547 0
87.550 0
87.552 1
87.555 1
87.558 2
87.560 2
87.563 2
87.565 2
87.568 2
87.571 2
87.573 2
87.576 2
87.578 1
87.581 2
87.584 2
87.586 2
87.589 2
87.591 2
87.594 2
87.596 2
87.599 2
87.602 2
87.604 3
87.607 3
87.609 3
87.612 3
87.615 2
87.617 2
87.620 2
87.622 2
87.625 2
87.627 2
87.630 1
87.633 1
87.635 0
87.638 0
87.640 -0
87.643 -0
87.646 -1
87.648 -1
87.651 -1
87.653 0
87.656 -0
87.659 -0
87.661 -1
87.664 -1
87.666 -1
87.669 -1
87.671 -1
87.674 -0
87.677 -1
87.679 -1
87.682 -0
87.684 -1
87.687 -0
87.690 -0
87.692 0
87.695 -0
87.697 0
87.700 1
87.703 1
87.705 1
87.708 1
87.710 2
87.713 2
87.715 2
87.718 2
87.721 2
87.723 2
87.726 2
87.728 2
87.731 2
87.734 2
87.736 2
87.739 2
87.741 1
87.744 2
87.747 2
87.749 2
87.752 2
87.754 2
87.757 3
87.759 2
87.762 2
87.765 2
87.767 2
87.770 2
87.772 2
87.775 2
87.778 2
87.780 2
87.783 3
87.785 3
87.788 3
87.791 3
87.793 4
87.796 3
87.798 4
87.801 4
87.803 4
87.806 5
87.809 5
87.811 6
87.814 6
87.816 6
87.819 6
87.822 6
87.824 6
87.827 5
87.829 6
87.832 6
87.835 5
87.837 5
87.840 4
87.842 4
87.845 4
87.847 4
87.850 3
87.853 3
87.855 3
87.858 3
87.860 4
87.863 4
87.866 4
87.868 4
87.871 4
87.873 3
87.876 3
87.879 3
87.881 3
87.884 3
87.886 3
87.889 3
87.891 3
87.894 4
87.897 4
87.899 3
87.902 3
87.904 3
87.907 3
87.910 4
87.912 3
87.915 4
87.917 4
87.920 3
87.923 4
87.925 3
87.928 3
87.930 3
87.933 3
87.935 2
87.938 2
87.941 2
87.943 2
87.946 2
87.948 2
87.951 2
87.954 2
87.956 1
87.959 1
87.961 1
87.964 1
87.967 0
87.969 1
87.972 1
87.974 2
87.977 3
87.979 3
87.982 3
87.985 3
87.987 3
87.990 3
87.992 4
87.995 3
87.998 3
88.000 3
88.003 3
88.005 3
88.008 3
88.011 3
88.013 3
88.016 3
88.018 3
88.021 3
88.024 3
88.026 3
88.029 2
88.031 2
88.034 2
88.036 1
88.039 1
88.042 1
88.044 -0
88.047 0
88.049 0
88.052 -0
88.055 -1
88.057 -0
88.060 -0
88.062 0
88.065 0
88.068 0
88.070 0
88.073 0
88.075 -1
88.078 -0
88.081 0
88.083 -0
88.086 -0
88.088 0
88.091 1
88.093 1
88.096 1
88.099 1
88.101 2
88.104 2
88.106 2
88.109 2
88.112 3
88.114 3
88.117 3
88.119 3
88.122 3
88.125 3
88.127 3
88.130 4
88.132 4
88.135 4
88.138 4
88.140 4
88.143 4
88.145 4
88.148 3
88.150 4
88.153 4
88.156 4
88.158 4
88.161 4
88.163 3
88.166 3
88.169 3
88.171 3
88.174 3
88.176 3
88.179 3
88.182 4
88.184 3
88.187 3
88.189 3
88.192 2
88.195 2
88.197 2
88.200 2
88.202 1
88.205 2
88.207 2
88.210 2
88.213 2
88.215 2
88.218 2
88.220 3
88.223 2
88.226 3
88.228 3
88.231 3
88.233 2
88.236 2
88.239 3
88.241 3
88.244 3
88.246 3
88.249 2
88.252 2
88.254 1
88.257 2
88.259 2
88.262 2
88.265 2
88.267 1
88.270 1
88.272 1
88.275 1
88.277 1
88.280 2
88.283 2
88.285 2
88.288 2
88.290 3
88.293 3
88.296 3
88.298 3
88.301 3
88.303 3
88.306 3
88.309 3
88.311 3
88.314 3
88.316 3
88.319 3
88.322 4
88.324 4
88.327 4
88.329 5
88.332 5
88.335 5
88.337 5
88.340 5
88.342 5
88.345 5
88.347 5
88.350 5
88.353 5
88.355 5
88.358 5
88.360 4
88.363 4
88.366 4
88.368 4
88.371 4
88.373 4
88.376 4
88.379 3
88.381 2
88.384 2
88.386 2
88.389 2
88.392 2
88.394 2
88.397 2
88.399 2
88.402 1
88.405 1
88.407 1
88.410 1
88.412 1
88.415 0
88.418 0
88.420 -0
88.423 -0
88.425 -1
88.428 -1
88.430 -1
88.433 0
88.436 0
88.438 1
88.441 1
88.443 1
88.446 2
88.449 1
88.451 1
88.454 1
88.456 1
88.459 2
88.462 2
88.464 2
88.467 3
88.469 3
88.472 3
88.475 3
88.477 3
88.480 3
88.482 3
88.485 3
88.488 2
88.490 2
88.493 2
88.495 2
88.498 2
88.501 2
88.503 2
88.506 2
88.508 2
88.511 2
88.513 1
88.516 0
88.519 -0
88.521 -0
88.524 -0
88.526 -0
88.529 -0
88.532 -0
88.534 -0
88.537 0
88.539 -0
88.542 0
88.545 0
88.547 1
88.550 1
88.552 1
88.555 1
88.558 0
88.560 -0
88.563 0
88.565 0
88.568 1
88.571 1
88.573 0
88.576 0
88.578 1
88.581 1
88.584 1
88.586 1
88.589 0
88.591 1
88.594 0
88.597 0
88.599 0
88.602 0
88.604 0
88.607 -0
88.610 -1
88.612 -1
88.615 -0
88.617 -0
88.620 -0
88.622 -0
88.625 0
88.628 0
88.630 -0
88.633 -1
88.635 -1
88.638 0
88.641 1
88.643 0
88.646 1
88.648 1
88.651 1
88.654 2
88.656 2
88.659 2
88.661 3
88.664 3
88.667 3
88.669 3
88.672 3
88.674 4
88.677 4
88.680 4
88.682 4
88.685 5
88.687 5
88.690 4
88.693 4
88.695 4
88.698 4
88.700 5
88.703 4
88.706 4
88.708 4
88.711 4
88.713 3
88.716 4
88.719 4
88.721 3
88.724 3
88.726 4
88.729 3
88.732 3
88.734 4
88.737 3
88.739 3
88.742 3
88.745 2
88.747 2
88.750 2
88.752 2
88.755 2
88.757 2
88.760 1
88.763 1
88.765 2
88.768 2
88.770 2
88.773 2
88.776 2
88.778 2
88.781 3
88.783 2
88.786 3
88.789 3
88.791 3
88.794 3
88.796 4
88.799 4
88.802 4
88.804 4
88.807 4
88.809 4
88.812 4
88.815 4
88.817 4
88.820 4
88.822 4
88.825 4
88.828 5
88.830 3
88.833 4
88.835 4
88.838 4
88.841 4
88.843 4
88.846 4
88.848 4
88.851 3
88.854 3
88.856 3
88.859 3
88.861 2
88.864 2
88.867 2
88.869 2
88.872 2
88.874 2
88.877 1
88.880 1
88.882 1
88.885 1
88.887 1
88.890 1
88.893 1
88.895 1
88.898 1
88.900 1
88.903 2
88.906 2
88.908 1
88.911 1
88.913 2
88.916 2
88.919 2
88.921 1
88.924 1
88.926 1
88.929 2
88.932 2
88.934 2
88.937 2
88.939 2
88.942 2
88.945 2
88.947 1
88.950 1
88.952 2
88.955 2
88.958 2
88.960 3
88.963 3
88.965 2
88.968 2
88.971 2
88.973 2
88.976 2
88.978 1
88.981 1
88.983 1
88.986 1
88.989 1
88.991 2
88.994 2
88.996 1
88.999 1
89.002 2
89.004 2
89.007 2
89.009 2
89.012 2
89.015 3
89.017 3
89.020 3
89.022 3
89.025 3
89.028 3
89.030 3
89.033 3
89.035 3
89.038 3
89.041 3
89.043 4
89.046 4
89.048 3
89.051 3
89.054 3
89.056 3
89.059 3
89.061 3
89.064 2
89.067 2
89.069 2
89.072 1
89.074 2
89.077 2
89.080 1
89.082 2
89.085 1
89.087 1
89.090 1
89.093 1
89.095 0
89.098 1
89.100 1
89.103 1
89.106 1
89.108 2
89.111 1
89.113 1
89.116 1
89.119 1
89.121 2
89.124 2
89.126 1
89.129 2
89.132 3
89.134 3
89.137 3
89.139 3
89.142 3
89.145 3
89.147 3
89.150 3
89.152 3
89.155 3
89.158 2
89.160 2
89.163 2
89.165 1
89.168 1
89.171 1
89.173 2
89.176 1
89.178 1
89.181 0
89.184 0
89.186 0
89.189 0
89.191 1
89.194 2
89.197 1
89.199 1
89.202 2
89.204 1
89.207 2
89.210 2
89.212 2
89.215 3
89.217 3
89.220 3
89.223 4
89.225 4
89.228 4
89.230 3
89.233 4
89.236 3
89.238 3
89.241 3
89.243 3
89.246 3
89.249 3
89.251 3
89.254 3
89.256 2
89.259 2
89.262 2
89.264 1
89.267 1
89.269 1
89.272 0
89.275 0
89.277 0
89.280 0
89.283 0
89.285 1
89.288 1
89.290 1
89.293 2
89.296 2
89.298 2
89.301 2
89.303 3
89.306 3
89.309 3
89.311 3
89.314 4
89.316 4
89.319 4
89.322 4
89.324 4
89.327 5
89.329 5
89.332 4
89.335 5
89.337 5
89.340 5
89.342 5
89.345 5
89.348 5
89.350 5
89.353 5
89.355 4
89.358 4
89.361 3
89.363 3
89.366 3
89.368 2
89.371 2
89.374 2
89.376 2
89.379 1
89.381 1
89.384 1
89.387 0
89.389 0
89.392 0
89.394 1
89.397 1
89.400 1
89.402 2
89.405 1
89.407 1
89.410 1
89.413 2
89.415 1
89.418 1
89.420 1
89.423 1
89.426 1
89.428 1
89.431 1
89.433 1
89.436 0
89.439 -0
89.441 1
89.444 1
89.446 0
89.449 1
89.452 1
89.454 1
89.457 1
89.459 1
89.462 1
89.465 1
89.467 1
89.470 1
89.472 1
89.475 1
89.478 1
89.480 0
89.483 1
89.485 0
89.488 0
89.491 0
89.493 1
89.496 1
89.498 0
89.501 -0
89.504 -0
89.506 -0
89.509 -0
89.512 1
89.514 1
89.517 0
89.519 0
89.522 0
89.525 0
89.527 1
89.530 1
89.532 1
89.535 1
89.538 2
89.540 1
89.543 1
89.545 1
89.548 2
89.551 1
89.553 2
89.556 2
89.558 2
89.561 2
89.564 2
89.566 2
89.569 2
89.571 2
89.574 2
89.577 2
89.579 1
89.582 1
89.584 1
89.587 1
89.590 1
89.592 1
89.595 0
89.597 0
89.600 0
89.603 0
89.605 1
89.608 0
89.610 -0
89.613 0
89.616 -0
89.618 -1
89.621 -1
89.623 -1
89.626 -1
89.629 -1
89.631 -1
89.634 -2
89.637 -2
89.639 -1
89.642 -1
89.644 -0
89.647 0
89.650 0
89.652 1
89.655 2
89.657 2
89.660 3
89.663 4
89.665 4
89.668 5
89.670 5
89.673 5
89.676 5
89.678 5
89.681 5
89.683 5
89.686 5
89.689 5
89.691 5
89.694 5
89.696 5
89.699 5
89.702 5
89.704 5
89.707 6
89.709 6
89.712 6
89.715 6
89.717 6
89.720 6
89.722 6
89.725 6
89.728 4
89.730 4
89.733 4
89.735 4
89.738 3
89.741 3
89.743 2
89.746 2
89.749 2
89.751 2
89.754 2
89.756 3
89.759 3
89.762 3
89.764 2
89.767 2
89.769 2
89.772 3
89.775 3
89.777 3
89.780 3
89.782 3
89.785 3
89.788 3
89.790 2
89.793 3
89.795 3
89.798 2
89.801 3
89.803 3
89.806 3
89.808 4
89.811 4
89.814 4
89.816 4
89.819 4
89.821 3
89.824 4
89.827 4
89.829 4
89.832 4
89.835 4
89.837 3
89.840 3
89.842 3
89.845 3
89.848 2
89.850 3
89.853 3
89.855 3
89.858 2
89.861 2
89.863 2
89.866 2
89.868 2
89.871 2
89.874 2
89.876 1
89.879 1
89.881 1
89.884 1
89.887 1
89.889 1
89.892 2
89.894 2
89.897 2
89.900 2
89.902 2
89.905 2
89.907 2
89.910 3
89.913 3
89.915 2
89.918 3
89.921 4
89.923 3
89.926 4
89.928 4
89.931 4
89.934 5
89.936 5
89.939 5
89.941 5
89.944 5
89.947 5
89.949 5
89.952 5
89.954 4
89.957 4
89.960 4
89.962 4
89.965 4
89.967 4
89.970 4
89.973 3
89.975 3
89.978 2
89.981 3
89.983 3
89.986 3
89.988 3
89.991 2
89.994 2
89.996 1
89.999 1
90.001 1
90.004 1
90.007 0
90.009 -0
90.012 0
90.014 -0
90.017 -0
90.020 0
90.022 -0
90.025 -0
90.027 0
90.030 0
90.033 0
90.035 0
90.038 1
90.040 1
90.043 1
90.046 1
90.048 0
90.051 1
90.054 1
90.056 0
90.059 0
90.061 0
90.064 -0
90.067 -0
90.069 0
90.072 -0
90.074 0
90.077 -0
90.080 -0
90.082 0
90.085 0
90.087 1
90.090 1
90.093 -0
90.095 -0
90.098 0
90.100 1
90.103 1
90.106 1
90.108 1
90.111 0
90.114 1
90.116 1
90.119 0
90.121 1
90.124 0
90.127 -0
90.129 1
90.132 1
90.134 1
90.137 2
90.140 2
90.142 2
90.145 3
90.147 3
90.150 3
90.153 3
90.155 3
90.158 4
90.160 4
90.163 4
90.166 4
90.168 4
90.171 4
90.174 4
90.176 4
90.179 4
90.181 4
90.184 3
90.187 3
90.189 3
90.192 2
90.194 2
90.197 1
90.200 2
90.202 2
90.205 2
90.207 2
90.210 2
90.213 2
90.215 2
90.218 2
90.220 1
90.223 1
90.226 1
90.228 1
90.231 0
90.234 1
90.236 0
90.239 0
90.241 0
90.244 0
90.247 0
90.249 0
90.252 1
90.254 1
90.257 1
90.260 1
90.262 1
90.265 1
90.267 1
90.270 1
90.273 1
90.275 1
90.278 1
90.281 1
90.283 1
90.286 1
90.288 1
90.291 1
90.294 1
90.296 2
90.299 1
90.301 1
90.304 1
90.307 1
90.309 2
90.312 2
90.314 3
90.317 3
90.320 3
90.322 3
90.325 3
90.328 3
90.330 2
90.333 2
90.335 2
90.338 1
90.341 1
90.343 1
90.346 1
90.348 1
90.351 1
90.354 1
90.356 1
90.359 1
90.361 1
90.364 0
90.367 1
90.369 0
90.372 -1
90.375 -2
90.377 -2
90.380 -2
90.382 -1
90.385 -0
90.388 1
90.390 2
90.393 2
90.395 3
90.398 4
90.401 4
90.403 5
90.406 5
90.408 6
90.411 7
90.414 7
90.416 7
90.419 8
90.422 9
90.424 9
90.427 9
90.429 10
90.432 10
90.435 11
90.437 10
90.440 10
90.442 10
90.445 10
90.448 9
90.450 9
90.453 9
90.455 9
90.458 9
90.461 8
90.463 8
90.466 8
90.469 7
90.471 6
90.474 6
90.476 5
90.479 4
90.482 4
90.484 2
90.487 1
90.489 0
90.492 -0
90.495 0
90.497 1
90.500 2
90.502 1
90.505 1
90.508 2
90.510 1
90.513 -0
90.516 0
90.518 -1
90.521 -1
90.523 -2
90.526 -2
90.529 -2
90.531 -2
90.534 -2
90.536 -2
90.539 -1
90.542 -1
90.544 -2
90.547 -1
90.549 -2
90.552 -2
90.555 -2
90.557 -2
90.560 -1
90.563 -1
90.565 -1
90.568 -1
90.570 -1
90.573 -0
90.576 -0
90.578 0
90.581 0
90.583 0
90.586 1
90.589 1
90.591 1
90.594 2
90.597 2
90.599 3
90.602 3
90.604 3
90.607 3
90.610 3
90.612 3
90.615 4
90.617 4
90.620 3
90.623 3
90.625 3
90.628 2
90.630 2
90.633 2
90.636 2
90.638 1
90.641 1
90.644 1
90.646 1
90.649 0
90.651 1
90.654 1
90.657 0
90.659 -0
90.662 -1
90.664 -1
90.667 -1
90.670 -1
90.672 -0
90.675 0
90.678 1
90.680 0
90.683 0
90.685 0
90.688 0
90.691 0
90.693 1
90.696 1
90.698 2
90.701 3
90.704 3
90.706 4
90.709 4
90.712 5
90.714 5
90.717 5
90.719 6
90.722 6
90.725 6
90.727 6
90.730 6
90.732 7
90.735 6
90.738 5
90.740 5
90.743 5
90.746 5
90.748 5
90.751 5
90.753 5
90.756 5
90.759 5
90.761 5
90.764 4
90.766 5
90.769 5
90.772 5
90.774 4
90.777 4
90.779 4
90.782 4
90.785 4
90.787 5
90.790 4
90.793 4
90.795 4
90.798 4
90.800 3
90.803 2
90.806 3
90.808 3
90.811 3
90.813 4
90.816 4
90.819 4
90.821 4
90.824 4
90.827 4
90.829 4
90.832 4
90.834 4
90.837 4
90.840 4
90.842 4
90.845 4
90.847 3
90.850 3
90.853 3
90.855 2
90.858 2
90.861 3
90.863 2
90.866 2
90.868 2
90.871 2
90.874 2
90.876 1
90.879 1
90.881 1
90.884 1
90.887 0
90.889 0
90.892 -0
90.895 0
90.897 1
90.900 1
90.902 0
90.905 0
90.908 1
90.910 0
90.913 0
90.915 1
90.918 1
90.921 1
90.923 1
90.926 1
90.929 2
90.931 1
90.934 1
90.936 2
90.939 2
90.942 2
90.944 3
90.947 3
90.949 3
90.952 4
90.955 5
90.957 4
90.960 5
90.963 5
90.965 5
90.968 5
90.970 5
90.973 4
90.976 4
90.978 3
90.981 3
90.984 3
90.986 2
90.989 2
90.991 2
90.994 2
90.997 1
90.999 1
91.002 1
91.004 1
91.007 1
91.010 2
91.012 2
91.015 2
91.018 2
91.020 1
91.023 1
91.025 2
91.028 1
91.031 1
91.033 0
91.036 -0
91.038 -1
91.041 -1
91.044 -1
91.046 -0
91.049 0
91.052 -1
91.054 0
91.057 0
91.059 1
91.062 1
91.065 1
91.067 1
91.070 1
91.072 2
91.075 1
91.078 1
91.080 3
91.083 3
91.086 3
91.088 3
91.091 3
91.093 3
91.096 3
91.099 2
91.101 2
91.104 3
91.106 3
91.109 3
91.112 3
91.114 3
91.117 3
91.120 3
91.122 4
91.125 4
91.127 4
91.130 4
91.133 4
91.135 4
91.138 3
91.141 3
91.143 3
91.146 3
91.148 3
91.151 2
91.154 1
91.156 1
91.159 1
91.161 1
91.164 1
91.167 1
91.169 1
91.172 1
91.175 1
91.177 1
91.180 1
91.182 2
91.185 1
91.188 2
91.190 2
91.193 1
91.196 2
91.198 2
91.201 3
91.203 2
91.206 2
91.209 2
91.211 2
91.214 2
91.216 1
91.219 1
91.222 1
91.224 0
91.227 1
91.230 1
91.232 1
91.235 2
91.237 2
91.240 2
91.243 3
91.245 2
91.248 2
91.250 3
91.253 3
91.256 3
91.258 3
91.261 3
91.264 2
91.266 3
91.269 2
91.271 2
91.274 2
91.277 2
91.279 1
91.282 2
91.285 2
91.287 2
91.290 2
91.292 2
91.295 2
91.298 2
91.300 2
91.303 1
91.305 1
91.308 1
91.311 1
91.313 1
91.316 2
91.319 2
91.321 1
91.324 1
91.326 1
91.329 1
91.332 1
91.334 1
91.337 1
91.340 1
91.342 1
91.345 1
91.347 2
91.350 2
91.353 3
91.355 4
91.358 3
91.361 3
91.363 3
91.366 3
91.368 4
91.371 4
91.374 4
91.376 4
91.379 4
91.381 4
91.384 3
91.387 3
91.389 3
91.392 3
91.395 3
91.397 2
91.400 3
91.402 3
91.405 3
91.408 3
91.410 2
91.413 2
91.416 2
91.418 1
91.421 1
91.423 1
91.426 1
91.429 0
91.431 1
91.434 0
91.436 0
91.439 0
91.442 -0
91.444 -0
91.447 0
91.450 0
91.452 0
91.455 1
91.457 1
91.460 1
91.463 1
91.465 2
91.468 1
91.471 1
91.473 1
91.476 1
91.478 1
91.481 2
91.484 2
91.486 2
91.489 3
91.492 3
91.494 4
91.497 4
91.499 4
91.502 5
91.505 5
91.507 5
91.510 5
91.512 5
91.515 4
91.518 4
91.520 4
91.523 4
91.526 4
91.528 4
91.531 3
91.533 3
91.536 3
91.539 3
91.541 3
91.544 2
91.547 2
91.549 2
91.552 2
91.554 2
91.557 2
91.560 1
91.562 1
91.565 1
91.568 0
91.570 0
91.573 0
91.575 1
91.578 0
91.581 -0
91.583 -0
91.586 -1
91.589 -1
91.591 -1
91.594 0
91.596 1
91.599 1
91.602 1
91.604 0
91.607 0
91.609 1
91.612 1
91.615 1
91.617 1
91.620 1
91.623 1
91.625 1
91.628 2
91.630 2
91.633 2
91.636 2
91.638 3
91.641 3
91.644 3
91.646 3
91.649 2
91.651 3
91.654 3
91.657 2
91.659 3
91.662 2
91.665 2
91.667 2
91.670 2
91.672 1
91.675 1
91.678 1
91.680 1
91.683 1
91.686 1
91.688 1
91.691 1
91.693 1
91.696 1
91.699 1
91.701 0
91.704 0
91.707 -0
91.709 -0
91.712 -0
91.714 0
91.717 -0
91.720 -1
91.722 -1
91.725 0
91.727 1
91.730 1
91.733 1
91.735 1
91.738 2
91.741 2
91.743 2
91.746 3
91.748 3
91.751 3
91.754 4
91.756 4
91.759 3
91.762 3
91.764 2
91.767 2
91.769 2
91.772 3
91.775 2
91.777 2
91.780 2
91.783 2
91.785 2
91.788 3
91.790 3
91.793 3
91.796 3
91.798 3
91.801 3
91.804 3
91.806 3
91.809 3
91.811 3
91.814 3
91.817 3
91.819 3
91.822 2
91.825 2
91.827 3
91.830 2
91.832 3
91.835 2
91.838 2
91.840 3
91.843 3
91.846 3
91.848 3
91.851 3
91.853 3
91.856 3
91.859 3
91.861 3
91.864 3
91.867 4
91.869 3
91.872 4
91.874 3
91.877 2
91.880 3
91.882 2
91.885 2
91.888 3
91.890 2
91.893 3
91.895 3
91.898 4
91.901 4
91.903 4
91.906 4
91.909 3
91.911 3
91.914 3
91.916 3
91.919 3
91.922 3
91.924 4
91.927 4
91.930 4
91.932 3
91.935 3
91.937 3
91.940 3
91.943 2
91.945 3
91.948 2
91.951 2
91.953 2
91.956 1
91.958 1
91.961 1
91.964 1
91.966 1
91.969 1
91.972 1
91.974 2
91.977 1
91.979 1
91.982 1
91.985 2
91.987 1
91.990 1
91.993 1
91.995 1
91.998 2
92.000 2
92.003 2
92.006 2
92.008 3
92.011 2
92.014 3
92.016 3
92.019 3
92.021 2
92.024 2
92.027 2
92.029 2
92.032 2
92.035 2
92.037 3
92.040 3
92.042 3
92.045 3
92.048 3
92.050 3
92.053 3
92.056 3
92.058 3
92.061 3
92.063 2
92.066 2
92.069 2
92.071 2
92.074 1
92.077 1
92.079 1
92.082 1
92.084 1
92.087 1
92.090 1
92.092 2
92.095 2
92.098 2
92.100 2
92.103 2
92.105 3
92.108 2
92.111 2
92.113 3
92.116 3
92.119 3
92.121 2
92.124 3
92.126 3
92.129 3
92.132 3
92.134 4
92.137 4
92.140 4
92.142 4
92.145 4
92.147 4
92.150 4
92.153 4
92.155 4
92.158 4
92.161 4
92.163 4
92.166 5
92.168 5
92.171 4
92.174 5
92.176 4
92.179 4
92.182 4
92.184 3
92.187 3
92.189 3
92.192 3
92.195 3
92.197 4
92.200 3
92.203 4
92.205 4
92.208 4
92.210 4
92.213 4
92.216 4
92.218 4
92.221 4
92.224 3
92.226 3
92.229 3
92.232 3
92.234 3
92.237 3
92.239 2
92.242 3
92.245 3
92.247 3
92.250 3
92.253 3
92.255 3
92.258 3
92.260 3
92.263 2
92.266 2
92.268 2
92.271 2
92.274 2
92.276 2
92.279 2
92.281 2
92.284 2
92.287 2
92.289 2
92.292 2
92.295 2
92.297 1
92.300 2
92.302 1
92.305 1
92.308 1
92.310 1
92.313 2
92.316 1
92.318 2
92.321 1
92.323 2
92.326 1
92.329 2
92.331 1
92.334 1
92.337 1
92.339 1
92.342 1
92.345 1
92.347 1
92.350 1
92.352 1
92.355 1
92.358 1
92.360 2
92.363 3
92.366 2
92.368 3
92.371 3
92.373 3
92.376 3
92.379 3
92.381 3
92.384 4
92.387 4
92.389 4
92.392 4
92.394 5
92.397 5
92.400 5
92.402 6
92.405 5
92.408 5
92.410 5
92.413 5
92.415 5
92.418 5
92.421 4
92.423 4
92.426 5
92.429 4
92.431 4
92.434 4
92.437 3
92.439 4
92.442 3
92.444 3
92.447 3
92.450 3
92.452 2
92.455 2
92.458 2
92.460 1
92.463 2
92.465 1
92.468 1
92.471 1
92.473 1
92.476 1
92.479 1
92.481 0
92.484 -0
92.486 -0
92.489 -0
92.492 -1
92.494 -1
92.497 -0
92.500 -1
92.502 -0
92.505 -0
92.508 -0
92.510 0
92.513 0
92.515 0
92.518 1
92.521 1
92.523 0
92.526 0
92.529 0
92.531 -0
92.534 -0
92.536 -0
92.539 -0
92.542 -1
92.544 0
92.547 -0
92.550 -0
92.552 1
92.555 0
92.557 1
92.560 2
92.563 2
92.565 2
92.568 2
92.571 2
92.573 3
92.576 3
92.579 4
92.581 4
92.584 4
92.586 4
92.589 4
92.592 3
92.594 3
92.597 3
92.600 2
92.602 2
92.605 3
92.607 3
92.610 3
92.613 3
92.615 3
92.618 2
92.621 2
92.623 2
92.626 2
92.629 2
92.631 2
92.634 2
92.636 2
92.639 2
92.642 1
92.644 1
92.647 1
92.650 0
92.652 0
92.655 0
92.657 0
92.660 0
92.663 1
92.665 1
92.668 1
92.671 1
92.673 0
92.676 1
92.678 1
92.681 1
92.684 1
92.686 2
92.689 1
92.692 2
92.694 2
92.697 2
92.700 2
92.702 2
92.705 2
92.707 2
92.710 2
92.713 2
92.715 3
92.718 4
92.721 4
92.723 4
92.726 4
92.728 4
92.731 4
92.734 4
92.736 4
92.739 4
92.742 5
92.744 5
92.747 5
92.750 5
92.752 4
92.755 4
92.757 4
92.760 4
92.763 4
92.765 4
92.768 3
92.771 3
92.773 3
92.776 2
92.779 3
92.781 3
92.784 2
92.786 1
92.789 1
92.792 0
92.794 0
92.797 1
92.800 1
92.802 1
92.805 1
92.807 1
92.810 1
92.813 1
92.815 0
92.818 0
92.821 1
92.823 1
92.826 1
92.829 1
92.831 1
92.834 1
92.836 2
92.839 2
92.842 2
92.844 2
92.847 2
92.850 2
92.852 2
92.855 2
92.857 2
92.860 2
92.863 2
92.865 1
92.868 1
92.871 1
92.873 1
92.876 1
92.879 1
92.881 1
92.884 1
92.886 1
92.889 1
92.892 1
92.894 1
92.897 1
92.900 1
92.902 1
92.905 1
92.908 1
92.910 1
92.913 2
92.915 2
92.918 2
92.921 2
92.923 2
92.926 2
92.929 1
92.931 2
92.934 1
92.936 2
92.939 2
92.942 1
92.944 1
92.947 2
92.950 2
92.952 1
92.955 2
92.958 2
92.960 2
92.963 2
92.965 1
92.968 2
92.971 1
92.973 1
92.976 2
92.979 2
92.981 1
92.984 1
92.987 2
92.989 2
92.992 2
92.994 3
92.997 2
93.000 3
93.002 4
93.005 3
93.008 4
93.010 4
93.013 4
93.015 4
93.018 5
93.021 5
93.023 5
93.026 5
93.029 5
93.031 6
93.034 6
93.037 5
93.039 5
93.042 5
93.044 5
93.047 5
93.050 5
93.052 5
93.055 5
93.058 4
93.060 4
93.063 4
93.066 4
93.068 4
93.071 4
93.073 4
93.076 3
93.079 3
93.081 4
93.084 4
93.087 4
93.089 4
93.092 5
93.095 5
93.097 5
93.100 5
93.102 5
93.105 6
93.108 6
93.110 5
93.113 5
93.116 5
93.118 5
93.121 5
93.124 4
93.126 4
93.129 4
93.131 4
93.134 4
93.137 4
93.139 3
93.142 3
93.145 3
93.147 3
93.150 3
93.152 3
93.155 2
93.158 2
93.160 2
93.163 2
93.166 2
93.168 2
93.171 2
93.174 2
93.176 2
93.179 2
93.181 2
93.184 2
93.187 2
93.189 2
93.192 2
93.195 1
93.197 2
93.200 2
93.203 2
93.205 2
93.208 1
93.210 1
93.213 1
93.216 1
93.218 1
93.221 1
93.224 1
93.226 0
93.229 -0
93.232 -0
93.234 -1
93.237 -1
93.239 -1
93.242 -1
93.245 -1
93.247 -0
93.250 -1
93.253 -1
93.255 -0
93.258 -1
93.261 0
93.263 0
93.266 1
93.268 1
93.271 1
93.274 1
93.276 1
93.279 2
93.282 2
93.284 3
93.287 2
93.290 2
93.292 2
93.295 2
93.297 2
93.300 3
93.303 3
93.305 3
93.308 2
93.311 3
93.313 3
93.316 3
93.319 4
93.321 4
93.324 4
93.326 4
93.329 3
93.332 4
93.334 4
93.337 4
93.340 4
93.342 3
93.345 3
93.348 3
93.350 3
93.353 3
93.355 3
93.358 3
93.361 3
93.363 3
93.366 3
93.369 3
93.371 2
93.374 3
93.377 3
93.379 3
93.382 4
93.385 4
93.387 5
93.390 5
93.392 5
93.395 5
93.398 5
93.400 5
93.403 5
93.406 5
93.408 5
93.411 6
93.414 6
93.416 6
93.419 7
93.421 7
93.424 6
93.427 6
93.429 7
93.432 7
93.435 7
93.437 7
93.440 7
93.443 6
93.445 6
93.448 6
93.450 6
93.453 6
93.456 5
93.458 5
93.461 4
93.464 3
93.466 3
93.469 3
93.472 2
93.474 2
93.477 2
93.479 2
93.482 2
93.485 2
93.487 2
93.490 2
93.493 2
93.495 2
93.498 2
93.501 2
93.503 2
93.506 2
93.508 2
93.511 1
93.514 2
93.516 2
93.519 1
93.522 2
93.524 2
93.527 2
93.530 1
93.532 1
93.535 0
93.538 1
93.540 1
93.543 1
93.545 0
93.548 1
93.551 1
93.553 1
93.556 1
93.559 0
93.561 0
93.564 0
93.567 0
93.569 1
93.572 1
93.574 0
93.577 1
93.580 1
93.582 0
93.585 1
93.588 1
93.590 1
93.593 2
93.596 2
93.598 2
93.601 3
93.603 3
93.606 3
93.609 3
93.611 3
93.614 3
93.617 3
93.619 3
93.622 3
93.625 3
93.627 3
93.630 3
93.633 3
93.635 3
93.638 3
93.640 3
93.643 3
93.646 3
93.648 3
93.651 3
93.654 3
93.656 2
93.659 2
93.662 2
93.664 2
93.667 2
93.669 2
93.672 2
93.675 1
93.677 1
93.680 1
93.683 2
93.685 2
93.688 2
93.691 2
93.693 2
93.696 2
93.699 2
93.701 2
93.704 2
93.706 3
93.709 3
93.712 3
93.714 4
93.717 4
93.720 4
93.722 4
93.725 3
93.728 4
93.730 3
93.733 3
93.735 2
93.738 2
93.741 2
93.743 1
93.746 1
93.749 1
93.751 0
93.754 0
93.757 -0
93.759 0
93.762 -0
93.765 -1
93.767 -2
93.770 -2
93.772 -3
93.775 -3
93.778 -4
93.780 -3
93.783 -3
93.786 -3
93.788 -4
93.791 -4
93.794 -3
93.796 -3
93.799 -3
93.802 -2
93.804 -2
93.807 -2
93.809 -1
93.812 -2
93.815 -1
93.817 -1
93.820 -1
93.823 0
93.825 1
93.828 1
93.831 2
93.833 2
93.836 2
93.838 1
93.841 1
93.844 1
93.846 1
93.849 0
93.852 0
93.854 1
93.857 1
93.860 1
93.862 1
93.865 1
93.868 0
93.870 0
93.873 1
93.875 0
93.878 -0
93.881 -0
93.883 -1
93.886 -1
93.889 -1
93.891 -1
93.894 -1
93.897 -1
93.899 -1
93.902 -1
93.905 -1
93.907 -2
93.910 -2
93.912 -2
93.915 -3
93.918 -3
93.920 -3
93.923 -3
93.926 -3
93.928 -3
93.931 -2
93.934 -2
93.936 -2
93.939 -2
93.942 -2
93.944 -1
93.947 -2
93.949 -2
93.952 -2
93.955 -2
93.957 -2
93.960 -2
93.963 -2
93.965 -1
93.968 -1
93.971 -1
93.973 -0
93.976 0
93.979 -0
93.981 -0
93.984 0
93.986 0
93.989 1
93.992 1
93.994 2
93.997 1
94.000 1
94.002 1
94.005 1
94.008 1
94.010 1
94.013 1
94.016 1
94.018 1
94.021 2
94.023 1
94.026 1
94.029 1
94.031 1
94.034 1
94.037 1
94.039 2
94.042 1
94.045 1
94.047 2
94.050 1
94.053 1
94.055 1
94.058 1
94.060 1
94.063 1
94.066 1
94.068 2
94.071 2
94.074 2
94.076 2
94.079 2
94.082 1
94.084 2
94.087 2
94.090 2
94.092 1
94.095 2
94.097 1
94.100 1
94.103 1
94.105 1
94.108 2
94.111 2
94.113 2
94.116 1
94.119 1
94.121 1
94.124 1
94.127 2
94.129 2
94.132 2
94.134 2
94.137 2
94.140 2
94.142 2
94.145 2
94.148 2
94.150 2
94.153 2
94.156 2
94.158 2
94.161 2
94.164 2
94.166 2
94.169 2
94.171 2
94.174 2
94.177 2
94.179 2
94.182 2
94.185 2
94.187 2
94.190 2
94.193 2
94.195 2
94.198 2
94.201 1
94.203 1
94.206 1
94.209 1
94.211 1
94.214 0
94.216 1
94.219 1
94.222 1
94.224 1
94.227 2
94.230 2
94.232 2
94.235 2
94.238 2
94.240 3
94.243 3
94.246 3
94.248 4
94.251 3
94.253 3
94.256 3
94.259 3
94.261 3
94.264 3
94.267 3
94.269 3
94.272 3
94.275 3
94.277 3
94.280 3
94.283 3
94.285 3
94.288 3
94.291 2
94.293 2
94.296 2
94.298 2
94.301 2
94.304 2
94.306 3
94.309 2
94.312 1
94.314 2
94.317 1
94.320 1
94.322 1
94.325 2
94.328 1
94.330 2
94.333 2
94.335 2
94.338 3
94.341 3
94.343 3
94.346 3
94.349 4
94.351 3
94.354 4
94.357 3
94.359 3
94.362 3
94.365 4
94.367 4
94.370 3
94.373 3
94.375 2
94.378 2
94.380 2
94.383 2
94.386 1
94.388 1
94.391 1
94.394 2
94.396 1
94.399 1
94.402 0
94.404 0
94.407 -0
94.410 0
94.412 0
94.415 0
94.418 0
94.420 0
94.423 1
94.425 0
94.428 1
94.431 1
94.433 1
94.436 2
94.439 2
94.441 2
94.444 2
94.447 2
94.449 2
94.452 3
94.455 3
94.457 3
94.460 3
94.462 2
94.465 2
94.468 2
94.470 2
94.473 2
94.476 2
94.478 3
94.481 3
94.484 4
94.486 4
94.489 5
94.492 5
94.494 5
94.497 5
94.500 5
94.502 5
94.505 5
94.507 5
94.510 5
94.513 5
94.515 5
94.518 4
94.521 5
94.523 4
94.526 5
94.529 5
94.531 4
94.534 4
94.537 4
94.539 4
94.542 4
94.545 4
94.547 4
94.550 4
94.553 4
94.555 3
94.558 3
94.560 3
94.563 3
94.566 2
94.568 2
94.571 2
94.574 1
94.576 0
94.579 -0
94.582 -0
94.584 0
94.587 1
94.590 1
94.592 1
94.595 1
94.598 1
94.600 2
94.603 2
94.605 3
94.608 3
94.611 3
94.613 3
94.616 3
94.619 3
94.621 3
94.624 3
94.627 3
94.629 3
94.632 4
94.635 4
94.637 4
94.640 4
94.643 5
94.645 4
94.648 4
94.650 4
94.653 4
94.656 4
94.658 4
94.661 4
94.664 4
94.666 4
94.669 3
94.672 3
94.674 3
94.677 3
94.680 3
94.682 3
94.685 2
94.688 2
94.690 2
94.693 2
94.696 2
94.698 2
94.701 2
94.703 2
94.706 2
94.709 2
94.711 2
94.714 2
94.717 2
94.719 2
94.722 2
94.725 2
94.727 1
94.730 2
94.733 1
94.735 1
94.738 1
94.741 1
94.743 1
94.746 1
94.748 1
94.751 0
94.754 0
94.756 0
94.759 0
94.762 -0
94.764 -0
94.767 -1
94.770 -0
94.772 -1
94.775 -1
94.778 -1
94.780 -1
94.783 -1
94.786 -1
94.788 -1
94.791 -1
94.794 -1
94.796 -1
94.799 -0
94.801 0
94.804 0
94.807 0
94.809 0
94.812 1
94.815 1
94.817 2
94.820 1
94.823 2
94.825 2
94.828 2
94.831 3
94.833 3
94.836 2
94.839 3
94.841 3
94.844 3
94.847 3
94.849 3
94.852 2
94.854 2
94.857 2
94.860 2
94.862 3
94.865 3
94.868 4
94.870 3
94.873 4
94.876 4
94.878 4
94.881 3
94.884 3
94.886 3
94.889 3
94.892 3
94.894 4
94.897 4
94.900 4
94.902 4
94.905 4
94.907 3
94.910 3
94.913 3
94.915 3
94.918 3
94.921 3
94.923 3
94.926 3
94.929 3
94.931 3
94.934 3
94.937 3
94.939 2
94.942 2
94.945 2
94.947 2
94.950 2
94.953 2
94.955 1
94.958 1
94.961 1
94.963 1
94.966 1
94.968 1
94.971 0
94.974 0
94.976 1
94.979 2
94.982 2
94.984 2
94.987 2
94.990 2
94.992 2
94.995 2
94.998 2
95.000 2
95.003 2
95.006 3
95.008 4
95.011 4
95.014 4
95.016 4
95.019 3
95.021 4
95.024 5
95.027 5
95.029 6
95.032 7
95.035 7
95.037 7
95.040 8
95.043 9
95.045 9
95.048 9
95.051 8
95.053 8
95.056 8
95.059 8
95.061 8
95.064 8
95.067 8
95.069 8
95.072 8
95.075 7
95.077 7
95.080 6
95.082 5
95.085 5
95.088 5
95.090 4
95.093 4
95.096 4
95.098 3
95.101 3
95.104 2
95.106 1
95.109 1
95.112 1
95.114 1
95.117 1
95.120 1
95.122 0
95.125 0
95.128 0
95.130 -0
95.133 -0
95.136 -0
95.138 -0
95.141 1
95.143 2
95.146 2
95.149 2
95.151 2
95.154 2
95.157 1
95.159 1
95.162 1
95.165 1
95.167 0
95.170 -0
95.173 -0
95.175 -0
95.178 -0
95.181 0
95.183 0
95.186 0
95.189 0
95.191 -0
95.194 -1
95.197 -1
95.199 -1
95.202 -1
95.205 -1
95.207 -1
95.210 -1
95.212 -1
95.215 -1
95.218 -1
95.220 -1
95.223 -1
95.226 -0
95.228 -0
95.231 0
95.234 0
95.236 1
95.239 1
95.242 0
95.244 1
95.247 1
95.250 0
95.252 1
95.255 1
95.258 1
95.260 1
95.263 1
95.266 1
95.268 2
95.271 2
95.274 2
95.276 2
95.279 2
95.281 2
95.284 3
95.287 3
95.289 3
95.292 4
95.295 4
95.297 4
95.300 5
95.303 5
95.305 5
95.308 6
95.311 5
95.313 5
95.316 5
95.319 6
95.321 6
95.324 6
95.327 6
95.329 6
95.332 6
95.335 6
95.337 6
95.340 6
95.343 6
95.345 6
95.348 6
95.350 5
95.353 5
95.356 5
95.358 5
95.361 4
95.364 4
95.366 4
95.369 3
95.372 4
95.374 4
95.377 4
95.380 4
95.382 4
95.385 3
95.388 4
95.390 4
95.393 3
95.396 3
95.398 2
95.401 2
95.404 2
95.406 2
95.409 2
95.412 2
95.414 1
95.417 2
95.420 2
95.422 2
95.425 2
95.427 2
95.430 2
95.433 1
95.435 2
95.438 3
95.441 3
95.443 2
95.446 3
95.449 2
95.451 3
95.454 4
95.457 3
95.459 4
95.462 4
95.465 4
95.467 4
95.470 3
95.473 3
95.475 4
95.478 3
95.481 4
95.483 4
95.486 3
95.489 3
95.491 3
95.494 4
95.497 3
95.499 3
95.502 2
95.504 2
95.507 2
95.510 2
95.512 1
95.515 1
95.518 1
95.520 1
95.523 1
95.526 1
95.528 1
95.531 2
95.534 2
95.536 2
95.539 3
95.542 2
95.544 2
95.547 2
95.550 3
95.552 3
95.555 3
95.558 4
95.560 3
95.563 4
95.566 4
95.568 4
95.571 3
95.574 3
95.576 3
95.579 3
95.582 3
95.584 3
95.587 3
95.589 2
95.592 1
95.595 2
95.597 1
95.600 0
95.603 1
95.605 1
95.608 0
95.611 1
95.613 1
95.616 1
95.619 1
95.621 1
95.624 0
95.627 0
95.629 -0
95.632 -0
95.635 0
95.637 1
95.640 0
95.643 0
95.645 1
95.648 1
95.651 1
95.653 2
95.656 1
95.659 2
95.661 3
95.664 3
95.667 3
95.669 3
95.672 4
95.675 4
95.677 4
95.680 4
95.682 4
95.685 4
95.688 4
95.690 4
95.693 4
95.696 3
95.698 3
95.701 3
95.704 3
95.706 3
95.709 3
95.712 3
95.714 2
95.717 3
95.720 2
95.722 2
95.725 2
95.728 2
95.730 2
95.733 1
95.736 1
95.738 0
95.741 0
95.744 0
95.746 0
95.749 0
95.752 0
95.754 1
95.757 1
95.760 0
95.762 0
95.765 0
95.768 1
95.770 1
95.773 1
95.776 1
95.778 1
95.781 2
95.783 1
95.786 2
95.789 2
95.791 2
95.794 3
95.797 3
95.799 3
95.802 4
95.805 4
95.807 4
95.810 4
95.813 4
95.815 4
95.818 4
95.821 4
95.823 4
95.826 3
95.829 4
95.831 4
95.834 4
95.837 4
[truncated: 6,330,576 more chars]
