# Supplementary material for: Advancing lignin analytics via elucidation of linkage progressions in lignin populations
Source: Commun Chem. 2025 Dec 11;9:31. doi: 10.1038/s42004-025-01841-3 (PMC12820315; doi:10.1038/s42004-025-01841-3)
Supplement: Supplementary file 4 — Supplementary Data 1 [file 42004_2025_1841_MOESM4_ESM.zip › MWLSA OUTER 2 20 MGML TA30_0_J2_1.txt]

-0.033 2
-0.031 2
-0.030 3
-0.028 3
-0.026 3
-0.025 3
-0.023 3
-0.021 3
-0.020 3
-0.018 3
-0.016 3
-0.015 3
-0.013 3
-0.011 3
-0.010 3
-0.008 3
-0.007 3
-0.005 3
-0.003 3
-0.002 3
0.000 3
0.002 3
0.003 3
0.005 3
0.007 3
0.008 3
0.010 3
0.012 3
0.013 3
0.015 2
0.017 3
0.018 2
0.020 2
0.022 3
0.023 2
0.025 2
0.027 2
0.028 2
0.030 2
0.032 1
0.033 1
0.035 1
0.036 1
0.038 1
0.040 1
0.041 1
0.043 1
0.045 1
0.046 1
0.048 2
0.050 1
0.051 2
0.053 2
0.055 2
0.056 2
0.058 2
0.060 2
0.061 2
0.063 2
0.065 1
0.066 2
0.068 2
0.070 2
0.071 3
0.073 2
0.075 3
0.076 3
0.078 2
0.079 2
0.081 2
0.083 2
0.084 1
0.086 2
0.088 1
0.089 1
0.091 1
0.093 1
0.094 -0
0.096 -0
0.098 -1
0.099 -1
0.101 -2
0.103 -1
0.104 -2
0.106 -2
0.108 -2
0.109 -2
0.111 -2
0.113 -2
0.114 -2
0.116 -2
0.118 -2
0.119 -2
0.121 -1
0.123 -1
0.124 -1
0.126 -1
0.127 -1
0.129 -1
0.131 -0
0.132 -0
0.134 0
0.136 1
0.137 1
0.139 2
0.141 3
0.142 3
0.144 3
0.146 3
0.147 4
0.149 4
0.151 4
0.152 4
0.154 3
0.156 4
0.157 4
0.159 4
0.161 4
0.162 4
0.164 4
0.166 4
0.167 4
0.169 4
0.171 4
0.172 4
0.174 3
0.175 3
0.177 3
0.179 3
0.180 3
0.182 2
0.184 2
0.185 3
0.187 3
0.189 2
0.190 2
0.192 1
0.194 1
0.195 1
0.197 0
0.199 -0
0.200 -0
0.202 -0
0.204 -0
0.205 -0
0.207 0
0.209 -0
0.210 -1
0.212 -1
0.214 -1
0.215 -0
0.217 -1
0.219 -1
0.220 -1
0.222 -1
0.224 -1
0.225 -1
0.227 -1
0.228 -1
0.230 -1
0.232 -0
0.233 -1
0.235 -0
0.237 0
0.238 -0
0.240 1
0.242 1
0.243 1
0.245 1
0.247 1
0.248 2
0.250 1
0.252 1
0.253 2
0.255 2
0.257 3
0.258 3
0.260 3
0.262 3
0.263 3
0.265 3
0.267 2
0.268 2
0.270 2
0.272 2
0.273 1
0.275 1
0.277 1
0.278 1
0.280 1
0.282 0
0.283 -0
0.285 -0
0.286 -0
0.288 0
0.290 -0
0.291 -1
0.293 -1
0.295 -1
0.296 -1
0.298 -1
0.300 -0
0.301 -0
0.303 -0
0.305 0
0.306 1
0.308 0
0.310 0
0.311 1
0.313 1
0.315 1
0.316 1
0.318 1
0.320 2
0.321 2
0.323 2
0.325 2
0.326 1
0.328 2
0.330 3
0.331 3
0.333 3
0.335 3
0.336 2
0.338 3
0.340 3
0.341 3
0.343 2
0.345 2
0.346 2
0.348 2
0.349 2
0.351 2
0.353 2
0.354 2
0.356 2
0.358 2
0.359 2
0.361 2
0.363 2
0.364 2
0.366 2
0.368 2
0.369 3
0.371 3
0.373 3
0.374 3
0.376 3
0.378 3
0.379 3
0.381 3
0.383 2
0.384 2
0.386 2
0.388 2
0.389 2
0.391 1
0.393 1
0.394 1
0.396 1
0.398 1
0.399 2
0.401 2
0.403 1
0.404 1
0.406 1
0.408 1
0.409 1
0.411 1
0.412 1
0.414 1
0.416 1
0.417 0
0.419 0
0.421 0
0.422 0
0.424 0
0.426 1
0.427 1
0.429 1
0.431 1
0.432 0
0.434 1
0.436 0
0.437 0
0.439 0
0.441 0
0.442 -0
0.444 0
0.446 -0
0.447 -0
0.449 -0
0.451 -0
0.452 -0
0.454 -0
0.456 -1
0.457 -1
0.459 -1
0.461 -0
0.462 -1
0.464 -1
0.466 -0
0.467 -0
0.469 0
0.471 -0
0.472 -0
0.474 -0
0.476 -0
0.477 -0
0.479 0
0.481 0
0.482 0
0.484 1
0.486 1
0.487 2
0.489 2
0.490 2
0.492 2
0.494 2
0.495 3
0.497 3
0.499 3
0.500 3
0.502 3
0.504 3
0.505 3
0.507 3
0.509 3
0.510 4
0.512 4
0.514 5
0.515 5
0.517 4
0.519 5
0.520 5
0.522 4
0.524 4
0.525 4
0.527 4
0.529 4
0.530 4
0.532 4
0.534 4
0.535 3
0.537 3
0.539 3
0.540 3
0.542 3
0.544 3
0.545 3
0.547 3
0.549 3
0.550 3
0.552 4
0.554 4
0.555 4
0.557 3
0.559 4
0.560 4
0.562 4
0.564 4
0.565 4
0.567 4
0.569 4
0.570 4
0.572 3
0.574 3
0.575 3
0.577 3
0.579 3
0.580 3
0.582 3
0.583 3
0.585 2
0.587 3
0.588 3
0.590 3
0.592 3
0.593 3
0.595 2
0.597 2
0.598 2
0.600 2
0.602 3
0.603 3
0.605 3
0.607 2
0.608 2
0.610 2
0.612 2
0.613 3
0.615 4
0.617 4
0.618 4
0.620 5
0.622 5
0.623 5
0.625 6
0.627 5
0.628 6
0.630 6
0.632 5
0.633 5
0.635 5
0.637 5
0.638 5
0.640 5
0.642 5
0.643 4
0.645 4
0.647 3
0.648 3
0.650 3
0.652 2
0.653 2
0.655 2
0.657 2
0.658 2
0.660 1
0.662 1
0.663 2
0.665 3
0.667 3
0.668 3
0.670 3
0.672 3
0.673 3
0.675 3
0.677 3
0.678 3
0.680 3
0.682 3
0.683 4
0.685 4
0.687 4
0.688 4
0.690 4
0.692 5
0.693 5
0.695 5
0.696 4
0.698 4
0.700 4
0.701 4
0.703 4
0.705 4
0.706 4
0.708 4
0.710 5
0.711 4
0.713 5
0.715 4
0.716 4
0.718 4
0.720 4
0.721 4
0.723 3
0.725 4
0.726 3
0.728 3
0.730 3
0.731 3
0.733 4
0.735 4
0.736 4
0.738 4
0.740 5
0.741 5
0.743 5
0.745 4
0.746 4
0.748 4
0.750 4
0.751 4
0.753 4
0.755 4
0.756 4
0.758 4
0.760 4
0.761 3
0.763 3
0.765 3
0.766 2
0.768 2
0.770 2
0.771 2
0.773 2
0.775 2
0.776 1
0.778 1
0.780 1
0.781 1
0.783 2
0.785 1
0.786 1
0.788 1
0.790 1
0.791 0
0.793 1
0.795 0
0.796 1
0.798 2
0.800 1
0.801 2
0.803 1
0.805 2
0.806 1
0.808 1
0.810 2
0.811 1
0.813 2
0.815 2
0.816 2
0.818 2
0.820 2
0.821 2
0.823 2
0.825 1
0.826 1
0.828 1
0.830 1
0.831 1
0.833 1
0.835 0
0.836 -0
0.838 -1
0.840 -1
0.841 -1
0.843 -1
0.845 -1
0.846 -2
0.848 -1
0.850 -1
0.851 -1
0.853 -1
0.855 -1
0.856 -1
0.858 -1
0.860 -0
0.861 -1
0.863 -0
0.865 0
0.866 0
0.868 0
0.870 1
0.871 1
0.873 2
0.875 2
0.876 1
0.878 2
0.880 1
0.881 1
0.883 1
0.885 2
0.886 2
0.888 2
0.890 2
0.891 2
0.893 2
0.895 3
0.896 2
0.898 1
0.900 1
0.901 1
0.903 1
0.905 0
0.906 0
0.908 -0
0.910 -1
0.911 -1
0.913 0
0.915 0
0.916 1
0.918 1
0.919 1
0.921 1
0.923 1
0.924 2
0.926 2
0.928 2
0.929 2
0.931 2
0.933 2
0.934 2
0.936 2
0.938 2
0.939 2
0.941 2
0.943 2
0.944 2
0.946 2
0.948 3
0.949 3
0.951 2
0.953 3
0.954 3
0.956 3
0.958 3
0.959 3
0.961 3
0.963 3
0.964 2
0.966 2
0.968 2
0.969 2
0.971 2
0.973 2
0.974 2
0.976 2
0.978 2
0.979 2
0.981 1
0.983 2
0.984 1
0.986 2
0.988 2
0.989 2
0.991 2
0.993 2
0.994 2
0.996 2
0.998 2
0.999 2
1.001 2
1.003 2
1.004 2
1.006 2
1.008 3
1.009 3
1.011 3
1.013 4
1.014 4
1.016 4
1.018 4
1.019 4
1.021 4
1.023 5
1.024 5
1.026 5
1.028 5
1.029 5
1.031 5
1.033 5
1.034 5
1.036 5
1.038 5
1.039 5
1.041 5
1.043 5
1.044 5
1.046 5
1.048 5
1.049 5
1.051 4
1.053 5
1.054 4
1.056 4
1.058 3
1.059 3
1.061 2
1.063 3
1.064 2
1.066 2
1.068 2
1.069 2
1.071 2
1.073 2
1.075 2
1.076 1
1.078 2
1.080 3
1.081 2
1.083 2
1.085 3
1.086 2
1.088 2
1.090 2
1.091 1
1.093 2
1.095 2
1.096 1
1.098 1
1.100 1
1.101 1
1.103 1
1.105 1
1.106 1
1.108 2
1.110 2
1.111 2
1.113 2
1.115 2
1.116 3
1.118 3
1.120 3
1.121 3
1.123 3
1.125 3
1.126 3
1.128 3
1.130 4
1.131 3
1.133 4
1.135 4
1.136 3
1.138 3
1.140 4
1.141 4
1.143 5
1.145 5
1.146 5
1.148 4
1.150 5
1.151 4
1.153 5
1.155 5
1.156 4
1.158 5
1.160 5
1.161 5
1.163 5
1.165 4
1.166 4
1.168 4
1.170 4
1.171 3
1.173 3
1.175 3
1.176 3
1.178 3
1.180 3
1.181 3
1.183 3
1.185 3
1.186 2
1.188 2
1.190 2
1.191 1
1.193 1
1.195 1
1.196 1
1.198 1
1.200 1
1.201 0
1.203 0
1.205 0
1.206 0
1.208 0
1.210 -1
1.211 -1
1.213 -1
1.215 -1
1.216 -0
1.218 1
1.220 1
1.221 1
1.223 1
1.225 1
1.226 2
1.228 2
1.230 2
1.231 3
1.233 4
1.235 4
1.236 3
1.238 4
1.240 4
1.241 4
1.243 4
1.245 4
1.246 4
1.248 4
1.250 4
1.251 4
1.253 5
1.255 4
1.256 4
1.258 4
1.260 4
1.261 4
1.263 4
1.265 3
1.266 3
1.268 3
1.270 3
1.271 4
1.273 4
1.275 4
1.276 4
1.278 3
1.280 3
1.281 3
1.283 4
1.285 4
1.286 3
1.288 4
1.290 4
1.291 4
1.293 4
1.295 4
1.297 4
1.298 4
1.300 5
1.302 4
1.303 4
1.305 4
1.307 4
1.308 4
1.310 3
1.312 2
1.313 2
1.315 2
1.317 1
1.318 1
1.320 1
1.322 0
1.323 0
1.325 0
1.327 0
1.328 1
1.330 1
1.332 1
1.333 1
1.335 1
1.337 1
1.338 1
1.340 1
1.342 1
1.343 2
1.345 3
1.347 3
1.348 3
1.350 3
1.352 3
1.353 4
1.355 4
1.357 5
1.358 5
1.360 5
1.362 5
1.363 5
1.365 5
1.367 5
1.368 5
1.370 5
1.372 5
1.373 6
1.375 6
1.377 5
1.378 5
1.380 4
1.382 4
1.383 4
1.385 4
1.387 3
1.388 3
1.390 3
1.392 2
1.393 3
1.395 3
1.397 2
1.398 2
1.400 2
1.402 2
1.403 2
1.405 2
1.407 1
1.408 1
1.410 0
1.412 0
1.414 0
1.415 -0
1.417 -1
1.419 -0
1.420 0
1.422 0
1.424 1
1.425 1
1.427 0
1.429 1
1.430 0
1.432 -1
1.434 -1
1.435 -1
1.437 -2
1.439 -2
1.440 -1
1.442 -2
1.444 -2
1.445 -2
1.447 -2
1.449 -2
1.450 -1
1.452 -2
1.454 -2
1.455 -2
1.457 -2
1.459 -2
1.460 -1
1.462 -2
1.464 -2
1.465 -2
1.467 -1
1.469 -1
1.470 -0
1.472 -1
1.474 -0
1.475 -0
1.477 -0
1.479 0
1.480 0
1.482 0
1.484 1
1.485 1
1.487 1
1.489 2
1.490 2
1.492 2
1.494 2
1.495 2
1.497 2
1.499 2
1.500 2
1.502 2
1.504 1
1.506 1
1.507 0
1.509 1
1.511 2
1.512 2
1.514 2
1.516 2
1.517 2
1.519 2
1.521 2
1.522 2
1.524 2
1.526 2
1.527 1
1.529 0
1.531 1
1.532 0
1.534 1
1.536 1
1.537 1
1.539 1
1.541 2
1.542 2
1.544 2
1.546 3
1.547 2
1.549 3
1.551 3
1.552 3
1.554 4
1.556 4
1.557 4
1.559 4
1.561 4
1.562 4
1.564 4
1.566 4
1.567 3
1.569 3
1.571 3
1.572 2
1.574 3
1.576 3
1.577 2
1.579 2
1.581 2
1.583 2
1.584 2
1.586 2
1.588 2
1.589 2
1.591 1
1.593 1
1.594 2
1.596 1
1.598 0
1.599 1
1.601 0
1.603 0
1.604 0
1.606 0
1.608 0
1.609 0
1.611 0
1.613 -0
1.614 0
1.616 0
1.618 -0
1.619 -0
1.621 1
1.623 1
1.624 1
1.626 2
1.628 1
1.629 1
1.631 1
1.633 1
1.634 1
1.636 1
1.638 1
1.639 0
1.641 1
1.643 0
1.644 1
1.646 1
1.648 1
1.650 1
1.651 1
1.653 0
1.655 1
1.656 1
1.658 1
1.660 1
1.661 2
1.663 2
1.665 2
1.666 2
1.668 2
1.670 2
1.671 2
1.673 2
1.675 3
1.676 3
1.678 4
1.680 3
1.681 4
1.683 3
1.685 4
1.686 4
1.688 4
1.690 4
1.691 5
1.693 5
1.695 5
1.696 5
1.698 5
1.700 5
1.701 6
1.703 6
1.705 5
1.706 5
1.708 5
1.710 6
1.712 6
1.713 5
1.715 6
1.717 6
1.718 6
1.720 6
1.722 5
1.723 5
1.725 5
1.727 5
1.728 4
1.730 4
1.732 4
1.733 4
1.735 4
1.737 3
1.738 3
1.740 2
1.742 2
1.743 2
1.745 2
1.747 1
1.748 1
1.750 1
1.752 2
1.753 1
1.755 1
1.757 1
1.758 1
1.760 2
1.762 2
1.763 2
1.765 2
1.767 2
1.769 3
1.770 3
1.772 3
1.774 4
1.775 4
1.777 4
1.779 4
1.780 4
1.782 4
1.784 4
1.785 5
1.787 5
1.789 5
1.790 6
1.792 5
1.794 5
1.795 5
1.797 5
1.799 5
1.800 5
1.802 4
1.804 4
1.805 4
1.807 3
1.809 3
1.810 4
1.812 3
1.814 3
1.815 3
1.817 3
1.819 2
1.821 2
1.822 3
1.824 2
1.826 3
1.827 3
1.829 3
1.831 3
1.832 4
1.834 4
1.836 4
1.837 4
1.839 4
1.841 4
1.842 4
1.844 4
1.846 4
1.847 4
1.849 3
1.851 3
1.852 3
1.854 3
1.856 3
1.857 4
1.859 3
1.861 3
1.862 4
1.864 4
1.866 4
1.867 4
1.869 3
1.871 4
1.873 4
1.874 3
1.876 4
1.878 4
1.879 4
1.881 5
1.883 5
1.884 4
1.886 5
1.888 5
1.889 5
1.891 5
1.893 5
1.894 5
1.896 5
1.898 5
1.899 5
1.901 5
1.903 5
1.904 5
1.906 5
1.908 5
1.909 5
1.911 4
1.913 4
1.914 3
1.916 3
1.918 3
1.920 3
1.921 3
1.923 3
1.925 2
1.926 2
1.928 3
1.930 3
1.931 3
1.933 3
1.935 3
1.936 4
1.938 4
1.940 4
1.941 4
1.943 4
1.945 4
1.946 4
1.948 5
1.950 5
1.951 5
1.953 5
1.955 5
1.956 4
1.958 4
1.960 4
1.962 4
1.963 4
1.965 4
1.967 4
1.968 4
1.970 4
1.972 4
1.973 4
1.975 3
1.977 3
1.978 2
1.980 2
1.982 2
1.983 2
1.985 2
1.987 2
1.988 2
1.990 2
1.992 2
1.993 2
1.995 2
1.997 2
1.998 2
2.000 2
2.002 2
2.003 2
2.005 1
2.007 2
2.009 2
2.010 2
2.012 2
2.014 2
2.015 2
2.017 3
2.019 3
2.020 3
2.022 4
2.024 4
2.025 4
2.027 4
2.029 5
2.030 4
2.032 4
2.034 4
2.035 4
2.037 5
2.039 5
2.040 5
2.042 5
2.044 5
2.046 5
2.047 6
2.049 5
2.051 5
2.052 5
2.054 5
2.056 5
2.057 5
2.059 5
2.061 4
2.062 4
2.064 3
2.066 3
2.067 3
2.069 3
2.071 2
2.072 2
2.074 1
2.076 1
2.077 1
2.079 0
2.081 -0
2.082 0
2.084 0
2.086 -0
2.088 0
2.089 0
2.091 0
2.093 0
2.094 1
2.096 1
2.098 1
2.099 1
2.101 1
2.103 1
2.104 1
2.106 1
2.108 1
2.109 1
2.111 1
2.113 1
2.114 2
2.116 1
2.118 1
2.119 2
2.121 2
2.123 2
2.125 2
2.126 1
2.128 2
2.130 2
2.131 1
2.133 1
2.135 1
2.136 1
2.138 1
2.140 1
2.141 1
2.143 1
2.145 1
2.146 1
2.148 1
2.150 1
2.151 1
2.153 1
2.155 1
2.156 1
2.158 2
2.160 2
2.162 2
2.163 2
2.165 3
2.167 3
2.168 4
2.170 3
2.172 3
2.173 3
2.175 4
2.177 3
2.178 3
2.180 3
2.182 3
2.183 3
2.185 3
2.187 3
2.188 3
2.190 3
2.192 3
2.193 2
2.195 2
2.197 2
2.199 2
2.200 1
2.202 1
2.204 2
2.205 2
2.207 1
2.209 1
2.210 1
2.212 0
2.214 -0
2.215 -0
2.217 -1
2.219 -1
2.220 -0
2.222 -0
2.224 0
2.225 0
2.227 1
2.229 0
2.231 1
2.232 1
2.234 2
2.236 3
2.237 2
2.239 3
2.241 3
2.242 3
2.244 3
2.246 3
2.247 3
2.249 3
2.251 3
2.252 4
2.254 4
2.256 4
2.257 4
2.259 4
2.261 3
2.262 3
2.264 3
2.266 3
2.268 2
2.269 1
2.271 1
2.273 1
2.274 1
2.276 1
2.278 1
2.279 2
2.281 1
2.283 1
2.284 1
2.286 1
2.288 1
2.289 1
2.291 1
2.293 1
2.294 1
2.296 1
2.298 1
2.300 1
2.301 1
2.303 1
2.305 1
2.306 1
2.308 1
2.310 1
2.311 2
2.313 2
2.315 2
2.316 2
2.318 1
2.320 1
2.321 1
2.323 0
2.325 1
2.326 1
2.328 1
2.330 1
2.332 1
2.333 1
2.335 1
2.337 1
2.338 -0
2.340 0
2.342 0
2.343 0
2.345 1
2.347 2
2.348 2
2.350 2
2.352 3
2.353 2
2.355 2
2.357 3
2.358 3
2.360 3
2.362 3
2.364 3
2.365 3
2.367 3
2.369 3
2.370 3
2.372 3
2.374 3
2.375 4
2.377 4
2.379 4
2.380 4
2.382 4
2.384 3
2.385 4
2.387 3
2.389 3
2.390 2
2.392 2
2.394 1
2.396 2
2.397 2
2.399 2
2.401 2
2.402 3
2.404 2
2.406 2
2.407 2
2.409 2
2.411 2
2.412 2
2.414 1
2.416 1
2.417 2
2.419 1
2.421 1
2.423 1
2.424 1
2.426 1
2.428 1
2.429 0
2.431 0
2.433 0
2.434 1
2.436 1
2.438 1
2.439 1
2.441 2
2.443 2
2.444 2
2.446 2
2.448 2
2.449 2
2.451 2
2.453 2
2.455 1
2.456 0
2.458 -0
2.460 0
2.461 1
2.463 1
2.465 1
2.466 2
2.468 1
2.470 2
2.471 2
2.473 2
2.475 2
2.476 2
2.478 2
2.480 2
2.482 3
2.483 3
2.485 3
2.487 4
2.488 4
2.490 3
2.492 3
2.493 3
2.495 2
2.497 2
2.498 3
2.500 3
2.502 3
2.503 3
2.505 3
2.507 3
2.508 3
2.510 3
2.512 3
2.514 3
2.515 3
2.517 3
2.519 3
2.520 3
2.522 3
2.524 2
2.525 2
2.527 2
2.529 2
2.530 1
2.532 1
2.534 1
2.535 1
2.537 2
2.539 2
2.541 3
2.542 3
2.544 3
2.546 2
2.547 3
2.549 2
2.551 3
2.552 3
2.554 3
2.556 3
2.557 3
2.559 4
2.561 3
2.562 3
2.564 4
2.566 3
2.568 3
2.569 2
2.571 2
2.573 2
2.574 2
2.576 2
2.578 2
2.579 2
2.581 2
2.583 2
2.584 2
2.586 1
2.588 2
2.589 2
2.591 2
2.593 2
2.595 2
2.596 2
2.598 2
2.600 3
2.601 2
2.603 3
2.605 3
2.606 3
2.608 3
2.610 3
2.611 3
2.613 3
2.615 4
2.616 4
2.618 5
2.620 5
2.622 4
2.623 5
2.625 5
2.627 5
2.628 5
2.630 5
2.632 5
2.633 5
2.635 5
2.637 6
2.638 6
2.640 6
2.642 5
2.643 5
2.645 5
2.647 5
2.649 5
2.650 5
2.652 4
2.654 5
2.655 5
2.657 4
2.659 5
2.660 5
2.662 5
2.664 5
2.665 4
2.667 4
2.669 5
2.671 4
2.672 4
2.674 4
2.676 5
2.677 5
2.679 5
2.681 6
2.682 4
2.684 4
2.686 4
2.687 3
2.689 3
2.691 4
2.692 4
2.694 4
2.696 4
2.698 3
2.699 4
2.701 4
2.703 3
2.704 4
2.706 4
2.708 4
2.709 4
2.711 4
2.713 4
2.714 5
2.716 4
2.718 4
2.719 4
2.721 5
2.723 4
2.725 4
2.726 4
2.728 3
2.730 3
2.731 3
2.733 2
2.735 3
2.736 3
2.738 3
2.740 2
2.741 2
2.743 3
2.745 3
2.747 3
2.748 2
2.750 2
2.752 2
2.753 2
2.755 2
2.757 1
2.758 1
2.760 0
2.762 1
2.763 1
2.765 1
2.767 1
2.769 0
2.770 0
2.772 0
2.774 0
2.775 1
2.777 1
2.779 1
2.780 1
2.782 2
2.784 2
2.785 2
2.787 2
2.789 3
2.790 3
2.792 3
2.794 3
2.796 3
2.797 3
2.799 3
2.801 3
2.802 3
2.804 2
2.806 2
2.807 3
2.809 2
2.811 3
2.812 4
2.814 3
2.816 4
2.818 4
2.819 4
2.821 4
2.823 4
2.824 3
2.826 3
2.828 3
2.829 3
2.831 3
2.833 3
2.834 2
2.836 3
2.838 3
2.840 2
2.841 2
2.843 2
2.845 2
2.846 3
2.848 3
2.850 2
2.851 3
2.853 3
2.855 3
2.856 3
2.858 3
2.860 3
2.861 3
2.863 4
2.865 3
2.867 3
2.868 3
2.870 3
2.872 2
2.873 3
2.875 3
2.877 3
2.878 3
2.880 3
2.882 4
2.883 4
2.885 4
2.887 4
2.889 4
2.890 3
2.892 3
2.894 4
2.895 3
2.897 3
2.899 3
2.900 2
2.902 2
2.904 2
2.905 2
2.907 2
2.909 1
2.911 1
2.912 2
2.914 1
2.916 2
2.917 1
2.919 1
2.921 2
2.922 2
2.924 2
2.926 2
2.927 2
2.929 2
2.931 3
2.933 3
2.934 2
2.936 2
2.938 2
2.939 2
2.941 1
2.943 1
2.944 1
2.946 1
2.948 1
2.949 1
2.951 1
2.953 1
2.955 1
2.956 1
2.958 1
2.960 2
2.961 1
2.963 1
2.965 1
2.966 1
2.968 1
2.970 1
2.971 0
2.973 0
2.975 0
2.977 0
2.978 -0
2.980 1
2.982 1
2.983 1
2.985 2
2.987 2
2.988 2
2.990 3
2.992 3
2.993 4
2.995 4
2.997 4
2.999 5
3.000 5
3.002 5
3.004 6
3.005 6
3.007 6
3.009 6
3.010 6
3.012 5
3.014 6
3.015 5
3.017 5
3.019 4
3.021 4
3.022 4
3.024 5
3.026 5
3.027 5
3.029 5
3.031 5
3.032 4
3.034 4
3.036 4
3.037 4
3.039 4
3.041 4
3.043 4
3.044 4
3.046 4
3.048 4
3.049 4
3.051 4
3.053 4
3.054 5
3.056 4
3.058 4
3.060 5
3.061 5
3.063 5
3.065 6
3.066 6
3.068 6
3.070 6
3.071 7
3.073 6
3.075 6
3.076 6
3.078 6
3.080 7
3.082 7
3.083 6
3.085 6
3.087 6
3.088 5
3.090 5
3.092 4
3.093 4
3.095 4
3.097 4
3.098 4
3.100 5
3.102 4
3.104 3
3.105 3
3.107 3
3.109 3
3.110 3
3.112 4
3.114 3
3.115 4
3.117 4
3.119 4
3.121 3
3.122 4
3.124 4
3.126 5
3.127 5
3.129 4
3.131 5
3.132 5
3.134 4
3.136 5
3.137 5
3.139 4
3.141 4
3.143 5
3.144 5
3.146 5
3.148 4
3.149 4
3.151 4
3.153 5
3.154 4
3.156 4
3.158 4
3.159 3
3.161 3
3.163 3
3.165 3
3.166 3
3.168 3
3.170 3
3.171 3
3.173 4
3.175 3
3.176 3
3.178 3
3.180 2
3.182 2
3.183 2
3.185 2
3.187 3
3.188 4
3.190 4
3.192 3
3.193 4
3.195 4
3.197 4
3.198 5
3.200 5
3.202 5
3.204 5
3.205 5
3.207 5
3.209 4
3.210 3
3.212 4
3.214 3
3.215 3
3.217 3
3.219 4
3.221 4
3.222 4
3.224 4
3.226 4
3.227 4
3.229 4
3.231 4
3.232 4
3.234 5
3.236 5
3.237 5
3.239 5
3.241 6
3.243 6
3.244 6
3.246 5
3.248 5
3.249 5
3.251 4
3.253 4
3.254 4
3.256 3
3.258 3
3.260 4
3.261 3
3.263 4
3.265 4
3.266 4
3.268 4
3.270 4
3.271 3
3.273 3
3.275 3
3.277 2
3.278 2
3.280 2
3.282 1
3.283 1
3.285 0
3.287 -0
3.288 0
3.290 1
3.292 0
3.293 0
3.295 0
3.297 0
3.299 1
3.300 2
3.302 2
3.304 3
3.305 3
3.307 3
3.309 4
3.310 4
3.312 4
3.314 5
3.316 4
3.317 5
3.319 5
3.321 4
3.322 4
3.324 4
3.326 4
3.327 4
3.329 4
3.331 4
3.333 3
3.334 3
3.336 3
3.338 3
3.339 3
3.341 3
3.343 2
3.344 2
3.346 2
3.348 1
3.349 1
3.351 2
3.353 1
3.355 1
3.356 2
3.358 1
3.360 2
3.361 2
3.363 2
3.365 2
3.366 2
3.368 1
3.370 2
3.372 2
3.373 2
3.375 3
3.377 4
3.378 4
3.380 4
3.382 4
3.383 4
3.385 4
3.387 4
3.389 3
3.390 3
3.392 4
3.394 3
3.395 4
3.397 4
3.399 3
3.400 3
3.402 3
3.404 2
3.406 2
3.407 2
3.409 2
3.411 1
3.412 1
3.414 1
3.416 1
3.417 2
3.419 1
3.421 1
3.423 1
3.424 1
3.426 2
3.428 2
3.429 3
3.431 3
3.433 2
3.434 2
3.436 3
3.438 2
3.439 2
3.441 2
3.443 2
3.445 3
3.446 3
3.448 3
3.450 3
3.451 3
3.453 4
3.455 3
3.456 3
3.458 3
3.460 3
3.462 3
3.463 3
3.465 3
3.467 3
3.468 4
3.470 4
3.472 4
3.473 4
3.475 3
3.477 3
3.479 3
3.480 3
3.482 3
3.484 3
3.485 3
3.487 3
3.489 3
3.490 3
3.492 3
3.494 3
3.496 3
3.497 3
3.499 3
3.501 3
3.502 3
3.504 3
3.506 2
3.507 2
3.509 1
3.511 0
3.513 1
3.514 1
3.516 -0
3.518 0
3.519 -0
3.521 -0
3.523 -0
3.524 -1
3.526 -1
3.528 -1
3.530 0
3.531 -0
3.533 -0
3.535 1
3.536 1
3.538 1
3.540 1
3.541 1
3.543 1
3.545 0
3.547 -0
3.548 -0
3.550 0
3.552 0
3.553 0
3.555 1
3.557 1
3.558 1
3.560 1
3.562 1
3.564 3
3.565 3
3.567 2
3.569 2
3.570 3
3.572 3
3.574 3
3.575 3
3.577 3
3.579 3
3.581 3
3.582 3
3.584 3
3.586 3
3.587 3
3.589 3
3.591 3
3.592 3
3.594 3
3.596 4
3.598 3
3.599 4
3.601 4
3.603 4
3.604 4
3.606 4
3.608 4
3.609 4
3.611 4
3.613 4
3.615 4
3.616 3
3.618 2
3.620 2
3.621 3
3.623 2
3.625 2
3.627 2
3.628 1
3.630 1
3.632 2
3.633 1
3.635 1
3.637 2
3.638 1
3.640 2
3.642 2
3.644 1
3.645 1
3.647 2
3.649 1
3.650 1
3.652 1
3.654 1
3.655 1
3.657 2
3.659 1
3.661 1
3.662 2
3.664 1
3.666 2
3.667 2
3.669 2
3.671 2
3.672 2
3.674 2
3.676 2
3.678 2
3.679 2
3.681 3
3.683 3
3.684 3
3.686 3
3.688 3
3.689 3
3.691 3
3.693 3
3.695 3
3.696 3
3.698 4
3.700 4
3.701 3
3.703 3
3.705 3
3.706 3
3.708 3
3.710 3
3.712 3
3.713 3
3.715 3
3.717 3
3.718 3
3.720 3
3.722 2
3.724 2
3.725 2
3.727 1
3.729 2
3.730 1
3.732 1
3.734 1
3.735 1
3.737 0
3.739 -0
3.741 -1
3.742 -1
3.744 -0
3.746 -1
3.747 -0
3.749 -0
3.751 -0
3.752 -0
3.754 -1
3.756 -0
3.758 0
3.759 1
3.761 1
3.763 1
3.764 2
3.766 2
3.768 2
3.769 3
3.771 3
3.773 4
3.775 4
3.776 4
3.778 4
3.780 4
3.781 4
3.783 4
3.785 4
3.787 4
3.788 5
3.790 5
3.792 5
3.793 5
3.795 5
3.797 4
3.798 4
3.800 4
3.802 4
3.804 4
3.805 4
3.807 4
3.809 4
3.810 4
3.812 4
3.814 4
3.815 4
3.817 4
3.819 5
3.821 5
3.822 5
3.824 5
3.826 6
3.827 5
3.829 5
3.831 5
3.833 5
3.834 6
3.836 6
3.838 6
3.839 6
3.841 6
3.843 6
3.844 6
3.846 6
3.848 6
3.850 6
3.851 6
3.853 6
3.855 6
3.856 6
3.858 6
3.860 6
3.861 6
3.863 5
3.865 5
3.867 4
3.868 4
3.870 4
3.872 4
3.873 4
3.875 3
3.877 3
3.879 3
3.880 2
3.882 3
3.884 2
3.885 2
3.887 3
3.889 2
3.890 2
3.892 2
3.894 3
3.896 3
3.897 3
3.899 3
3.901 3
3.902 3
3.904 3
3.906 2
3.908 2
3.909 3
3.911 3
3.913 3
3.914 3
3.916 3
3.918 4
3.919 3
3.921 4
3.923 4
3.925 4
3.926 5
3.928 5
3.930 5
3.931 5
3.933 5
3.935 5
3.936 5
3.938 5
3.940 4
3.942 4
3.943 4
3.945 3
3.947 4
3.948 4
3.950 3
3.952 2
3.954 2
3.955 2
3.957 3
3.959 3
3.960 3
3.962 3
3.964 2
3.965 2
3.967 2
3.969 3
3.971 4
3.972 4
3.974 4
3.976 3
3.977 2
3.979 2
3.981 2
3.983 2
3.984 3
3.986 3
3.988 3
3.989 2
3.991 2
3.993 2
3.994 2
3.996 2
3.998 2
4.000 2
4.001 2
4.003 2
4.005 2
4.006 1
4.008 2
4.010 2
4.012 1
4.013 2
4.015 2
4.017 1
4.018 2
4.020 2
4.022 2
4.023 2
4.025 3
4.027 2
4.029 3
4.030 3
4.032 3
4.034 4
4.035 4
4.037 4
4.039 4
4.041 5
4.042 5
4.044 6
4.046 6
4.047 6
4.049 6
4.051 6
4.053 6
4.054 5
4.056 4
4.058 4
4.059 4
4.061 4
4.063 4
4.064 4
4.066 3
4.068 2
4.070 3
4.071 2
4.073 2
4.075 1
4.076 1
4.078 0
4.080 1
4.082 0
4.083 -0
4.085 -1
4.087 -0
4.088 -1
4.090 -1
4.092 -0
4.093 -1
4.095 -1
4.097 -1
4.099 -1
4.100 -1
4.102 -0
4.104 -0
4.105 -0
4.107 -0
4.109 -1
4.111 -0
4.112 0
4.114 -1
4.116 -0
4.117 0
4.119 -0
4.121 -1
4.123 -0
4.124 -1
4.126 0
4.128 -0
4.129 -1
4.131 -1
4.133 -1
4.134 -1
4.136 -0
4.138 -0
4.140 -0
4.141 -1
4.143 -1
4.145 -1
4.146 -0
4.148 -1
4.150 -1
4.152 -0
4.153 0
4.155 1
4.157 1
4.158 1
4.160 1
4.162 2
4.163 2
4.165 2
4.167 2
4.169 2
4.170 2
4.172 3
4.174 3
4.175 2
4.177 2
4.179 3
4.181 3
4.182 3
4.184 3
4.186 3
4.187 3
4.189 3
4.191 3
4.193 3
4.194 4
4.196 4
4.198 4
4.199 5
4.201 5
4.203 5
4.204 5
4.206 5
4.208 5
4.210 5
4.211 5
4.213 5
4.215 4
4.216 4
4.218 4
4.220 4
4.222 4
4.223 5
4.225 5
4.227 5
4.228 5
4.230 5
4.232 5
4.234 4
4.235 4
4.237 4
4.239 3
4.240 3
4.242 2
4.244 2
4.246 2
4.247 3
4.249 2
4.251 2
4.252 1
4.254 1
4.256 1
4.257 2
4.259 2
4.261 2
4.263 2
4.264 2
4.266 2
4.268 2
4.269 2
4.271 2
4.273 2
4.275 2
4.276 2
4.278 2
4.280 2
4.281 2
4.283 2
4.285 2
4.287 2
4.288 2
4.290 3
4.292 3
4.293 3
4.295 3
4.297 3
4.299 3
4.300 3
4.302 3
4.304 3
4.305 4
4.307 3
4.309 3
4.310 4
4.312 4
4.314 4
4.316 4
4.317 4
4.319 4
4.321 4
4.322 5
4.324 4
4.326 4
4.328 4
4.329 4
4.331 5
4.333 5
4.334 5
4.336 5
4.338 5
4.340 5
4.341 5
4.343 6
4.345 6
4.346 6
4.348 6
4.350 6
4.352 7
4.353 6
4.355 6
4.357 6
4.358 6
4.360 6
4.362 5
4.364 5
4.365 5
4.367 5
4.369 5
4.370 4
4.372 4
4.374 3
4.375 3
4.377 3
4.379 3
4.381 3
4.382 3
4.384 3
4.386 2
4.387 2
4.389 2
4.391 1
4.393 1
4.394 1
4.396 0
4.398 1
4.399 1
4.401 1
4.403 1
4.405 1
4.406 1
4.408 2
4.410 2
4.411 2
4.413 2
4.415 2
4.417 2
4.418 3
4.420 3
4.422 3
4.423 4
4.425 4
4.427 4
4.429 4
4.430 5
4.432 4
4.434 4
4.435 5
4.437 4
4.439 5
4.441 4
4.442 4
4.444 5
4.446 5
4.447 4
4.449 4
4.451 4
4.453 4
4.454 4
4.456 4
4.458 4
4.459 4
4.461 3
4.463 3
4.464 3
4.466 3
4.468 3
4.470 3
4.471 3
4.473 3
4.475 3
4.476 3
4.478 3
4.480 3
4.482 3
4.483 3
4.485 3
4.487 3
4.488 3
4.490 2
4.492 3
4.494 3
4.495 3
4.497 3
4.499 3
4.500 3
4.502 3
4.504 3
4.506 3
4.507 3
4.509 3
4.511 3
4.512 3
4.514 2
4.516 2
4.518 2
4.519 1
4.521 2
4.523 2
4.524 2
4.526 2
4.528 2
4.530 2
4.531 1
4.533 1
4.535 1
4.536 1
4.538 1
4.540 1
4.542 2
4.543 2
4.545 3
4.547 3
4.548 3
4.550 3
4.552 3
4.554 4
4.555 4
4.557 4
4.559 5
4.560 5
4.562 4
4.564 4
4.566 4
4.567 4
4.569 4
4.571 4
4.572 4
4.574 3
4.576 3
4.578 3
4.579 4
4.581 3
4.583 4
4.584 3
4.586 2
4.588 3
4.590 2
4.591 2
4.593 3
4.595 2
4.596 2
4.598 2
4.600 3
4.602 3
4.603 3
4.605 3
4.607 2
4.608 3
4.610 3
4.612 4
4.614 4
4.615 4
4.617 4
4.619 4
4.620 4
4.622 4
4.624 4
4.626 4
4.627 4
4.629 4
4.631 4
4.632 4
4.634 4
4.636 3
4.638 3
4.639 2
4.641 2
4.643 2
4.644 2
4.646 2
4.648 1
4.650 1
4.651 1
4.653 1
4.655 2
4.656 2
4.658 1
4.660 1
4.662 1
4.663 1
4.665 1
4.667 2
4.668 1
4.670 2
4.672 2
4.674 2
4.675 3
4.677 3
4.679 3
4.680 3
4.682 3
4.684 3
4.686 3
4.687 4
4.689 4
4.691 3
4.692 3
4.694 3
4.696 3
4.698 3
4.699 2
4.701 3
4.703 2
4.704 2
4.706 2
4.708 2
4.710 2
4.711 2
4.713 2
4.715 1
4.716 2
4.718 1
4.720 1
4.722 1
4.723 0
4.725 1
4.727 1
4.728 1
4.730 1
4.732 2
4.734 2
4.735 2
4.737 3
4.739 4
4.740 4
4.742 4
4.744 5
4.746 5
4.747 5
4.749 5
4.751 5
4.752 6
4.754 6
4.756 6
4.758 6
4.759 6
4.761 6
4.763 6
4.764 6
4.766 5
4.768 6
4.770 5
4.771 5
4.773 5
4.775 5
4.776 4
4.778 4
4.780 4
4.782 3
4.783 3
4.785 4
4.787 4
4.788 3
4.790 3
4.792 2
4.794 2
4.795 2
4.797 2
4.799 2
4.800 1
4.802 2
4.804 3
4.806 2
4.807 2
4.809 3
4.811 3
4.813 3
4.814 3
4.816 3
4.818 3
4.819 3
4.821 3
4.823 3
4.825 3
4.826 3
4.828 3
4.830 3
4.831 3
4.833 2
4.835 2
4.837 2
4.838 1
4.840 1
4.842 1
4.843 1
4.845 1
4.847 2
4.849 1
4.850 1
4.852 1
4.854 1
4.855 1
4.857 1
4.859 1
4.861 1
4.862 1
4.864 1
4.866 1
4.867 1
4.869 1
4.871 1
4.873 1
4.874 1
4.876 1
4.878 1
4.879 2
4.881 2
4.883 2
4.885 2
4.886 2
4.888 3
4.890 3
4.891 3
4.893 3
4.895 3
4.897 3
4.898 3
4.900 3
4.902 3
4.904 3
4.905 2
4.907 3
4.909 3
4.910 2
4.912 3
4.914 3
4.916 3
4.917 3
4.919 4
4.921 4
4.922 4
4.924 3
4.926 3
4.928 3
4.929 3
4.931 3
4.933 3
4.934 3
4.936 1
4.938 1
4.940 1
4.941 1
4.943 1
4.945 1
4.946 0
4.948 1
4.950 1
4.952 1
4.953 1
4.955 1
4.957 1
4.959 1
4.960 1
4.962 2
4.964 2
4.965 1
4.967 1
4.969 1
4.971 1
4.972 0
4.974 1
4.976 1
4.977 1
4.979 2
4.981 2
4.983 2
4.984 3
4.986 4
4.988 3
4.989 4
4.991 5
4.993 4
4.995 5
4.996 5
4.998 5
5.000 5
5.001 4
5.003 4
5.005 4
5.007 5
5.008 4
5.010 4
5.012 4
5.014 3
5.015 4
5.017 4
5.019 4
5.020 4
5.022 4
5.024 3
5.026 4
5.027 4
5.029 3
5.031 4
5.032 4
5.034 4
5.036 5
5.038 4
5.039 4
5.041 4
5.043 4
5.044 3
5.046 3
5.048 3
5.050 2
5.051 2
5.053 3
5.055 3
5.056 3
5.058 3
5.060 3
5.062 4
5.063 3
5.065 3
5.067 3
5.069 3
5.070 3
5.072 3
5.074 3
5.075 2
5.077 3
5.079 2
5.081 2
5.082 2
5.084 1
5.086 1
5.087 1
5.089 1
5.091 0
5.093 -0
5.094 0
5.096 -0
5.098 -0
5.099 0
5.101 0
5.103 -0
5.105 0
5.106 -0
5.108 0
5.110 1
5.112 0
5.113 1
5.115 1
5.117 1
5.118 1
5.120 2
5.122 2
5.124 2
5.125 2
5.127 2
5.129 3
5.130 4
5.132 4
5.134 5
5.136 5
5.137 5
5.139 5
5.141 5
5.143 5
5.144 5
5.146 5
5.148 5
5.149 4
5.151 4
5.153 4
5.155 4
5.156 4
5.158 3
5.160 3
5.161 3
5.163 3
5.165 3
5.167 2
5.168 1
5.170 2
5.172 2
5.173 2
5.175 3
5.177 3
5.179 3
5.180 2
5.182 2
5.184 2
5.186 2
5.187 2
5.189 2
5.191 2
5.192 2
5.194 3
5.196 3
5.198 3
5.199 3
5.201 4
5.203 5
5.204 4
5.206 5
5.208 5
5.210 5
5.211 5
5.213 5
5.215 4
5.217 5
5.218 5
5.220 5
5.222 5
5.223 5
5.225 5
5.227 6
5.229 5
5.230 5
5.232 5
5.234 6
5.235 5
5.237 5
5.239 5
5.241 5
5.242 5
5.244 5
5.246 4
5.248 5
5.249 5
5.251 4
5.253 4
5.254 4
5.256 3
5.258 3
5.260 3
5.261 2
5.263 2
5.265 2
5.266 1
5.268 1
5.270 1
5.272 1
5.273 1
5.275 1
5.277 1
5.279 0
5.280 -0
5.282 -0
5.284 -0
5.285 0
5.287 -1
5.289 -1
5.291 -1
5.292 -1
5.294 -0
5.296 0
5.297 0
5.299 -0
5.301 0
5.303 0
5.304 1
5.306 0
5.308 0
5.310 -0
5.311 -1
5.313 -1
5.315 -1
5.316 -1
5.318 -0
5.320 0
5.322 1
5.323 0
5.325 1
5.327 1
5.328 1
5.330 1
5.332 2
5.334 2
5.335 2
5.337 2
5.339 2
5.341 2
5.342 3
5.344 2
5.346 3
5.347 3
5.349 3
5.351 2
5.353 3
5.354 2
5.356 2
5.358 2
5.360 2
5.361 2
5.363 2
5.365 2
5.366 1
5.368 1
5.370 1
5.372 1
5.373 1
5.375 0
5.377 -0
5.378 -0
5.380 -1
5.382 -1
5.384 -1
5.385 -1
5.387 -2
5.389 -2
5.391 -2
5.392 -1
5.394 -0
5.396 -0
5.397 -0
5.399 -0
5.401 -0
5.403 1
5.404 1
5.406 1
5.408 1
5.410 2
5.411 2
5.413 2
5.415 2
5.416 2
5.418 2
5.420 3
5.422 3
5.423 3
5.425 2
5.427 2
5.428 3
5.430 2
5.432 3
5.434 2
5.435 3
5.437 2
5.439 2
5.441 2
5.442 1
5.444 1
5.446 1
5.447 -0
5.449 -0
5.451 -1
5.453 -1
5.454 -0
5.456 -0
5.458 -0
5.460 -0
5.461 0
5.463 0
5.465 1
5.466 0
5.468 -0
5.470 -0
5.472 -0
5.473 -0
5.475 0
5.477 1
5.479 1
5.480 2
5.482 2
5.484 2
5.485 3
5.487 3
5.489 3
5.491 3
5.492 4
5.494 4
5.496 5
5.497 5
5.499 4
5.501 4
5.503 5
5.504 4
5.506 5
5.508 5
5.510 4
5.511 4
5.513 4
5.515 3
5.516 3
5.518 2
5.520 2
5.522 2
5.523 2
5.525 3
5.527 2
5.529 3
5.530 2
5.532 3
5.534 3
5.535 3
5.537 3
5.539 3
5.541 3
5.542 3
5.544 3
5.546 2
5.548 3
5.549 3
5.551 2
5.553 3
5.554 3
5.556 3
5.558 3
5.560 4
5.561 3
5.563 3
5.565 2
5.567 2
5.568 3
5.570 3
5.572 3
5.573 3
5.575 3
5.577 3
5.579 3
5.580 3
5.582 3
5.584 3
5.586 3
5.587 3
5.589 3
5.591 3
5.592 3
5.594 3
5.596 4
5.598 3
5.599 3
5.601 3
5.603 3
5.605 3
5.606 3
5.608 3
5.610 3
5.611 3
5.613 3
5.615 3
5.617 3
5.618 3
5.620 3
5.622 2
5.623 2
5.625 2
5.627 2
5.629 2
5.630 2
5.632 3
5.634 2
5.636 2
5.637 2
5.639 2
5.641 2
5.642 2
5.644 1
5.646 2
5.648 2
5.649 1
5.651 1
5.653 2
5.655 3
5.656 3
5.658 4
5.660 3
5.661 4
5.663 5
5.665 5
5.667 5
5.668 5
5.670 5
5.672 5
5.674 5
5.675 5
5.677 5
5.679 5
5.681 5
5.682 5
5.684 5
5.686 5
5.687 5
5.689 5
5.691 5
5.693 6
5.694 6
5.696 6
5.698 6
5.700 5
5.701 5
5.703 6
5.705 6
5.706 5
5.708 5
5.710 4
5.712 4
5.713 4
5.715 4
5.717 3
5.719 3
5.720 3
5.722 2
5.724 3
5.725 3
5.727 3
5.729 4
5.731 4
5.732 4
5.734 4
5.736 4
5.738 3
5.739 3
5.741 4
5.743 3
5.744 3
5.746 2
5.748 2
5.750 2
5.751 1
5.753 1
5.755 1
5.757 2
5.758 1
5.760 1
5.762 1
5.763 1
5.765 1
5.767 1
5.769 1
5.770 1
5.772 1
5.774 1
5.776 1
5.777 1
5.779 0
5.781 1
5.782 1
5.784 1
5.786 1
5.788 2
5.789 2
5.791 3
5.793 4
5.795 4
5.796 4
5.798 4
5.800 4
5.802 5
5.803 5
5.805 5
5.807 5
5.808 5
5.810 4
5.812 4
5.814 4
5.815 4
5.817 4
5.819 4
5.821 3
5.822 3
5.824 4
5.826 3
5.827 3
5.829 3
5.831 3
5.833 3
5.834 3
5.836 3
5.838 2
5.840 2
5.841 2
5.843 3
5.845 2
5.846 2
5.848 2
5.850 2
5.852 1
5.853 2
5.855 2
5.857 2
5.859 2
5.860 2
5.862 2
5.864 3
5.866 3
5.867 3
5.869 3
5.871 3
5.872 3
5.874 3
5.876 3
5.878 3
5.879 3
5.881 3
5.883 3
5.885 2
5.886 3
5.888 3
5.890 3
5.891 3
5.893 4
5.895 4
5.897 5
5.898 4
5.900 4
5.902 5
5.904 4
5.905 4
5.907 5
5.909 5
5.910 5
5.912 5
5.914 4
5.916 5
5.917 5
5.919 5
5.921 5
5.923 5
5.924 4
5.926 5
5.928 4
5.930 4
5.931 5
5.933 5
5.935 4
5.936 5
5.938 5
5.940 5
5.942 4
5.943 4
5.945 4
5.947 4
5.949 3
5.950 3
5.952 3
5.954 3
5.956 2
5.957 2
5.959 2
5.961 2
5.962 2
5.964 2
5.966 2
5.968 3
5.969 3
5.971 2
5.973 3
5.975 3
5.976 3
5.978 3
5.980 3
5.981 3
5.983 3
5.985 3
5.987 3
5.988 2
5.990 3
5.992 2
5.994 2
5.995 2
5.997 2
5.999 2
6.001 2
6.002 1
6.004 2
6.006 2
6.007 2
6.009 3
6.011 3
6.013 3
6.014 2
6.016 3
6.018 3
6.020 3
6.021 3
6.023 4
6.025 4
6.027 4
6.028 4
6.030 5
6.032 5
6.033 5
6.035 5
6.037 6
6.039 6
6.040 6
6.042 6
6.044 6
6.046 6
6.047 6
6.049 6
6.051 6
6.052 7
6.054 6
6.056 6
6.058 5
6.059 4
6.061 5
6.063 5
6.065 4
6.066 4
6.068 4
6.070 3
6.072 3
6.073 2
6.075 2
6.077 2
6.078 2
6.080 2
6.082 2
6.084 2
6.085 1
6.087 2
6.089 1
6.091 1
6.092 1
6.094 1
6.096 1
6.098 1
6.099 1
6.101 -0
6.103 -0
6.104 -0
6.106 -1
6.108 -1
6.110 -0
6.111 -1
6.113 -1
6.115 -1
6.117 -2
6.118 -1
6.120 -1
6.122 -2
6.124 -1
6.125 -0
6.127 -1
6.129 -0
6.130 0
6.132 -0
6.134 0
6.136 0
6.137 1
6.139 1
6.141 2
6.143 1
6.144 1
6.146 1
6.148 2
6.150 2
6.151 3
6.153 3
6.155 4
6.156 4
6.158 4
6.160 4
6.162 4
6.163 5
6.165 4
6.167 5
6.169 4
6.170 4
6.172 5
6.174 5
6.176 4
6.177 4
6.179 4
6.181 4
6.182 5
6.184 4
6.186 4
6.188 4
6.189 3
6.191 3
6.193 3
6.195 3
6.196 3
6.198 3
6.200 3
6.202 3
6.203 3
6.205 2
6.207 2
6.209 2
6.210 2
6.212 1
6.214 1
6.215 1
6.217 1
6.219 0
6.221 -1
6.222 -1
6.224 -0
6.226 -1
6.228 -0
6.229 -0
6.231 -1
6.233 -1
6.235 -1
6.236 -1
6.238 -1
6.240 -0
6.241 -1
6.243 -0
6.245 0
6.247 -0
6.248 -0
6.250 -0
6.252 -0
6.254 -0
6.255 0
6.257 0
6.259 1
6.261 1
6.262 0
6.264 1
6.266 1
6.268 1
6.269 1
6.271 1
6.273 1
6.274 2
6.276 2
6.278 2
6.280 2
6.281 3
6.283 3
6.285 3
6.287 3
6.288 3
6.290 3
6.292 3
6.294 3
6.295 3
6.297 4
6.299 4
6.300 4
6.302 4
6.304 5
6.306 5
6.307 5
6.309 5
6.311 6
6.313 6
6.314 6
6.316 5
6.318 5
6.320 4
6.321 4
6.323 4
6.325 3
6.327 3
6.328 3
6.330 2
6.332 2
6.333 3
6.335 2
6.337 2
6.339 3
6.340 3
6.342 3
6.344 3
6.346 3
6.347 2
6.349 3
6.351 4
6.353 4
6.354 3
6.356 3
6.358 4
6.360 4
6.361 4
6.363 4
6.365 4
6.366 4
6.368 4
6.370 4
6.372 5
6.373 5
6.375 6
6.377 5
6.379 5
6.380 5
6.382 5
6.384 5
6.386 5
6.387 4
6.389 4
6.391 4
6.393 3
6.394 3
6.396 2
6.398 2
6.399 3
6.401 3
6.403 3
6.405 3
6.406 3
6.408 3
6.410 3
6.412 3
6.413 3
6.415 4
6.417 4
6.419 3
6.420 4
6.422 3
6.424 3
6.426 4
6.427 3
6.429 4
6.431 4
6.432 3
6.434 3
6.436 3
6.438 3
6.439 3
6.441 2
6.443 3
6.445 2
6.446 3
6.448 3
6.450 2
6.452 2
6.453 1
6.455 1
6.457 1
6.459 0
6.460 -1
6.462 -0
6.464 -1
6.465 -1
6.467 -1
6.469 -1
6.471 -1
6.472 -0
6.474 0
6.476 0
6.478 1
6.479 1
6.481 1
6.483 1
6.485 1
6.486 0
6.488 1
6.490 1
6.492 0
6.493 1
6.495 0
6.497 0
6.498 1
6.500 1
6.502 1
6.504 1
6.505 2
6.507 2
6.509 2
6.511 1
6.512 1
6.514 1
6.516 1
6.518 1
6.519 2
6.521 2
6.523 2
6.525 2
6.526 2
6.528 1
6.530 0
6.532 0
6.533 0
6.535 1
6.537 1
6.538 1
6.540 1
6.542 1
6.544 1
6.545 2
6.547 3
6.549 3
6.551 4
6.552 5
6.554 4
6.556 5
6.558 5
6.559 5
6.561 4
6.563 5
6.565 5
6.566 5
6.568 5
6.570 5
6.572 5
6.573 5
6.575 5
6.577 6
6.578 6
6.580 5
6.582 5
6.584 6
6.585 6
6.587 6
6.589 6
6.591 5
6.592 5
6.594 5
6.596 5
6.598 4
6.599 4
6.601 4
6.603 4
6.605 4
6.606 4
6.608 3
6.610 3
6.612 3
6.613 3
6.615 3
6.617 3
6.618 2
6.620 2
6.622 2
6.624 2
6.625 2
6.627 2
6.629 2
6.631 1
6.632 1
6.634 1
6.636 1
6.638 0
6.639 1
6.641 1
6.643 1
6.645 1
6.646 1
6.648 1
6.650 1
6.652 1
6.653 1
6.655 1
6.657 1
6.659 0
6.660 1
6.662 2
6.664 2
6.665 2
6.667 2
6.669 2
6.671 2
6.672 2
6.674 2
6.676 3
6.678 3
6.679 2
6.681 3
6.683 3
6.685 3
6.686 3
6.688 3
6.690 3
6.692 3
6.693 3
6.695 2
6.697 2
6.699 2
6.700 3
6.702 3
6.704 3
6.706 3
6.707 3
6.709 3
6.711 3
6.712 3
6.714 3
6.716 3
6.718 4
6.719 4
6.721 3
6.723 3
6.725 4
6.726 3
6.728 3
6.730 2
6.732 3
6.733 3
6.735 3
6.737 4
6.739 4
6.740 4
6.742 3
6.744 4
6.746 4
6.747 3
6.749 3
6.751 4
6.753 3
6.754 4
6.756 4
6.758 4
6.759 4
6.761 4
6.763 4
6.765 4
6.766 4
6.768 3
6.770 3
6.772 3
6.773 2
6.775 3
6.777 3
6.779 3
6.780 3
6.782 3
6.784 3
6.786 3
6.787 4
6.789 3
6.791 3
6.793 4
6.794 4
6.796 5
6.798 5
6.800 5
6.801 5
6.803 5
6.805 5
6.807 4
6.808 5
6.810 5
6.812 5
6.813 5
6.815 5
6.817 5
6.819 4
6.820 4
6.822 4
6.824 4
6.826 4
6.827 4
6.829 4
6.831 4
6.833 4
6.834 4
6.836 3
6.838 3
6.840 3
6.841 2
6.843 2
6.845 1
6.847 1
6.848 1
6.850 1
6.852 0
6.854 0
6.855 0
6.857 -0
6.859 0
6.861 0
6.862 1
6.864 0
6.866 -0
6.868 -1
6.869 -1
6.871 0
6.873 0
6.874 0
6.876 1
6.878 0
6.880 1
6.881 1
6.883 0
6.885 0
6.887 1
6.888 1
6.890 1
6.892 2
6.894 2
6.895 2
6.897 3
6.899 2
6.901 3
6.902 3
6.904 3
6.906 3
6.908 3
6.909 3
6.911 3
6.913 3
6.915 3
6.916 3
6.918 3
6.920 3
6.922 3
6.923 2
6.925 2
6.927 3
6.929 2
6.930 2
6.932 2
6.934 2
6.936 2
6.937 2
6.939 2
6.941 1
6.942 1
6.944 1
6.946 1
6.948 2
6.949 2
6.951 2
6.953 2
6.955 2
6.956 2
6.958 2
6.960 2
6.962 1
6.963 2
6.965 2
6.967 2
6.969 3
6.970 3
6.972 3
6.974 3
6.976 3
6.977 3
6.979 3
6.981 3
6.983 2
6.984 2
6.986 3
6.988 3
6.990 2
6.991 2
6.993 2
6.995 2
6.997 2
6.998 1
7.000 1
7.002 1
7.004 0
7.005 1
7.007 2
7.009 1
7.011 2
7.012 2
7.014 2
7.016 3
7.017 3
7.019 3
7.021 3
7.023 4
7.024 4
7.026 4
7.028 4
7.030 3
7.031 4
7.033 4
7.035 4
7.037 4
7.038 4
7.040 4
7.042 5
7.044 5
7.045 5
7.047 5
7.049 5
7.051 5
7.052 5
7.054 4
7.056 4
7.058 4
7.059 4
7.061 4
7.063 4
7.065 4
7.066 4
7.068 4
7.070 3
7.072 3
7.073 3
7.075 3
7.077 2
7.079 2
7.080 2
7.082 2
7.084 2
7.086 3
7.087 3
7.089 3
7.091 2
7.093 2
7.094 3
7.096 3
7.098 3
7.100 3
7.101 3
7.103 2
7.105 3
7.107 3
7.108 2
7.110 3
7.112 3
7.113 3
7.115 3
7.117 2
7.119 2
7.120 2
7.122 2
7.124 2
7.126 2
7.127 2
7.129 2
7.131 2
7.133 2
7.134 2
7.136 2
7.138 2
7.140 1
7.141 2
7.143 2
7.145 2
7.147 2
7.148 2
7.150 2
7.152 2
7.154 3
7.155 2
7.157 2
7.159 2
7.161 2
7.162 2
7.164 2
7.166 2
7.168 2
7.169 3
7.171 3
7.173 4
7.175 3
7.176 3
7.178 3
7.180 4
7.182 3
7.183 4
7.185 4
7.187 3
7.189 4
7.190 3
7.192 3
7.194 3
7.196 3
7.197 2
7.199 2
7.201 3
7.203 2
7.204 3
7.206 2
7.208 2
7.210 1
7.211 2
7.213 2
7.215 2
7.217 2
7.218 2
7.220 2
7.222 2
7.224 2
7.225 2
7.227 2
7.229 2
7.231 3
7.232 3
7.234 2
7.236 3
7.238 3
7.239 3
7.241 4
7.243 3
7.245 3
7.246 4
7.248 4
7.250 4
7.251 4
7.253 3
7.255 3
7.257 3
7.258 3
7.260 4
7.262 3
7.264 4
7.265 3
7.267 2
7.269 3
7.271 2
7.272 2
7.274 2
7.276 2
7.278 2
7.279 2
7.281 1
7.283 1
7.285 1
7.286 0
7.288 0
7.290 1
7.292 0
7.293 1
7.295 1
7.297 1
7.299 0
7.300 0
7.302 -0
7.304 0
7.306 1
7.307 1
7.309 1
7.311 1
7.313 1
7.314 2
7.316 2
7.318 2
7.320 2
7.321 2
7.323 2
7.325 2
7.327 3
7.328 2
7.330 2
7.332 2
7.334 2
7.335 3
7.337 3
7.339 3
7.341 4
7.342 4
7.344 5
7.346 5
7.348 5
7.349 5
7.351 5
7.353 5
7.355 4
7.356 4
7.358 4
7.360 4
7.362 4
7.363 4
7.365 5
7.367 5
7.369 5
7.370 5
7.372 4
7.374 5
7.376 5
7.377 5
7.379 5
7.381 5
7.383 5
7.384 5
7.386 5
7.388 5
7.390 5
7.391 5
7.393 5
7.395 4
7.397 3
7.398 3
7.400 2
7.402 2
7.404 2
7.405 1
7.407 0
7.409 0
7.411 1
7.412 1
7.414 1
7.416 1
7.418 1
7.419 2
7.421 2
7.423 2
7.425 2
7.426 2
7.428 1
7.430 2
7.432 2
7.433 1
7.435 2
7.437 2
7.439 2
7.440 3
7.442 3
7.444 3
7.446 3
7.447 3
7.449 3
7.451 3
7.453 4
7.454 4
7.456 4
7.458 5
7.460 4
7.461 4
7.463 4
7.465 4
7.467 3
7.468 4
7.470 3
7.472 3
7.474 2
7.475 2
7.477 2
7.479 1
7.481 1
7.482 0
7.484 1
7.486 -0
7.488 0
7.489 1
7.491 1
7.493 1
7.495 1
7.496 1
7.498 1
7.500 1
7.502 0
7.503 1
7.505 1
7.507 -0
7.509 -0
7.510 -0
7.512 -0
7.514 -0
7.516 -1
7.517 -1
7.519 -1
7.521 -1
7.523 -1
7.524 -0
7.526 0
7.528 0
7.530 1
7.531 1
7.533 1
7.535 2
7.537 2
7.538 2
7.540 2
7.542 2
7.544 2
7.545 3
7.547 3
7.549 3
7.551 3
7.552 3
7.554 3
7.556 3
7.558 3
7.559 3
7.561 3
7.563 3
7.565 3
7.566 4
7.568 5
7.570 5
7.572 4
7.573 5
7.575 4
7.577 4
7.579 4
7.580 3
7.582 3
7.584 2
7.586 2
7.587 2
7.589 2
7.591 2
7.593 2
7.595 1
7.596 1
7.598 0
7.600 0
7.602 0
7.603 1
7.605 1
7.607 1
7.609 1
7.610 1
7.612 1
7.614 1
7.616 1
7.617 1
7.619 1
7.621 1
7.623 1
7.624 1
7.626 1
7.628 0
7.630 1
7.631 1
7.633 1
7.635 1
7.637 1
7.638 1
7.640 1
7.642 2
7.644 2
7.645 2
7.647 2
7.649 2
7.651 2
7.652 1
7.654 1
7.656 1
7.658 1
7.659 -0
7.661 0
7.663 0
7.665 1
7.666 1
7.668 1
7.670 -0
7.672 -1
7.673 -1
7.675 -1
7.677 -1
7.679 -0
7.680 -0
7.682 0
7.684 0
7.686 -1
7.687 -1
7.689 -1
7.691 -1
7.693 -0
7.694 -0
7.696 -1
7.698 -0
7.700 -0
7.701 -1
7.703 -0
7.705 0
7.707 -0
7.708 0
7.710 0
7.712 -0
7.714 0
7.715 0
7.717 0
7.719 1
7.721 2
7.722 2
7.724 2
7.726 2
7.728 2
7.729 2
7.731 2
7.733 2
7.735 3
7.737 3
7.738 3
7.740 3
7.742 4
7.744 3
7.745 3
7.747 3
7.749 2
7.751 3
7.752 3
7.754 4
7.756 4
7.758 4
7.759 3
7.761 3
7.763 3
7.765 3
7.766 2
7.768 3
7.770 2
7.772 3
7.773 3
7.775 3
7.777 3
7.779 3
7.780 3
7.782 3
7.784 3
7.786 3
7.787 3
7.789 4
7.791 3
7.793 4
7.794 5
7.796 5
7.798 6
7.800 7
7.801 7
7.803 7
7.805 7
7.807 6
7.808 6
7.810 6
7.812 6
7.814 6
7.815 6
7.817 6
7.819 6
7.821 6
7.822 6
7.824 5
7.826 5
7.828 5
7.830 4
7.831 4
7.833 4
7.835 4
7.837 3
7.838 2
7.840 2
7.842 1
7.844 1
7.845 1
7.847 -0
7.849 -0
7.851 -0
7.852 0
7.854 0
7.856 1
7.858 1
7.859 0
7.861 1
7.863 1
7.865 1
7.866 1
7.868 1
7.870 2
7.872 2
7.873 2
7.875 2
7.877 2
7.879 2
7.880 1
7.882 1
7.884 1
7.886 0
7.887 0
7.889 1
7.891 1
7.893 1
7.894 1
7.896 1
7.898 1
7.900 1
7.901 1
7.903 1
7.905 1
7.907 2
7.909 2
7.910 2
7.912 2
7.914 3
7.916 3
7.917 3
7.919 3
7.921 3
7.923 3
7.924 4
7.926 5
7.928 5
7.930 6
7.931 6
7.933 6
7.935 6
7.937 7
7.938 7
7.940 7
7.942 7
7.944 7
7.945 7
7.947 7
7.949 7
7.951 7
7.952 6
7.954 5
7.956 5
7.958 5
7.959 5
7.961 5
7.963 5
7.965 4
7.966 4
7.968 4
7.970 4
7.972 4
7.973 3
7.975 2
7.977 3
7.979 3
7.981 2
7.982 2
7.984 2
7.986 2
7.988 1
7.989 1
7.991 1
7.993 1
7.995 1
7.996 2
7.998 2
8.000 2
8.002 2
8.003 3
8.005 3
8.007 3
8.009 3
8.010 3
8.012 2
8.014 2
8.016 2
8.017 2
8.019 2
8.021 2
8.023 3
8.024 3
8.026 3
8.028 3
8.030 2
8.031 2
8.033 2
8.035 2
8.037 2
8.039 2
8.040 3
8.042 4
8.044 4
8.046 4
8.047 4
8.049 4
8.051 4
8.053 4
8.054 4
8.056 4
8.058 5
8.060 5
8.061 4
8.063 4
8.065 4
8.067 4
8.068 3
8.070 3
8.072 3
8.074 3
8.075 3
8.077 3
8.079 3
8.081 2
8.082 3
8.084 3
8.086 2
8.088 3
8.090 2
8.091 2
8.093 2
8.095 2
8.097 2
8.098 2
8.100 2
8.102 2
8.104 3
8.105 3
8.107 3
8.109 3
8.111 3
8.112 3
8.114 4
8.116 4
8.118 5
8.119 6
8.121 7
8.123 7
8.125 7
8.126 8
8.128 8
8.130 8
8.132 8
8.133 8
8.135 8
8.137 8
8.139 8
8.141 7
8.142 7
8.144 6
8.146 6
8.148 6
8.149 5
8.151 5
8.153 5
8.155 4
8.156 4
8.158 4
8.160 4
8.162 4
8.163 4
8.165 4
8.167 3
8.169 4
8.170 3
8.172 3
8.174 4
8.176 3
8.177 3
8.179 3
8.181 3
8.183 4
8.184 4
8.186 3
8.188 3
8.190 3
8.192 2
8.193 3
8.195 3
8.197 2
8.199 2
8.200 3
8.202 2
8.204 2
8.206 2
8.207 2
8.209 2
8.211 2
8.213 1
8.214 2
8.216 2
8.218 2
8.220 2
8.221 2
8.223 1
8.225 2
8.227 2
8.228 2
8.230 2
8.232 2
8.234 1
8.236 1
8.237 1
8.239 1
8.241 2
8.243 2
8.244 2
8.246 2
8.248 2
8.250 2
8.251 2
8.253 2
8.255 2
8.257 2
8.258 1
8.260 1
8.262 2
8.264 2
8.265 1
8.267 2
8.269 2
8.271 1
8.273 2
8.274 2
8.276 2
8.278 2
8.280 3
8.281 2
8.283 3
8.285 3
8.287 3
8.288 3
8.290 3
8.292 3
8.294 3
8.295 3
8.297 3
8.299 3
8.301 3
8.302 3
8.304 4
8.306 4
8.308 4
8.309 3
8.311 3
8.313 3
8.315 3
8.317 3
8.318 2
8.320 3
8.322 3
8.324 2
8.325 2
8.327 2
8.329 1
8.331 2
8.332 2
8.334 1
8.336 1
8.338 1
8.339 1
8.341 2
8.343 2
8.345 1
8.346 2
8.348 2
8.350 2
8.352 2
8.354 2
8.355 2
8.357 2
8.359 2
8.361 1
8.362 2
8.364 2
8.366 2
8.368 2
8.369 2
8.371 2
8.373 2
8.375 2
8.376 2
8.378 2
8.380 2
8.382 3
8.383 3
8.385 3
8.387 2
8.389 3
8.391 2
8.392 2
8.394 2
8.396 2
8.398 1
8.399 1
8.401 1
8.403 1
8.405 1
8.406 1
8.408 1
8.410 2
8.412 2
8.413 1
8.415 1
8.417 2
8.419 1
8.420 2
8.422 2
8.424 2
8.426 2
8.428 3
8.429 3
8.431 3
8.433 3
8.435 3
8.436 4
8.438 4
8.440 4
8.442 5
8.443 4
8.445 4
8.447 5
8.449 4
8.450 4
8.452 4
8.454 4
8.456 3
8.458 3
8.459 3
8.461 3
8.463 3
8.465 2
8.466 2
8.468 2
8.470 2
8.472 2
8.473 2
8.475 1
8.477 1
8.479 1
8.480 2
8.482 2
8.484 3
8.486 3
8.487 3
8.489 4
8.491 4
8.493 3
8.495 3
8.496 3
8.498 4
8.500 4
8.502 4
8.503 4
8.505 4
8.507 5
8.509 5
8.510 4
8.512 4
8.514 4
8.516 5
8.517 5
8.519 4
8.521 5
8.523 4
8.525 3
8.526 4
8.528 3
8.530 2
8.532 2
8.533 2
8.535 1
8.537 1
8.539 1
8.540 0
8.542 1
8.544 0
8.546 -0
8.547 0
8.549 0
8.551 -0
8.553 0
8.555 0
8.556 -0
8.558 0
8.560 0
8.562 1
8.563 1
8.565 1
8.567 1
8.569 1
8.570 0
8.572 -0
8.574 -1
8.576 -0
8.577 -1
8.579 0
8.581 0
8.583 0
8.585 1
8.586 1
8.588 1
8.590 1
8.592 2
8.593 2
8.595 2
8.597 2
8.599 2
8.600 2
8.602 2
8.604 2
8.606 3
8.607 3
8.609 3
8.611 4
8.613 4
8.615 3
8.616 4
8.618 4
8.620 3
8.622 3
8.623 3
8.625 3
8.627 3
8.629 3
8.630 3
8.632 3
8.634 3
8.636 3
8.637 3
8.639 3
8.641 3
8.643 3
8.645 3
8.646 3
8.648 3
8.650 3
8.652 2
8.653 2
8.655 2
8.657 3
8.659 3
8.660 3
8.662 3
8.664 2
8.666 3
8.667 2
8.669 2
8.671 3
8.673 2
8.675 2
8.676 2
8.678 2
8.680 2
8.682 2
8.683 1
8.685 1
8.687 1
8.689 1
8.690 2
8.692 2
8.694 2
8.696 2
8.698 3
8.699 3
8.701 3
8.703 3
8.705 3
8.706 4
8.708 5
8.710 4
8.712 5
8.713 5
8.715 5
8.717 6
8.719 6
8.720 7
8.722 7
8.724 7
8.726 6
8.728 6
8.729 6
8.731 6
8.733 5
8.735 5
8.736 4
8.738 4
8.740 4
8.742 4
8.743 4
8.745 4
8.747 3
8.749 3
8.750 3
8.752 3
8.754 3
8.756 2
8.758 2
8.759 1
8.761 1
8.763 0
8.765 1
8.766 2
8.768 2
8.770 2
8.772 3
8.773 3
8.775 4
8.777 3
8.779 3
8.781 3
8.782 4
8.784 4
8.786 4
8.788 5
8.789 4
8.791 4
8.793 5
8.795 5
8.796 6
8.798 6
8.800 5
8.802 5
8.804 4
8.805 4
8.807 4
8.809 4
8.811 4
8.812 3
8.814 3
8.816 3
8.818 3
8.819 3
8.821 2
8.823 3
8.825 3
8.826 2
8.828 2
8.830 2
8.832 2
8.834 2
8.835 2
8.837 1
8.839 1
8.841 1
8.842 1
8.844 2
8.846 2
8.848 1
8.849 2
8.851 2
8.853 2
8.855 2
8.857 2
8.858 1
8.860 1
8.862 2
8.864 1
8.865 1
8.867 1
8.869 2
8.871 2
8.872 3
8.874 2
8.876 3
8.878 2
8.880 2
8.881 2
8.883 2
8.885 3
8.887 3
8.888 3
8.890 3
8.892 3
8.894 3
8.895 4
8.897 4
8.899 4
8.901 4
8.903 4
8.904 4
8.906 4
8.908 5
8.910 4
8.911 4
8.913 4
8.915 4
8.917 4
8.918 4
8.920 5
8.922 4
8.924 5
8.926 5
8.927 5
8.929 4
8.931 5
8.933 4
8.934 4
8.936 4
8.938 3
8.940 3
8.941 3
8.943 3
8.945 2
8.947 2
8.949 3
8.950 3
8.952 3
8.954 2
8.956 2
8.957 2
8.959 3
8.961 4
8.963 4
8.964 3
8.966 4
8.968 3
8.970 3
8.972 4
8.973 4
8.975 3
8.977 3
8.979 3
8.980 3
8.982 3
8.984 3
8.986 2
8.987 3
8.989 3
8.991 2
8.993 2
8.995 2
8.996 2
8.998 2
9.000 2
9.002 1
9.003 2
9.005 2
9.007 1
9.009 2
9.010 1
9.012 1
9.014 2
9.016 2
9.018 2
9.019 2
9.021 2
9.023 2
9.025 3
9.026 3
9.028 3
9.030 3
9.032 3
9.033 3
9.035 3
9.037 4
9.039 4
9.041 4
9.042 4
9.044 3
9.046 3
9.048 3
9.049 3
9.051 3
9.053 3
9.055 2
9.056 2
9.058 2
9.060 2
9.062 2
9.064 2
9.065 2
9.067 2
9.069 3
9.071 2
9.072 2
9.074 1
9.076 1
9.078 2
9.080 2
9.081 2
9.083 2
9.085 2
9.087 2
9.088 2
9.090 2
9.092 2
9.094 3
9.095 3
9.097 3
9.099 4
9.101 5
9.103 5
9.104 5
9.106 5
9.108 5
9.110 4
9.111 4
9.113 4
9.115 4
9.117 4
9.118 4
9.120 4
9.122 4
9.124 4
9.126 4
9.127 4
9.129 4
9.131 4
9.133 5
9.134 4
9.136 4
9.138 5
9.140 4
9.142 5
9.143 5
9.145 5
9.147 5
9.149 5
9.150 5
9.152 4
9.154 4
9.156 4
9.157 5
9.159 5
9.161 4
9.163 5
9.165 5
9.166 4
9.168 4
9.170 4
9.172 4
9.173 4
9.175 5
9.177 4
9.179 5
9.180 4
9.182 3
9.184 4
9.186 3
9.188 2
9.189 1
9.191 1
9.193 1
9.195 1
9.196 1
9.198 1
9.200 1
9.202 1
9.204 0
9.205 0
9.207 0
9.209 0
9.211 1
9.212 1
9.214 0
9.216 1
9.218 1
9.219 1
9.221 1
9.223 1
9.225 0
9.227 1
9.228 0
9.230 0
9.232 0
9.234 0
9.235 0
9.237 1
9.239 1
9.241 1
9.243 1
9.244 1
9.246 0
9.248 1
9.250 1
9.251 1
9.253 1
9.255 1
9.257 1
9.258 2
9.260 2
9.262 1
9.264 1
9.266 1
9.267 1
9.269 1
9.271 1
9.273 2
9.274 2
9.276 2
9.278 1
9.280 1
9.282 1
9.283 1
9.285 2
9.287 2
9.289 3
9.290 3
9.292 3
9.294 2
9.296 2
9.297 2
9.299 2
9.301 1
9.303 1
9.305 1
9.306 1
9.308 1
9.310 0
9.312 1
9.313 1
9.315 0
9.317 1
9.319 1
9.321 0
9.322 0
9.324 1
9.326 -0
9.328 0
9.329 1
9.331 1
9.333 1
9.335 1
9.337 1
9.338 1
9.340 2
9.342 2
9.344 2
9.345 2
9.347 3
9.349 3
9.351 3
9.352 3
9.354 3
9.356 3
9.358 3
9.360 3
9.361 4
9.363 4
9.365 4
9.367 4
9.368 4
9.370 4
9.372 4
9.374 4
9.376 3
9.377 3
9.379 3
9.381 3
9.383 3
9.384 3
9.386 3
9.388 3
9.390 3
9.392 2
9.393 3
9.395 2
9.397 2
9.399 3
9.400 2
9.402 2
9.404 3
9.406 2
9.408 2
9.409 2
9.411 2
9.413 3
9.415 2
9.416 2
9.418 2
9.420 2
9.422 2
9.423 2
9.425 2
9.427 1
9.429 2
9.431 2
9.432 1
9.434 2
9.436 2
9.438 2
9.439 3
9.441 2
9.443 2
9.445 3
9.447 3
9.448 3
9.450 3
9.452 3
9.454 2
9.455 3
9.457 3
9.459 3
9.461 4
9.463 4
9.464 4
9.466 4
9.468 4
9.470 3
9.471 3
9.473 2
9.475 2
9.477 3
9.479 3
9.480 3
9.482 3
9.484 3
9.486 2
9.487 3
9.489 3
9.491 3
9.493 3
9.495 3
9.496 2
9.498 3
9.500 2
9.502 2
9.503 2
9.505 2
9.507 1
9.509 2
9.510 2
9.512 2
9.514 2
9.516 3
9.518 2
9.519 2
9.521 2
9.523 2
9.525 2
9.526 2
9.528 2
9.530 1
9.532 1
9.534 2
9.535 2
9.537 2
9.539 2
9.541 3
9.542 3
9.544 3
9.546 2
9.548 2
9.550 2
9.551 2
9.553 2
9.555 2
9.557 3
9.558 4
9.560 3
9.562 3
9.564 4
9.566 4
9.567 4
9.569 5
9.571 5
9.573 5
9.574 5
9.576 4
9.578 4
9.580 5
9.582 4
9.583 4
9.585 4
9.587 4
9.589 4
9.590 3
9.592 3
9.594 2
9.596 2
9.598 2
9.599 1
9.601 1
9.603 1
9.605 1
9.606 0
9.608 -0
9.610 -0
9.612 -1
9.614 -1
9.615 -0
9.617 -1
9.619 -1
9.621 -1
9.622 -1
9.624 -1
9.626 -1
9.628 -2
9.630 -2
9.631 -1
9.633 -1
9.635 -1
9.637 -0
9.638 0
9.640 -0
9.642 -0
9.644 0
9.646 0
9.647 -0
9.649 -0
9.651 -0
9.653 -1
9.654 -1
9.656 -1
9.658 -1
9.660 -1
9.662 -2
9.663 -2
9.665 -2
9.667 -2
9.669 -3
9.670 -3
9.672 -4
9.674 -3
9.676 -3
9.678 -4
9.679 -3
9.681 -3
9.683 -4
9.685 -3
9.686 -3
9.688 -2
9.690 -1
9.692 -0
9.694 0
9.695 1
9.697 1
9.699 2
9.701 2
9.702 3
9.704 3
9.706 3
9.708 3
9.710 4
9.711 4
9.713 5
9.715 5
9.717 6
9.718 6
9.720 6
9.722 5
9.724 6
9.726 5
9.727 5
9.729 5
9.731 5
9.733 5
9.734 5
9.736 4
9.738 4
9.740 3
9.742 3
9.743 2
9.745 2
9.747 1
9.749 1
9.751 0
9.752 0
9.754 0
9.756 -0
9.758 -1
9.759 -1
9.761 -1
9.763 -2
9.765 -1
9.767 -0
9.768 -0
9.770 0
9.772 0
9.774 -0
9.775 0
9.777 0
9.779 0
9.781 0
9.783 0
9.784 1
9.786 1
9.788 2
9.790 2
9.791 3
9.793 4
9.795 4
9.797 4
9.799 4
9.800 4
9.802 5
9.804 6
9.806 5
9.807 5
9.809 5
9.811 5
9.813 5
9.815 4
9.816 4
9.818 4
9.820 4
9.822 4
9.823 4
9.825 4
9.827 4
9.829 4
9.831 5
9.832 4
9.834 4
9.836 3
9.838 3
9.839 3
9.841 3
9.843 2
9.845 2
9.847 2
9.848 2
9.850 2
9.852 2
9.854 1
9.856 1
9.857 1
9.859 1
9.861 1
9.863 2
9.864 2
9.866 2
9.868 2
9.870 3
9.872 3
9.873 3
9.875 3
9.877 3
9.879 2
9.880 2
9.882 2
9.884 2
9.886 1
9.888 1
9.889 1
9.891 1
9.893 1
9.895 2
9.896 1
9.898 2
9.900 2
9.902 2
9.904 3
9.905 3
9.907 3
9.909 3
9.911 3
9.913 3
9.914 3
9.916 2
9.918 2
9.920 2
9.921 2
9.923 1
9.925 2
9.927 2
9.929 2
9.930 2
9.932 2
9.934 2
9.936 2
9.937 2
9.939 2
9.941 2
9.943 2
9.945 1
9.946 1
9.948 1
9.950 1
9.952 2
9.953 2
9.955 2
9.957 2
9.959 2
9.961 2
9.962 2
9.964 2
9.966 3
9.968 3
9.970 3
9.971 4
9.973 4
9.975 4
9.977 4
9.978 4
9.980 5
9.982 5
9.984 5
9.986 5
9.987 5
9.989 5
9.991 5
9.993 5
9.994 5
9.996 5
9.998 4
10.000 5
10.002 5
10.003 6
10.005 6
10.007 5
10.009 5
10.011 5
10.012 4
10.014 4
10.016 3
10.018 3
10.019 2
10.021 2
10.023 1
10.025 0
10.027 0
10.028 1
10.030 0
10.032 1
10.034 0
10.035 -0
10.037 -0
10.039 -0
10.041 -1
10.043 -1
10.044 -2
10.046 -2
10.048 -1
10.050 -2
10.052 -2
10.053 -2
10.055 -2
10.057 -2
10.059 -1
10.060 -1
10.062 -1
10.064 -1
10.066 -2
10.068 -2
10.069 -2
10.071 -1
10.073 -2
10.075 -1
10.076 -0
10.078 -0
10.080 1
10.082 1
10.084 0
10.085 1
10.087 1
10.089 1
10.091 2
10.093 1
10.094 1
10.096 2
10.098 2
10.100 2
10.101 2
10.103 1
10.105 1
10.107 2
10.109 2
10.110 2
10.112 2
10.114 3
10.116 3
10.118 3
10.119 3
10.121 3
10.123 3
10.125 3
10.126 4
10.128 4
10.130 4
10.132 4
10.134 4
10.135 5
10.137 5
10.139 5
10.141 5
10.142 4
10.144 4
10.146 4
10.148 4
10.150 5
10.151 5
10.153 5
10.155 5
10.157 5
10.159 5
10.160 5
10.162 5
10.164 4
10.166 4
10.167 4
10.169 4
10.171 4
10.173 4
10.175 3
10.176 4
10.178 3
10.180 2
10.182 2
10.184 2
10.185 1
10.187 1
10.189 1
10.191 0
10.192 1
10.194 1
10.196 1
10.198 1
10.200 1
10.201 1
10.203 0
10.205 1
10.207 0
10.209 1
10.210 1
10.212 -0
10.214 0
10.216 1
10.217 1
10.219 1
10.221 1
10.223 2
10.225 2
10.226 3
10.228 2
10.230 2
10.232 3
10.234 2
10.235 2
10.237 3
10.239 3
10.241 3
10.242 3
10.244 3
10.246 3
10.248 4
10.250 3
10.251 4
10.253 4
10.255 4
10.257 4
10.259 4
10.260 3
10.262 3
10.264 3
10.266 2
10.267 2
10.269 2
10.271 2
10.273 2
10.275 2
10.276 2
10.278 2
10.280 2
10.282 2
10.284 2
10.285 1
10.287 1
10.289 1
10.291 1
10.292 1
10.294 1
10.296 2
10.298 1
10.300 1
10.301 1
10.303 1
10.305 1
10.307 0
10.309 -1
10.310 -1
10.312 -1
10.314 -1
10.316 -1
10.317 -0
10.319 0
10.321 1
10.323 1
10.325 0
10.326 1
10.328 1
10.330 1
10.332 1
10.334 2
10.335 2
10.337 2
10.339 3
10.341 2
10.342 2
10.344 3
10.346 3
10.348 3
10.350 3
10.351 3
10.353 3
10.355 4
10.357 4
10.359 4
10.360 5
10.362 5
10.364 5
10.366 4
10.367 4
10.369 5
10.371 4
10.373 4
10.375 4
10.376 4
10.378 3
10.380 2
10.382 2
10.384 2
10.385 2
10.387 2
10.389 2
10.391 2
10.392 2
10.394 3
10.396 3
10.398 3
10.400 3
10.401 3
10.403 2
10.405 1
10.407 2
10.409 2
10.410 2
10.412 2
10.414 2
10.416 2
10.418 2
10.419 2
10.421 2
10.423 2
10.425 2
10.426 2
10.428 2
10.430 2
10.432 2
10.434 2
10.435 3
10.437 3
10.439 3
10.441 3
10.443 2
10.444 1
10.446 1
10.448 1
10.450 1
10.451 1
10.453 1
10.455 0
10.457 0
10.459 0
10.460 1
10.462 1
10.464 1
10.466 1
10.468 1
10.469 1
10.471 1
10.473 1
10.475 1
10.477 1
10.478 1
10.480 1
10.482 2
10.484 1
10.485 1
10.487 1
10.489 1
10.491 0
10.493 1
10.494 2
10.496 1
10.498 2
10.500 2
10.502 2
10.503 3
10.505 4
10.507 4
10.509 4
10.511 4
10.512 4
10.514 4
10.516 4
10.518 4
10.519 4
10.521 4
10.523 4
10.525 4
10.527 4
10.528 4
10.530 4
10.532 4
10.534 4
10.536 4
10.537 4
10.539 4
10.541 4
10.543 3
10.545 2
10.546 3
10.548 2
10.550 2
10.552 1
10.553 1
10.555 0
10.557 0
10.559 0
10.561 -0
10.562 -0
10.564 -1
10.566 -1
10.568 -1
10.570 -1
10.571 -1
10.573 -0
10.575 0
10.577 -0
10.579 -0
10.580 1
10.582 1
10.584 1
10.586 2
10.587 2
10.589 2
10.591 3
10.593 2
10.595 3
10.596 4
10.598 4
10.600 4
10.602 3
10.604 3
10.605 4
10.607 4
10.609 3
10.611 3
10.613 3
10.614 3
10.616 3
10.618 3
10.620 2
10.621 1
10.623 1
10.625 0
10.627 0
10.629 0
10.630 -0
10.632 -0
10.634 0
10.636 -0
10.638 0
10.639 -0
10.641 -1
10.643 -0
10.645 -0
10.647 -1
10.648 -0
10.650 -0
10.652 -0
10.654 -0
10.655 0
10.657 0
10.659 1
10.661 1
10.663 1
10.664 1
10.666 2
10.668 2
10.670 3
10.672 2
10.673 2
10.675 2
10.677 2
10.679 2
10.681 2
10.682 2
10.684 1
10.686 1
10.688 0
10.690 -0
10.691 0
10.693 0
10.695 0
10.697 -0
10.698 -0
10.700 -1
10.702 -1
10.704 -1
10.706 -1
10.707 -1
10.709 -0
10.711 -1
10.713 -1
10.715 -1
10.716 -1
10.718 -1
10.720 -1
10.722 -1
10.724 -1
10.725 -1
10.727 -1
10.729 -0
10.731 0
10.732 0
10.734 0
10.736 1
10.738 1
10.740 1
10.741 1
10.743 1
10.745 2
10.747 2
10.749 2
10.750 2
10.752 2
10.754 1
10.756 1
10.758 2
10.759 1
10.761 1
10.763 1
10.765 1
10.767 1
10.768 1
10.770 1
10.772 2
10.774 2
10.775 1
10.777 2
10.779 1
10.781 1
10.783 1
10.784 1
10.786 1
10.788 1
10.790 1
10.792 1
10.793 1
10.795 1
10.797 1
10.799 2
10.801 2
10.802 1
10.804 2
10.806 2
10.808 2
10.810 2
10.811 3
10.813 2
10.815 3
10.817 3
10.819 3
10.820 3
10.822 3
10.824 3
10.826 3
10.827 3
10.829 3
10.831 3
10.833 3
10.835 3
10.836 3
10.838 3
10.840 2
10.842 2
10.844 3
10.845 3
10.847 3
10.849 3
10.851 3
10.853 3
10.854 3
10.856 3
10.858 3
10.860 3
10.862 3
10.863 3
10.865 3
10.867 2
10.869 2
10.871 2
10.872 2
10.874 2
10.876 2
10.878 2
10.879 2
10.881 3
10.883 2
10.885 3
10.887 3
10.888 3
10.890 3
10.892 3
10.894 2
10.896 2
10.897 2
10.899 1
10.901 2
10.903 2
10.905 2
10.906 2
10.908 2
10.910 2
10.912 2
10.914 2
10.915 2
10.917 3
10.919 2
10.921 2
10.923 2
10.924 2
10.926 3
10.928 3
10.930 3
10.931 3
10.933 4
10.935 5
10.937 5
10.939 5
10.940 5
10.942 5
10.944 5
10.946 5
10.948 5
10.949 5
10.951 4
10.953 4
10.955 4
10.957 4
10.958 4
10.960 4
10.962 4
10.964 4
10.966 4
10.967 4
10.969 3
10.971 3
10.973 3
10.975 2
10.976 2
10.978 2
10.980 2
10.982 2
10.984 2
10.985 2
10.987 2
10.989 2
10.991 2
10.993 2
10.994 2
10.996 2
10.998 2
11.000 2
11.001 2
11.003 2
11.005 3
11.007 3
11.009 4
11.010 4
11.012 4
11.014 4
11.016 4
11.018 3
11.019 3
11.021 3
11.023 3
11.025 4
11.027 3
11.028 2
11.030 2
11.032 2
11.034 2
11.036 2
11.037 2
11.039 1
11.041 1
11.043 1
11.045 1
11.046 1
11.048 1
11.050 1
11.052 0
11.054 0
11.055 -0
11.057 -0
11.059 -0
11.061 -0
11.063 0
11.064 0
11.066 1
11.068 1
11.070 1
11.071 1
11.073 2
11.075 2
11.077 2
11.079 3
11.080 3
11.082 2
11.084 2
11.086 3
11.088 2
11.089 3
11.091 3
11.093 2
11.095 2
11.097 2
11.098 2
11.100 2
11.102 3
11.104 3
11.106 3
11.107 3
11.109 3
11.111 3
11.113 3
11.115 3
11.116 3
11.118 3
11.120 3
11.122 3
11.124 3
11.125 3
11.127 3
11.129 3
11.131 3
11.133 3
11.134 3
11.136 3
11.138 4
11.140 4
11.142 4
11.143 4
11.145 5
11.147 4
11.149 4
11.151 4
11.152 4
11.154 4
11.156 4
11.158 4
11.160 3
11.161 4
11.163 3
11.165 4
11.167 3
11.168 3
11.170 3
11.172 3
11.174 3
11.176 3
11.177 3
11.179 3
11.181 3
11.183 3
11.185 3
11.186 3
11.188 3
11.190 2
11.192 2
11.194 2
11.195 1
11.197 2
11.199 2
11.201 1
11.203 1
11.204 1
11.206 1
11.208 1
11.210 2
11.212 2
11.213 2
11.215 2
11.217 2
11.219 2
11.221 3
11.222 3
11.224 3
11.226 3
11.228 3
11.230 4
11.231 4
11.233 4
11.235 4
11.237 5
11.239 5
11.240 6
11.242 5
11.244 5
11.246 5
11.248 5
11.249 5
11.251 5
11.253 5
11.255 5
11.257 5
11.258 4
11.260 4
11.262 4
11.264 3
11.266 3
11.267 3
11.269 2
11.271 1
11.273 1
11.275 1
11.276 1
11.278 1
11.280 0
11.282 -1
11.284 -0
11.285 -0
11.287 -1
11.289 -1
11.291 -1
11.293 -1
11.294 -1
11.296 -1
11.298 -0
11.300 0
11.302 1
11.303 1
11.305 2
11.307 2
11.309 2
11.311 3
11.312 4
11.314 3
11.316 4
11.318 4
11.320 4
11.321 4
11.323 4
11.325 4
11.327 4
11.329 5
11.330 4
11.332 5
11.334 4
11.336 4
11.338 4
11.339 4
11.341 3
11.343 3
11.345 3
11.347 3
11.348 3
11.350 3
11.352 3
11.354 3
11.356 3
11.357 2
11.359 2
11.361 1
11.363 1
11.364 1
11.366 1
11.368 0
11.370 1
11.372 1
11.373 1
11.375 2
11.377 1
11.379 1
11.381 2
11.382 1
11.384 1
11.386 1
11.388 1
11.390 0
11.391 1
11.393 1
11.395 1
11.397 0
11.399 0
11.400 -0
11.402 0
11.404 -0
11.406 -1
11.408 -0
11.409 -0
11.411 -1
11.413 -0
11.415 0
11.417 -0
11.418 -0
11.420 -0
11.422 -0
11.424 0
11.426 1
11.427 1
11.429 2
11.431 2
11.433 2
11.435 3
11.436 3
11.438 2
11.440 3
11.442 3
11.444 3
11.445 3
11.447 2
11.449 2
11.451 3
11.453 3
11.454 3
11.456 3
11.458 3
11.460 3
11.462 3
11.463 3
11.465 3
11.467 3
11.469 3
11.471 3
11.473 3
11.474 3
11.476 3
11.478 3
11.480 3
11.482 2
11.483 3
11.485 3
11.487 3
11.489 3
11.491 3
11.492 3
11.494 3
11.496 3
11.498 3
11.500 3
11.501 3
11.503 4
11.505 4
11.507 4
11.509 3
11.510 4
11.512 3
11.514 3
11.516 3
11.518 3
11.519 2
11.521 2
11.523 2
11.525 1
11.527 1
11.528 2
11.530 1
11.532 2
11.534 2
11.536 1
11.537 1
11.539 1
11.541 1
11.543 1
11.545 0
11.546 -1
11.548 -1
11.550 -1
11.552 -1
11.554 -1
11.555 -1
11.557 -1
11.559 -1
11.561 -1
11.563 -1
11.564 -1
11.566 -1
11.568 -0
11.570 -0
11.572 -1
11.573 -1
11.575 -1
11.577 -0
11.579 -0
11.581 -0
11.582 -0
11.584 -0
11.586 0
11.588 0
11.590 0
11.591 0
11.593 0
11.595 -0
11.597 0
11.599 0
11.600 0
11.602 1
11.604 1
11.606 1
11.608 2
11.609 2
11.611 2
11.613 2
11.615 2
11.617 2
11.618 3
11.620 3
11.622 3
11.624 3
11.626 3
11.627 3
11.629 4
11.631 4
11.633 5
11.635 5
11.636 6
11.638 5
11.640 6
11.642 5
11.644 5
11.645 6
11.647 5
11.649 5
11.651 4
11.653 4
11.654 4
11.656 5
11.658 4
11.660 3
11.662 3
11.664 3
11.665 3
11.667 3
11.669 2
11.671 2
11.673 1
11.674 1
11.676 -0
11.678 0
11.680 0
11.682 -0
11.683 -0
11.685 -0
11.687 -1
11.689 -1
11.691 -1
11.692 -1
11.694 -0
11.696 0
11.698 -1
11.700 -0
11.701 0
11.703 -1
11.705 0
11.707 -0
11.709 0
11.710 1
11.712 1
11.714 1
11.716 1
11.718 1
11.719 1
11.721 2
11.723 2
11.725 1
11.727 2
11.728 2
11.730 2
11.732 2
11.734 2
11.736 3
11.737 3
11.739 3
11.741 3
11.743 3
11.745 4
11.746 3
11.748 3
11.750 3
11.752 3
11.754 3
11.755 3
11.757 2
11.759 2
11.761 3
11.763 2
11.765 2
11.766 2
11.768 2
11.770 2
11.772 1
11.774 1
11.775 1
11.777 1
11.779 0
11.781 -0
11.783 0
11.784 0
11.786 0
11.788 1
11.790 0
11.792 0
11.793 0
11.795 -1
11.797 -1
11.799 -0
11.801 -0
11.802 -0
11.804 0
11.806 0
11.808 0
11.810 0
11.811 0
11.813 0
11.815 -0
11.817 0
11.819 1
11.820 1
11.822 1
11.824 1
11.826 1
11.828 1
11.829 1
11.831 1
11.833 1
11.835 1
11.837 2
11.839 2
11.840 3
11.842 3
11.844 2
11.846 3
11.848 3
11.849 3
11.851 4
11.853 4
11.855 4
11.857 4
11.858 5
11.860 4
11.862 4
11.864 4
11.866 4
11.867 4
11.869 4
11.871 3
11.873 3
11.875 3
11.876 3
11.878 3
11.880 3
11.882 2
11.884 2
11.885 2
11.887 2
11.889 2
11.891 1
11.893 0
11.894 0
11.896 0
11.898 -0
11.900 0
11.902 -0
11.904 -1
11.905 -0
11.907 -0
11.909 -1
11.911 -1
11.913 -1
11.914 -0
11.916 0
11.918 1
11.920 1
11.922 1
11.923 1
11.925 1
11.927 1
11.929 2
11.931 2
11.932 2
11.934 3
11.936 3
11.938 2
11.940 2
11.941 2
11.943 2
11.945 2
11.947 2
11.949 2
11.950 2
11.952 1
11.954 1
11.956 2
11.958 2
11.960 2
11.961 3
11.963 2
11.965 2
11.967 3
11.969 3
11.970 3
11.972 3
11.974 2
11.976 3
11.978 3
11.979 3
11.981 3
11.983 3
11.985 3
11.987 3
11.988 3
11.990 2
11.992 2
11.994 2
11.996 2
11.997 2
11.999 2
12.001 2
12.003 2
12.005 2
12.006 2
12.008 3
12.010 3
12.012 3
12.014 4
12.016 4
12.017 4
12.019 4
12.021 3
12.023 3
12.025 3
12.026 3
12.028 3
12.030 3
12.032 3
12.034 4
12.035 4
12.037 4
12.039 4
12.041 5
12.043 4
12.044 4
12.046 4
12.048 5
12.050 4
12.052 4
12.053 4
12.055 3
12.057 3
12.059 3
12.061 3
12.063 3
12.064 3
12.066 2
12.068 2
12.070 1
12.072 1
12.073 1
12.075 1
12.077 0
12.079 1
12.081 1
12.082 1
12.084 2
12.086 2
12.088 2
12.090 2
12.091 3
12.093 2
12.095 3
12.097 3
12.099 3
12.100 3
12.102 3
12.104 3
12.106 3
12.108 3
12.110 2
12.111 3
12.113 3
12.115 3
12.117 3
12.119 3
12.120 3
12.122 3
12.124 4
12.126 3
12.128 3
12.129 3
12.131 3
12.133 4
12.135 4
12.137 4
12.138 4
12.140 4
12.142 4
12.144 5
12.146 6
12.148 5
12.149 5
12.151 5
12.153 5
12.155 5
12.157 5
12.158 4
12.160 4
12.162 5
12.164 4
12.166 4
12.167 4
12.169 3
12.171 3
12.173 3
12.175 3
12.176 3
12.178 3
12.180 2
12.182 2
12.184 2
12.186 2
12.187 2
12.189 2
12.191 1
12.193 1
12.195 1
12.196 1
12.198 1
12.200 1
12.202 0
12.204 1
12.205 1
12.207 1
12.209 1
12.211 1
12.213 2
12.214 3
12.216 3
12.218 3
12.220 3
12.222 3
12.224 3
12.225 3
12.227 3
12.229 3
12.231 3
12.233 3
12.234 3
12.236 3
12.238 3
12.240 2
12.242 3
12.243 3
12.245 2
12.247 2
12.249 1
12.251 1
12.252 1
12.254 1
12.256 2
12.258 2
12.260 2
12.262 2
12.263 2
12.265 2
12.267 2
12.269 2
12.271 2
12.272 2
12.274 2
12.276 2
12.278 1
12.280 2
12.281 2
12.283 1
12.285 2
12.287 2
12.289 1
12.291 2
12.292 2
12.294 1
12.296 2
12.298 2
12.300 1
12.301 2
12.303 2
12.305 2
12.307 2
12.309 2
12.310 2
12.312 3
12.314 3
12.316 3
12.318 4
12.319 4
12.321 3
12.323 3
12.325 4
12.327 3
12.329 3
12.330 3
12.332 3
12.334 4
12.336 4
12.338 5
12.339 4
12.341 5
12.343 4
12.345 4
12.347 5
12.348 5
12.350 6
12.352 5
12.354 6
12.356 6
12.358 6
12.359 5
12.361 5
12.363 6
12.365 5
12.367 5
12.368 5
12.370 5
12.372 5
12.374 5
12.376 4
12.377 5
12.379 5
12.381 5
12.383 5
12.385 5
12.387 5
12.388 5
12.390 5
12.392 5
12.394 5
12.396 5
12.397 5
12.399 4
12.401 4
12.403 3
12.405 3
12.406 3
12.408 2
12.410 2
12.412 2
12.414 1
12.416 1
12.417 1
12.419 1
12.421 1
12.423 1
12.425 0
12.426 0
12.428 1
12.430 1
12.432 1
12.434 1
12.435 1
12.437 1
12.439 1
12.441 1
12.443 1
12.445 2
12.446 1
12.448 2
12.450 2
12.452 2
12.454 3
12.455 3
12.457 3
12.459 3
12.461 4
12.463 4
12.464 4
12.466 4
12.468 4
12.470 5
12.472 5
12.474 5
12.475 5
12.477 5
12.479 5
12.481 5
12.483 6
12.484 5
12.486 6
12.488 6
12.490 6
12.492 6
12.493 6
12.495 5
12.497 4
12.499 4
12.501 3
12.503 4
12.504 4
12.506 4
12.508 3
12.510 3
12.512 3
12.513 2
12.515 2
12.517 2
12.519 3
12.521 2
12.522 2
12.524 2
12.526 3
12.528 2
12.530 2
12.532 3
12.533 2
12.535 2
12.537 3
12.539 2
12.541 2
12.542 2
12.544 2
12.546 1
12.548 1
12.550 1
12.551 1
12.553 2
12.555 2
12.557 3
12.559 3
12.561 2
12.562 3
12.564 3
12.566 3
12.568 3
12.570 4
12.571 3
12.573 3
12.575 3
12.577 2
12.579 3
12.581 3
12.582 2
12.584 3
12.586 3
12.588 3
12.590 3
12.591 4
12.593 4
12.595 4
12.597 4
12.599 4
12.600 5
12.602 4
12.604 4
12.606 5
12.608 5
12.610 4
12.611 4
12.613 5
12.615 5
12.617 5
12.619 5
12.620 5
12.622 5
12.624 5
12.626 5
12.628 5
12.630 5
12.631 5
12.633 4
12.635 4
12.637 4
12.639 3
12.640 3
12.642 3
12.644 3
12.646 3
12.648 3
12.649 3
12.651 2
12.653 2
12.655 3
12.657 3
12.659 3
12.660 3
12.662 3
12.664 2
12.666 2
12.668 2
12.669 2
12.671 2
12.673 2
12.675 1
12.677 1
12.679 2
12.680 2
12.682 2
12.684 2
12.686 1
12.688 1
12.689 1
12.691 1
12.693 1
12.695 1
12.697 1
12.698 1
12.700 1
12.702 2
12.704 2
12.706 2
12.708 3
12.709 3
12.711 3
12.713 2
12.715 2
12.717 2
12.718 3
12.720 3
12.722 3
12.724 3
12.726 3
12.728 2
12.729 2
12.731 1
12.733 1
12.735 1
12.737 2
12.738 2
12.740 1
12.742 1
12.744 1
12.746 0
12.748 0
12.749 0
12.751 -0
12.753 0
12.755 0
12.757 0
12.758 0
12.760 0
12.762 -0
12.764 -0
12.766 -1
12.768 -1
12.769 -1
12.771 -1
12.773 -1
12.775 -1
12.777 -1
12.778 -1
12.780 -0
12.782 0
12.784 1
12.786 1
12.788 2
12.789 2
12.791 2
12.793 2
12.795 2
12.797 3
12.798 3
12.800 3
12.802 3
12.804 3
12.806 2
12.807 2
12.809 3
12.811 2
12.813 2
12.815 3
12.817 3
12.818 4
12.820 4
12.822 3
12.824 4
12.826 5
12.827 4
12.829 4
12.831 4
12.833 4
12.835 3
12.837 3
12.838 3
12.840 3
12.842 3
12.844 2
12.846 3
12.847 2
12.849 2
12.851 2
12.853 2
12.855 2
12.857 3
12.858 3
12.860 3
12.862 3
12.864 2
12.866 3
12.867 3
12.869 3
12.871 3
12.873 3
12.875 3
12.877 3
12.878 4
12.880 3
12.882 3
12.884 3
12.886 3
12.887 2
12.889 2
12.891 3
12.893 3
12.895 3
12.897 3
12.898 3
12.900 3
12.902 3
12.904 2
12.906 2
12.907 2
12.909 2
12.911 2
12.913 2
12.915 2
12.917 2
12.918 2
12.920 2
12.922 2
12.924 2
12.926 2
12.927 2
12.929 3
12.931 2
12.933 3
12.935 3
12.937 3
12.938 3
12.940 3
12.942 4
12.944 4
12.946 4
12.947 3
12.949 4
12.951 3
12.953 3
12.955 3
12.957 2
12.958 2
12.960 3
12.962 2
12.964 1
12.966 1
12.967 1
12.969 0
12.971 0
12.973 0
12.975 0
12.977 1
12.978 1
12.980 -0
12.982 0
12.984 -0
12.986 -0
12.987 0
12.989 0
12.991 0
12.993 1
12.995 1
12.997 1
12.998 1
13.000 2
13.002 2
13.004 2
13.006 3
13.008 3
13.009 3
13.011 3
13.013 2
13.015 3
13.017 3
13.018 4
13.020 4
13.022 4
13.024 4
13.026 4
13.028 4
13.029 4
13.031 4
13.033 4
13.035 4
13.037 4
13.038 4
13.040 4
13.042 4
13.044 4
13.046 4
13.048 3
13.049 4
13.051 4
13.053 4
13.055 4
13.057 3
13.058 3
13.060 4
13.062 3
13.064 3
13.066 3
13.068 3
13.069 3
13.071 3
13.073 3
13.075 3
13.077 4
13.078 4
13.080 4
13.082 3
13.084 3
13.086 3
13.088 2
13.089 2
13.091 2
13.093 2
13.095 1
13.097 2
13.099 2
13.100 1
13.102 2
13.104 2
13.106 2
13.108 2
13.109 2
13.111 2
13.113 3
13.115 3
13.117 3
13.119 3
13.120 4
13.122 4
13.124 4
13.126 4
13.128 4
13.129 4
13.131 4
13.133 4
13.135 4
13.137 4
13.139 4
13.140 4
13.142 4
13.144 4
13.146 4
13.148 4
13.150 4
13.151 4
13.153 5
13.155 4
13.157 4
13.159 4
13.160 4
13.162 4
13.164 4
13.166 3
13.168 4
13.170 3
13.171 3
13.173 4
13.175 3
13.177 3
13.179 3
13.180 3
13.182 3
13.184 3
13.186 3
13.188 3
13.190 3
13.191 3
13.193 3
13.195 3
13.197 4
13.199 4
13.201 4
13.202 4
13.204 4
13.206 4
13.208 4
13.210 4
13.211 4
13.213 4
13.215 4
13.217 3
13.219 3
13.221 3
13.222 3
13.224 3
13.226 2
13.228 2
13.230 2
13.231 2
13.233 2
13.235 3
13.237 2
13.239 2
13.241 2
13.242 2
13.244 3
13.246 2
13.248 1
13.250 2
13.252 2
13.253 2
13.255 2
13.257 2
13.259 1
13.261 1
13.262 0
13.264 -0
13.266 -0
13.268 -0
13.270 0
13.272 1
13.273 1
13.275 1
13.277 1
13.279 1
13.281 2
13.283 2
13.284 3
13.286 2
13.288 2
13.290 1
13.292 1
13.293 1
13.295 1
13.297 1
13.299 1
13.301 2
13.303 2
13.304 2
13.306 2
13.308 2
13.310 2
13.312 2
13.314 2
13.315 2
13.317 2
13.319 2
13.321 2
13.323 2
13.324 2
13.326 2
13.328 3
13.330 2
13.332 3
13.334 3
13.335 3
13.337 2
13.339 2
13.341 2
13.343 2
13.345 2
13.346 2
13.348 2
13.350 3
13.352 3
13.354 3
13.355 3
13.357 2
13.359 2
13.361 2
13.363 1
13.365 2
13.366 1
13.368 0
13.370 0
13.372 1
13.374 1
13.376 1
13.377 2
13.379 2
13.381 2
13.383 2
13.385 2
13.386 2
13.388 2
13.390 2
13.392 3
13.394 2
13.396 2
13.397 2
13.399 2
13.401 1
13.403 1
13.405 2
13.407 2
13.408 2
13.410 3
13.412 3
13.414 3
13.416 3
13.417 3
13.419 3
13.421 3
13.423 3
13.425 3
13.427 3
13.428 3
13.430 3
13.432 3
13.434 2
13.436 2
13.438 2
13.439 2
13.441 2
13.443 2
13.445 1
13.447 1
13.448 1
13.450 1
13.452 1
13.454 1
13.456 1
13.458 1
13.459 1
13.461 1
13.463 1
13.465 0
13.467 1
13.469 0
13.470 1
13.472 0
13.474 0
13.476 0
13.478 -0
13.480 0
13.481 0
13.483 0
13.485 0
13.487 0
13.489 0
13.490 2
13.492 2
13.494 1
13.496 1
13.498 1
13.500 1
13.501 1
13.503 2
13.505 1
13.507 1
13.509 1
13.511 1
13.512 2
13.514 2
13.516 2
13.518 2
13.520 2
13.522 2
13.523 2
13.525 2
13.527 1
13.529 1
13.531 1
13.532 1
13.534 1
13.536 2
13.538 2
13.540 2
13.542 2
13.543 2
13.545 2
13.547 3
13.549 3
13.551 3
13.553 3
13.554 3
13.556 3
13.558 3
13.560 3
13.562 4
13.564 4
13.565 4
13.567 3
13.569 3
13.571 2
13.573 3
13.574 3
13.576 3
13.578 2
13.580 3
13.582 3
13.584 3
13.585 3
13.587 2
13.589 2
13.591 2
13.593 1
13.595 1
13.596 1
13.598 1
13.600 1
13.602 1
13.604 1
13.606 1
13.607 1
13.609 1
13.611 2
13.613 2
13.615 3
13.616 3
13.618 3
13.620 3
13.622 3
13.624 3
13.626 3
13.627 4
13.629 4
13.631 5
13.633 5
13.635 5
13.637 4
13.638 5
13.640 5
13.642 4
13.644 5
13.646 4
13.648 4
13.649 4
13.651 3
13.653 3
13.655 4
13.657 4
13.659 3
13.660 3
13.662 2
13.664 2
13.666 2
13.668 2
13.669 1
13.671 2
13.673 1
13.675 0
13.677 0
13.679 1
13.680 0
13.682 1
13.684 1
13.686 1
13.688 1
13.690 -0
13.691 0
13.693 1
13.695 1
13.697 1
13.699 1
13.701 1
13.702 1
13.704 1
13.706 1
13.708 1
13.710 2
13.712 2
13.713 2
13.715 2
13.717 1
13.719 0
13.721 0
13.722 0
13.724 -1
13.726 -1
13.728 -1
13.730 -1
13.732 -1
13.733 -1
13.735 -1
13.737 -1
13.739 -1
13.741 -1
13.743 -1
13.744 -1
13.746 -1
13.748 -1
13.750 -1
13.752 -1
13.754 -1
13.755 -1
13.757 -2
13.759 -1
13.761 -0
13.763 -0
13.765 -0
13.766 0
13.768 -0
13.770 0
13.772 1
13.774 1
13.776 2
13.777 3
13.779 3
13.781 3
13.783 3
13.785 3
13.787 3
13.788 4
13.790 4
13.792 4
13.794 4
13.796 3
13.797 3
13.799 3
13.801 2
13.803 2
13.805 3
13.807 2
13.808 2
13.810 2
13.812 2
13.814 2
13.816 3
13.818 2
13.819 2
13.821 2
13.823 2
13.825 1
13.827 1
13.829 2
13.830 1
13.832 1
13.834 2
13.836 2
13.838 2
13.840 2
13.841 2
13.843 3
13.845 3
13.847 3
13.849 3
13.851 3
13.852 4
13.854 5
13.856 4
13.858 4
13.860 5
13.862 4
13.863 5
13.865 5
13.867 5
13.869 5
13.871 5
13.872 5
13.874 5
13.876 5
13.878 4
13.880 4
13.882 5
13.883 5
13.885 4
13.887 5
13.889 5
13.891 4
13.893 4
13.894 4
13.896 3
13.898 3
13.900 2
13.902 2
13.904 2
13.905 2
13.907 2
13.909 2
13.911 2
13.913 1
13.915 1
13.916 1
13.918 1
13.920 0
13.922 1
13.924 0
13.926 1
13.927 0
13.929 0
13.931 0
13.933 0
13.935 1
13.937 1
13.938 1
13.940 1
13.942 1
13.944 1
13.946 1
13.948 2
13.949 1
13.951 2
13.953 2
13.955 3
13.957 3
13.959 3
13.960 3
13.962 3
13.964 3
13.966 3
13.968 3
13.970 3
13.971 3
13.973 3
13.975 3
13.977 3
13.979 3
13.981 3
13.982 3
13.984 3
13.986 4
13.988 3
13.990 3
13.991 3
13.993 3
13.995 3
13.997 3
13.999 3
14.001 4
14.002 3
14.004 3
14.006 3
14.008 3
14.010 3
14.012 3
14.013 3
14.015 3
14.017 3
14.019 4
14.021 4
14.023 4
14.024 4
14.026 4
14.028 4
14.030 4
14.032 4
14.034 4
14.035 4
14.037 3
14.039 3
14.041 3
14.043 3
14.045 2
14.046 3
14.048 3
14.050 3
14.052 3
14.054 3
14.056 3
14.057 4
14.059 4
14.061 4
14.063 4
14.065 3
14.067 3
14.068 3
14.070 3
14.072 3
14.074 3
14.076 3
14.078 3
14.079 3
14.081 2
14.083 2
14.085 3
14.087 3
14.089 3
14.090 3
14.092 2
14.094 3
14.096 3
14.098 3
14.100 3
14.101 3
14.103 3
14.105 3
14.107 3
14.109 2
14.111 2
14.112 2
14.114 3
14.116 2
14.118 2
14.120 2
14.122 2
14.123 2
14.125 1
14.127 1
14.129 1
14.131 1
14.133 0
14.134 0
14.136 -0
14.138 -0
14.140 -0
14.142 -1
14.144 -1
14.145 -1
14.147 -2
14.149 -1
14.151 -1
14.153 -1
14.155 -1
14.156 -0
14.158 -0
14.160 -0
14.162 -0
14.164 -0
14.166 0
14.167 1
14.169 1
14.171 1
14.173 0
14.175 0
14.177 0
14.178 1
14.180 1
14.182 1
14.184 2
14.186 2
14.188 2
14.189 2
14.191 2
14.193 3
14.195 3
14.197 3
14.199 3
14.200 2
14.202 3
14.204 3
14.206 3
14.208 2
14.210 2
14.211 2
14.213 2
14.215 2
14.217 2
14.219 2
14.221 3
14.222 2
14.224 2
14.226 3
14.228 3
14.230 3
14.232 4
14.233 5
14.235 4
14.237 5
14.239 5
14.241 4
14.243 5
14.244 4
14.246 4
14.248 5
14.250 5
14.252 4
14.254 5
14.255 4
14.257 3
14.259 4
14.261 4
14.263 4
14.265 4
14.266 4
14.268 3
14.270 3
14.272 3
14.274 2
14.276 2
14.277 3
14.279 2
14.281 3
14.283 3
14.285 2
14.287 3
14.289 3
14.290 3
14.292 3
14.294 3
14.296 4
14.298 4
14.300 4
14.301 4
14.303 5
14.305 5
14.307 5
14.309 5
14.311 6
14.312 6
14.314 7
14.316 7
14.318 6
14.320 7
14.322 7
14.323 6
14.325 6
14.327 7
14.329 6
14.331 6
14.333 7
14.334 6
14.336 6
14.338 5
14.340 4
14.342 4
14.344 4
14.345 3
14.347 3
14.349 3
14.351 2
14.353 2
14.355 2
14.356 2
14.358 2
14.360 3
14.362 2
14.364 2
14.366 2
14.367 1
14.369 2
14.371 3
14.373 2
14.375 3
14.377 3
14.378 3
14.380 4
14.382 4
14.384 4
14.386 4
14.388 4
14.389 4
14.391 4
14.393 3
14.395 3
14.397 3
14.399 3
14.400 3
14.402 3
14.404 4
14.406 3
14.408 3
14.410 3
14.412 2
14.413 3
14.415 2
14.417 1
14.419 1
14.421 1
14.423 0
14.424 0
14.426 -0
14.428 -1
14.430 -1
14.432 -2
14.434 -2
14.435 -2
14.437 -2
14.439 -2
14.441 -2
14.443 -2
14.445 -1
14.446 -2
14.448 -2
14.450 -2
14.452 -2
14.454 -1
14.456 -1
14.457 -1
14.459 -1
14.461 -1
14.463 -1
14.465 -1
14.467 -2
14.468 -1
14.470 -2
14.472 -2
14.474 -1
14.476 -2
14.478 -1
14.479 -0
14.481 -0
14.483 -1
14.485 0
14.487 1
14.489 1
14.491 1
14.492 1
14.494 0
14.496 0
14.498 0
14.500 -0
14.502 0
14.503 0
14.505 -1
14.507 -0
14.509 -0
14.511 -0
14.513 -0
14.514 0
14.516 -0
14.518 1
14.520 1
14.522 1
14.524 1
14.525 1
14.527 1
14.529 2
14.531 1
14.533 1
14.535 1
14.536 1
14.538 2
14.540 2
14.542 2
14.544 2
14.546 2
14.547 1
14.549 1
14.551 2
14.553 1
14.555 1
14.557 1
14.559 1
14.560 0
14.562 1
14.564 1
14.566 1
14.568 1
14.570 2
14.571 2
14.573 2
14.575 2
14.577 1
14.579 1
14.581 2
14.582 1
14.584 1
14.586 2
14.588 2
14.590 3
14.592 3
14.593 3
14.595 3
14.597 3
14.599 3
14.601 3
14.603 3
14.604 3
14.606 3
14.608 3
14.610 2
14.612 2
14.614 2
14.616 2
14.617 2
14.619 2
14.621 2
14.623 3
14.625 3
14.627 3
14.628 4
14.630 3
14.632 3
14.634 3
14.636 3
14.638 2
14.639 2
14.641 2
14.643 2
14.645 2
14.647 3
14.649 3
14.650 2
14.652 2
14.654 2
14.656 2
14.658 2
14.660 2
14.662 2
14.663 2
14.665 1
14.667 1
14.669 1
14.671 1
14.673 0
14.674 0
14.676 -0
14.678 -1
14.680 -1
14.682 -2
14.684 -2
14.685 -3
14.687 -3
14.689 -3
14.691 -3
14.693 -3
14.695 -3
14.696 -3
14.698 -3
14.700 -2
14.702 -2
14.704 -2
14.706 -1
14.708 -1
14.709 -1
14.711 -0
14.713 -1
14.715 -1
14.717 -1
14.719 -1
14.720 -1
14.722 -0
14.724 -0
14.726 -1
14.728 0
14.730 1
14.731 1
14.733 2
14.735 1
14.737 1
14.739 1
14.741 1
14.742 1
14.744 2
14.746 2
14.748 1
14.750 2
14.752 1
14.754 1
14.755 2
14.757 2
14.759 2
14.761 2
14.763 2
14.765 2
14.766 2
14.768 2
14.770 2
14.772 3
14.774 3
14.776 3
14.777 3
14.779 3
14.781 3
14.783 3
14.785 4
14.787 4
14.789 5
14.790 5
14.792 4
14.794 4
14.796 3
14.798 3
14.800 3
14.801 4
14.803 3
14.805 3
14.807 4
14.809 3
14.811 3
14.812 3
14.814 2
14.816 2
14.818 2
14.820 1
14.822 0
14.823 0
14.825 0
14.827 -0
14.829 -0
14.831 -1
14.833 -0
14.835 0
14.836 -0
14.838 0
14.840 1
14.842 1
14.844 1
14.846 1
14.847 0
14.849 1
14.851 1
14.853 0
14.855 0
14.857 1
14.858 0
14.860 1
14.862 1
14.864 1
14.866 1
14.868 2
14.870 1
14.871 1
14.873 1
14.875 -0
14.877 0
14.879 1
14.881 1
14.882 1
14.884 1
14.886 1
14.888 1
14.890 1
14.892 1
14.893 1
14.895 0
14.897 -0
14.899 -0
14.901 -0
14.903 -0
14.905 0
14.906 0
14.908 0
14.910 1
14.912 1
14.914 1
14.916 1
14.917 1
14.919 1
14.921 2
14.923 2
14.925 2
14.927 2
14.929 2
14.930 2
14.932 3
14.934 3
14.936 3
14.938 3
14.940 3
14.941 3
14.943 3
14.945 3
14.947 2
14.949 3
14.951 3
14.952 2
14.954 2
14.956 2
14.958 2
14.960 2
14.962 2
14.964 2
14.965 2
14.967 3
14.969 2
14.971 2
14.973 2
14.975 2
14.976 2
14.978 2
14.980 1
14.982 2
14.984 2
14.986 2
14.987 2
14.989 2
14.991 2
14.993 2
14.995 2
14.997 2
14.999 2
15.000 2
15.002 2
15.004 2
15.006 3
15.008 3
15.010 3
15.011 3
15.013 3
15.015 3
15.017 3
15.019 3
15.021 3
15.023 3
15.024 3
15.026 3
15.028 3
15.030 4
15.032 4
15.034 4
15.035 4
15.037 4
15.039 4
15.041 3
15.043 3
15.045 3
15.047 3
15.048 3
15.050 3
15.052 3
15.054 2
15.056 2
15.058 3
15.059 2
15.061 2
15.063 2
15.065 2
15.067 2
15.069 1
15.070 1
15.072 1
15.074 0
15.076 0
15.078 -0
15.080 -0
15.082 -0
15.083 -0
15.085 -1
15.087 -0
15.089 -1
15.091 -1
15.093 -1
15.094 -1
15.096 -1
15.098 -1
15.100 -1
15.102 -1
15.104 -0
15.106 -0
15.107 -1
15.109 -0
15.111 -1
15.113 -1
15.115 -1
15.117 -1
15.118 -1
15.120 -0
15.122 0
15.124 1
15.126 1
15.128 1
15.130 2
15.131 1
15.133 2
15.135 1
15.137 1
15.139 2
15.141 2
15.142 2
15.144 2
15.146 2
15.148 3
15.150 2
15.152 2
15.154 3
15.155 3
15.157 3
15.159 3
15.161 3
15.163 3
15.165 3
15.166 3
15.168 3
15.170 3
15.172 3
15.174 3
15.176 3
15.178 3
15.179 3
15.181 3
15.183 2
15.185 2
15.187 2
15.189 2
15.190 1
15.192 2
15.194 2
15.196 2
15.198 3
15.200 3
15.202 3
15.203 3
15.205 4
15.207 4
15.209 4
15.211 4
15.213 4
15.214 4
15.216 4
15.218 4
15.220 4
15.222 4
15.224 4
15.226 4
15.227 3
15.229 4
15.231 4
15.233 4
15.235 3
15.237 3
15.238 4
15.240 3
15.242 3
15.244 3
15.246 3
15.248 3
15.250 3
15.251 3
15.253 3
15.255 3
15.257 2
15.259 3
15.261 2
15.262 2
15.264 1
15.266 2
15.268 1
15.270 2
15.272 2
15.274 2
15.275 3
15.277 3
15.279 3
15.281 3
15.283 3
15.285 3
15.286 3
15.288 3
15.290 3
15.292 3
15.294 3
15.296 3
15.298 3
15.299 2
15.301 2
15.303 2
15.305 1
15.307 1
15.309 1
15.310 1
15.312 1
15.314 1
15.316 1
15.318 1
15.320 1
15.322 1
15.323 1
15.325 1
15.327 1
15.329 1
15.331 1
15.333 0
15.334 -0
15.336 -0
15.338 0
15.340 -0
15.342 0
15.344 0
15.346 0
15.347 0
15.349 0
15.351 0
15.353 0
15.355 1
15.357 1
15.359 1
15.360 1
15.362 1
15.364 1
15.366 2
15.368 2
15.370 2
15.371 2
15.373 1
15.375 2
15.377 2
15.379 2
15.381 2
15.383 2
15.384 2
15.386 2
15.388 2
15.390 2
15.392 2
15.394 2
15.395 2
15.397 2
15.399 1
15.401 1
15.403 1
15.405 2
15.407 1
15.408 2
15.410 2
15.412 1
15.414 1
15.416 1
15.418 0
15.420 2
15.421 2
15.423 2
15.425 2
15.427 2
15.429 2
15.431 2
15.432 2
15.434 2
15.436 3
15.438 4
15.440 3
15.442 4
15.444 4
15.445 4
15.447 4
15.449 5
15.451 6
15.453 6
15.455 6
15.457 6
15.458 6
15.460 7
15.462 7
15.464 7
15.466 7
15.468 6
15.469 6
15.471 6
15.473 6
15.475 5
15.477 5
15.479 4
15.481 4
15.482 4
15.484 3
15.486 3
15.488 4
15.490 3
15.492 3
15.493 3
15.495 2
15.497 3
15.499 3
15.501 2
15.503 2
15.505 2
15.506 2
15.508 2
15.510 1
15.512 1
15.514 1
15.516 2
15.518 2
15.519 2
15.521 2
15.523 2
15.525 2
15.527 3
15.529 2
15.530 3
15.532 3
15.534 3
15.536 3
15.538 4
15.540 4
15.542 4
15.543 4
15.545 4
15.547 5
15.549 5
15.551 5
15.553 5
15.555 6
15.556 6
15.558 5
15.560 5
15.562 5
15.564 6
15.566 6
15.568 6
15.569 7
15.571 7
15.573 7
15.575 7
15.577 7
15.579 8
15.580 8
15.582 8
15.584 7
15.586 7
15.588 6
15.590 6
15.592 6
15.593 6
15.595 6
15.597 6
15.599 7
15.601 6
15.603 6
15.605 5
15.606 5
15.608 5
15.610 5
15.612 4
15.614 4
15.616 4
15.617 4
15.619 5
15.621 4
15.623 4
15.625 4
15.627 3
15.629 3
15.630 3
15.632 3
15.634 3
15.636 3
15.638 3
15.640 3
15.642 3
15.643 2
15.645 2
15.647 2
15.649 2
15.651 1
15.653 1
15.655 1
15.656 1
15.658 1
15.660 1
15.662 0
15.664 -0
15.666 -1
15.667 -1
15.669 -1
15.671 -1
15.673 -1
15.675 -1
15.677 -1
15.679 -0
15.680 0
15.682 0
15.684 0
15.686 0
15.688 1
15.690 1
15.692 0
15.693 1
15.695 1
15.697 1
15.699 2
15.701 1
15.703 2
15.705 3
15.706 2
15.708 2
15.710 3
15.712 3
15.714 4
15.716 3
15.717 3
15.719 3
15.721 3
15.723 3
15.725 3
15.727 2
15.729 2
15.730 2
15.732 2
15.734 2
15.736 2
15.738 2
15.740 1
15.742 1
15.743 1
15.745 1
15.747 0
15.749 1
15.751 1
15.753 0
15.755 1
15.756 0
15.758 1
15.760 1
15.762 1
15.764 1
15.766 1
15.768 0
15.769 1
15.771 1
15.773 1
15.775 1
15.777 1
15.779 2
15.780 2
15.782 1
15.784 1
15.786 2
15.788 1
15.790 0
15.792 0
15.793 0
15.795 -0
15.797 -0
15.799 0
15.801 -0
15.803 0
15.805 1
15.806 1
15.808 1
15.810 0
15.812 0
15.814 1
15.816 1
15.818 -0
15.819 -0
15.821 -0
15.823 -1
15.825 -0
15.827 -1
15.829 -0
15.831 0
15.832 0
15.834 0
15.836 0
15.838 1
15.840 1
15.842 2
15.844 2
15.845 1
15.847 2
15.849 2
15.851 1
15.853 1
15.855 2
15.856 2
15.858 1
15.860 2
15.862 1
15.864 2
15.866 2
15.868 2
15.869 2
15.871 3
15.873 2
15.875 3
15.877 4
15.879 3
15.881 4
15.882 5
15.884 5
15.886 5
15.888 6
15.890 6
15.892 6
15.894 6
15.895 5
15.897 6
15.899 5
15.901 5
15.903 5
15.905 5
15.907 4
15.908 4
15.910 4
15.912 3
15.914 3
15.916 3
15.918 2
15.920 2
15.921 2
15.923 1
15.925 1
15.927 1
15.929 0
15.931 -0
15.933 -0
15.934 -1
15.936 -2
15.938 -2
15.940 -2
15.942 -2
15.944 -2
15.946 -2
15.947 -2
15.949 -1
15.951 -1
15.953 -1
15.955 -1
15.957 -0
15.958 -1
15.960 -0
15.962 -1
15.964 -0
15.966 0
15.968 0
15.970 1
15.971 1
15.973 1
15.975 1
15.977 1
15.979 1
15.981 1
15.983 1
15.984 0
15.986 1
15.988 1
15.990 1
15.992 1
15.994 1
15.996 1
15.997 1
15.999 1
16.001 1
16.003 2
16.005 2
16.007 2
16.009 2
16.010 2
16.012 2
16.014 1
16.016 1
16.018 1
16.020 1
16.022 1
16.023 1
16.025 1
16.027 1
16.029 1
16.031 1
16.033 2
16.035 2
16.036 2
16.038 2
16.040 2
16.042 2
16.044 2
16.046 1
16.048 2
16.049 3
16.051 2
16.053 2
16.055 2
16.057 2
16.059 2
16.061 1
16.062 1
16.064 1
16.066 1
16.068 1
16.070 1
16.072 1
16.074 1
16.075 1
16.077 1
16.079 0
16.081 1
16.083 1
16.085 1
16.087 1
16.088 2
16.090 1
16.092 1
16.094 2
16.096 1
16.098 2
16.100 1
16.101 1
16.103 2
16.105 2
16.107 1
16.109 2
16.111 2
16.113 1
16.114 1
16.116 1
16.118 1
16.120 1
16.122 1
16.124 0
16.126 0
16.127 0
16.129 -0
16.131 -0
16.133 0
16.135 -1
16.137 -0
16.139 -0
16.140 -0
16.142 -1
16.144 -1
16.146 -0
16.148 -0
16.150 -1
16.152 -1
16.153 -1
16.155 -1
16.157 -1
16.159 -1
16.161 -0
16.163 -0
16.165 0
16.166 1
16.168 1
16.170 2
16.172 3
16.174 3
16.176 3
16.178 3
16.179 3
16.181 3
16.183 3
16.185 3
16.187 4
16.189 4
16.191 3
16.192 4
16.194 5
16.196 4
16.198 4
16.200 5
16.202 5
16.204 4
16.205 5
16.207 4
16.209 4
16.211 4
16.213 4
16.215 4
16.217 4
16.218 3
16.220 3
16.222 4
16.224 3
16.226 3
16.228 2
16.230 2
16.231 1
16.233 0
16.235 -0
16.237 -0
16.239 -1
16.241 -1
16.243 -1
16.244 -0
16.246 -1
16.248 -1
16.250 -1
16.252 -2
16.254 -2
16.256 -2
16.257 -2
16.259 -2
16.261 -2
16.263 -1
16.265 -1
16.267 -1
16.269 -1
16.271 -0
16.272 0
16.274 -0
16.276 0
16.278 0
16.280 0
16.282 0
16.284 1
16.285 1
16.287 2
16.289 2
16.291 3
16.293 3
16.295 3
16.297 4
16.298 3
16.300 3
16.302 3
16.304 3
16.306 3
16.308 3
16.310 2
16.311 2
16.313 2
16.315 3
16.317 3
16.319 2
16.321 3
16.323 3
16.324 2
16.326 3
16.328 3
16.330 3
16.332 3
16.334 3
16.336 3
16.337 3
16.339 4
16.341 4
16.343 4
16.345 4
16.347 4
16.349 5
16.350 5
16.352 4
16.354 4
16.356 5
16.358 5
16.360 5
16.362 5
16.363 5
16.365 6
16.367 7
16.369 7
16.371 7
16.373 7
16.375 6
16.377 6
16.378 6
16.380 5
16.382 5
16.384 4
16.386 3
16.388 3
16.390 3
16.391 3
16.393 3
16.395 3
16.397 2
16.399 3
16.401 2
16.403 1
16.404 2
16.406 2
16.408 1
16.410 1
16.412 1
16.414 1
16.416 1
16.417 0
16.419 -0
16.421 0
16.423 1
16.425 0
16.427 0
16.429 0
16.430 1
16.432 1
16.434 1
16.436 0
16.438 1
16.440 0
16.442 0
16.444 0
16.445 0
16.447 -0
16.449 0
16.451 0
16.453 -0
16.455 0
16.457 -0
16.458 0
16.460 0
16.462 0
16.464 -0
16.466 0
16.468 1
16.470 0
16.471 1
16.473 2
16.475 1
16.477 2
16.479 2
16.481 2
16.483 2
16.484 3
16.486 3
16.488 4
16.490 4
16.492 3
16.494 3
16.496 4
16.497 3
16.499 3
16.501 3
16.503 3
16.505 4
16.507 3
16.509 3
16.511 3
16.512 3
16.514 2
16.516 2
16.518 1
16.520 1
16.522 2
16.524 2
16.525 1
16.527 2
16.529 1
16.531 1
16.533 1
16.535 1
16.537 1
16.538 1
16.540 2
16.542 1
16.544 2
16.546 2
16.548 2
16.550 2
16.551 2
16.553 1
16.555 2
16.557 2
16.559 2
16.561 2
16.563 2
16.565 1
16.566 2
16.568 1
16.570 1
16.572 1
16.574 1
16.576 1
16.578 2
16.579 2
16.581 3
16.583 3
16.585 2
16.587 2
16.589 2
16.591 1
16.592 1
16.594 1
16.596 2
16.598 1
16.600 1
16.602 2
16.604 2
16.606 3
16.607 3
16.609 2
16.611 2
16.613 3
16.615 2
16.617 3
16.619 2
16.620 2
16.622 2
16.624 2
16.626 2
16.628 1
16.630 2
16.632 2
16.633 1
16.635 1
16.637 1
16.639 1
16.641 1
16.643 1
16.645 0
16.647 1
16.648 1
16.650 1
16.652 1
16.654 1
16.656 2
16.658 2
16.660 3
16.661 3
16.663 3
16.665 2
16.667 2
16.669 2
16.671 2
16.673 2
16.674 2
16.676 1
16.678 2
16.680 2
16.682 2
16.684 2
16.686 2
16.688 2
16.689 2
16.691 2
16.693 3
16.695 3
16.697 4
16.699 4
16.701 3
16.702 4
16.704 3
16.706 4
16.708 4
16.710 4
16.712 4
16.714 4
16.715 5
16.717 5
16.719 4
16.721 4
16.723 4
16.725 4
16.727 3
16.729 4
16.730 4
16.732 4
16.734 4
16.736 4
16.738 4
16.740 4
16.742 3
16.743 3
16.745 3
16.747 3
16.749 3
16.751 3
16.753 4
16.755 3
16.756 3
16.758 3
16.760 2
16.762 3
16.764 3
16.766 3
16.768 3
16.770 3
16.771 3
16.773 3
16.775 3
16.777 3
16.779 4
16.781 3
16.783 3
16.784 3
16.786 3
16.788 3
16.790 3
16.792 3
16.794 3
16.796 4
16.798 4
16.799 3
16.801 3
16.803 3
16.805 3
16.807 3
16.809 3
16.811 2
16.812 2
16.814 3
16.816 2
16.818 2
16.820 2
16.822 2
16.824 3
16.826 2
16.827 2
16.829 3
16.831 3
16.833 3
16.835 3
16.837 3
16.839 2
16.840 2
16.842 3
16.844 3
16.846 2
16.848 2
16.850 2
16.852 2
16.854 2
16.855 1
16.857 1
16.859 1
16.861 1
16.863 1
16.865 1
16.867 1
16.868 1
16.870 1
16.872 0
16.874 1
16.876 2
16.878 2
16.880 2
16.881 2
16.883 2
16.885 2
16.887 2
16.889 1
16.891 1
16.893 2
16.895 2
16.896 2
16.898 2
16.900 2
16.902 3
16.904 3
16.906 3
16.908 2
16.909 2
16.911 1
16.913 1
16.915 1
16.917 1
16.919 1
16.921 -0
16.923 -1
16.924 -1
16.926 -0
16.928 -0
16.930 -1
16.932 -1
16.934 -2
16.936 -2
16.938 -3
16.939 -3
16.941 -3
16.943 -3
16.945 -3
16.947 -2
16.949 -2
16.951 -2
16.952 -2
16.954 -2
16.956 -3
16.958 -2
16.960 -2
16.962 -2
16.964 -1
16.966 -1
16.967 -1
16.969 0
16.971 0
16.973 0
16.975 0
16.977 1
16.979 1
16.980 2
16.982 2
16.984 2
16.986 2
16.988 2
16.990 2
16.992 1
16.994 2
16.995 2
16.997 2
16.999 3
17.001 3
17.003 3
17.005 3
17.007 3
17.008 4
17.010 4
17.012 4
17.014 4
17.016 3
17.018 4
17.020 4
17.022 5
17.023 4
17.025 5
17.027 5
17.029 5
17.031 5
17.033 5
17.035 4
17.036 4
17.038 4
17.040 4
17.042 3
17.044 4
17.046 3
17.048 4
17.050 4
17.051 3
17.053 3
17.055 3
17.057 3
17.059 3
17.061 2
17.063 2
17.065 3
17.066 2
17.068 2
17.070 2
17.072 2
17.074 2
17.076 2
17.078 3
17.079 2
17.081 3
17.083 3
17.085 3
17.087 3
17.089 3
17.091 3
17.093 3
17.094 3
17.096 3
17.098 4
17.100 5
17.102 5
17.104 5
17.106 5
17.108 4
17.109 5
17.111 5
17.113 4
17.115 4
17.117 4
17.119 4
17.121 4
17.122 4
17.124 4
17.126 4
17.128 4
17.130 3
17.132 4
17.134 4
17.136 4
17.137 4
17.139 3
17.141 3
17.143 3
17.145 3
17.147 2
17.149 3
17.150 3
17.152 2
17.154 2
17.156 2
17.158 2
17.160 1
17.162 1
17.164 1
17.165 1
17.167 1
17.169 1
17.171 1
17.173 1
17.175 1
17.177 2
17.179 2
17.180 2
17.182 2
17.184 3
17.186 2
17.188 2
17.190 1
17.192 1
17.194 2
17.195 2
17.197 1
17.199 1
17.201 2
17.203 2
17.205 2
17.207 2
17.208 1
17.210 2
17.212 2
17.214 2
17.216 2
17.218 2
17.220 1
17.222 1
17.223 1
17.225 0
17.227 1
17.229 0
17.231 -0
17.233 -0
17.235 -0
17.237 -0
17.238 -1
17.240 -0
17.242 -1
17.244 -0
17.246 -0
17.248 -0
17.250 0
17.251 1
17.253 -0
17.255 0
17.257 0
17.259 -0
17.261 1
17.263 1
17.265 1
17.266 1
17.268 0
17.270 0
17.272 -0
17.274 -0
17.276 -0
17.278 0
17.280 1
17.281 0
17.283 1
17.285 1
17.287 1
17.289 1
17.291 1
17.293 1
17.295 1
17.296 2
17.298 1
17.300 1
17.302 1
17.304 0
17.306 -0
17.308 0
17.309 -0
17.311 0
17.313 0
17.315 -1
17.317 -0
17.319 -0
17.321 -0
17.323 0
17.324 0
17.326 -0
17.328 0
17.330 0
17.332 -0
17.334 1
17.336 0
17.338 0
17.339 0
17.341 0
17.343 1
17.345 1
17.347 2
17.349 2
17.351 2
17.353 2
17.354 2
17.356 2
17.358 3
17.360 4
17.362 4
17.364 5
17.366 5
17.368 5
17.369 5
17.371 5
17.373 5
17.375 4
17.377 4
17.379 4
17.381 4
17.383 4
17.384 4
17.386 4
17.388 3
17.390 3
17.392 3
17.394 3
17.396 3
17.397 3
17.399 2
17.401 2
17.403 2
17.405 2
17.407 2
17.409 2
17.411 2
17.412 2
17.414 2
17.416 2
17.418 2
17.420 2
17.422 2
17.424 2
17.426 2
17.427 2
17.429 3
17.431 2
17.433 2
17.435 3
17.437 3
17.439 2
17.441 3
17.442 4
17.444 3
17.446 4
17.448 4
17.450 4
17.452 4
17.454 4
17.456 3
17.457 3
17.459 3
17.461 2
17.463 2
17.465 2
17.467 2
17.469 2
17.471 3
17.472 3
17.474 4
17.476 3
17.478 4
17.480 4
17.482 3
17.484 3
17.486 3
17.487 3
17.489 2
17.491 3
17.493 3
17.495 3
17.497 3
17.499 3
17.501 2
17.502 2
17.504 2
17.506 2
17.508 2
17.510 2
17.512 1
17.514 2
17.516 1
17.517 1
17.519 1
17.521 1
17.523 1
17.525 2
17.527 2
17.529 1
17.530 1
17.532 2
17.534 1
17.536 2
17.538 1
17.540 1
17.542 2
17.544 2
17.545 2
17.547 2
17.549 3
17.551 2
17.553 3
17.555 3
17.557 4
17.559 4
17.560 4
17.562 4
17.564 5
17.566 4
17.568 4
17.570 4
17.572 5
17.574 5
17.575 5
17.577 5
17.579 5
17.581 5
17.583 5
17.585 4
17.587 4
17.589 4
17.590 4
17.592 4
17.594 3
17.596 2
17.598 3
17.600 3
17.602 2
17.604 3
17.605 3
17.607 3
17.609 3
17.611 3
17.613 3
17.615 3
17.617 3
17.619 3
17.620 3
17.622 4
17.624 4
17.626 3
17.628 4
17.630 3
17.632 3
17.634 3
17.635 3
17.637 3
17.639 4
17.641 3
17.643 3
17.645 3
17.647 3
17.649 3
17.650 3
17.652 3
17.654 3
17.656 3
17.658 3
17.660 3
17.662 3
17.664 3
17.665 3
17.667 3
17.669 2
17.671 2
17.673 2
17.675 2
17.677 2
17.679 2
17.681 2
17.682 2
17.684 3
17.686 3
17.688 4
17.690 4
17.692 3
17.694 3
17.696 3
17.697 3
17.699 3
17.701 3
17.703 2
17.705 2
17.707 2
17.709 2
17.711 2
17.712 1
17.714 1
17.716 0
17.718 0
17.720 0
17.722 0
17.724 0
17.726 0
17.727 1
17.729 1
17.731 1
17.733 1
17.735 0
17.737 1
17.739 1
17.741 2
17.742 2
17.744 3
17.746 3
17.748 3
17.750 4
17.752 4
17.754 4
17.756 6
17.757 6
17.759 6
17.761 7
17.763 7
17.765 7
17.767 8
17.769 8
17.771 8
17.772 8
17.774 7
17.776 7
17.778 7
17.780 7
17.782 7
17.784 7
17.786 6
17.787 5
17.789 5
17.791 5
17.793 5
17.795 5
17.797 4
17.799 3
17.801 3
17.802 3
17.804 3
17.806 3
17.808 3
17.810 3
17.812 2
17.814 2
17.816 2
17.818 1
17.819 1
17.821 1
17.823 2
17.825 1
17.827 2
17.829 2
17.831 2
17.833 2
17.834 3
17.836 3
17.838 3
17.840 3
17.842 4
17.844 3
17.846 3
17.848 3
17.849 4
17.851 3
17.853 3
17.855 3
17.857 3
17.859 3
17.861 3
17.863 3
17.864 3
17.866 2
17.868 2
17.870 3
17.872 2
17.874 2
17.876 2
17.878 2
17.879 2
17.881 2
17.883 1
17.885 2
17.887 2
17.889 1
17.891 1
17.893 1
17.895 1
17.896 2
17.898 2
17.900 2
17.902 2
17.904 2
17.906 2
17.908 2
17.910 3
17.911 3
17.913 4
17.915 4
17.917 4
17.919 5
17.921 4
17.923 4
17.925 5
17.926 4
17.928 4
17.930 4
17.932 5
17.934 4
17.936 5
17.938 3
17.940 3
17.941 3
17.943 4
17.945 4
17.947 3
17.949 4
17.951 3
17.953 3
17.955 3
17.957 3
17.958 2
17.960 2
17.962 2
17.964 2
17.966 2
17.968 1
17.970 2
17.972 2
17.973 2
17.975 2
17.977 2
17.979 2
17.981 3
17.983 3
17.985 2
17.987 3
17.988 3
17.990 3
17.992 4
17.994 4
17.996 3
17.998 4
18.000 4
18.002 4
18.003 4
18.005 4
18.007 4
18.009 5
18.011 5
18.013 4
18.015 4
18.017 4
18.019 4
18.020 4
18.022 4
18.024 3
18.026 3
18.028 2
18.030 2
18.032 1
18.034 1
18.035 1
18.037 0
18.039 0
18.041 -0
18.043 -0
18.045 -0
18.047 -1
18.049 -1
18.050 -1
18.052 -2
18.054 -1
18.056 -1
18.058 -1
18.060 -1
18.062 -1
18.064 -2
18.066 -2
18.067 -2
18.069 -2
18.071 -2
18.073 -1
18.075 -2
18.077 -1
18.079 -1
18.081 -1
18.082 -0
18.084 0
18.086 0
18.088 1
18.090 1
18.092 1
18.094 1
18.096 1
18.098 1
18.099 2
18.101 3
18.103 2
18.105 3
18.107 3
18.109 3
18.111 3
18.113 3
18.114 3
18.116 4
18.118 4
18.120 4
18.122 4
18.124 4
18.126 4
18.128 4
18.129 4
18.131 4
18.133 4
18.135 5
18.137 4
18.139 4
18.141 5
18.143 4
18.145 4
18.146 4
18.148 3
18.150 3
18.152 3
18.154 2
18.156 2
18.158 2
18.160 2
18.161 2
18.163 2
18.165 2
18.167 2
18.169 1
18.171 1
18.173 0
18.175 0
18.177 -0
18.178 -0
18.180 -0
18.182 0
18.184 -0
18.186 -0
18.188 -1
18.190 -1
18.192 0
18.193 -0
18.195 -0
18.197 0
18.199 -0
18.201 0
18.203 1
18.205 0
18.207 1
18.209 1
18.210 2
18.212 2
18.214 3
18.216 3
18.218 4
18.220 4
18.222 5
18.224 5
18.225 5
18.227 5
18.229 4
18.231 4
18.233 4
18.235 4
18.237 4
18.239 4
18.241 5
18.242 5
18.244 4
18.246 5
18.248 5
18.250 4
18.252 4
18.254 4
18.256 3
18.257 3
18.259 4
18.261 3
18.263 3
18.265 4
18.267 3
18.269 3
18.271 3
18.273 3
18.274 3
18.276 3
18.278 3
18.280 2
18.282 2
18.284 2
18.286 1
18.288 1
18.289 1
18.291 0
18.293 0
18.295 0
18.297 1
18.299 1
18.301 1
18.303 1
18.305 1
18.306 0
18.308 1
18.310 0
18.312 -0
18.314 -0
18.316 -0
18.318 -1
18.320 -0
18.322 1
18.323 0
18.325 1
18.327 1
18.329 0
18.331 1
18.333 1
18.335 1
18.337 1
18.338 1
18.340 1
18.342 1
18.344 1
18.346 1
18.348 2
18.350 2
18.352 1
18.354 2
18.355 2
18.357 2
18.359 2
18.361 1
18.363 1
18.365 1
18.367 1
18.369 -0
18.370 -0
18.372 -0
18.374 -1
18.376 -0
18.378 -0
18.380 0
18.382 1
18.384 1
18.386 1
18.387 2
18.389 2
18.391 1
18.393 2
18.395 2
18.397 2
18.399 2
18.401 1
18.403 2
18.404 2
18.406 2
18.408 2
18.410 2
18.412 3
18.414 3
18.416 2
18.418 2
18.419 1
18.421 1
18.423 1
18.425 0
18.427 1
18.429 1
18.431 0
18.433 0
18.435 0
18.436 -0
18.438 -0
18.440 -0
18.442 -1
18.444 -1
18.446 -1
18.448 -2
18.450 -2
18.452 -2
18.453 -2
18.455 -2
18.457 -2
18.459 -3
18.461 -2
18.463 -1
18.465 -1
18.467 -1
18.468 -1
18.470 -1
18.472 -0
18.474 -1
18.476 -1
18.478 -2
18.480 -1
18.482 -2
18.484 -1
18.485 -2
18.487 -2
18.489 -1
18.491 -1
18.493 -1
18.495 -1
18.497 -0
18.499 -1
18.501 -0
18.502 -0
18.504 -1
18.506 -1
18.508 -1
18.510 -2
18.512 -2
18.514 -1
18.516 -1
18.518 -1
18.519 -1
18.521 -1
18.523 -1
18.525 -1
18.527 -1
18.529 -1
18.531 -0
18.533 -1
18.534 -1
18.536 -0
18.538 -0
18.540 0
18.542 0
18.544 0
18.546 1
18.548 2
18.550 2
18.551 2
18.553 2
18.555 2
18.557 2
18.559 2
18.561 2
18.563 3
18.565 2
18.567 2
18.568 2
18.570 2
18.572 2
18.574 3
18.576 3
18.578 3
18.580 3
18.582 3
18.584 3
18.585 3
18.587 3
18.589 2
18.591 2
18.593 2
18.595 2
18.597 2
18.599 2
18.601 1
18.602 2
18.604 1
18.606 1
18.608 1
18.610 1
18.612 -0
18.614 -1
18.616 -0
18.617 -1
18.619 -2
18.621 -1
18.623 -2
18.625 -2
18.627 -1
18.629 -2
18.631 -2
18.633 -2
18.634 -2
18.636 -2
18.638 -2
18.640 -2
18.642 -2
18.644 -2
18.646 -2
18.648 -2
18.650 -2
18.651 -2
18.653 -2
18.655 -1
18.657 -1
18.659 -1
18.661 -0
18.663 -1
18.665 -0
18.667 -0
18.668 -0
18.670 1
18.672 1
18.674 1
18.676 2
18.678 2
18.680 2
18.682 3
18.684 3
18.685 3
18.687 3
18.689 3
18.691 3
18.693 4
18.695 3
18.697 3
18.699 3
18.701 3
18.702 3
18.704 2
18.706 2
18.708 2
18.710 2
18.712 2
18.714 2
18.716 1
18.718 1
18.719 0
18.721 1
18.723 0
18.725 0
18.727 -0
18.729 0
18.731 -1
18.733 -1
18.735 -1
18.736 -1
18.738 0
18.740 0
18.742 0
18.744 0
18.746 1
18.748 1
18.750 1
18.752 1
18.753 1
18.755 2
18.757 2
18.759 2
18.761 2
18.763 3
18.765 3
18.767 4
18.769 3
18.770 3
18.772 3
18.774 3
18.776 3
18.778 3
18.780 3
18.782 3
18.784 3
18.786 3
18.787 3
18.789 3
18.791 3
18.793 2
18.795 3
18.797 2
18.799 2
18.801 2
18.803 1
18.804 1
18.806 1
18.808 2
18.810 1
18.812 1
18.814 1
18.816 1
18.818 1
18.820 1
18.821 1
18.823 2
18.825 2
18.827 2
18.829 2
18.831 1
18.833 1
18.835 1
18.837 0
18.838 -0
18.840 -0
18.842 0
18.844 0
18.846 0
18.848 0
18.850 -0
18.852 -1
18.854 -1
18.855 -1
18.857 -0
18.859 -0
18.861 0
18.863 1
18.865 2
18.867 2
18.869 2
18.871 2
18.872 2
18.874 2
18.876 2
18.878 2
18.880 2
18.882 2
18.884 2
18.886 2
18.888 2
18.889 1
18.891 2
18.893 3
18.895 2
18.897 2
18.899 2
18.901 2
18.903 2
18.905 2
18.906 1
18.908 1
18.910 1
18.912 1
18.914 1
18.916 1
18.918 1
18.920 1
18.922 0
18.923 0
18.925 1
18.927 1
18.929 1
18.931 1
18.933 1
18.935 1
18.937 1
18.939 1
18.941 1
18.942 2
18.944 2
18.946 2
18.948 3
18.950 3
18.952 3
18.954 3
18.956 3
18.958 2
18.959 2
18.961 2
18.963 2
18.965 1
18.967 1
18.969 1
18.971 1
18.973 1
18.975 1
18.976 1
18.978 1
18.980 1
18.982 0
18.984 0
18.986 0
18.988 1
18.990 0
18.992 0
18.993 1
18.995 1
18.997 1
18.999 1
19.001 0
19.003 0
19.005 0
19.007 -0
19.009 -0
19.010 -0
19.012 0
19.014 0
19.016 1
19.018 1
19.020 1
19.022 2
19.024 2
19.026 2
19.028 2
19.029 2
19.031 2
19.033 2
19.035 2
19.037 2
19.039 2
19.041 1
19.043 1
19.045 1
19.046 1
19.048 1
19.050 1
19.052 2
19.054 1
19.056 2
19.058 2
19.060 1
19.062 1
19.063 1
19.065 1
19.067 1
19.069 1
19.071 1
19.073 2
19.075 1
19.077 1
19.079 1
19.081 1
19.082 1
19.084 1
19.086 1
19.088 1
19.090 1
19.092 1
19.094 1
19.096 2
19.098 2
19.099 2
19.101 3
19.103 3
19.105 3
19.107 3
19.109 3
19.111 3
19.113 3
19.115 3
19.116 2
19.118 3
19.120 3
19.122 3
19.124 3
19.126 3
19.128 3
19.130 4
19.132 4
19.134 4
19.135 4
19.137 4
19.139 3
19.141 3
19.143 3
19.145 3
19.147 3
19.149 3
19.151 3
19.152 3
19.154 4
19.156 4
19.158 4
19.160 4
19.162 4
19.164 4
19.166 4
19.168 4
19.169 4
19.171 4
19.173 4
19.175 4
19.177 3
19.179 3
19.181 3
19.183 3
19.185 3
19.187 3
19.188 3
19.190 3
19.192 3
19.194 3
19.196 2
19.198 3
19.200 3
19.202 3
19.204 3
19.205 3
19.207 3
19.209 4
19.211 3
19.213 2
19.215 3
19.217 3
19.219 2
19.221 2
19.223 3
19.224 2
19.226 2
19.228 3
19.230 2
19.232 3
19.234 3
19.236 3
19.238 3
19.240 3
19.241 3
19.243 3
19.245 3
19.247 3
19.249 3
19.251 2
19.253 2
19.255 2
19.257 2
19.259 2
19.260 2
19.262 2
19.264 2
19.266 2
19.268 1
19.270 1
19.272 1
19.274 2
19.276 1
19.277 1
19.279 1
19.281 1
19.283 1
19.285 1
19.287 1
19.289 2
19.291 2
19.293 1
19.295 1
19.296 1
19.298 0
19.300 1
19.302 1
19.304 1
19.306 1
19.308 2
19.310 2
19.312 2
19.313 2
19.315 2
19.317 3
19.319 3
19.321 3
19.323 3
19.325 4
19.327 4
19.329 4
19.331 4
19.332 4
19.334 4
19.336 4
19.338 4
19.340 4
19.342 4
19.344 4
19.346 4
19.348 3
19.349 3
19.351 3
19.353 2
19.355 2
19.357 3
19.359 2
19.361 2
19.363 2
19.365 1
19.367 1
19.368 1
19.370 1
19.372 1
19.374 1
19.376 2
19.378 1
19.380 1
19.382 1
19.384 1
19.385 2
19.387 2
19.389 2
19.391 2
19.393 3
19.395 3
19.397 4
19.399 4
19.401 4
19.403 4
19.404 5
19.406 4
19.408 4
19.410 4
19.412 3
19.414 4
19.416 3
19.418 2
19.420 3
19.422 2
19.423 2
19.425 1
19.427 1
19.429 1
19.431 1
19.433 1
19.435 0
19.437 1
19.439 1
19.440 0
19.442 1
19.444 1
19.446 -0
19.448 -0
19.450 1
19.452 0
19.454 1
19.456 1
19.458 1
19.459 1
19.461 1
19.463 1
19.465 2
19.467 3
19.469 3
19.471 3
19.473 4
19.475 4
19.477 3
19.478 4
19.480 4
19.482 4
19.484 3
19.486 3
19.488 3
19.490 3
19.492 1
19.494 1
19.496 1
19.497 -0
19.499 -1
19.501 -0
19.503 -1
19.505 -1
19.507 -1
19.509 -2
19.511 -2
19.513 -1
19.514 -2
19.516 -1
19.518 -2
19.520 -2
19.522 -2
19.524 -2
19.526 -3
19.528 -3
19.530 -2
19.532 -3
19.533 -2
19.535 -2
19.537 -1
19.539 -1
19.541 -2
19.543 -2
19.545 -1
19.547 -0
19.549 -0
19.551 1
19.552 2
19.554 2
19.556 2
19.558 2
19.560 2
19.562 3
19.564 3
19.566 3
19.568 4
19.570 3
19.571 3
19.573 3
19.575 3
19.577 3
19.579 3
19.581 3
19.583 3
19.585 3
19.587 4
19.589 4
19.590 4
19.592 4
19.594 3
19.596 4
19.598 4
19.600 4
19.602 3
19.604 3
19.606 2
19.607 2
19.609 1
19.611 1
19.613 2
19.615 2
19.617 2
19.619 2
19.621 2
19.623 1
19.625 1
19.626 1
19.628 1
19.630 2
19.632 1
19.634 1
19.636 2
19.638 2
19.640 2
19.642 2
19.644 2
19.645 2
19.647 2
19.649 3
19.651 2
19.653 2
19.655 2
19.657 1
19.659 2
19.661 2
19.663 3
19.664 3
19.666 3
19.668 3
19.670 4
19.672 4
19.674 4
19.676 4
19.678 4
19.680 3
19.682 4
19.683 3
19.685 3
19.687 3
19.689 2
19.691 2
19.693 3
19.695 3
19.697 3
19.699 3
19.701 3
19.702 3
19.704 2
19.706 3
19.708 2
19.710 2
19.712 2
19.714 2
19.716 2
19.718 2
19.720 1
19.721 2
19.723 2
19.725 2
19.727 2
19.729 2
19.731 2
19.733 1
19.735 1
19.737 2
19.739 2
19.740 2
19.742 2
19.744 2
19.746 2
19.748 2
19.750 3
19.752 3
19.754 2
19.756 3
19.758 3
19.759 3
19.761 3
19.763 3
19.765 3
19.767 4
19.769 4
19.771 4
19.773 4
19.775 4
19.777 3
19.778 3
19.780 3
19.782 3
19.784 3
19.786 3
19.788 3
19.790 2
19.792 2
19.794 2
19.796 2
19.797 2
19.799 2
19.801 2
19.803 2
19.805 2
19.807 3
19.809 2
19.811 2
19.813 2
19.815 2
19.816 1
19.818 0
19.820 1
19.822 1
19.824 1
19.826 2
19.828 1
19.830 2
19.832 2
19.834 2
19.836 2
19.837 2
19.839 1
19.841 2
19.843 2
19.845 3
19.847 3
19.849 3
19.851 3
19.853 3
19.855 4
19.856 3
19.858 3
19.860 3
19.862 2
19.864 2
19.866 2
19.868 2
19.870 2
19.872 2
19.874 2
19.875 2
19.877 2
19.879 2
19.881 2
19.883 2
19.885 1
19.887 1
19.889 2
19.891 1
19.893 1
19.894 1
19.896 0
19.898 1
19.900 0
19.902 1
19.904 1
19.906 2
19.908 2
19.910 2
19.912 3
19.913 2
19.915 3
19.917 3
19.919 2
19.921 3
19.923 3
19.925 3
19.927 3
19.929 3
19.931 3
19.933 4
19.934 4
19.936 3
19.938 3
19.940 4
19.942 4
19.944 4
19.946 4
19.948 4
19.950 4
19.952 5
19.953 4
19.955 4
19.957 4
19.959 3
19.961 3
19.963 3
19.965 3
19.967 2
19.969 2
19.971 2
19.972 2
19.974 2
19.976 3
19.978 3
19.980 3
19.982 3
19.984 3
19.986 3
19.988 3
19.990 4
19.992 4
19.993 4
19.995 4
19.997 4
19.999 3
20.001 3
20.003 4
20.005 3
20.007 4
20.009 5
20.011 4
20.012 5
20.014 4
20.016 4
20.018 4
20.020 5
20.022 4
20.024 5
20.026 5
20.028 5
20.030 5
20.031 5
20.033 4
20.035 4
20.037 4
20.039 4
20.041 3
20.043 3
20.045 2
20.047 2
20.049 2
20.051 1
20.052 1
20.054 1
20.056 1
20.058 2
20.060 2
20.062 1
20.064 1
20.066 1
20.068 1
20.070 2
20.071 2
20.073 1
20.075 2
20.077 1
20.079 0
20.081 1
20.083 1
20.085 0
20.087 1
20.089 1
20.091 1
20.092 2
20.094 2
20.096 1
20.098 1
20.100 1
20.102 1
20.104 2
20.106 2
20.108 2
20.110 2
20.111 2
20.113 2
20.115 2
20.117 1
20.119 1
20.121 1
20.123 1
20.125 1
20.127 1
20.129 1
20.130 0
20.132 1
20.134 1
20.136 0
20.138 0
20.140 0
20.142 0
20.144 0
20.146 0
20.148 1
20.150 1
20.151 1
20.153 1
20.155 1
20.157 1
20.159 1
20.161 2
20.163 2
20.165 1
20.167 2
20.169 2
20.171 2
20.172 2
20.174 2
20.176 3
20.178 3
20.180 4
20.182 3
20.184 4
20.186 4
20.188 5
20.190 5
20.191 5
20.193 5
20.195 5
20.197 4
20.199 4
20.201 4
20.203 4
20.205 3
20.207 3
20.209 3
20.211 3
20.212 3
20.214 2
20.216 2
20.218 1
20.220 1
20.222 0
20.224 -0
20.226 -0
20.228 -0
20.230 -0
20.231 -0
20.233 -1
20.235 -0
20.237 -1
20.239 -1
20.241 -0
20.243 -0
20.245 -1
20.247 0
20.249 0
20.251 -0
20.252 -1
20.254 -0
20.256 -1
20.258 -1
20.260 -0
20.262 -0
20.264 1
20.266 1
20.268 1
20.270 1
20.272 1
20.273 1
20.275 2
20.277 2
20.279 1
20.281 1
20.283 1
20.285 1
20.287 1
20.289 1
20.291 0
20.292 -0
20.294 -0
20.296 -1
20.298 -0
20.300 -1
20.302 -1
20.304 -1
20.306 -0
20.308 -0
20.310 0
20.312 0
20.313 0
20.315 1
20.317 1
20.319 1
20.321 1
20.323 1
20.325 1
20.327 1
20.329 2
20.331 2
20.333 1
20.334 1
20.336 1
20.338 1
20.340 0
20.342 -0
20.344 -0
20.346 0
20.348 0
20.350 0
20.352 0
20.354 1
20.355 1
20.357 1
20.359 0
20.361 -0
20.363 0
20.365 0
20.367 -0
20.369 -0
20.371 -1
20.373 -1
20.375 -1
20.376 -1
20.378 -1
20.380 -1
20.382 -1
20.384 -1
20.386 -1
20.388 -1
20.390 -0
20.392 1
20.394 0
20.395 0
20.397 0
20.399 0
20.401 1
20.403 1
20.405 0
20.407 -1
20.409 -0
20.411 -0
20.413 0
20.415 0
20.416 0
20.418 0
20.420 1
20.422 -0
20.424 0
20.426 0
20.428 -0
20.430 1
20.432 2
20.434 2
20.436 2
20.437 3
20.439 3
20.441 3
20.443 3
20.445 3
20.447 3
20.449 4
20.451 3
20.453 3
20.455 3
20.457 2
20.458 3
20.460 3
20.462 2
20.464 2
20.466 2
20.468 1
20.470 2
20.472 2
20.474 1
20.476 1
20.478 2
20.479 1
20.481 0
20.483 0
20.485 0
20.487 0
20.489 -0
20.491 -1
20.493 -0
20.495 -1
20.497 -1
20.499 -0
20.500 -0
20.502 -0
20.504 0
20.506 0
20.508 -0
20.510 -0
20.512 0
20.514 0
20.516 1
20.518 1
20.520 1
20.521 1
20.523 1
20.525 1
20.527 2
20.529 2
20.531 2
20.533 2
20.535 2
20.537 2
20.539 2
20.541 2
20.542 2
20.544 2
20.546 2
20.548 2
20.550 2
20.552 2
20.554 2
20.556 1
20.558 2
20.560 1
20.562 1
20.563 1
20.565 1
20.567 1
20.569 2
20.571 2
20.573 2
20.575 2
20.577 2
20.579 2
20.581 2
20.583 2
20.585 2
20.586 2
20.588 1
20.590 2
20.592 2
20.594 2
20.596 1
20.598 1
20.600 0
20.602 0
20.604 0
20.606 -0
20.607 0
20.609 -0
20.611 -1
20.613 -1
20.615 -1
20.617 -1
20.619 -1
20.621 -1
20.623 -2
20.625 -2
20.627 -2
20.628 -2
20.630 -2
20.632 -2
20.634 -2
20.636 -2
20.638 -2
20.640 -2
20.642 -1
20.644 -1
20.646 -1
20.648 -0
20.649 -0
20.651 0
20.653 1
20.655 1
20.657 1
20.659 1
20.661 2
20.663 2
20.665 2
20.667 3
20.669 3
20.670 3
20.672 3
20.674 3
20.676 3
20.678 4
20.680 4
20.682 4
20.684 4
20.686 4
20.688 4
20.690 5
20.692 4
20.693 4
20.695 4
20.697 3
20.699 4
20.701 3
20.703 3
20.705 3
20.707 2
20.709 2
20.711 2
20.713 3
20.714 3
20.716 3
20.718 3
20.720 3
20.722 4
20.724 4
20.726 4
20.728 4
20.730 4
20.732 4
20.734 4
20.735 4
20.737 3
20.739 4
20.741 4
20.743 3
20.745 4
20.747 4
20.749 4
20.751 4
20.753 4
20.755 4
20.757 4
20.758 4
20.760 4
20.762 4
20.764 4
20.766 4
20.768 4
20.770 4
20.772 3
20.774 3
20.776 3
20.778 2
20.779 2
20.781 3
20.783 3
20.785 3
20.787 3
20.789 2
20.791 3
20.793 3
20.795 3
20.797 3
20.799 4
20.800 4
20.802 4
20.804 4
20.806 4
20.808 4
20.810 4
20.812 3
20.814 3
20.816 3
20.818 2
20.820 2
20.822 2
20.823 1
20.825 1
20.827 1
20.829 0
20.831 1
20.833 1
20.835 0
20.837 1
20.839 1
20.841 1
20.843 1
20.844 0
20.846 -0
20.848 -0
20.850 0
20.852 -0
20.854 0
20.856 0
20.858 -0
20.860 0
20.862 1
20.864 1
20.866 1
20.867 2
20.869 2
20.871 2
20.873 2
20.875 2
20.877 2
20.879 3
20.881 2
20.883 3
20.885 3
20.887 3
20.889 3
20.890 3
20.892 2
20.894 3
20.896 3
20.898 2
20.900 2
20.902 2
20.904 2
20.906 1
20.908 1
20.910 1
20.911 1
20.913 2
20.915 2
20.917 2
20.919 3
20.921 2
20.923 3
20.925 3
20.927 2
20.929 2
20.931 2
20.933 1
20.934 1
20.936 2
20.938 2
20.940 2
20.942 2
20.944 1
20.946 2
20.948 1
20.950 1
20.952 1
20.954 1
20.956 1
20.957 1
20.959 0
20.961 -0
20.963 -0
20.965 -0
20.967 -1
20.969 -1
20.971 0
20.973 -0
20.975 0
20.977 1
20.978 1
20.980 2
20.982 2
20.984 1
20.986 2
20.988 2
20.990 2
20.992 1
20.994 1
20.996 2
20.998 2
21.000 2
21.001 2
21.003 2
21.005 2
21.007 2
21.009 2
21.011 2
21.013 1
21.015 2
21.017 2
21.019 2
21.021 2
21.023 3
21.024 3
21.026 2
21.028 3
21.030 3
21.032 3
21.034 3
21.036 3
21.038 3
21.040 2
21.042 2
21.044 2
21.046 1
21.047 1
21.049 1
21.051 1
21.053 1
21.055 1
21.057 2
21.059 1
21.061 2
21.063 2
21.065 2
21.067 2
21.069 2
21.070 2
21.072 1
21.074 1
21.076 1
21.078 1
21.080 1
21.082 1
21.084 0
21.086 0
21.088 1
21.090 1
21.091 0
21.093 0
21.095 1
21.097 1
21.099 0
21.101 1
21.103 1
21.105 1
21.107 2
21.109 2
21.111 2
21.113 2
21.114 2
21.116 2
21.118 2
21.120 2
21.122 2
21.124 2
21.126 1
21.128 0
21.130 1
21.132 1
21.134 1
21.136 1
21.137 1
21.139 0
21.141 1
21.143 1
21.145 1
21.147 2
21.149 2
21.151 2
21.153 2
21.155 2
21.157 2
21.159 2
21.160 2
21.162 3
21.164 3
21.166 3
21.168 2
21.170 2
21.172 2
21.174 2
21.176 3
21.178 2
21.180 2
21.182 2
21.183 2
21.185 1
21.187 1
21.189 1
21.191 1
21.193 1
21.195 1
21.197 1
21.199 1
21.201 1
21.203 1
21.205 1
21.207 1
21.208 1
21.210 1
21.212 1
21.214 1
21.216 1
21.218 2
21.220 1
21.222 2
21.224 2
21.226 2
21.228 2
21.230 2
21.231 3
21.233 3
21.235 3
21.237 3
21.239 3
21.241 3
21.243 3
21.245 3
21.247 3
21.249 3
21.251 3
21.253 2
21.254 2
21.256 2
21.258 2
21.260 2
21.262 2
21.264 2
21.266 1
21.268 1
21.270 1
21.272 0
21.274 0
21.276 1
21.277 1
21.279 1
21.281 1
21.283 1
21.285 1
21.287 1
21.289 0
21.291 0
21.293 1
21.295 1
21.297 2
21.299 1
21.300 1
21.302 1
21.304 0
21.306 -0
21.308 0
21.310 0
21.312 0
21.314 0
21.316 0
21.318 0
21.320 0
21.322 -0
21.324 -0
21.325 -0
21.327 0
21.329 -0
21.331 -0
21.333 -1
21.335 -0
21.337 -0
21.339 -0
21.341 -0
21.343 1
21.345 1
21.347 0
21.348 1
21.350 1
21.352 1
21.354 2
21.356 2
21.358 2
21.360 3
21.362 4
21.364 4
21.366 4
21.368 4
21.370 4
21.371 4
21.373 3
21.375 3
21.377 3
21.379 3
21.381 3
21.383 3
21.385 2
21.387 2
21.389 2
21.391 2
21.393 1
21.395 2
21.396 2
21.398 1
21.400 2
21.402 2
21.404 1
21.406 1
21.408 1
21.410 0
21.412 1
21.414 1
21.416 -0
21.418 -0
21.419 0
21.421 1
21.423 1
21.425 1
21.427 0
21.429 1
21.431 1
21.433 2
21.435 2
21.437 2
21.439 1
21.441 2
21.443 2
21.444 2
21.446 2
21.448 3
21.450 3
21.452 3
21.454 2
21.456 2
21.458 2
21.460 3
21.462 2
21.464 2
21.466 2
21.467 2
21.469 2
21.471 2
21.473 2
21.475 1
21.477 1
21.479 1
21.481 1
21.483 1
21.485 1
21.487 1
21.489 1
21.491 1
21.492 1
21.494 2
21.496 2
21.498 2
21.500 2
21.502 2
21.504 2
21.506 2
21.508 2
21.510 1
21.512 0
21.514 -1
21.516 -1
21.517 -0
21.519 -1
21.521 -1
21.523 -1
21.525 -1
21.527 0
21.529 1
21.531 1
21.533 1
21.535 2
21.537 2
21.539 2
21.540 2
21.542 1
21.544 2
21.546 2
21.548 2
21.550 1
21.552 1
21.554 0
21.556 1
21.558 1
21.560 1
21.562 1
21.564 2
21.565 2
21.567 3
21.569 3
21.571 3
21.573 4
21.575 4
21.577 3
21.579 3
21.581 3
21.583 2
21.585 2
21.587 1
21.589 0
21.590 -0
21.592 -1
21.594 -2
21.596 -1
21.598 -1
21.600 -1
21.602 0
21.604 1
21.606 1
21.608 2
21.610 2
21.612 2
21.614 2
21.615 2
21.617 2
21.619 2
21.621 1
21.623 0
21.625 -0
21.627 -1
21.629 -1
21.631 -0
21.633 0
21.635 0
21.637 0
21.639 1
21.640 1
21.642 2
21.644 3
21.646 2
21.648 2
21.650 2
21.652 1
21.654 1
21.656 1
21.658 0
21.660 0
21.662 0
21.664 -0
21.665 -0
21.667 -0
21.669 -0
21.671 0
21.673 0
21.675 0
21.677 1
21.679 2
21.681 2
21.683 2
21.685 2
21.687 2
21.688 2
21.690 2
21.692 0
21.694 0
21.696 0
21.698 -1
21.700 -1
21.702 -1
21.704 -2
21.706 -2
21.708 -3
21.710 -4
21.712 -3
21.714 -2
21.715 -2
21.717 -2
21.719 -2
21.721 -2
21.723 -1
21.725 -1
21.727 -1
21.729 -1
21.731 -1
21.733 -1
21.735 -1
21.737 -1
21.739 -1
21.740 -1
21.742 -0
21.744 -1
21.746 -0
21.748 -0
21.750 -0
21.752 0
21.754 1
21.756 1
21.758 2
21.760 2
21.762 2
21.764 2
21.765 3
21.767 3
21.769 3
21.771 3
21.773 3
21.775 2
21.777 2
21.779 1
21.781 1
21.783 1
21.785 0
21.787 0
21.789 0
21.790 -0
21.792 -0
21.794 0
21.796 -0
21.798 -0
21.800 1
21.802 0
21.804 1
21.806 1
21.808 1
21.810 2
21.812 2
21.814 1
21.815 1
21.817 1
21.819 1
21.821 1
21.823 1
21.825 1
21.827 1
21.829 1
21.831 1
21.833 1
21.835 2
21.837 2
21.839 3
21.840 3
21.842 4
21.844 4
21.846 5
21.848 5
21.850 5
21.852 5
21.854 5
21.856 5
21.858 5
21.860 5
21.862 4
21.864 4
21.866 3
21.867 4
21.869 4
21.871 3
21.873 3
21.875 3
21.877 3
21.879 3
21.881 3
21.883 3
21.885 3
21.887 3
21.889 3
21.891 3
21.892 2
21.894 1
21.896 1
21.898 1
21.900 0
21.902 0
21.904 -0
21.906 0
21.908 -0
21.910 -0
21.912 0
21.914 0
21.916 0
21.918 0
21.919 0
21.921 1
21.923 1
21.925 1
21.927 2
21.929 1
21.931 2
21.933 2
21.935 2
21.937 2
21.939 2
21.941 1
21.943 1
21.944 1
21.946 1
21.948 1
21.950 1
21.952 1
21.954 1
21.956 2
21.958 1
21.960 1
21.962 1
21.964 1
21.966 2
21.968 2
21.970 2
21.971 2
21.973 2
21.975 2
21.977 2
21.979 2
21.981 1
21.983 1
21.985 1
21.987 1
21.989 2
21.991 1
21.993 1
21.995 1
21.996 1
21.998 1
22.000 1
22.002 1
22.004 1
22.006 1
22.008 1
22.010 1
22.012 2
22.014 2
22.016 2
22.018 2
22.020 2
22.022 2
22.023 1
22.025 1
22.027 0
22.029 -0
22.031 -0
22.033 -0
22.035 0
22.037 0
22.039 0
22.041 1
22.043 1
22.045 1
22.047 1
22.049 2
22.050 2
22.052 2
22.054 2
22.056 3
22.058 3
22.060 3
22.062 4
22.064 3
22.066 3
22.068 3
22.070 3
22.072 3
22.074 3
22.075 3
22.077 2
22.079 1
22.081 1
22.083 1
22.085 0
22.087 1
22.089 2
22.091 2
22.093 1
22.095 2
22.097 2
22.099 2
22.101 2
22.102 1
22.104 1
22.106 0
22.108 -0
22.110 -0
22.112 -1
22.114 -1
22.116 -1
22.118 -1
22.120 -1
22.122 0
22.124 0
22.126 1
22.128 1
22.129 2
22.131 2
22.133 3
22.135 3
22.137 4
22.139 4
22.141 4
22.143 4
22.145 4
22.147 5
22.149 5
22.151 4
22.153 4
22.155 4
22.156 4
22.158 4
22.160 4
22.162 3
22.164 3
22.166 3
22.168 3
22.170 4
22.172 4
22.174 4
22.176 4
22.178 4
22.180 4
22.182 3
22.183 3
22.185 3
22.187 3
22.189 2
22.191 2
22.193 2
22.195 1
22.197 2
22.199 2
22.201 1
22.203 2
22.205 2
22.207 2
22.209 2
22.210 2
22.212 2
22.214 3
22.216 3
22.218 3
22.220 3
22.222 3
22.224 2
22.226 2
22.228 2
22.230 2
22.232 2
22.234 2
22.236 2
22.237 1
22.239 1
22.241 1
22.243 1
22.245 1
22.247 0
22.249 0
22.251 1
22.253 1
22.255 1
22.257 1
22.259 1
22.261 1
22.263 1
22.265 0
22.266 0
22.268 0
22.270 -1
22.272 -0
22.274 -1
22.276 -1
22.278 0
22.280 1
22.282 0
22.284 0
22.286 1
22.288 1
22.290 1
22.292 2
22.293 2
22.295 3
22.297 3
22.299 3
22.301 3
22.303 3
22.305 3
22.307 3
22.309 3
22.311 3
22.313 3
22.315 2
22.317 2
22.319 2
22.320 2
22.322 2
22.324 3
22.326 3
22.328 3
22.330 3
22.332 3
22.334 2
22.336 3
22.338 2
22.340 2
22.342 1
22.344 1
22.346 1
22.348 1
22.349 0
22.351 -1
22.353 -2
22.355 -2
22.357 -3
22.359 -2
22.361 -1
22.363 -2
22.365 -1
22.367 -0
22.369 -1
22.371 -1
22.373 -0
22.375 -0
22.376 1
22.378 1
22.380 0
22.382 1
22.384 1
22.386 0
22.388 1
22.390 1
22.392 0
22.394 1
22.396 1
22.398 1
22.400 1
22.402 1
22.404 1
22.405 2
22.407 2
22.409 2
22.411 2
22.413 3
22.415 3
22.417 3
22.419 4
22.421 3
22.423 3
22.425 3
22.427 2
22.429 2
22.431 2
22.432 1
22.434 1
22.436 1
22.438 0
22.440 1
22.442 1
22.444 1
22.446 2
22.448 3
22.450 3
22.452 3
22.454 4
22.456 3
22.458 3
22.460 3
22.461 2
22.463 1
22.465 0
22.467 -1
22.469 -1
22.471 -1
22.473 -1
22.475 -1
22.477 -0
22.479 -0
22.481 0
22.483 1
22.485 2
22.487 2
22.489 2
22.490 2
22.492 2
22.494 1
22.496 -0
22.498 -1
22.500 -1
22.502 -2
22.504 -2
22.506 -2
22.508 -2
22.510 -2
22.512 -1
22.514 0
22.516 1
22.518 2
22.519 3
22.521 4
22.523 5
22.525 5
22.527 5
22.529 5
22.531 5
22.533 4
22.535 4
22.537 3
22.539 3
22.541 3
22.543 2
22.545 3
22.546 2
22.548 3
22.550 3
22.552 4
22.554 5
22.556 5
22.558 6
22.560 7
22.562 7
22.564 6
22.566 5
22.568 5
22.570 4
22.572 3
22.574 2
22.575 1
22.577 0
22.579 1
22.581 0
22.583 0
22.585 -0
22.587 1
22.589 1
22.591 2
22.593 4
22.595 4
22.597 5
22.599 6
22.601 6
22.603 5
22.604 5
22.606 4
22.608 4
22.610 4
22.612 3
22.614 3
22.616 2
22.618 2
22.620 2
22.622 2
22.624 1
22.626 2
22.628 2
22.630 2
22.632 2
22.634 2
22.635 1
22.637 1
22.639 0
22.641 -1
22.643 -1
22.645 -1
22.647 -2
22.649 -2
22.651 -3
22.653 -4
22.655 -4
22.657 -3
22.659 -4
22.661 -4
22.663 -3
22.664 -3
22.666 -1
22.668 -1
22.670 -1
22.672 -1
22.674 -0
22.676 1
22.678 1
22.680 1
22.682 1
22.684 1
22.686 2
22.688 2
22.690 2
22.692 2
22.693 2
22.695 2
22.697 2
22.699 2
22.701 2
22.703 1
22.705 1
22.707 1
22.709 1
22.711 1
22.713 1
22.715 2
22.717 1
22.719 1
22.721 2
22.722 2
22.724 3
22.726 3
22.728 2
22.730 2
22.732 2
22.734 1
22.736 2
22.738 2
22.740 2
22.742 2
22.744 2
22.746 3
22.748 3
22.750 4
22.752 5
22.753 5
22.755 6
22.757 7
22.759 7
22.761 7
22.763 7
22.765 7
22.767 6
22.769 5
22.771 5
22.773 4
22.775 3
22.777 3
22.779 2
22.781 2
22.782 1
22.784 1
22.786 1
22.788 1
22.790 1
22.792 1
22.794 2
22.796 2
22.798 1
22.800 1
22.802 1
22.804 0
22.806 -0
22.808 -0
22.810 -1
22.812 -1
22.813 -1
22.815 -2
22.817 -2
22.819 -2
22.821 -1
22.823 -0
22.825 1
22.827 2
22.829 3
22.831 4
22.833 5
22.835 5
22.837 5
22.839 5
22.841 5
22.843 4
22.844 4
22.846 4
22.848 3
22.850 2
22.852 1
22.854 2
22.856 1
22.858 2
22.860 2
22.862 2
22.864 2
22.866 2
22.868 1
22.870 2
22.872 2
22.874 2
22.875 2
22.877 1
22.879 0
22.881 0
22.883 -0
22.885 -1
22.887 -1
22.889 -1
22.891 -1
22.893 -1
22.895 -0
22.897 -0
22.899 0
22.901 1
22.903 1
22.904 1
22.906 2
22.908 2
22.910 3
22.912 3
22.914 3
22.916 3
22.918 3
22.920 2
22.922 2
22.924 2
22.926 2
22.928 2
22.930 2
22.932 2
22.934 2
22.935 3
22.937 3
22.939 3
22.941 4
22.943 4
22.945 4
22.947 4
22.949 4
22.951 4
22.953 4
22.955 3
22.957 4
22.959 4
22.961 4
22.963 3
22.965 3
22.966 3
22.968 3
22.970 3
22.972 2
22.974 2
22.976 2
22.978 2
22.980 2
22.982 2
22.984 2
22.986 2
22.988 2
22.990 1
22.992 1
22.994 1
22.996 1
22.998 2
22.999 1
23.001 1
23.003 0
23.005 1
23.007 -0
23.009 1
23.011 1
23.013 0
23.015 0
23.017 0
23.019 0
23.021 1
23.023 1
23.025 -0
23.027 0
23.029 1
23.030 -0
23.032 0
23.034 0
23.036 1
23.038 1
23.040 2
23.042 1
23.044 1
23.046 1
23.048 1
23.050 2
23.052 2
23.054 1
23.056 2
23.058 2
23.060 1
23.061 2
23.063 2
23.065 1
23.067 1
23.069 2
23.071 2
23.073 2
23.075 3
23.077 3
23.079 2
23.081 3
23.083 3
23.085 3
23.087 2
23.089 2
23.091 2
23.093 2
23.094 2
23.096 2
23.098 3
23.100 2
23.102 1
23.104 2
23.106 1
23.108 1
23.110 2
23.112 2
23.114 2
23.116 3
23.118 2
23.120 2
23.122 3
23.124 2
23.125 3
23.127 3
23.129 3
23.131 3
23.133 4
23.135 3
23.137 3
23.139 3
23.141 3
23.143 2
23.145 3
23.147 2
23.149 2
23.151 2
23.153 2
23.155 2
23.157 2
23.158 2
23.160 3
23.162 3
23.164 2
23.166 2
23.168 3
23.170 3
23.172 2
23.174 2
23.176 3
23.178 4
23.180 4
23.182 4
23.184 4
23.186 4
23.188 4
23.190 3
23.191 3
23.193 3
23.195 3
23.197 3
23.199 3
23.201 3
23.203 4
23.205 3
23.207 3
23.209 3
23.211 3
23.213 4
23.215 4
23.217 5
23.219 5
23.221 4
23.222 3
23.224 3
23.226 3
23.228 3
23.230 2
23.232 2
23.234 2
23.236 2
23.238 2
23.240 2
23.242 2
23.244 2
23.246 3
23.248 3
23.250 3
23.252 3
23.254 3
23.255 3
23.257 3
23.259 3
23.261 3
23.263 3
23.265 3
23.267 2
23.269 1
23.271 1
23.273 1
23.275 0
23.277 -0
23.279 -0
23.281 -0
23.283 0
23.285 1
23.287 1
23.288 1
23.290 2
23.292 2
23.294 1
23.296 2
23.298 2
23.300 3
23.302 3
23.304 3
23.306 3
23.308 4
23.310 3
23.312 3
23.314 3
23.316 3
23.318 3
23.320 3
23.322 3
23.323 3
23.325 3
23.327 3
23.329 3
23.331 3
23.333 3
23.335 3
23.337 3
23.339 3
23.341 3
23.343 2
23.345 1
23.347 1
23.349 0
23.351 -1
23.353 -2
23.355 -2
23.356 -2
23.358 -1
23.360 -1
23.362 -2
23.364 -1
23.366 -1
23.368 -1
23.370 -1
23.372 -0
23.374 -1
23.376 -1
23.378 -1
23.380 -1
23.382 -1
23.384 -0
23.386 -0
23.388 -0
23.389 1
23.391 0
23.393 0
23.395 1
23.397 0
23.399 1
23.401 1
23.403 1
23.405 2
23.407 2
23.409 1
23.411 2
23.413 2
23.415 2
23.417 2
23.419 2
23.421 2
23.423 2
23.424 2
23.426 2
23.428 2
23.430 1
23.432 1
23.434 1
23.436 1
23.438 1
23.440 1
23.442 2
23.444 2
23.446 2
23.448 2
23.450 2
23.452 2
23.454 3
23.456 3
23.458 3
23.459 3
23.461 3
23.463 3
23.465 2
23.467 2
23.469 2
23.471 2
23.473 2
23.475 2
23.477 2
23.479 2
23.481 2
23.483 2
23.485 2
23.487 3
23.489 3
23.491 3
23.492 3
23.494 4
23.496 4
23.498 4
23.500 4
23.502 3
23.504 3
23.506 3
23.508 2
23.510 2
23.512 2
23.514 1
23.516 0
23.518 0
23.520 -0
23.522 0
23.524 0
23.526 0
23.527 1
23.529 0
23.531 -0
23.533 -0
23.535 -0
23.537 -1
23.539 1
23.541 -0
23.543 -0
23.545 -0
23.547 -0
23.549 -1
23.551 -1
23.553 -1
23.555 -2
23.557 -1
23.559 -1
23.561 -1
23.562 -0
23.564 -0
23.566 -0
23.568 -0
23.570 1
23.572 1
23.574 2
23.576 3
23.578 3
23.580 3
23.582 4
23.584 4
23.586 3
23.588 3
23.590 3
23.592 3
23.594 3
23.596 2
23.598 3
23.599 3
23.601 2
23.603 2
23.605 3
23.607 3
23.609 3
23.611 3
23.613 3
23.615 3
23.617 3
23.619 2
23.621 2
23.623 2
23.625 2
23.627 2
23.629 3
23.631 2
23.633 2
23.634 2
23.636 2
23.638 1
23.640 1
23.642 1
23.644 0
23.646 1
23.648 1
23.650 1
23.652 1
23.654 1
23.656 1
23.658 2
23.660 3
23.662 3
23.664 3
23.666 2
23.668 2
23.669 3
23.671 3
23.673 2
23.675 2
23.677 2
23.679 2
23.681 2
23.683 2
23.685 2
23.687 3
23.689 2
23.691 2
23.693 2
23.695 2
23.697 2
23.699 2
23.701 2
23.703 2
23.705 2
23.706 2
23.708 2
23.710 2
23.712 2
23.714 2
23.716 2
23.718 1
23.720 1
23.722 1
23.724 0
23.726 1
23.728 0
23.730 0
23.732 1
23.734 1
23.736 1
23.738 1
23.740 2
23.742 2
23.743 2
23.745 2
23.747 2
23.749 2
23.751 1
23.753 1
23.755 1
23.757 1
23.759 1
23.761 1
23.763 1
23.765 1
23.767 1
23.769 1
23.771 0
23.773 1
23.775 0
23.777 -0
23.779 0
23.780 1
23.782 0
23.784 0
23.786 0
23.788 0
23.790 0
23.792 0
23.794 -1
23.796 -0
23.798 -0
23.800 -1
23.802 -0
23.804 -0
23.806 -1
23.808 -0
23.810 -0
23.812 -1
23.814 0
23.816 0
23.817 1
23.819 1
23.821 1
23.823 2
23.825 2
23.827 2
23.829 2
23.831 3
23.833 2
23.835 2
23.837 2
23.839 2
23.841 2
23.843 2
23.845 3
23.847 3
23.849 3
23.851 3
23.853 4
23.854 4
23.856 4
23.858 4
23.860 4
23.862 4
23.864 4
23.866 4
23.868 4
23.870 4
23.872 3
23.874 4
23.876 3
23.878 3
23.880 3
23.882 3
23.884 3
23.886 3
23.888 3
23.890 3
23.891 4
23.893 3
23.895 3
23.897 3
23.899 3
23.901 3
23.903 3
23.905 2
23.907 2
23.909 2
23.911 2
23.913 2
23.915 2
23.917 2
23.919 2
23.921 1
23.923 -0
23.925 0
23.927 0
23.929 -0
23.930 -0
23.932 -0
23.934 -0
23.936 -1
23.938 -1
23.940 -1
23.942 -1
23.944 -1
23.946 -1
23.948 -1
23.950 -1
23.952 -1
23.954 -1
23.956 -1
23.958 -1
23.960 -1
23.962 -0
23.964 -0
23.966 0
23.967 -0
23.969 0
23.971 1
23.973 1
23.975 1
23.977 1
23.979 2
23.981 2
23.983 1
23.985 2
23.987 2
23.989 2
23.991 2
23.993 2
23.995 2
23.997 2
23.999 3
24.001 2
24.003 3
24.005 3
24.006 2
24.008 2
24.010 1
24.012 1
24.014 2
24.016 2
24.018 1
24.020 1
24.022 1
24.024 1
24.026 1
24.028 2
24.030 2
24.032 2
24.034 1
24.036 2
24.038 2
24.040 2
24.042 2
24.044 1
24.045 1
24.047 2
24.049 1
24.051 1
24.053 1
24.055 1
24.057 0
24.059 1
24.061 1
24.063 1
24.065 1
24.067 1
24.069 1
24.071 1
24.073 1
24.075 1
24.077 1
24.079 1
24.081 1
24.083 0
24.084 0
24.086 0
24.088 0
24.090 0
24.092 0
24.094 -0
24.096 -1
24.098 -1
24.100 -0
24.102 0
24.104 0
24.106 0
24.108 -0
24.110 0
24.112 1
24.114 1
24.116 1
24.118 1
24.120 1
24.122 0
24.124 0
24.125 0
24.127 -0
24.129 -0
24.131 -0
24.133 -0
24.135 -0
24.137 -1
24.139 -1
24.141 -0
24.143 -0
24.145 -0
24.147 -0
24.149 0
24.151 0
24.153 1
24.155 1
24.157 -0
24.159 -0
24.161 0
24.163 -0
24.164 -0
24.166 0
24.168 0
24.170 0
24.172 0
24.174 0
24.176 1
24.178 2
24.180 2
24.182 1
24.184 2
24.186 2
24.188 3
24.190 4
24.192 3
24.194 4
24.196 4
24.198 4
24.200 5
24.202 6
24.204 5
24.205 5
24.207 5
24.209 5
24.211 4
24.213 4
24.215 5
24.217 5
24.219 5
24.221 5
24.223 4
24.225 5
24.227 4
24.229 5
24.231 4
24.233 4
24.235 4
24.237 3
24.239 3
24.241 3
24.243 3
24.245 2
24.246 2
24.248 2
24.250 2
24.252 2
24.254 2
24.256 1
24.258 2
24.260 2
24.262 2
24.264 2
24.266 2
24.268 1
24.270 2
24.272 1
24.274 2
24.276 2
24.278 3
24.280 2
24.282 2
24.284 3
24.286 3
24.288 2
24.289 3
24.291 2
24.293 2
24.295 2
24.297 2
24.299 3
24.301 2
24.303 3
24.305 3
24.307 3
24.309 2
24.311 2
24.313 2
24.315 2
24.317 2
24.319 2
24.321 2
24.323 2
24.325 2
24.327 2
24.329 2
24.330 2
24.332 2
24.334 2
24.336 2
24.338 2
24.340 2
24.342 2
24.344 2
24.346 2
24.348 2
24.350 1
24.352 1
24.354 1
24.356 0
24.358 0
24.360 0
24.362 -0
24.364 0
24.366 0
24.368 0
24.370 1
24.372 1
24.373 1
24.375 1
24.377 1
24.379 1
24.381 1
24.383 2
24.385 2
24.387 3
24.389 3
24.391 2
24.393 3
24.395 3
24.397 4
24.399 3
24.401 4
24.403 4
24.405 4
24.407 5
24.409 4
24.411 4
24.413 4
24.415 4
24.416 5
24.418 4
24.420 4
24.422 4
24.424 4
24.426 3
24.428 3
24.430 3
24.432 3
24.434 3
24.436 3
24.438 2
24.440 2
24.442 2
24.444 1
24.446 1
24.448 1
24.450 1
24.452 2
24.454 2
24.456 2
24.458 1
24.459 1
24.461 -0
24.463 -0
24.465 -0
24.467 -0
24.469 -1
24.471 -0
24.473 0
24.475 1
24.477 1
24.479 0
24.481 1
24.483 0
24.485 -0
24.487 -0
24.489 -1
24.491 -1
24.493 -1
24.495 -2
24.497 -2
24.499 -2
24.501 -1
24.502 -2
24.504 -1
24.506 -1
24.508 -2
24.510 -1
24.512 -1
24.514 -1
24.516 -0
24.518 0
24.520 -0
24.522 0
24.524 0
24.526 -0
24.528 0
24.530 1
24.532 -0
24.534 0
24.536 1
24.538 1
24.540 0
24.542 0
24.544 0
24.546 0
24.547 -0
24.549 -1
24.551 -0
24.553 0
24.555 -0
24.557 -0
24.559 0
24.561 0
24.563 1
24.565 1
24.567 0
24.569 0
24.571 0
24.573 -0
24.575 0
24.577 0
24.579 0
24.581 1
24.583 2
24.585 1
24.587 1
24.589 2
24.591 1
24.592 1
24.594 2
24.596 2
24.598 3
24.600 3
24.602 2
24.604 3
24.606 3
24.608 2
24.610 3
24.612 3
24.614 3
24.616 4
24.618 3
24.620 3
24.622 3
24.624 4
24.626 4
24.628 4
24.630 4
24.632 4
24.634 4
24.636 4
24.637 4
24.639 5
24.641 5
24.643 4
24.645 4
24.647 4
24.649 4
24.651 4
24.653 4
24.655 5
24.657 5
24.659 4
24.661 4
24.663 4
24.665 4
24.667 4
24.669 4
24.671 4
24.673 3
24.675 3
24.677 3
24.679 3
24.681 2
24.682 3
24.684 2
24.686 2
24.688 2
24.690 1
24.692 1
24.694 1
24.696 1
24.698 2
24.700 2
24.702 2
24.704 2
24.706 2
24.708 1
24.710 1
24.712 1
24.714 1
24.716 1
24.718 1
24.720 1
24.722 1
24.724 1
24.726 1
24.728 2
24.729 2
24.731 1
24.733 2
24.735 3
24.737 2
24.739 3
24.741 3
24.743 3
24.745 3
24.747 3
24.749 3
24.751 4
24.753 4
24.755 4
24.757 4
24.759 5
24.761 5
24.763 5
24.765 5
24.767 5
24.769 5
24.771 4
24.773 4
24.775 4
24.776 4
24.778 4
24.780 4
24.782 3
24.784 3
24.786 3
24.788 2
24.790 1
24.792 2
24.794 1
24.796 0
24.798 -0
24.800 0
24.802 -0
24.804 0
24.806 0
24.808 1
24.810 1
24.812 1
24.814 1
24.816 2
24.818 1
24.820 1
24.822 1
24.823 2
24.825 2
24.827 2
24.829 2
24.831 3
24.833 3
24.835 3
24.837 3
24.839 3
24.841 4
24.843 4
24.845 4
24.847 5
24.849 5
24.851 5
24.853 5
24.855 4
24.857 5
24.859 5
24.861 4
24.863 4
24.865 4
24.867 4
24.869 4
24.871 3
24.872 2
24.874 3
24.876 3
24.878 2
24.880 2
24.882 3
24.884 3
24.886 3
24.888 3
24.890 3
24.892 3
24.894 3
24.896 2
24.898 3
24.900 2
24.902 1
24.904 1
24.906 1
24.908 0
24.910 0
24.912 0
24.914 0
24.916 0
24.918 -0
24.920 -1
24.921 -1
24.923 -1
24.925 -1
24.927 -1
24.929 -1
24.931 -1
24.933 -1
24.935 -0
24.937 -0
24.939 0
24.941 0
24.943 0
24.945 1
24.947 1
24.949 1
24.951 1
24.953 2
24.955 2
24.957 2
24.959 3
24.961 2
24.963 2
24.965 2
24.967 3
24.969 3
24.971 4
24.972 3
24.974 3
24.976 4
24.978 3
24.980 4
24.982 4
24.984 5
24.986 4
24.988 5
24.990 4
24.992 4
24.994 5
24.996 4
24.998 4
25.000 4
25.002 3
25.004 3
25.006 2
25.008 2
25.010 2
25.012 1
25.014 1
25.016 1
25.018 2
25.020 1
25.021 1
25.023 1
25.025 2
25.027 2
25.029 2
25.031 2
25.033 2
25.035 2
25.037 2
25.039 2
25.041 1
25.043 1
25.045 1
25.047 1
25.049 1
25.051 0
25.053 1
25.055 1
25.057 1
25.059 1
25.061 1
25.063 1
25.065 2
25.067 3
25.069 3
25.071 4
25.073 4
25.074 5
25.076 5
25.078 5
25.080 5
25.082 5
25.084 5
25.086 5
25.088 5
25.090 5
25.092 5
25.094 4
25.096 4
25.098 5
25.100 5
25.102 4
25.104 4
25.106 4
25.108 4
25.110 4
25.112 4
25.114 4
25.116 4
25.118 4
25.120 3
25.122 3
25.124 3
25.125 2
25.127 2
25.129 2
25.131 1
25.133 1
25.135 1
25.137 0
25.139 -0
25.141 -0
25.143 -0
25.145 -0
25.147 -0
25.149 -0
25.151 -0
25.153 0
25.155 0
25.157 1
25.159 1
25.161 2
25.163 2
25.165 2
25.167 2
25.169 2
25.171 2
25.173 2
25.175 3
25.177 3
25.178 2
25.180 3
25.182 3
25.184 3
25.186 3
25.188 4
25.190 4
25.192 4
25.194 4
25.196 4
25.198 5
25.200 5
25.202 5
25.204 5
25.206 4
25.208 4
25.210 3
25.212 4
25.214 3
25.216 3
25.218 3
25.220 3
25.222 2
25.224 2
25.226 2
25.228 2
25.230 2
25.232 2
25.233 1
25.235 1
25.237 1
25.239 1
25.241 2
25.243 1
25.245 2
25.247 2
25.249 2
25.251 3
25.253 3
25.255 2
25.257 3
25.259 3
25.261 2
25.263 2
25.265 2
25.267 2
25.269 3
25.271 3
25.273 3
25.275 3
25.277 2
25.279 3
25.281 2
25.283 3
25.285 2
25.287 2
25.288 2
25.290 1
25.292 1
25.294 1
25.296 1
25.298 1
25.300 1
25.302 1
25.304 0
25.306 0
25.308 0
25.310 0
25.312 -0
25.314 -0
25.316 -0
25.318 -0
25.320 -1
25.322 -1
25.324 -1
25.326 -1
25.328 -1
25.330 -0
25.332 -0
25.334 -0
25.336 -0
25.338 -0
25.340 1
25.342 0
25.343 0
25.345 1
25.347 1
25.349 -0
25.351 -0
25.353 -0
25.355 0
25.357 1
25.359 1
25.361 1
25.363 2
25.365 2
25.367 1
25.369 2
25.371 2
25.373 3
25.375 3
25.377 3
25.379 3
25.381 3
25.383 3
25.385 3
25.387 4
25.389 3
25.391 3
25.393 3
25.395 3
25.397 3
25.399 3
25.400 3
25.402 2
25.404 2
25.406 2
25.408 2
25.410 1
25.412 1
25.414 0
25.416 0
25.418 1
25.420 1
25.422 -0
25.424 -0
25.426 -1
25.428 -1
25.430 -1
25.432 -1
25.434 -1
25.436 -1
25.438 -2
25.440 -2
25.442 -1
25.444 -1
25.446 -0
25.448 -0
25.450 -0
25.452 1
25.454 1
25.456 1
25.458 2
25.459 2
25.461 2
25.463 3
25.465 3
25.467 3
25.469 3
25.471 4
25.473 4
25.475 5
25.477 5
25.479 5
25.481 6
25.483 6
25.485 6
25.487 6
25.489 6
25.491 6
25.493 6
25.495 6
25.497 6
25.499 6
25.501 6
25.503 6
25.505 5
25.507 6
25.509 5
25.511 5
25.513 4
25.515 4
25.517 5
25.518 4
25.520 3
25.522 4
25.524 3
25.526 3
25.528 2
25.530 2
25.532 2
25.534 2
25.536 2
25.538 1
25.540 1
25.542 1
25.544 1
25.546 0
25.548 1
25.550 -0
25.552 0
25.554 0
25.556 -0
25.558 0
25.560 0
25.562 -0
25.564 -0
25.566 0
25.568 0
25.570 1
25.572 1
25.574 1
25.576 1
25.578 1
25.579 1
25.581 1
25.583 1
25.585 1
25.587 1
25.589 1
25.591 2
25.593 2
25.595 2
25.597 1
25.599 1
25.601 1
25.603 0
25.605 0
25.607 -0
25.609 -1
25.611 -1
25.613 -1
25.615 -1
25.617 -1
25.619 -1
25.621 -2
25.623 -2
25.625 -3
25.627 -3
25.629 -3
25.631 -3
25.633 -3
25.635 -3
25.637 -2
25.639 -3
25.640 -2
25.642 -2
25.644 -2
25.646 -1
25.648 -0
25.650 -0
25.652 1
25.654 2
25.656 2
25.658 3
25.660 3
25.662 3
25.664 3
25.666 3
25.668 3
25.670 3
25.672 4
25.674 3
25.676 4
25.678 4
25.680 4
25.682 4
25.684 3
25.686 3
25.688 2
25.690 2
25.692 2
25.694 1
25.696 1
25.698 1
25.700 1
25.702 1
25.703 1
25.705 1
25.707 1
25.709 0
25.711 -1
25.713 -1
25.715 -2
25.717 -2
25.719 -2
25.721 -2
25.723 -2
25.725 -1
25.727 -2
25.729 -1
25.731 -1
25.733 -1
25.735 0
25.737 0
25.739 0
25.741 0
25.743 1
25.745 -0
25.747 0
25.749 0
25.751 -1
25.753 -0
25.755 -1
25.757 -1
25.759 -1
25.761 -1
25.763 -1
25.765 -1
25.767 -0
25.768 -0
25.770 0
25.772 0
25.774 0
25.776 -0
25.778 0
25.780 0
25.782 1
25.784 1
25.786 2
25.788 2
25.790 2
25.792 2
25.794 2
25.796 2
25.798 2
25.800 2
25.802 2
25.804 2
25.806 2
25.808 2
25.810 2
25.812 2
25.814 2
25.816 2
25.818 2
25.820 2
25.822 1
25.824 2
25.826 2
25.828 2
25.830 2
25.832 2
25.834 2
25.835 1
25.837 1
25.839 1
25.841 1
25.843 1
25.845 0
25.847 0
25.849 1
25.851 1
25.853 1
25.855 2
25.857 3
25.859 3
25.861 3
25.863 3
25.865 3
25.867 2
25.869 3
25.871 3
25.873 4
25.875 4
25.877 4
25.879 3
25.881 3
25.883 3
25.885 3
25.887 3
25.889 3
25.891 3
25.893 3
25.895 3
25.897 3
25.899 3
25.901 3
25.903 3
25.904 2
25.906 2
25.908 2
25.910 2
25.912 3
25.914 3
25.916 3
25.918 3
25.920 3
25.922 3
25.924 3
25.926 3
25.928 3
25.930 3
25.932 3
25.934 3
25.936 4
25.938 4
25.940 4
25.942 4
25.944 5
25.946 5
25.948 4
25.950 4
25.952 4
25.954 4
25.956 4
25.958 3
25.960 4
25.962 3
25.964 3
25.966 3
25.968 3
25.970 2
25.972 2
25.973 2
25.975 2
25.977 2
25.979 2
25.981 2
25.983 2
25.985 1
25.987 1
25.989 1
25.991 1
25.993 -0
25.995 -0
25.997 0
25.999 0
26.001 1
26.003 1
26.005 0
26.007 1
26.009 1
26.011 0
26.013 0
26.015 1
26.017 1
26.019 1
26.021 2
26.023 2
26.025 3
26.027 3
26.029 3
26.031 2
26.033 3
26.035 3
26.037 3
26.039 4
26.041 5
26.043 5
26.045 5
26.046 5
26.048 5
26.050 6
26.052 6
26.054 6
26.056 6
26.058 6
26.060 6
26.062 6
26.064 6
26.066 6
26.068 6
26.070 6
26.072 5
26.074 5
26.076 5
26.078 4
26.080 4
26.082 3
26.084 4
26.086 4
26.088 4
26.090 4
26.092 4
26.094 3
26.096 4
26.098 4
26.100 4
26.102 4
26.104 5
26.106 4
26.108 4
26.110 4
26.112 4
26.114 4
26.116 4
26.118 3
26.120 2
26.121 3
26.123 4
26.125 4
26.127 4
26.129 4
26.131 5
26.133 4
26.135 4
26.137 4
26.139 4
26.141 4
26.143 4
26.145 3
26.147 3
26.149 3
26.151 2
26.153 1
26.155 2
26.157 1
26.159 1
26.161 1
26.163 0
26.165 0
26.167 0
26.169 0
26.171 0
26.173 1
26.175 1
26.177 -1
26.179 -0
26.181 0
26.183 0
26.185 0
26.187 1
26.189 0
26.191 0
26.193 -0
26.195 -0
26.197 -0
26.198 -0
26.200 -1
26.202 -0
26.204 0
26.206 1
26.208 1
26.210 1
26.212 2
26.214 3
26.216 3
26.218 3
26.220 4
26.222 4
26.224 3
26.226 3
26.228 3
26.230 3
26.232 4
26.234 3
26.236 3
26.238 3
26.240 3
26.242 3
26.244 3
26.246 3
26.248 3
26.250 2
26.252 2
26.254 2
26.256 2
26.258 2
26.260 1
26.262 1
26.264 1
26.266 0
26.268 1
26.270 1
26.272 1
26.274 0
26.276 1
26.278 0
26.279 -0
26.281 -0
26.283 -1
26.285 -1
26.287 -1
26.289 -1
26.291 -1
26.293 -0
26.295 -1
26.297 -1
26.299 -1
26.301 -1
26.303 -1
26.305 -1
26.307 -1
26.309 -1
26.311 -2
26.313 -2
26.315 -2
26.317 -2
26.319 -2
26.321 -2
26.323 -1
26.325 -2
26.327 -1
26.329 -2
26.331 -2
26.333 -1
26.335 -1
26.337 -1
26.339 -1
26.341 -1
26.343 -1
26.345 0
26.347 1
26.349 1
26.351 2
26.353 3
26.355 3
26.357 4
26.359 4
26.361 4
26.362 5
26.364 5
26.366 6
26.368 6
26.370 7
26.372 6
26.374 7
26.376 7
26.378 7
26.380 7
26.382 6
26.384 6
26.386 6
26.388 6
26.390 6
26.392 6
26.394 6
26.396 5
26.398 5
26.400 4
26.402 3
26.404 4
26.406 3
26.408 3
26.410 3
26.412 2
26.414 2
26.416 1
26.418 1
26.420 0
26.422 0
26.424 1
26.426 -1
26.428 -0
26.430 -0
26.432 -0
26.434 0
26.436 1
26.438 0
26.440 1
26.442 1
26.444 1
26.446 1
26.448 1
26.449 2
26.451 2
26.453 2
26.455 2
26.457 2
26.459 2
26.461 1
26.463 1
26.465 1
26.467 1
26.469 1
26.471 2
26.473 1
26.475 2
26.477 2
26.479 2
26.481 2
26.483 2
26.485 2
26.487 2
26.489 2
26.491 1
26.493 1
26.495 2
26.497 1
26.499 2
26.501 2
26.503 2
26.505 2
26.507 2
26.509 1
26.511 1
26.513 1
26.515 1
26.517 0
26.519 0
26.521 -0
26.523 0
26.525 -0
26.527 -0
26.529 -0
26.531 0
26.533 0
26.535 0
26.537 0
26.539 -0
26.540 0
26.542 -0
26.544 -0
26.546 -0
26.548 0
26.550 0
26.552 1
26.554 1
26.556 1
26.558 1
26.560 1
26.562 1
26.564 2
26.566 2
26.568 2
26.570 2
26.572 2
26.574 2
26.576 2
26.578 3
26.580 2
26.582 3
26.584 3
26.586 3
26.588 3
26.590 2
26.592 2
26.594 2
26.596 2
26.598 2
26.600 2
26.602 2
26.604 1
26.606 2
26.608 2
26.610 2
26.612 2
26.614 2
26.616 2
26.618 2
26.620 2
26.622 2
26.624 2
26.626 2
26.628 2
26.630 1
26.632 2
26.634 1
26.635 2
26.637 3
26.639 3
26.641 3
26.643 3
26.645 3
26.647 3
26.649 3
26.651 3
26.653 3
26.655 3
26.657 2
26.659 3
26.661 2
26.663 2
26.665 2
26.667 2
26.669 1
26.671 1
26.673 1
26.675 1
26.677 0
26.679 1
26.681 1
26.683 1
26.685 1
26.687 1
26.689 2
26.691 2
26.693 2
26.695 2
26.697 1
26.699 1
26.701 1
26.703 1
26.705 1
26.707 1
26.709 1
26.711 1
26.713 2
26.715 2
26.717 2
26.719 3
26.721 3
26.723 3
26.725 4
26.727 5
26.729 4
26.731 4
26.733 4
26.735 4
26.736 4
26.738 4
26.740 4
26.742 4
26.744 4
26.746 3
26.748 3
26.750 3
26.752 3
26.754 2
26.756 2
26.758 2
26.760 2
26.762 3
26.764 3
26.766 3
26.768 2
26.770 2
26.772 2
26.774 2
26.776 3
26.778 3
26.780 3
26.782 2
26.784 2
26.786 2
26.788 1
26.790 2
26.792 2
26.794 2
26.796 2
26.798 2
26.800 2
26.802 3
26.804 3
26.806 2
26.808 2
26.810 1
26.812 1
26.814 1
26.816 1
26.818 1
26.820 1
26.822 1
26.824 0
26.826 1
26.828 2
26.830 2
26.832 2
26.834 3
26.836 2
26.838 3
26.840 3
26.842 3
26.844 4
26.845 4
26.847 4
26.849 5
26.851 6
26.853 5
26.855 5
26.857 5
26.859 4
26.861 5
26.863 5
26.865 6
26.867 6
26.869 6
26.871 6
26.873 6
26.875 5
26.877 5
26.879 5
26.881 5
26.883 5
26.885 5
26.887 4
26.889 4
26.891 4
26.893 4
26.895 3
26.897 3
26.899 3
26.901 3
26.903 3
26.905 3
26.907 3
26.909 3
26.911 3
26.913 3
26.915 3
26.917 2
26.919 1
26.921 1
26.923 1
26.925 1
26.927 1
26.929 2
26.931 0
26.933 0
26.935 0
26.937 0
26.939 0
26.941 0
26.943 0
26.945 -1
26.947 -1
26.949 -2
26.951 -1
26.953 -2
26.955 -1
26.957 -1
26.959 -1
26.960 -1
26.962 -1
26.964 -1
26.966 -1
26.968 -1
26.970 0
26.972 -1
26.974 -0
26.976 0
26.978 -0
26.980 0
26.982 -0
26.984 -0
26.986 0
26.988 1
26.990 1
26.992 1
26.994 0
26.996 0
26.998 0
27.000 0
27.002 0
27.004 0
27.006 0
27.008 0
27.010 1
27.012 1
27.014 1
27.016 1
27.018 1
27.020 1
27.022 1
27.024 2
27.026 2
27.028 2
27.030 3
27.032 2
27.034 2
27.036 2
27.038 1
27.040 2
27.042 2
27.044 2
27.046 3
27.048 3
27.050 3
27.052 3
27.054 4
27.056 3
27.058 4
27.060 4
27.062 3
27.064 3
27.066 4
27.068 3
27.070 3
27.072 4
27.074 3
27.076 4
27.078 3
27.080 3
27.082 3
27.084 3
27.085 3
27.087 3
27.089 3
27.091 2
27.093 2
27.095 3
27.097 3
27.099 3
27.101 2
27.103 2
27.105 2
27.107 2
27.109 2
27.111 2
27.113 2
27.115 1
27.117 1
27.119 1
27.121 1
27.123 1
27.125 0
27.127 0
27.129 0
27.131 1
27.133 1
27.135 1
27.137 1
27.139 1
27.141 1
27.143 1
27.145 1
27.147 1
27.149 2
27.151 2
27.153 2
27.155 3
27.157 2
27.159 2
27.161 2
27.163 2
27.165 2
27.167 2
27.169 2
27.171 3
27.173 3
27.175 3
27.177 3
27.179 3
27.181 2
27.183 2
27.185 3
27.187 3
27.189 3
27.191 3
27.193 3
27.195 3
27.197 3
27.199 2
27.201 3
27.203 3
27.205 2
27.207 3
27.209 3
27.211 3
27.213 3
27.215 3
27.217 3
27.219 3
27.221 3
27.223 3
27.225 3
27.226 3
27.228 2
27.230 3
27.232 3
27.234 2
27.236 3
27.238 3
27.240 2
27.242 2
27.244 2
27.246 2
27.248 2
27.250 2
27.252 3
27.254 4
27.256 4
27.258 4
27.260 4
27.262 4
27.264 3
27.266 2
27.268 2
27.270 2
27.272 2
27.274 3
27.276 2
27.278 2
27.280 2
27.282 2
27.284 2
27.286 2
27.288 1
27.290 1
27.292 1
27.294 1
27.296 1
27.298 2
27.300 1
27.302 2
27.304 2
27.306 1
27.308 1
27.310 2
27.312 1
27.314 1
27.316 1
27.318 0
27.320 1
27.322 1
27.324 1
27.326 1
27.328 2
27.330 1
27.332 2
27.334 2
27.336 3
27.338 3
27.340 3
27.342 3
27.344 4
27.346 4
27.348 3
27.350 4
27.352 3
27.354 2
27.356 2
27.358 3
27.360 2
27.362 2
27.364 2
27.366 2
27.368 2
27.370 2
27.372 2
27.374 1
27.376 1
27.378 1
27.380 0
27.382 1
27.383 1
27.385 1
27.387 1
27.389 0
27.391 -0
27.393 -1
27.395 -2
27.397 -1
27.399 -1
27.401 -1
27.403 -1
27.405 -2
27.407 -2
27.409 -2
27.411 -2
27.413 -2
27.415 -2
27.417 -1
27.419 -1
27.421 -1
27.423 -1
27.425 -1
27.427 -0
27.429 -0
27.431 -0
27.433 0
27.435 0
27.437 1
27.439 1
27.441 1
27.443 1
27.445 2
27.447 3
27.449 3
27.451 3
27.453 3
27.455 4
27.457 4
27.459 4
27.461 4
27.463 4
27.465 4
27.467 4
27.469 5
27.471 4
27.473 4
27.475 4
27.477 4
27.479 4
27.481 3
27.483 3
27.485 3
27.487 3
27.489 3
27.491 3
27.493 3
27.495 3
27.497 3
27.499 3
27.501 3
27.503 2
27.505 2
27.507 2
27.509 1
27.511 2
27.513 1
27.515 1
27.517 1
27.519 1
27.521 0
27.523 1
27.525 1
27.527 0
27.529 1
27.531 1
27.533 0
27.535 0
27.537 0
27.539 -1
27.541 -1
27.543 -1
27.545 -1
27.547 -1
27.549 -1
27.551 -2
27.553 -1
27.555 -1
27.557 -1
27.559 -0
27.561 -0
27.563 -0
27.565 0
27.567 0
27.569 0
27.570 0
27.572 0
27.574 1
27.576 1
27.578 2
27.580 2
27.582 3
27.584 4
27.586 4
27.588 4
27.590 4
27.592 4
27.594 4
27.596 4
27.598 4
27.600 4
27.602 4
27.604 4
27.606 4
27.608 4
27.610 4
27.612 4
27.614 5
27.616 4
27.618 4
27.620 5
27.622 4
27.624 4
27.626 4
27.628 3
27.630 3
27.632 3
27.634 3
27.636 4
27.638 3
27.640 3
27.642 3
27.644 3
27.646 2
27.648 2
27.650 1
27.652 1
27.654 1
27.656 0
27.658 -0
27.660 -0
27.662 -0
27.664 -1
27.666 -1
27.668 -0
27.670 -1
27.672 -1
27.674 -1
27.676 -1
27.678 -1
27.680 -2
27.682 -2
27.684 -2
27.686 -2
27.688 -2
27.690 -2
27.692 -1
27.694 -1
27.696 -1
27.698 -1
27.700 -1
27.702 -0
27.704 -0
27.706 -0
27.708 0
27.710 0
27.712 0
27.714 1
27.716 2
27.718 2
27.720 3
27.722 3
27.724 3
27.726 3
27.728 3
27.730 3
27.732 4
27.734 4
27.736 4
27.738 4
27.740 4
27.742 4
27.744 4
27.746 4
27.748 3
27.750 4
27.752 3
27.754 3
27.756 3
27.758 3
27.760 3
27.762 3
27.764 3
27.766 2
27.768 2
27.770 2
27.772 1
27.774 2
27.776 2
27.778 2
27.780 1
27.782 1
27.784 1
27.786 1
27.788 1
27.790 0
27.792 0
27.794 1
27.796 0
27.798 1
27.800 1
27.802 1
27.804 1
27.806 1
27.808 1
27.810 1
27.812 1
27.813 0
27.815 1
27.817 2
27.819 2
27.821 3
27.823 3
27.825 3
27.827 3
27.829 4
27.831 3
27.833 4
27.835 3
27.837 3
27.839 3
27.841 4
27.843 4
27.845 4
27.847 5
27.849 4
27.851 5
27.853 5
27.855 5
27.857 5
27.859 5
27.861 5
27.863 6
27.865 6
27.867 5
27.869 5
27.871 5
27.873 4
27.875 5
27.877 5
27.879 4
27.881 5
27.883 5
27.885 4
27.887 5
27.889 4
27.891 4
27.893 4
27.895 4
27.897 3
27.899 3
27.901 3
27.903 3
27.905 3
27.907 4
27.909 4
27.911 4
27.913 4
27.915 4
27.917 3
27.919 3
27.921 2
27.923 2
27.925 2
27.927 1
27.929 1
27.931 1
27.933 1
27.935 1
27.937 1
27.939 1
27.941 1
27.943 1
27.945 1
27.947 2
27.949 2
27.951 1
27.953 1
27.955 2
27.957 1
27.959 1
27.961 1
27.963 1
27.965 1
27.967 1
27.969 1
27.971 2
27.973 2
27.975 1
27.977 2
27.979 3
27.981 3
27.983 2
27.985 3
27.987 3
27.989 3
27.991 3
27.993 3
27.995 3
27.997 3
27.999 3
28.001 4
28.003 4
28.005 4
28.007 3
28.009 2
28.011 2
28.013 2
28.015 3
28.017 2
28.019 2
28.021 2
28.023 2
28.025 2
28.027 3
28.029 3
28.031 3
28.033 3
28.035 3
28.037 3
28.039 3
28.041 2
28.043 2
28.045 2
28.047 1
28.049 1
28.051 1
28.053 1
28.055 0
28.057 -0
28.059 0
28.061 1
28.063 1
28.065 0
28.067 1
28.069 1
28.071 1
28.073 2
28.075 2
28.077 2
28.079 3
28.081 3
28.083 3
28.085 3
28.087 4
28.089 5
28.091 5
28.093 6
28.095 5
28.097 6
28.099 5
28.101 6
28.103 7
28.105 7
28.107 7
28.109 7
28.111 7
28.113 7
28.115 7
28.117 7
28.119 7
28.121 7
28.123 7
28.125 6
28.127 6
28.129 5
28.131 5
28.133 5
28.135 5
28.137 4
28.139 4
28.141 4
28.143 4
28.145 4
28.147 3
28.149 3
28.151 3
28.153 2
28.155 2
28.157 2
28.159 2
28.161 2
28.163 2
28.165 2
28.167 2
28.169 2
28.171 2
28.173 1
28.175 1
28.177 2
28.179 2
28.181 1
28.183 0
28.185 -0
28.187 0
28.189 0
28.191 -0
28.193 -0
28.195 0
28.197 -1
28.199 -0
28.201 -0
28.203 -1
28.205 -1
28.207 -1
28.209 -1
28.211 -0
28.213 0
28.215 -0
28.217 -0
28.219 1
28.221 1
28.223 1
28.225 1
28.227 1
28.229 1
28.231 1
28.233 1
28.235 2
28.237 1
28.239 1
28.241 1
28.243 2
28.245 1
28.247 2
28.249 2
28.251 2
28.253 4
28.255 4
28.257 3
28.259 3
28.261 3
28.263 2
28.265 3
28.267 3
28.269 3
28.271 2
28.273 2
28.275 2
28.277 3
28.279 3
28.281 3
28.283 3
28.285 4
28.287 4
28.289 4
28.291 4
28.293 4
28.295 4
28.297 4
28.298 4
28.300 4
28.302 3
28.304 3
28.306 3
28.308 2
28.310 2
28.312 2
28.314 3
28.316 2
28.318 2
28.320 2
28.322 2
28.324 2
28.326 2
28.328 2
28.330 1
28.332 1
28.334 1
28.336 1
28.338 2
28.340 2
28.342 2
28.344 2
28.346 1
28.348 1
28.350 1
28.352 1
28.354 2
28.356 2
28.358 2
28.360 3
28.362 3
28.364 3
28.366 4
28.368 4
28.370 4
28.372 4
28.374 5
28.376 4
28.378 4
28.380 5
28.382 5
28.384 5
28.386 5
28.388 4
28.390 4
28.392 4
28.394 4
28.396 4
28.398 4
28.400 4
28.402 4
28.404 4
28.406 4
28.408 3
28.410 3
28.412 3
28.414 3
28.416 2
28.418 2
28.420 2
28.422 1
28.424 1
28.426 2
28.428 1
28.430 1
28.432 1
28.434 1
28.436 2
28.438 2
28.440 2
28.442 2
28.444 3
28.446 3
28.448 2
28.450 2
28.452 2
28.454 2
28.456 2
28.458 3
28.460 3
28.462 3
28.464 4
28.466 4
28.468 4
28.470 4
28.472 4
28.474 5
28.476 4
28.478 4
28.480 4
28.482 4
28.484 4
28.486 4
28.488 4
28.490 5
28.492 5
28.494 5
28.496 5
28.498 5
28.500 4
28.502 4
28.504 4
28.506 4
28.508 3
28.510 3
28.512 4
28.514 3
28.516 3
28.518 2
28.520 2
28.522 2
28.524 2
28.526 2
28.528 1
28.530 1
28.532 0
28.534 -0
28.536 -1
28.538 -1
28.540 -1
28.542 -2
28.544 -2
28.547 -2
28.549 -1
28.551 -1
28.553 -1
28.555 -0
28.557 -1
28.559 -1
28.561 -0
28.563 -0
28.565 -0
28.567 0
28.569 -0
28.571 0
28.573 0
28.575 1
28.577 2
28.579 2
28.581 2
28.583 3
28.585 3
28.587 3
28.589 4
28.591 4
28.593 3
28.595 3
28.597 3
28.599 3
28.601 3
28.603 3
28.605 2
28.607 2
28.609 2
28.611 1
28.613 2
28.615 1
28.617 1
28.619 1
28.621 1
28.623 1
28.625 0
28.627 0
28.629 -1
28.631 -1
28.633 -1
28.635 -2
28.637 -1
28.639 -1
28.641 -1
28.643 -1
28.645 -0
28.647 -0
28.649 -0
28.651 0
28.653 1
28.655 1
28.657 1
28.659 1
28.661 2
28.663 2
28.665 2
28.667 2
28.669 2
28.671 1
28.673 2
28.675 2
28.677 1
28.679 2
28.681 2
28.683 2
28.685 2
28.687 2
28.689 2
28.691 2
28.693 1
28.695 1
28.697 1
28.699 1
28.701 0
28.703 0
28.705 1
28.707 1
28.709 2
28.711 2
28.713 2
28.715 2
28.717 2
28.719 2
28.721 2
28.723 3
28.725 3
28.727 3
28.729 3
28.731 3
28.733 4
28.735 4
28.737 4
28.739 4
28.741 4
28.743 4
28.745 5
28.747 4
28.749 4
28.751 5
28.753 4
28.755 4
28.757 4
28.759 3
28.761 3
28.763 3
28.765 3
28.767 3
28.769 3
28.771 3
28.773 3
28.775 3
28.777 3
28.779 2
28.781 2
28.783 1
28.785 1
28.787 1
28.789 1
28.791 1
28.793 1
28.795 1
28.797 1
28.799 2
28.801 1
28.803 1
28.805 2
28.807 1
28.809 1
28.811 0
28.813 -0
28.815 0
28.817 1
28.819 0
28.821 -0
28.823 -0
28.825 -0
28.827 -1
28.829 -1
28.831 -1
28.833 -1
28.835 -1
28.837 -1
28.839 -1
28.841 -1
28.843 -1
28.845 -1
28.847 0
28.849 -0
28.851 0
28.853 1
28.855 1
28.857 0
28.859 1
28.861 1
28.863 1
28.865 2
28.867 2
28.869 2
28.871 3
28.873 3
28.875 3
28.877 3
28.879 4
28.881 4
28.883 4
28.885 5
28.887 5
28.889 5
28.891 6
28.893 5
28.895 5
28.897 6
28.899 6
28.901 6
28.903 7
28.905 7
28.907 8
28.909 7
28.911 6
28.913 6
28.915 6
28.917 6
28.919 5
28.921 6
28.923 5
28.925 6
28.927 6
28.929 5
28.931 5
28.933 5
28.935 4
28.937 4
28.939 4
28.941 3
28.943 3
28.945 3
28.947 2
28.949 2
28.951 2
28.953 2
28.955 2
28.957 1
28.959 1
28.961 2
28.963 1
28.965 1
28.967 1
28.969 1
28.971 1
28.973 1
28.975 1
28.977 1
28.979 1
28.981 1
28.983 1
28.985 1
28.987 1
28.989 1
28.991 2
28.993 2
28.995 2
28.997 2
28.999 2
29.001 2
29.003 2
29.005 3
29.007 3
29.009 3
29.011 3
29.013 3
29.015 3
29.017 3
29.019 2
29.021 2
29.023 2
29.025 1
29.027 2
29.029 2
29.031 3
29.034 2
29.036 3
29.038 3
29.040 3
29.042 3
29.044 3
29.046 2
29.048 2
29.050 2
29.052 2
29.054 2
29.056 2
29.058 1
29.060 1
29.062 1
29.064 1
29.066 2
29.068 2
29.070 3
29.072 3
29.074 2
29.076 2
29.078 3
29.080 3
29.082 4
29.084 4
29.086 4
29.088 4
29.090 4
29.092 4
29.094 5
29.096 5
29.098 5
29.100 5
29.102 5
29.104 4
29.106 5
29.108 5
29.110 5
29.112 5
29.114 6
29.116 5
29.118 5
29.120 5
29.122 5
29.124 5
29.126 6
29.128 5
29.130 5
29.132 4
29.134 3
29.136 3
29.138 3
29.140 2
29.142 1
29.144 1
29.146 1
29.148 0
29.150 1
29.152 1
29.154 1
29.156 1
29.158 1
29.160 1
29.162 0
29.164 -0
29.166 0
29.168 0
29.170 -0
29.172 0
29.174 0
29.176 -0
29.178 1
29.180 1
29.182 1
29.184 1
29.186 2
29.188 2
29.190 2
29.192 2
29.194 1
29.196 2
29.198 3
29.200 3
29.202 3
29.204 2
29.206 2
29.208 1
29.210 1
29.212 1
29.214 1
29.216 1
29.218 1
29.220 1
29.222 1
29.224 0
29.226 0
29.228 1
29.230 0
29.232 1
29.234 1
29.236 1
29.238 1
29.240 2
29.242 1
29.244 1
29.246 2
29.248 2
29.250 3
29.252 3
29.254 3
29.256 3
29.258 4
29.260 4
29.262 4
29.264 5
29.266 5
29.268 5
29.270 6
29.272 6
29.274 7
29.276 7
29.279 7
29.281 7
29.283 7
29.285 6
29.287 6
29.289 6
29.291 6
29.293 5
29.295 5
29.297 4
29.299 3
29.301 3
29.303 3
29.305 2
29.307 2
29.309 2
29.311 2
29.313 2
29.315 2
29.317 2
29.319 3
29.321 3
29.323 3
29.325 3
29.327 2
29.329 3
29.331 3
29.333 2
29.335 3
29.337 3
29.339 3
29.341 3
29.343 2
29.345 1
29.347 2
29.349 2
29.351 2
29.353 3
29.355 3
29.357 3
29.359 3
29.361 4
29.363 4
29.365 4
29.367 4
29.369 4
29.371 4
29.373 4
29.375 4
29.377 4
29.379 4
29.381 3
29.383 3
29.385 3
29.387 2
29.389 3
29.391 3
29.393 3
29.395 3
29.397 3
29.399 3
29.401 3
29.403 3
29.405 3
29.407 3
29.409 3
29.411 3
29.413 3
29.415 2
29.417 2
29.419 2
29.421 2
29.423 2
29.425 1
29.427 1
29.429 0
29.431 1
29.433 0
29.435 -0
29.437 0
29.439 0
29.441 0
29.443 0
29.445 -0
29.447 -1
29.449 -0
29.451 -0
29.453 0
29.455 0
29.457 0
29.459 1
29.461 1
29.463 1
29.465 1
29.468 1
29.470 1
29.472 1
29.474 0
29.476 1
29.478 0
29.480 0
29.482 1
29.484 0
29.486 0
29.488 0
29.490 -0
29.492 1
29.494 2
29.496 2
29.498 3
29.500 2
29.502 3
29.504 3
29.506 3
29.508 3
29.510 3
29.512 3
29.514 3
29.516 3
29.518 3
29.520 3
29.522 3
29.524 3
29.526 3
29.528 4
29.530 4
29.532 3
29.534 4
29.536 4
29.538 3
29.540 4
29.542 3
29.544 3
29.546 3
29.548 3
29.550 2
29.552 2
29.554 3
29.556 2
29.558 2
29.560 2
29.562 2
29.564 1
29.566 1
29.568 1
29.570 1
29.572 1
29.574 2
29.576 2
29.578 3
29.580 3
29.582 3
29.584 4
29.586 3
29.588 3
29.590 3
29.592 3
29.594 3
29.596 3
29.598 2
29.600 3
29.602 3
29.604 3
29.606 3
29.608 3
29.610 4
29.612 4
29.614 4
29.616 4
29.618 4
29.620 4
29.622 4
29.624 4
29.627 4
29.629 3
29.631 3
29.633 3
29.635 2
29.637 2
29.639 2
29.641 2
29.643 2
29.645 2
29.647 2
29.649 2
29.651 2
29.653 2
29.655 1
29.657 1
29.659 1
29.661 1
29.663 1
29.665 1
29.667 1
29.669 1
29.671 0
29.673 1
29.675 0
29.677 0
29.679 0
29.681 0
29.683 -0
29.685 0
29.687 -1
29.689 -1
29.691 -0
29.693 0
29.695 -0
29.697 -0
29.699 -0
29.701 -0
29.703 -0
29.705 0
29.707 -0
29.709 0
29.711 0
29.713 0
29.715 0
29.717 1
29.719 0
29.721 0
29.723 0
29.725 -0
29.727 0
29.729 -0
29.731 -0
29.733 -0
29.735 -0
29.737 -0
29.739 0
29.741 -0
29.743 -1
29.745 -0
29.747 -1
29.749 -1
29.751 -0
29.753 -0
29.755 -0
29.757 -0
29.759 -0
29.761 0
29.763 -0
29.765 0
29.768 -0
29.770 -1
29.772 -1
29.774 -1
29.776 -0
29.778 -0
29.780 -1
29.782 -0
29.784 -0
29.786 0
29.788 0
29.790 1
29.792 0
29.794 1
29.796 1
29.798 1
29.800 2
29.802 2
29.804 2
29.806 3
29.808 2
29.810 2
29.812 2
29.814 2
29.816 2
29.818 2
29.820 2
29.822 2
29.824 2
29.826 3
29.828 3
29.830 3
29.832 3
29.834 3
29.836 3
29.838 3
29.840 2
29.842 2
29.844 2
29.846 2
29.848 2
29.850 2
29.852 2
29.854 2
29.856 2
29.858 1
29.860 1
29.862 1
29.864 1
29.866 1
29.868 1
29.870 1
29.872 1
29.874 1
29.876 1
29.878 1
29.880 -0
29.882 -1
29.884 -0
29.886 0
29.888 -0
29.890 -0
29.892 0
29.894 -0
29.897 0
29.899 -0
29.901 -0
29.903 -0
29.905 1
29.907 1
29.909 0
29.911 1
29.913 1
29.915 2
29.917 2
29.919 2
29.921 2
29.923 3
29.925 1
29.927 1
29.929 2
29.931 1
29.933 2
29.935 2
29.937 3
29.939 3
29.941 2
29.943 2
29.945 2
29.947 1
29.949 1
29.951 2
29.953 2
29.955 1
29.957 1
29.959 2
29.961 1
29.963 1
29.965 1
29.967 0
29.969 1
29.971 0
29.973 0
29.975 -0
29.977 1
29.979 1
29.981 -0
29.983 0
29.985 0
29.987 0
29.989 1
29.991 1
29.993 1
29.995 2
29.997 2
29.999 2
30.001 2
30.003 3
30.005 3
30.007 3
30.009 3
30.011 2
30.014 2
30.016 2
30.018 2
30.020 3
30.022 4
30.024 4
30.026 4
30.028 4
30.030 3
30.032 3
30.034 3
30.036 3
30.038 4
30.040 3
30.042 4
30.044 4
30.046 3
30.048 4
30.050 4
30.052 4
30.054 3
30.056 3
30.058 2
30.060 2
30.062 1
30.064 1
30.066 1
30.068 1
30.070 1
30.072 1
30.074 1
30.076 1
30.078 1
30.080 1
30.082 1
30.084 1
30.086 0
30.088 0
30.090 -0
30.092 0
30.094 -0
30.096 -1
30.098 -0
30.100 -0
30.102 -1
30.104 -0
30.106 -1
30.108 0
30.110 1
30.112 0
30.114 0
30.116 -0
30.118 0
30.120 0
30.122 0
30.125 1
30.127 1
30.129 1
30.131 0
30.133 0
30.135 1
30.137 1
30.139 1
30.141 1
30.143 0
30.145 0
30.147 -0
30.149 0
30.151 1
30.153 1
30.155 0
30.157 1
30.159 1
30.161 1
30.163 1
30.165 1
30.167 1
30.169 2
30.171 2
30.173 1
30.175 2
30.177 2
30.179 1
30.181 2
30.183 2
30.185 2
30.187 2
30.189 2
30.191 2
30.193 2
30.195 1
30.197 1
30.199 1
30.201 1
30.203 0
30.205 0
30.207 0
30.209 0
30.211 1
30.213 -0
30.215 -1
30.217 -1
30.219 -1
30.221 -1
30.223 -1
30.225 0
30.228 0
30.230 -0
30.232 0
30.234 -0
30.236 -0
30.238 0
30.240 -0
30.242 -0
30.244 -0
30.246 -1
30.248 -1
30.250 0
30.252 -0
30.254 0
30.256 1
30.258 1
30.260 1
30.262 2
30.264 1
30.266 1
30.268 2
30.270 1
30.272 2
30.274 2
30.276 1
30.278 2
30.280 2
30.282 1
30.284 1
30.286 1
30.288 0
30.290 0
30.292 1
30.294 0
30.296 1
30.298 1
30.300 1
30.302 1
30.304 1
30.306 1
30.308 1
30.310 1
30.312 1
30.314 2
30.316 2
30.318 1
30.320 1
30.322 0
30.325 0
30.327 1
30.329 1
30.331 2
30.333 2
30.335 2
30.337 2
30.339 2
30.341 2
30.343 2
30.345 1
30.347 1
30.349 1
30.351 1
30.353 0
30.355 -1
30.357 -1
30.359 0
30.361 0
30.363 1
30.365 1
30.367 1
30.369 1
30.371 2
30.373 2
30.375 2
30.377 3
30.379 3
30.381 3
30.383 3
30.385 3
30.387 3
30.389 3
30.391 3
30.393 4
30.395 4
30.397 4
30.399 4
30.401 4
30.403 4
30.405 4
30.407 4
30.409 4
30.411 4
30.413 5
30.415 5
30.418 6
30.420 6
30.422 6
30.424 6
30.426 5
30.428 4
30.430 4
30.432 4
30.434 3
30.436 3
30.438 3
30.440 3
30.442 3
30.444 2
30.446 2
30.448 1
30.450 3
30.452 2
30.454 3
30.456 2
30.458 2
30.460 2
30.462 2
30.464 2
30.466 2
30.468 2
30.470 1
30.472 1
30.474 1
30.476 -0
30.478 -0
30.480 -0
30.482 -0
30.484 0
30.486 1
30.488 0
30.490 -0
30.492 -0
30.494 -1
30.496 -0
30.498 0
30.500 0
30.502 0
30.504 0
30.507 -0
30.509 0
30.511 1
30.513 0
30.515 1
30.517 1
30.519 0
30.521 1
30.523 1
30.525 1
30.527 1
30.529 1
30.531 0
30.533 1
30.535 1
30.537 1
30.539 1
30.541 1
30.543 2
30.545 1
30.547 2
30.549 1
30.551 1
30.553 2
30.555 2
30.557 2
30.559 2
30.561 2
30.563 2
30.565 2
30.567 2
30.569 2
30.571 2
30.573 2
30.575 2
30.577 2
30.579 2
30.581 2
30.583 2
30.585 2
30.587 2
30.589 2
30.592 2
30.594 2
30.596 3
30.598 2
30.600 3
30.602 3
30.604 4
30.606 3
30.608 3
30.610 3
30.612 3
30.614 3
30.616 3
30.618 4
30.620 4
30.622 4
30.624 4
30.626 5
30.628 4
30.630 5
30.632 5
30.634 4
30.636 4
30.638 4
30.640 4
30.642 4
30.644 4
30.646 5
30.648 4
30.650 5
30.652 4
30.654 4
30.656 3
30.658 3
30.660 3
30.662 3
30.664 2
30.666 2
30.668 2
30.670 1
30.672 1
30.675 1
30.677 1
30.679 1
30.681 0
30.683 0
30.685 0
30.687 1
30.689 -0
30.691 0
30.693 0
30.695 0
30.697 -0
30.699 -0
30.701 -0
30.703 0
30.705 1
30.707 1
30.709 2
30.711 2
30.713 2
30.715 3
30.717 3
30.719 3
30.721 3
30.723 4
30.725 3
30.727 4
30.729 4
30.731 4
30.733 4
30.735 5
30.737 4
30.739 5
30.741 5
30.743 4
30.745 3
30.747 3
30.749 3
30.751 2
30.754 2
30.756 2
30.758 1
30.760 1
30.762 1
30.764 1
30.766 1
30.768 1
30.770 1
30.772 1
30.774 1
30.776 1
30.778 2
30.780 2
30.782 1
30.784 1
30.786 1
30.788 2
30.790 2
30.792 2
30.794 3
30.796 3
30.798 2
30.800 3
30.802 3
30.804 3
30.806 3
30.808 3
30.810 2
30.812 2
30.814 2
30.816 2
30.818 3
30.820 3
30.822 2
30.824 3
30.826 3
30.828 3
30.831 3
30.833 3
30.835 2
30.837 2
30.839 2
30.841 2
30.843 2
30.845 2
30.847 2
30.849 2
30.851 3
30.853 2
30.855 2
30.857 2
30.859 2
30.861 3
30.863 3
30.865 3
30.867 3
30.869 3
30.871 3
30.873 3
30.875 3
30.877 3
30.879 3
30.881 4
30.883 4
30.885 4
30.887 4
30.889 3
30.891 4
30.893 4
30.895 3
30.897 3
30.899 3
30.901 3
30.904 4
30.906 4
30.908 4
30.910 4
30.912 4
30.914 4
30.916 4
30.918 5
30.920 4
30.922 4
30.924 4
30.926 4
30.928 4
30.930 4
30.932 3
30.934 3
30.936 3
30.938 2
30.940 2
30.942 2
30.944 1
30.946 1
30.948 1
30.950 1
30.952 0
30.954 1
30.956 1
30.958 1
30.960 1
30.962 1
30.964 1
30.966 2
30.968 0
30.970 1
30.972 2
30.974 1
30.977 1
30.979 1
30.981 -0
30.983 -0
30.985 -0
30.987 -0
30.989 -0
30.991 -0
30.993 -0
30.995 -0
30.997 0
30.999 0
31.001 1
31.003 1
31.005 1
31.007 1
31.009 2
31.011 2
31.013 2
31.015 3
31.017 2
31.019 3
31.021 3
31.023 3
31.025 3
31.027 3
31.029 3
31.031 2
31.033 3
31.035 2
31.037 2
31.039 3
31.041 3
31.043 3
31.046 3
31.048 3
31.050 4
31.052 4
31.054 4
31.056 4
31.058 3
31.060 3
31.062 3
31.064 3
31.066 2
31.068 2
31.070 2
31.072 1
31.074 1
31.076 2
31.078 2
31.080 2
31.082 2
31.084 2
31.086 3
31.088 4
31.090 3
31.092 3
31.094 3
31.096 3
31.098 3
31.100 4
31.102 3
31.104 3
31.106 4
31.108 4
31.110 5
31.112 5
31.115 5
31.117 6
31.119 6
31.121 6
31.123 6
31.125 6
31.127 6
31.129 6
31.131 7
31.133 6
31.135 6
31.137 6
31.139 6
31.141 6
31.143 6
31.145 6
31.147 6
31.149 6
31.151 6
31.153 7
31.155 6
31.157 6
31.159 6
31.161 7
31.163 6
31.165 6
31.167 6
31.169 5
31.171 5
31.173 5
31.175 4
31.177 4
31.179 3
31.182 3
31.184 3
31.186 2
31.188 2
31.190 2
31.192 2
31.194 2
31.196 2
31.198 3
31.200 3
31.202 3
31.204 3
31.206 3
31.208 4
31.210 4
31.212 3
31.214 3
31.216 4
31.218 3
31.220 3
31.222 3
31.224 2
31.226 2
31.228 3
31.230 3
31.232 3
31.234 2
31.236 2
31.238 3
31.240 4
31.242 3
31.244 3
31.247 3
31.249 2
31.251 2
31.253 2
31.255 1
31.257 1
31.259 1
31.261 1
31.263 1
31.265 2
31.267 2
31.269 2
31.271 3
31.273 2
31.275 2
31.277 2
31.279 2
31.281 2
31.283 2
31.285 2
31.287 2
31.289 2
31.291 2
31.293 2
31.295 3
31.297 3
31.299 4
31.301 4
31.303 4
31.305 4
31.307 4
31.309 3
31.312 4
31.314 4
31.316 3
31.318 3
31.320 3
31.322 4
31.324 4
31.326 4
31.328 3
31.330 3
31.332 4
31.334 3
31.336 2
31.338 3
31.340 2
31.342 2
31.344 2
31.346 2
31.348 3
31.350 2
31.352 2
31.354 3
31.356 3
31.358 3
31.360 3
31.362 3
31.364 3
31.366 3
31.368 3
31.370 2
31.373 3
31.375 3
31.377 2
31.379 3
31.381 2
31.383 2
31.385 3
31.387 3
31.389 2
31.391 3
31.393 3
31.395 2
31.397 2
31.399 3
31.401 2
31.403 2
31.405 2
31.407 2
31.409 2
31.411 2
31.413 2
31.415 3
31.417 2
31.419 2
31.421 2
31.423 2
31.425 2
31.427 1
31.429 2
31.431 2
31.433 1
31.436 2
31.438 2
31.440 2
31.442 3
31.444 2
31.446 3
31.448 3
31.450 3
31.452 4
31.454 4
31.456 4
31.458 4
31.460 4
31.462 4
31.464 4
31.466 5
31.468 3
31.470 4
31.472 4
31.474 4
31.476 4
31.478 4
31.480 3
31.482 3
31.484 3
31.486 3
31.488 3
31.490 3
31.492 3
31.495 3
31.497 3
31.499 3
31.501 4
31.503 4
31.505 3
31.507 4
31.509 3
31.511 2
31.513 2
31.515 2
31.517 2
31.519 2
31.521 2
31.523 2
31.525 2
31.527 2
31.529 1
31.531 2
31.533 2
31.535 1
31.537 1
31.539 1
31.541 1
31.543 1
31.545 2
31.547 2
31.549 2
31.551 2
31.554 2
31.556 2
31.558 2
31.560 1
31.562 2
31.564 2
31.566 2
31.568 3
31.570 3
31.572 3
31.574 2
31.576 3
31.578 2
31.580 3
31.582 3
31.584 3
31.586 3
31.588 2
31.590 2
31.592 2
31.594 1
31.596 1
31.598 1
31.600 1
31.602 1
31.604 1
31.606 1
31.608 1
31.610 1
31.613 1
31.615 1
31.617 1
31.619 1
31.621 1
31.623 1
31.625 2
31.627 2
31.629 2
31.631 2
31.633 2
31.635 2
31.637 3
31.639 3
31.641 3
31.643 4
31.645 4
31.647 4
31.649 5
31.651 5
31.653 4
31.655 4
31.657 4
31.659 4
31.661 4
31.663 3
31.665 3
31.668 2
31.670 2
31.672 2
31.674 2
31.676 1
31.678 0
31.680 0
31.682 0
31.684 0
31.686 0
31.688 0
31.690 0
31.692 0
31.694 -0
31.696 -0
31.698 -0
31.700 -1
31.702 -1
31.704 -1
31.706 -1
31.708 -1
31.710 -1
31.712 -1
31.714 -1
31.716 -0
31.718 -0
31.720 -1
31.722 -0
31.725 -0
31.727 -0
31.729 0
31.731 1
31.733 1
31.735 1
31.737 1
31.739 1
31.741 1
31.743 0
31.745 -0
31.747 0
31.749 0
31.751 1
31.753 1
31.755 1
31.757 1
31.759 2
31.761 1
31.763 2
31.765 2
31.767 2
31.769 2
31.771 2
31.773 2
31.775 2
31.777 3
31.780 2
31.782 3
31.784 2
31.786 2
31.788 1
31.790 1
31.792 1
31.794 1
31.796 1
31.798 1
31.800 1
31.802 1
31.804 1
31.806 1
31.808 0
31.810 1
31.812 0
31.814 1
31.816 1
31.818 1
31.820 1
31.822 1
31.824 1
31.826 2
31.828 2
31.830 2
31.833 2
31.835 2
31.837 2
31.839 2
31.841 3
31.843 3
31.845 3
31.847 3
31.849 4
31.851 4
31.853 4
31.855 5
31.857 5
31.859 5
31.861 5
31.863 5
31.865 5
31.867 5
31.869 5
31.871 5
31.873 4
31.875 4
31.877 3
31.879 3
31.881 3
31.883 3
31.885 3
31.888 2
31.890 1
31.892 1
31.894 1
31.896 1
31.898 1
31.900 2
31.902 2
31.904 2
31.906 2
31.908 2
31.910 2
31.912 2
31.914 2
31.916 3
31.918 3
31.920 3
31.922 3
31.924 3
31.926 3
31.928 3
31.930 4
31.932 4
31.934 5
31.936 5
31.939 5
31.941 6
31.943 5
31.945 5
31.947 5
31.949 5
31.951 4
31.953 4
31.955 4
31.957 3
31.959 3
31.961 3
31.963 2
31.965 2
31.967 2
31.969 1
31.971 1
31.973 1
31.975 0
31.977 -0
31.979 -1
31.981 -2
31.983 -2
31.985 -2
31.987 -2
31.989 -1
31.992 -1
31.994 -1
31.996 -1
31.998 -1
32.000 -1
32.002 -0
32.004 0
32.006 1
32.008 1
32.010 2
32.012 2
32.014 2
32.016 2
32.018 2
32.020 3
32.022 3
32.024 3
32.026 4
32.028 4
32.030 4
32.032 4
32.034 4
32.036 3
32.038 3
32.040 2
32.043 2
32.045 2
32.047 2
32.049 1
32.051 1
32.053 1
32.055 1
32.057 1
32.059 1
32.061 1
32.063 0
32.065 1
32.067 0
32.069 -0
32.071 -1
32.073 -1
32.075 -1
32.077 -0
32.079 -1
32.081 -0
32.083 -0
32.085 -1
32.087 -0
32.089 0
32.092 -1
32.094 0
32.096 1
32.098 -0
32.100 0
32.102 -0
32.104 -1
32.106 -0
32.108 0
32.110 0
32.112 0
32.114 0
32.116 -0
32.118 1
32.120 1
32.122 0
32.124 1
32.126 1
32.128 0
32.130 -0
32.132 1
32.134 -0
32.136 1
32.138 1
32.140 1
32.143 1
32.145 1
32.147 1
32.149 1
32.151 1
32.153 1
32.155 1
32.157 1
32.159 1
32.161 1
32.163 2
32.165 1
32.167 1
32.169 1
32.171 1
32.173 1
32.175 1
32.177 1
32.179 2
32.181 3
32.183 2
32.185 3
32.187 3
32.189 3
32.192 3
32.194 4
32.196 4
32.198 4
32.200 4
32.202 4
32.204 4
32.206 4
32.208 4
32.210 4
32.212 4
32.214 4
32.216 4
32.218 4
32.220 3
32.222 3
32.224 3
32.226 3
32.228 2
32.230 3
32.232 2
32.234 2
32.236 2
32.238 0
32.241 0
32.243 0
32.245 0
32.247 0
32.249 0
32.251 -0
32.253 -0
32.255 -1
32.257 -2
32.259 -2
32.261 -2
32.263 -2
32.265 -1
32.267 -1
32.269 -1
32.271 -1
32.273 -1
32.275 -1
32.277 -0
32.279 -0
32.281 -1
32.283 -0
32.285 1
32.288 0
32.290 0
32.292 -0
32.294 -0
32.296 1
32.298 1
32.300 2
32.302 2
32.304 3
32.306 3
32.308 4
32.310 5
32.312 5
32.314 5
32.316 5
32.318 5
32.320 6
32.322 6
32.324 6
32.326 6
32.328 6
32.330 6
32.332 6
32.335 7
32.337 6
32.339 6
32.341 6
32.343 5
32.345 5
32.347 4
32.349 4
32.351 4
32.353 4
32.355 3
32.357 3
32.359 3
32.361 2
32.363 2
32.365 2
32.367 1
32.369 1
32.371 1
32.373 -0
32.375 0
32.377 1
32.379 0
32.382 0
32.384 1
32.386 1
32.388 1
32.390 2
32.392 2
32.394 2
32.396 3
32.398 3
32.400 3
32.402 3
32.404 3
32.406 3
32.408 3
32.410 3
32.412 3
32.414 3
32.416 3
32.418 3
32.420 3
32.422 4
32.424 4
32.426 4
32.429 3
32.431 2
32.433 3
32.435 2
32.437 2
32.439 2
32.441 1
32.443 1
32.445 1
32.447 1
32.449 1
32.451 1
32.453 0
32.455 1
32.457 1
32.459 0
32.461 0
32.463 1
32.465 1
32.467 1
32.469 1
32.471 1
32.474 1
32.476 1
32.478 1
32.480 1
32.482 1
32.484 2
32.486 2
32.488 3
32.490 2
32.492 3
32.494 3
32.496 3
32.498 3
32.500 3
32.502 3
32.504 3
32.506 3
32.508 2
32.510 2
32.512 2
32.514 1
32.516 1
32.519 1
32.521 0
32.523 1
32.525 1
32.527 1
32.529 0
32.531 1
32.533 0
32.535 0
32.537 0
32.539 -0
32.541 -0
32.543 0
32.545 -0
32.547 -0
32.549 -0
32.551 -1
32.553 -0
32.555 0
32.557 0
32.559 0
32.561 0
32.564 0
32.566 0
32.568 1
32.570 1
32.572 1
32.574 1
32.576 1
32.578 2
32.580 2
32.582 2
32.584 2
32.586 2
32.588 1
32.590 2
32.592 2
32.594 1
32.596 1
32.598 2
32.600 1
32.602 1
32.604 2
32.606 2
32.609 3
32.611 3
32.613 3
32.615 3
32.617 3
32.619 3
32.621 3
32.623 3
32.625 3
32.627 3
32.629 3
32.631 3
32.633 3
32.635 3
32.637 3
32.639 3
32.641 3
32.643 2
32.645 3
32.647 3
32.649 2
32.652 2
32.654 2
32.656 1
32.658 1
32.660 0
32.662 -0
32.664 0
32.666 -0
32.668 -1
32.670 -1
32.672 -1
32.674 -2
32.676 -2
32.678 -2
32.680 -2
32.682 -2
32.684 -1
32.686 -1
32.688 -2
32.690 -1
32.692 -1
32.695 -1
32.697 -1
32.699 -1
32.701 -1
32.703 -1
32.705 -1
32.707 -0
32.709 0
32.711 1
32.713 1
32.715 1
32.717 1
32.719 2
32.721 2
32.723 2
32.725 2
32.727 2
32.729 2
32.731 2
32.733 3
32.735 3
32.738 3
32.740 3
32.742 3
32.744 3
32.746 3
32.748 3
32.750 3
32.752 3
32.754 2
32.756 3
32.758 3
32.760 3
32.762 3
32.764 3
32.766 3
32.768 3
32.770 4
32.772 4
32.774 4
32.776 4
32.778 4
32.781 3
32.783 3
32.785 3
32.787 3
32.789 2
32.791 2
32.793 2
32.795 2
32.797 2
32.799 2
32.801 2
32.803 3
32.805 3
32.807 3
32.809 3
32.811 3
32.813 4
32.815 3
32.817 3
32.819 3
32.822 3
32.824 3
32.826 3
32.828 2
32.830 2
32.832 2
32.834 1
32.836 1
32.838 2
32.840 1
32.842 1
32.844 1
32.846 1
32.848 0
32.850 1
32.852 0
32.854 0
32.856 0
32.858 -0
32.860 0
32.862 0
32.865 -1
32.867 0
32.869 -0
32.871 -0
32.873 -0
32.875 -1
32.877 -0
32.879 -0
32.881 -0
32.883 -0
32.885 -0
32.887 1
32.889 1
32.891 1
32.893 2
32.895 2
32.897 3
32.899 3
32.901 3
32.903 3
32.906 3
32.908 3
32.910 3
32.912 3
32.914 3
32.916 3
32.918 2
32.920 2
32.922 2
32.924 2
32.926 2
32.928 2
32.930 3
32.932 2
32.934 2
32.936 3
32.938 3
32.940 3
32.942 2
32.944 2
32.947 2
32.949 2
32.951 2
32.953 2
32.955 2
32.957 2
32.959 2
32.961 3
32.963 2
32.965 2
32.967 2
32.969 2
32.971 2
32.973 2
32.975 1
32.977 1
32.979 1
32.981 1
32.983 1
32.985 1
32.988 1
32.990 1
32.992 1
32.994 1
32.996 1
32.998 1
33.000 0
33.002 0
33.004 -0
33.006 -1
33.008 -1
33.010 -1
33.012 -1
33.014 -0
33.016 -0
33.018 -0
33.020 0
33.022 0
33.024 0
33.026 0
33.029 0
33.031 1
33.033 1
33.035 -0
33.037 -1
33.039 -0
33.041 0
33.043 -0
33.045 -1
33.047 -1
33.049 -0
33.051 -0
33.053 -0
33.055 -1
33.057 -1
33.059 -1
33.061 -2
33.063 -1
33.065 -2
33.068 -2
33.070 -1
33.072 -1
33.074 -1
33.076 -0
33.078 0
33.080 -0
33.082 1
33.084 2
33.086 1
33.088 1
33.090 1
33.092 0
33.094 1
33.096 1
33.098 0
33.100 1
33.102 1
33.104 1
33.107 2
33.109 2
33.111 2
33.113 3
33.115 3
33.117 2
33.119 2
33.121 3
33.123 2
33.125 2
33.127 2
33.129 1
33.131 2
33.133 2
33.135 1
33.137 1
33.139 1
33.141 1
33.143 1
33.145 0
33.148 -0
33.150 0
33.152 0
33.154 -0
33.156 -1
33.158 -1
33.160 -1
33.162 -1
33.164 -0
33.166 -0
33.168 -0
33.170 0
33.172 -1
33.174 0
33.176 0
33.178 0
33.180 0
33.182 1
33.184 1
33.187 1
33.189 1
33.191 1
33.193 1
33.195 2
33.197 1
33.199 1
33.201 2
33.203 2
33.205 2
33.207 2
33.209 2
33.211 2
33.213 2
33.215 2
33.217 2
33.219 2
33.221 2
33.224 2
33.226 2
33.228 1
33.230 1
33.232 2
33.234 2
33.236 2
33.238 2
33.240 1
33.242 1
33.244 1
33.246 0
33.248 0
33.250 -0
33.252 0
33.254 1
33.256 1
33.258 1
33.260 1
33.263 1
33.265 1
33.267 1
33.269 2
33.271 2
33.273 2
33.275 3
33.277 2
33.279 3
33.281 3
33.283 3
33.285 3
33.287 3
33.289 3
33.291 3
33.293 3
33.295 3
33.297 4
33.299 4
33.302 4
33.304 4
33.306 4
33.308 3
33.310 3
33.312 4
33.314 3
33.316 3
33.318 3
33.320 3
33.322 3
33.324 4
33.326 3
33.328 3
33.330 3
33.332 3
33.334 3
33.336 2
33.339 2
33.341 2
33.343 2
33.345 1
33.347 2
33.349 1
33.351 1
33.353 1
33.355 2
33.357 1
33.359 2
33.361 2
33.363 2
33.365 2
33.367 2
33.369 2
33.371 2
33.373 2
33.376 2
33.378 1
33.380 2
33.382 1
33.384 1
33.386 2
33.388 1
33.390 1
33.392 1
33.394 2
33.396 2
33.398 2
33.400 1
33.402 2
33.404 3
33.406 3
33.408 3
33.410 3
33.412 2
33.415 3
33.417 3
33.419 3
33.421 3
33.423 3
33.425 3
33.427 3
33.429 3
33.431 3
33.433 3
33.435 3
33.437 2
33.439 2
33.441 3
33.443 3
33.445 3
33.447 3
33.449 3
33.452 3
33.454 4
33.456 3
33.458 3
33.460 3
33.462 3
33.464 3
33.466 3
33.468 2
33.470 3
33.472 3
33.474 2
33.476 2
33.478 2
33.480 3
33.482 3
33.484 3
33.486 4
33.489 4
33.491 4
33.493 3
33.495 4
33.497 4
33.499 3
33.501 2
33.503 2
33.505 1
33.507 2
33.509 2
33.511 1
33.513 1
33.515 1
33.517 0
33.519 0
33.521 0
33.524 -0
33.526 -0
33.528 -0
33.530 -1
33.532 -0
33.534 0
33.536 1
33.538 1
33.540 0
33.542 1
33.544 1
33.546 1
33.548 2
33.550 2
33.552 2
33.554 2
33.556 2
33.558 2
33.561 2
33.563 3
33.565 4
33.567 4
33.569 4
33.571 4
33.573 4
33.575 4
33.577 4
33.579 4
33.581 4
33.583 4
33.585 4
33.587 4
33.589 3
33.591 2
33.593 2
33.596 2
33.598 2
33.600 3
33.602 2
33.604 2
33.606 2
33.608 2
33.610 1
33.612 2
33.614 2
33.616 2
33.618 2
33.620 2
33.622 1
33.624 1
33.626 2
33.628 1
33.630 1
33.633 0
33.635 0
33.637 1
33.639 1
33.641 0
33.643 1
33.645 1
33.647 0
33.649 1
33.651 2
33.653 1
33.655 1
33.657 1
33.659 0
33.661 1
33.663 1
33.665 1
33.668 1
33.670 2
33.672 2
33.674 2
33.676 3
33.678 3
33.680 3
33.682 3
33.684 3
33.686 3
33.688 4
33.690 4
33.692 4
33.694 4
33.696 4
33.698 5
33.700 5
33.703 5
33.705 5
33.707 5
33.709 4
33.711 4
33.713 4
33.715 3
33.717 3
33.719 3
33.721 3
33.723 2
33.725 2
33.727 2
33.729 2
33.731 2
33.733 1
33.735 2
33.738 2
33.740 1
33.742 1
33.744 1
33.746 1
33.748 0
33.750 1
33.752 1
33.754 1
33.756 1
33.758 1
33.760 2
33.762 2
33.764 3
33.766 3
33.768 2
33.770 2
33.773 2
33.775 2
33.777 2
33.779 2
33.781 3
33.783 3
33.785 3
33.787 3
33.789 3
33.791 3
33.793 3
33.795 2
33.797 2
33.799 3
33.801 2
33.803 3
33.805 3
33.808 2
33.810 2
33.812 1
33.814 1
33.816 0
33.818 0
33.820 0
33.822 -0
33.824 -0
33.826 -1
33.828 -1
33.830 -1
33.832 -0
33.834 -0
33.836 -0
33.838 -1
33.840 -0
33.843 -0
33.845 -0
33.847 -0
33.849 -0
33.851 -0
33.853 -0
33.855 0
33.857 -0
33.859 -0
33.861 -1
33.863 -2
33.865 -1
33.867 -1
33.869 -1
33.871 -0
33.873 -0
33.876 -0
33.878 -0
33.880 0
33.882 1
33.884 1
33.886 2
33.888 2
33.890 2
33.892 2
33.894 2
33.896 2
33.898 3
33.900 2
33.902 2
33.904 2
33.906 2
33.908 3
33.911 3
33.913 3
33.915 4
33.917 5
33.919 5
33.921 5
33.923 5
33.925 5
33.927 6
33.929 5
33.931 5
33.933 5
33.935 5
33.937 5
33.939 5
33.941 5
33.944 5
33.946 5
33.948 4
33.950 4
33.952 4
33.954 4
33.956 4
33.958 3
33.960 3
33.962 3
33.964 3
33.966 3
33.968 2
33.970 2
33.972 2
33.974 2
33.976 2
33.979 2
33.981 1
33.983 1
33.985 1
33.987 1
33.989 0
33.991 0
33.993 -0
33.995 0
33.997 0
33.999 -0
34.001 -1
34.003 -1
34.005 -1
34.007 -0
34.009 -0
34.012 -1
34.014 -0
34.016 -0
34.018 -0
34.020 1
34.022 0
34.024 -0
34.026 0
34.028 1
34.030 0
34.032 1
34.034 1
34.036 1
34.038 1
34.040 2
34.042 1
34.045 1
34.047 1
34.049 1
34.051 1
34.053 0
34.055 0
34.057 1
34.059 1
34.061 1
34.063 1
34.065 1
34.067 1
34.069 2
34.071 1
34.073 0
34.075 0
34.078 -0
34.080 -1
34.082 -1
34.084 -0
34.086 -0
34.088 0
34.090 -0
34.092 0
34.094 0
34.096 0
34.098 1
34.100 1
34.102 1
34.104 2
34.106 2
34.108 2
34.111 1
34.113 1
34.115 2
34.117 1
34.119 2
34.121 2
34.123 2
34.125 3
34.127 3
34.129 3
34.131 4
34.133 4
34.135 3
34.137 2
34.139 3
34.141 3
34.144 3
34.146 3
34.148 3
34.150 3
34.152 3
34.154 2
34.156 2
34.158 2
34.160 1
34.162 1
34.164 1
34.166 -0
34.168 -0
34.170 1
34.172 0
34.174 1
34.177 1
34.179 1
34.181 1
34.183 2
34.185 1
34.187 2
34.189 1
34.191 1
34.193 1
34.195 1
34.197 1
34.199 0
34.201 0
34.203 -0
34.205 -0
34.208 1
34.210 0
34.212 0
34.214 1
34.216 1
34.218 2
34.220 2
34.222 2
34.224 2
34.226 2
34.228 2
34.230 2
34.232 4
34.234 3
34.236 3
34.238 3
34.241 3
34.243 3
34.245 3
34.247 3
34.249 3
34.251 3
34.253 3
34.255 3
34.257 3
34.259 3
34.261 4
34.263 4
34.265 4
34.267 4
34.269 4
34.272 4
34.274 5
34.276 5
34.278 4
34.280 4
34.282 4
34.284 4
34.286 4
34.288 4
34.290 4
34.292 3
34.294 3
34.296 3
34.298 3
34.300 3
34.302 3
34.305 2
34.307 2
34.309 3
34.311 3
34.313 2
34.315 1
34.317 1
34.319 1
34.321 0
34.323 0
34.325 -0
34.327 -1
34.329 -1
34.331 -1
34.333 -1
34.336 -1
34.338 -2
34.340 -2
34.342 -2
34.344 -2
34.346 -3
34.348 -2
34.350 -3
34.352 -3
34.354 -3
34.356 -2
34.358 -3
34.360 -3
34.362 -2
34.364 -2
34.367 -2
34.369 -2
34.371 -2
34.373 -2
34.375 -1
34.377 -0
34.379 1
34.381 1
34.383 1
34.385 1
34.387 2
34.389 2
34.391 2
34.393 2
34.395 2
34.397 2
34.400 2
34.402 2
34.404 2
34.406 2
34.408 2
34.410 2
34.412 2
34.414 2
34.416 2
34.418 2
34.420 1
34.422 2
34.424 2
34.426 1
34.428 1
34.431 1
34.433 1
34.435 1
34.437 1
34.439 1
34.441 1
34.443 1
34.445 1
34.447 1
34.449 1
34.451 0
34.453 1
34.455 1
34.457 0
34.459 0
34.462 0
34.464 0
34.466 1
34.468 1
34.470 0
34.472 1
34.474 1
34.476 1
34.478 1
34.480 1
34.482 1
34.484 1
34.486 1
34.488 1
34.490 2
34.493 2
34.495 2
34.497 2
34.499 2
34.501 2
34.503 2
34.505 2
34.507 1
34.509 1
34.511 2
34.513 1
34.515 2
34.517 3
34.519 2
34.522 3
34.524 3
34.526 3
34.528 3
34.530 2
34.532 2
34.534 2
34.536 2
34.538 1
34.540 1
34.542 1
34.544 1
34.546 2
34.548 2
34.550 1
34.553 2
34.555 1
34.557 1
34.559 2
34.561 2
34.563 2
34.565 2
34.567 3
34.569 2
34.571 3
34.573 4
34.575 3
34.577 3
34.579 4
34.581 3
34.584 3
34.586 3
34.588 3
34.590 3
34.592 3
34.594 3
34.596 3
34.598 3
34.600 2
34.602 2
34.604 3
34.606 3
34.608 2
34.610 2
34.612 2
34.615 1
34.617 1
34.619 1
34.621 1
34.623 2
34.625 1
34.627 2
34.629 2
34.631 2
34.633 2
34.635 3
34.637 3
34.639 3
34.641 3
34.644 3
34.646 3
34.648 4
34.650 3
34.652 5
34.654 5
34.656 5
34.658 5
34.660 5
34.662 5
34.664 5
34.666 6
34.668 5
34.670 5
34.672 5
34.675 4
34.677 4
34.679 4
34.681 4
34.683 4
34.685 4
34.687 3
34.689 3
34.691 3
34.693 3
34.695 2
34.697 2
34.699 2
34.701 2
34.704 2
34.706 2
34.708 3
34.710 3
34.712 3
34.714 3
34.716 4
34.718 3
34.720 3
34.722 3
34.724 3
34.726 3
34.728 3
34.730 3
34.732 3
34.735 3
34.737 3
34.739 3
34.741 3
34.743 3
34.745 3
34.747 3
34.749 3
34.751 3
34.753 3
34.755 2
34.757 2
34.759 2
34.761 1
34.764 1
34.766 1
34.768 1
34.770 1
34.772 1
34.774 0
34.776 0
34.778 0
34.780 0
34.782 -0
34.784 0
34.786 0
34.788 -0
34.790 0
34.793 -0
34.795 -0
34.797 0
34.799 0
34.801 0
34.803 0
34.805 -0
34.807 0
34.809 0
34.811 -0
34.813 -0
34.815 1
34.817 1
34.819 1
34.822 2
34.824 1
34.826 2
34.828 2
34.830 2
34.832 2
34.834 2
34.836 2
34.838 2
34.840 3
34.842 3
34.844 3
34.846 3
34.848 2
34.851 3
34.853 3
34.855 3
34.857 3
34.859 3
34.861 2
34.863 2
34.865 2
34.867 2
34.869 2
34.871 2
34.873 2
34.875 2
34.877 1
34.880 1
34.882 1
34.884 1
34.886 1
34.888 0
34.890 0
34.892 0
34.894 -0
34.896 -1
34.898 -1
34.900 -1
34.902 -1
34.904 -1
34.906 -1
34.909 -0
34.911 -0
34.913 0
34.915 -0
34.917 -0
34.919 -0
34.921 0
34.923 -0
34.925 1
34.927 1
34.929 1
34.931 2
34.933 2
34.935 2
34.938 2
34.940 2
34.942 2
34.944 2
34.946 2
34.948 2
34.950 3
34.952 2
34.954 1
34.956 1
34.958 1
34.960 1
34.962 1
34.964 1
34.967 1
34.969 0
34.971 0
34.973 0
34.975 -0
34.977 -0
34.979 -1
34.981 -0
34.983 -1
34.985 -1
34.987 -1
34.989 -1
34.991 -2
34.993 -2
34.996 -2
34.998 -2
35.000 -2
35.002 -2
35.004 -2
35.006 -2
35.008 -1
35.010 -2
35.012 -1
35.014 -1
35.016 -1
35.018 -1
35.020 0
35.022 0
35.025 0
35.027 0
35.029 0
35.031 0
35.033 1
35.035 1
35.037 1
35.039 2
35.041 2
35.043 2
35.045 2
35.047 2
35.049 2
35.051 3
35.054 3
35.056 3
35.058 4
35.060 4
35.062 4
35.064 5
35.066 4
35.068 5
35.070 5
35.072 5
35.074 5
35.076 5
35.078 4
35.081 4
35.083 4
35.085 3
35.087 3
35.089 3
35.091 3
35.093 2
35.095 2
35.097 2
35.099 2
35.101 2
35.103 2
35.105 2
35.107 2
35.110 1
35.112 2
35.114 2
35.116 2
35.118 2
35.120 2
35.122 1
35.124 1
35.126 2
35.128 1
35.130 1
35.132 1
35.134 1
35.137 2
35.139 2
35.141 2
35.143 1
35.145 1
35.147 1
35.149 2
35.151 1
35.153 1
35.155 1
35.157 0
35.159 0
35.161 1
35.163 1
35.166 0
35.168 0
35.170 1
35.172 0
35.174 0
35.176 1
35.178 0
35.180 1
35.182 1
35.184 1
35.186 1
35.188 2
35.190 2
35.193 2
35.195 2
35.197 3
35.199 4
35.201 4
35.203 4
35.205 4
35.207 5
35.209 5
35.211 6
35.213 5
35.215 5
35.217 6
35.219 6
35.222 6
35.224 6
35.226 7
35.228 6
35.230 6
35.232 6
35.234 6
35.236 5
35.238 5
35.240 5
35.242 5
35.244 5
35.246 5
35.249 5
35.251 5
35.253 5
35.255 5
35.257 4
35.259 4
35.261 4
35.263 3
35.265 3
35.267 4
35.269 4
35.271 3
35.273 3
35.276 4
35.278 3
35.280 4
35.282 3
35.284 4
35.286 3
35.288 3
35.290 3
35.292 4
35.294 4
35.296 4
35.298 4
35.300 4
35.303 5
35.305 5
35.307 5
35.309 4
35.311 4
35.313 4
35.315 3
35.317 4
35.319 3
35.321 3
35.323 2
35.325 3
35.327 3
35.330 3
35.332 3
35.334 3
35.336 3
35.338 4
35.340 3
35.342 4
35.344 3
35.346 3
35.348 3
35.350 3
35.352 2
35.354 2
35.356 2
35.359 2
35.361 2
35.363 3
35.365 2
35.367 2
35.369 3
35.371 3
35.373 3
35.375 3
35.377 3
35.379 3
35.381 3
35.383 2
35.386 3
35.388 3
35.390 3
35.392 3
35.394 3
35.396 2
35.398 2
35.400 2
35.402 2
35.404 2
35.406 2
35.408 2
35.410 3
35.413 2
35.415 1
35.417 1
35.419 1
35.421 2
35.423 1
35.425 2
35.427 1
35.429 2
35.431 2
35.433 2
35.435 2
35.437 2
35.440 1
35.442 1
35.444 1
35.446 1
35.448 1
35.450 1
35.452 1
35.454 1
35.456 1
35.458 1
35.460 1
35.462 1
35.465 1
35.467 1
35.469 1
35.471 0
35.473 1
35.475 0
35.477 0
35.479 1
35.481 1
35.483 1
35.485 1
35.487 1
35.489 1
35.492 2
35.494 2
35.496 2
35.498 2
35.500 2
35.502 2
35.504 2
35.506 2
35.508 1
35.510 2
35.512 2
35.514 2
35.516 2
35.519 2
35.521 2
35.523 2
35.525 2
35.527 2
35.529 2
35.531 2
35.533 2
35.535 2
35.537 3
35.539 3
35.541 3
35.543 3
35.546 3
35.548 3
35.550 3
35.552 3
35.554 3
35.556 3
35.558 2
35.560 2
35.562 2
35.564 2
35.566 2
35.568 2
35.570 2
35.573 2
35.575 2
35.577 2
35.579 2
35.581 2
35.583 1
35.585 2
35.587 1
35.589 1
35.591 1
35.593 2
35.595 2
35.598 2
35.600 2
35.602 2
35.604 2
35.606 3
35.608 2
35.610 2
35.612 2
35.614 2
35.616 2
35.618 3
35.620 2
35.622 3
35.625 3
35.627 3
35.629 3
35.631 4
35.633 4
35.635 4
35.637 4
35.639 4
35.641 4
35.643 4
35.645 4
35.647 4
35.650 4
35.652 3
35.654 3
35.656 3
35.658 2
35.660 2
35.662 2
35.664 2
35.666 2
35.668 1
35.670 1
35.672 1
35.674 1
35.677 0
35.679 1
35.681 1
35.683 0
35.685 1
35.687 1
35.689 2
35.691 2
35.693 2
35.695 2
35.697 1
35.699 1
35.702 1
35.704 1
35.706 2
35.708 1
35.710 1
35.712 1
35.714 2
35.716 1
35.718 2
35.720 2
35.722 3
35.724 3
35.726 2
35.729 3
35.731 3
35.733 2
35.735 2
35.737 2
35.739 2
35.741 2
35.743 1
35.745 1
35.747 1
35.749 1
35.751 1
35.754 1
35.756 0
35.758 -0
35.760 -0
35.762 1
35.764 0
35.766 0
35.768 1
35.770 0
35.772 1
35.774 1
35.776 1
35.778 1
35.781 2
35.783 1
35.785 1
35.787 2
35.789 1
35.791 1
35.793 1
35.795 2
35.797 2
35.799 2
35.801 2
35.803 2
35.806 3
35.808 3
35.810 3
35.812 3
35.814 4
35.816 4
35.818 3
35.820 3
35.822 2
35.824 3
35.826 2
35.828 2
35.831 2
35.833 2
35.835 2
35.837 2
35.839 1
35.841 2
35.843 2
35.845 1
35.847 1
35.849 1
35.851 1
35.853 1
35.855 1
35.858 1
35.860 1
35.862 0
35.864 0
35.866 0
35.868 1
35.870 1
35.872 1
35.874 0
35.876 0
35.878 0
35.880 1
35.883 1
35.885 1
35.887 2
35.889 2
35.891 2
35.893 2
35.895 2
35.897 2
35.899 1
35.901 1
35.903 2
35.905 2
35.908 2
35.910 2
35.912 2
35.914 1
35.916 2
35.918 2
35.920 2
35.922 2
35.924 2
35.926 2
35.928 2
35.930 2
35.933 2
35.935 2
35.937 2
35.939 2
35.941 2
35.943 1
35.945 1
35.947 1
35.949 0
35.951 0
35.953 1
35.955 -0
35.958 -1
35.960 -0
35.962 0
35.964 0
35.966 0
35.968 0
35.970 -0
35.972 1
35.974 1
35.976 1
35.978 1
35.980 1
35.983 0
35.985 1
35.987 1
35.989 1
35.991 1
35.993 1
35.995 2
35.997 2
35.999 3
36.001 3
36.003 3
36.005 3
36.008 2
36.010 2
36.012 2
36.014 2
36.016 2
36.018 2
36.020 3
36.022 3
36.024 3
36.026 3
36.028 3
36.030 3
36.033 2
36.035 3
36.037 2
36.039 2
36.041 2
36.043 2
36.045 1
36.047 1
36.049 1
36.051 1
36.053 1
36.055 1
36.058 0
36.060 0
36.062 0
36.064 0
36.066 1
36.068 1
36.070 1
36.072 2
36.074 2
36.076 2
36.078 2
36.080 3
36.083 3
36.085 3
36.087 3
36.089 3
36.091 3
36.093 3
36.095 2
36.097 2
36.099 2
36.101 1
36.103 1
36.105 2
36.108 2
36.110 2
36.112 2
36.114 2
36.116 2
36.118 2
36.120 2
36.122 2
36.124 2
36.126 2
36.128 2
36.131 2
36.133 2
36.135 2
36.137 2
36.139 1
36.141 1
36.143 1
36.145 1
36.147 1
36.149 2
36.151 2
36.153 2
36.156 2
36.158 2
36.160 3
36.162 3
36.164 2
36.166 2
36.168 2
36.170 2
36.172 2
36.174 2
36.176 2
36.178 2
36.181 3
36.183 2
36.185 2
36.187 2
36.189 1
36.191 2
36.193 2
36.195 2
36.197 2
36.199 2
36.201 2
36.203 3
36.206 3
36.208 4
36.210 4
36.212 4
36.214 4
36.216 5
36.218 5
36.220 5
36.222 5
36.224 5
36.226 4
36.229 5
36.231 5
36.233 4
36.235 5
36.237 5
36.239 4
36.241 4
36.243 5
36.245 5
36.247 4
36.249 4
36.251 4
36.254 4
36.256 4
36.258 3
36.260 4
36.262 5
36.264 4
36.266 4
36.268 4
36.270 4
36.272 4
36.274 3
36.276 3
36.279 3
36.281 3
36.283 3
36.285 3
36.287 3
36.289 2
36.291 3
36.293 3
36.295 3
36.297 3
36.299 3
36.302 3
36.304 3
36.306 2
36.308 2
36.310 2
36.312 2
36.314 2
36.316 2
36.318 2
36.320 1
36.322 1
36.324 1
36.327 1
36.329 1
36.331 1
36.333 1
36.335 1
36.337 2
36.339 2
36.341 2
36.343 2
36.345 2
36.347 2
36.350 1
36.352 1
36.354 2
36.356 2
36.358 2
36.360 2
36.362 3
36.364 2
36.366 2
36.368 2
36.370 1
36.372 1
36.375 2
36.377 1
36.379 2
36.381 2
36.383 2
36.385 1
36.387 2
36.389 2
36.391 2
36.393 3
36.395 3
36.398 3
36.400 3
36.402 3
36.404 4
36.406 4
36.408 4
36.410 4
36.412 4
36.414 4
36.416 4
36.418 4
36.421 4
36.423 4
36.425 4
36.427 4
36.429 4
36.431 4
36.433 3
36.435 3
36.437 3
36.439 3
36.441 3
36.443 3
36.446 3
36.448 3
36.450 3
36.452 2
36.454 2
36.456 3
36.458 2
36.460 2
36.462 1
36.464 1
36.466 0
36.469 1
36.471 0
36.473 0
36.475 0
36.477 0
36.479 1
36.481 1
36.483 1
36.485 1
36.487 1
36.489 0
36.492 1
36.494 0
36.496 -0
36.498 -1
36.500 -0
36.502 -1
36.504 -0
36.506 -1
36.508 -1
36.510 -1
36.512 -1
36.514 -2
36.517 -2
36.519 -1
36.521 -2
36.523 -1
36.525 -1
36.527 -1
36.529 0
36.531 1
36.533 0
36.535 1
36.537 1
36.540 1
36.542 1
36.544 1
36.546 1
36.548 1
36.550 1
36.552 2
36.554 2
36.556 1
36.558 1
36.560 2
36.563 2
36.565 2
36.567 2
36.569 2
36.571 2
36.573 3
36.575 3
36.577 2
36.579 3
36.581 2
36.583 2
36.586 2
36.588 2
36.590 1
36.592 2
36.594 2
36.596 2
36.598 2
36.600 2
36.602 1
36.604 1
36.606 2
36.609 1
36.611 1
36.613 2
36.615 1
36.617 2
36.619 2
36.621 2
36.623 3
36.625 3
36.627 3
36.629 2
36.632 2
36.634 2
36.636 2
36.638 3
36.640 2
36.642 3
36.644 2
36.646 2
36.648 2
36.650 2
36.652 1
36.655 1
36.657 1
36.659 1
36.661 1
36.663 1
36.665 1
36.667 1
36.669 1
36.671 1
36.673 0
36.675 -0
36.678 -0
36.680 0
36.682 0
36.684 0
36.686 0
36.688 -0
36.690 -0
36.692 -0
36.694 0
36.696 -0
36.698 -0
36.701 0
36.703 0
36.705 0
36.707 0
36.709 -0
36.711 0
36.713 1
36.715 1
36.717 1
36.719 2
36.721 1
36.724 1
36.726 1
36.728 1
36.730 2
36.732 2
36.734 2
36.736 2
36.738 1
36.740 1
36.742 0
36.744 1
36.747 0
36.749 0
36.751 1
36.753 1
36.755 1
36.757 2
36.759 1
36.761 1
36.763 1
36.765 0
36.767 0
36.770 -0
36.772 -0
36.774 1
36.776 0
36.778 0
36.780 1
36.782 1
36.784 0
36.786 1
36.788 1
36.790 1
36.793 1
36.795 1
36.797 1
36.799 1
36.801 1
36.803 1
36.805 1
36.807 1
36.809 1
36.811 1
36.813 1
36.816 2
36.818 2
36.820 3
36.822 3
36.824 3
36.826 3
36.828 4
36.830 4
36.832 4
36.834 3
36.836 4
36.839 4
36.841 4
36.843 5
36.845 5
36.847 5
36.849 5
36.851 5
36.853 4
36.855 4
36.857 4
36.859 3
36.862 3
36.864 3
36.866 3
36.868 3
36.870 3
36.872 3
36.874 3
36.876 2
36.878 2
36.880 2
36.883 2
36.885 1
36.887 1
36.889 0
36.891 -0
36.893 -0
36.895 -1
36.897 -1
36.899 -1
36.901 -1
36.903 -1
36.906 -1
36.908 -1
36.910 -1
36.912 -0
36.914 -1
36.916 -1
36.918 -0
36.920 -0
36.922 -1
36.924 -1
36.926 -1
36.929 -1
36.931 -1
36.933 0
36.935 -0
36.937 -0
36.939 0
36.941 0
36.943 1
36.945 1
36.947 1
36.949 2
36.952 2
36.954 2
36.956 2
36.958 2
36.960 2
36.962 2
36.964 3
36.966 2
36.968 3
36.970 3
36.973 3
36.975 5
36.977 5
36.979 4
36.981 4
36.983 4
36.985 4
36.987 4
36.989 4
36.991 4
36.993 3
36.996 3
36.998 3
37.000 2
37.002 2
37.004 2
37.006 1
37.008 1
37.010 1
37.012 1
37.014 1
37.017 0
37.019 -0
37.021 1
37.023 0
37.025 0
37.027 0
37.029 -0
37.031 -0
37.033 -0
37.035 -1
37.037 -0
37.040 -1
37.042 -2
37.044 -1
37.046 -1
37.048 -2
37.050 -2
37.052 -2
37.054 -1
37.056 -1
37.058 0
37.060 1
37.063 1
37.065 2
37.067 2
37.069 2
37.071 3
37.073 3
37.075 3
37.077 4
37.079 4
37.081 4
37.084 4
37.086 4
37.088 4
37.090 5
37.092 5
37.094 5
37.096 6
37.098 6
37.100 6
37.102 6
37.104 6
37.107 6
37.109 6
37.111 6
37.113 5
37.115 5
37.117 5
37.119 4
37.121 4
37.123 3
37.125 2
37.128 3
37.130 2
37.132 2
37.134 2
37.136 0
37.138 1
37.140 1
37.142 1
37.144 0
37.146 0
37.148 -0
37.151 0
37.153 -0
37.155 -1
37.157 -1
37.159 -1
37.161 -1
37.163 -0
37.165 0
37.167 -0
37.169 -0
37.172 -0
37.174 -1
37.176 0
37.178 1
37.180 1
37.182 2
37.184 2
37.186 2
37.188 3
37.190 2
37.193 2
37.195 2
37.197 2
37.199 3
37.201 3
37.203 3
37.205 2
37.207 3
37.209 3
37.211 3
37.213 3
37.216 3
37.218 2
37.220 2
37.222 3
37.224 3
37.226 2
37.228 3
37.230 2
37.232 2
37.234 3
37.237 2
37.239 2
37.241 2
37.243 2
37.245 2
37.247 2
37.249 2
37.251 2
37.253 2
37.255 2
37.258 2
37.260 2
37.262 2
37.264 1
37.266 1
37.268 1
37.270 1
37.272 2
37.274 1
37.276 0
37.278 -0
37.281 -1
37.283 -1
37.285 -2
37.287 -3
37.289 -1
37.291 -2
37.293 -2
37.295 -2
37.297 -1
37.299 -1
37.302 -1
37.304 -1
37.306 -1
37.308 -1
37.310 -1
37.312 -1
37.314 -1
37.316 0
37.318 0
37.320 1
37.323 1
37.325 2
37.327 2
37.329 2
37.331 2
37.333 2
37.335 2
37.337 2
37.339 2
37.341 2
37.344 2
37.346 2
37.348 2
37.350 1
37.352 1
37.354 2
37.356 1
37.358 1
37.360 0
37.362 0
37.364 1
37.367 0
37.369 -0
37.371 -0
37.373 -0
37.375 -0
37.377 1
37.379 2
37.381 1
37.383 2
37.385 3
37.388 3
37.390 3
37.392 3
37.394 3
37.396 4
37.398 4
37.400 4
37.402 4
37.404 5
37.406 5
37.409 5
37.411 5
37.413 5
37.415 5
37.417 6
37.419 5
37.421 5
37.423 5
37.425 5
37.427 5
37.430 4
37.432 4
37.434 4
37.436 4
37.438 4
37.440 4
37.442 4
37.444 3
37.446 4
37.448 4
37.451 3
37.453 3
37.455 2
37.457 2
37.459 2
37.461 3
37.463 2
37.465 2
37.467 3
37.469 2
37.472 2
37.474 2
37.476 1
37.478 1
37.480 1
37.482 1
37.484 1
37.486 1
37.488 1
37.490 1
37.493 1
37.495 1
37.497 -0
37.499 0
37.501 0
37.503 0
37.505 0
37.507 0
37.509 1
37.511 2
37.514 1
37.516 1
37.518 1
37.520 2
37.522 2
37.524 2
37.526 2
37.528 2
37.530 2
37.532 2
37.535 2
37.537 2
37.539 1
37.541 1
37.543 0
37.545 -1
37.547 -0
37.549 -0
37.551 -0
37.553 -0
37.556 -1
37.558 -1
37.560 -1
37.562 -1
37.564 -1
37.566 -1
37.568 -1
37.570 -1
37.572 -1
37.574 -1
37.577 -1
37.579 -1
37.581 -1
37.583 -1
37.585 -1
37.587 -1
37.589 -1
37.591 -1
37.593 -2
37.595 -1
37.598 -0
37.600 0
37.602 0
37.604 0
37.606 1
37.608 1
37.610 0
37.612 1
37.614 1
37.616 1
37.619 2
37.621 2
37.623 2
37.625 2
37.627 2
37.629 2
37.631 2
37.633 2
37.635 2
37.637 3
37.640 2
37.642 3
37.644 4
37.646 3
37.648 4
37.650 4
37.652 3
37.654 3
37.656 3
37.658 3
37.661 3
37.663 3
37.665 3
37.667 3
37.669 3
37.671 3
37.673 3
37.675 3
37.677 2
37.679 2
37.682 2
37.684 2
37.686 3
37.688 2
37.690 2
37.692 2
37.694 2
37.696 2
37.698 2
37.700 2
37.703 1
37.705 1
37.707 1
37.709 1
37.711 1
37.713 1
37.715 1
37.717 1
37.719 1
37.721 1
37.724 1
37.726 1
37.728 1
37.730 2
37.732 2
37.734 2
37.736 1
37.738 1
37.740 1
37.743 0
37.745 0
37.747 0
37.749 0
37.751 1
37.753 1
37.755 2
37.757 2
37.759 2
37.761 2
37.764 2
37.766 2
37.768 2
37.770 2
37.772 2
37.774 3
37.776 3
37.778 3
37.780 3
37.782 3
37.785 2
37.787 3
37.789 2
37.791 2
37.793 2
37.795 2
37.797 1
37.799 1
37.801 1
37.803 1
37.806 1
37.808 1
37.810 1
37.812 1
37.814 0
37.816 -1
37.818 -0
37.820 0
37.822 1
37.825 1
37.827 1
37.829 0
37.831 1
37.833 1
37.835 1
37.837 2
37.839 2
37.841 3
37.843 4
37.846 4
37.848 5
37.850 4
37.852 5
37.854 4
37.856 5
37.858 4
37.860 4
37.862 4
37.864 4
37.867 3
37.869 4
37.871 3
37.873 3
37.875 2
37.877 2
37.879 2
37.881 2
37.883 2
37.886 2
37.888 2
37.890 2
37.892 1
37.894 1
37.896 1
37.898 1
37.900 0
37.902 0
37.904 -0
37.907 -0
37.909 0
37.911 -0
37.913 0
37.915 1
37.917 1
37.919 2
37.921 1
37.923 1
37.925 1
37.928 1
37.930 1
37.932 1
37.934 1
37.936 1
37.938 1
37.940 2
37.942 2
37.944 1
37.947 1
37.949 0
37.951 0
37.953 1
37.955 -0
37.957 0
37.959 -0
37.961 -1
37.963 -1
37.965 -1
37.968 -1
37.970 -1
37.972 -1
37.974 -1
37.976 -1
37.978 -2
37.980 -2
37.982 -1
37.984 -1
37.987 -1
37.989 -1
37.991 -1
37.993 -1
37.995 -1
37.997 -1
37.999 -0
38.001 -0
38.003 -1
38.005 -1
38.008 -1
38.010 -1
38.012 -1
38.014 -0
38.016 -0
38.018 -2
38.020 -1
38.022 -0
38.024 -1
38.027 -0
38.029 -0
38.031 -0
38.033 0
38.035 1
38.037 0
38.039 1
38.041 0
38.043 0
38.045 0
38.048 1
38.050 0
38.052 -0
38.054 0
38.056 -0
38.058 -0
38.060 -1
38.062 -0
38.064 -0
38.067 0
38.069 -0
38.071 -1
38.073 0
38.075 -0
38.077 1
38.079 1
38.081 1
38.083 1
38.085 1
38.088 1
38.090 2
38.092 2
38.094 2
38.096 2
38.098 1
38.100 1
38.102 2
38.104 1
38.107 2
38.109 2
38.111 2
38.113 1
38.115 1
38.117 2
38.119 2
38.121 2
38.123 2
38.125 2
38.128 2
38.130 2
38.132 2
38.134 2
38.136 2
38.138 1
38.140 2
38.142 1
38.144 0
38.147 0
38.149 0
38.151 0
38.153 0
38.155 0
38.157 -0
38.159 0
38.161 0
38.163 -0
38.166 0
38.168 0
38.170 1
38.172 1
38.174 1
38.176 0
38.178 0
38.180 0
38.182 -0
38.184 -0
38.187 0
38.189 -1
38.191 -1
38.193 -1
38.195 -1
38.197 -1
38.199 -1
38.201 -1
38.203 0
38.206 -0
38.208 -0
38.210 1
38.212 2
38.214 2
38.216 2
38.218 3
38.220 3
38.222 3
38.225 3
38.227 3
38.229 3
38.231 4
38.233 4
38.235 4
38.237 4
38.239 4
38.241 4
38.243 5
38.246 5
38.248 5
38.250 5
38.252 5
38.254 5
38.256 5
38.258 5
38.260 5
38.262 5
38.265 4
38.267 4
38.269 3
38.271 3
38.273 3
38.275 3
38.277 2
38.279 3
38.281 3
38.284 2
38.286 2
38.288 2
38.290 2
38.292 2
38.294 2
38.296 2
38.298 2
38.300 2
38.303 2
38.305 2
38.307 3
38.309 2
38.311 2
38.313 2
38.315 1
38.317 1
38.319 2
38.321 2
38.324 2
38.326 2
38.328 2
38.330 1
38.332 1
38.334 1
38.336 1
38.338 0
38.340 0
38.343 0
38.345 1
38.347 1
38.349 0
38.351 1
38.353 -0
38.355 1
38.357 1
38.359 1
38.362 1
38.364 2
38.366 2
38.368 2
38.370 2
38.372 2
38.374 3
38.376 3
38.378 3
38.381 3
38.383 3
38.385 3
38.387 3
38.389 3
38.391 2
38.393 3
38.395 2
38.397 2
38.400 2
38.402 2
38.404 2
38.406 2
38.408 3
38.410 2
38.412 2
38.414 3
38.416 3
38.418 2
38.421 2
38.423 2
38.425 2
38.427 2
38.429 1
38.431 0
38.433 0
38.435 0
38.437 1
38.440 2
38.442 1
38.444 2
38.446 2
38.448 2
38.450 2
38.452 2
38.454 3
38.456 3
38.459 3
38.461 3
38.463 3
38.465 3
38.467 3
38.469 3
38.471 4
38.473 3
38.475 3
38.478 4
38.480 3
38.482 3
38.484 3
38.486 3
38.488 4
38.490 4
38.492 3
38.494 4
38.497 4
38.499 4
38.501 4
38.503 4
38.505 4
38.507 4
38.509 4
38.511 4
38.513 4
38.516 3
38.518 3
38.520 3
38.522 2
38.524 1
38.526 1
38.528 1
38.530 1
38.532 1
38.535 1
38.537 0
38.539 0
38.541 0
38.543 -0
38.545 -1
38.547 -1
38.549 -1
38.551 -1
38.554 -1
38.556 -1
38.558 -1
38.560 -0
38.562 -0
38.564 -0
38.566 -0
38.568 -1
38.570 -1
38.573 -0
38.575 -0
38.577 -0
38.579 0
38.581 -0
38.583 0
38.585 1
38.587 0
38.589 1
38.592 2
38.594 2
38.596 3
38.598 4
38.600 3
38.602 3
38.604 4
38.606 4
38.608 4
38.611 3
38.613 3
38.615 4
38.617 4
38.619 4
38.621 4
38.623 5
38.625 5
38.627 5
38.630 5
38.632 5
38.634 5
38.636 6
38.638 5
38.640 5
38.642 5
38.644 5
38.646 5
38.649 6
38.651 5
38.653 6
38.655 5
38.657 5
38.659 4
38.661 5
38.663 5
38.665 5
38.668 5
38.670 5
38.672 5
38.674 5
38.676 4
38.678 4
38.680 5
38.682 4
38.684 4
38.687 4
38.689 4
38.691 4
38.693 3
38.695 3
38.697 2
38.699 2
38.701 2
38.703 1
38.706 1
38.708 -0
38.710 0
38.712 1
38.714 -0
38.716 -0
38.718 -0
38.720 -1
38.722 -1
38.725 -1
38.727 -2
38.729 -1
38.731 -1
38.733 -1
38.735 -2
38.737 -1
38.739 -2
38.741 -2
38.744 -1
38.746 -2
38.748 -2
38.750 -2
38.752 -2
38.754 -1
38.756 -1
38.758 -1
38.761 -1
38.763 -1
38.765 -0
38.767 0
38.769 1
38.771 0
38.773 1
38.775 2
38.777 1
38.780 2
38.782 2
38.784 2
38.786 2
38.788 3
38.790 3
38.792 3
38.794 2
38.796 3
38.799 3
38.801 3
38.803 2
38.805 3
38.807 3
38.809 2
38.811 3
38.813 3
38.815 3
38.818 4
38.820 3
38.822 3
38.824 3
38.826 4
38.828 3
38.830 3
38.832 3
38.834 3
38.837 3
38.839 3
38.841 2
38.843 2
38.845 2
38.847 1
38.849 1
38.851 1
38.854 0
38.856 1
38.858 0
38.860 0
38.862 0
38.864 1
38.866 1
38.868 1
38.870 1
38.873 1
38.875 1
38.877 1
38.879 1
38.881 1
38.883 1
38.885 1
38.887 1
38.889 0
38.892 -1
38.894 -0
38.896 -1
38.898 -0
38.900 -0
38.902 -0
38.904 -0
38.906 -1
38.908 0
38.911 -0
38.913 0
38.915 0
38.917 -0
38.919 0
38.921 0
38.923 0
38.925 1
38.928 1
38.930 1
38.932 1
38.934 0
38.936 -0
38.938 -0
38.940 -0
38.942 -0
38.944 1
38.947 1
38.949 0
38.951 1
38.953 1
38.955 1
38.957 2
38.959 3
38.961 3
38.963 4
38.966 5
38.968 4
38.970 5
38.972 5
38.974 5
38.976 5
38.978 5
38.980 5
38.983 5
38.985 5
38.987 4
38.989 4
38.991 5
38.993 5
38.995 5
38.997 4
38.999 3
39.002 3
39.004 3
39.006 4
39.008 4
39.010 3
39.012 2
39.014 2
39.016 2
39.018 1
39.021 1
39.023 1
39.025 0
39.027 -0
39.029 -1
39.031 -1
39.033 -2
39.035 -1
39.038 -2
39.040 -2
39.042 -2
39.044 -2
39.046 -2
39.048 -1
39.050 -2
39.052 -2
39.054 -1
39.057 -1
39.059 -1
39.061 -0
39.063 -1
39.065 -1
39.067 -1
39.069 -2
39.071 -2
39.073 -1
39.076 -1
39.078 -1
39.080 -1
39.082 -1
39.084 -1
39.086 1
39.088 1
39.090 1
39.093 1
39.095 1
39.097 1
39.099 3
39.101 3
39.103 3
39.105 3
39.107 2
39.109 3
39.112 3
39.114 3
39.116 3
39.118 3
39.120 3
39.122 3
39.124 3
39.126 3
39.129 3
39.131 3
39.133 3
39.135 3
39.137 3
39.139 3
39.141 3
39.143 2
39.145 2
39.148 1
39.150 2
39.152 1
39.154 1
39.156 1
39.158 -0
39.160 -1
39.162 -1
39.165 -1
39.167 -1
39.169 -0
39.171 0
39.173 0
39.175 0
39.177 0
39.179 1
39.181 2
39.184 2
39.186 2
39.188 2
39.190 2
39.192 3
39.194 3
39.196 4
39.198 4
39.201 4
39.203 4
39.205 4
39.207 4
39.209 4
39.211 4
39.213 4
39.215 4
39.217 4
39.220 4
39.222 4
39.224 4
39.226 5
39.228 4
39.230 4
39.232 4
39.234 4
39.237 4
39.239 4
39.241 3
39.243 3
39.245 3
39.247 3
39.249 3
39.251 2
39.253 2
39.256 2
39.258 2
39.260 2
39.262 2
39.264 2
39.266 1
39.268 2
39.270 3
39.273 2
39.275 3
39.277 4
39.279 4
39.281 4
39.283 5
39.285 5
39.287 6
39.289 6
39.292 6
39.294 6
39.296 6
39.298 6
39.300 6
39.302 6
39.304 6
39.306 6
39.309 7
39.311 6
39.313 6
39.315 6
39.317 6
39.319 7
39.321 7
39.323 6
39.326 7
39.328 7
39.330 6
39.332 6
39.334 5
39.336 5
39.338 4
39.340 3
39.342 3
39.345 3
39.347 3
39.349 2
39.351 2
39.353 1
39.355 0
39.357 0
39.359 -0
39.362 -0
39.364 0
39.366 1
39.368 0
39.370 -0
39.372 1
39.374 -0
39.376 -0
39.378 -0
39.381 -0
39.383 -0
39.385 -0
39.387 -1
39.389 -0
39.391 -0
39.393 0
39.395 1
39.398 1
39.400 0
39.402 0
39.404 1
39.406 1
39.408 1
39.410 1
39.412 1
39.415 2
39.417 2
39.419 2
39.421 2
39.423 1
39.425 1
39.427 1
39.429 1
39.431 -0
39.434 1
39.436 1
39.438 1
39.440 2
39.442 2
39.444 3
39.446 3
39.448 3
39.451 3
39.453 3
39.455 3
39.457 3
39.459 3
39.461 3
39.463 3
39.465 3
39.468 3
39.470 3
39.472 3
39.474 4
39.476 4
39.478 4
39.480 3
39.482 3
39.485 4
39.487 4
39.489 3
39.491 3
39.493 3
39.495 2
39.497 3
39.499 2
39.501 3
39.504 3
39.506 3
39.508 3
39.510 3
39.512 3
39.514 2
39.516 2
39.518 2
39.521 2
39.523 2
39.525 2
39.527 2
39.529 3
39.531 3
39.533 3
39.535 3
39.538 3
39.540 3
39.542 4
39.544 4
39.546 3
39.548 4
39.550 4
39.552 3
39.555 3
39.557 3
39.559 2
39.561 3
39.563 3
39.565 3
39.567 4
39.569 3
39.571 3
39.574 3
39.576 3
39.578 3
39.580 3
39.582 3
39.584 3
39.586 4
39.588 4
39.591 4
39.593 4
39.595 5
39.597 4
39.599 5
39.601 5
39.603 5
39.605 6
39.608 6
39.610 6
39.612 6
39.614 6
39.616 6
39.618 6
39.620 6
39.622 6
39.625 6
39.627 5
39.629 5
39.631 5
39.633 5
39.635 4
39.637 4
39.639 4
39.642 4
39.644 4
39.646 3
39.648 2
39.650 2
39.652 2
39.654 2
39.656 2
39.658 2
39.661 1
39.663 2
39.665 1
39.667 1
39.669 2
39.671 1
39.673 2
39.675 2
39.678 2
39.680 1
39.682 2
39.684 2
39.686 1
39.688 1
39.690 1
39.692 1
39.695 1
39.697 1
39.699 1
39.701 1
39.703 1
39.705 1
39.707 1
39.709 0
39.712 -0
39.714 0
39.716 -0
39.718 -1
39.720 -1
39.722 -1
39.724 -1
39.726 -0
39.729 -0
39.731 -0
39.733 0
39.735 1
39.737 1
39.739 1
39.741 1
39.743 1
39.746 1
39.748 1
39.750 1
39.752 2
39.754 2
39.756 2
39.758 2
39.760 3
39.763 2
39.765 3
39.767 3
39.769 3
39.771 3
39.773 3
39.775 3
39.777 3
39.780 2
39.782 2
39.784 2
39.786 2
39.788 2
39.790 2
39.792 2
39.794 2
39.797 2
39.799 2
39.801 2
39.803 2
39.805 2
39.807 1
39.809 2
39.811 2
39.814 2
39.816 1
39.818 2
39.820 1
39.822 1
39.824 1
39.826 0
39.828 1
39.830 1
39.833 1
39.835 1
39.837 1
39.839 1
39.841 1
39.843 2
39.845 2
39.847 2
39.850 2
39.852 2
39.854 3
39.856 2
39.858 2
39.860 3
39.862 2
39.864 2
39.867 2
39.869 2
39.871 2
39.873 2
39.875 2
39.877 2
39.879 3
39.881 3
39.884 4
39.886 4
39.888 4
39.890 4
39.892 4
39.894 4
39.896 4
39.898 4
39.901 4
39.903 4
39.905 4
39.907 4
39.909 2
39.911 3
39.913 2
39.915 2
39.918 2
39.920 2
39.922 2
39.924 1
39.926 2
39.928 1
39.930 1
39.932 1
39.935 1
39.937 2
39.939 2
39.941 2
39.943 2
39.945 2
39.947 2
39.950 2
39.952 2
39.954 1
39.956 1
39.958 1
39.960 1
39.962 1
39.964 2
39.967 2
39.969 3
39.971 3
39.973 3
39.975 4
39.977 4
39.979 4
39.981 4
39.984 4
39.986 3
39.988 4
39.990 4
39.992 4
39.994 4
39.996 4
39.998 4
40.001 4
40.003 3
40.005 2
40.007 3
40.009 4
40.011 3
40.013 4
40.015 4
40.018 4
40.020 4
40.022 5
40.024 5
40.026 6
40.028 6
40.030 7
40.032 7
40.035 7
40.037 7
40.039 7
40.041 6
40.043 6
40.045 6
40.047 6
40.049 6
40.052 6
40.054 6
40.056 6
40.058 6
40.060 6
40.062 6
40.064 6
40.066 5
40.069 4
40.071 5
40.073 5
40.075 4
40.077 4
40.079 3
40.081 3
40.083 3
40.086 3
40.088 3
40.090 2
40.092 2
40.094 1
40.096 1
40.098 2
40.100 2
40.103 2
40.105 3
40.107 2
40.109 2
40.111 2
40.113 2
40.115 3
40.118 3
40.120 3
40.122 3
40.124 3
40.126 2
40.128 3
40.130 3
40.132 2
40.135 2
40.137 3
40.139 3
40.141 3
40.143 3
40.145 3
40.147 3
40.149 3
40.152 3
40.154 3
40.156 4
40.158 3
40.160 3
40.162 4
40.164 3
40.166 3
40.169 3
40.171 3
40.173 3
40.175 3
40.177 3
40.179 3
40.181 3
40.183 3
40.186 3
40.188 3
40.190 3
40.192 3
40.194 3
40.196 3
40.198 3
40.200 3
40.203 3
40.205 3
40.207 3
40.209 3
40.211 4
40.213 4
40.215 4
40.218 3
40.220 3
40.222 3
40.224 4
40.226 5
40.228 4
40.230 4
40.232 5
40.235 5
40.237 5
40.239 5
40.241 4
40.243 5
40.245 4
40.247 4
40.249 4
40.252 4
40.254 4
40.256 4
40.258 4
40.260 3
40.262 3
40.264 3
40.266 2
40.269 2
40.271 2
40.273 2
40.275 2
40.277 2
40.279 2
40.281 1
40.284 1
40.286 1
40.288 1
40.290 2
40.292 1
40.294 1
40.296 1
40.298 1
40.301 1
40.303 1
40.305 1
40.307 1
40.309 2
40.311 1
40.313 2
40.315 2
40.318 2
40.320 2
40.322 1
40.324 1
40.326 1
40.328 1
40.330 1
40.333 1
40.335 1
40.337 2
40.339 2
40.341 2
40.343 1
40.345 2
40.347 2
40.350 3
40.352 3
40.354 4
40.356 4
40.358 4
40.360 4
40.362 3
40.364 3
40.367 3
40.369 2
40.371 2
40.373 3
40.375 3
40.377 2
40.379 1
40.381 1
40.384 1
40.386 1
40.388 2
40.390 2
40.392 1
40.394 1
40.396 0
40.399 1
40.401 0
40.403 0
40.405 1
40.407 1
40.409 1
40.411 0
40.413 0
40.416 0
40.418 0
40.420 0
40.422 1
40.424 1
40.426 1
40.428 1
40.430 2
40.433 3
40.435 3
40.437 3
40.439 3
40.441 3
40.443 3
40.445 4
40.448 4
40.450 4
40.452 4
40.454 4
40.456 4
40.458 4
40.460 4
40.462 3
40.465 3
40.467 3
40.469 3
40.471 3
40.473 2
40.475 2
40.477 2
40.480 3
40.482 4
40.484 3
40.486 4
40.488 4
40.490 3
40.492 3
40.494 4
40.497 4
40.499 4
40.501 4
40.503 4
40.505 5
40.507 5
40.509 4
40.511 5
40.514 5
40.516 5
40.518 5
40.520 5
40.522 5
40.524 5
40.526 5
40.529 5
40.531 5
40.533 4
40.535 4
40.537 3
40.539 3
40.541 3
40.543 4
40.546 4
40.548 3
40.550 3
40.552 3
40.554 3
40.556 2
40.558 1
40.561 0
40.563 1
40.565 1
40.567 0
40.569 1
40.571 1
40.573 1
40.575 1
40.578 2
40.580 1
40.582 1
40.584 1
40.586 1
40.588 1
40.590 1
40.593 1
40.595 1
40.597 2
40.599 1
40.601 2
40.603 2
40.605 1
40.607 1
40.610 1
40.612 1
40.614 1
40.616 1
40.618 -1
40.620 -0
40.622 -0
40.624 -1
40.627 -1
40.629 -1
40.631 -1
40.633 -0
40.635 -0
40.637 -0
40.639 0
40.642 0
40.644 -1
40.646 -0
40.648 0
40.650 0
40.652 0
40.654 0
40.656 0
40.659 1
40.661 2
40.663 2
40.665 3
40.667 4
40.669 4
40.671 4
40.674 4
40.676 4
40.678 5
40.680 5
40.682 5
40.684 6
40.686 6
40.688 6
40.691 7
40.693 6
40.695 7
40.697 6
40.699 6
40.701 6
40.703 6
40.706 5
40.708 4
40.710 4
40.712 5
40.714 4
40.716 3
40.718 4
40.721 4
40.723 3
40.725 4
40.727 4
40.729 4
40.731 4
40.733 4
40.735 4
40.738 4
40.740 4
40.742 4
40.744 4
40.746 4
40.748 4
40.750 5
40.753 4
40.755 5
40.757 4
40.759 4
40.761 4
40.763 4
40.765 4
40.767 4
40.770 3
40.772 3
40.774 3
40.776 3
40.778 2
40.780 2
40.782 2
40.785 2
40.787 2
40.789 2
40.791 1
40.793 1
40.795 1
40.797 1
40.799 1
40.802 0
40.804 0
40.806 1
40.808 1
40.810 1
40.812 1
40.814 1
40.817 2
40.819 3
40.821 2
40.823 2
40.825 2
40.827 3
40.829 3
40.831 3
40.834 2
40.836 2
40.838 2
40.840 2
40.842 2
40.844 2
40.846 2
40.849 2
40.851 2
40.853 1
40.855 0
40.857 1
40.859 1
40.861 -0
40.864 -0
40.866 -0
40.868 -1
40.870 -1
40.872 -1
40.874 -2
40.876 -0
40.878 0
40.881 -0
40.883 0
40.885 0
40.887 0
40.889 1
40.891 1
40.893 1
40.896 1
40.898 2
40.900 2
40.902 3
40.904 4
40.906 4
40.908 4
40.911 4
40.913 4
40.915 4
40.917 4
40.919 3
40.921 3
40.923 4
40.925 4
40.928 4
40.930 4
40.932 3
40.934 4
40.936 4
40.938 4
40.940 4
40.943 4
40.945 4
40.947 4
40.949 4
40.951 3
40.953 2
40.955 2
40.958 1
40.960 1
40.962 2
40.964 2
40.966 2
40.968 2
40.970 2
40.972 3
40.975 2
40.977 1
40.979 1
40.981 2
40.983 1
40.985 1
40.987 1
40.990 1
40.992 2
40.994 2
40.996 1
40.998 1
41.000 2
41.002 2
41.005 2
41.007 1
41.009 2
41.011 1
41.013 1
41.015 1
41.017 2
41.019 2
41.022 2
41.024 3
41.026 2
41.028 2
41.030 3
41.032 4
41.034 4
41.037 4
41.039 5
41.041 5
41.043 6
41.045 6
41.047 6
41.049 6
41.052 7
41.054 7
41.056 7
41.058 7
41.060 7
41.062 7
41.064 6
41.066 6
41.069 6
41.071 6
41.073 5
41.075 5
41.077 5
41.079 5
41.081 4
41.084 4
41.086 3
41.088 3
41.090 3
41.092 3
41.094 3
41.096 2
41.099 1
41.101 1
41.103 1
41.105 0
41.107 1
41.109 0
41.111 -0
41.114 0
41.116 0
41.118 -1
41.120 -0
41.122 -0
41.124 -0
41.126 1
41.128 2
41.131 2
41.133 2
41.135 3
41.137 3
41.139 3
41.141 3
41.143 4
41.146 4
41.148 4
41.150 3
41.152 3
41.154 3
41.156 4
41.158 4
41.161 4
41.163 5
41.165 5
41.167 6
41.169 5
41.171 5
41.173 6
41.176 5
41.178 5
41.180 5
41.182 5
41.184 5
41.186 5
41.188 4
41.191 5
41.193 4
41.195 3
41.197 4
41.199 4
41.201 3
41.203 3
41.205 4
41.208 3
41.210 3
41.212 3
41.214 3
41.216 3
41.218 3
41.220 3
41.223 3
41.225 2
41.227 2
41.229 3
41.231 3
41.233 3
41.235 3
41.238 3
41.240 2
41.242 3
41.244 3
41.246 2
41.248 2
41.250 2
41.253 3
41.255 4
41.257 4
41.259 4
41.261 4
41.263 4
41.265 4
41.268 4
41.270 5
41.272 4
41.274 5
41.276 5
41.278 5
41.280 5
41.282 5
41.285 4
41.287 5
41.289 5
41.291 4
41.293 4
41.295 4
41.297 4
41.300 4
41.302 4
41.304 4
41.306 4
41.308 4
41.310 4
41.312 4
41.315 4
41.317 3
41.319 3
41.321 2
41.323 2
41.325 3
41.327 2
41.330 1
41.332 1
41.334 1
41.336 0
41.338 -0
41.340 -0
41.342 -1
41.345 -1
41.347 -1
41.349 -1
41.351 -1
41.353 -2
41.355 -2
41.357 -2
41.360 -2
41.362 -2
41.364 -2
41.366 -2
41.368 -2
41.370 -2
41.372 -2
41.375 -2
41.377 -2
41.379 -1
41.381 -1
41.383 -1
41.385 -1
41.387 -1
41.390 -1
41.392 -0
41.394 -0
41.396 1
41.398 1
41.400 1
41.402 2
41.405 2
41.407 2
41.409 2
41.411 2
41.413 2
41.415 2
41.417 2
41.419 2
41.422 2
41.424 2
41.426 2
41.428 2
41.430 2
41.432 2
41.434 2
41.437 2
41.439 2
41.441 2
41.443 1
41.445 1
41.447 1
41.449 1
41.452 1
41.454 2
41.456 2
41.458 2
41.460 2
41.462 3
41.464 3
41.467 4
41.469 4
41.471 4
41.473 4
41.475 4
41.477 4
41.479 5
41.482 5
41.484 4
41.486 4
41.488 4
41.490 4
41.492 4
41.494 5
41.497 4
41.499 4
41.501 4
41.503 4
41.505 4
41.507 4
41.509 4
41.512 4
41.514 5
41.516 4
41.518 5
41.520 5
41.522 4
41.524 4
41.527 4
41.529 3
41.531 4
41.533 3
41.535 2
41.537 3
41.539 2
41.542 2
41.544 3
41.546 3
41.548 3
41.550 4
41.552 4
41.554 3
41.557 4
41.559 4
41.561 4
41.563 5
41.565 4
41.567 4
41.569 4
41.572 4
41.574 3
41.576 3
41.578 3
41.580 2
41.582 2
41.584 3
41.587 2
41.589 3
41.591 3
41.593 3
41.595 3
41.597 3
41.599 3
41.602 4
41.604 4
41.606 4
41.608 4
41.610 4
41.612 4
41.614 4
41.617 4
41.619 3
41.621 3
41.623 3
41.625 3
41.627 3
41.629 3
41.632 2
41.634 2
41.636 2
41.638 2
41.640 2
41.642 2
41.644 2
41.647 2
41.649 2
41.651 3
41.653 3
41.655 4
41.657 4
41.659 4
41.662 5
41.664 5
41.666 5
41.668 5
41.670 4
41.672 5
41.674 5
41.677 4
41.679 4
41.681 5
41.683 5
41.685 5
41.687 5
41.689 5
41.692 5
41.694 5
41.696 5
41.698 5
41.700 5
41.702 4
41.704 5
41.707 4
41.709 4
41.711 4
41.713 3
41.715 3
41.717 3
41.719 3
41.722 2
41.724 2
41.726 2
41.728 1
41.730 1
41.732 2
41.735 2
41.737 2
41.739 3
41.741 2
41.743 2
41.745 2
41.747 2
41.750 3
41.752 3
41.754 3
41.756 3
41.758 2
41.760 2
41.762 2
41.765 2
41.767 2
41.769 2
41.771 2
41.773 2
41.775 2
41.777 2
41.780 2
41.782 2
41.784 2
41.786 2
41.788 1
41.790 1
41.792 0
41.795 1
41.797 1
41.799 1
41.801 1
41.803 1
41.805 1
41.807 1
41.810 1
41.812 0
41.814 1
41.816 1
41.818 1
41.820 0
41.822 1
41.825 0
41.827 1
41.829 1
41.831 1
41.833 1
41.835 0
41.837 -0
41.840 -0
41.842 -0
41.844 0
41.846 -0
41.848 0
41.850 -0
41.852 -0
41.855 -0
41.857 -0
41.859 0
41.861 1
41.863 1
41.865 1
41.868 1
41.870 1
41.872 1
41.874 2
41.876 2
41.878 2
41.880 2
41.883 2
41.885 2
41.887 2
41.889 2
41.891 3
41.893 3
41.895 2
41.898 3
41.900 2
41.902 2
41.904 2
41.906 3
41.908 2
41.910 2
41.913 3
41.915 3
41.917 2
41.919 3
41.921 3
41.923 3
41.925 3
41.928 3
41.930 3
41.932 3
41.934 2
41.936 2
41.938 2
41.940 2
41.943 2
41.945 2
41.947 1
41.949 1
41.951 2
41.953 2
41.956 2
41.958 2
41.960 2
41.962 3
41.964 3
41.966 3
41.968 2
41.971 3
41.973 3
41.975 3
41.977 3
41.979 3
41.981 3
41.983 3
41.986 3
41.988 3
41.990 2
41.992 2
41.994 2
41.996 3
41.998 2
42.001 3
42.003 3
42.005 3
42.007 3
42.009 3
42.011 3
42.014 3
42.016 3
42.018 4
42.020 4
42.022 3
42.024 3
42.026 3
42.029 3
42.031 2
42.033 3
42.035 3
42.037 2
42.039 2
42.041 2
42.044 2
42.046 2
42.048 2
42.050 2
42.052 2
42.054 2
42.056 1
42.059 2
42.061 2
42.063 2
42.065 2
42.067 2
42.069 1
42.071 1
42.074 0
42.076 -0
42.078 -0
42.080 0
42.082 0
42.084 -0
42.087 -0
42.089 -0
42.091 1
42.093 1
42.095 0
42.097 1
42.099 1
42.102 1
42.104 1
42.106 1
42.108 1
42.110 1
42.112 2
42.114 2
42.117 3
42.119 2
42.121 2
42.123 2
42.125 3
42.127 3
42.130 3
42.132 4
42.134 3
42.136 3
42.138 3
42.140 3
42.142 3
42.145 3
42.147 2
42.149 2
42.151 3
42.153 3
42.155 3
42.157 3
42.160 2
42.162 2
42.164 1
42.166 1
42.168 1
42.170 2
42.172 2
42.175 2
42.177 3
42.179 3
42.181 2
42.183 2
42.185 2
42.188 3
42.190 3
42.192 2
42.194 3
42.196 3
42.198 3
42.200 3
42.203 3
42.205 3
42.207 3
42.209 4
42.211 4
42.213 4
42.215 4
42.218 3
42.220 3
42.222 3
42.224 3
42.226 4
42.228 4
42.231 3
42.233 3
42.235 2
42.237 2
42.239 2
42.241 2
42.243 2
42.246 2
42.248 2
42.250 2
42.252 1
42.254 1
42.256 0
42.258 1
42.261 1
42.263 1
42.265 1
42.267 1
42.269 1
42.271 1
42.274 1
42.276 1
42.278 1
42.280 0
42.282 0
42.284 1
42.286 1
42.289 1
42.291 1
42.293 1
42.295 1
42.297 2
42.299 2
42.301 2
42.304 3
42.306 3
42.308 2
42.310 2
42.312 2
42.314 2
42.317 2
42.319 2
42.321 2
42.323 2
42.325 1
42.327 1
42.329 1
42.332 2
42.334 1
42.336 2
42.338 2
42.340 2
42.342 2
42.344 2
42.347 2
42.349 2
42.351 3
42.353 2
42.355 2
42.357 2
42.360 2
42.362 2
42.364 2
42.366 2
42.368 2
42.370 2
42.372 1
42.375 1
42.377 1
42.379 1
42.381 2
42.383 1
42.385 1
42.388 2
42.390 2
42.392 1
42.394 2
42.396 2
42.398 2
42.400 2
42.403 2
42.405 1
42.407 1
42.409 2
42.411 2
42.413 2
42.415 2
42.418 1
42.420 2
42.422 2
42.424 1
42.426 2
42.428 2
42.431 2
42.433 3
42.435 3
42.437 3
42.439 3
42.441 3
42.443 3
42.446 3
42.448 3
42.450 2
42.452 2
42.454 1
42.456 1
42.459 1
42.461 1
42.463 0
42.465 1
42.467 0
42.469 1
42.471 1
42.474 1
42.476 0
42.478 0
42.480 -0
42.482 -1
42.484 -0
42.487 0
42.489 0
42.491 1
42.493 1
42.495 1
42.497 2
42.499 2
42.502 2
42.504 2
42.506 3
42.508 3
42.510 3
42.512 2
42.514 3
42.517 3
42.519 3
42.521 2
42.523 3
42.525 3
42.527 2
42.530 3
42.532 2
42.534 1
42.536 1
42.538 1
42.540 1
42.542 0
42.545 0
42.547 -0
42.549 0
42.551 1
42.553 0
42.555 1
42.558 1
42.560 1
42.562 1
42.564 1
42.566 1
42.568 1
42.570 1
42.573 1
42.575 1
42.577 2
42.579 1
42.581 2
42.583 3
42.586 4
42.588 3
42.590 4
42.592 4
42.594 4
42.596 5
42.598 4
42.601 5
42.603 6
42.605 5
42.607 6
42.609 5
42.611 5
42.614 6
42.616 5
42.618 5
42.620 5
42.622 5
42.624 4
42.626 4
42.629 4
42.631 3
42.633 4
42.635 4
42.637 4
42.639 4
42.642 4
42.644 4
42.646 4
42.648 4
42.650 4
42.652 4
42.654 5
42.657 4
42.659 4
42.661 4
42.663 3
42.665 3
42.667 3
42.670 2
42.672 3
42.674 3
42.676 2
42.678 3
42.680 3
42.682 3
42.685 2
42.687 1
42.689 1
42.691 1
42.693 2
42.695 2
42.698 2
42.700 2
42.702 2
42.704 2
42.706 2
42.708 1
42.710 1
42.713 2
42.715 1
42.717 1
42.719 1
42.721 0
42.723 0
42.726 1
42.728 0
42.730 0
42.732 1
42.734 0
42.736 1
42.739 1
42.741 1
42.743 2
42.745 2
42.747 2
42.749 3
42.751 3
42.754 3
42.756 3
42.758 4
42.760 3
42.762 4
42.764 4
42.767 4
42.769 5
42.771 5
42.773 5
42.775 6
42.777 6
42.779 5
42.782 5
42.784 5
42.786 5
42.788 6
42.790 7
42.792 6
42.795 6
42.797 6
42.799 6
42.801 6
42.803 6
42.805 5
42.807 5
42.810 4
42.812 3
42.814 3
42.816 3
42.818 3
42.820 3
42.823 3
42.825 2
42.827 2
42.829 1
42.831 1
42.833 2
42.836 2
42.838 2
42.840 2
42.842 2
42.844 2
42.846 2
42.848 2
42.851 2
42.853 2
42.855 2
42.857 2
42.859 2
42.861 2
42.864 1
42.866 1
42.868 2
42.870 2
42.872 1
42.874 2
42.876 1
42.879 1
42.881 2
42.883 2
42.885 2
42.887 2
42.889 2
42.892 2
42.894 2
42.896 2
42.898 2
42.900 2
42.902 1
42.905 1
42.907 1
42.909 1
42.911 2
42.913 2
42.915 1
42.917 2
42.920 1
42.922 1
42.924 1
42.926 2
42.928 1
42.930 1
42.933 2
42.935 1
42.937 1
42.939 1
42.941 1
42.943 1
42.946 1
42.948 1
42.950 1
42.952 2
42.954 1
42.956 2
42.958 2
42.961 1
42.963 1
42.965 2
42.967 2
42.969 1
42.971 1
42.974 2
42.976 2
42.978 3
42.980 3
42.982 2
42.984 3
42.986 3
42.989 3
42.991 3
42.993 3
42.995 3
42.997 4
42.999 3
43.002 3
43.004 4
43.006 4
43.008 4
43.010 4
43.012 4
43.015 4
43.017 5
43.019 4
43.021 4
43.023 5
43.025 4
43.027 4
43.030 4
43.032 4
43.034 4
43.036 4
43.038 4
43.040 4
43.043 4
43.045 4
43.047 4
43.049 4
43.051 4
43.053 4
43.056 3
43.058 3
43.060 3
43.062 3
43.064 3
43.066 2
43.069 2
43.071 2
43.073 3
43.075 3
43.077 2
43.079 2
43.081 2
43.084 2
43.086 2
43.088 2
43.090 2
43.092 2
43.094 2
43.097 1
43.099 1
43.101 1
43.103 1
43.105 2
43.107 2
43.110 2
43.112 2
43.114 2
43.116 2
43.118 2
43.120 3
43.122 3
43.125 3
43.127 3
43.129 3
43.131 4
43.133 4
43.135 3
43.138 4
43.140 4
43.142 3
43.144 4
43.146 3
43.148 3
43.151 4
43.153 4
43.155 4
43.157 5
43.159 4
43.161 5
43.164 5
43.166 5
43.168 5
43.170 6
43.172 6
43.174 6
43.176 5
43.179 5
43.181 5
43.183 5
43.185 5
43.187 4
43.189 4
43.192 4
43.194 4
43.196 4
43.198 4
43.200 4
43.202 4
43.205 4
43.207 3
43.209 3
43.211 3
43.213 3
43.215 3
43.218 3
43.220 2
43.222 2
43.224 1
43.226 0
43.228 0
43.230 -0
43.233 -1
43.235 -0
43.237 0
43.239 -0
43.241 -1
43.243 -0
43.246 -0
43.248 1
43.250 1
43.252 0
43.254 0
43.256 1
43.259 1
43.261 2
43.263 2
43.265 2
43.267 3
43.269 3
43.272 2
43.274 3
43.276 3
43.278 3
43.280 4
43.282 4
43.284 4
43.287 4
43.289 5
43.291 5
43.293 5
43.295 5
43.297 5
43.300 5
43.302 5
43.304 5
43.306 5
43.308 5
43.310 4
43.313 5
43.315 4
43.317 4
43.319 4
43.321 3
43.323 3
43.326 3
43.328 3
43.330 3
43.332 3
43.334 3
43.336 2
43.339 2
43.341 2
43.343 2
43.345 2
43.347 2
43.349 2
43.351 2
43.354 2
43.356 2
43.358 2
43.360 2
43.362 2
43.364 1
43.367 2
43.369 1
43.371 1
43.373 1
43.375 1
43.377 1
43.380 1
43.382 0
43.384 -0
43.386 0
43.388 -0
43.390 0
43.393 0
43.395 0
43.397 1
43.399 1
43.401 1
43.403 2
43.406 2
43.408 2
43.410 1
43.412 2
43.414 1
43.416 2
43.419 2
43.421 2
43.423 3
43.425 3
43.427 3
43.429 3
43.431 3
43.434 3
43.436 4
43.438 4
43.440 5
43.442 5
43.444 6
43.447 5
43.449 5
43.451 5
43.453 5
43.455 5
43.457 6
43.460 5
43.462 5
43.464 5
43.466 4
43.468 4
43.470 3
43.473 3
43.475 2
43.477 2
43.479 2
43.481 2
43.483 2
43.486 2
43.488 3
43.490 3
43.492 2
43.494 2
43.496 2
43.499 2
43.501 2
43.503 3
43.505 1
43.507 1
43.509 0
43.511 -0
43.514 -1
43.516 -0
43.518 -0
43.520 -0
43.522 -1
43.524 -1
43.527 -1
43.529 -1
43.531 -1
43.533 -1
43.535 -1
43.537 -1
43.540 -1
43.542 -1
43.544 -2
43.546 -1
43.548 -1
43.550 -1
43.553 -1
43.555 -1
43.557 -1
43.559 -2
43.561 -2
43.563 -1
43.566 -1
43.568 -0
43.570 -0
43.572 1
43.574 1
43.576 2
43.579 3
43.581 3
43.583 3
43.585 3
43.587 3
43.589 3
43.592 3
43.594 3
43.596 3
43.598 3
43.600 3
43.602 2
43.605 2
43.607 2
43.609 2
43.611 2
43.613 2
43.615 2
43.618 2
43.620 2
43.622 1
43.624 2
43.626 2
43.628 1
43.631 1
43.633 1
43.635 1
43.637 1
43.639 1
43.641 1
43.643 2
43.646 3
43.648 3
43.650 3
43.652 2
43.654 2
43.656 3
43.659 3
43.661 3
43.663 4
43.665 4
43.667 3
43.669 3
43.672 3
43.674 3
43.676 3
43.678 2
43.680 1
43.682 1
43.685 1
43.687 0
43.689 1
43.691 1
43.693 -0
43.695 0
43.698 0
43.700 -0
43.702 -0
43.704 0
43.706 -1
43.708 -1
43.711 -1
43.713 -0
43.715 -0
43.717 -1
43.719 -1
43.721 -1
43.724 -0
43.726 -0
43.728 0
43.730 0
43.732 0
43.734 1
43.737 1
43.739 1
43.741 2
43.743 2
43.745 2
43.747 2
43.750 2
43.752 3
43.754 3
43.756 4
43.758 3
43.760 3
43.763 3
43.765 2
43.767 3
43.769 3
43.771 2
43.773 3
43.776 3
43.778 2
43.780 3
43.782 3
43.784 3
43.786 4
43.789 5
43.791 5
43.793 5
43.795 5
43.797 5
43.799 5
43.802 6
43.804 5
43.806 5
43.808 6
43.810 6
43.812 6
43.815 6
43.817 5
43.819 5
43.821 6
43.823 6
43.825 5
43.828 5
43.830 4
43.832 5
43.834 4
43.836 4
43.838 3
43.841 3
43.843 3
43.845 3
43.847 4
43.849 4
43.851 3
43.854 3
43.856 2
43.858 2
43.860 2
43.862 2
43.864 1
43.867 2
43.869 1
43.871 1
43.873 0
43.875 0
43.877 1
43.880 1
43.882 1
43.884 1
43.886 1
43.888 0
43.890 0
43.893 0
43.895 -1
43.897 -1
43.899 -0
43.901 -0
43.903 -1
43.906 0
43.908 0
43.910 0
43.912 0
43.914 0
43.916 0
43.919 1
43.921 1
43.923 2
43.925 2
43.927 2
43.929 2
43.932 2
43.934 1
43.936 2
43.938 2
43.940 2
43.942 3
43.945 3
43.947 3
43.949 3
43.951 3
43.953 2
43.955 3
43.958 2
43.960 2
43.962 2
43.964 3
43.966 2
43.968 2
43.971 3
43.973 3
43.975 3
43.977 2
43.979 2
43.981 2
43.984 2
43.986 1
43.988 2
43.990 2
43.992 2
43.994 2
43.997 3
43.999 3
44.001 3
44.003 3
44.005 4
44.007 3
44.010 3
44.012 3
44.014 3
44.016 4
44.018 4
44.020 4
44.023 4
44.025 4
44.027 4
44.029 3
44.031 3
44.033 3
44.036 3
44.038 2
44.040 2
44.042 2
44.044 2
44.047 2
44.049 1
44.051 1
44.053 1
44.055 2
44.057 2
44.060 2
44.062 2
44.064 2
44.066 2
44.068 2
44.070 2
44.073 2
44.075 2
44.077 2
44.079 3
44.081 3
44.083 3
44.086 4
44.088 4
44.090 4
44.092 5
44.094 5
44.096 5
44.099 4
44.101 5
44.103 4
44.105 4
44.107 5
44.109 4
44.112 5
44.114 5
44.116 5
44.118 4
44.120 4
44.122 4
44.125 4
44.127 3
44.129 2
44.131 2
44.133 2
44.135 0
44.138 1
44.140 1
44.142 0
44.144 -0
44.146 -0
44.148 -0
44.151 -0
44.153 -0
44.155 -1
44.157 -1
44.159 -2
44.161 -2
44.164 -2
44.166 -1
44.168 -2
44.170 -2
44.172 -1
44.175 -1
44.177 -1
44.179 -1
44.181 -1
44.183 -1
44.185 -1
44.188 -1
44.190 -1
44.192 -1
44.194 -1
44.196 -1
44.198 -1
44.201 -1
44.203 -0
44.205 0
44.207 1
44.209 1
44.211 1
44.214 1
44.216 2
44.218 2
44.220 2
44.222 3
44.224 3
44.227 3
44.229 3
44.231 3
44.233 3
44.235 3
44.237 4
44.240 3
44.242 3
44.244 3
44.246 3
44.248 4
44.250 4
44.253 3
44.255 3
44.257 3
44.259 3
44.261 3
44.264 4
44.266 4
44.268 4
44.270 4
44.272 3
44.274 3
44.277 3
44.279 2
44.281 2
44.283 1
44.285 1
44.287 1
44.290 1
44.292 1
44.294 1
44.296 1
44.298 1
44.300 1
44.303 1
44.305 1
44.307 1
44.309 2
44.311 1
44.313 2
44.316 2
44.318 2
44.320 2
44.322 3
44.324 2
44.326 2
44.329 2
44.331 2
44.333 2
44.335 2
44.337 2
44.340 2
44.342 3
44.344 2
44.346 3
44.348 3
44.350 2
44.353 1
44.355 2
44.357 1
44.359 1
44.361 1
44.363 1
44.366 1
44.368 1
44.370 0
44.372 1
44.374 1
44.376 1
44.379 1
44.381 1
44.383 0
44.385 1
44.387 1
44.389 1
44.392 2
44.394 2
44.396 2
44.398 2
44.400 2
44.403 2
44.405 2
44.407 3
44.409 3
44.411 3
44.413 3
44.416 3
44.418 3
44.420 3
44.422 2
44.424 1
44.426 2
44.429 2
44.431 2
44.433 2
44.435 1
44.437 1
44.439 1
44.442 -0
44.444 0
44.446 -0
44.448 -1
44.450 -1
44.452 -1
44.455 -1
44.457 -1
44.459 -0
44.461 -1
44.463 -0
44.466 0
44.468 0
44.470 1
44.472 1
44.474 1
44.476 1
44.479 2
44.481 1
44.483 2
44.485 3
44.487 3
44.489 3
44.492 4
44.494 3
44.496 4
44.498 4
44.500 4
44.502 5
44.505 5
44.507 4
44.509 5
44.511 4
44.513 4
44.516 4
44.518 4
44.520 3
44.522 3
44.524 4
44.526 4
44.529 4
44.531 3
44.533 3
44.535 3
44.537 3
44.539 2
44.542 2
44.544 2
44.546 2
44.548 2
44.550 2
44.552 1
44.555 1
44.557 1
44.559 1
44.561 1
44.563 2
44.566 2
44.568 2
44.570 2
44.572 2
44.574 2
44.576 2
44.579 2
44.581 3
44.583 3
44.585 2
44.587 2
44.589 3
44.592 3
44.594 3
44.596 3
44.598 3
44.600 4
44.602 4
44.605 3
44.607 3
44.609 3
44.611 2
44.613 3
44.616 3
44.618 2
44.620 3
44.622 4
44.624 3
44.626 3
44.629 3
44.631 2
44.633 2
44.635 2
44.637 1
44.639 1
44.642 1
44.644 0
44.646 0
44.648 0
44.650 0
44.652 1
44.655 1
44.657 1
44.659 1
44.661 2
44.663 2
44.666 2
44.668 1
44.670 2
44.672 2
44.674 2
44.676 3
44.679 3
44.681 2
44.683 2
44.685 2
44.687 3
44.689 2
44.692 3
44.694 3
44.696 3
44.698 3
44.700 3
44.703 2
44.705 2
44.707 2
44.709 2
44.711 2
44.713 2
44.716 1
44.718 1
44.720 1
44.722 0
44.724 0
44.726 -0
44.729 -0
44.731 -1
44.733 -1
44.735 -1
44.737 -0
44.740 0
44.742 0
44.744 1
44.746 1
44.748 1
44.750 2
44.753 2
44.755 1
44.757 2
44.759 2
44.761 2
44.763 2
44.766 2
44.768 2
44.770 3
44.772 3
44.774 2
44.777 3
44.779 3
44.781 3
44.783 3
44.785 3
44.787 3
44.790 3
44.792 4
44.794 4
44.796 4
44.798 3
44.800 3
44.803 2
44.805 3
44.807 2
44.809 3
44.811 2
44.814 2
44.816 2
44.818 2
44.820 2
44.822 3
44.824 2
44.827 2
44.829 2
44.831 2
44.833 2
44.835 2
44.837 2
44.840 2
44.842 2
44.844 2
44.846 2
44.848 2
44.851 2
44.853 1
44.855 1
44.857 2
44.859 2
44.861 2
44.864 1
44.866 1
44.868 1
44.870 1
44.872 1
44.874 1
44.877 1
44.879 0
44.881 1
44.883 0
44.885 0
44.888 0
44.890 1
44.892 1
44.894 1
44.896 1
44.898 0
44.901 1
44.903 1
44.905 2
44.907 2
44.909 2
44.911 2
44.914 3
44.916 3
44.918 3
44.920 3
44.922 3
44.925 3
44.927 3
44.929 3
44.931 3
44.933 4
44.935 4
44.938 3
44.940 4
44.942 4
44.944 4
44.946 4
44.949 4
44.951 4
44.953 5
44.955 5
44.957 5
44.959 4
44.962 4
44.964 3
44.966 3
44.968 3
44.970 3
44.972 2
44.975 2
44.977 1
44.979 1
44.981 1
44.983 0
44.986 1
44.988 1
44.990 1
44.992 1
44.994 1
44.996 1
44.999 1
45.001 1
45.003 1
45.005 1
45.007 1
45.010 1
45.012 2
45.014 2
45.016 1
45.018 2
45.020 2
45.023 1
45.025 1
45.027 1
45.029 1
45.031 1
45.033 1
45.036 1
45.038 1
45.040 2
45.042 2
45.044 2
45.047 2
45.049 2
45.051 3
45.053 2
45.055 1
45.057 2
45.060 1
45.062 1
45.064 1
45.066 1
45.068 1
45.071 1
45.073 1
45.075 1
45.077 2
45.079 2
45.081 2
45.084 2
45.086 2
45.088 2
45.090 3
45.092 3
45.095 3
45.097 3
45.099 2
45.101 2
45.103 3
45.105 3
45.108 4
45.110 4
45.112 4
45.114 4
45.116 4
45.118 5
45.121 4
45.123 4
45.125 4
45.127 4
45.129 4
45.132 5
45.134 5
45.136 5
45.138 5
45.140 5
45.142 5
45.145 5
45.147 4
45.149 4
45.151 4
45.153 4
45.156 4
45.158 5
45.160 4
45.162 4
45.164 5
45.166 5
45.169 5
45.171 4
45.173 4
45.175 4
45.177 4
45.180 4
45.182 4
45.184 4
45.186 4
45.188 3
45.190 4
45.193 3
45.195 3
45.197 3
45.199 3
45.201 3
45.204 3
45.206 3
45.208 3
45.210 2
45.212 2
45.214 2
45.217 1
45.219 0
45.221 0
45.223 -0
45.225 -1
45.228 -1
45.230 -1
45.232 -1
45.234 -2
45.236 -2
45.238 -3
45.241 -3
45.243 -3
45.245 -3
45.247 -3
45.249 -2
45.252 -2
45.254 -2
45.256 -2
45.258 -2
45.260 -2
45.262 -2
45.265 -2
45.267 -2
45.269 -2
45.271 -2
45.273 -1
45.276 -0
45.278 -0
45.280 -0
45.282 0
45.284 0
45.286 1
45.289 1
45.291 1
45.293 1
45.295 2
45.297 2
45.300 3
45.302 3
45.304 2
45.306 2
45.308 3
45.310 3
45.313 3
45.315 3
45.317 3
45.319 4
45.321 4
45.324 3
45.326 4
45.328 4
45.330 4
45.332 4
45.334 4
45.337 4
45.339 4
45.341 4
45.343 5
45.345 4
45.348 5
45.350 4
45.352 3
45.354 3
45.356 3
45.358 3
45.361 4
45.363 4
45.365 4
45.367 4
45.369 4
45.372 4
45.374 4
45.376 4
45.378 4
45.380 4
45.382 4
45.385 4
45.387 4
45.389 4
45.391 4
45.393 3
45.396 3
45.398 2
45.400 2
45.402 1
45.404 2
45.406 2
45.409 2
45.411 3
45.413 3
45.415 2
45.417 2
45.420 2
45.422 2
45.424 3
45.426 3
45.428 2
45.430 2
45.433 2
45.435 2
45.437 2
45.439 2
45.441 1
45.444 2
45.446 1
45.448 1
45.450 2
45.452 2
45.454 3
45.457 3
45.459 3
45.461 3
45.463 3
45.465 3
45.468 3
45.470 2
45.472 2
45.474 2
45.476 2
45.478 2
45.481 2
45.483 2
45.485 1
45.487 1
45.489 1
45.492 0
45.494 -1
45.496 -0
45.498 -0
45.500 -0
45.503 -0
45.505 1
45.507 0
45.509 1
45.511 1
45.513 0
45.516 1
45.518 1
45.520 1
45.522 1
45.524 1
45.527 -0
45.529 -0
45.531 -1
45.533 -1
45.535 -1
45.537 -1
45.540 -1
45.542 -0
45.544 -0
45.546 0
45.548 1
45.551 1
45.553 1
45.555 2
45.557 2
45.559 1
45.561 1
45.564 1
45.566 1
45.568 1
45.570 0
45.572 1
45.575 2
45.577 2
45.579 3
45.581 3
45.583 3
45.586 4
45.588 4
45.590 4
45.592 3
45.594 4
45.596 4
45.599 4
45.601 4
45.603 5
45.605 4
45.607 5
45.610 5
45.612 5
45.614 5
45.616 5
45.618 4
45.620 4
45.623 4
45.625 3
45.627 3
45.629 3
45.631 2
45.634 3
45.636 3
45.638 3
45.640 4
45.642 3
45.645 3
45.647 3
45.649 3
45.651 2
45.653 3
45.655 3
45.658 2
45.660 2
45.662 2
45.664 2
45.666 2
45.669 2
45.671 2
45.673 3
45.675 3
45.677 2
45.679 3
45.682 3
45.684 3
45.686 3
45.688 3
45.690 2
45.693 2
45.695 2
45.697 2
45.699 3
45.701 3
45.704 3
45.706 3
45.708 4
45.710 3
45.712 3
45.714 3
45.717 2
45.719 2
45.721 2
45.723 2
45.725 3
45.728 4
45.730 4
45.732 4
45.734 4
45.736 4
45.739 4
45.741 3
45.743 3
45.745 3
45.747 3
45.749 2
45.752 2
45.754 3
45.756 3
45.758 3
45.760 3
45.763 2
45.765 2
45.767 2
45.769 2
45.771 2
45.773 2
45.776 1
45.778 2
45.780 2
45.782 2
45.784 2
45.787 2
45.789 1
45.791 2
45.793 2
45.795 2
45.798 3
45.800 3
45.802 3
45.804 3
45.806 3
45.808 2
45.811 3
45.813 4
45.815 4
45.817 4
45.819 5
45.822 4
45.824 5
45.826 5
45.828 4
45.830 4
45.833 4
45.835 3
45.837 2
45.839 2
45.841 2
45.843 2
45.846 1
45.848 1
45.850 1
45.852 1
45.854 1
45.857 1
45.859 1
45.861 0
45.863 1
45.865 1
45.868 1
45.870 1
45.872 1
45.874 0
45.876 0
45.878 0
45.881 -0
45.883 0
45.885 0
45.887 0
45.889 0
45.892 0
45.894 -0
45.896 -0
45.898 -0
45.900 0
45.903 -0
45.905 0
45.907 0
45.909 0
45.911 -0
45.913 -0
45.916 -0
45.918 0
45.920 -0
45.922 -1
45.924 -1
45.927 -1
45.929 -1
45.931 -1
45.933 -2
45.935 -1
45.938 -2
45.940 -1
45.942 -1
45.944 -0
45.946 -0
45.949 -0
45.951 0
45.953 1
45.955 1
45.957 1
45.959 1
45.962 1
45.964 2
45.966 2
45.968 2
45.970 2
45.973 2
45.975 2
45.977 2
45.979 1
45.981 1
45.984 2
45.986 1
45.988 1
45.990 0
45.992 -0
45.994 0
45.997 0
45.999 0
46.001 1
46.003 1
46.005 1
46.008 1
46.010 1
46.012 0
46.014 1
46.016 1
46.019 0
46.021 -0
46.023 0
46.025 0
46.027 0
46.030 -0
46.032 -1
46.034 -1
46.036 -1
46.038 -1
46.040 -1
46.043 -0
46.045 -0
46.047 -1
46.049 -0
46.051 -0
46.054 0
46.056 -0
46.058 -0
46.060 0
46.062 1
46.065 0
46.067 1
46.069 0
46.071 -0
46.073 0
46.075 -0
46.078 -1
46.080 -1
46.082 0
46.084 0
46.086 -0
46.089 0
46.091 0
46.093 1
46.095 1
46.097 1
46.100 1
46.102 2
46.104 1
46.106 1
46.108 1
46.111 1
46.113 1
46.115 1
46.117 0
46.119 1
46.121 1
46.124 1
46.126 0
46.128 0
46.130 0
46.132 1
46.135 1
46.137 1
46.139 2
46.141 2
46.143 3
46.146 3
46.148 4
46.150 3
46.152 3
46.154 4
46.157 4
46.159 4
46.161 4
46.163 3
46.165 3
46.167 4
46.170 3
46.172 3
46.174 3
46.176 3
46.178 3
46.181 4
46.183 4
46.185 4
46.187 3
46.189 3
46.192 2
46.194 3
46.196 2
46.198 2
46.200 2
46.203 1
46.205 1
46.207 1
46.209 0
46.211 -0
46.213 -0
46.216 -1
46.218 -1
46.220 -1
46.222 -2
46.224 -2
46.227 -2
46.229 -2
46.231 -2
46.233 -2
46.235 -1
46.238 -1
46.240 -0
46.242 -1
46.244 -0
46.246 -1
46.249 -1
46.251 -1
46.253 -1
46.255 -1
46.257 -1
46.260 -1
46.262 -1
46.264 -1
46.266 -0
46.268 0
46.270 1
46.273 1
46.275 1
46.277 2
46.279 1
46.281 1
46.284 1
46.286 1
46.288 1
46.290 2
46.292 2
46.295 3
46.297 3
46.299 2
46.301 2
46.303 2
46.306 2
46.308 2
46.310 3
46.312 3
46.314 3
46.317 2
46.319 2
46.321 1
46.323 2
46.325 2
46.327 2
46.330 2
46.332 2
46.334 1
46.336 2
46.338 2
46.341 1
46.343 1
46.345 2
46.347 1
46.349 1
46.352 2
46.354 2
46.356 2
46.358 2
46.360 2
46.363 1
46.365 2
46.367 1
46.369 2
46.371 2
46.374 1
46.376 1
46.378 1
46.380 1
46.382 1
46.384 2
46.387 1
46.389 2
46.391 2
46.393 2
46.395 2
46.398 2
46.400 2
46.402 2
46.404 3
46.406 3
46.409 3
46.411 3
46.413 2
46.415 2
46.417 2
46.420 2
46.422 2
46.424 2
46.426 2
46.428 2
46.431 2
46.433 1
46.435 1
46.437 2
46.439 2
46.442 2
46.444 2
46.446 2
46.448 1
46.450 2
46.452 2
46.455 3
46.457 2
46.459 2
46.461 2
46.463 1
46.466 2
46.468 2
46.470 2
46.472 1
46.474 1
46.477 1
46.479 1
46.481 1
46.483 1
46.485 1
46.488 0
46.490 0
46.492 -0
46.494 0
46.496 -0
46.499 -0
46.501 0
46.503 0
46.505 0
46.507 -0
46.510 -0
46.512 -0
46.514 0
46.516 1
46.518 0
46.520 1
46.523 1
46.525 0
46.527 0
46.529 1
46.531 -0
46.534 0
46.536 0
46.538 0
46.540 0
46.542 1
46.545 1
46.547 1
46.549 1
46.551 1
46.553 1
46.556 1
46.558 1
46.560 2
46.562 1
46.564 2
46.567 2
46.569 2
46.571 1
46.573 2
46.575 2
46.578 1
46.580 1
46.582 1
46.584 0
46.586 1
46.589 1
46.591 2
46.593 2
46.595 2
46.597 2
46.600 2
46.602 2
46.604 2
46.606 3
46.608 2
46.610 2
46.613 3
46.615 4
46.617 4
46.619 4
46.621 4
46.624 4
46.626 3
46.628 3
46.630 4
46.632 3
46.635 4
46.637 3
46.639 3
46.641 3
46.643 3
46.646 3
46.648 3
46.650 3
46.652 3
46.654 3
46.657 3
46.659 4
46.661 3
46.663 3
46.665 4
46.668 3
46.670 3
46.672 3
46.674 2
46.676 2
46.679 2
46.681 2
46.683 2
46.685 2
46.687 3
46.690 2
46.692 2
46.694 2
46.696 1
46.698 2
46.701 2
46.703 3
46.705 3
46.707 4
46.709 3
46.712 4
46.714 4
46.716 4
46.718 4
46.720 4
46.722 3
46.725 4
46.727 3
46.729 3
46.731 4
46.733 4
46.736 3
46.738 4
46.740 4
46.742 3
46.744 3
46.747 4
46.749 4
46.751 4
46.753 5
46.755 4
46.758 5
46.760 5
46.762 4
46.764 4
46.766 5
46.769 4
46.771 4
46.773 4
46.775 4
46.777 4
46.780 4
46.782 3
46.784 3
46.786 3
46.788 2
46.791 2
46.793 3
46.795 3
46.797 3
46.799 3
46.802 3
46.804 3
46.806 3
46.808 3
46.810 2
46.813 3
46.815 2
46.817 2
46.819 2
46.821 2
46.824 2
46.826 2
46.828 2
46.830 3
46.832 2
46.835 3
46.837 3
46.839 3
46.841 2
46.843 3
46.846 3
46.848 4
46.850 4
46.852 4
46.854 4
46.857 4
46.859 4
46.861 3
46.863 3
46.865 3
46.868 3
46.870 2
46.872 3
46.874 2
46.876 2
46.878 2
46.881 1
46.883 1
46.885 2
46.887 1
46.889 1
46.892 2
46.894 1
46.896 2
46.898 2
46.900 2
46.903 2
46.905 2
46.907 2
46.909 2
46.911 2
46.914 2
46.916 3
46.918 3
46.920 3
46.922 3
46.925 3
46.927 3
46.929 4
46.931 4
46.933 3
46.936 4
46.938 4
46.940 3
46.942 3
46.944 4
46.947 4
46.949 3
46.951 3
46.953 3
46.955 2
46.958 1
46.960 1
46.962 1
46.964 1
46.966 0
46.969 1
46.971 1
46.973 -0
46.975 -1
46.977 -1
46.980 -1
46.982 -2
46.984 -2
46.986 -3
46.988 -3
46.991 -2
46.993 -3
46.995 -3
46.997 -2
46.999 -2
47.002 -1
47.004 -1
47.006 -3
47.008 -2
47.010 -2
47.013 -1
47.015 -0
47.017 0
47.019 0
47.021 1
47.024 1
47.026 0
47.028 1
47.030 1
47.032 1
47.035 1
47.037 1
47.039 1
47.041 2
47.043 2
47.046 2
47.048 2
47.050 2
47.052 1
47.054 1
47.057 1
47.059 1
47.061 2
47.063 2
47.065 2
47.068 2
47.070 2
47.072 2
47.074 2
47.076 2
47.079 2
47.081 2
47.083 2
47.085 2
47.087 3
47.090 3
47.092 3
47.094 3
47.096 3
47.098 3
47.101 3
47.103 3
47.105 3
47.107 3
47.109 4
47.112 4
47.114 5
47.116 4
47.118 3
47.120 4
47.123 4
47.125 4
47.127 4
47.129 3
47.131 3
47.134 3
47.136 3
47.138 2
47.140 2
47.142 2
47.145 1
47.147 1
47.149 1
47.151 0
47.153 0
47.156 1
47.158 1
47.160 1
47.162 1
47.164 1
47.167 1
47.169 2
47.171 2
47.173 3
47.175 3
47.178 3
47.180 3
47.182 4
47.184 3
47.186 4
47.189 4
47.191 3
47.193 3
47.195 3
47.197 3
47.200 4
47.202 5
47.204 4
47.206 4
47.208 4
47.211 5
47.213 5
47.215 5
47.217 4
47.219 4
47.222 5
47.224 4
47.226 4
47.228 4
47.230 3
47.233 3
47.235 3
47.237 2
47.239 1
47.242 1
47.244 1
47.246 1
47.248 1
47.250 0
47.253 1
47.255 0
47.257 -0
47.259 -0
47.261 0
47.264 -1
47.266 -1
47.268 -0
47.270 -0
47.272 -1
47.275 -1
47.277 -1
47.279 -1
47.281 -0
47.283 -0
47.286 -0
47.288 -1
47.290 -1
47.292 -1
47.294 0
47.297 0
47.299 0
47.301 1
47.303 1
47.305 1
47.308 2
47.310 2
47.312 2
47.314 2
47.316 2
47.319 2
47.321 2
47.323 2
47.325 2
47.327 2
47.330 2
47.332 2
47.334 2
47.336 2
47.338 2
47.341 2
47.343 2
47.345 2
47.347 2
47.349 1
47.352 1
47.354 1
47.356 0
47.358 1
47.360 1
47.363 -0
47.365 -0
47.367 0
47.369 0
47.371 0
47.374 0
47.376 0
47.378 0
47.380 1
47.382 0
47.385 0
47.387 0
47.389 -0
47.391 0
47.393 1
47.396 1
47.398 2
47.400 2
47.402 2
47.405 3
47.407 3
47.409 2
47.411 2
47.413 3
47.416 3
47.418 3
47.420 3
47.422 3
47.424 3
47.427 4
47.429 4
47.431 4
47.433 4
47.435 3
47.438 3
47.440 3
47.442 3
47.444 2
47.446 2
47.449 2
47.451 2
47.453 2
47.455 1
47.457 2
47.460 2
47.462 2
47.464 1
47.466 1
47.468 1
47.471 1
47.473 1
47.475 2
47.477 2
47.479 2
47.482 1
47.484 2
47.486 2
47.488 2
47.490 2
47.493 2
47.495 3
47.497 3
47.499 3
47.501 2
47.504 3
47.506 3
47.508 1
47.510 1
47.513 2
47.515 2
47.517 2
47.519 3
47.521 3
47.524 3
47.526 3
47.528 3
47.530 2
47.532 2
47.535 2
47.537 2
47.539 1
47.541 1
47.543 1
47.546 2
47.548 1
47.550 2
47.552 1
47.554 1
47.557 2
47.559 3
47.561 2
47.563 2
47.565 2
47.568 2
47.570 3
47.572 3
47.574 2
47.576 2
47.579 2
47.581 2
47.583 1
47.585 2
47.587 2
47.590 2
47.592 2
47.594 2
47.596 2
47.599 2
47.601 1
47.603 2
47.605 1
47.607 0
47.610 0
47.612 0
47.614 1
47.616 1
47.618 1
47.621 1
47.623 1
47.625 0
47.627 0
47.629 -0
47.632 -0
47.634 -0
47.636 -0
47.638 -0
47.640 -0
47.643 0
47.645 1
47.647 1
47.649 1
47.651 1
47.654 1
47.656 1
47.658 1
47.660 1
47.662 1
47.665 0
47.667 0
47.669 0
47.671 0
47.674 0
47.676 1
47.678 0
47.680 1
47.682 1
47.685 2
47.687 2
47.689 2
47.691 2
47.693 3
47.696 2
47.698 2
47.700 1
47.702 2
47.704 2
47.707 2
47.709 2
47.711 2
47.713 2
47.715 3
47.718 3
47.720 3
47.722 3
47.724 3
47.726 4
47.729 4
47.731 4
47.733 4
47.735 4
47.737 4
47.740 4
47.742 4
47.744 4
47.746 4
47.749 4
47.751 4
47.753 3
47.755 3
47.757 2
47.760 2
47.762 3
47.764 3
47.766 2
47.768 2
47.771 2
47.773 1
47.775 1
47.777 1
47.779 1
47.782 2
47.784 2
47.786 2
47.788 2
47.790 2
47.793 2
47.795 2
47.797 1
47.799 1
47.802 0
47.804 0
47.806 -0
47.808 -0
47.810 -0
47.813 -0
47.815 0
47.817 1
47.819 0
47.821 1
47.824 1
47.826 0
47.828 1
47.830 1
47.832 1
47.835 1
47.837 1
47.839 1
47.841 2
47.843 2
47.846 2
47.848 2
47.850 2
47.852 1
47.855 1
47.857 1
47.859 1
47.861 1
47.863 1
47.866 1
47.868 1
47.870 1
47.872 0
47.874 1
47.877 2
47.879 2
47.881 2
47.883 2
47.885 2
47.888 2
47.890 2
47.892 1
47.894 0
47.896 -0
47.899 -1
47.901 -1
47.903 -1
47.905 -1
47.908 -1
47.910 -0
47.912 -1
47.914 -0
47.916 -0
47.919 -1
47.921 -1
47.923 -1
47.925 -0
47.927 -0
47.930 1
47.932 0
47.934 1
47.936 1
47.938 1
47.941 2
47.943 2
47.945 1
47.947 1
47.949 1
47.952 1
47.954 1
47.956 2
47.958 2
47.961 3
47.963 3
47.965 3
47.967 3
47.969 4
47.972 3
47.974 3
47.976 4
47.978 4
47.980 3
47.983 3
47.985 3
47.987 3
47.989 3
47.991 2
47.994 2
47.996 2
47.998 2
48.000 3
48.003 3
48.005 3
48.007 3
48.009 3
48.011 3
48.014 3
48.016 4
48.018 4
48.020 4
48.022 5
48.025 5
48.027 5
48.029 5
48.031 5
48.033 5
48.036 5
48.038 5
48.040 5
48.042 5
48.044 5
48.047 5
48.049 5
48.051 5
48.053 5
48.056 5
48.058 5
48.060 4
48.062 4
48.064 3
48.067 3
48.069 3
48.071 2
48.073 2
48.075 2
48.078 1
48.080 2
48.082 2
48.084 1
48.086 1
48.089 1
48.091 1
48.093 1
48.095 1
48.098 1
48.100 2
48.102 2
48.104 1
48.106 1
48.109 2
48.111 1
48.113 2
48.115 2
48.117 1
48.120 2
48.122 2
48.124 2
48.126 3
48.128 4
48.131 3
48.133 3
48.135 4
48.137 4
48.140 4
48.142 4
48.144 4
48.146 4
48.148 5
48.151 4
48.153 4
48.155 3
48.157 3
48.159 3
48.162 3
48.164 3
48.166 3
48.168 3
48.171 3
48.173 3
48.175 3
48.177 3
48.179 3
48.182 3
48.184 3
48.186 4
48.188 4
48.190 3
48.193 3
48.195 3
48.197 2
48.199 3
48.201 2
48.204 2
48.206 2
48.208 2
48.210 1
48.213 2
48.215 2
48.217 2
48.219 3
48.221 3
48.224 3
48.226 3
48.228 3
48.230 3
48.232 3
48.235 3
48.237 3
48.239 3
48.241 3
48.243 3
48.246 4
48.248 3
48.250 3
48.252 3
48.255 3
48.257 3
48.259 3
48.261 4
48.263 3
48.266 3
48.268 3
48.270 3
48.272 4
48.274 4
48.277 4
48.279 4
48.281 4
48.283 4
48.286 4
48.288 4
48.290 4
48.292 3
48.294 3
48.297 3
48.299 3
48.301 3
48.303 2
48.305 2
48.308 2
48.310 2
48.312 2
48.314 2
48.317 2
48.319 2
48.321 1
48.323 1
48.325 1
48.328 1
48.330 0
48.332 0
48.334 0
48.336 0
48.339 1
48.341 1
48.343 0
48.345 1
48.347 1
48.350 1
48.352 1
48.354 1
48.356 1
48.359 1
48.361 1
48.363 1
48.365 1
48.367 2
48.370 3
48.372 3
48.374 3
48.376 2
48.378 2
48.381 2
48.383 2
48.385 3
48.387 2
48.390 2
48.392 2
48.394 2
48.396 2
48.398 2
48.401 2
48.403 1
48.405 2
48.407 2
48.409 1
48.412 2
48.414 2
48.416 2
48.418 2
48.421 1
48.423 1
48.425 1
48.427 0
48.429 -0
48.432 -0
48.434 1
48.436 1
48.438 1
48.440 2
48.443 1
48.445 2
48.447 2
48.449 2
48.452 2
48.454 3
48.456 3
48.458 4
48.460 4
48.463 3
48.465 4
48.467 4
48.469 4
48.471 3
48.474 3
48.476 3
48.478 3
48.480 3
48.483 3
48.485 3
48.487 3
48.489 4
48.491 4
48.494 3
48.496 3
48.498 3
48.500 2
48.502 2
48.505 1
48.507 2
48.509 2
48.511 2
48.514 2
48.516 1
48.518 1
48.520 1
48.522 1
48.525 1
48.527 1
48.529 1
48.531 1
48.533 2
48.536 2
48.538 2
48.540 2
48.542 1
48.545 1
48.547 1
48.549 1
48.551 1
48.553 2
48.556 1
48.558 1
48.560 1
48.562 0
48.564 -0
48.567 0
48.569 -1
48.571 -1
48.573 -0
48.576 -0
48.578 -0
48.580 -0
48.582 -1
48.584 -1
48.587 -1
48.589 -1
48.591 -1
48.593 -2
48.596 -2
48.598 -2
48.600 -2
48.602 -2
48.604 -1
48.607 -1
48.609 -1
48.611 -1
48.613 -2
48.615 -2
48.618 -1
48.620 -0
48.622 -0
48.624 1
48.627 1
48.629 1
48.631 1
48.633 2
48.635 2
48.638 2
48.640 3
48.642 3
48.644 4
48.646 4
48.649 5
48.651 5
48.653 5
48.655 4
48.658 4
48.660 5
48.662 4
48.664 4
48.666 4
48.669 4
48.671 5
48.673 5
48.675 5
48.678 5
48.680 5
48.682 4
48.684 4
48.686 4
48.689 3
48.691 4
48.693 4
48.695 3
48.697 4
48.700 3
48.702 3
48.704 3
48.706 3
48.709 2
48.711 2
48.713 3
48.715 2
48.717 3
48.720 3
48.722 3
48.724 3
48.726 3
48.729 3
48.731 4
48.733 4
48.735 4
48.737 4
48.740 4
48.742 4
48.744 4
48.746 4
48.748 3
48.751 3
48.753 3
48.755 3
48.757 3
48.760 4
48.762 3
48.764 4
48.766 4
48.768 3
48.771 3
48.773 3
48.775 2
48.777 2
48.780 2
48.782 2
48.784 1
48.786 1
48.788 1
48.791 2
48.793 2
48.795 3
48.797 3
48.799 2
48.802 2
48.804 2
48.806 2
48.808 2
48.811 2
48.813 1
48.815 2
48.817 2
48.819 2
48.822 1
48.824 1
48.826 2
48.828 1
48.831 2
48.833 2
48.835 2
48.837 2
48.839 2
48.842 2
48.844 2
48.846 2
48.848 3
48.850 3
48.853 3
48.855 2
48.857 2
48.859 2
48.862 2
48.864 2
48.866 2
48.868 1
48.870 1
48.873 1
48.875 1
48.877 1
48.879 1
48.882 0
48.884 1
48.886 1
48.888 1
48.890 1
48.893 2
48.895 2
48.897 2
48.899 1
48.902 1
48.904 1
48.906 1
48.908 1
48.910 1
48.913 0
48.915 1
48.917 1
48.919 0
48.921 0
48.924 1
48.926 2
48.928 2
48.930 2
48.933 2
48.935 2
48.937 3
48.939 3
48.941 3
48.944 4
48.946 3
48.948 3
48.950 3
48.953 3
48.955 2
48.957 3
48.959 3
48.961 3
48.964 3
48.966 2
48.968 2
48.970 2
48.973 2
48.975 2
48.977 2
48.979 2
48.981 2
48.984 2
48.986 3
48.988 3
48.990 3
48.992 3
48.995 4
48.997 4
48.999 5
49.001 4
49.004 4
49.006 5
49.008 5
49.010 6
49.012 6
49.015 6
49.017 7
49.019 7
49.021 7
49.024 7
49.026 7
49.028 6
49.030 6
49.032 6
49.035 5
49.037 6
49.039 5
49.041 4
49.044 3
49.046 3
49.048 3
49.050 3
49.052 3
49.055 2
49.057 1
49.059 2
49.061 1
49.064 1
49.066 1
49.068 -0
49.070 0
49.072 1
49.075 0
49.077 -0
49.079 -0
49.081 -0
49.084 0
49.086 0
49.088 1
49.090 2
49.092 3
49.095 3
49.097 3
49.099 3
49.101 4
49.104 4
49.106 4
49.108 4
49.110 5
49.112 5
49.115 5
49.117 5
49.119 5
49.121 5
49.124 4
49.126 4
49.128 4
49.130 4
49.132 4
49.135 4
49.137 4
49.139 4
49.141 4
49.143 4
49.146 5
49.148 5
49.150 5
49.152 5
49.155 5
49.157 5
49.159 5
49.161 5
49.163 4
49.166 3
49.168 3
49.170 3
49.172 3
49.175 2
49.177 2
49.179 2
49.181 2
49.183 2
49.186 2
49.188 2
49.190 3
49.192 2
49.195 2
49.197 1
49.199 2
49.201 1
49.203 2
49.206 1
49.208 1
49.210 1
49.212 2
49.215 1
49.217 2
49.219 2
49.221 2
49.223 2
49.226 1
49.228 1
49.230 2
49.232 2
49.235 2
49.237 2
49.239 3
49.241 2
49.243 2
49.246 3
49.248 2
49.250 2
49.252 2
49.255 1
49.257 1
49.259 1
49.261 1
49.263 1
49.266 1
49.268 1
49.270 1
49.272 1
49.275 0
49.277 -0
49.279 -0
49.281 -1
49.283 -1
49.286 -1
49.288 -1
49.290 -1
49.292 -1
49.295 -2
49.297 -2
49.299 -2
49.301 -1
49.303 -1
49.306 -1
49.308 -2
49.310 -1
49.312 -1
49.315 -1
49.317 -0
49.319 0
49.321 0
49.324 0
49.326 0
49.328 -1
49.330 -0
49.332 1
49.335 1
49.337 1
49.339 2
49.341 2
49.344 2
49.346 2
49.348 2
49.350 2
49.352 3
49.355 3
49.357 3
49.359 3
49.361 3
49.364 4
49.366 4
49.368 4
49.370 4
49.372 4
49.375 4
49.377 4
49.379 4
49.381 4
49.384 4
49.386 4
49.388 4
49.390 5
49.392 5
49.395 4
49.397 5
49.399 5
49.401 5
49.404 5
49.406 5
49.408 5
49.410 4
49.412 5
49.415 5
49.417 5
49.419 5
49.421 5
49.424 5
49.426 4
49.428 4
49.430 4
49.432 5
49.435 5
49.437 4
49.439 3
49.441 2
49.444 2
49.446 2
49.448 1
49.450 0
49.452 0
49.455 -0
49.457 -1
49.459 -1
49.461 -2
49.464 -1
49.466 -2
49.468 -2
49.470 -2
49.473 -2
49.475 -2
49.477 -2
49.479 -2
49.481 -2
49.484 -2
49.486 -2
49.488 -2
49.490 -2
49.493 -2
49.495 -2
49.497 -2
49.499 -1
49.501 -1
49.504 -1
49.506 1
49.508 1
49.510 1
49.513 1
49.515 1
49.517 1
49.519 1
49.521 1
49.524 1
49.526 1
49.528 1
49.530 1
49.533 1
49.535 1
49.537 0
49.539 -0
49.541 -0
49.544 0
49.546 1
49.548 0
49.550 -0
49.553 -0
49.555 -0
49.557 -0
49.559 0
49.562 0
49.564 1
49.566 0
49.568 0
49.570 2
49.573 2
49.575 1
49.577 1
49.579 2
49.582 1
49.584 2
49.586 2
49.588 2
49.590 2
49.593 2
49.595 2
49.597 2
49.599 3
49.602 2
49.604 3
49.606 3
49.608 2
49.610 2
49.613 2
49.615 2
49.617 2
49.619 3
49.622 2
49.624 4
49.626 4
49.628 4
49.631 5
49.633 5
49.635 5
49.637 5
49.639 6
49.642 6
49.644 7
49.646 7
49.648 7
49.651 7
49.653 7
49.655 7
49.657 7
49.659 7
49.662 7
49.664 7
49.666 6
49.668 6
49.671 6
49.673 6
49.675 4
49.677 4
49.680 4
49.682 3
49.684 3
49.686 3
49.688 2
49.691 2
49.693 2
49.695 2
49.697 2
49.700 2
49.702 2
49.704 2
49.706 2
49.708 2
49.711 2
49.713 3
49.715 3
49.717 3
49.720 3
49.722 3
49.724 3
49.726 3
49.729 3
49.731 4
49.733 4
49.735 4
49.737 4
49.740 4
49.742 4
49.744 4
49.746 5
49.749 5
49.751 5
49.753 4
49.755 4
49.757 3
49.760 3
49.762 3
49.764 3
49.766 2
49.769 2
49.771 2
49.773 1
49.775 -0
49.778 -0
49.780 1
49.782 -0
49.784 0
49.786 -0
49.789 -1
49.791 -1
49.793 -1
49.795 -1
49.798 -1
49.800 -1
49.802 -1
49.804 -1
49.806 -1
49.809 -2
49.811 -2
49.813 -2
49.815 -2
49.818 -2
49.820 -2
49.822 -2
49.824 -1
49.827 -1
49.829 -1
49.831 -1
49.833 -1
49.835 -1
49.838 0
49.840 1
49.842 1
49.844 1
49.847 2
49.849 2
49.851 2
49.853 2
49.855 2
49.858 2
49.860 3
49.862 2
49.864 2
49.867 2
49.869 2
49.871 2
49.873 2
49.876 1
49.878 2
49.880 2
49.882 1
49.884 0
49.887 1
49.889 0
49.891 1
49.893 1
49.896 0
49.898 0
49.900 0
49.902 -0
49.905 -0
49.907 -1
49.909 -1
49.911 -1
49.913 -1
49.916 -1
49.918 -1
49.920 -1
49.922 -1
49.925 -1
49.927 -1
49.929 -1
49.931 -1
49.934 -1
49.936 -1
49.938 -1
49.940 -1
49.942 -1
49.945 -1
49.947 -1
49.949 -2
49.951 -1
49.954 -1
49.956 -1
49.958 -0
49.960 0
49.962 -1
49.965 -1
49.967 -0
49.969 -1
49.971 -0
49.974 -0
49.976 0
49.978 1
49.980 2
49.983 2
49.985 2
49.987 2
49.989 3
49.991 3
49.994 3
49.996 3
49.998 3
50.000 2
50.003 2
50.005 2
50.007 2
50.009 3
50.012 3
50.014 4
50.016 3
50.018 4
50.020 4
50.023 3
50.025 4
50.027 4
50.029 4
50.032 3
50.034 3
50.036 3
50.038 3
50.041 3
50.043 2
50.045 2
50.047 2
50.049 2
50.052 2
50.054 2
50.056 1
50.058 2
50.061 2
50.063 1
50.065 1
50.067 2
50.070 2
50.072 2
50.074 2
50.076 1
50.078 2
50.081 2
50.083 1
50.085 1
50.087 1
50.090 1
50.092 2
50.094 2
50.096 1
50.099 1
50.101 1
50.103 1
50.105 2
50.107 2
50.110 3
50.112 3
50.114 3
50.116 3
50.119 4
50.121 4
50.123 5
50.125 5
50.128 6
50.130 5
50.132 5
50.134 5
50.136 5
50.139 5
50.141 5
50.143 5
50.145 5
50.148 5
50.150 4
50.152 4
50.154 3
50.157 3
50.159 3
50.161 3
50.163 2
50.165 2
50.168 1
50.170 0
50.172 0
50.174 0
50.177 0
50.179 1
50.181 1
50.183 0
50.186 1
50.188 2
50.190 2
50.192 2
50.195 3
50.197 2
50.199 2
50.201 3
50.203 3
50.206 3
50.208 4
50.210 4
50.212 5
50.215 5
50.217 5
50.219 5
50.221 6
50.224 5
50.226 6
50.228 6
50.230 5
50.232 5
50.235 6
50.237 6
50.239 6
50.241 5
50.244 5
50.246 5
50.248 5
50.250 4
50.253 4
50.255 4
50.257 4
50.259 4
50.261 4
50.264 3
50.266 3
50.268 3
50.270 3
50.273 4
50.275 4
50.277 5
50.279 5
50.282 4
50.284 5
50.286 4
50.288 5
50.291 5
50.293 5
50.295 4
50.297 3
50.299 3
50.302 3
50.304 3
50.306 2
50.308 2
50.311 1
50.313 1
50.315 1
50.317 0
50.320 -0
50.322 -0
50.324 -0
50.326 -1
50.328 -1
50.331 -1
50.333 -1
50.335 -0
50.337 -1
50.340 -1
50.342 -1
50.344 -1
50.346 -1
50.349 -1
50.351 -1
50.353 -1
50.355 -1
50.358 -1
50.360 -1
50.362 -1
50.364 -1
50.366 -0
50.369 0
50.371 0
50.373 1
50.375 1
50.378 1
50.380 1
50.382 1
50.384 1
50.387 1
50.389 1
50.391 0
50.393 -0
50.395 -0
50.398 -1
50.400 -1
50.402 -2
50.404 -2
50.407 -2
50.409 -1
50.411 -1
50.413 -2
50.416 -1
50.418 -2
50.420 -2
50.422 -1
50.425 -1
50.427 -1
50.429 -0
50.431 -0
50.433 1
50.436 1
50.438 1
50.440 1
50.442 1
50.445 0
50.447 1
50.449 0
50.451 1
50.454 1
50.456 1
50.458 1
50.460 1
50.463 1
50.465 1
50.467 2
50.469 2
50.471 2
50.474 2
50.476 2
50.478 2
50.480 2
50.483 2
50.485 2
50.487 2
50.489 1
50.492 1
50.494 1
50.496 2
50.498 2
50.501 3
50.503 3
50.505 3
50.507 4
50.509 4
50.512 4
50.514 3
50.516 3
50.518 3
50.521 3
50.523 3
50.525 3
50.527 3
50.530 3
50.532 3
50.534 3
50.536 4
50.539 3
50.541 3
50.543 2
50.545 2
50.547 1
50.550 2
50.552 2
50.554 2
50.556 2
50.559 2
50.561 2
50.563 2
50.565 2
50.568 2
50.570 1
50.572 1
50.574 1
50.577 1
50.579 1
50.581 1
50.583 2
50.585 2
50.588 2
50.590 2
50.592 2
50.594 3
50.597 3
50.599 3
50.601 3
50.603 3
50.606 3
50.608 3
50.610 3
50.612 2
50.615 2
50.617 2
50.619 2
50.621 2
50.623 1
50.626 1
50.628 1
50.630 1
50.632 1
50.635 2
50.637 1
50.639 0
50.641 -0
50.644 -0
50.646 -1
50.648 -1
50.650 -1
50.653 -1
50.655 -0
50.657 -0
50.659 -0
50.662 -0
50.664 -1
50.666 -1
50.668 -1
50.670 -1
50.673 -1
50.675 -1
50.677 -1
50.679 -1
50.682 -1
50.684 -1
50.686 -1
50.688 -1
50.691 -0
50.693 -1
50.695 -0
50.697 0
50.700 0
50.702 0
50.704 0
50.706 0
50.708 1
50.711 1
50.713 1
50.715 1
50.717 1
50.720 1
50.722 1
50.724 2
50.726 1
50.729 1
50.731 1
50.733 1
50.735 1
50.738 1
50.740 1
50.742 1
50.744 2
50.747 2
50.749 3
50.751 3
50.753 3
50.755 4
50.758 4
50.760 4
50.762 5
50.764 5
50.767 5
50.769 5
50.771 6
50.773 6
50.776 6
50.778 5
50.780 5
50.782 6
50.785 6
50.787 5
50.789 6
50.791 6
50.794 6
50.796 6
50.798 6
50.800 5
50.802 5
50.805 5
50.807 5
50.809 5
50.811 5
50.814 4
50.816 4
50.818 4
50.820 3
50.823 3
50.825 4
50.827 2
50.829 2
50.832 1
50.834 1
50.836 1
50.838 1
50.841 0
50.843 0
50.845 0
50.847 -0
50.849 -0
50.852 -1
50.854 -1
50.856 -1
50.858 -0
50.861 -0
50.863 0
50.865 1
50.867 1
50.870 1
50.872 1
50.874 1
50.876 1
50.879 1
50.881 1
50.883 2
50.885 2
50.888 2
50.890 2
50.892 3
50.894 3
50.896 3
50.899 4
50.901 4
50.903 4
50.905 5
50.908 5
50.910 5
50.912 6
50.914 5
50.917 6
50.919 6
50.921 6
50.923 6
50.926 7
50.928 7
50.930 6
50.932 7
50.935 6
50.937 6
50.939 6
50.941 6
50.944 6
50.946 6
50.948 5
50.950 6
50.952 5
50.955 5
50.957 5
50.959 5
50.961 6
50.964 6
50.966 6
50.968 5
50.970 4
50.973 4
50.975 4
50.977 3
50.979 3
50.982 2
50.984 2
50.986 2
50.988 1
50.991 1
50.993 0
50.995 -0
50.997 -0
51.000 -0
51.002 -1
51.004 -1
51.006 -1
51.008 -2
51.011 -2
51.013 -2
51.015 -2
51.017 -2
51.020 -1
51.022 -1
51.024 -1
51.026 -1
51.029 -2
51.031 -1
51.033 -2
51.035 -2
51.038 -2
51.040 -2
51.042 -2
51.044 -1
51.047 -0
51.049 -0
51.051 0
51.053 0
51.056 0
51.058 1
51.060 1
51.062 1
51.064 1
51.067 1
51.069 1
51.071 1
51.073 1
51.076 1
51.078 1
51.080 1
51.082 1
51.085 1
51.087 1
51.089 1
51.091 0
51.094 1
51.096 0
51.098 1
51.100 1
51.103 0
51.105 0
51.107 1
51.109 1
51.112 1
51.114 1
51.116 1
51.118 1
51.121 1
51.123 1
51.125 1
51.127 -0
51.129 -0
51.132 -0
51.134 -0
51.136 -1
51.138 -0
51.141 0
51.143 0
51.145 1
51.147 1
51.150 1
51.152 1
51.154 1
51.156 -0
51.159 1
51.161 1
51.163 0
51.165 1
51.168 0
51.170 0
51.172 1
51.174 1
51.177 0
51.179 1
51.181 1
51.183 1
51.186 0
51.188 1
51.190 1
51.192 1
51.195 1
51.197 1
51.199 1
51.201 1
51.203 1
51.206 1
51.208 2
51.210 2
51.212 2
51.215 2
51.217 1
51.219 2
51.221 2
51.224 2
51.226 2
51.228 2
51.230 2
51.233 2
51.235 3
51.237 3
51.239 3
51.242 3
51.244 3
51.246 3
51.248 4
51.251 4
51.253 4
51.255 4
51.257 4
51.260 4
51.262 4
51.264 4
51.266 3
51.269 4
51.271 3
51.273 4
51.275 4
51.277 4
51.280 4
51.282 3
51.284 3
51.286 3
51.289 3
51.291 3
51.293 3
51.295 3
51.298 2
51.300 3
51.302 3
51.304 3
51.307 4
51.309 4
51.311 4
51.313 4
51.316 4
51.318 4
51.320 5
51.322 5
51.325 5
51.327 5
51.329 6
51.331 6
51.334 6
51.336 7
51.338 7
51.340 7
51.343 7
51.345 7
51.347 7
51.349 7
51.352 7
51.354 7
51.356 6
51.358 6
51.360 5
51.363 6
51.365 5
51.367 4
51.369 5
51.372 4
51.374 3
51.376 3
51.378 3
51.381 2
51.383 2
51.385 2
51.387 2
51.390 2
51.392 1
51.394 1
51.396 1
51.399 1
51.401 1
51.403 2
51.405 1
51.408 1
51.410 1
51.412 1
51.414 1
51.417 0
51.419 0
51.421 0
51.423 -0
51.426 -0
51.428 0
51.430 1
51.432 1
51.435 1
51.437 1
51.439 0
51.441 1
51.444 1
51.446 1
51.448 1
51.450 1
51.453 0
51.455 1
51.457 1
51.459 0
51.461 0
51.464 1
51.466 1
51.468 1
51.470 1
51.473 -0
51.475 -0
51.477 1
51.479 1
51.482 1
51.484 1
51.486 1
51.488 1
51.491 1
51.493 1
51.495 1
51.497 1
51.500 1
51.502 0
51.504 1
51.506 1
51.509 1
51.511 1
51.513 1
51.515 1
51.518 1
51.520 1
51.522 1
51.524 1
51.527 1
51.529 2
51.531 3
51.533 2
51.536 2
51.538 2
51.540 3
51.542 2
51.545 3
51.547 3
51.549 3
51.551 3
51.554 3
51.556 3
51.558 3
51.560 3
51.563 2
51.565 3
51.567 2
51.569 3
51.572 2
51.574 2
51.576 2
51.578 2
51.580 2
51.583 2
51.585 2
51.587 1
51.589 1
51.592 1
51.594 0
51.596 0
51.598 1
51.601 -0
51.603 -0
51.605 -1
51.607 -1
51.610 -2
51.612 -3
51.614 -3
51.616 -3
51.619 -2
51.621 -3
51.623 -2
51.625 -2
51.628 -3
51.630 -3
51.632 -3
51.634 -3
51.637 -3
51.639 -2
51.641 -2
51.643 -2
51.646 -2
51.648 -1
51.650 -1
51.652 -1
51.655 -1
51.657 -0
51.659 0
51.661 -0
51.664 -0
51.666 0
51.668 1
51.670 1
51.673 1
51.675 1
51.677 1
51.679 1
51.682 1
51.684 1
51.686 1
51.688 1
51.691 1
51.693 1
51.695 1
51.697 2
51.700 2
51.702 2
51.704 2
51.706 1
51.709 0
51.711 0
51.713 0
51.715 0
51.718 1
51.720 1
51.722 2
51.724 2
51.727 2
51.729 1
51.731 2
51.733 2
51.736 2
51.738 3
51.740 3
51.742 3
51.745 4
51.747 5
51.749 5
51.751 5
51.754 5
51.756 5
51.758 5
51.760 5
51.762 5
51.765 5
51.767 5
51.769 4
51.771 5
51.774 4
51.776 4
51.778 3
51.780 4
51.783 3
51.785 3
51.787 3
51.789 2
51.792 2
51.794 2
51.796 2
51.798 2
51.801 2
51.803 2
51.805 2
51.807 2
51.810 1
51.812 2
51.814 2
51.816 2
51.819 2
51.821 2
51.823 2
51.825 2
51.828 2
51.830 2
51.832 2
51.834 2
51.837 2
51.839 2
51.841 2
51.843 1
51.846 1
51.848 2
51.850 1
51.852 2
51.855 1
51.857 1
51.859 1
51.861 1
51.864 1
51.866 1
51.868 1
51.870 1
51.873 1
51.875 2
51.877 2
51.879 1
51.882 1
51.884 1
51.886 1
51.888 1
51.891 0
51.893 1
51.895 1
51.897 1
51.900 2
51.902 2
51.904 1
51.906 2
51.909 2
51.911 2
51.913 2
51.915 2
51.918 1
51.920 2
51.922 2
51.924 2
51.927 2
51.929 2
51.931 2
51.933 2
51.936 2
51.938 1
51.940 1
51.942 1
51.945 2
51.947 2
51.949 2
51.951 1
51.954 1
51.956 2
51.958 2
51.960 3
51.963 3
51.965 3
51.967 4
51.969 4
51.972 4
51.974 4
51.976 4
51.978 4
51.981 4
51.983 4
51.985 4
51.987 4
51.990 4
51.992 3
51.994 2
51.996 3
51.999 3
52.001 2
52.003 2
52.005 2
52.008 2
52.010 2
52.012 1
52.014 1
52.017 1
52.019 0
52.021 0
52.023 0
52.026 -0
52.028 -0
52.030 -1
52.032 -1
52.035 -2
52.037 -2
52.039 -2
52.041 -2
52.044 -2
52.046 -2
52.048 -2
52.050 -2
52.053 -2
52.055 -2
52.057 -1
52.059 -1
52.062 -0
52.064 -0
52.066 -0
52.068 0
52.071 1
52.073 0
52.075 1
52.077 2
52.080 2
52.082 3
52.084 3
52.086 3
52.089 4
52.091 4
52.093 3
52.095 4
52.098 4
52.100 5
52.102 4
52.104 4
52.107 5
52.109 5
52.111 4
52.113 5
52.116 5
52.118 5
52.120 5
52.122 5
52.125 5
52.127 4
52.129 4
52.131 4
52.134 4
52.136 4
52.138 4
52.140 4
52.143 4
52.145 4
52.147 3
52.149 2
52.152 2
52.154 2
52.156 1
52.158 2
52.161 0
52.163 0
52.165 -0
52.167 -0
52.170 0
52.172 -0
52.174 -1
52.177 -1
52.179 -1
52.181 -1
52.183 -1
52.186 -1
52.188 -2
52.190 -2
52.192 -2
52.195 -2
52.197 -2
52.199 -0
52.201 -0
52.204 0
52.206 0
52.208 0
52.210 1
52.213 1
52.215 2
52.217 3
52.219 3
52.222 4
52.224 4
52.226 4
52.228 4
52.231 5
52.233 5
52.235 5
52.237 5
52.240 5
52.242 5
52.244 5
52.246 5
52.249 4
52.251 3
52.253 3
52.255 3
52.258 4
52.260 4
52.262 3
52.264 2
52.267 2
52.269 2
52.271 3
52.273 2
52.276 1
52.278 1
52.280 2
52.282 2
52.285 2
52.287 3
52.289 2
52.291 2
52.294 3
52.296 3
52.298 4
52.300 4
52.303 4
52.305 4
52.307 4
52.309 4
52.312 5
52.314 6
52.316 6
52.318 6
52.321 5
52.323 5
52.325 5
52.327 4
52.330 4
52.332 4
52.334 4
52.336 3
52.339 3
52.341 3
52.343 2
52.345 2
52.348 1
52.350 1
52.352 0
52.354 -0
52.357 0
52.359 0
52.361 -0
52.364 -1
52.366 -1
52.368 0
52.370 -0
52.373 0
52.375 0
52.377 -0
52.379 0
52.382 -0
52.384 0
52.386 0
52.388 0
52.391 -0
52.393 0
52.395 1
52.397 1
52.400 2
52.402 2
52.404 2
52.406 2
52.409 2
52.411 2
52.413 2
52.415 2
52.418 2
52.420 2
52.422 1
52.424 2
52.427 3
52.429 3
52.431 3
52.433 4
52.436 4
52.438 4
52.440 4
52.442 4
52.445 5
52.447 4
52.449 4
52.451 4
52.454 3
52.456 4
52.458 4
52.460 5
52.463 5
52.465 5
52.467 5
52.469 5
52.472 5
52.474 5
52.476 4
52.478 4
52.481 4
52.483 4
52.485 3
52.488 4
52.490 4
52.492 4
52.494 4
52.497 5
52.499 4
52.501 4
52.503 4
52.506 4
52.508 4
52.510 3
52.512 3
52.515 3
52.517 3
52.519 3
52.521 3
52.524 3
52.526 3
52.528 3
52.530 4
52.533 3
52.535 3
52.537 3
52.539 2
52.542 2
52.544 2
52.546 2
52.548 2
52.551 1
52.553 1
52.555 1
52.557 1
52.560 1
52.562 1
52.564 1
52.566 2
52.569 1
52.571 1
52.573 1
52.575 1
52.578 1
52.580 1
52.582 1
52.585 2
52.587 1
52.589 2
52.591 2
52.594 2
52.596 3
52.598 2
52.600 1
52.603 2
52.605 3
52.607 3
52.609 2
52.612 2
52.614 1
52.616 2
52.618 2
52.621 2
52.623 2
52.625 2
52.627 2
52.630 2
52.632 2
52.634 2
52.636 2
52.639 2
52.641 2
52.643 2
52.645 1
52.648 1
52.650 0
52.652 1
52.654 0
52.657 -0
52.659 -0
52.661 -1
52.663 -1
52.666 -1
52.668 -1
52.670 -1
52.673 -2
52.675 -2
52.677 -1
52.679 -0
52.682 -1
52.684 -1
52.686 -1
52.688 -0
52.691 0
52.693 1
52.695 1
52.697 1
52.700 2
52.702 2
52.704 3
52.706 4
52.709 3
52.711 4
52.713 4
52.715 4
52.718 5
52.720 5
52.722 5
52.724 6
52.727 5
52.729 5
52.731 6
52.733 6
52.736 5
52.738 5
52.740 5
52.742 5
52.745 4
52.747 5
52.749 4
52.752 4
52.754 3
52.756 2
52.758 1
52.761 1
52.763 0
52.765 0
52.767 -0
52.770 -1
52.772 -0
52.774 -0
52.776 -0
52.779 0
52.781 1
52.783 1
52.785 1
52.788 2
52.790 2
52.792 2
52.794 3
52.797 3
52.799 3
52.801 3
52.803 4
52.806 4
52.808 4
52.810 3
52.812 4
52.815 4
52.817 4
52.819 4
52.822 4
52.824 3
52.826 4
52.828 3
52.831 3
52.833 3
52.835 3
52.837 2
52.840 2
52.842 2
52.844 2
52.846 2
52.849 1
52.851 1
52.853 1
52.855 0
52.858 -0
52.860 -0
52.862 -0
52.864 -0
52.867 -0
52.869 -0
52.871 -1
52.873 -0
52.876 0
52.878 0
52.880 1
52.883 1
52.885 1
52.887 1
52.889 1
52.892 2
52.894 2
52.896 2
52.898 2
52.901 2
52.903 3
52.905 2
52.907 3
52.910 3
52.912 2
52.914 3
52.916 3
52.919 3
52.921 2
52.923 2
52.925 2
52.928 2
52.930 2
52.932 2
52.934 2
52.937 2
52.939 1
52.941 2
52.944 2
52.946 2
52.948 2
52.950 2
52.953 2
52.955 3
52.957 3
52.959 2
52.962 3
52.964 3
52.966 3
52.968 3
52.971 3
52.973 2
52.975 2
52.977 3
52.980 2
52.982 2
52.984 2
52.986 1
52.989 1
52.991 2
52.993 2
52.996 2
52.998 1
53.000 0
53.002 1
53.005 1
53.007 1
53.009 1
53.011 1
53.014 1
53.016 1
53.018 1
53.020 1
53.023 1
53.025 0
53.027 0
53.029 0
53.032 0
53.034 -0
53.036 0
53.038 0
53.041 -0
53.043 0
53.045 1
53.048 1
53.050 2
53.052 2
53.054 2
53.057 2
53.059 3
53.061 3
53.063 3
53.066 3
53.068 2
53.070 2
53.072 2
53.075 2
53.077 1
53.079 1
53.081 1
53.084 1
53.086 1
53.088 1
53.090 1
53.093 1
53.095 -0
53.097 -0
53.100 -1
53.102 -1
53.104 -1
53.106 -0
53.109 -0
53.111 0
53.113 1
53.115 -0
53.118 -1
53.120 -1
53.122 -1
53.124 -2
53.127 -2
53.129 -2
53.131 -2
53.133 -1
53.136 -2
53.138 -2
53.140 -1
53.142 -1
53.145 -0
53.147 1
53.149 0
53.152 1
53.154 1
53.156 1
53.158 1
53.161 1
53.163 1
53.165 2
53.167 1
53.170 1
53.172 2
53.174 1
53.176 1
53.179 1
53.181 1
53.183 1
53.185 1
53.188 1
53.190 1
53.192 0
53.195 0
53.197 -0
53.199 -0
53.201 1
53.204 -0
53.206 0
53.208 0
53.210 -0
53.213 -1
53.215 -1
53.217 -1
53.219 -2
53.222 -2
53.224 -2
53.226 -1
53.228 -1
53.231 -1
53.233 -1
53.235 -1
53.237 -0
53.240 0
53.242 0
53.244 0
53.247 0
53.249 1
53.251 1
53.253 1
53.256 2
53.258 1
53.260 1
53.262 1
53.265 2
53.267 2
53.269 2
53.271 2
53.274 3
53.276 3
53.278 3
53.280 4
53.283 4
53.285 3
53.287 3
53.290 3
53.292 4
53.294 4
53.296 3
53.299 4
53.301 4
53.303 5
53.305 4
53.308 5
53.310 5
53.312 5
53.314 5
53.317 6
53.319 6
53.321 5
53.323 5
53.326 5
53.328 4
53.330 4
53.333 4
53.335 4
53.337 4
53.339 4
53.342 4
53.344 3
53.346 3
53.348 3
53.351 3
53.353 3
53.355 2
53.357 2
53.360 2
53.362 1
53.364 1
53.367 1
53.369 1
53.371 1
53.373 1
53.376 1
53.378 1
53.380 0
53.382 0
53.385 -0
53.387 -1
53.389 -0
53.391 -1
53.394 -0
53.396 -1
53.398 -1
53.400 -0
53.403 0
53.405 0
53.407 0
53.410 0
53.412 0
53.414 -0
53.416 0
53.419 0
53.421 -0
53.423 -0
53.425 0
53.428 -0
53.430 -1
53.432 -1
53.434 -1
53.437 -0
53.439 0
53.441 0
53.443 0
53.446 0
53.448 -0
53.450 0
53.453 1
53.455 1
53.457 1
53.459 2
53.462 1
53.464 2
53.466 2
53.468 2
53.471 3
53.473 3
53.475 3
53.477 3
53.480 3
53.482 3
53.484 3
53.487 3
53.489 3
53.491 4
53.493 4
53.496 3
53.498 4
53.500 4
53.502 4
53.505 4
53.507 4
53.509 4
53.511 4
53.514 5
53.516 5
53.518 6
53.521 5
53.523 5
53.525 5
53.527 5
53.530 5
53.532 4
53.534 4
53.536 4
53.539 4
53.541 4
53.543 3
53.545 3
53.548 2
53.550 3
53.552 3
53.555 3
53.557 3
53.559 4
53.561 4
53.564 3
53.566 4
53.568 4
53.570 4
53.573 4
53.575 4
53.577 4
53.579 4
53.582 4
53.584 4
53.586 4
53.588 4
53.591 3
53.593 3
53.595 3
53.598 3
53.600 3
53.602 3
53.604 3
53.607 3
53.609 4
53.611 4
53.613 4
53.616 4
53.618 4
53.620 4
53.622 4
53.625 4
53.627 4
53.629 5
53.632 5
53.634 5
53.636 5
53.638 5
53.641 5
53.643 5
53.645 4
53.647 4
53.650 4
53.652 4
53.654 5
53.656 5
53.659 5
53.661 5
53.663 5
53.666 5
53.668 5
53.670 5
53.672 4
53.675 3
53.677 3
53.679 3
53.681 3
53.684 3
53.686 2
53.688 2
53.690 1
53.693 1
53.695 1
53.697 0
53.700 1
53.702 1
53.704 1
53.706 1
53.709 1
53.711 1
53.713 1
53.715 1
53.718 1
53.720 1
53.722 1
53.725 1
53.727 1
53.729 1
53.731 1
53.734 1
53.736 1
53.738 1
53.740 1
53.743 1
53.745 0
53.747 0
53.749 1
53.752 1
53.754 1
53.756 1
53.759 1
53.761 1
53.763 1
53.765 1
53.768 1
53.770 0
53.772 0
53.774 0
53.777 0
53.779 1
53.781 1
53.783 2
53.786 2
53.788 2
53.790 2
53.793 2
53.795 2
53.797 3
53.799 3
53.802 4
53.804 4
53.806 4
53.808 4
53.811 4
53.813 4
53.815 3
53.818 3
53.820 3
53.822 3
53.824 3
53.827 2
53.829 2
53.831 3
53.833 3
53.836 2
53.838 2
53.840 2
53.842 2
53.845 2
53.847 2
53.849 1
53.852 1
53.854 2
53.856 2
53.858 2
53.861 3
53.863 2
53.865 3
53.867 3
53.870 3
53.872 3
53.874 4
53.876 4
53.879 4
53.881 4
53.883 4
53.886 5
53.888 5
53.890 5
53.892 5
53.895 5
53.897 5
53.899 6
53.901 6
53.904 6
53.906 6
53.908 6
53.911 5
53.913 6
53.915 5
53.917 5
53.920 5
53.922 5
53.924 4
53.926 4
53.929 3
53.931 3
53.933 3
53.935 2
53.938 1
53.940 1
53.942 1
53.945 0
53.947 -0
53.949 -0
53.951 -1
53.954 -1
53.956 -1
53.958 -1
53.960 -1
53.963 -1
53.965 -2
53.967 -2
53.970 -1
53.972 -1
53.974 -1
53.976 -1
53.979 -1
53.981 -1
53.983 0
53.985 -0
53.988 -0
53.990 0
53.992 0
53.995 1
53.997 1
53.999 1
54.001 1
54.004 1
54.006 1
54.008 1
54.010 1
54.013 1
54.015 1
54.017 1
54.019 1
54.022 1
54.024 1
54.026 1
54.029 1
54.031 1
54.033 1
54.035 1
54.038 1
54.040 1
54.042 1
54.044 1
54.047 -0
54.049 -0
54.051 -0
54.054 -0
54.056 -1
54.058 -0
54.060 -0
54.063 1
54.065 1
54.067 1
54.069 1
54.072 1
54.074 1
54.076 1
54.079 2
54.081 2
54.083 2
54.085 2
54.088 1
54.090 1
54.092 1
54.094 2
54.097 1
54.099 1
54.101 1
54.104 1
54.106 1
54.108 1
54.110 1
54.113 1
54.115 1
54.117 1
54.119 1
54.122 2
54.124 2
54.126 2
54.129 2
54.131 2
54.133 2
54.135 2
54.138 2
54.140 2
54.142 2
54.144 2
54.147 2
54.149 1
54.151 2
54.153 2
54.156 1
54.158 2
54.160 1
54.163 2
54.165 2
54.167 2
54.169 2
54.172 2
54.174 2
54.176 2
54.178 1
54.181 2
54.183 2
54.185 2
54.188 2
54.190 1
54.192 1
54.194 2
54.197 1
54.199 2
54.201 1
54.203 1
54.206 2
54.208 2
54.210 1
54.213 2
54.215 2
54.217 1
54.219 1
54.222 1
54.224 1
54.226 1
54.228 1
54.231 1
54.233 1
54.235 1
54.238 1
54.240 2
54.242 1
54.244 1
54.247 1
54.249 1
54.251 1
54.253 1
54.256 2
54.258 2
54.260 2
54.263 2
54.265 2
54.267 2
54.269 2
54.272 2
54.274 3
54.276 3
54.278 3
54.281 2
54.283 2
54.285 3
54.288 3
54.290 3
54.292 2
54.294 3
54.297 3
54.299 4
54.301 4
54.303 4
54.306 3
54.308 3
54.310 3
54.313 3
54.315 3
54.317 4
54.319 3
54.322 3
54.324 4
54.326 3
54.329 3
54.331 3
54.333 3
54.335 3
54.338 3
54.340 3
54.342 4
54.344 4
54.347 4
54.349 4
54.351 4
54.354 4
54.356 4
54.358 4
54.360 3
54.363 3
54.365 3
54.367 2
54.369 2
54.372 1
54.374 1
54.376 1
54.379 1
54.381 1
54.383 1
54.385 1
54.388 1
54.390 1
54.392 2
54.394 2
54.397 2
54.399 3
54.401 2
54.404 2
54.406 2
54.408 2
54.410 2
54.413 2
54.415 2
54.417 2
54.419 2
54.422 2
54.424 2
54.426 2
54.429 1
54.431 1
54.433 2
54.435 2
54.438 2
54.440 3
54.442 2
54.444 3
54.447 2
54.449 1
54.451 2
54.454 2
54.456 1
54.458 1
54.460 1
54.463 1
54.465 1
54.467 1
54.470 1
54.472 1
54.474 2
54.476 2
54.479 3
54.481 3
54.483 3
54.485 4
54.488 4
54.490 4
54.492 4
54.495 5
54.497 4
54.499 4
54.501 4
54.504 5
54.506 5
54.508 5
54.510 4
54.513 4
54.515 5
54.517 4
54.520 4
54.522 4
54.524 3
54.526 3
54.529 3
54.531 2
54.533 2
54.536 2
54.538 1
54.540 1
54.542 0
54.545 -0
54.547 -1
54.549 -1
54.551 -2
54.554 -1
54.556 -1
54.558 -2
54.561 -1
54.563 -1
54.565 -0
54.567 -0
54.570 -0
54.572 -0
54.574 0
54.576 1
54.579 1
54.581 2
54.583 2
54.586 1
54.588 2
54.590 2
54.592 3
54.595 3
54.597 4
54.599 3
54.602 4
54.604 4
54.606 4
54.608 4
54.611 4
54.613 4
54.615 4
54.617 5
54.620 4
54.622 4
54.624 4
54.627 4
54.629 5
54.631 5
54.633 4
54.636 4
54.638 4
54.640 4
54.642 4
54.645 3
54.647 3
54.649 3
54.652 2
54.654 2
54.656 3
54.658 3
54.661 3
54.663 3
54.665 3
54.668 2
54.670 1
54.672 1
54.674 1
54.677 1
54.679 2
54.681 1
54.683 1
54.686 1
54.688 1
54.690 1
54.693 2
54.695 1
54.697 2
54.699 2
54.702 1
54.704 1
54.706 1
54.709 0
54.711 1
54.713 1
54.715 1
54.718 2
54.720 2
54.722 1
54.724 1
54.727 2
54.729 2
54.731 2
54.734 2
54.736 1
54.738 2
54.740 1
54.743 1
54.745 2
54.747 2
54.750 1
54.752 1
54.754 1
54.756 1
54.759 1
54.761 1
54.763 1
54.765 1
54.768 1
54.770 0
54.772 0
54.775 1
54.777 1
54.779 1
54.781 1
54.784 1
54.786 1
54.788 2
54.791 3
54.793 2
54.795 3
54.797 2
54.800 2
54.802 2
54.804 2
54.806 2
54.809 2
54.811 1
54.813 2
54.816 2
54.818 2
54.820 2
54.822 2
54.825 1
54.827 1
54.829 2
54.832 2
54.834 2
54.836 2
54.838 2
54.841 3
54.843 3
54.845 2
54.847 3
54.850 3
54.852 2
54.854 2
54.857 2
54.859 2
54.861 2
54.863 2
54.866 2
54.868 3
54.870 3
54.873 3
54.875 2
54.877 2
54.879 2
54.882 2
54.884 2
54.886 2
54.889 2
54.891 2
54.893 2
54.895 2
54.898 1
54.900 0
54.902 -0
54.904 0
54.907 -0
54.909 -0
54.911 -1
54.914 -1
54.916 -0
54.918 -0
54.920 -0
54.923 -0
54.925 -0
54.927 -1
54.930 -0
54.932 -0
54.934 -0
54.936 -0
54.939 -0
54.941 -0
54.943 0
54.946 0
54.948 -0
54.950 -0
54.952 0
54.955 0
54.957 1
54.959 1
54.961 1
54.964 2
54.966 3
54.968 3
54.971 3
54.973 3
54.975 2
54.977 2
54.980 2
54.982 2
54.984 2
54.987 2
54.989 1
54.991 1
54.993 1
54.996 1
54.998 1
55.000 1
55.003 -0
55.005 -0
55.007 -0
55.009 -0
55.012 -0
55.014 0
55.016 1
55.018 1
55.021 2
55.023 1
55.025 1
55.028 1
55.030 1
55.032 1
55.034 1
55.037 1
55.039 1
55.041 1
55.044 2
55.046 2
55.048 3
55.050 3
55.053 4
55.055 3
55.057 4
55.060 4
55.062 5
55.064 5
55.066 5
55.069 6
55.071 5
55.073 5
55.075 5
55.078 4
55.080 4
55.082 4
55.085 3
55.087 2
55.089 2
55.091 2
55.094 2
55.096 2
55.098 2
55.101 2
55.103 2
55.105 1
55.107 1
55.110 2
55.112 2
55.114 2
55.117 2
55.119 2
55.121 2
55.123 2
55.126 1
55.128 1
55.130 1
55.133 1
55.135 1
55.137 1
55.139 0
55.142 1
55.144 1
55.146 1
55.148 1
55.151 1
55.153 1
55.155 1
55.158 1
55.160 1
55.162 1
55.164 1
55.167 1
55.169 1
55.171 2
55.174 1
55.176 1
55.178 1
55.180 1
55.183 1
55.185 1
55.187 1
55.190 1
55.192 1
55.194 2
55.196 2
55.199 2
55.201 2
55.203 2
55.206 2
55.208 2
55.210 2
55.212 2
55.215 2
55.217 2
55.219 1
55.222 2
55.224 2
55.226 2
55.228 2
55.231 2
55.233 2
55.235 2
55.238 2
55.240 2
55.242 2
55.244 2
55.247 2
55.249 1
55.251 1
55.253 2
55.256 1
55.258 2
55.260 1
55.263 1
55.265 1
55.267 1
55.269 1
55.272 1
55.274 2
55.276 2
55.279 1
55.281 2
55.283 2
55.285 2
55.288 2
55.290 1
55.292 1
55.295 0
55.297 1
55.299 0
55.301 1
55.304 0
55.306 1
55.308 0
55.311 0
55.313 1
55.315 1
55.317 1
55.320 2
55.322 2
55.324 2
55.327 3
55.329 2
55.331 2
55.333 3
55.336 2
55.338 3
55.340 3
55.343 4
55.345 3
55.347 3
55.349 2
55.352 2
55.354 3
55.356 3
55.359 3
55.361 3
55.363 3
55.365 2
55.368 2
55.370 2
55.372 2
55.375 2
55.377 3
55.379 3
55.381 2
55.384 2
55.386 2
55.388 1
55.391 1
55.393 0
55.395 1
55.397 -0
55.400 -1
55.402 -0
55.404 -1
55.406 -1
55.409 -1
55.411 -1
55.413 -1
55.416 0
55.418 1
55.420 1
55.422 1
55.425 1
55.427 1
55.429 2
55.432 2
55.434 2
55.436 2
55.438 2
55.441 2
55.443 2
55.445 2
55.448 1
55.450 2
55.452 1
55.454 2
55.457 3
55.459 2
55.461 2
55.464 2
55.466 2
55.468 2
55.470 2
55.473 3
55.475 4
55.477 3
55.480 3
55.482 3
55.484 3
55.486 3
55.489 3
55.491 2
55.493 3
55.496 2
55.498 3
55.500 2
55.502 1
55.505 1
55.507 2
55.509 1
55.512 2
55.514 2
55.516 1
55.518 2
55.521 2
55.523 2
55.525 2
55.528 2
55.530 3
55.532 3
55.534 3
55.537 2
55.539 2
55.541 3
55.544 3
55.546 3
55.548 3
55.550 3
55.553 3
55.555 3
55.557 3
55.560 4
55.562 4
55.564 3
55.566 4
55.569 4
55.571 4
55.573 4
55.576 4
55.578 4
55.580 4
55.582 4
55.585 4
55.587 4
55.589 3
55.592 3
55.594 3
55.596 3
55.598 3
55.601 2
55.603 2
55.605 2
55.608 2
55.610 2
55.612 2
55.614 2
55.617 3
55.619 2
55.621 3
55.624 3
55.626 3
55.628 4
55.630 4
55.633 4
55.635 4
55.637 4
55.640 4
55.642 4
55.644 4
55.646 4
55.649 4
55.651 4
55.653 4
55.656 4
55.658 4
55.660 4
55.662 4
55.665 4
55.667 3
55.669 3
55.672 4
55.674 3
55.676 3
55.678 4
55.681 3
55.683 4
55.685 3
55.688 3
55.690 4
55.692 3
55.695 3
55.697 3
55.699 3
55.701 2
55.704 2
55.706 2
55.708 3
55.711 3
55.713 3
55.715 3
55.717 2
55.720 3
55.722 2
55.724 2
55.727 3
55.729 2
55.731 3
55.733 3
55.736 2
55.738 2
55.740 2
55.743 2
55.745 2
55.747 1
55.749 1
55.752 1
55.754 2
55.756 1
55.759 1
55.761 1
55.763 0
55.765 1
55.768 1
55.770 1
55.772 1
55.775 1
55.777 0
55.779 -0
55.781 -0
55.784 -1
55.786 -1
55.788 -0
55.791 -1
55.793 -0
55.795 -1
55.797 -2
55.800 -1
55.802 -1
55.804 -1
55.807 -2
55.809 -2
55.811 -2
55.813 -1
55.816 -0
55.818 0
55.820 0
55.823 0
55.825 1
55.827 1
55.829 2
55.832 2
55.834 2
55.836 2
55.839 2
55.841 3
55.843 3
55.846 2
55.848 3
55.850 3
55.852 3
55.855 4
55.857 4
55.859 4
55.862 3
55.864 4
55.866 4
55.868 4
55.871 5
55.873 4
55.875 4
55.878 4
55.880 4
55.882 4
55.884 4
55.887 4
55.889 4
55.891 5
55.894 5
55.896 4
55.898 4
55.900 3
55.903 3
55.905 3
55.907 3
55.910 2
55.912 3
55.914 3
55.916 3
55.919 3
55.921 2
55.923 2
55.926 2
55.928 2
55.930 1
55.933 2
55.935 1
55.937 1
55.939 1
55.942 1
55.944 1
55.946 1
55.949 -0
55.951 0
55.953 1
55.955 1
55.958 1
55.960 1
55.962 1
55.965 1
55.967 1
55.969 2
55.971 2
55.974 2
55.976 2
55.978 3
55.981 3
55.983 4
55.985 3
55.987 4
55.990 3
55.992 3
55.994 3
55.997 3
55.999 3
56.001 3
56.003 3
56.006 3
56.008 3
56.010 3
56.013 3
56.015 3
56.017 3
56.020 3
56.022 3
56.024 2
56.026 2
56.029 3
56.031 2
56.033 2
56.036 2
56.038 2
56.040 2
56.042 2
56.045 1
56.047 1
56.049 1
56.052 1
56.054 2
56.056 2
56.058 2
56.061 2
56.063 2
56.065 2
56.068 3
56.070 3
56.072 2
56.075 2
56.077 3
56.079 3
56.081 3
56.084 3
56.086 2
56.088 2
56.091 2
56.093 2
56.095 2
56.097 2
56.100 2
56.102 3
56.104 3
56.107 3
56.109 3
56.111 3
56.113 3
56.116 3
56.118 3
56.120 3
56.123 4
56.125 3
56.127 3
56.130 3
56.132 3
56.134 3
56.136 3
56.139 2
56.141 2
56.143 2
56.146 2
56.148 1
56.150 2
56.152 2
56.155 2
56.157 2
56.159 2
56.162 1
56.164 2
56.166 1
56.168 1
56.171 1
56.173 1
56.175 1
56.178 2
56.180 2
56.182 2
56.185 1
56.187 1
56.189 1
56.191 1
56.194 2
56.196 2
56.198 2
56.201 2
56.203 2
56.205 2
56.207 2
56.210 2
56.212 3
56.214 3
56.217 2
56.219 2
56.221 3
56.223 2
56.226 2
56.228 3
56.230 2
56.233 1
56.235 1
56.237 1
56.240 0
56.242 1
56.244 -0
56.246 -1
56.249 -1
56.251 -1
56.253 -1
56.256 -1
56.258 -2
56.260 -2
56.262 -2
56.265 -2
56.267 -2
56.269 -1
56.272 -1
56.274 -1
56.276 -1
56.279 -1
56.281 -0
56.283 -0
56.285 -1
56.288 -1
56.290 -0
56.292 0
56.295 1
56.297 1
56.299 2
56.301 2
56.304 2
56.306 2
56.308 2
56.311 2
56.313 2
56.315 2
56.317 2
56.320 2
56.322 2
56.324 2
56.327 2
56.329 2
56.331 2
56.334 1
56.336 1
56.338 1
56.340 1
56.343 1
56.345 0
56.347 0
56.350 0
56.352 1
56.354 0
56.356 -0
56.359 0
56.361 0
56.363 0
56.366 0
56.368 1
56.370 1
56.373 1
56.375 1
56.377 1
56.379 2
56.382 2
56.384 2
56.386 2
56.389 2
56.391 3
56.393 3
56.395 3
56.398 3
56.400 3
56.402 2
56.405 4
56.407 3
56.409 3
56.412 3
56.414 3
56.416 3
56.418 3
56.421 3
56.423 2
56.425 2
56.428 2
56.430 2
56.432 2
56.434 2
56.437 1
56.439 1
56.441 1
56.444 2
56.446 2
56.448 2
56.451 2
56.453 2
56.455 2
56.457 2
56.460 2
56.462 2
56.464 2
56.467 2
56.469 2
56.471 2
56.473 3
56.476 3
56.478 3
56.480 4
56.483 5
56.485 5
56.487 4
56.490 4
56.492 4
56.494 4
56.496 4
56.499 4
56.501 4
56.503 5
56.506 5
56.508 6
56.510 6
56.513 5
56.515 5
56.517 5
56.519 5
56.522 5
56.524 4
56.526 4
56.529 4
56.531 4
56.533 4
56.535 4
56.538 4
56.540 4
56.542 4
56.545 3
56.547 3
56.549 3
56.552 3
56.554 3
56.556 3
56.558 2
56.561 2
56.563 2
56.565 1
56.568 1
56.570 2
56.572 2
56.574 1
56.577 2
56.579 1
56.581 1
56.584 2
56.586 2
56.588 1
56.591 1
56.593 1
56.595 2
56.597 2
56.600 2
56.602 2
56.604 3
56.607 3
56.609 4
56.611 4
56.614 4
56.616 3
56.618 4
56.620 4
56.623 4
56.625 5
56.627 5
56.630 5
56.632 5
56.634 5
56.636 5
56.639 5
56.641 4
56.643 4
56.646 4
56.648 4
56.650 3
56.653 3
56.655 3
56.657 2
56.659 2
56.662 2
56.664 1
56.666 1
56.669 0
56.671 0
56.673 0
56.676 -0
56.678 -1
56.680 -1
56.682 -1
56.685 -2
56.687 -1
56.689 -2
56.692 -1
56.694 -1
56.696 -1
56.699 -1
56.701 -0
56.703 -0
56.705 -0
56.708 0
56.710 1
56.712 1
56.715 0
56.717 0
56.719 0
56.721 1
56.724 1
56.726 1
56.728 2
56.731 2
56.733 1
56.735 1
56.738 1
56.740 1
56.742 1
56.744 1
56.747 0
56.749 0
56.751 0
56.754 -0
56.756 -0
56.758 0
56.761 -0
56.763 0
56.765 1
56.767 -0
56.770 0
56.772 1
56.774 0
56.777 0
56.779 0
56.781 -0
56.784 0
56.786 -0
56.788 0
56.790 0
56.793 1
56.795 1
56.797 2
56.800 2
56.802 2
56.804 2
56.807 2
56.809 1
56.811 2
56.813 2
56.816 1
56.818 1
56.820 2
56.823 2
56.825 2
56.827 2
56.829 2
56.832 2
56.834 3
56.836 2
56.839 2
56.841 3
56.843 2
56.846 2
56.848 2
56.850 3
56.852 3
56.855 4
56.857 4
56.859 5
56.862 5
56.864 5
56.866 5
56.869 6
56.871 5
56.873 6
56.875 6
56.878 5
56.880 5
56.882 5
56.885 5
56.887 5
56.889 6
56.892 5
56.894 6
56.896 6
56.898 6
56.901 6
56.903 6
56.905 5
56.908 5
56.910 5
56.912 4
56.915 4
56.917 4
56.919 4
56.921 3
56.924 4
56.926 3
56.928 3
56.931 3
56.933 3
56.935 4
56.938 4
56.940 4
56.942 3
56.944 2
56.947 2
56.949 2
56.951 3
56.954 2
56.956 3
56.958 3
56.961 3
56.963 3
56.965 4
56.967 3
56.970 4
56.972 4
56.974 3
56.977 3
56.979 3
56.981 3
56.984 3
56.986 3
56.988 3
56.990 3
56.993 3
56.995 3
56.997 3
57.000 3
57.002 2
57.004 2
57.007 2
57.009 2
57.011 2
57.013 1
57.016 2
57.018 1
57.020 2
57.023 2
57.025 2
57.027 2
57.030 2
57.032 3
57.034 3
57.036 3
57.039 3
57.041 3
57.043 2
57.046 2
57.048 3
57.050 3
57.053 4
57.055 4
57.057 4
57.059 4
57.062 5
57.064 4
57.066 5
57.069 5
57.071 4
57.073 4
57.076 4
57.078 4
57.080 4
57.082 4
57.085 4
57.087 3
57.089 4
57.092 3
57.094 3
57.096 3
57.099 2
57.101 2
57.103 1
57.105 1
57.108 1
57.110 1
57.112 1
57.115 -0
57.117 -0
57.119 -0
57.122 -0
57.124 -0
57.126 0
57.128 -0
57.131 -0
57.133 -1
57.135 -0
57.138 -0
57.140 -0
57.142 0
57.145 0
57.147 0
57.149 1
57.152 2
57.154 2
57.156 2
57.158 2
57.161 1
57.163 1
57.165 1
57.168 1
57.170 2
57.172 2
57.175 2
57.177 3
57.179 3
57.181 2
57.184 3
57.186 3
57.188 3
57.191 3
57.193 4
57.195 4
57.198 4
57.200 4
57.202 4
57.204 5
57.207 5
57.209 4
57.211 5
57.214 5
57.216 4
57.218 4
57.221 4
57.223 4
57.225 5
57.227 5
57.230 5
57.232 5
57.234 5
57.237 5
57.239 5
57.241 5
57.244 6
57.246 6
57.248 6
57.251 4
57.253 5
57.255 5
57.257 4
57.260 4
57.262 5
57.264 4
57.267 4
57.269 3
57.271 3
57.274 3
57.276 3
57.278 2
57.280 2
57.283 2
57.285 2
57.287 2
57.290 2
57.292 2
57.294 2
57.297 2
57.299 2
57.301 2
57.303 2
57.306 1
57.308 1
57.310 2
57.313 1
57.315 1
57.317 2
57.320 0
57.322 0
57.324 1
57.327 1
57.329 3
57.331 3
57.333 3
57.336 3
57.338 3
57.340 3
57.343 3
57.345 3
57.347 3
57.350 3
57.352 3
57.354 2
57.356 3
57.359 4
57.361 4
57.363 4
57.366 3
57.368 3
57.370 3
57.373 3
57.375 3
57.377 3
57.379 3
57.382 2
57.384 2
57.386 2
57.389 2
57.391 1
57.393 1
57.396 0
57.398 0
57.400 0
57.403 0
57.405 1
57.407 0
57.409 -1
57.412 -1
57.414 -1
57.416 -1
57.419 -1
57.421 0
57.423 -0
57.426 0
57.428 1
57.430 2
57.432 2
57.435 2
57.437 2
57.439 2
57.442 2
57.444 2
57.446 2
57.449 2
57.451 2
57.453 3
57.456 3
57.458 3
57.460 3
57.462 3
57.465 2
57.467 2
57.469 3
57.472 3
57.474 3
57.476 4
57.479 3
57.481 3
57.483 3
57.485 2
57.488 2
57.490 2
57.492 1
57.495 1
57.497 1
57.499 1
57.502 1
57.504 1
57.506 0
57.509 0
57.511 0
57.513 -1
57.515 -0
57.518 0
57.520 0
57.522 1
57.525 1
57.527 1
57.529 1
57.532 1
57.534 0
57.536 0
57.539 0
57.541 0
57.543 0
57.545 0
57.548 -0
57.550 0
57.552 -0
57.555 -0
57.557 -0
57.559 -1
57.562 -1
57.564 -1
57.566 -0
57.568 -1
57.571 -1
57.573 -1
57.575 -1
57.578 -1
57.580 -0
57.582 -1
57.585 -1
57.587 -0
57.589 -1
57.592 -0
57.594 0
57.596 -0
57.598 0
57.601 0
57.603 0
57.605 1
57.608 0
57.610 0
57.612 0
57.615 1
57.617 1
57.619 0
57.622 -0
57.624 -1
57.626 -1
57.628 -0
57.631 -1
57.633 -1
57.635 -1
57.638 -1
57.640 -1
57.642 -1
57.645 -1
57.647 -1
57.649 -1
57.652 -1
57.654 -1
57.656 -1
57.658 -1
57.661 -0
57.663 -0
57.665 -0
57.668 0
57.670 1
57.672 0
57.675 0
57.677 0
57.679 1
57.682 2
57.684 1
57.686 2
57.688 2
57.691 3
57.693 2
57.695 3
57.698 3
57.700 2
57.702 2
57.705 3
57.707 3
57.709 3
57.711 3
57.714 2
57.716 2
57.718 2
57.721 2
57.723 2
57.725 2
57.728 1
57.730 2
57.732 2
57.735 2
57.737 2
57.739 2
57.741 1
57.744 2
57.746 1
57.748 1
57.751 1
57.753 1
57.755 1
57.758 1
57.760 1
57.762 1
57.765 1
57.767 1
57.769 0
57.771 1
57.774 0
57.776 -0
57.778 -0
57.781 -0
57.783 0
57.785 0
57.788 -0
57.790 -1
57.792 -0
57.795 -0
57.797 -0
57.799 -0
57.801 0
57.804 0
57.806 0
57.808 1
57.811 1
57.813 2
57.815 2
57.818 2
57.820 3
57.822 3
57.825 3
57.827 3
57.829 3
57.832 3
57.834 3
57.836 4
57.838 4
57.841 4
57.843 3
57.845 3
57.848 3
57.850 2
57.852 2
57.855 2
57.857 1
57.859 1
57.862 1
57.864 1
57.866 1
57.868 1
57.871 2
57.873 1
57.875 1
57.878 1
57.880 1
57.882 1
57.885 0
57.887 0
57.889 1
57.892 1
57.894 1
57.896 1
57.898 2
57.901 2
57.903 2
57.905 2
57.908 1
57.910 2
57.912 2
57.915 2
57.917 2
57.919 2
57.922 1
57.924 1
57.926 1
57.928 1
57.931 1
57.933 1
57.935 1
57.938 1
57.940 1
57.942 0
57.945 -0
57.947 0
57.949 -1
57.952 0
57.954 0
57.956 -0
57.958 0
57.961 1
57.963 1
57.965 2
57.968 1
57.970 1
57.972 1
57.975 1
57.977 1
57.979 1
57.982 1
57.984 1
57.986 2
57.989 2
57.991 2
57.993 2
57.995 2
57.998 2
58.000 2
58.002 2
58.005 1
58.007 2
58.009 1
58.012 1
58.014 1
58.016 1
58.019 1
58.021 2
58.023 1
58.025 1
58.028 1
58.030 1
58.032 2
58.035 2
58.037 2
58.039 2
58.042 2
58.044 2
58.046 2
58.049 1
58.051 2
58.053 2
58.056 2
58.058 3
58.060 3
58.062 3
58.065 3
58.067 3
58.069 2
58.072 2
58.074 2
58.076 3
58.079 3
58.081 3
58.083 3
58.086 3
58.088 3
58.090 3
58.092 3
58.095 3
58.097 2
58.099 2
58.102 1
58.104 2
58.106 2
58.109 1
58.111 1
58.113 1
58.116 0
58.118 1
58.120 1
58.123 1
58.125 1
58.127 1
58.129 0
58.132 1
58.134 1
58.136 1
58.139 2
58.141 1
58.143 1
58.146 2
58.148 1
58.150 1
58.153 1
58.155 1
58.157 2
58.160 2
58.162 2
58.164 2
58.166 2
58.169 2
58.171 2
58.173 2
58.176 2
58.178 2
58.180 2
58.183 1
58.185 1
58.187 1
58.190 1
58.192 2
58.194 1
58.197 1
58.199 0
58.201 0
58.203 0
58.206 -0
58.208 -1
58.210 -1
58.213 -1
58.215 -1
58.217 -1
58.220 -1
58.222 -1
58.224 -1
58.227 -1
58.229 -0
58.231 -0
58.234 -0
58.236 -0
58.238 0
58.240 0
58.243 1
58.245 1
58.247 0
58.250 1
58.252 1
58.254 0
58.257 0
58.259 0
58.261 0
58.264 1
58.266 1
58.268 -0
58.271 0
58.273 1
58.275 1
58.277 1
58.280 1
58.282 1
58.284 2
58.287 2
58.289 1
58.291 2
58.294 1
58.296 2
58.298 2
58.301 1
58.303 1
58.305 1
58.308 1
58.310 1
58.312 1
58.314 1
58.317 1
58.319 1
58.321 2
58.324 1
58.326 1
58.328 1
58.331 2
58.333 2
58.335 1
58.338 1
58.340 0
58.342 1
58.345 0
58.347 0
58.349 -0
58.351 -1
58.354 -1
58.356 -1
58.358 -2
58.361 -2
58.363 -1
58.365 -1
58.368 -1
58.370 -1
58.372 -1
58.375 -0
58.377 1
58.379 0
58.382 -0
58.384 -0
58.386 -0
58.388 -0
58.391 0
58.393 0
58.395 0
58.398 1
58.400 1
58.402 1
58.405 1
58.407 1
58.409 2
58.412 2
58.414 2
58.416 3
58.419 3
58.421 3
58.423 4
58.426 3
58.428 3
58.430 3
58.432 3
58.435 3
58.437 3
58.439 3
58.442 2
58.444 2
58.446 2
58.449 1
58.451 2
58.453 1
58.456 0
58.458 -0
58.460 0
58.463 -0
58.465 0
58.467 0
58.469 0
58.472 0
58.474 0
58.476 0
58.479 -0
58.481 -1
58.483 -1
58.486 -1
58.488 -1
58.490 -1
58.493 -0
58.495 0
58.497 -0
58.500 -0
58.502 0
58.504 0
58.507 0
58.509 1
58.511 1
58.513 1
58.516 1
58.518 1
58.520 1
58.523 1
58.525 0
58.527 2
58.530 2
58.532 1
58.534 3
58.537 3
58.539 3
58.541 3
58.544 3
58.546 2
58.548 2
58.551 3
58.553 2
58.555 2
58.557 1
58.560 1
58.562 1
58.564 2
58.567 2
58.569 2
58.571 3
58.574 3
58.576 3
58.578 3
58.581 3
58.583 2
58.585 2
58.588 2
58.590 2
58.592 2
58.595 1
58.597 2
58.599 2
58.601 1
58.604 1
58.606 1
58.608 0
58.611 0
58.613 -0
58.615 -0
58.618 -0
58.620 -1
58.622 -1
58.625 -0
58.627 -0
58.629 -1
58.632 0
58.634 1
58.636 1
58.639 0
58.641 1
58.643 0
58.645 0
58.648 0
58.650 -0
58.652 -0
58.655 0
58.657 0
58.659 -0
58.662 0
58.664 0
58.666 1
58.669 2
58.671 2
58.673 3
58.676 3
58.678 3
58.680 3
58.683 3
58.685 3
58.687 3
58.689 3
58.692 3
58.694 4
58.696 4
58.699 3
58.701 4
58.703 4
58.706 3
58.708 4
58.710 4
58.713 3
58.715 3
58.717 4
58.720 4
58.722 5
58.724 4
58.727 4
58.729 4
58.731 5
58.734 4
58.736 5
58.738 5
58.740 5
58.743 5
58.745 5
58.747 5
58.750 5
58.752 5
58.754 5
58.757 5
58.759 5
58.761 5
58.764 5
58.766 6
58.768 6
58.771 6
58.773 6
58.775 5
58.778 6
58.780 5
58.782 4
58.784 5
58.787 5
58.789 4
58.791 4
58.794 4
58.796 4
58.798 4
58.801 4
58.803 3
58.805 3
58.808 3
58.810 2
58.812 2
58.815 2
58.817 1
58.819 1
58.822 1
58.824 1
58.826 1
58.829 1
58.831 0
58.833 1
58.835 1
58.838 1
58.840 2
58.842 2
58.845 2
58.847 2
58.849 2
58.852 2
58.854 2
58.856 2
58.859 2
58.861 2
58.863 1
58.866 1
58.868 2
58.870 2
58.873 1
58.875 1
58.877 2
58.880 1
58.882 2
58.884 1
58.886 0
58.889 1
58.891 1
58.893 0
58.896 1
58.898 2
58.900 2
58.903 2
58.905 2
58.907 2
58.910 2
58.912 1
58.914 1
58.917 2
58.919 1
58.921 2
58.924 2
58.926 2
58.928 3
58.931 3
58.933 4
58.935 4
58.938 5
58.940 5
58.942 5
58.944 5
58.947 5
58.949 4
58.951 4
58.954 5
58.956 4
58.958 4
58.961 4
58.963 4
58.965 4
58.968 3
58.970 3
58.972 3
58.975 3
58.977 4
58.979 4
58.982 3
58.984 2
58.986 2
58.989 2
58.991 1
58.993 1
58.996 2
58.998 1
59.000 1
59.002 1
59.005 1
59.007 2
59.009 2
59.012 1
59.014 2
59.016 1
59.019 1
59.021 2
59.023 2
59.026 3
59.028 3
59.030 4
59.033 4
59.035 5
59.037 4
59.040 4
59.042 4
59.044 4
59.047 4
59.049 4
59.051 4
59.054 4
59.056 4
59.058 4
59.060 5
59.063 4
59.065 5
59.067 4
59.070 4
59.072 4
59.074 3
59.077 3
59.079 4
59.081 3
59.084 3
59.086 2
59.088 2
59.091 1
59.093 1
59.095 0
59.098 0
59.100 -0
59.102 -0
59.105 -0
59.107 -0
59.109 -1
59.112 -1
59.114 -1
59.116 -1
59.118 -1
59.121 -0
59.123 -0
59.125 0
59.128 1
59.130 -0
59.132 -0
59.135 -0
59.137 0
59.139 0
59.142 0
59.144 -0
59.146 0
59.149 0
59.151 0
59.153 0
59.156 0
59.158 0
59.160 0
59.163 0
59.165 0
59.167 0
59.170 1
59.172 1
59.174 0
59.177 1
59.179 1
59.181 1
59.183 1
59.186 1
59.188 1
59.190 1
59.193 2
59.195 1
59.197 1
59.200 1
59.202 1
59.204 2
59.207 2
59.209 2
59.211 2
59.214 2
59.216 2
59.218 2
59.221 2
59.223 3
59.225 3
59.228 3
59.230 2
59.232 2
59.235 2
59.237 2
59.239 2
59.242 2
59.244 2
59.246 2
59.249 2
59.251 3
59.253 2
59.255 1
59.258 1
59.260 1
59.262 1
59.265 1
59.267 0
59.269 1
59.272 1
59.274 1
59.276 1
59.279 1
59.281 2
59.283 2
59.286 2
59.288 3
59.290 2
59.293 3
59.295 3
59.297 3
59.300 4
59.302 3
59.304 3
59.307 3
59.309 3
59.311 3
59.314 3
59.316 3
59.318 2
59.321 3
59.323 3
59.325 2
59.327 3
59.330 3
59.332 3
59.334 3
59.337 3
59.339 3
59.341 3
59.344 3
59.346 3
59.348 2
59.351 2
59.353 2
59.355 2
59.358 2
59.360 1
59.362 1
59.365 1
59.367 -0
59.369 0
59.372 -0
59.374 -0
59.376 0
59.379 0
59.381 0
59.383 1
59.386 1
59.388 1
59.390 1
59.393 1
59.395 1
59.397 1
59.400 1
59.402 1
59.404 1
59.406 1
59.409 1
59.411 2
59.413 3
59.416 2
59.418 3
59.420 3
59.423 3
59.425 4
59.427 4
59.430 4
59.432 4
59.434 5
59.437 5
59.439 5
59.441 5
59.444 4
59.446 5
59.448 5
59.451 5
59.453 5
59.455 5
59.458 5
59.460 4
59.462 4
59.465 4
59.467 4
59.469 4
59.472 3
59.474 3
59.476 3
59.479 3
59.481 3
59.483 3
59.486 2
59.488 1
59.490 2
59.492 1
59.495 1
59.497 1
59.499 0
59.502 -0
59.504 0
59.506 0
59.509 -0
59.511 -0
59.513 0
59.516 1
59.518 1
59.520 0
59.523 0
59.525 0
59.527 -0
59.530 -1
59.532 -1
59.534 -1
59.537 -0
59.539 -0
59.541 0
59.544 -0
59.546 -1
59.548 -1
59.551 -0
59.553 0
59.555 0
59.558 1
59.560 1
59.562 1
59.565 2
59.567 1
59.569 1
59.572 1
59.574 1
59.576 1
59.579 2
59.581 1
59.583 1
59.585 1
59.588 1
59.590 1
59.592 1
59.595 2
59.597 2
59.599 2
59.602 3
59.604 3
59.606 3
59.609 3
59.611 4
59.613 4
59.616 4
59.618 4
59.620 4
59.623 5
59.625 4
59.627 4
59.630 4
59.632 4
59.634 4
59.637 4
59.639 4
59.641 5
59.644 5
59.646 4
59.648 5
59.651 4
59.653 4
59.655 4
59.658 5
59.660 5
59.662 4
59.665 5
59.667 4
59.669 4
59.672 4
59.674 3
59.676 4
59.679 4
59.681 4
59.683 4
59.686 3
59.688 3
59.690 3
59.692 3
59.695 3
59.697 3
59.699 3
59.702 3
59.704 3
59.706 3
59.709 2
59.711 2
59.713 2
59.716 2
59.718 2
59.720 2
59.723 2
59.725 2
59.727 2
59.730 1
59.732 0
59.734 -0
59.737 -0
59.739 0
59.741 -0
59.744 -0
59.746 -0
59.748 0
59.751 -0
59.753 1
59.755 1
59.758 0
59.760 0
59.762 0
59.765 0
59.767 -0
59.769 0
59.772 1
59.774 1
59.776 1
59.779 1
59.781 2
59.783 2
59.786 2
59.788 2
59.790 2
59.793 2
59.795 2
59.797 3
59.800 3
59.802 3
59.804 3
59.807 3
59.809 3
59.811 4
59.814 3
59.816 4
59.818 4
59.820 4
59.823 4
59.825 3
59.827 2
59.830 3
59.832 2
59.834 1
59.837 2
59.839 1
59.841 1
59.844 1
59.846 1
59.848 1
59.851 1
59.853 1
59.855 1
59.858 1
59.860 1
59.862 -0
59.865 -1
59.867 -1
59.869 -1
59.872 -1
59.874 -1
59.876 -1
59.879 -1
59.881 -0
59.883 -1
59.886 -1
59.888 -0
59.890 -1
59.893 -1
59.895 -0
59.897 -0
59.900 0
59.902 0
59.904 -1
59.907 -1
59.909 -1
59.911 -0
59.914 0
59.916 0
59.918 -0
59.921 0
59.923 0
59.925 0
59.928 0
59.930 0
59.932 0
59.935 1
59.937 0
59.939 -0
59.942 0
59.944 1
59.946 1
59.949 2
59.951 2
59.953 2
59.956 3
59.958 3
59.960 3
59.963 4
59.965 4
59.967 3
59.970 4
59.972 5
59.974 5
59.977 5
59.979 4
59.981 4
59.983 4
59.986 4
59.988 4
59.990 4
59.993 5
59.995 4
59.997 5
60.000 5
60.002 4
60.004 4
60.007 3
60.009 3
60.011 3
60.014 3
60.016 3
60.018 4
60.021 4
60.023 3
60.025 3
60.028 4
60.030 3
60.032 3
60.035 2
60.037 2
60.039 2
60.042 2
60.044 2
60.046 3
60.049 4
60.051 4
60.053 4
60.056 4
60.058 4
60.060 4
60.063 4
60.065 3
60.067 4
60.070 4
60.072 3
60.074 3
60.077 3
60.079 2
60.081 2
60.084 2
60.086 2
60.088 2
60.091 2
60.093 1
60.095 1
60.098 1
60.100 1
60.102 0
60.105 0
60.107 -1
60.109 -0
60.112 -0
60.114 -1
60.116 -0
60.119 -0
60.121 -1
60.123 -1
60.126 0
60.128 0
60.130 0
60.133 1
60.135 1
60.137 1
60.140 2
60.142 1
60.144 2
60.147 2
60.149 2
60.151 2
60.154 3
60.156 3
60.158 3
60.161 3
60.163 2
60.165 3
60.168 3
60.170 2
60.172 2
60.175 3
60.177 2
60.179 2
60.182 2
60.184 2
60.186 2
60.189 2
60.191 2
60.193 2
60.196 2
60.198 2
60.200 1
60.203 2
60.205 2
60.207 2
60.210 2
60.212 2
60.214 2
60.217 3
60.219 3
60.221 4
60.224 4
60.226 4
60.228 5
60.231 6
60.233 5
60.235 5
60.238 5
60.240 4
60.242 4
60.245 4
60.247 4
60.249 3
60.252 3
60.254 2
60.256 2
60.259 2
60.261 2
60.263 2
60.266 2
60.268 1
60.270 1
60.273 0
60.275 -0
60.277 -0
60.280 -0
60.282 -1
60.284 -0
60.287 0
60.289 -0
60.291 -0
60.294 0
60.296 -0
60.298 -0
60.301 -0
60.303 -1
60.305 -1
60.308 -1
60.310 -0
60.312 -0
60.315 -0
60.317 -0
60.319 0
60.322 1
60.324 1
60.326 1
60.329 2
60.331 2
60.333 2
60.336 2
60.338 1
60.340 1
60.343 1
60.345 1
60.347 1
60.350 2
60.352 2
60.354 2
60.357 2
60.359 2
60.361 2
60.364 2
60.366 2
60.368 2
60.371 2
60.373 2
60.375 2
60.378 3
60.380 2
60.382 2
60.385 2
60.387 2
60.389 2
60.392 2
60.394 2
60.396 2
60.399 2
60.401 2
60.403 2
60.406 2
60.408 2
60.410 2
60.413 2
60.415 2
60.417 2
60.420 3
60.422 3
60.424 3
60.427 3
60.429 3
60.431 2
60.434 3
60.436 2
60.438 2
60.441 2
60.443 2
60.445 2
60.448 2
60.450 2
60.452 2
60.455 2
60.457 2
60.459 2
60.462 1
60.464 1
60.466 1
60.469 1
60.471 1
60.473 0
60.476 1
60.478 0
60.480 1
60.483 1
60.485 -0
60.487 -0
60.490 -1
60.492 -1
60.494 -0
60.497 0
60.499 -1
60.501 -1
60.504 -0
60.506 -1
60.508 -0
60.511 -0
60.513 -1
60.515 -0
60.518 0
60.520 0
60.522 0
60.525 1
60.527 0
60.529 1
60.532 1
60.534 -0
60.536 0
60.539 0
60.541 0
60.543 0
60.546 1
60.548 1
60.550 1
60.553 1
60.555 1
60.557 2
60.560 2
60.562 1
60.564 2
60.567 2
60.569 2
60.571 2
60.574 2
60.576 1
60.578 1
60.581 1
60.583 1
60.585 1
60.588 0
60.590 0
60.592 0
60.595 1
60.597 0
60.599 0
60.602 1
60.604 -0
60.606 -1
60.609 -0
60.611 -1
60.613 -2
60.616 -1
60.618 -1
60.620 -1
60.623 -1
60.625 -1
60.627 -0
60.630 0
60.632 -0
60.634 0
60.637 1
60.639 -0
60.641 1
60.644 2
60.646 1
60.648 2
60.651 2
60.653 2
60.655 2
60.658 2
60.660 3
60.662 3
60.665 4
60.667 3
60.669 3
60.672 4
60.674 3
60.676 3
60.679 3
60.681 3
60.683 3
60.686 3
60.688 3
60.690 3
60.693 3
60.695 3
60.697 3
60.700 3
60.702 2
60.704 2
60.707 2
60.709 1
60.711 0
60.714 -0
60.716 -0
60.718 -1
60.721 -0
60.723 -1
60.725 -0
60.728 -0
60.730 -0
60.732 -1
60.735 -0
60.737 -1
60.739 -1
60.742 -1
60.744 -1
60.746 -0
60.749 0
60.751 -0
60.753 -0
60.756 0
60.758 0
60.760 0
60.763 1
60.765 1
60.767 1
60.770 2
60.772 2
60.775 2
60.777 2
60.779 2
60.782 3
60.784 3
60.786 3
60.789 3
60.791 3
60.793 3
60.796 3
60.798 4
60.800 3
60.803 3
60.805 3
60.807 2
60.810 3
60.812 3
60.814 3
60.817 3
60.819 3
60.821 3
60.824 3
60.826 3
60.828 2
60.831 2
60.833 2
60.835 2
60.838 2
60.840 2
60.842 2
60.845 2
60.847 1
60.849 0
60.852 1
60.854 1
60.856 0
60.859 -0
60.861 0
60.863 -0
60.866 -0
60.868 0
60.870 0
60.873 -0
60.875 -0
60.877 -1
60.880 -0
60.882 -0
60.884 -0
60.887 0
60.889 -0
60.891 -1
60.894 -1
60.896 -1
60.898 -1
60.901 -1
60.903 -1
60.905 -1
60.908 -1
60.910 0
60.912 -0
60.915 0
60.917 1
60.919 1
60.922 1
60.924 1
60.926 1
60.929 1
60.931 1
60.933 0
60.936 1
60.938 1
60.941 1
60.943 1
60.945 1
60.948 1
60.950 1
60.952 1
60.955 1
60.957 1
60.959 1
60.962 1
60.964 1
60.966 1
60.969 1
60.971 1
60.973 2
60.976 1
60.978 1
60.980 1
60.983 0
60.985 1
60.987 1
60.990 0
60.992 0
60.994 0
60.997 -0
60.999 0
61.001 0
61.004 -0
61.006 0
61.008 1
61.011 0
61.013 1
61.015 1
61.018 1
61.020 1
61.022 2
61.025 1
61.027 1
61.029 1
61.032 1
61.034 1
61.036 2
61.039 1
61.041 2
61.043 2
61.046 2
61.048 2
61.050 2
61.053 2
61.055 2
61.057 2
61.060 1
61.062 1
61.064 2
61.067 1
61.069 2
61.072 2
61.074 2
61.076 2
61.079 2
61.081 2
61.083 2
61.086 1
61.088 2
61.090 1
61.093 2
61.095 1
61.097 2
61.100 2
61.102 2
61.104 2
61.107 2
61.109 1
61.111 2
61.114 1
61.116 1
61.118 1
61.121 1
61.123 1
61.125 1
61.128 1
61.130 0
61.132 0
61.135 0
61.137 -0
61.139 -0
61.142 -0
61.144 -1
61.146 -1
61.149 -1
61.151 -1
61.153 -0
61.156 0
61.158 -0
61.160 0
61.163 1
61.165 1
61.167 1
61.170 2
61.172 2
61.175 2
61.177 2
61.179 2
61.182 2
61.184 2
61.186 3
61.189 3
61.191 3
61.193 3
61.196 3
61.198 3
61.200 3
61.203 3
61.205 3
61.207 2
61.210 3
61.212 2
61.214 1
61.217 2
61.219 2
61.221 2
61.224 2
61.226 2
61.228 1
61.231 2
61.233 2
61.235 1
61.238 2
61.240 2
61.242 1
61.245 1
61.247 1
61.249 2
61.252 2
61.254 2
61.256 1
61.259 2
61.261 2
61.263 2
61.266 2
61.268 3
61.271 3
61.273 3
61.275 3
61.278 2
61.280 2
61.282 3
61.285 2
61.287 2
61.289 2
61.292 2
61.294 2
61.296 1
61.299 1
61.301 1
61.303 1
61.306 0
61.308 1
61.310 1
61.313 0
61.315 1
61.317 1
61.320 1
61.322 1
61.324 2
61.327 2
61.329 2
61.331 2
61.334 2
61.336 3
61.338 3
61.341 3
61.343 3
61.345 4
61.348 3
61.350 4
61.352 5
61.355 5
61.357 5
61.360 5
61.362 5
61.364 5
61.367 6
61.369 6
61.371 6
61.374 6
61.376 6
61.378 6
61.381 6
61.383 5
61.385 5
61.388 5
61.390 4
61.392 4
61.395 3
61.397 3
61.399 3
61.402 2
61.404 2
61.406 2
61.409 2
61.411 2
61.413 2
61.416 2
61.418 2
61.420 3
61.423 3
61.425 3
61.427 4
61.430 4
61.432 4
61.435 4
61.437 4
61.439 4
61.442 4
61.444 4
61.446 4
61.449 3
61.451 3
61.453 2
61.456 3
61.458 4
61.460 3
61.463 3
61.465 4
61.467 4
61.470 4
61.472 4
61.474 3
61.477 4
61.479 3
61.481 3
61.484 3
61.486 3
61.488 3
61.491 2
61.493 2
61.495 2
61.498 2
61.500 2
61.502 2
61.505 2
61.507 2
61.510 2
61.512 2
61.514 3
61.517 2
61.519 3
61.521 2
61.524 2
61.526 3
61.528 3
61.531 3
61.533 3
61.535 3
61.538 2
61.540 3
61.542 3
61.545 2
61.547 2
61.549 1
61.552 1
61.554 1
61.556 1
61.559 1
61.561 1
61.563 2
61.566 2
61.568 2
61.570 2
61.573 2
61.575 2
61.578 2
61.580 2
61.582 2
61.585 3
61.587 3
61.589 3
61.592 3
61.594 3
61.596 3
61.599 3
61.601 3
61.603 3
61.606 3
61.608 3
61.610 4
61.613 3
61.615 3
61.617 3
61.620 3
61.622 3
61.624 3
61.627 3
61.629 3
61.631 4
61.634 4
61.636 3
61.638 4
61.641 4
61.643 4
61.646 4
61.648 4
61.650 4
61.653 4
61.655 3
61.657 3
61.660 3
61.662 4
61.664 3
61.667 3
61.669 3
61.671 3
61.674 3
61.676 3
61.678 2
61.681 3
61.683 3
61.685 2
61.688 3
61.690 3
61.692 3
61.695 3
61.697 2
61.699 2
61.702 2
61.704 2
61.707 2
61.709 2
61.711 2
61.714 2
61.716 2
61.718 3
61.721 2
61.723 2
61.725 2
61.728 2
61.730 2
61.732 3
61.735 2
61.737 2
61.739 2
61.742 2
61.744 2
61.746 2
61.749 2
61.751 2
61.753 2
61.756 3
61.758 3
61.760 3
61.763 2
61.765 3
61.768 3
61.770 3
61.772 3
61.775 3
61.777 2
61.779 2
61.782 3
61.784 2
61.786 2
61.789 2
61.791 2
61.793 2
61.796 3
61.798 2
61.800 3
61.803 2
61.805 2
61.807 2
61.810 2
61.812 2
61.814 2
61.817 2
61.819 2
61.822 3
61.824 3
61.826 2
61.829 2
61.831 2
61.833 2
61.836 2
61.838 1
61.840 1
61.843 1
61.845 1
61.847 1
61.850 1
61.852 1
61.854 2
61.857 3
61.859 3
61.861 2
61.864 3
61.866 2
61.868 2
61.871 2
61.873 2
61.876 2
61.878 2
61.880 2
61.883 2
61.885 2
61.887 2
61.890 2
61.892 3
61.894 3
61.897 3
61.899 3
61.901 3
61.904 3
61.906 2
61.908 3
61.911 1
61.913 2
61.915 1
61.918 2
61.920 2
61.922 2
61.925 2
61.927 3
61.930 2
61.932 2
61.934 2
61.937 2
61.939 2
61.941 2
61.944 2
61.946 2
61.948 2
61.951 3
61.953 3
61.955 3
61.958 3
61.960 3
61.962 3
61.965 3
61.967 2
61.969 3
61.972 4
61.974 3
61.977 4
61.979 4
61.981 4
61.984 4
61.986 4
61.988 4
61.991 4
61.993 4
61.995 4
61.998 3
62.000 3
62.002 3
62.005 3
62.007 3
62.009 3
62.012 2
62.014 2
62.016 1
62.019 1
62.021 0
62.023 -1
62.026 -1
62.028 -0
62.031 -1
62.033 -1
62.035 -2
62.038 -2
62.040 -2
62.042 -2
62.045 -2
62.047 -2
62.049 -2
62.052 -2
62.054 -1
62.056 -1
62.059 -2
62.061 -2
62.063 -2
62.066 -2
62.068 -2
62.070 -2
62.073 -1
62.075 -1
62.078 -1
62.080 -1
62.082 -0
62.085 -0
62.087 -0
62.089 0
62.092 0
62.094 1
62.096 1
62.099 2
62.101 2
62.103 2
62.106 2
62.108 3
62.110 3
62.113 3
62.115 3
62.117 3
62.120 3
62.122 3
62.125 3
62.127 3
62.129 2
62.132 2
62.134 3
62.136 3
62.139 3
62.141 4
62.143 4
62.146 5
62.148 4
62.150 4
62.153 5
62.155 5
62.157 5
62.160 5
62.162 5
62.164 4
62.167 4
62.169 3
62.172 3
62.174 4
62.176 4
62.179 4
62.181 4
62.183 4
62.186 3
62.188 3
62.190 3
62.193 2
62.195 2
62.197 3
62.200 2
62.202 3
62.204 2
62.207 2
62.209 3
62.212 3
62.214 3
62.216 2
62.219 2
62.221 2
62.223 2
62.226 2
62.228 1
62.230 1
62.233 1
62.235 1
62.237 1
62.240 1
62.242 1
62.244 1
62.247 1
62.249 1
62.251 1
62.254 1
62.256 1
62.259 1
62.261 0
62.263 -0
62.266 -1
62.268 -1
62.270 -1
62.273 -0
62.275 0
62.277 1
62.280 1
62.282 2
62.284 1
62.287 2
62.289 2
62.291 1
62.294 2
62.296 2
62.299 1
62.301 2
62.303 2
62.306 2
62.308 3
62.310 3
62.313 3
62.315 3
62.317 2
62.320 2
62.322 2
62.324 2
62.327 2
62.329 2
62.331 2
62.334 1
62.336 2
62.339 2
62.341 1
62.343 1
62.346 1
62.348 1
62.350 0
62.353 0
62.355 0
62.357 1
62.360 0
62.362 -0
62.364 -0
62.367 -0
62.369 -1
62.371 -1
62.374 -1
62.376 -1
62.378 -0
62.381 0
62.383 -0
62.386 -0
62.388 -0
62.390 -0
62.393 0
62.395 1
62.397 0
62.400 1
62.402 1
62.404 0
62.407 1
62.409 1
62.411 0
62.414 0
62.416 0
62.418 0
62.421 -0
62.423 0
62.426 -0
62.428 0
62.430 -0
62.433 -0
62.435 1
62.437 1
62.440 1
62.442 2
62.444 2
62.447 1
62.449 2
62.451 2
62.454 2
62.456 2
62.459 2
62.461 2
62.463 3
62.466 2
62.468 2
62.470 2
62.473 2
62.475 2
62.477 2
62.480 2
62.482 2
62.484 3
62.487 3
62.489 3
62.491 3
62.494 4
62.496 4
62.499 4
62.501 4
62.503 4
62.506 3
62.508 3
62.510 2
62.513 2
62.515 1
62.517 1
62.520 1
62.522 1
62.524 1
62.527 2
62.529 1
62.531 1
62.534 1
62.536 1
62.539 1
62.541 1
62.543 2
62.546 1
62.548 2
62.550 2
62.553 2
62.555 3
62.557 3
62.560 2
62.562 2
62.564 3
62.567 2
62.569 2
62.572 3
62.574 3
62.576 3
62.579 3
62.581 3
62.583 3
62.586 3
62.588 3
62.590 3
62.593 3
62.595 2
62.597 3
62.600 3
62.602 3
62.604 2
62.607 2
62.609 2
62.612 2
62.614 3
62.616 3
62.619 3
62.621 3
62.623 3
62.626 3
62.628 3
62.630 3
62.633 3
62.635 3
62.637 3
62.640 3
62.642 4
62.645 4
62.647 5
62.649 5
62.652 5
62.654 5
62.656 6
62.659 6
62.661 6
62.663 6
62.666 5
62.668 4
62.670 4
62.673 3
62.675 3
62.677 3
62.680 2
62.682 2
62.685 2
62.687 1
62.689 1
62.692 1
62.694 1
62.696 0
62.699 0
62.701 -0
62.703 0
62.706 1
62.708 -0
62.710 0
62.713 1
62.715 1
62.718 1
62.720 2
62.722 1
62.725 1
62.727 1
62.729 0
62.732 0
62.734 1
62.736 1
62.739 2
62.741 2
62.743 3
62.746 3
62.748 3
62.751 3
62.753 4
62.755 4
62.758 4
62.760 4
62.762 5
62.765 5
62.767 5
62.769 5
62.772 4
62.774 4
62.776 4
62.779 4
62.781 3
62.784 4
62.786 3
62.788 3
62.791 3
62.793 2
62.795 2
62.798 3
62.800 2
62.802 2
62.805 1
62.807 1
62.809 1
62.812 2
62.814 1
62.817 1
62.819 2
62.821 2
62.824 1
62.826 1
62.828 0
62.831 -0
62.833 -0
62.835 -1
62.838 -0
62.840 -0
62.842 -0
62.845 -0
62.847 -0
62.850 -1
62.852 -0
62.854 -1
62.857 -1
62.859 -0
62.861 0
62.864 -0
62.866 -0
62.868 0
62.871 -0
62.873 -0
62.875 -0
62.878 -1
62.880 -1
62.883 -0
62.885 -1
62.887 -2
62.890 -1
62.892 -1
62.894 -1
62.897 -1
62.899 -1
62.901 -1
62.904 -0
62.906 -1
62.908 -1
62.911 -1
62.913 -1
62.916 -1
62.918 -1
62.920 -0
62.923 -1
62.925 -0
62.927 -1
62.930 -0
62.932 -0
62.934 -0
62.937 -0
62.939 0
62.941 1
62.944 1
62.946 2
62.949 1
62.951 2
62.953 2
62.956 2
62.958 2
62.960 2
62.963 2
62.965 3
62.967 3
62.970 2
62.972 2
62.974 3
62.977 3
62.979 2
62.982 3
62.984 3
62.986 3
62.989 3
62.991 3
62.993 3
62.996 3
62.998 3
63.000 3
63.003 3
63.005 3
63.008 3
63.010 3
63.012 2
63.015 2
63.017 2
63.019 2
63.022 2
63.024 2
63.026 2
63.029 2
63.031 2
63.033 2
63.036 2
63.038 2
63.041 1
63.043 1
63.045 1
63.048 1
63.050 1
63.052 0
63.055 -0
63.057 -1
63.059 -0
63.062 -0
63.064 -0
63.066 -0
63.069 -0
63.071 -0
63.074 -1
63.076 -1
63.078 -1
63.081 -1
63.083 -1
63.085 -1
63.088 -1
63.090 -1
63.092 -0
63.095 0
63.097 0
63.100 0
63.102 1
63.104 0
63.107 1
63.109 1
63.111 1
63.114 1
63.116 1
63.118 1
63.121 0
63.123 0
63.125 1
63.128 1
63.130 1
63.133 1
63.135 1
63.137 1
63.140 0
63.142 -0
63.144 0
63.147 -0
63.149 -0
63.151 0
63.154 -0
63.156 -0
63.159 -0
63.161 -1
63.163 -0
63.166 -0
63.168 -0
63.170 1
63.173 1
63.175 1
63.177 1
63.180 1
63.182 2
63.184 2
63.187 3
63.189 3
63.192 3
63.194 4
63.196 4
63.199 5
63.201 5
63.203 6
63.206 6
63.208 6
63.210 6
63.213 6
63.215 6
63.218 5
63.220 5
63.222 4
63.225 4
63.227 4
63.229 4
63.232 4
63.234 4
63.236 4
63.239 4
63.241 4
63.244 4
63.246 3
63.248 3
63.251 3
63.253 2
63.255 3
63.258 3
63.260 2
63.262 2
63.265 2
63.267 2
63.269 2
63.272 2
63.274 2
63.277 3
63.279 3
63.281 3
63.284 3
63.286 3
63.288 3
63.291 3
63.293 3
63.295 3
63.298 3
63.300 3
63.303 3
63.305 2
63.307 2
63.310 2
63.312 1
63.314 1
63.317 1
63.319 1
63.321 -0
63.324 -0
63.326 0
63.329 1
63.331 0
63.333 1
63.336 1
63.338 1
63.340 1
63.343 1
63.345 1
63.347 2
63.350 2
63.352 2
63.355 2
63.357 2
63.359 2
63.362 2
63.364 4
63.366 3
63.369 3
63.371 3
63.373 4
63.376 4
63.378 4
63.380 3
63.383 4
63.385 4
63.388 4
63.390 4
63.392 4
63.395 3
63.397 4
63.399 3
63.402 3
63.404 3
63.406 3
63.409 3
63.411 3
63.414 2
63.416 2
63.418 2
63.421 3
63.423 2
63.425 3
63.428 2
63.430 2
63.432 3
63.435 3
63.437 2
63.440 2
63.442 3
63.444 2
63.447 2
63.449 2
63.451 2
63.454 2
63.456 2
63.458 2
63.461 2
63.463 2
63.466 2
63.468 3
63.470 3
63.473 2
63.475 1
63.477 2
63.480 1
63.482 1
63.484 1
63.487 1
63.489 1
63.492 2
63.494 2
63.496 2
63.499 3
63.501 3
63.503 3
63.506 3
63.508 3
63.510 4
63.513 4
63.515 3
63.518 4
63.520 4
63.522 5
63.525 6
63.527 6
63.529 6
63.532 6
63.534 6
63.536 5
63.539 5
63.541 6
63.544 6
63.546 5
63.548 6
63.551 6
63.553 5
63.555 5
63.558 4
63.560 5
63.562 4
63.565 3
63.567 3
63.570 3
63.572 2
63.574 3
63.577 3
63.579 1
63.581 1
63.584 1
63.586 1
63.588 1
63.591 1
63.593 1
63.596 1
63.598 2
63.600 1
63.603 2
63.605 2
63.607 2
63.610 2
63.612 2
63.614 3
63.617 3
63.619 3
63.622 3
63.624 4
63.626 5
63.629 5
63.631 5
63.633 5
63.636 5
63.638 5
63.641 6
63.643 5
63.645 6
63.648 6
63.650 7
63.652 7
63.655 7
63.657 7
63.659 7
63.662 7
63.664 6
63.667 7
63.669 7
63.671 6
63.674 5
63.676 6
63.678 5
63.681 5
63.683 5
63.685 4
63.688 4
63.690 4
63.693 4
63.695 4
63.697 4
63.700 4
63.702 3
63.704 4
63.707 3
63.709 3
63.711 4
63.714 3
63.716 3
63.719 3
63.721 2
63.723 2
63.726 2
63.728 1
63.730 1
63.733 1
63.735 0
63.737 1
63.740 0
63.742 0
63.745 0
63.747 -0
63.749 -1
63.752 -1
63.754 -1
63.756 -1
63.759 -0
63.761 -1
63.764 -1
63.766 -0
63.768 -0
63.771 -0
63.773 0
63.775 0
63.778 0
63.780 0
63.782 1
63.785 1
63.787 2
63.790 3
63.792 2
63.794 3
63.797 3
63.799 3
63.801 4
63.804 5
63.806 4
63.808 5
63.811 6
63.813 5
63.816 5
63.818 5
63.820 5
63.823 5
63.825 5
63.827 5
63.830 4
63.832 5
63.835 4
63.837 4
63.839 4
63.842 3
63.844 3
63.846 3
63.849 3
63.851 2
63.853 2
63.856 1
63.858 2
63.861 2
63.863 1
63.865 1
63.868 1
63.870 1
63.872 1
63.875 1
63.877 1
63.879 1
63.882 1
63.884 1
63.887 2
63.889 1
63.891 2
63.894 2
63.896 3
63.898 2
63.901 2
63.903 2
63.906 2
63.908 3
63.910 3
63.913 2
63.915 2
63.917 2
63.920 1
63.922 1
63.924 1
63.927 1
63.929 2
63.932 1
63.934 1
63.936 1
63.939 2
63.941 2
63.943 2
63.946 2
63.948 2
63.951 2
63.953 2
63.955 2
63.958 2
63.960 2
63.962 1
63.965 2
63.967 2
63.969 2
63.972 2
63.974 2
63.977 2
63.979 2
63.981 2
63.984 2
63.986 2
63.988 2
63.991 2
63.993 2
63.996 2
63.998 2
64.000 2
64.003 2
64.005 1
64.007 2
64.010 1
64.012 1
64.014 2
64.017 1
64.019 1
64.022 1
64.024 1
64.026 0
64.029 0
64.031 1
64.033 1
64.036 1
64.038 2
64.041 1
64.043 2
64.045 2
64.048 2
64.050 1
64.052 2
64.055 2
64.057 2
64.059 3
64.062 3
64.064 3
64.067 3
64.069 2
64.071 3
64.074 3
64.076 3
64.078 3
64.081 4
64.083 3
64.086 4
64.088 4
64.090 4
64.093 4
64.095 4
64.097 4
64.100 4
64.102 3
64.104 3
64.107 3
64.109 3
64.112 4
64.114 4
64.116 4
64.119 3
64.121 3
64.123 3
64.126 3
64.128 3
64.131 3
64.133 3
64.135 3
64.138 4
64.140 3
64.142 4
64.145 4
64.147 3
64.150 3
64.152 4
64.154 4
64.157 4
64.159 4
64.161 4
64.164 4
64.166 4
64.168 4
64.171 3
64.173 3
64.176 3
64.178 4
64.180 4
64.183 5
64.185 5
64.187 6
64.190 6
64.192 5
64.195 5
64.197 5
64.199 5
64.202 5
64.204 5
64.206 5
64.209 5
64.211 5
64.213 5
64.216 5
64.218 5
64.221 5
64.223 4
64.225 3
64.228 3
64.230 3
64.232 3
64.235 3
64.237 2
64.240 2
64.242 2
64.244 1
64.247 0
64.249 1
64.251 1
64.254 1
64.256 1
64.259 1
64.261 1
64.263 1
64.266 1
64.268 0
64.270 1
64.273 1
64.275 1
64.278 1
64.280 1
64.282 1
64.285 2
64.287 3
64.289 3
64.292 4
64.294 4
64.296 3
64.299 4
64.301 4
64.304 4
64.306 5
64.308 5
64.311 5
64.313 6
64.315 6
64.318 6
64.320 6
64.323 6
64.325 6
64.327 5
64.330 5
64.332 5
64.334 5
64.337 5
64.339 4
64.342 4
64.344 3
64.346 3
64.349 2
64.351 2
64.353 1
64.356 2
64.358 2
64.361 2
64.363 2
64.365 2
64.368 2
64.370 2
64.372 2
64.375 1
64.377 2
64.379 2
64.382 1
64.384 1
64.387 1
64.389 1
64.391 1
64.394 2
64.396 2
64.398 3
64.401 3
64.403 3
64.406 3
64.408 4
64.410 4
64.413 4
64.415 4
64.417 4
64.420 5
64.422 5
64.425 4
64.427 4
64.429 4
64.432 4
64.434 3
64.436 3
64.439 3
64.441 3
64.444 3
64.446 3
64.448 3
64.451 2
64.453 2
64.455 2
64.458 2
64.460 2
64.463 2
64.465 2
64.467 1
64.470 1
64.472 1
64.474 1
64.477 1
64.479 1
64.482 1
64.484 1
64.486 1
64.489 1
64.491 1
64.493 2
64.496 2
64.498 2
64.500 2
64.503 3
64.505 4
64.508 3
64.510 3
64.512 3
64.515 3
64.517 3
64.519 3
64.522 3
64.524 2
64.527 3
64.529 2
64.531 2
64.534 1
64.536 2
64.538 1
64.541 1
64.543 1
64.546 1
64.548 1
64.550 1
64.553 1
64.555 1
64.557 1
64.560 0
64.562 1
64.565 1
64.567 1
64.569 -0
64.572 -0
64.574 -0
64.576 -0
64.579 0
64.581 0
64.584 0
64.586 0
64.588 -0
64.591 -0
64.593 0
64.595 0
64.598 0
64.600 -0
64.603 -0
64.605 -1
64.607 -1
64.610 -1
64.612 -1
64.614 -1
64.617 -1
64.619 -1
64.622 -1
64.624 -2
64.626 -2
64.629 -1
64.631 -2
64.633 -2
64.636 -2
64.638 -3
64.641 -2
64.643 -2
64.645 -2
64.648 -2
64.650 -2
64.652 -2
64.655 -2
64.657 -2
64.660 -1
64.662 -1
64.664 -0
64.667 -0
64.669 0
64.671 1
64.674 1
64.676 1
64.679 1
64.681 2
64.683 2
64.686 2
64.688 2
64.690 2
64.693 2
64.695 1
64.698 2
64.700 1
64.702 2
64.705 2
64.707 2
64.709 2
64.712 2
64.714 2
64.717 2
64.719 2
64.721 2
64.724 2
64.726 2
64.728 2
64.731 2
64.733 3
64.736 3
64.738 2
64.740 2
64.743 2
64.745 2
64.747 2
64.750 2
64.752 1
64.755 1
64.757 1
64.759 1
64.762 2
64.764 2
64.766 2
64.769 2
64.771 2
64.774 2
64.776 2
64.778 2
64.781 1
64.783 1
64.785 1
64.788 1
64.790 1
64.793 1
64.795 1
64.797 1
64.800 1
64.802 2
64.804 1
64.807 1
64.809 1
64.812 1
64.814 1
64.816 0
64.819 1
64.821 1
64.823 2
64.826 2
64.828 2
64.831 2
64.833 2
64.835 2
64.838 2
64.840 2
64.842 2
64.845 2
64.847 2
64.850 3
64.852 2
64.854 2
64.857 2
64.859 2
64.861 2
64.864 2
64.866 2
64.869 2
64.871 3
64.873 3
64.876 3
64.878 3
64.881 3
64.883 2
64.885 3
64.888 3
64.890 3
64.892 4
64.895 4
64.897 4
64.900 5
64.902 5
64.904 5
64.907 6
64.909 5
64.911 5
64.914 5
64.916 6
64.919 5
64.921 5
64.923 5
64.926 4
64.928 4
64.930 4
64.933 4
64.935 4
64.938 3
64.940 3
64.942 3
64.945 3
64.947 2
64.949 2
64.952 2
64.954 2
64.957 2
64.959 1
64.961 1
64.964 1
64.966 1
64.968 1
64.971 0
64.973 0
64.976 1
64.978 1
64.980 1
64.983 0
64.985 0
64.987 -1
64.990 -0
64.992 0
64.995 0
64.997 1
64.999 1
65.002 0
65.004 1
65.007 1
65.009 1
65.011 1
65.014 1
65.016 1
65.018 1
65.021 1
65.023 1
65.026 0
65.028 -0
65.030 -0
65.033 0
65.035 0
65.037 1
65.040 1
65.042 1
65.045 1
65.047 1
65.049 1
65.052 1
65.054 1
65.056 2
65.059 2
65.061 2
65.064 3
65.066 3
65.068 3
65.071 3
65.073 3
65.075 3
65.078 3
65.080 3
65.083 3
65.085 3
65.087 3
65.090 3
65.092 2
65.095 2
65.097 2
65.099 2
65.102 1
65.104 1
65.106 2
65.109 1
65.111 1
65.114 1
65.116 0
65.118 1
65.121 1
65.123 1
65.125 0
65.128 0
65.130 0
65.133 -0
65.135 0
65.137 0
65.140 1
65.142 1
65.144 1
65.147 1
65.149 2
65.152 2
65.154 2
65.156 2
65.159 2
65.161 2
65.164 3
65.166 2
65.168 3
65.171 3
65.173 3
65.175 4
65.178 4
65.180 4
65.183 4
65.185 4
65.187 4
65.190 3
65.192 3
65.194 3
65.197 3
65.199 3
65.202 2
65.204 2
65.206 2
65.209 1
65.211 1
65.213 2
65.216 1
65.218 1
65.221 1
65.223 1
65.225 1
65.228 1
65.230 0
65.233 1
65.235 0
65.237 0
65.240 0
65.242 1
65.244 1
65.247 1
65.249 1
65.252 2
65.254 1
65.256 2
65.259 2
65.261 2
65.263 2
65.266 1
65.268 2
65.271 1
65.273 1
65.275 2
65.278 2
65.280 2
65.283 2
65.285 2
65.287 1
65.290 1
65.292 1
65.294 0
65.297 0
65.299 0
65.302 0
65.304 -0
65.306 -0
65.309 -1
65.311 -0
65.313 -0
65.316 -0
65.318 -0
65.321 -0
65.323 -1
65.325 0
65.328 1
65.330 1
65.333 1
65.335 1
65.337 1
65.340 1
65.342 2
65.344 1
65.347 1
65.349 1
65.352 2
65.354 2
65.356 3
65.359 3
65.361 3
65.363 3
65.366 3
65.368 3
65.371 2
65.373 1
65.375 2
65.378 2
65.380 2
65.383 2
65.385 2
65.387 2
65.390 2
65.392 2
65.394 2
65.397 2
65.399 2
65.402 2
65.404 2
65.406 2
65.409 2
65.411 2
65.414 2
65.416 3
65.418 3
65.421 3
65.423 3
65.425 3
65.428 3
65.430 3
65.433 4
65.435 4
65.437 4
65.440 3
65.442 4
65.444 4
65.447 3
65.449 3
65.452 3
65.454 3
65.456 3
65.459 3
65.461 4
65.464 4
65.466 3
65.468 3
65.471 3
65.473 3
65.475 3
65.478 4
65.480 3
65.483 4
65.485 4
65.487 4
65.490 4
65.492 4
65.495 3
65.497 3
65.499 3
65.502 3
65.504 3
65.506 3
65.509 2
65.511 2
65.514 2
65.516 3
65.518 2
65.521 2
65.523 2
65.525 2
65.528 1
65.530 1
65.533 1
65.535 2
65.537 2
65.540 1
65.542 1
65.545 0
65.547 1
65.549 1
65.552 1
65.554 0
65.556 0
65.559 -0
65.561 -0
65.564 -0
65.566 -0
65.568 0
65.571 0
65.573 -0
65.576 -0
65.578 -0
65.580 -0
65.583 -0
65.585 0
65.587 -0
65.590 -0
65.592 -0
65.595 -0
65.597 -1
65.599 -0
65.602 -1
65.604 -1
65.607 -1
65.609 -1
65.611 -1
65.614 -1
65.616 -0
65.618 -0
65.621 0
65.623 0
65.626 1
65.628 1
65.630 1
65.633 1
65.635 1
65.638 1
65.640 2
65.642 2
65.645 2
65.647 2
65.649 2
65.652 2
65.654 2
65.657 3
65.659 2
65.661 3
65.664 3
65.666 3
65.669 2
65.671 2
65.673 2
65.676 3
65.678 2
65.680 2
65.683 3
65.685 3
65.688 3
65.690 4
65.692 4
65.695 4
65.697 4
65.700 4
65.702 3
65.704 3
65.707 3
65.709 3
65.711 3
65.714 3
65.716 3
65.719 3
65.721 3
65.723 4
65.726 4
65.728 4
65.731 4
65.733 3
65.735 3
65.738 3
65.740 3
65.742 3
65.745 2
65.747 2
65.750 2
65.752 2
65.754 2
65.757 2
65.759 2
65.762 2
65.764 2
65.766 2
65.769 2
65.771 1
65.773 1
65.776 1
65.778 1
65.781 0
65.783 1
65.785 1
65.788 0
65.790 1
65.793 1
65.795 1
65.797 1
65.800 1
65.802 1
65.804 1
65.807 1
65.809 1
65.812 1
65.814 1
65.816 1
65.819 1
65.821 1
65.824 1
65.826 1
65.828 2
65.831 2
65.833 2
65.835 2
65.838 2
65.840 2
65.843 2
65.845 2
65.847 2
65.850 2
65.852 2
65.855 2
65.857 2
65.859 2
65.862 2
65.864 3
65.866 3
65.869 3
65.871 3
65.874 3
65.876 2
65.878 3
65.881 2
65.883 3
65.886 3
65.888 2
65.890 3
65.893 3
65.895 3
65.898 3
65.900 3
65.902 3
65.905 4
65.907 4
65.909 4
65.912 4
65.914 4
65.917 3
65.919 4
65.921 3
65.924 3
65.926 3
65.929 4
65.931 4
65.933 5
65.936 5
65.938 4
65.940 4
65.943 4
65.945 3
65.948 3
65.950 3
65.952 3
65.955 3
65.957 2
65.960 2
65.962 2
65.964 2
65.967 2
65.969 2
65.972 2
65.974 2
65.976 2
65.979 2
65.981 2
65.983 2
65.986 3
65.988 3
65.991 3
65.993 3
65.995 2
65.998 2
66.000 3
66.003 2
66.005 2
66.007 2
66.010 2
66.012 2
66.014 2
66.017 2
66.019 2
66.022 3
66.024 2
66.026 3
66.029 3
66.031 2
66.034 3
66.036 3
66.038 3
66.041 3
66.043 3
66.046 3
66.048 4
66.050 4
66.053 3
66.055 4
66.057 4
66.060 4
66.062 5
66.065 5
66.067 5
66.069 6
66.072 6
66.074 6
66.077 7
66.079 7
66.081 7
66.084 7
66.086 7
66.089 6
66.091 6
66.093 6
66.096 6
66.098 6
66.100 6
66.103 5
66.105 4
66.108 4
66.110 4
66.112 4
66.115 3
66.117 3
66.120 3
66.122 3
66.124 3
66.127 3
66.129 2
66.132 2
66.134 1
66.136 2
66.139 1
66.141 0
66.143 0
66.146 -0
66.148 0
66.151 1
66.153 0
66.155 1
66.158 1
66.160 0
66.163 1
66.165 1
66.167 2
66.170 2
66.172 2
66.175 2
66.177 2
66.179 2
66.182 2
66.184 2
66.186 2
66.189 2
66.191 2
66.194 2
66.196 2
66.198 2
66.201 2
66.203 2
66.206 2
66.208 2
66.210 2
66.213 2
66.215 3
66.218 3
66.220 4
66.222 4
66.225 4
66.227 4
66.229 5
66.232 5
66.234 4
66.237 4
66.239 4
66.241 4
66.244 4
66.246 3
66.249 3
66.251 3
66.253 2
66.256 2
66.258 3
66.261 2
66.263 2
66.265 2
66.268 2
66.270 2
66.273 3
66.275 2
66.277 2
66.280 2
66.282 2
66.284 3
66.287 3
66.289 3
66.292 3
66.294 4
66.296 3
66.299 4
66.301 4
66.304 4
66.306 3
66.308 3
66.311 2
66.313 3
66.316 3
66.318 4
66.320 4
66.323 5
66.325 4
66.327 4
66.330 4
66.332 5
66.335 5
66.337 5
66.339 5
66.342 5
66.344 5
66.347 4
66.349 4
66.351 4
66.354 4
66.356 3
66.359 3
66.361 3
66.363 2
66.366 2
66.368 2
66.371 2
66.373 2
66.375 2
66.378 2
66.380 2
66.382 2
66.385 2
66.387 3
66.390 3
66.392 3
66.394 4
66.397 4
66.399 4
66.402 4
66.404 3
66.406 3
66.409 3
66.411 3
66.414 3
66.416 2
66.418 2
66.421 2
66.423 3
66.426 3
66.428 2
66.430 3
66.433 2
66.435 2
66.437 2
66.440 3
66.442 3
66.445 2
66.447 2
66.449 2
66.452 2
66.454 2
66.457 2
66.459 2
66.461 2
66.464 2
66.466 2
66.469 2
66.471 2
66.473 2
66.476 2
66.478 2
66.481 2
66.483 3
66.485 3
66.488 3
66.490 3
66.493 3
66.495 3
66.497 3
66.500 3
66.502 3
66.504 3
66.507 3
66.509 3
66.512 3
66.514 3
66.516 2
66.519 2
66.521 2
66.524 2
66.526 2
66.528 1
66.531 2
66.533 2
66.536 1
66.538 1
66.540 1
66.543 1
66.545 1
66.548 1
66.550 1
66.552 1
66.555 1
66.557 2
66.559 2
66.562 2
66.564 2
66.567 3
66.569 2
66.571 3
66.574 3
66.576 3
66.579 4
66.581 3
66.583 2
66.586 3
66.588 3
66.591 2
66.593 2
66.595 2
66.598 2
66.600 2
66.603 2
66.605 1
66.607 1
66.610 2
66.612 1
66.615 1
66.617 0
66.619 0
66.622 0
66.624 0
66.627 -0
66.629 0
66.631 1
66.634 0
66.636 -0
66.638 0
66.641 1
66.643 1
66.646 1
66.648 1
66.650 1
66.653 2
66.655 1
66.658 2
66.660 2
66.662 2
66.665 3
66.667 3
66.670 3
66.672 4
66.674 4
66.677 4
66.679 3
66.682 4
66.684 3
66.686 3
66.689 3
66.691 2
66.694 2
66.696 2
66.698 2
66.701 2
66.703 2
66.706 2
66.708 2
66.710 2
66.713 1
66.715 1
66.717 0
66.720 -0
66.722 -1
66.725 -0
66.727 -0
66.729 -0
66.732 -1
66.734 -2
66.737 -2
66.739 -2
66.741 -2
66.744 -2
66.746 -2
66.749 -2
66.751 -2
66.753 -2
66.756 -2
66.758 -1
66.761 -1
66.763 -1
66.765 -1
66.768 -1
66.770 -1
66.773 -0
66.775 -1
66.777 -0
66.780 0
66.782 1
66.785 0
66.787 1
66.789 1
66.792 1
66.794 1
66.797 1
66.799 1
66.801 2
66.804 3
66.806 3
66.808 4
66.811 4
66.813 4
66.816 5
66.818 5
66.820 5
66.823 5
66.825 5
66.828 4
66.830 5
66.832 5
66.835 5
66.837 5
66.840 4
66.842 5
66.844 5
66.847 4
66.849 5
66.852 5
66.854 5
66.856 5
66.859 5
66.861 5
66.864 4
66.866 4
66.868 4
66.871 3
66.873 3
66.876 3
66.878 2
66.880 2
66.883 1
66.885 1
66.888 1
66.890 0
66.892 -0
66.895 -0
66.897 -1
66.900 -2
66.902 -1
66.904 -2
66.907 -2
66.909 -2
66.912 -1
66.914 -2
66.916 -1
66.919 -2
66.921 -2
66.923 -2
66.926 -1
66.928 -2
66.931 -2
66.933 -2
66.935 -2
66.938 -1
66.940 -1
66.943 -1
66.945 -0
66.947 0
66.950 0
66.952 1
66.955 1
66.957 0
66.959 1
66.962 2
66.964 2
66.967 2
66.969 2
66.971 2
66.974 2
66.976 3
66.979 3
66.981 3
66.983 3
66.986 2
66.988 3
66.991 3
66.993 3
66.995 3
66.998 3
67.000 3
67.003 2
67.005 2
67.007 2
67.010 2
67.012 2
67.015 2
67.017 2
67.019 2
67.022 2
67.024 2
67.027 2
67.029 2
67.031 3
67.034 2
67.036 2
67.039 2
67.041 2
67.043 2
67.046 2
67.048 2
67.051 2
67.053 2
67.055 2
67.058 1
67.060 2
67.063 1
67.065 1
67.067 1
67.070 2
67.072 1
67.075 1
67.077 1
67.079 1
67.082 1
67.084 1
67.087 1
67.089 1
67.091 1
67.094 -0
67.096 -0
67.098 -0
67.101 -1
67.103 -1
67.106 -0
67.108 -0
67.110 -1
67.113 -0
67.115 0
67.118 -0
67.120 -0
67.122 -1
67.125 -1
67.127 -1
67.130 -1
67.132 -1
67.134 -1
67.137 -1
67.139 -0
67.142 -0
67.144 -1
67.146 0
67.149 0
67.151 -0
67.154 0
67.156 0
67.158 0
67.161 1
67.163 1
67.166 1
67.168 2
67.170 2
67.173 1
67.175 2
67.178 3
67.180 2
67.182 2
67.185 3
67.187 3
67.190 3
67.192 4
67.194 4
67.197 4
67.199 4
67.202 4
67.204 4
67.206 4
67.209 4
67.211 4
67.214 4
67.216 4
67.218 4
67.221 4
67.223 4
67.226 4
67.228 4
67.230 4
67.233 3
67.235 3
67.238 3
67.240 4
67.242 3
67.245 3
67.247 3
67.250 3
67.252 3
67.254 3
67.257 4
67.259 4
67.262 4
67.264 3
67.266 3
67.269 3
67.271 3
67.274 3
67.276 4
67.278 4
67.281 4
67.283 4
67.286 4
67.288 3
67.290 3
67.293 3
67.295 4
67.298 4
67.300 4
67.302 3
67.305 3
67.307 3
67.310 3
67.312 3
67.314 4
67.317 4
67.319 4
67.322 4
67.324 4
67.326 4
67.329 4
67.331 4
67.334 5
67.336 5
67.338 4
67.341 4
67.343 4
67.346 4
67.348 4
67.350 5
67.353 4
67.355 5
67.358 4
67.360 4
67.362 5
67.365 5
67.367 5
67.370 5
67.372 5
67.374 4
67.377 5
67.379 5
67.382 5
67.384 5
67.386 5
67.389 4
67.391 4
67.394 3
67.396 3
67.398 3
67.401 2
67.403 2
67.406 2
67.408 1
67.410 -0
67.413 -0
67.415 0
67.418 1
67.420 2
67.422 2
67.425 1
67.427 2
67.430 2
67.432 1
67.434 1
67.437 1
67.439 1
67.442 2
67.444 2
67.446 1
67.449 2
67.451 1
67.454 1
67.456 1
67.458 2
67.461 1
67.463 1
67.466 1
67.468 1
67.470 1
67.473 2
67.475 2
67.478 2
67.480 2
67.482 2
67.485 1
67.487 2
67.490 1
67.492 1
67.494 1
67.497 0
67.499 0
67.502 0
67.504 -1
67.506 -1
67.509 -1
67.511 -2
67.514 -2
67.516 -2
67.519 -2
67.521 -2
67.523 -1
67.526 -1
67.528 -0
67.531 -0
67.533 -1
67.535 -0
67.538 -0
67.540 -0
67.543 1
67.545 1
67.547 1
67.550 2
67.552 2
67.555 2
67.557 2
67.559 2
67.562 2
67.564 3
67.567 3
67.569 3
67.571 3
67.574 3
67.576 4
67.579 4
67.581 4
67.583 4
67.586 4
67.588 5
67.591 5
67.593 5
67.595 5
67.598 5
67.600 5
67.603 5
67.605 4
67.607 3
67.610 4
67.612 3
67.615 3
67.617 3
67.619 2
67.622 2
67.624 2
67.627 2
67.629 1
67.631 1
67.634 0
67.636 0
67.639 -0
67.641 -0
67.643 -1
67.646 -0
67.648 -1
67.651 -1
67.653 -1
67.655 -1
67.658 -1
67.660 -1
67.663 -1
67.665 -1
67.667 -0
67.670 -1
67.672 -1
67.675 -1
67.677 -1
67.679 -1
67.682 -0
67.684 0
67.687 1
67.689 1
67.692 2
67.694 2
67.696 2
67.699 2
67.701 2
67.704 2
67.706 2
67.708 3
67.711 3
67.713 3
67.716 3
67.718 3
67.720 3
67.723 3
67.725 3
67.728 3
67.730 3
67.732 3
67.735 3
67.737 3
67.740 2
67.742 2
67.744 2
67.747 2
67.749 1
67.752 1
67.754 1
67.756 0
67.759 0
67.761 0
67.764 -0
67.766 0
67.768 1
67.771 -0
67.773 0
67.776 0
67.778 0
67.780 -0
67.783 1
67.785 1
67.788 1
67.790 1
67.792 1
67.795 2
67.797 2
67.800 1
67.802 2
67.805 2
67.807 2
67.809 1
67.812 2
67.814 2
67.817 2
67.819 1
67.821 1
67.824 -0
67.826 -0
67.829 -0
67.831 0
67.833 1
67.836 1
67.838 1
67.841 1
67.843 1
67.845 1
67.848 -0
67.850 -0
67.853 0
67.855 1
67.857 -0
67.860 0
67.862 1
67.865 1
67.867 1
67.869 1
67.872 1
67.874 1
67.877 1
67.879 1
67.881 1
67.884 1
67.886 1
67.889 1
67.891 1
67.894 1
67.896 1
67.898 1
67.901 1
67.903 1
67.906 1
67.908 1
67.910 2
67.913 2
67.915 1
67.918 1
67.920 1
67.922 1
67.925 1
67.927 1
67.930 0
67.932 1
67.934 2
67.937 2
67.939 2
67.942 2
67.944 1
67.946 1
67.949 1
67.951 1
67.954 1
67.956 1
67.958 1
67.961 1
67.963 2
67.966 2
67.968 2
67.971 2
67.973 1
67.975 1
67.978 1
67.980 1
67.983 1
67.985 1
67.987 1
67.990 0
67.992 0
67.995 0
67.997 0
67.999 0
68.002 0
68.004 0
68.007 1
68.009 1
68.011 1
68.014 2
68.016 1
68.019 1
68.021 1
68.023 0
68.026 1
68.028 1
68.031 1
68.033 0
68.035 -0
68.038 -1
68.040 -0
68.043 -0
68.045 -1
68.048 -1
68.050 -1
68.052 -1
68.055 -1
68.057 -1
68.060 -1
68.062 -1
68.064 -1
68.067 -1
68.069 -1
68.072 -0
68.074 0
68.076 1
68.079 1
68.081 1
68.084 1
68.086 2
68.088 2
68.091 2
68.093 3
68.096 3
68.098 3
68.100 2
68.103 3
68.105 3
68.108 3
68.110 3
68.113 4
68.115 4
68.117 4
68.120 4
68.122 3
68.125 3
68.127 2
68.129 2
68.132 1
68.134 1
68.137 1
68.139 0
68.141 -0
68.144 -0
68.146 -1
68.149 -1
68.151 -1
68.153 -1
68.156 -1
68.158 -2
68.161 -2
68.163 -2
68.165 -2
68.168 -2
68.170 -1
68.173 -1
68.175 -1
68.178 0
68.180 1
68.182 1
68.185 1
68.187 2
68.190 2
68.192 2
68.194 3
68.197 3
68.199 2
68.202 3
68.204 3
68.206 3
68.209 3
68.211 3
68.214 3
68.216 4
68.218 4
68.221 3
68.223 3
68.226 3
68.228 3
68.231 2
68.233 2
68.235 2
68.238 2
68.240 1
68.243 1
68.245 1
68.247 0
68.250 0
68.252 0
68.255 1
68.257 1
68.259 1
68.262 1
68.264 2
68.267 2
68.269 3
68.271 3
68.274 3
68.276 3
68.279 3
68.281 4
68.284 4
68.286 4
68.288 4
68.291 4
68.293 5
68.296 5
68.298 5
68.300 5
68.303 5
68.305 4
68.308 4
68.310 4
68.312 4
68.315 5
68.317 4
68.320 3
68.322 3
68.324 3
68.327 2
68.329 2
68.332 1
68.334 2
68.337 2
68.339 1
68.341 1
68.344 0
68.346 0
68.349 -1
68.351 -0
68.353 -1
68.356 -0
68.358 -0
68.361 1
68.363 1
68.365 1
68.368 2
68.370 2
68.373 2
68.375 2
68.378 1
68.380 1
68.382 0
68.385 1
68.387 0
68.390 1
68.392 1
68.394 1
68.397 1
68.399 0
68.402 0
68.404 1
68.406 -0
68.409 -1
68.411 -0
68.414 -0
68.416 -1
68.418 -0
68.421 -1
68.423 -0
68.426 -1
68.428 -1
68.431 -1
68.433 -1
68.435 -1
68.438 -2
68.440 -2
68.443 -2
68.445 -1
68.447 -1
68.450 -2
68.452 -2
68.455 -2
68.457 -2
68.459 -1
68.462 -1
68.464 -1
68.467 -1
68.469 -1
68.472 -1
68.474 -1
68.476 -0
68.479 -0
68.481 -0
68.484 -0
68.486 -1
68.488 -1
68.491 -0
68.493 -0
68.496 1
68.498 1
68.500 1
68.503 0
68.505 1
68.508 1
68.510 1
68.513 1
68.515 0
68.517 1
68.520 2
68.522 2
68.525 2
68.527 2
68.529 2
68.532 2
68.534 2
68.537 1
68.539 2
68.541 2
68.544 2
68.546 2
68.549 2
68.551 2
68.554 3
68.556 3
68.558 3
68.561 3
68.563 3
68.566 3
68.568 3
68.570 3
68.573 3
68.575 3
68.578 3
68.580 3
68.582 3
68.585 4
68.587 3
68.590 4
68.592 4
68.595 4
68.597 4
68.599 4
68.602 3
68.604 3
68.607 3
68.609 3
68.611 3
68.614 3
68.616 3
68.619 2
68.621 2
68.623 2
68.626 3
68.628 2
68.631 2
68.633 2
68.636 2
68.638 2
68.640 1
68.643 2
68.645 2
68.648 2
68.650 2
68.652 2
68.655 2
68.657 3
68.660 3
68.662 3
68.664 2
68.667 2
68.669 2
68.672 2
68.674 2
68.677 2
68.679 3
68.681 2
68.684 3
68.686 3
68.689 3
68.691 3
68.693 4
68.696 4
68.698 4
68.701 4
68.703 3
68.706 3
68.708 2
68.710 2
68.713 3
68.715 3
68.718 3
68.720 3
68.722 3
68.725 2
68.727 3
68.730 3
68.732 3
68.734 3
68.737 3
68.739 3
68.742 3
68.744 3
68.747 3
68.749 3
68.751 3
68.754 3
68.756 3
68.759 3
68.761 3
68.763 3
68.766 2
68.768 2
68.771 1
68.773 1
68.776 0
68.778 1
68.780 1
68.783 1
68.785 1
68.788 1
68.790 0
68.792 0
68.795 1
68.797 0
68.800 0
68.802 0
68.804 -1
68.807 -0
68.809 -1
68.812 -1
68.814 -1
68.817 -1
68.819 -0
68.821 0
68.824 1
68.826 -0
68.829 0
68.831 1
68.833 1
68.836 1
68.838 1
68.841 1
68.843 1
68.846 1
68.848 1
68.850 2
68.853 1
68.855 1
68.858 2
68.860 2
68.862 2
68.865 2
68.867 2
68.870 2
68.872 2
68.874 2
68.877 1
68.879 2
68.882 3
68.884 3
68.887 3
68.889 3
68.891 2
68.894 2
68.896 2
68.899 2
68.901 3
68.903 3
68.906 2
68.908 2
68.911 2
68.913 2
68.916 2
68.918 2
68.920 2
68.923 2
68.925 2
68.928 2
68.930 2
68.932 2
68.935 2
68.937 2
68.940 2
68.942 2
68.945 1
68.947 1
68.949 1
68.952 1
68.954 1
68.957 1
68.959 1
68.961 1
68.964 2
68.966 2
68.969 2
68.971 2
68.974 3
68.976 3
68.978 2
68.981 2
68.983 1
68.986 2
68.988 1
68.990 2
68.993 1
68.995 1
68.998 1
69.000 -0
69.003 -0
69.005 0
69.007 1
69.010 1
69.012 1
69.015 0
69.017 -0
69.019 0
69.022 -0
69.024 0
69.027 0
69.029 -0
69.032 1
69.034 1
69.036 0
69.039 0
69.041 0
69.044 -0
69.046 -0
69.048 0
69.051 -0
69.053 0
69.056 0
69.058 -0
69.061 -0
69.063 0
69.065 -0
69.068 1
69.070 1
69.073 2
69.075 2
69.077 2
69.080 2
69.082 2
69.085 3
69.087 2
69.090 1
69.092 2
69.094 1
69.097 2
69.099 2
69.102 2
69.104 2
69.106 2
69.109 1
69.111 1
69.114 2
69.116 2
69.119 2
69.121 2
69.123 2
69.126 2
69.128 2
69.131 2
69.133 3
69.135 2
69.138 2
69.140 2
69.143 1
69.145 1
69.148 1
69.150 1
69.152 0
69.155 0
69.157 0
69.160 0
69.162 0
69.164 0
69.167 -0
69.169 -0
69.172 0
69.174 0
69.177 1
69.179 1
69.181 1
69.184 1
69.186 1
69.189 1
69.191 1
69.193 1
69.196 1
69.198 1
69.201 2
69.203 2
69.206 2
69.208 2
69.210 1
69.213 2
69.215 1
69.218 1
69.220 2
69.222 2
69.225 2
69.227 2
69.230 2
69.232 2
69.235 2
69.237 2
69.239 2
69.242 2
69.244 2
69.247 2
69.249 2
69.252 2
69.254 1
69.256 2
69.259 2
69.261 1
69.264 1
69.266 1
69.268 1
69.271 1
69.273 1
69.276 0
69.278 1
69.281 0
69.283 0
69.285 -0
69.288 -1
69.290 -1
69.293 -0
69.295 -0
69.297 0
69.300 0
69.302 0
69.305 0
69.307 0
69.310 -0
69.312 -0
69.314 -1
69.317 -0
69.319 -1
69.322 -0
69.324 -1
69.326 -1
69.329 -1
69.331 -0
69.334 -1
69.336 -0
69.339 0
69.341 0
69.343 1
69.346 1
69.348 1
69.351 1
69.353 2
69.356 1
69.358 2
69.360 2
69.363 2
69.365 2
69.368 3
69.370 3
69.372 3
69.375 3
69.377 2
69.380 3
69.382 2
69.385 2
69.387 2
69.389 1
69.392 1
69.394 1
69.397 0
69.399 -0
69.401 0
69.404 0
69.406 -0
69.409 -1
69.411 -1
69.414 -1
69.416 -1
69.418 -1
69.421 -2
69.423 -1
69.426 -1
69.428 -1
69.431 -1
69.433 -2
69.435 -3
69.438 -2
69.440 -1
69.443 -2
69.445 -1
69.447 -0
69.450 -0
69.452 -0
69.455 0
69.457 -0
69.460 0
69.462 1
69.464 1
69.467 2
69.469 3
69.472 2
69.474 3
69.477 3
69.479 3
69.481 3
69.484 3
69.486 2
69.489 2
69.491 2
69.493 1
69.496 1
69.498 2
69.501 1
69.503 2
69.506 1
69.508 1
69.510 2
69.513 2
69.515 2
69.518 2
69.520 2
69.523 2
69.525 2
69.527 3
69.530 3
69.532 2
69.535 3
69.537 2
69.539 3
69.542 3
69.544 2
69.547 3
69.549 3
69.552 3
69.554 3
69.556 3
69.559 3
69.561 3
69.564 3
69.566 2
69.569 3
69.571 3
69.573 3
69.576 3
69.578 3
69.581 2
69.583 2
69.585 2
69.588 2
69.590 2
69.593 1
69.595 0
69.598 1
69.600 0
69.602 -0
69.605 0
69.607 -0
69.610 0
69.612 0
69.615 1
69.617 0
69.619 0
69.622 1
69.624 -0
69.627 0
69.629 1
69.631 0
69.634 1
69.636 1
69.639 1
69.641 1
69.644 2
69.646 2
69.648 2
69.651 1
69.653 1
69.656 2
69.658 2
69.661 2
69.663 3
69.665 3
69.668 3
69.670 3
69.673 3
69.675 3
69.678 3
69.680 3
69.682 3
69.685 4
69.687 4
69.690 4
69.692 4
69.694 4
69.697 4
69.699 4
69.702 4
69.704 3
69.707 3
69.709 3
69.711 3
69.714 2
69.716 2
69.719 2
69.721 2
69.724 2
69.726 2
69.728 1
69.731 1
69.733 0
69.736 -0
69.738 -0
69.741 -0
69.743 -1
69.745 -0
69.748 -1
69.750 -0
69.753 -0
69.755 -1
69.757 -1
69.760 -1
69.762 -1
69.765 -1
69.767 -1
69.770 -1
69.772 -1
69.774 -1
69.777 -1
69.779 -1
69.782 -1
69.784 -1
69.787 0
69.789 1
69.791 1
69.794 2
69.796 2
69.799 1
69.801 2
69.804 2
69.806 2
69.808 3
69.811 3
69.813 3
69.816 3
69.818 4
69.820 4
69.823 4
69.825 4
69.828 4
69.830 4
69.833 4
69.835 4
69.837 4
69.840 4
69.842 5
69.845 4
69.847 5
69.850 4
69.852 5
69.854 5
69.857 5
69.859 5
69.862 5
69.864 5
69.867 5
69.869 5
69.871 4
69.874 4
69.876 4
69.879 5
69.881 5
69.884 5
69.886 4
69.888 5
69.891 5
69.893 4
69.896 4
69.898 4
69.900 3
69.903 2
69.905 2
69.908 1
69.910 1
69.913 2
69.915 1
69.917 1
69.920 1
69.922 0
69.925 0
69.927 -0
69.930 -1
69.932 -0
69.934 -0
69.937 -0
69.939 0
69.942 1
69.944 0
69.947 1
69.949 1
69.951 1
69.954 1
69.956 0
69.959 0
69.961 1
69.964 1
69.966 0
69.968 1
69.971 1
69.973 0
69.976 1
69.978 1
69.981 1
69.983 1
69.985 2
69.988 1
69.990 2
69.993 2
69.995 2
69.997 2
70.000 2
70.002 2
70.005 2
70.007 2
70.010 1
70.012 1
70.014 1
70.017 0
70.019 0
70.022 1
70.024 0
70.027 0
70.029 0
70.031 0
70.034 0
70.036 1
70.039 1
70.041 1
70.044 -0
70.046 -0
70.048 -0
70.051 0
70.053 0
70.056 0
70.058 -0
70.061 -1
70.063 -1
70.065 -1
70.068 -1
70.070 -1
70.073 0
70.075 0
70.078 0
70.080 0
70.082 0
70.085 1
70.087 2
70.090 2
70.092 2
70.095 2
70.097 2
70.099 2
70.102 2
70.104 2
70.107 3
70.109 2
70.112 2
70.114 2
70.116 2
70.119 1
70.121 1
70.124 2
70.126 1
70.128 2
70.131 3
70.133 3
70.136 3
70.138 3
70.141 3
70.143 3
70.145 2
70.148 2
70.150 2
70.153 2
70.155 2
70.158 3
70.160 3
70.162 3
70.165 3
70.167 3
70.170 3
70.172 3
70.175 3
70.177 3
70.179 3
70.182 2
70.184 2
70.187 2
70.189 2
70.192 1
70.194 1
70.196 1
70.199 1
70.201 1
70.204 1
70.206 0
70.209 1
70.211 0
70.213 -0
70.216 -0
70.218 -1
70.221 -1
70.223 -1
70.226 -0
70.228 -0
70.230 0
70.233 0
70.235 -0
70.238 -0
70.240 0
70.243 0
70.245 0
70.247 0
70.250 1
70.252 1
70.255 1
70.257 1
70.260 2
70.262 2
70.264 2
70.267 2
70.269 2
70.272 1
70.274 1
70.277 1
70.279 1
70.281 0
70.284 -0
70.286 -0
70.289 -0
70.291 -0
70.294 -1
70.296 -1
70.298 -1
70.301 -1
70.303 -0
70.306 0
70.308 1
70.311 1
70.313 1
70.315 1
70.318 1
70.320 1
70.323 -0
70.325 -0
70.328 -0
70.330 -0
70.332 1
70.335 2
70.337 1
70.340 2
70.342 2
70.345 1
70.347 2
70.349 2
70.352 2
70.354 2
70.357 2
70.359 2
70.362 2
70.364 2
70.366 2
70.369 3
70.371 3
70.374 3
70.376 2
70.379 2
70.381 2
70.383 2
70.386 2
70.388 2
70.391 2
70.393 2
70.396 2
70.398 2
70.400 1
70.403 1
70.405 1
70.408 2
70.410 2
70.413 2
70.415 2
70.417 2
70.420 2
70.422 1
70.425 1
70.427 1
70.430 0
70.432 -0
70.434 -0
70.437 1
70.439 1
70.442 1
70.444 1
70.447 1
70.449 0
70.451 1
70.454 0
70.456 0
70.459 0
70.461 -0
70.464 -0
70.466 -0
70.468 -0
70.471 0
70.473 1
70.476 1
70.478 0
70.481 0
70.483 1
70.485 1
70.488 1
70.490 2
70.493 2
70.495 2
70.498 1
70.500 2
70.502 1
70.505 1
70.507 1
70.510 1
70.512 1
70.515 1
70.517 1
70.519 1
70.522 1
70.524 1
70.527 1
70.529 1
70.532 1
70.534 1
70.537 1
70.539 2
70.541 1
70.544 2
70.546 2
70.549 2
70.551 1
70.554 2
70.556 2
70.558 2
70.561 2
70.563 2
70.566 2
70.568 2
70.571 2
70.573 2
70.575 3
70.578 3
70.580 3
70.583 3
70.585 3
70.588 3
70.590 4
70.592 4
70.595 4
70.597 4
70.600 4
70.602 4
70.605 4
70.607 4
70.609 4
70.612 4
70.614 2
70.617 2
70.619 2
70.622 2
70.624 1
70.626 1
70.629 0
70.631 0
70.634 -0
70.636 -1
70.639 -1
70.641 -1
70.643 -1
70.646 -2
70.648 -2
70.651 -2
70.653 -2
70.656 -3
70.658 -3
70.661 -3
70.663 -3
70.665 -3
70.668 -3
70.670 -3
70.673 -4
70.675 -4
70.678 -3
70.680 -3
70.682 -2
70.685 -1
70.687 -1
70.690 -1
70.692 -0
70.695 -1
70.697 -0
70.699 1
70.702 0
70.704 1
70.707 1
70.709 1
70.712 2
70.714 3
70.716 3
70.719 3
70.721 3
70.724 3
70.726 3
70.729 4
70.731 4
70.733 4
70.736 4
70.738 3
70.741 3
70.743 3
70.746 3
70.748 3
70.750 3
70.753 3
70.755 3
70.758 3
70.760 4
70.763 4
70.765 3
70.768 2
70.770 2
70.772 3
70.775 2
70.777 2
70.780 3
70.782 2
70.785 2
70.787 2
70.789 2
70.792 2
70.794 3
70.797 3
70.799 3
70.802 2
70.804 2
70.806 2
70.809 2
70.811 2
70.814 1
70.816 1
70.819 1
70.821 2
70.823 3
70.826 3
70.828 3
70.831 3
70.833 2
70.836 2
70.838 2
70.841 2
70.843 2
70.845 2
70.848 1
70.850 1
70.853 1
70.855 1
70.858 1
70.860 1
70.862 1
70.865 1
70.867 2
70.870 1
70.872 1
70.875 1
70.877 1
70.879 1
70.882 1
70.884 0
70.887 0
70.889 1
70.892 0
70.894 -0
70.896 1
70.899 1
70.901 1
70.904 2
70.906 2
70.909 1
70.911 2
70.914 2
70.916 2
70.918 2
70.921 2
70.923 3
70.926 3
70.928 3
70.931 3
70.933 3
70.935 2
70.938 2
70.940 2
70.943 2
70.945 2
70.948 2
70.950 1
70.952 2
70.955 2
70.957 2
70.960 2
70.962 2
70.965 3
70.967 3
70.970 3
70.972 2
70.974 2
70.977 2
70.979 1
70.982 1
70.984 1
70.987 1
70.989 1
70.991 1
70.994 1
70.996 2
70.999 2
71.001 2
71.004 1
71.006 2
71.008 2
71.011 2
71.013 2
71.016 2
71.018 2
71.021 3
71.023 3
71.026 3
71.028 3
71.030 2
71.033 2
71.035 2
71.038 1
71.040 1
71.043 1
71.045 0
71.047 0
71.050 1
71.052 0
71.055 0
71.057 1
71.060 0
71.062 1
71.064 1
71.067 1
71.069 1
71.072 1
71.074 0
71.077 1
71.079 0
71.082 0
71.084 0
71.086 1
71.089 1
71.091 2
71.094 2
71.096 2
71.099 3
71.101 3
71.103 2
71.106 3
71.108 2
71.111 1
71.113 1
71.116 1
71.118 0
71.121 1
71.123 0
71.125 1
71.128 0
71.130 1
71.133 0
71.135 -0
71.138 -1
71.140 -2
71.142 -2
71.145 -1
71.147 -1
71.150 -1
71.152 -1
71.155 -1
71.157 -1
71.159 -1
71.162 -1
71.164 -1
71.167 -1
71.169 -1
71.172 -1
71.174 -0
71.177 -0
71.179 0
71.181 0
71.184 -0
71.186 -0
71.189 -0
71.191 -0
71.194 1
71.196 1
71.198 1
71.201 1
71.203 1
71.206 1
71.208 1
71.211 0
71.213 0
71.216 0
71.218 -0
71.220 -1
71.223 -1
71.225 -0
71.228 -1
71.230 -0
71.233 -0
71.235 -1
71.237 -0
71.240 -1
71.242 -1
71.245 -1
71.247 -1
71.250 -1
71.252 -0
71.255 -0
71.257 -0
71.259 -1
71.262 -1
71.264 -1
71.267 -1
71.269 -0
71.272 -0
71.274 -0
71.276 -0
71.279 -1
71.281 -0
71.284 0
71.286 0
71.289 1
71.291 1
71.294 1
71.296 1
71.298 1
71.301 1
71.303 2
71.306 2
71.308 2
71.311 2
71.313 1
71.315 1
71.318 1
71.320 2
71.323 2
71.325 2
71.328 2
71.330 2
71.333 2
71.335 3
71.337 3
71.340 2
71.342 3
71.345 2
71.347 3
71.350 3
71.352 3
71.354 3
71.357 3
71.359 3
71.362 3
71.364 3
71.367 3
71.369 3
71.372 3
71.374 2
71.376 3
71.379 3
71.381 3
71.384 3
71.386 3
71.389 3
71.391 3
71.394 3
71.396 3
71.398 4
71.401 4
71.403 3
71.406 3
71.408 2
71.411 1
71.413 2
71.415 2
71.418 1
71.420 1
71.423 0
71.425 0
71.428 1
71.430 1
71.433 1
71.435 1
71.437 2
71.440 2
71.442 2
71.445 2
71.447 1
71.450 1
71.452 1
71.454 2
71.457 2
71.459 2
71.462 2
71.464 2
71.467 2
71.469 2
71.472 2
71.474 2
71.476 2
71.479 2
71.481 2
71.484 2
71.486 2
71.489 2
71.491 2
71.494 2
71.496 2
71.498 1
71.501 2
71.503 1
71.506 0
71.508 1
71.511 0
71.513 -0
71.515 -0
71.518 0
71.520 -0
71.523 1
71.525 1
71.528 1
71.530 1
71.533 1
71.535 1
71.537 2
71.540 2
71.542 2
71.545 3
71.547 3
71.550 3
71.552 2
71.555 2
71.557 2
71.559 2
71.562 2
71.564 2
71.567 2
71.569 2
71.572 2
71.574 2
71.576 2
71.579 2
71.581 2
71.584 2
71.586 2
71.589 2
71.591 2
71.594 2
71.596 2
71.598 2
71.601 2
71.603 1
71.606 1
71.608 -0
71.611 0
71.613 0
71.616 -1
71.618 1
71.620 0
71.623 0
71.625 1
71.628 1
71.630 1
71.633 1
71.635 1
71.637 0
71.640 1
71.642 1
71.645 1
71.647 1
71.650 1
71.652 0
71.655 0
71.657 -0
71.659 -0
71.662 0
71.664 0
71.667 0
71.669 -0
71.672 1
71.674 0
71.677 0
71.679 1
71.681 1
71.684 1
71.686 2
71.689 2
71.691 2
71.694 2
71.696 2
71.699 2
71.701 3
71.703 2
71.706 2
71.708 3
71.711 3
71.713 3
71.716 2
71.718 3
71.720 3
71.723 4
71.725 4
71.728 4
71.730 4
71.733 3
71.735 4
71.738 4
71.740 3
71.742 4
71.745 4
71.747 4
71.750 4
71.752 4
71.755 3
71.757 3
71.760 3
71.762 2
71.764 2
71.767 2
71.769 2
71.772 2
71.774 2
71.777 1
71.779 -0
71.782 0
71.784 -0
71.786 -0
71.789 -0
71.791 0
71.794 0
71.796 0
71.799 0
71.801 1
71.804 1
71.806 0
71.808 0
71.811 0
71.813 -1
71.816 -1
71.818 -1
71.821 -1
71.823 -1
71.825 -1
71.828 -1
71.830 -0
71.833 -1
71.835 -1
71.838 -1
71.840 -1
71.843 -1
71.845 -0
71.847 0
71.850 -0
71.852 0
71.855 0
71.857 -0
71.860 0
71.862 0
71.865 -0
71.867 -0
71.869 -0
71.872 -0
71.874 0
71.877 -1
71.879 -1
71.882 -1
71.884 -1
71.887 -2
71.889 -1
71.891 -1
71.894 -1
71.896 -0
71.899 1
71.901 0
71.904 1
71.906 1
71.909 0
71.911 1
71.913 1
71.916 0
71.918 0
71.921 0
71.923 -0
71.926 -0
71.928 0
71.931 0
71.933 1
71.935 1
71.938 1
71.940 1
71.943 2
71.945 1
71.948 2
71.950 2
71.953 2
71.955 3
71.957 3
71.960 3
71.962 3
71.965 3
71.967 3
71.970 3
71.972 2
71.975 2
71.977 1
71.979 1
71.982 1
71.984 1
71.987 1
71.989 1
71.992 1
71.994 1
71.997 2
71.999 2
72.001 2
72.004 2
72.006 2
72.009 2
72.011 1
72.014 1
72.016 2
72.019 1
72.021 2
72.023 2
72.026 2
72.028 2
72.031 3
72.033 3
72.036 3
72.038 3
72.041 3
72.043 3
72.045 3
72.048 3
72.050 4
72.053 4
72.055 4
72.058 4
72.060 4
72.063 4
72.065 5
72.067 4
72.070 4
72.072 4
72.075 4
72.077 3
72.080 2
72.082 2
72.085 2
72.087 2
72.089 2
72.092 1
72.094 1
72.097 1
72.099 1
72.102 1
72.104 0
72.107 0
72.109 0
72.111 -0
72.114 -1
72.116 -0
72.119 -1
72.121 -1
72.124 -1
72.126 -0
72.129 0
72.131 0
72.133 1
72.136 -0
72.138 0
72.141 1
72.143 0
72.146 0
72.148 0
72.151 0
72.153 1
72.155 1
72.158 1
72.160 1
72.163 2
72.165 2
72.168 3
72.170 3
72.173 3
72.175 4
72.177 4
72.180 4
72.182 4
72.185 4
72.187 4
72.190 3
72.192 4
72.195 3
72.197 3
72.199 2
72.202 2
72.204 2
72.207 2
72.209 2
72.212 1
72.214 1
72.217 0
72.219 0
72.222 0
72.224 0
72.226 -0
72.229 0
72.231 0
72.234 1
72.236 1
72.239 0
72.241 -0
72.244 -0
72.246 -1
72.248 -1
72.251 -1
72.253 -1
72.256 -1
72.258 -1
72.261 -1
72.263 0
72.266 1
72.268 1
72.270 2
72.273 2
72.275 2
72.278 3
72.280 3
72.283 3
72.285 3
72.288 3
72.290 3
72.292 3
72.295 3
72.297 4
72.300 4
72.302 4
72.305 4
72.307 5
72.310 5
72.312 5
72.314 6
72.317 6
72.319 5
72.322 5
72.324 5
72.327 5
72.329 5
72.332 4
72.334 5
72.337 4
72.339 4
72.341 3
72.344 4
72.346 3
72.349 3
72.351 3
72.354 3
72.356 3
72.359 2
72.361 1
72.363 1
72.366 2
72.368 1
72.371 1
72.373 1
72.376 1
72.378 0
72.381 -1
72.383 -0
72.385 -1
72.388 -1
72.390 -0
72.393 -1
72.395 -1
72.398 -0
72.400 0
72.403 1
72.405 1
72.408 1
72.410 2
72.412 2
72.415 2
72.417 2
72.420 3
72.422 2
72.425 3
72.427 4
72.430 3
72.432 3
72.434 3
72.437 2
72.439 2
72.442 2
72.444 2
72.447 2
72.449 2
72.452 2
72.454 2
72.456 2
72.459 2
72.461 2
72.464 1
72.466 1
72.469 1
72.471 1
72.474 1
72.476 1
72.479 0
72.481 -0
72.483 -0
72.486 -1
72.488 -1
72.491 -1
72.493 -1
72.496 -1
72.498 -0
72.501 -0
72.503 -0
72.505 -0
72.508 -0
72.510 -0
72.513 -0
72.515 -0
72.518 -1
72.520 -1
72.523 -0
72.525 -0
72.527 -0
72.530 0
72.532 0
72.535 0
72.537 0
72.540 -0
72.542 -1
72.545 -1
72.547 -1
72.550 -2
72.552 -2
72.554 -2
72.557 -1
72.559 -1
72.562 -1
72.564 -1
72.567 -1
72.569 -1
72.572 -1
72.574 -0
72.576 0
72.579 0
72.581 1
72.584 0
72.586 1
72.589 1
72.591 0
72.594 1
72.596 1
72.599 1
72.601 2
72.603 2
72.606 3
72.608 3
72.611 3
72.613 3
72.616 3
72.618 3
72.621 3
72.623 3
72.625 3
72.628 3
72.630 3
72.633 3
72.635 3
72.638 3
72.640 3
72.643 3
72.645 3
72.648 2
72.650 1
72.652 1
72.655 1
72.657 1
72.660 1
72.662 1
72.665 1
72.667 1
72.670 1
72.672 -0
72.674 -0
72.677 0
72.679 -0
72.682 1
72.684 1
72.687 1
72.689 1
72.692 0
72.694 1
72.697 1
72.699 2
72.701 2
72.704 2
72.706 3
72.709 3
72.711 3
72.714 3
72.716 4
72.719 4
72.721 4
72.724 4
72.726 4
72.728 3
72.731 4
72.733 4
72.736 5
72.738 4
72.741 4
72.743 4
72.746 4
72.748 4
72.750 4
72.753 4
72.755 4
72.758 4
72.760 4
72.763 4
72.765 5
72.768 5
72.770 5
72.773 5
72.775 4
72.777 4
72.780 4
72.782 4
72.785 4
72.787 5
72.790 5
72.792 5
72.795 6
72.797 5
72.799 5
72.802 5
72.804 5
72.807 6
72.809 5
72.812 5
72.814 5
72.817 5
72.819 5
72.822 4
72.824 4
72.826 4
72.829 4
72.831 3
72.834 3
72.836 3
72.839 3
72.841 3
72.844 3
72.846 2
72.849 1
72.851 1
72.853 1
72.856 0
72.858 0
72.861 0
72.863 -0
72.866 0
72.868 0
72.871 -1
72.873 -0
72.876 -1
72.878 -1
72.880 -1
72.883 -1
72.885 -1
72.888 -1
72.890 -1
72.893 -1
72.895 -1
72.898 -1
72.900 -2
72.902 -1
72.905 -1
72.907 -1
72.910 -1
72.912 -1
72.915 -1
72.917 -1
72.920 -2
72.922 -1
72.925 -1
72.927 -1
72.929 -1
72.932 -1
72.934 -0
72.937 -0
72.939 0
72.942 1
72.944 0
72.947 1
72.949 1
72.952 0
72.954 1
72.956 0
72.959 0
72.961 0
72.964 0
72.966 0
72.969 0
72.971 1
72.974 0
72.976 1
72.979 1
72.981 -0
72.983 -1
72.986 -0
72.988 -0
72.991 1
72.993 0
72.996 0
72.998 0
73.001 -0
73.003 -1
73.006 -1
73.008 -1
73.010 -1
73.013 -1
73.015 -0
73.018 -1
73.020 -0
73.023 1
73.025 0
73.028 0
73.030 -0
73.033 -0
73.035 0
73.037 1
73.040 -0
73.042 1
73.045 1
73.047 2
73.050 2
73.052 3
73.055 3
73.057 3
73.060 3
73.062 3
73.064 3
73.067 4
73.069 3
73.072 3
73.074 3
73.077 3
73.079 3
73.082 2
73.084 2
73.087 2
73.089 2
73.091 2
73.094 2
73.096 2
73.099 2
73.101 3
73.104 2
73.106 1
73.109 1
73.111 1
73.114 0
73.116 0
73.118 1
73.121 0
73.123 0
73.126 -0
73.128 -0
73.131 -0
73.133 -0
73.136 -1
73.138 -1
73.141 -1
73.143 -1
73.145 -1
73.148 -0
73.150 -0
73.153 0
73.155 1
73.158 1
73.160 1
73.163 1
73.165 0
73.168 0
73.170 0
73.172 0
73.175 0
73.177 1
73.180 0
73.182 0
73.185 0
73.187 0
73.190 1
73.192 1
73.195 1
73.197 1
73.199 1
73.202 1
73.204 2
73.207 2
73.209 2
73.212 2
73.214 2
73.217 1
73.219 1
73.222 2
73.224 1
73.226 2
73.229 2
73.231 1
73.234 2
73.236 1
73.239 1
73.241 2
73.244 2
73.246 2
73.249 3
73.251 3
73.253 2
73.256 2
73.258 2
73.261 2
73.263 3
73.266 3
73.268 3
73.271 3
73.273 3
73.276 2
73.278 3
73.280 3
73.283 3
73.285 4
73.288 4
73.290 3
73.293 4
73.295 4
73.298 3
73.300 4
73.303 4
73.305 3
73.308 3
73.310 4
73.312 3
73.315 3
73.317 3
73.320 3
73.322 2
73.325 2
73.327 1
73.330 1
73.332 2
73.335 1
73.337 0
73.339 0
73.342 -0
73.344 0
73.347 1
73.349 1
73.352 1
73.354 1
73.357 0
73.359 1
73.362 1
73.364 1
73.366 2
73.369 2
73.371 2
73.374 3
73.376 3
73.379 3
73.381 3
73.384 3
73.386 2
73.389 3
73.391 3
73.394 3
73.396 3
73.398 3
73.401 3
73.403 2
73.406 2
73.408 2
73.411 2
73.413 2
73.416 1
73.418 1
73.421 1
73.423 0
73.425 0
73.428 0
73.430 -0
73.433 -1
73.435 -1
73.438 -1
73.440 -1
73.443 -1
73.445 -1
73.448 -1
73.450 -1
73.452 -1
73.455 -0
73.457 0
73.460 0
73.462 0
73.465 1
73.467 1
73.470 1
73.472 1
73.475 2
73.477 2
73.480 2
73.482 2
73.484 2
73.487 2
73.489 2
73.492 1
73.494 1
73.497 1
73.499 1
73.502 1
73.504 1
73.507 1
73.509 2
73.511 1
73.514 1
73.516 1
73.519 2
73.521 2
73.524 2
73.526 2
73.529 2
73.531 2
73.534 3
73.536 3
73.539 3
73.541 2
73.543 2
73.546 3
73.548 2
73.551 3
73.553 3
73.556 3
73.558 4
73.561 4
73.563 3
73.566 3
73.568 4
73.570 4
73.573 4
73.575 4
73.578 3
73.580 3
73.583 3
73.585 2
73.588 2
73.590 2
73.593 2
73.595 1
73.598 1
73.600 2
73.602 1
73.605 1
73.607 1
73.610 1
73.612 2
73.615 1
73.617 1
73.620 1
73.622 1
73.625 1
73.627 2
73.630 2
73.632 3
73.634 3
73.637 3
73.639 4
73.642 4
73.644 4
73.647 5
73.649 5
73.652 4
73.654 5
73.657 5
73.659 5
73.661 6
73.664 6
73.666 6
73.669 6
73.671 6
73.674 6
73.676 6
73.679 6
73.681 6
73.684 6
73.686 6
73.689 5
73.691 5
73.693 5
73.696 4
73.698 5
73.701 5
73.703 4
73.706 4
73.708 4
73.711 4
73.713 4
73.716 3
73.718 3
73.721 3
73.723 3
73.725 2
73.728 3
73.730 3
73.733 3
73.735 3
73.738 3
73.740 3
73.743 3
73.745 3
73.748 2
73.750 2
73.753 2
73.755 1
73.757 1
73.760 1
73.762 0
73.765 1
73.767 1
73.770 1
73.772 0
73.775 -0
73.777 -0
73.780 -0
73.782 0
73.785 -0
73.787 0
73.789 0
73.792 -0
73.794 0
73.797 1
73.799 0
73.802 0
73.804 1
73.807 1
73.809 1
73.812 1
73.814 1
73.816 1
73.819 1
73.821 1
73.824 1
73.826 2
73.829 2
73.831 3
73.834 4
73.836 4
73.839 4
73.841 4
73.844 4
73.846 5
73.848 5
73.851 4
73.853 4
73.856 4
73.858 4
73.861 4
73.863 4
73.866 4
73.868 3
73.871 4
73.873 3
73.876 4
73.878 3
73.880 3
73.883 3
73.885 3
73.888 2
73.890 2
73.893 2
73.895 1
73.898 2
73.900 1
73.903 1
73.905 1
73.908 0
73.910 -0
73.913 -0
73.915 1
73.917 0
73.920 0
73.922 0
73.925 0
73.927 1
73.930 1
73.932 1
73.935 2
73.937 2
73.940 2
73.942 2
73.945 2
73.947 2
73.949 2
73.952 2
73.954 2
73.957 2
73.959 3
73.962 3
73.964 3
73.967 3
73.969 3
73.972 2
73.974 2
73.977 2
73.979 1
73.981 1
73.984 1
73.986 0
73.989 -0
73.991 -0
73.994 -0
73.996 -1
73.999 -1
74.001 -1
74.004 -1
74.006 -1
74.009 -1
74.011 -0
74.013 -0
74.016 0
74.018 0
74.021 0
74.023 1
74.026 2
74.028 2
74.031 2
74.033 2
74.036 2
74.038 3
74.041 3
74.043 3
74.045 3
74.048 3
74.050 3
74.053 3
74.055 3
74.058 3
74.060 4
74.063 4
74.065 4
74.068 4
74.070 5
74.073 4
74.075 5
74.078 4
74.080 3
74.082 3
74.085 3
74.087 2
74.090 3
74.092 2
74.095 2
74.097 2
74.100 2
74.102 1
74.105 2
74.107 2
74.110 1
74.112 1
74.114 1
74.117 1
74.119 1
74.122 1
74.124 1
74.127 1
74.129 1
74.132 1
74.134 1
74.137 1
74.139 1
74.142 1
74.144 1
74.147 0
74.149 -0
74.151 -0
74.154 -1
74.156 -0
74.159 -0
74.161 0
74.164 0
74.166 0
74.169 -0
74.171 -0
74.174 -0
74.176 -1
74.179 -1
74.181 -1
74.183 -0
74.186 0
74.188 1
74.191 0
74.193 0
74.196 0
74.198 -0
74.201 0
74.203 1
74.206 0
74.208 1
74.211 1
74.213 0
74.216 1
74.218 1
74.220 0
74.223 -0
74.225 0
74.228 -0
74.230 0
74.233 1
74.235 1
74.238 0
74.240 0
74.243 0
74.245 1
74.248 0
74.250 0
74.252 -0
74.255 -0
74.257 -1
74.260 -1
74.262 -1
74.265 -1
74.267 -1
74.270 -1
74.272 -2
74.275 -2
74.277 -2
74.280 -2
74.282 -1
74.285 -1
74.287 -2
74.289 -1
74.292 -1
74.294 -0
74.297 0
74.299 -0
74.302 -0
74.304 -0
74.307 0
74.309 -0
74.312 0
74.314 1
74.317 1
74.319 1
74.322 1
74.324 1
74.326 1
74.329 1
74.331 1
74.334 1
74.336 1
74.339 1
74.341 2
74.344 2
74.346 3
74.349 3
74.351 3
74.354 3
74.356 4
74.359 4
74.361 3
74.363 4
74.366 3
74.368 3
74.371 3
74.373 3
74.376 3
74.378 3
74.381 3
74.383 2
74.386 3
74.388 3
74.391 3
74.393 3
74.396 3
74.398 2
74.400 2
74.403 3
74.405 2
74.408 1
74.410 1
74.413 1
74.415 2
74.418 2
74.420 1
74.423 2
74.425 3
74.428 3
74.430 3
74.433 3
74.435 2
74.437 3
74.440 3
74.442 3
74.445 3
74.447 4
74.450 4
74.452 5
74.455 5
74.457 5
74.460 5
74.462 5
74.465 5
74.467 5
74.470 5
74.472 5
74.474 5
74.477 5
74.479 4
74.482 4
74.484 5
74.487 4
74.489 5
74.492 4
74.494 4
74.497 4
74.499 4
74.502 3
74.504 3
74.507 3
74.509 3
74.511 3
74.514 3
74.516 2
74.519 2
74.521 3
74.524 3
74.526 3
74.529 3
74.531 2
74.534 2
74.536 2
74.539 1
74.541 1
74.544 1
74.546 1
74.548 2
74.551 2
74.553 1
74.556 1
74.558 1
74.561 0
74.563 1
74.566 0
74.568 1
74.571 1
74.573 1
74.576 1
74.578 1
74.581 1
74.583 1
74.586 2
74.588 1
74.590 2
74.593 2
74.595 2
74.598 2
74.600 2
74.603 2
74.605 2
74.608 2
74.610 2
74.613 1
74.615 2
74.618 2
74.620 1
74.623 1
74.625 1
74.627 1
74.630 2
74.632 2
74.635 1
74.637 1
74.640 1
74.642 1
74.645 1
74.647 1
74.650 0
74.652 1
74.655 1
74.657 1
74.660 1
74.662 1
74.665 1
74.667 1
74.669 2
74.672 2
74.674 3
74.677 4
74.679 3
74.682 4
74.684 4
74.687 3
74.689 3
74.692 3
74.694 3
74.697 3
74.699 3
74.702 2
74.704 2
74.707 2
74.709 1
74.711 1
74.714 1
74.716 1
74.719 1
74.721 0
74.724 -0
74.726 -1
74.729 -0
74.731 -1
74.734 -0
74.736 0
74.739 0
74.741 0
74.744 0
74.746 0
74.748 -0
74.751 -0
74.753 -0
74.756 0
74.758 0
74.761 1
74.763 1
74.766 1
74.768 1
74.771 1
74.773 1
74.776 1
74.778 2
74.781 2
74.783 2
74.786 2
74.788 2
74.790 2
74.793 2
74.795 2
74.798 1
74.800 1
74.803 0
74.805 -0
74.808 0
74.810 1
74.813 -0
74.815 -0
74.818 -0
74.820 -1
74.823 -0
74.825 -1
74.828 -1
74.830 -1
74.832 -1
74.835 -1
74.837 -1
74.840 -1
74.842 -0
74.845 0
74.847 0
74.850 -0
74.852 -0
74.855 -1
74.857 -1
74.860 -1
74.862 -1
74.865 -1
74.867 -1
74.870 -1
74.872 -1
74.874 -0
74.877 -1
74.879 -1
74.882 -0
74.884 -0
74.887 -0
74.889 0
74.892 0
74.894 1
74.897 2
74.899 2
74.902 1
74.904 2
74.907 2
74.909 1
74.912 1
74.914 1
74.916 1
74.919 1
74.921 2
74.924 2
74.926 2
74.929 2
74.931 3
74.934 3
74.936 3
74.939 3
74.941 3
74.944 3
74.946 3
74.949 4
74.951 4
74.954 4
74.956 4
74.959 4
74.961 4
74.963 4
74.966 4
74.968 4
74.971 4
74.973 4
74.976 4
74.978 5
74.981 4
74.983 4
74.986 5
74.988 4
74.991 4
74.993 4
74.996 4
74.998 4
75.001 3
75.003 3
75.005 3
75.008 4
75.010 4
75.013 3
75.015 3
75.018 4
75.020 3
75.023 3
75.025 3
75.028 3
75.030 3
75.033 4
75.035 4
75.038 3
75.040 3
75.043 2
75.045 2
75.048 1
75.050 1
75.052 1
75.055 1
75.057 1
75.060 1
75.062 1
75.065 1
75.067 1
75.070 1
75.072 0
75.075 1
75.077 0
75.080 -0
75.082 0
75.085 -0
75.087 -1
75.090 -0
75.092 -0
75.094 -1
75.097 -1
75.099 -1
75.102 -1
75.104 -0
75.107 -0
75.109 -1
75.112 -1
75.114 0
75.117 1
75.119 2
75.122 2
75.124 2
75.127 3
75.129 3
75.132 3
75.134 3
75.137 3
75.139 2
75.141 3
75.144 3
75.146 3
75.149 3
75.151 2
75.154 2
75.156 2
75.159 2
75.161 2
75.164 2
75.166 2
75.169 2
75.171 2
75.174 2
75.176 2
75.179 2
75.181 2
75.184 1
75.186 1
75.188 1
75.191 1
75.193 2
75.196 2
75.198 2
75.201 3
75.203 3
75.206 3
75.208 3
75.211 3
75.213 4
75.216 4
75.218 4
75.221 4
75.223 5
75.226 6
75.228 6
75.231 5
75.233 5
75.236 5
75.238 6
75.240 5
75.243 5
75.245 5
75.248 5
75.250 5
75.253 5
75.255 5
75.258 5
75.260 5
75.263 5
75.265 5
75.268 5
75.270 5
75.273 5
75.275 4
75.278 4
75.280 4
75.283 3
75.285 4
75.287 3
75.290 3
75.292 3
75.295 3
75.297 3
75.300 3
75.302 3
75.305 4
75.307 4
75.310 3
75.312 4
75.315 4
75.317 3
75.320 3
75.322 3
75.325 3
75.327 3
75.330 3
75.332 2
75.334 2
75.337 3
75.339 3
75.342 2
75.344 3
75.347 3
75.349 3
75.352 3
75.354 3
75.357 3
75.359 4
75.362 3
75.364 3
75.367 3
75.369 4
75.372 4
75.374 4
75.377 4
75.379 4
75.382 5
75.384 5
75.386 5
75.389 4
75.391 4
75.394 4
75.396 4
75.399 4
75.401 4
75.404 4
75.406 4
75.409 4
75.411 5
75.414 4
75.416 5
75.419 5
75.421 5
75.424 5
75.426 4
75.429 4
75.431 4
75.434 4
75.436 4
75.438 5
75.441 5
75.443 4
75.446 5
75.448 5
75.451 5
75.453 4
75.456 4
75.458 4
75.461 4
75.463 4
75.466 3
75.468 3
75.471 4
75.473 3
75.476 3
75.478 3
75.481 3
75.483 3
75.486 3
75.488 2
75.490 2
75.493 2
75.495 1
75.498 1
75.500 0
75.503 -0
75.505 -1
75.508 -0
75.510 -0
75.513 0
75.515 -0
75.518 0
75.520 0
75.523 1
75.525 1
75.528 1
75.530 0
75.533 -0
75.535 0
75.538 0
75.540 0
75.543 1
75.545 2
75.547 1
75.550 2
75.552 2
75.555 2
75.557 2
75.560 2
75.562 2
75.565 2
75.567 2
75.570 2
75.572 2
75.575 2
75.577 2
75.580 3
75.582 4
75.585 4
75.587 4
75.590 4
75.592 4
75.595 4
75.597 4
75.599 4
75.602 4
75.604 4
75.607 3
75.609 4
75.612 5
75.614 5
75.617 5
75.619 5
75.622 5
75.624 5
75.627 5
75.629 5
75.632 5
75.634 5
75.637 5
75.639 5
75.642 4
75.644 4
75.647 4
75.649 5
75.652 4
75.654 4
75.656 4
75.659 3
75.661 3
75.664 3
75.666 3
75.669 3
75.671 2
75.674 2
75.676 3
75.679 3
75.681 3
75.684 3
75.686 4
75.689 4
75.691 4
75.694 4
75.696 4
75.699 4
75.701 4
75.704 4
75.706 4
75.709 4
75.711 3
75.713 3
75.716 4
75.718 3
75.721 4
75.723 4
75.726 3
75.728 3
75.731 2
75.733 2
75.736 2
75.738 2
75.741 2
75.743 2
75.746 2
75.748 1
75.751 1
75.753 1
75.756 1
75.758 1
75.761 1
75.763 -0
75.766 -1
75.768 -0
75.771 -0
75.773 0
75.775 0
75.778 1
75.780 1
75.783 2
75.785 2
75.788 2
75.790 3
75.793 3
75.795 3
75.798 3
75.800 3
75.803 3
75.805 3
75.808 3
75.810 4
75.813 4
75.815 4
75.818 4
75.820 4
75.823 4
75.825 4
75.828 3
75.830 3
75.832 3
75.835 3
75.837 3
75.840 3
75.842 3
75.845 3
75.847 3
75.850 3
75.852 3
75.855 3
75.857 3
75.860 3
75.862 3
75.865 3
75.867 3
75.870 3
75.872 3
75.875 3
75.877 3
75.880 3
75.882 4
75.885 4
75.887 4
75.890 4
75.892 5
75.895 4
75.897 4
75.899 4
75.902 4
75.904 4
75.907 4
75.909 4
75.912 3
75.914 4
75.917 4
75.919 4
75.922 4
75.924 4
75.927 3
75.929 3
75.932 2
75.934 2
75.937 2
75.939 2
75.942 1
75.944 1
75.947 1
75.949 1
75.952 1
75.954 1
75.957 -0
75.959 -0
75.961 0
75.964 0
75.966 0
75.969 0
75.971 0
75.974 0
75.976 1
75.979 1
75.981 2
75.984 2
75.986 1
75.989 2
75.991 2
75.994 2
75.996 3
75.999 3
76.001 3
76.004 3
76.006 3
76.009 3
76.011 3
76.014 4
76.016 4
76.019 4
76.021 4
76.024 4
76.026 5
76.028 5
76.031 5
76.033 5
76.036 5
76.038 5
76.041 5
76.043 5
76.046 5
76.048 5
76.051 5
76.053 4
76.056 4
76.058 5
76.061 5
76.063 5
76.066 5
76.068 5
76.071 5
76.073 4
76.076 4
76.078 4
76.081 3
76.083 4
76.086 4
76.088 4
76.091 3
76.093 3
76.095 3
76.098 2
76.100 2
76.103 2
76.105 1
76.108 1
76.110 1
76.113 1
76.115 1
76.118 0
76.120 -0
76.123 -0
76.125 0
76.128 -0
76.130 -1
76.133 -1
76.135 -1
76.138 -1
76.140 -0
76.143 -1
76.145 0
76.148 0
76.150 -0
76.153 -0
76.155 -0
76.158 -1
76.160 -1
76.163 -0
76.165 -0
76.167 1
76.170 1
76.172 2
76.175 3
76.177 3
76.180 4
76.182 4
76.185 4
76.187 4
76.190 5
76.192 5
76.195 5
76.197 6
76.200 6
76.202 5
76.205 5
76.207 6
76.210 5
76.212 5
76.215 5
76.217 5
76.220 6
76.222 6
76.225 6
76.227 6
76.230 5
76.232 5
76.235 5
76.237 5
76.240 4
76.242 4
76.244 4
76.247 3
76.249 3
76.252 3
76.254 3
76.257 2
76.259 2
76.262 1
76.264 1
76.267 1
76.269 1
76.272 1
76.274 1
76.277 1
76.279 1
76.282 1
76.284 2
76.287 2
76.289 2
76.292 1
76.294 2
76.297 1
76.299 1
76.302 1
76.304 1
76.307 1
76.309 1
76.312 1
76.314 1
76.317 1
76.319 1
76.321 2
76.324 2
76.326 2
76.329 3
76.331 2
76.334 3
76.336 2
76.339 2
76.341 2
76.344 2
76.346 3
76.349 3
76.351 3
76.354 3
76.356 3
76.359 2
76.361 2
76.364 2
76.366 2
76.369 2
76.371 1
76.374 1
76.376 1
76.379 0
76.381 0
76.384 0
76.386 0
76.389 -0
76.391 0
76.394 0
76.396 0
76.399 -0
76.401 0
76.403 -0
76.406 0
76.408 1
76.411 1
76.413 1
76.416 1
76.418 1
76.421 1
76.423 1
76.426 1
76.428 2
76.431 2
76.433 2
76.436 2
76.438 2
76.441 2
76.443 2
76.446 2
76.448 3
76.451 3
76.453 4
76.456 4
76.458 4
76.461 3
76.463 4
76.466 4
76.468 4
76.471 3
76.473 2
76.476 2
76.478 1
76.481 1
76.483 1
76.486 1
76.488 1
76.490 1
76.493 1
76.495 1
76.498 1
76.500 1
76.503 1
76.505 2
76.508 2
76.510 2
76.513 2
76.515 3
76.518 3
76.520 3
76.523 3
76.525 3
76.528 3
76.530 3
76.533 4
76.535 4
76.538 4
76.540 4
76.543 4
76.545 4
76.548 4
76.550 3
76.553 3
76.555 4
76.558 3
76.560 3
76.563 4
76.565 3
76.568 3
76.570 3
76.573 3
76.575 3
76.578 3
76.580 3
76.582 2
76.585 2
76.587 2
76.590 3
76.592 3
76.595 3
76.597 2
76.600 3
76.602 2
76.605 3
76.607 3
76.610 3
76.612 3
76.615 3
76.617 3
76.620 3
76.622 3
76.625 3
76.627 2
76.630 2
76.632 2
76.635 2
76.637 2
76.640 1
76.642 1
76.645 1
76.647 0
76.650 0
76.652 0
76.655 0
76.657 -0
76.660 0
76.662 -0
76.665 -1
76.667 -0
76.670 0
76.672 -0
76.675 -0
76.677 0
76.679 0
76.682 1
76.684 1
76.687 1
76.689 2
76.692 2
76.694 2
76.697 3
76.699 3
76.702 3
76.704 3
76.707 3
76.709 3
76.712 3
76.714 3
76.717 3
76.719 4
76.722 4
76.724 4
76.727 4
76.729 4
76.732 4
76.734 4
76.737 4
76.739 3
76.742 3
76.744 3
76.747 3
76.749 4
76.752 3
76.754 3
76.757 3
76.759 3
76.762 2
76.764 3
76.767 3
76.769 2
76.772 2
76.774 2
76.777 2
76.779 2
76.782 3
76.784 3
76.786 3
76.789 3
76.791 2
76.794 2
76.796 2
76.799 2
76.801 2
76.804 3
76.806 2
76.809 2
76.811 2
76.814 2
76.816 2
76.819 1
76.821 1
76.824 2
76.826 2
76.829 2
76.831 2
76.834 2
76.836 2
76.839 1
76.841 1
76.844 1
76.846 0
76.849 1
76.851 0
76.854 0
76.856 0
76.859 0
76.861 1
76.864 0
76.866 0
76.869 1
76.871 1
76.874 1
76.876 1
76.879 2
76.881 2
76.884 2
76.886 3
76.889 3
76.891 4
76.894 4
76.896 4
76.898 3
76.901 3
76.903 2
76.906 2
76.908 2
76.911 2
76.913 2
76.916 2
76.918 1
76.921 1
76.923 1
76.926 1
76.928 1
76.931 1
76.933 -1
76.936 -0
76.938 -0
76.941 -1
76.943 -1
76.946 -1
76.948 -2
76.951 -2
76.953 -1
76.956 -1
76.958 -1
76.961 -1
76.963 -1
76.966 -1
76.968 -0
76.971 -1
76.973 -1
76.976 -1
76.978 -0
76.981 1
76.983 1
76.986 1
76.988 2
76.991 3
76.993 4
76.996 4
76.998 4
77.001 4
77.003 4
77.006 4
77.008 4
77.011 5
77.013 5
77.016 5
77.018 5
77.021 5
77.023 5
77.026 5
77.028 5
77.030 4
77.033 4
77.035 4
77.038 4
77.040 4
77.043 4
77.045 3
77.048 3
77.050 3
77.053 3
77.055 3
77.058 3
77.060 2
77.063 3
77.065 2
77.068 2
77.070 1
77.073 2
77.075 1
77.078 -0
77.080 -0
77.083 -1
77.085 -1
77.088 -0
77.090 -0
77.093 0
77.095 1
77.098 1
77.100 2
77.103 2
77.105 2
77.108 2
77.110 2
77.113 2
77.115 3
77.118 3
77.120 3
77.123 3
77.125 3
77.128 3
77.130 3
77.133 3
77.135 3
77.138 4
77.140 3
77.143 3
77.145 3
77.148 3
77.150 3
77.153 3
77.155 3
77.158 3
77.160 2
77.163 2
77.165 2
77.168 3
77.170 3
77.173 3
77.175 3
77.177 3
77.180 3
77.182 3
77.185 3
77.187 2
77.190 2
77.192 2
77.195 2
77.197 3
77.200 3
77.202 4
77.205 4
77.207 4
77.210 4
77.212 5
77.215 4
77.217 4
77.220 5
77.222 5
77.225 5
77.227 4
77.230 5
77.232 4
77.235 4
77.237 4
77.240 4
77.242 4
77.245 4
77.247 3
77.250 3
77.252 3
77.255 2
77.257 2
77.260 2
77.262 2
77.265 2
77.267 2
77.270 2
77.272 2
77.275 2
77.277 3
77.280 3
77.282 3
77.285 3
77.287 3
77.290 3
77.292 2
77.295 2
77.297 3
77.300 2
77.302 2
77.305 3
77.307 2
77.310 3
77.312 3
77.315 3
77.317 3
77.320 2
77.322 2
77.325 2
77.327 2
77.330 3
77.332 3
77.335 3
77.337 3
77.340 3
77.342 3
77.345 4
77.347 4
77.350 4
77.352 4
77.355 4
77.357 4
77.359 4
77.362 4
77.364 5
77.367 4
77.369 4
77.372 5
77.374 4
77.377 5
77.379 5
77.382 4
77.384 4
77.387 5
77.389 4
77.392 4
77.394 4
77.397 4
77.399 4
77.402 4
77.404 4
77.407 4
77.409 4
77.412 3
77.414 3
77.417 3
77.419 2
77.422 2
77.424 2
77.427 1
77.429 1
77.432 1
77.434 1
77.437 1
77.439 1
77.442 1
77.444 1
77.447 2
77.449 2
77.452 2
77.454 2
77.457 2
77.459 2
77.462 2
77.464 1
77.467 1
77.469 2
77.472 2
77.474 2
77.477 1
77.479 1
77.482 1
77.484 1
77.487 1
77.489 2
77.492 2
77.494 2
77.497 2
77.499 2
77.502 2
77.504 2
77.507 2
77.509 2
77.512 2
77.514 2
77.517 2
77.519 1
77.522 1
77.524 1
77.527 2
77.529 1
77.532 1
77.534 1
77.537 2
77.539 2
77.542 2
77.544 2
77.547 2
77.549 2
77.552 2
77.554 2
77.557 2
77.559 2
77.562 1
77.564 2
77.567 1
77.569 1
77.572 1
77.574 1
77.577 1
77.579 1
77.582 1
77.584 1
77.587 2
77.589 2
77.592 2
77.594 2
77.597 2
77.599 2
77.602 3
77.604 4
77.607 3
77.609 3
77.611 4
77.614 4
77.616 4
77.619 4
77.621 4
77.624 5
77.626 5
77.629 5
77.631 5
77.634 5
77.636 5
77.639 5
77.641 5
77.644 4
77.646 5
77.649 5
77.651 4
77.654 4
77.656 4
77.659 3
77.661 3
77.664 3
77.666 2
77.669 2
77.671 2
77.674 2
77.676 2
77.679 2
77.681 1
77.684 1
77.686 1
77.689 1
77.691 1
77.694 1
77.696 1
77.699 1
77.701 1
77.704 1
77.706 1
77.709 2
77.711 2
77.714 2
77.716 2
77.719 2
77.721 2
77.724 2
77.726 2
77.729 2
77.731 2
77.734 2
77.736 2
77.739 2
77.741 2
77.744 2
77.746 2
77.749 1
77.751 1
77.754 1
77.756 0
77.759 1
77.761 1
77.764 1
77.766 0
77.769 0
77.771 -0
77.774 -0
77.776 0
77.779 0
77.781 0
77.784 -0
77.786 -0
77.789 -0
77.791 0
77.794 -0
77.796 -1
77.799 -1
77.801 -1
77.804 -1
77.806 -0
77.809 -1
77.811 -0
77.814 0
77.816 -0
77.819 -0
77.821 -0
77.824 -0
77.826 -0
77.829 -1
77.831 -1
77.834 -0
77.836 -0
77.839 -0
77.841 -0
77.844 -0
77.846 -1
77.849 -1
77.851 -0
77.854 -1
77.856 -0
77.859 -1
77.861 -1
77.864 -1
77.866 -1
77.869 -1
77.871 -0
77.874 -0
77.876 -0
77.879 -0
77.881 -0
77.884 -0
77.886 0
77.889 0
77.891 0
77.894 0
77.896 0
77.899 0
77.901 1
77.904 1
77.906 1
77.909 1
77.911 1
77.914 2
77.916 2
77.919 3
77.921 3
77.924 3
77.926 4
77.929 4
77.931 3
77.934 4
77.936 4
77.939 4
77.941 4
77.944 5
77.946 5
77.949 5
77.951 5
77.954 5
77.956 4
77.959 3
77.961 3
77.964 2
77.966 2
77.969 3
77.971 3
77.974 2
77.976 2
77.979 3
77.981 3
77.984 3
77.986 2
77.989 2
77.991 1
77.994 2
77.996 1
77.999 1
78.001 1
78.004 0
78.006 1
78.009 1
78.011 1
78.014 1
78.016 1
78.019 2
78.021 1
78.024 2
78.026 2
78.029 3
78.031 3
78.034 2
78.036 3
78.039 3
78.041 3
78.044 4
78.046 4
78.049 4
78.051 4
78.054 4
78.056 4
78.059 5
78.061 4
78.064 4
78.066 4
78.069 3
78.071 3
78.074 3
78.076 3
78.079 3
78.081 3
78.084 3
78.086 3
78.089 3
78.091 2
78.094 2
78.096 2
78.099 2
78.101 1
78.104 1
78.106 1
78.109 2
78.111 2
78.114 2
78.116 2
78.119 2
78.121 3
78.124 2
78.126 2
78.129 2
78.131 2
78.134 2
78.136 2
78.139 2
78.141 2
78.144 2
78.146 2
78.149 2
78.151 2
78.154 2
78.156 2
78.159 2
78.161 1
78.164 2
78.166 1
78.169 1
78.171 1
78.174 1
78.176 1
78.179 2
78.181 2
78.184 1
78.186 1
78.189 2
78.191 2
78.194 2
78.196 2
78.199 3
78.201 3
78.204 2
78.206 2
78.209 3
78.211 4
78.214 3
78.216 4
78.219 4
78.221 4
78.224 5
78.226 5
78.229 5
78.231 4
78.234 4
78.236 4
78.239 5
78.241 5
78.244 5
78.246 5
78.249 5
78.251 4
78.254 4
78.256 4
78.259 4
78.261 5
78.264 4
78.266 4
78.269 4
78.271 4
78.274 4
78.276 3
78.279 4
78.281 3
78.284 4
78.286 4
78.289 4
78.291 4
78.294 4
78.296 4
78.299 5
78.301 5
78.304 5
78.306 5
78.309 5
78.311 4
78.314 5
78.316 4
78.319 3
78.321 3
78.324 3
78.326 3
78.329 3
78.331 3
78.334 2
78.336 3
78.339 3
78.341 3
78.344 2
78.346 3
78.349 2
78.351 3
78.354 3
78.356 2
78.359 3
78.361 2
78.364 1
78.366 1
78.369 2
78.371 1
78.374 2
78.376 2
78.379 1
78.381 1
78.384 1
78.386 1
78.389 1
78.391 1
78.394 1
78.396 1
78.399 2
78.401 1
78.404 1
78.406 2
78.409 2
78.411 3
78.414 3
78.416 2
78.419 2
78.422 2
78.424 1
78.427 1
78.429 1
78.432 1
78.434 0
78.437 1
78.439 1
78.442 2
78.444 2
78.447 2
78.449 2
78.452 2
78.454 2
78.457 2
78.459 2
78.462 3
78.464 3
78.467 3
78.469 3
78.472 3
78.474 3
78.477 2
78.479 3
78.482 3
78.484 3
78.487 3
78.489 4
78.492 3
78.494 3
78.497 4
78.499 4
78.502 4
78.504 3
78.507 3
78.509 3
78.512 3
78.514 3
78.517 4
78.519 4
78.522 3
78.524 3
78.527 3
78.529 2
78.532 2
78.534 2
78.537 1
78.539 1
78.542 1
78.544 -0
78.547 -0
78.549 -0
78.552 -0
78.554 -0
78.557 -0
78.559 -1
78.562 -0
78.564 -1
78.567 0
78.569 0
78.572 1
78.574 0
78.577 1
78.579 1
78.582 0
78.584 1
78.587 1
78.589 1
78.592 2
78.594 2
78.597 2
78.599 2
78.602 2
78.604 2
78.607 3
78.609 3
78.612 3
78.614 3
78.617 3
78.619 3
78.622 3
78.624 3
78.627 3
78.629 3
78.632 3
78.634 3
78.637 2
78.639 3
78.642 2
78.644 2
78.647 1
78.649 1
78.652 0
78.654 0
78.657 -0
78.659 -1
78.662 -0
78.664 -1
78.667 -0
78.669 0
78.672 -0
78.674 -0
78.677 -0
78.680 -1
78.682 -1
78.685 -1
78.687 -2
78.690 -2
78.692 -1
78.695 -1
78.697 -1
78.700 -1
78.702 -1
78.705 -1
78.707 -0
78.710 -0
78.712 0
78.715 1
78.717 1
78.720 1
78.722 1
78.725 1
78.727 1
78.730 2
78.732 1
78.735 2
78.737 3
78.740 2
78.742 3
78.745 3
78.747 3
78.750 3
78.752 2
78.755 2
78.757 2
78.760 2
78.762 2
78.765 3
78.767 3
78.770 2
78.772 3
78.775 3
78.777 3
78.780 3
78.782 3
78.785 2
78.787 3
78.790 3
78.792 2
78.795 2
78.797 3
78.800 2
78.802 2
78.805 3
78.807 3
78.810 3
78.812 3
78.815 3
78.817 4
78.820 4
78.822 4
78.825 4
78.827 4
78.830 4
78.832 4
78.835 3
78.837 3
78.840 4
78.842 4
78.845 4
78.847 3
78.850 4
78.852 4
78.855 4
78.857 4
78.860 4
78.863 4
78.865 4
78.868 4
78.870 4
78.873 4
78.875 3
78.878 3
78.880 3
78.883 3
78.885 3
78.888 3
78.890 2
78.893 2
78.895 2
78.898 1
78.900 1
78.903 1
78.905 0
78.908 -0
78.910 -1
78.913 -1
78.915 -1
78.918 -1
78.920 -1
78.923 -0
78.925 -0
78.928 -0
78.930 1
78.933 0
78.935 -0
78.938 0
78.940 0
78.943 0
78.945 1
78.948 1
78.950 1
78.953 1
78.955 2
78.958 2
78.960 2
78.963 3
78.965 3
78.968 4
78.970 4
78.973 4
78.975 4
78.978 4
78.980 4
78.983 4
78.985 4
78.988 4
78.990 4
78.993 4
78.995 4
78.998 3
79.000 3
79.003 3
79.005 2
79.008 2
79.011 1
79.013 1
79.016 1
79.018 1
79.021 1
79.023 2
79.026 1
79.028 2
79.031 2
79.033 2
79.036 2
79.038 2
79.041 1
79.043 2
79.046 1
79.048 1
79.051 1
79.053 1
79.056 0
79.058 1
79.061 1
79.063 1
79.066 2
79.068 1
79.071 1
79.073 1
79.076 1
79.078 1
79.081 1
79.083 0
79.086 0
79.088 1
79.091 1
79.093 1
79.096 2
79.098 2
79.101 2
79.103 2
79.106 2
79.108 2
79.111 2
79.113 2
79.116 2
79.118 3
79.121 3
79.123 3
79.126 3
79.128 3
79.131 3
79.133 4
79.136 4
79.139 4
79.141 4
79.144 4
79.146 3
79.149 4
79.151 3
79.154 3
79.156 2
79.159 2
79.161 2
79.164 2
79.166 2
79.169 2
79.171 2
79.174 2
79.176 3
79.179 3
79.181 3
79.184 2
79.186 2
79.189 2
79.191 2
79.194 2
79.196 2
79.199 2
79.201 3
79.204 3
79.206 3
79.209 3
79.211 3
79.214 2
79.216 3
79.219 3
79.221 3
79.224 3
79.226 3
79.229 3
79.231 3
79.234 3
79.236 2
79.239 3
79.241 3
79.244 3
79.246 4
79.249 4
79.251 4
79.254 4
79.257 4
79.259 3
79.262 4
79.264 4
79.267 3
79.269 3
79.272 3
79.274 3
79.277 3
79.279 4
79.282 4
79.284 4
79.287 4
79.289 4
79.292 5
79.294 4
79.297 4
79.299 4
79.302 4
79.304 4
79.307 4
79.309 4
79.312 4
79.314 4
79.317 3
79.319 2
79.322 2
79.324 2
79.327 1
79.329 1
79.332 1
79.334 1
79.337 1
79.339 1
79.342 0
79.344 0
79.347 1
79.349 -0
79.352 0
79.354 -0
79.357 -1
79.359 -0
79.362 -0
79.365 -1
79.367 -1
79.370 -1
79.372 -1
79.375 -1
79.377 -0
79.380 -1
79.382 -1
79.385 -0
79.387 -0
79.390 -0
79.392 0
79.395 0
79.397 0
79.400 1
79.402 1
79.405 1
79.407 0
79.410 1
79.412 1
79.415 1
79.417 1
79.420 2
79.422 2
79.425 2
79.427 2
79.430 3
79.432 2
79.435 3
79.437 3
79.440 3
79.442 3
79.445 4
79.447 4
79.450 4
79.452 4
79.455 4
79.457 4
79.460 4
79.463 3
79.465 3
79.468 3
79.470 3
79.473 3
79.475 4
79.478 4
79.480 4
79.483 4
79.485 4
79.488 4
79.490 4
79.493 3
79.495 3
79.498 3
79.500 3
79.503 3
79.505 2
79.508 2
79.510 2
79.513 1
79.515 1
79.518 1
79.520 -0
79.523 -1
79.525 -1
79.528 -0
79.530 -0
79.533 0
79.535 0
79.538 0
79.540 1
79.543 1
79.545 1
79.548 1
79.550 1
79.553 1
79.556 2
79.558 1
79.561 2
79.563 2
79.566 2
79.568 2
79.571 2
79.573 2
79.576 2
79.578 2
79.581 2
79.583 2
79.586 3
79.588 3
79.591 3
79.593 2
79.596 3
79.598 3
79.601 3
79.603 3
79.606 2
79.608 2
79.611 3
79.613 2
79.616 2
79.618 1
79.621 1
79.623 1
79.626 1
79.628 1
79.631 1
79.633 1
79.636 1
79.638 1
79.641 1
79.644 1
79.646 1
79.649 2
79.651 2
79.654 2
79.656 2
79.659 2
79.661 2
79.664 2
79.666 2
79.669 2
79.671 2
79.674 1
79.676 2
79.679 3
79.681 2
79.684 2
79.686 2
79.689 2
79.691 3
79.694 4
79.696 4
79.699 4
79.701 4
79.704 4
79.706 4
79.709 4
79.711 4
79.714 4
79.716 3
79.719 3
79.722 4
79.724 4
79.727 4
79.729 3
79.732 3
79.734 3
79.737 4
79.739 4
79.742 4
79.744 4
79.747 4
79.749 4
79.752 4
79.754 3
79.757 3
79.759 3
79.762 4
79.764 3
79.767 3
79.769 3
79.772 3
79.774 3
79.777 2
79.779 2
79.782 1
79.784 1
79.787 1
79.789 2
79.792 1
79.794 1
79.797 1
79.799 1
79.802 1
79.805 1
79.807 1
79.810 1
79.812 0
79.815 -0
79.817 -1
79.820 -1
79.822 -1
79.825 -2
79.827 -2
79.830 -2
79.832 -2
79.835 -2
79.837 -1
79.840 -1
79.842 -1
79.845 -1
79.847 -1
79.850 -0
79.852 -0
79.855 0
79.857 1
79.860 1
79.862 1
79.865 2
79.867 1
79.870 1
79.872 1
79.875 2
79.878 2
79.880 2
79.883 2
79.885 3
79.888 3
79.890 2
79.893 2
79.895 2
79.898 2
79.900 2
79.903 2
79.905 2
79.908 1
79.910 2
79.913 2
79.915 2
79.918 2
79.920 2
79.923 1
79.925 1
79.928 0
79.930 -0
79.933 -1
79.935 -1
79.938 -0
79.940 -1
79.943 -0
79.945 -0
79.948 -0
79.951 1
79.953 0
79.956 1
79.958 1
79.961 1
79.963 1
79.966 2
79.968 2
79.971 2
79.973 2
79.976 1
79.978 1
79.981 2
79.983 1
79.986 2
79.988 2
79.991 2
79.993 2
79.996 2
79.998 2
80.001 3
80.003 3
80.006 3
80.008 3
80.011 2
80.013 2
80.016 2
80.019 1
80.021 1
80.024 1
80.026 1
80.029 1
80.031 1
80.034 1
80.036 0
80.039 0
80.041 0
80.044 -0
80.046 0
80.049 0
80.051 -0
80.054 -0
80.056 -0
80.059 0
80.061 0
80.064 1
80.066 0
80.069 1
80.071 1
80.074 -0
80.076 1
80.079 1
80.081 1
80.084 0
80.087 0
80.089 1
80.092 1
80.094 1
80.097 1
80.099 1
80.102 1
80.104 1
80.107 1
80.109 1
80.112 1
80.114 1
80.117 2
80.119 1
80.122 1
80.124 1
80.127 1
80.129 1
80.132 1
80.134 1
80.137 1
80.139 2
80.142 2
80.144 2
80.147 2
80.149 1
80.152 1
80.155 1
80.157 1
80.160 1
80.162 1
80.165 0
80.167 -0
80.170 0
80.172 -0
80.175 0
80.177 0
80.180 0
80.182 0
80.185 1
80.187 0
80.190 1
80.192 1
80.195 1
80.197 1
80.200 1
80.202 1
80.205 1
80.207 2
80.210 1
80.212 2
80.215 2
80.218 2
80.220 2
80.223 3
80.225 3
80.228 3
80.230 3
80.233 3
80.235 2
80.238 3
80.240 3
80.243 3
80.245 2
80.248 2
80.250 3
80.253 3
80.255 3
80.258 3
80.260 3
80.263 2
80.265 2
80.268 2
80.270 2
80.273 2
80.275 2
80.278 1
80.281 2
80.283 2
80.286 2
80.288 2
80.291 3
80.293 3
80.296 2
80.298 2
80.301 2
80.303 2
80.306 2
80.308 2
80.311 2
80.313 3
80.316 3
80.318 3
80.321 3
80.323 3
80.326 3
80.328 3
80.331 2
80.333 3
80.336 3
80.339 3
80.341 3
80.344 4
80.346 3
80.349 4
80.351 4
80.354 3
80.356 3
80.359 3
80.361 3
80.364 3
80.366 3
80.369 3
80.371 3
80.374 2
80.376 2
80.379 2
80.381 2
80.384 2
80.386 2
80.389 2
80.391 2
80.394 2
80.397 2
80.399 2
80.402 3
80.404 3
80.407 3
80.409 3
80.412 3
80.414 3
80.417 3
80.419 3
80.422 2
80.424 3
80.427 4
80.429 4
80.432 3
80.434 3
80.437 3
80.439 3
80.442 3
80.444 3
80.447 3
80.449 4
80.452 3
80.455 3
80.457 3
80.460 2
80.462 2
80.465 2
80.467 1
80.470 1
80.472 1
80.475 -1
80.477 -0
80.480 -0
80.482 -1
80.485 -1
80.487 -2
80.490 -2
80.492 -2
80.495 -1
80.497 -2
80.500 -2
80.502 -2
80.505 -2
80.507 -1
80.510 -0
80.513 0
80.515 0
80.518 0
80.520 -0
80.523 0
80.525 1
80.528 1
80.530 1
80.533 2
80.535 1
80.538 2
80.540 2
80.543 1
80.545 2
80.548 2
80.550 2
80.553 3
80.555 3
80.558 2
80.560 3
80.563 3
80.566 3
80.568 2
80.571 2
80.573 2
80.576 1
80.578 1
80.581 1
80.583 1
80.586 1
80.588 1
80.591 1
80.593 2
80.596 1
80.598 1
80.601 1
80.603 1
80.606 1
80.608 1
80.611 1
80.613 1
80.616 2
80.619 3
80.621 3
80.624 4
80.626 4
80.629 4
80.631 4
80.634 3
80.636 4
80.639 5
80.641 5
80.644 5
80.646 5
80.649 5
80.651 5
80.654 5
80.656 4
80.659 5
80.661 5
80.664 4
80.666 4
80.669 4
80.672 3
80.674 4
80.677 4
80.679 3
80.682 3
80.684 3
80.687 2
80.689 2
80.692 2
80.694 1
80.697 2
80.699 2
80.702 2
80.704 2
80.707 2
80.709 2
80.712 2
80.714 2
80.717 2
80.719 2
80.722 3
80.725 3
80.727 3
80.730 4
80.732 4
80.735 3
80.737 3
80.740 3
80.742 4
80.745 3
80.747 3
80.750 4
80.752 4
80.755 3
80.757 3
80.760 3
80.762 3
80.765 3
80.767 3
80.770 3
80.772 3
80.775 3
80.778 2
80.780 2
80.783 3
80.785 2
80.788 1
80.790 2
80.793 1
80.795 1
80.798 1
80.800 1
80.803 1
80.805 1
80.808 -0
80.810 0
80.813 0
80.815 0
80.818 1
80.820 1
80.823 1
80.826 1
80.828 1
80.831 1
80.833 1
80.836 2
80.838 1
80.841 2
80.843 1
80.846 1
80.848 2
80.851 2
80.853 1
80.856 2
80.858 2
80.861 2
80.863 2
80.866 2
80.868 2
80.871 3
80.874 3
80.876 4
80.879 4
80.881 5
80.884 5
80.886 4
80.889 5
80.891 4
80.894 5
80.896 5
80.899 5
80.901 5
80.904 5
80.906 6
80.909 6
80.911 6
80.914 5
80.916 5
80.919 5
80.922 4
80.924 5
80.927 5
80.929 4
80.932 5
80.934 5
80.937 4
80.939 5
80.942 4
80.944 3
80.947 3
80.949 3
80.952 2
80.954 3
80.957 2
80.959 2
80.962 1
80.964 1
80.967 -0
80.970 -0
80.972 -0
80.975 -1
80.977 -1
80.980 -1
80.982 -2
80.985 -1
80.987 -1
80.990 -0
80.992 -0
80.995 -0
80.997 -0
81.000 0
81.002 0
81.005 0
81.007 0
81.010 1
81.012 1
81.015 1
81.018 2
81.020 2
81.023 2
81.025 2
81.028 2
81.030 2
81.033 2
81.035 2
81.038 2
81.040 3
81.043 3
81.045 3
81.048 3
81.050 3
81.053 3
81.055 2
81.058 2
81.061 2
81.063 3
81.066 3
81.068 2
81.071 3
81.073 2
81.076 2
81.078 2
81.081 1
81.083 1
81.086 1
81.088 0
81.091 1
81.093 1
81.096 0
81.098 1
81.101 1
81.103 1
81.106 1
81.109 1
81.111 0
81.114 1
81.116 0
81.119 -0
81.121 0
81.124 1
81.126 -0
81.129 0
81.131 0
81.134 0
81.136 0
81.139 1
81.141 0
81.144 0
81.146 1
81.149 0
81.152 0
81.154 0
81.157 0
81.159 -0
81.162 -1
81.164 -1
81.167 -1
81.169 -1
81.172 -1
81.174 -1
81.177 -1
81.179 -1
81.182 -0
81.184 -0
81.187 -0
81.189 -0
81.192 -0
81.195 -0
81.197 -0
81.200 0
81.202 0
81.205 0
81.207 0
81.210 -0
81.212 -1
81.215 0
81.217 0
81.220 1
81.222 1
81.225 1
81.227 1
81.230 1
81.232 2
81.235 2
81.238 3
81.240 2
81.243 3
81.245 3
81.248 3
81.250 4
81.253 4
81.255 4
81.258 3
81.260 3
81.263 3
81.265 3
81.268 3
81.270 3
81.273 3
81.275 2
81.278 2
81.281 3
81.283 3
81.286 3
81.288 2
81.291 2
81.293 1
81.296 1
81.298 1
81.301 1
81.303 1
81.306 1
81.308 1
81.311 1
81.313 1
81.316 0
81.318 -0
81.321 -1
81.324 -2
81.326 -1
81.329 -1
81.331 -1
81.334 -0
81.336 -0
81.339 -1
81.341 0
81.344 1
81.346 1
81.349 1
81.351 1
81.354 0
81.356 0
81.359 1
81.361 1
81.364 1
81.367 0
81.369 -0
81.372 -0
81.374 -0
81.377 -0
81.379 0
81.382 0
81.384 0
81.387 0
81.389 1
81.392 0
81.394 0
81.397 0
81.399 0
81.402 0
81.405 0
81.407 0
81.410 1
81.412 1
81.415 0
81.417 1
81.420 1
81.422 2
81.425 2
81.427 2
81.430 1
81.432 1
81.435 1
81.437 1
81.440 2
81.442 2
81.445 2
81.448 2
81.450 3
81.453 3
81.455 3
81.458 3
81.460 3
81.463 3
81.465 3
81.468 2
81.470 3
81.473 3
81.475 2
81.478 2
81.480 1
81.483 1
81.486 1
81.488 1
81.491 1
81.493 2
81.496 2
81.498 2
81.501 2
81.503 2
81.506 2
81.508 2
81.511 2
81.513 2
81.516 2
81.518 2
81.521 1
81.523 2
81.526 2
81.529 2
81.531 2
81.534 3
81.536 3
81.539 3
81.541 3
81.544 2
81.546 3
81.549 3
81.551 3
81.554 2
81.556 3
81.559 2
81.561 3
81.564 4
81.567 3
81.569 3
81.572 4
81.574 4
81.577 4
81.579 4
81.582 3
81.584 4
81.587 3
81.589 3
81.592 3
81.594 4
81.597 3
81.599 4
81.602 4
81.605 3
81.607 4
81.610 4
81.612 3
81.615 4
81.617 3
81.620 2
81.622 3
81.625 2
81.627 1
81.630 2
81.632 2
81.635 2
81.637 3
81.640 3
81.643 3
81.645 2
81.648 1
81.650 1
81.653 0
81.655 1
81.658 1
81.660 1
81.663 1
81.665 1
81.668 1
81.670 1
81.673 1
81.675 1
81.678 1
81.681 1
81.683 1
81.686 2
81.688 2
81.691 3
81.693 2
81.696 2
81.698 2
81.701 2
81.703 2
81.706 3
81.708 3
81.711 4
81.713 4
81.716 4
81.719 4
81.721 4
81.724 4
81.726 3
81.729 4
81.731 4
81.734 3
81.736 3
81.739 4
81.741 4
81.744 4
81.746 5
81.749 5
81.751 5
81.754 5
81.757 4
81.759 4
81.762 4
81.764 4
81.767 4
81.769 4
81.772 4
81.774 4
81.777 4
81.779 4
81.782 4
81.784 4
81.787 4
81.789 4
81.792 4
81.795 3
81.797 4
81.800 4
81.802 4
81.805 4
81.807 3
81.810 3
81.812 3
81.815 2
81.817 2
81.820 3
81.822 3
81.825 4
81.827 4
81.830 4
81.833 3
81.835 3
81.838 3
81.840 3
81.843 3
81.845 3
81.848 2
81.850 2
81.853 3
81.855 3
81.858 3
81.860 3
81.863 3
81.866 3
81.868 3
81.871 2
81.873 2
81.876 3
81.878 3
81.881 3
81.883 3
81.886 2
81.888 3
81.891 2
81.893 2
81.896 2
81.898 2
81.901 2
81.904 2
81.906 2
81.909 1
81.911 0
81.914 1
81.916 0
81.919 0
81.921 0
81.924 -0
81.926 0
81.929 0
81.931 -0
81.934 0
81.936 1
81.939 1
81.942 1
81.944 1
81.947 1
81.949 1
81.952 1
81.954 1
81.957 0
81.959 -0
81.962 -1
81.964 -1
81.967 -1
81.969 -1
81.972 -1
81.975 -1
81.977 -1
81.980 -2
81.982 -2
81.985 -2
81.987 -1
81.990 -2
81.992 -2
81.995 -2
81.997 -2
82.000 -2
82.002 -1
82.005 -1
82.008 -2
82.010 -2
82.013 -1
82.015 -1
82.018 -1
82.020 -1
82.023 -1
82.025 -0
82.028 -0
82.030 -0
82.033 0
82.035 0
82.038 0
82.040 0
82.043 -0
82.046 -0
82.048 0
82.051 1
82.053 1
82.056 1
82.058 2
82.061 2
82.063 1
82.066 1
82.068 1
82.071 0
82.073 1
82.076 1
82.079 1
82.081 1
82.084 1
82.086 1
82.089 1
82.091 2
82.094 2
82.096 2
82.099 2
82.101 2
82.104 2
82.106 2
82.109 2
82.112 3
82.114 3
82.117 3
82.119 3
82.122 3
82.124 3
82.127 2
82.129 2
82.132 2
82.134 2
82.137 1
82.139 1
82.142 1
82.144 -0
82.147 -0
82.150 -1
82.152 -1
82.155 -1
82.157 -1
82.160 -2
82.162 -1
82.165 -1
82.167 -2
82.170 -2
82.172 -1
82.175 -1
82.177 -1
82.180 -1
82.183 -2
82.185 -2
82.188 -1
82.190 -1
82.193 -1
82.195 -1
82.198 -1
82.200 -1
82.203 -1
82.205 -1
82.208 -1
82.210 -1
82.213 -1
82.216 -1
82.218 -1
82.221 -0
82.223 1
82.226 0
82.228 1
82.231 2
82.233 2
82.236 2
82.238 2
82.241 2
82.243 2
82.246 3
82.249 4
82.251 4
82.254 4
82.256 4
82.259 3
82.261 4
82.264 3
82.266 4
82.269 4
82.271 3
82.274 3
82.276 3
82.279 4
82.282 3
82.284 3
82.287 3
82.289 2
82.292 2
82.294 2
82.297 1
82.299 2
82.302 1
82.304 1
82.307 1
82.309 0
82.312 0
82.315 0
82.317 0
82.320 -0
82.322 -0
82.325 -0
82.327 -0
82.330 0
82.332 0
82.335 0
82.337 1
82.340 1
82.342 1
82.345 1
82.348 2
82.350 1
82.353 2
82.355 2
82.358 2
82.360 2
82.363 2
82.365 2
82.368 2
82.370 1
82.373 1
82.376 2
82.378 2
82.381 1
82.383 2
82.386 1
82.388 1
82.391 1
82.393 1
82.396 0
82.398 1
82.401 1
82.403 1
82.406 1
82.409 1
82.411 1
82.414 1
82.416 1
82.419 0
82.421 1
82.424 1
82.426 1
82.429 1
82.431 1
82.434 0
82.436 1
82.439 1
82.442 1
82.444 2
82.447 2
82.449 2
82.452 2
82.454 2
82.457 2
82.459 2
82.462 3
82.464 3
82.467 3
82.469 3
82.472 3
82.475 3
82.477 4
82.480 4
82.482 4
82.485 5
82.487 5
82.490 5
82.492 5
82.495 5
82.497 6
82.500 6
82.503 6
82.505 6
82.508 6
82.510 5
82.513 5
82.515 5
82.518 5
82.520 4
82.523 5
82.525 4
82.528 5
82.530 5
82.533 4
82.536 3
82.538 3
82.541 3
82.543 3
82.546 4
82.548 4
82.551 4
82.553 4
82.556 3
82.558 3
82.561 3
82.564 3
82.566 3
82.569 3
82.571 3
82.574 3
82.576 3
82.579 3
82.581 3
82.584 3
82.586 3
82.589 3
82.591 3
82.594 3
82.597 2
82.599 2
82.602 2
82.604 2
82.607 2
82.609 2
82.612 2
82.614 2
82.617 2
82.619 1
82.622 1
82.625 0
82.627 1
82.630 1
82.632 1
82.635 2
82.637 2
82.640 2
82.642 1
82.645 2
82.647 2
82.650 1
82.652 2
82.655 2
82.658 3
82.660 4
82.663 4
82.665 3
82.668 3
82.670 3
82.673 3
82.675 3
82.678 3
82.680 4
82.683 4
82.686 3
82.688 4
82.691 4
82.693 3
82.696 3
82.698 2
82.701 1
82.703 1
82.706 1
82.708 1
82.711 1
82.713 2
82.716 2
82.719 2
82.721 2
82.724 2
82.726 3
82.729 3
82.731 3
82.734 3
82.736 3
82.739 2
82.741 3
82.744 3
82.747 3
82.749 3
82.752 3
82.754 3
82.757 3
82.759 3
82.762 3
82.764 4
82.767 4
82.769 4
82.772 5
82.775 5
82.777 4
82.780 4
82.782 3
82.785 3
82.787 3
82.790 3
82.792 3
82.795 3
82.797 2
82.800 2
82.803 1
82.805 2
82.808 2
82.810 2
82.813 2
82.815 1
82.818 2
82.820 2
82.823 1
82.825 2
82.828 2
82.830 1
82.833 1
82.836 1
82.838 0
82.841 0
82.843 1
82.846 0
82.848 0
82.851 1
82.853 1
82.856 1
82.858 1
82.861 1
82.864 1
82.866 1
82.869 0
82.871 1
82.874 1
82.876 1
82.879 1
82.881 1
82.884 1
82.886 2
82.889 2
82.892 1
82.894 1
82.897 1
82.899 0
82.902 1
82.904 1
82.907 1
82.909 2
82.912 2
82.914 2
82.917 2
82.920 2
82.922 2
82.925 2
82.927 2
82.930 1
82.932 1
82.935 1
82.937 1
82.940 1
82.942 1
82.945 1
82.948 1
82.950 2
82.953 2
82.955 3
82.958 3
82.960 4
82.963 4
82.965 4
82.968 3
82.970 3
82.973 3
82.976 3
82.978 4
82.981 4
82.983 4
82.986 5
82.988 5
82.991 5
82.993 5
82.996 5
82.998 5
83.001 5
83.004 5
83.006 4
83.009 4
83.011 4
83.014 4
83.016 4
83.019 4
83.021 3
83.024 3
83.026 2
83.029 2
83.032 1
83.034 1
83.037 1
83.039 1
83.042 1
83.044 1
83.047 1
83.049 1
83.052 0
83.054 1
83.057 1
83.060 1
83.062 1
83.065 1
83.067 1
83.070 1
83.072 1
83.075 1
83.077 1
83.080 1
83.082 1
83.085 1
83.088 2
83.090 3
83.093 3
83.095 4
83.098 3
83.100 4
83.103 4
83.105 4
83.108 4
83.110 3
83.113 3
83.116 4
83.118 3
83.121 3
83.123 3
83.126 2
83.128 2
83.131 2
83.133 2
83.136 1
83.138 1
83.141 1
83.144 2
83.146 2
83.149 2
83.151 1
83.154 1
83.156 1
83.159 1
83.161 0
83.164 -0
83.166 -0
83.169 0
83.172 -0
83.174 -1
83.177 -1
83.179 -1
83.182 -2
83.184 -2
83.187 -2
83.189 -1
83.192 -1
83.194 -0
83.197 0
83.200 0
83.202 0
83.205 0
83.207 1
83.210 1
83.212 1
83.215 1
83.217 1
83.220 1
83.222 1
83.225 1
83.228 1
83.230 1
83.233 2
83.235 1
83.238 1
83.240 2
83.243 2
83.245 3
83.248 3
83.251 3
83.253 3
83.256 3
83.258 3
83.261 4
83.263 4
83.266 3
83.268 3
83.271 3
83.273 3
83.276 3
83.279 3
83.281 3
83.284 2
83.286 2
83.289 1
83.291 1
83.294 1
83.296 1
83.299 1
83.301 1
83.304 1
83.307 1
83.309 1
83.312 1
83.314 1
83.317 2
83.319 2
83.322 2
83.324 2
83.327 2
83.330 3
83.332 3
83.335 3
83.337 3
83.340 3
83.342 4
83.345 3
83.347 4
83.350 3
83.352 3
83.355 3
83.358 3
83.360 3
83.363 4
83.365 3
83.368 4
83.370 3
83.373 3
83.375 3
83.378 4
83.380 3
83.383 4
83.386 4
83.388 4
83.391 4
83.393 4
83.396 4
83.398 4
83.401 3
83.403 3
83.406 3
83.409 3
83.411 2
83.414 2
83.416 2
83.419 1
83.421 2
83.424 3
83.426 3
83.429 3
83.431 4
83.434 4
83.437 4
83.439 3
83.442 4
83.444 4
83.447 4
83.449 4
83.452 4
83.454 4
83.457 4
83.459 4
83.462 4
83.465 3
83.467 3
83.470 3
83.472 3
83.475 3
83.477 2
83.480 2
83.482 2
83.485 3
83.488 2
83.490 2
83.493 3
83.495 3
83.498 2
83.500 3
83.503 2
83.505 2
83.508 1
83.510 1
83.513 1
83.516 0
83.518 -0
83.521 -1
83.523 -1
83.526 -1
83.528 -1
83.531 -1
83.533 -1
83.536 -0
83.539 0
83.541 -0
83.544 0
83.546 1
83.549 1
83.551 1
83.554 2
83.556 2
83.559 3
83.561 3
83.564 4
83.567 5
83.569 5
83.572 5
83.574 6
83.577 6
83.579 6
83.582 6
83.584 7
83.587 7
83.590 7
83.592 8
83.595 7
83.597 8
83.600 8
83.602 8
83.605 8
83.607 8
83.610 7
83.613 7
83.615 7
83.618 7
83.620 7
83.623 6
83.625 6
83.628 6
83.630 6
83.633 5
83.635 6
83.638 5
83.641 5
83.643 5
83.646 5
83.648 4
83.651 4
83.653 4
83.656 3
83.658 3
83.661 2
83.664 1
83.666 1
83.669 1
83.671 1
83.674 0
83.676 0
83.679 -0
83.681 -1
83.684 -1
83.686 -2
83.689 -2
83.692 -2
83.694 -2
83.697 -2
83.699 -1
83.702 -1
83.704 -1
83.707 -1
83.709 -1
83.712 -1
83.715 -0
83.717 -0
83.720 -1
83.722 -0
83.725 0
83.727 1
83.730 1
83.732 1
83.735 1
83.738 2
83.740 2
83.743 3
83.745 3
83.748 3
83.750 3
83.753 3
83.755 3
83.758 2
83.760 2
83.763 1
83.766 1
83.768 1
83.771 0
83.773 0
83.776 0
83.778 -1
83.781 -0
83.783 -0
83.786 -1
83.789 -1
83.791 -1
83.794 -1
83.796 -1
83.799 -1
83.801 -1
83.804 -0
83.806 0
83.809 0
83.812 1
83.814 1
83.817 1
83.819 2
83.822 1
83.824 0
83.827 1
83.829 1
83.832 1
83.835 2
83.837 2
83.840 3
83.842 3
83.845 3
83.847 2
83.850 3
83.852 3
83.855 3
83.857 3
83.860 3
83.863 3
83.865 4
83.868 4
83.870 4
83.873 3
83.875 3
83.878 3
83.880 3
83.883 3
83.886 3
83.888 2
83.891 3
83.893 3
83.896 2
83.898 3
83.901 3
83.903 3
83.906 2
83.909 2
83.911 2
83.914 2
83.916 2
83.919 2
83.921 2
83.924 1
83.926 1
83.929 1
83.932 0
83.934 0
83.937 -0
83.939 -1
83.942 -1
83.944 0
83.947 -0
83.949 0
83.952 0
83.955 0
83.957 0
83.960 0
83.962 0
83.965 -0
83.967 1
83.970 1
83.972 2
83.975 2
83.978 2
83.980 3
83.983 2
83.985 2
83.988 2
83.990 2
83.993 1
83.995 2
83.998 2
84.000 2
84.003 2
84.006 2
84.008 3
84.011 2
84.013 2
84.016 3
84.018 3
84.021 3
84.023 3
84.026 4
84.029 4
84.031 4
84.034 4
84.036 4
84.039 4
84.041 4
84.044 4
84.046 4
84.049 4
84.052 4
84.054 3
84.057 4
84.059 4
84.062 4
84.064 4
84.067 3
84.069 3
84.072 2
84.075 2
84.077 2
84.080 2
84.082 2
84.085 2
84.087 2
84.090 2
84.092 2
84.095 2
84.098 2
84.100 2
84.103 2
84.105 2
84.108 3
84.110 3
84.113 4
84.115 4
84.118 4
84.121 4
84.123 4
84.126 5
84.128 5
84.131 5
84.133 5
84.136 5
84.138 5
84.141 5
84.144 6
84.146 5
84.149 5
84.151 5
84.154 4
84.156 4
84.159 4
84.161 3
84.164 3
84.167 3
84.169 3
84.172 2
84.174 2
84.177 1
84.179 1
84.182 -0
84.184 -1
84.187 -1
84.190 -1
84.192 -0
84.195 -1
84.197 -1
84.200 -1
84.202 -1
84.205 -0
84.207 -1
84.210 -0
84.213 -0
84.215 -0
84.218 0
84.220 0
84.223 -0
84.225 1
84.228 1
84.230 1
84.233 1
84.236 1
84.238 1
84.241 2
84.243 2
84.246 1
84.248 2
84.251 2
84.253 2
84.256 2
84.259 2
84.261 2
84.264 2
84.266 2
84.269 2
84.271 2
84.274 2
84.276 1
84.279 2
84.282 2
84.284 2
84.287 2
84.289 2
84.292 2
84.294 2
84.297 2
84.300 2
84.302 2
84.305 3
84.307 2
84.310 2
84.312 2
84.315 2
84.317 2
84.320 2
84.323 3
84.325 2
84.328 3
84.330 2
84.333 2
84.335 2
84.338 1
84.340 1
84.343 1
84.346 1
84.348 1
84.351 1
84.353 1
84.356 1
84.358 1
84.361 0
84.363 0
84.366 0
84.369 0
84.371 -0
84.374 -0
84.376 -1
84.379 -0
84.381 -0
84.384 -1
84.386 -1
84.389 -1
84.392 -1
84.394 -0
84.397 -0
84.399 -1
84.402 -0
84.404 -0
84.407 -0
84.409 -0
84.412 -0
84.415 -0
84.417 -0
84.420 0
84.422 0
84.425 0
84.427 2
84.430 2
84.432 3
84.435 2
84.438 2
84.440 3
84.443 3
84.445 2
84.448 3
84.450 3
84.453 2
84.456 3
84.458 3
84.461 3
84.463 4
84.466 4
84.468 4
84.471 4
84.473 4
84.476 4
84.479 4
84.481 5
84.484 4
84.486 4
84.489 4
84.491 3
84.494 3
84.496 3
84.499 3
84.502 3
84.504 3
84.507 2
84.509 2
84.512 2
84.514 1
84.517 1
84.519 1
84.522 0
84.525 0
84.527 0
84.530 -0
84.532 -0
84.535 -0
84.537 -0
84.540 0
84.543 0
84.545 1
84.548 1
84.550 0
84.553 0
84.555 0
84.558 -0
84.560 -1
84.563 0
84.566 0
84.568 -0
84.571 -1
84.573 -0
84.576 -0
84.578 -0
84.581 -0
84.583 -1
84.586 -0
84.589 -0
84.591 -1
84.594 -1
84.596 -1
84.599 -1
84.601 -1
84.604 -0
84.607 -1
84.609 -1
84.612 -1
84.614 -1
84.617 -1
84.619 -1
84.622 -2
84.624 -1
84.627 -1
84.630 -1
84.632 -1
84.635 -1
84.637 -1
84.640 -0
84.642 1
84.645 1
84.647 1
84.650 1
84.653 1
84.655 2
84.658 2
84.660 2
84.663 2
84.665 2
84.668 2
84.671 2
84.673 2
84.676 2
84.678 3
84.681 3
84.683 3
84.686 3
84.688 3
84.691 3
84.694 3
84.696 3
84.699 3
84.701 3
84.704 4
84.706 4
84.709 4
84.711 4
84.714 5
84.717 5
84.719 5
84.722 4
84.724 3
84.727 4
84.729 3
84.732 4
84.735 4
84.737 4
84.740 5
84.742 5
84.745 5
84.747 5
84.750 5
84.752 5
84.755 5
84.758 4
84.760 4
84.763 4
84.765 4
84.768 3
84.770 3
84.773 3
84.776 3
84.778 2
84.781 2
84.783 2
84.786 2
84.788 2
84.791 3
84.793 3
84.796 3
84.799 3
84.801 3
84.804 3
84.806 3
84.809 3
84.811 4
84.814 3
84.816 4
84.819 4
84.822 4
84.824 5
84.827 5
84.829 4
84.832 4
84.834 4
84.837 4
84.840 3
84.842 4
84.845 3
84.847 3
84.850 3
84.852 3
84.855 4
84.857 3
84.860 3
84.863 2
84.865 2
84.868 2
84.870 2
84.873 1
84.875 1
84.878 1
84.881 0
84.883 -1
84.886 -1
84.888 -1
84.891 -1
84.893 -0
84.896 -1
84.898 -1
84.901 -0
84.904 0
84.906 -0
84.909 0
84.911 0
84.914 0
84.916 0
84.919 1
84.922 1
84.924 1
84.927 2
84.929 2
84.932 2
84.934 3
84.937 3
84.939 3
84.942 3
84.945 3
84.947 3
84.950 3
84.952 3
84.955 3
84.957 3
84.960 3
84.963 3
84.965 3
84.968 4
84.970 4
84.973 4
84.975 3
84.978 3
84.980 3
84.983 4
84.986 4
84.988 3
84.991 3
84.993 3
84.996 3
84.998 3
85.001 4
85.004 4
85.006 3
85.009 3
85.011 3
85.014 2
85.016 2
85.019 2
85.021 1
85.024 1
85.027 2
85.029 2
85.032 2
85.034 3
85.037 3
85.039 3
85.042 3
85.045 3
85.047 2
85.050 2
85.052 2
85.055 2
85.057 2
85.060 1
85.063 1
85.065 1
85.068 0
85.070 1
85.073 0
85.075 -0
85.078 -1
85.080 -0
85.083 -0
85.086 -0
85.088 -0
85.091 -0
85.093 0
85.096 1
85.098 1
85.101 1
85.104 1
85.106 1
85.109 1
85.111 2
85.114 1
85.116 2
85.119 2
85.121 1
85.124 1
85.127 2
85.129 1
85.132 2
85.134 2
85.137 2
85.139 2
85.142 4
85.145 4
85.147 5
85.150 5
85.152 4
85.155 4
85.157 3
85.160 3
85.163 3
85.165 3
85.168 3
85.170 4
85.173 4
85.175 3
85.178 3
85.180 3
85.183 2
85.186 2
85.188 3
85.191 2
85.193 2
85.196 1
85.198 1
85.201 1
85.204 1
85.206 1
85.209 2
85.211 1
85.214 1
85.216 1
85.219 2
85.222 1
85.224 2
85.227 2
85.229 2
85.232 2
85.234 2
85.237 2
85.239 2
85.242 2
85.245 1
85.247 1
85.250 1
85.252 1
85.255 2
85.257 3
85.260 2
85.263 2
85.265 2
85.268 1
85.270 1
85.273 1
85.275 1
85.278 1
85.281 1
85.283 0
85.286 0
85.288 1
85.291 0
85.293 0
85.296 0
85.298 -0
85.301 0
85.304 -1
85.306 -0
85.309 -0
85.311 0
85.314 -0
85.316 0
85.319 2
85.322 1
85.324 2
85.327 2
85.329 2
85.332 3
85.334 3
85.337 3
85.340 3
85.342 4
85.345 3
85.347 4
85.350 4
85.352 4
85.355 4
85.358 4
85.360 4
85.363 4
85.365 4
85.368 4
85.370 4
85.373 3
85.375 3
85.378 3
85.381 3
85.383 2
85.386 2
85.388 2
85.391 1
85.393 2
85.396 2
85.399 1
85.401 1
85.404 1
85.406 1
85.409 1
85.411 1
85.414 0
85.417 0
85.419 1
85.422 1
85.424 1
85.427 1
85.429 1
85.432 1
85.435 2
85.437 2
85.440 1
85.442 2
85.445 1
85.447 1
85.450 2
85.452 1
85.455 1
85.458 2
85.460 1
85.463 2
85.465 2
85.468 1
85.470 1
85.473 1
85.476 1
85.478 1
85.481 1
85.483 1
85.486 1
85.488 1
85.491 1
85.494 1
85.496 1
85.499 1
85.501 1
85.504 1
85.506 1
85.509 1
85.512 1
85.514 1
85.517 1
85.519 1
85.522 1
85.524 1
85.527 1
85.530 1
85.532 1
85.535 2
85.537 2
85.540 1
85.542 1
85.545 1
85.547 2
85.550 2
85.553 1
85.555 1
85.558 1
85.560 1
85.563 1
85.565 1
85.568 1
85.571 1
85.573 1
85.576 1
85.578 1
85.581 1
85.583 1
85.586 1
85.589 1
85.591 1
85.594 1
85.596 2
85.599 2
85.601 2
85.604 2
85.607 2
85.609 2
85.612 2
85.614 2
85.617 3
85.619 3
85.622 3
85.625 3
85.627 4
85.630 3
85.632 3
85.635 3
85.637 3
85.640 3
85.643 3
85.645 3
85.648 4
85.650 3
85.653 3
85.655 3
85.658 3
85.661 3
85.663 3
85.666 4
85.668 3
85.671 3
85.673 3
85.676 3
85.678 3
85.681 2
85.684 2
85.686 2
85.689 2
85.691 1
85.694 1
85.696 1
85.699 1
85.702 1
85.704 1
85.707 1
85.709 2
85.712 2
85.714 2
85.717 2
85.720 2
85.722 2
85.725 3
85.727 4
85.730 3
85.732 4
85.735 3
85.738 3
85.740 4
85.743 4
85.745 4
85.748 5
85.750 5
85.753 5
85.756 5
85.758 6
85.761 5
85.763 6
85.766 6
85.768 6
85.771 6
85.774 7
85.776 6
85.779 6
85.781 7
85.784 6
85.786 6
85.789 6
85.792 5
85.794 5
85.797 5
85.799 4
85.802 3
85.804 3
85.807 2
85.810 2
85.812 2
85.815 1
85.817 2
85.820 1
85.822 1
85.825 1
85.828 1
85.830 -0
85.833 -1
85.835 -1
85.838 -1
85.840 -1
85.843 -1
85.846 -2
85.848 -2
85.851 -2
85.853 -2
85.856 -2
85.858 -2
85.861 -2
85.864 -2
85.866 -1
85.869 -2
85.871 -2
85.874 -1
85.876 -1
85.879 -1
85.882 -0
85.884 -0
85.887 -0
85.889 0
85.892 0
85.894 0
85.897 -0
85.900 0
85.902 1
85.905 0
85.907 1
85.910 0
85.912 1
85.915 1
85.918 1
85.920 2
85.923 1
85.925 2
85.928 2
85.930 2
85.933 3
85.936 4
85.938 3
85.941 4
85.943 4
85.946 5
85.948 5
85.951 5
85.954 5
85.956 5
85.959 5
85.961 5
85.964 5
85.966 6
85.969 6
85.972 6
85.974 5
85.977 5
85.979 5
85.982 5
85.984 4
85.987 4
85.990 4
85.992 3
85.995 3
85.997 3
86.000 3
86.002 3
86.005 2
86.008 2
86.010 2
86.013 2
86.015 2
86.018 2
86.020 2
86.023 1
86.026 1
86.028 1
86.031 1
86.033 2
86.036 1
86.038 1
86.041 1
86.044 1
86.046 1
86.049 2
86.051 2
86.054 3
86.056 3
86.059 4
86.062 4
86.064 3
86.067 3
86.069 2
86.072 3
86.074 2
86.077 2
86.080 3
86.082 2
86.085 1
86.087 1
86.090 1
86.092 1
86.095 1
86.098 1
86.100 0
86.103 1
86.105 1
86.108 -0
86.110 0
86.113 0
86.116 0
86.118 1
86.121 1
86.123 1
86.126 2
86.128 3
86.131 3
86.134 3
86.136 3
86.139 3
86.141 3
86.144 3
86.146 3
86.149 3
86.152 3
86.154 3
86.157 4
86.159 4
86.162 4
86.165 5
86.167 6
86.170 5
86.172 6
86.175 6
86.177 5
86.180 6
86.183 6
86.185 5
86.188 5
86.190 5
86.193 5
86.195 5
86.198 4
86.201 3
86.203 3
86.206 4
86.208 4
86.211 3
86.213 3
86.216 2
86.219 2
86.221 2
86.224 2
86.226 2
86.229 2
86.231 2
86.234 3
86.237 3
86.239 3
86.242 3
86.244 3
86.247 2
86.249 2
86.252 2
86.255 1
86.257 2
86.260 2
86.262 1
86.265 1
86.267 2
86.270 2
86.273 2
86.275 2
86.278 2
86.280 3
86.283 3
86.286 3
86.288 4
86.291 5
86.293 5
86.296 5
86.298 5
86.301 4
86.304 4
86.306 4
86.309 4
86.311 4
86.314 3
86.316 3
86.319 3
86.322 4
86.324 3
86.327 3
86.329 3
86.332 2
86.334 3
86.337 2
86.340 2
86.342 2
86.345 2
86.347 2
86.350 2
86.352 2
86.355 1
86.358 1
86.360 1
86.363 1
86.365 1
86.368 2
86.370 1
86.373 0
86.376 1
86.378 -0
86.381 0
86.383 1
86.386 0
86.389 1
86.391 1
86.394 1
86.396 2
86.399 2
86.401 2
86.404 3
86.407 4
86.409 3
86.412 3
86.414 3
86.417 3
86.419 4
86.422 4
86.425 3
86.427 4
86.430 4
86.432 4
86.435 4
86.437 4
86.440 4
86.443 4
86.445 4
86.448 4
86.450 4
86.453 4
86.455 3
86.458 4
86.461 4
86.463 4
86.466 4
86.468 4
86.471 4
86.474 3
86.476 3
86.479 3
86.481 2
86.484 3
86.486 3
86.489 1
86.492 1
86.494 1
86.497 1
86.499 1
86.502 1
86.504 0
86.507 0
86.510 1
86.512 0
86.515 1
86.517 0
86.520 1
86.522 1
86.525 1
86.528 1
86.530 1
86.533 1
86.535 1
86.538 1
86.541 2
86.543 2
86.546 2
86.548 3
86.551 3
86.553 3
86.556 3
86.559 3
86.561 3
86.564 2
86.566 2
86.569 3
86.571 3
86.574 3
86.577 3
86.579 3
86.582 3
86.584 3
86.587 3
86.589 3
86.592 2
86.595 2
86.597 1
86.600 2
86.602 1
86.605 1
86.608 1
86.610 0
86.613 0
86.615 -0
86.618 -1
86.620 -1
86.623 -1
86.626 -1
86.628 -1
86.631 -1
86.633 -2
86.636 -2
86.638 -1
86.641 -2
86.644 -1
86.646 -1
86.649 -2
86.651 -1
86.654 -1
86.657 -2
86.659 -1
86.662 -1
86.664 -1
86.667 -1
86.669 -1
86.672 -1
86.675 -1
86.677 -2
86.680 -2
86.682 -2
86.685 -1
86.687 -2
86.690 -1
86.693 -2
86.695 -2
86.698 -2
86.700 -2
86.703 -2
86.705 -2
86.708 -1
86.711 -1
86.713 -1
86.716 -0
86.718 -0
86.721 -1
86.724 -1
86.726 -1
86.729 -0
86.731 0
86.734 0
86.736 1
86.739 2
86.742 2
86.744 2
86.747 2
86.749 2
86.752 3
86.754 4
86.757 4
86.760 4
86.762 4
86.765 4
86.767 3
86.770 4
86.773 3
86.775 3
86.778 4
86.780 4
86.783 4
86.785 5
86.788 4
86.791 4
86.793 4
86.796 3
86.798 4
86.801 3
86.803 3
86.806 4
86.809 4
86.811 4
86.814 4
86.816 5
86.819 4
86.822 5
86.824 5
86.827 5
86.829 4
86.832 4
86.834 4
86.837 4
86.840 4
86.842 3
86.845 4
86.847 4
86.850 4
86.853 4
86.855 4
86.858 3
86.860 2
86.863 2
86.865 2
86.868 2
86.871 2
86.873 1
86.876 1
86.878 1
86.881 1
86.883 1
86.886 0
86.889 1
86.891 0
86.894 0
86.896 0
86.899 0
86.902 0
86.904 0
86.907 -0
86.909 1
86.912 -0
86.914 1
86.917 0
86.920 1
86.922 1
86.925 1
86.927 1
86.930 1
86.932 1
86.935 1
86.938 1
86.940 1
86.943 1
86.945 1
86.948 1
86.951 1
86.953 1
86.956 1
86.958 0
86.961 1
86.963 0
86.966 -0
86.969 -0
86.971 -0
86.974 -1
86.976 -1
86.979 -0
86.982 -1
86.984 -0
86.987 -0
86.989 -0
86.992 0
86.994 1
86.997 1
87.000 0
87.002 -0
87.005 -0
87.007 -0
87.010 -1
87.013 -1
87.015 -0
87.018 -1
87.020 -1
87.023 -0
87.025 0
87.028 -0
87.031 0
87.033 1
87.036 1
87.038 1
87.041 0
87.043 0
87.046 1
87.049 1
87.051 0
87.054 1
87.056 1
87.059 1
87.062 1
87.064 1
87.067 1
87.069 1
87.072 2
87.074 2
87.077 2
87.080 2
87.082 2
87.085 2
87.087 2
87.090 1
87.093 2
87.095 2
87.098 3
87.100 2
87.103 3
87.105 2
87.108 2
87.111 2
87.113 1
87.116 1
87.118 1
87.121 1
87.124 1
87.126 1
87.129 1
87.131 1
87.134 1
87.136 1
87.139 2
87.142 1
87.144 1
87.147 1
87.149 1
87.152 0
87.155 0
87.157 -0
87.160 -1
87.162 -0
87.165 0
87.167 -0
87.170 -0
87.173 0
87.175 0
87.178 1
87.180 1
87.183 1
87.185 1
87.188 1
87.191 0
87.193 0
87.196 -0
87.198 -1
87.201 -1
87.204 -1
87.206 -1
87.209 -0
87.211 0
87.214 -0
87.216 -1
87.219 -0
87.222 -0
87.224 -1
87.227 -1
87.229 -1
87.232 -0
87.235 -0
87.237 -0
87.240 -0
87.242 -1
87.245 -1
87.247 -0
87.250 0
87.253 -0
87.255 0
87.258 1
87.260 1
87.263 2
87.266 2
87.268 2
87.271 2
87.273 3
87.276 3
87.278 3
87.281 4
87.284 4
87.286 4
87.289 5
87.291 5
87.294 6
87.297 6
87.299 6
87.302 5
87.304 5
87.307 4
87.309 4
87.312 4
87.315 4
87.317 4
87.320 4
87.322 3
87.325 3
87.328 3
87.330 2
87.333 2
87.335 1
87.338 1
87.341 1
87.343 0
87.346 0
87.348 0
87.351 -0
87.353 -1
87.356 -1
87.359 -1
87.361 -1
87.364 -1
87.366 -1
87.369 -2
87.372 -2
87.374 -2
87.377 -1
87.379 -1
87.382 -1
87.384 -1
87.387 -1
87.390 -1
87.392 -1
87.395 -0
87.397 -0
87.400 1
87.403 1
87.405 2
87.408 1
87.410 2
87.413 2
87.415 2
87.418 2
87.421 1
87.423 1
87.426 1
87.428 2
87.431 2
87.434 2
87.436 2
87.439 3
87.441 2
87.444 2
87.446 1
87.449 1
87.452 2
87.454 1
87.457 2
87.459 1
87.462 2
87.465 1
87.467 2
87.470 1
87.472 2
87.475 1
87.477 1
87.480 -0
87.483 -0
87.485 -0
87.488 0
87.490 1
87.493 1
87.496 2
87.498 2
87.501 2
87.503 2
87.506 2
87.509 2
87.511 3
87.514 3
87.516 3
87.519 4
87.521 4
87.524 4
87.527 4
87.529 4
87.532 5
87.534 5
87.537 5
87.540 5
87.542 5
87.545 5
87.547 5
87.550 5
87.552 5
87.555 4
87.558 4
87.560 3
87.563 3
87.565 3
87.568 3
87.571 3
87.573 3
87.576 3
87.578 2
87.581 2
87.584 2
87.586 2
87.589 1
87.591 2
87.594 1
87.596 2
87.599 2
87.602 2
87.604 3
87.607 3
87.609 2
87.612 3
87.615 3
87.617 3
87.620 3
87.622 3
87.625 3
87.627 4
87.630 4
87.633 4
87.635 5
87.638 5
87.640 5
87.643 6
87.646 6
87.648 6
87.651 6
87.653 6
87.656 5
87.659 6
87.661 6
87.664 6
87.666 6
87.669 6
87.671 5
87.674 5
87.677 5
87.679 5
87.682 5
87.684 4
87.687 4
87.690 4
87.692 3
87.695 3
87.697 3
87.700 2
87.703 2
87.705 1
87.708 1
87.710 1
87.713 0
87.715 0
87.718 -1
87.721 -1
87.723 -1
87.726 -1
87.728 -2
87.731 -1
87.734 -1
87.736 -1
87.739 -1
87.741 -1
87.744 0
87.747 0
87.749 0
87.752 1
87.754 1
87.757 1
87.759 1
87.762 2
87.765 1
87.767 2
87.770 1
87.772 2
87.775 2
87.778 2
87.780 3
87.783 3
87.785 4
87.788 4
87.791 4
87.793 4
87.796 4
87.798 3
87.801 4
87.803 4
87.806 3
87.809 3
87.811 3
87.814 2
87.816 2
87.819 2
87.822 2
87.824 3
87.827 2
87.829 2
87.832 2
87.835 2
87.837 3
87.840 3
87.842 3
87.845 4
87.847 4
87.850 4
87.853 5
87.855 5
87.858 4
87.860 4
87.863 5
87.866 4
87.868 4
87.871 4
87.873 4
87.876 4
87.879 4
87.881 4
87.884 4
87.886 4
87.889 3
87.891 4
87.894 4
87.897 3
87.899 4
87.902 3
87.904 3
87.907 2
87.910 1
87.912 1
87.915 1
87.917 0
87.920 -0
87.923 -1
87.925 -1
87.928 -1
87.930 -1
87.933 -1
87.935 -1
87.938 -1
87.941 -1
87.943 -2
87.946 -2
87.948 -2
87.951 -3
87.954 -3
87.956 -2
87.959 -2
87.961 -3
87.964 -2
87.967 -2
87.969 -2
87.972 -2
87.974 -2
87.977 -2
87.979 -2
87.982 -2
87.985 -1
87.987 -1
87.990 -1
87.992 -0
87.995 -0
87.998 -1
88.000 -0
88.003 1
88.005 1
88.008 1
88.011 2
88.013 2
88.016 2
88.018 2
88.021 2
88.024 3
88.026 3
88.029 3
88.031 3
88.034 3
88.036 3
88.039 3
88.042 3
88.044 4
88.047 4
88.049 4
88.052 3
88.055 3
88.057 3
88.060 3
88.062 4
88.065 4
88.068 4
88.070 4
88.073 5
88.075 4
88.078 5
88.081 4
88.083 4
88.086 3
88.088 4
88.091 3
88.093 4
88.096 4
88.099 3
88.101 3
88.104 3
88.106 3
88.109 3
88.112 3
88.114 3
88.117 4
88.119 4
88.122 4
88.125 4
88.127 4
88.130 5
88.132 5
88.135 5
88.138 4
88.140 4
88.143 4
88.145 3
88.148 3
88.150 3
88.153 3
88.156 2
88.158 2
88.161 3
88.163 3
88.166 2
88.169 2
88.171 2
88.174 2
88.176 2
88.179 2
88.182 1
88.184 1
88.187 0
88.189 0
88.192 -1
88.195 -1
88.197 -1
88.200 -2
88.202 -1
88.205 -2
88.207 -2
88.210 -2
88.213 -1
88.215 -1
88.218 -1
88.220 -0
88.223 -1
88.226 -1
88.228 -0
88.231 -0
88.233 0
88.236 1
88.239 1
88.241 1
88.244 2
88.246 2
88.249 2
88.252 3
88.254 2
88.257 3
88.259 3
88.262 3
88.265 3
88.267 3
88.270 3
88.272 3
88.275 3
88.277 3
88.280 3
88.283 3
88.285 3
88.288 3
88.290 3
88.293 2
88.296 3
88.298 3
88.301 3
88.303 3
88.306 2
88.309 2
88.311 2
88.314 2
88.316 1
88.319 1
88.322 0
88.324 -0
88.327 0
88.329 -0
88.332 0
88.335 0
88.337 0
88.340 -1
88.342 -1
88.345 -0
88.347 -1
88.350 -1
88.353 0
88.355 0
88.358 1
88.360 1
88.363 0
88.366 1
88.368 1
88.371 2
88.373 2
88.376 2
88.379 3
88.381 3
88.384 3
88.386 4
88.389 4
88.392 4
88.394 4
88.397 6
88.399 5
88.402 5
88.405 6
88.407 6
88.410 6
88.412 6
88.415 6
88.418 6
88.420 5
88.423 5
88.425 5
88.428 5
88.430 4
88.433 3
88.436 3
88.438 2
88.441 2
88.443 2
88.446 2
88.449 1
88.451 1
88.454 1
88.456 -0
88.459 0
88.462 -0
88.464 -1
88.467 -1
88.469 -0
88.472 -1
88.475 -0
88.477 -1
88.480 -1
88.482 -0
88.485 1
88.488 1
88.490 1
88.493 1
88.495 1
88.498 2
88.501 1
88.503 1
88.506 1
88.508 1
88.511 1
88.513 1
88.516 2
88.519 1
88.521 2
88.524 3
88.526 2
88.529 2
88.532 2
88.534 2
88.537 2
88.539 3
88.542 2
88.545 3
88.547 2
88.550 1
88.552 1
88.555 0
88.558 0
88.560 1
88.563 2
88.565 2
88.568 3
88.571 4
88.573 4
88.576 4
88.578 4
88.581 4
88.584 4
88.586 5
88.589 5
88.591 5
88.594 6
88.597 5
88.599 5
88.602 6
88.604 5
88.607 5
88.610 5
88.612 4
88.615 4
88.617 4
88.620 3
88.622 3
88.625 3
88.628 2
88.630 3
88.633 3
88.635 2
88.638 2
88.641 2
88.643 2
88.646 2
88.648 2
88.651 2
88.654 2
88.656 2
88.659 2
88.661 1
88.664 1
88.667 1
88.669 1
88.672 1
88.674 2
88.677 4
88.680 4
88.682 4
88.685 4
88.687 5
88.690 4
88.693 4
88.695 5
88.698 4
88.700 4
88.703 4
88.706 4
88.708 4
88.711 4
88.713 3
88.716 3
88.719 4
88.721 4
88.724 4
88.726 4
88.729 4
88.732 3
88.734 4
88.737 3
88.739 3
88.742 3
88.745 3
88.747 3
88.750 3
88.752 2
88.755 2
88.757 3
88.760 3
88.763 3
88.765 3
88.768 2
88.770 3
88.773 3
88.776 3
88.778 3
88.781 3
88.783 3
88.786 3
88.789 3
88.791 3
88.794 4
88.796 4
88.799 4
88.802 4
88.804 4
88.807 4
88.809 4
88.812 4
88.815 3
88.817 4
88.820 4
88.822 4
88.825 4
88.828 4
88.830 4
88.833 4
88.835 5
88.838 5
88.841 5
88.843 6
88.846 5
88.848 6
88.851 6
88.854 6
88.856 6
88.859 6
88.861 5
88.864 5
88.867 5
88.869 5
88.872 4
88.874 4
88.877 4
88.880 4
88.882 4
88.885 3
88.887 3
88.890 4
88.893 3
88.895 3
88.898 3
88.900 2
88.903 3
88.906 3
88.908 2
88.911 3
88.913 3
88.916 3
88.919 3
88.921 3
88.924 2
88.926 2
88.929 2
88.932 1
88.934 1
88.937 1
88.939 0
88.942 0
88.945 0
88.947 0
88.950 1
88.952 2
88.955 2
88.958 2
88.960 2
88.963 2
88.965 3
88.968 3
88.971 4
88.973 3
88.976 3
88.978 3
88.981 3
88.983 3
88.986 2
88.989 2
88.991 3
88.994 2
88.996 3
88.999 3
89.002 2
89.004 2
89.007 3
89.009 2
89.012 2
89.015 3
89.017 2
89.020 2
89.022 2
89.025 2
89.028 2
89.030 3
89.033 2
89.035 2
89.038 2
89.041 2
89.043 2
89.046 1
89.048 1
89.051 1
89.054 2
89.056 2
89.059 3
89.061 3
89.064 4
89.067 4
89.069 4
89.072 3
89.074 3
89.077 3
89.080 3
89.082 3
89.085 3
89.087 3
89.090 3
89.093 3
89.095 3
89.098 4
89.100 4
89.103 4
89.106 4
89.108 4
89.111 4
89.113 4
89.116 4
89.119 4
89.121 5
89.124 5
89.126 5
89.129 5
89.132 5
89.134 4
89.137 4
89.139 4
89.142 4
89.145 5
89.147 5
89.150 5
89.152 5
89.155 4
89.158 4
89.160 4
89.163 4
89.165 3
89.168 4
89.171 3
89.173 3
89.176 2
89.178 2
89.181 2
89.184 1
89.186 1
89.189 0
89.191 0
89.194 1
89.197 1
89.199 1
89.202 0
89.204 1
89.207 1
89.210 1
89.212 1
89.215 2
89.217 2
89.220 1
89.223 2
89.225 2
89.228 2
89.230 2
89.233 2
89.236 2
89.238 2
89.241 3
89.243 3
89.246 3
89.249 4
89.251 4
89.254 4
89.256 5
89.259 5
89.262 5
89.264 5
89.267 5
89.269 5
89.272 5
89.275 5
89.277 5
89.280 5
89.283 5
89.285 4
89.288 4
89.290 4
89.293 4
89.296 4
89.298 4
89.301 4
89.303 4
89.306 4
89.309 4
89.311 4
89.314 3
89.316 3
89.319 3
89.322 2
89.324 2
89.327 1
89.329 1
89.332 1
89.335 1
89.337 1
89.340 1
89.342 1
89.345 -0
89.348 0
89.350 1
89.353 0
89.355 0
89.358 1
89.361 1
89.363 2
89.366 3
89.368 3
89.371 3
89.374 3
89.376 3
89.379 4
89.381 4
89.384 4
89.387 4
89.389 4
89.392 4
89.394 4
89.397 4
89.400 4
89.402 4
89.405 4
89.407 4
89.410 5
89.413 4
89.415 4
89.418 4
89.420 4
89.423 3
89.426 3
89.428 3
89.431 2
89.433 2
89.436 2
89.439 1
89.441 1
89.444 2
89.446 1
89.449 1
89.452 1
89.454 1
89.457 2
89.459 2
89.462 2
89.465 1
89.467 2
89.470 2
89.472 2
89.475 2
89.478 2
89.480 3
89.483 3
89.485 4
89.488 4
89.491 4
89.493 4
89.496 5
89.498 5
89.501 5
89.504 5
89.506 6
89.509 6
89.512 6
89.514 7
89.517 6
89.519 6
89.522 6
89.525 6
89.527 6
89.530 5
89.532 4
89.535 5
89.538 5
89.540 5
89.543 5
89.545 5
89.548 5
89.551 5
89.553 5
89.556 4
89.558 4
89.561 4
89.564 4
89.566 4
89.569 4
89.571 3
89.574 3
89.577 3
89.579 2
89.582 2
89.584 1
89.587 1
89.590 1
89.592 1
89.595 1
89.597 1
89.600 1
89.603 1
89.605 2
89.608 2
89.610 2
89.613 2
89.616 2
89.618 2
89.621 2
89.623 2
89.626 2
89.629 2
89.631 2
89.634 2
89.637 3
89.639 3
89.642 3
89.644 4
89.647 4
89.650 4
89.652 5
89.655 5
89.657 5
89.660 6
89.663 6
89.665 5
89.668 6
89.670 6
89.673 5
89.676 5
89.678 5
89.681 5
89.683 5
89.686 5
89.689 5
89.691 4
89.694 4
89.696 3
89.699 3
89.702 3
89.704 2
89.707 3
89.709 2
89.712 2
89.715 1
89.717 1
89.720 1
89.722 0
89.725 1
89.728 0
89.730 0
89.733 0
89.735 -1
89.738 -1
89.741 -1
89.743 -1
89.746 -1
89.749 -1
89.751 -1
89.754 -0
89.756 -0
89.759 -0
89.762 -0
89.764 0
89.767 0
89.769 1
89.772 1
89.775 1
89.777 1
89.780 1
89.782 1
89.785 1
89.788 2
89.790 1
89.793 2
89.795 2
89.798 1
89.801 1
89.803 2
89.806 2
89.808 2
89.811 2
89.814 2
89.816 2
89.819 2
89.821 2
89.824 3
89.827 3
89.829 2
89.832 2
89.835 2
89.837 2
89.840 2
89.842 2
89.845 2
89.848 1
89.850 1
89.853 1
89.855 1
89.858 2
89.861 2
89.863 3
89.866 3
89.868 3
89.871 3
89.874 3
89.876 3
89.879 3
89.881 4
89.884 3
89.887 4
89.889 4
89.892 4
89.894 4
89.897 3
89.900 3
89.902 3
89.905 2
89.907 2
89.910 2
89.913 1
89.915 0
89.918 0
89.921 1
89.923 1
89.926 1
89.928 1
89.931 -0
89.934 -0
89.936 -0
89.939 -1
89.941 -1
89.944 -2
89.947 -2
89.949 -3
89.952 -2
89.954 -3
89.957 -3
89.960 -3
89.962 -4
89.965 -3
89.967 -3
89.970 -3
89.973 -2
89.975 -2
89.978 -2
89.981 -2
89.983 -1
89.986 -1
89.988 -1
89.991 -0
89.994 -1
89.996 -0
89.999 -0
90.001 -0
90.004 1
90.007 1
90.009 0
90.012 0
90.014 0
90.017 0
90.020 1
90.022 1
90.025 0
90.027 1
90.030 1
90.033 0
90.035 1
90.038 1
90.040 1
90.043 0
90.046 0
90.048 0
90.051 0
90.054 0
90.056 -0
90.059 -0
90.061 0
90.064 -0
90.067 -1
90.069 -1
90.072 -1
90.074 -1
90.077 -1
90.080 -1
90.082 0
90.085 0
90.087 -0
90.090 0
90.093 1
90.095 1
90.098 1
90.100 1
90.103 1
90.106 1
90.108 1
90.111 1
90.114 1
90.116 2
90.119 2
90.121 2
90.124 3
90.127 3
90.129 3
90.132 3
90.134 3
90.137 4
90.140 4
90.142 3
90.145 4
90.147 4
90.150 3
90.153 3
90.155 3
90.158 3
90.160 3
90.163 3
90.166 3
90.168 3
90.171 3
90.174 2
90.176 2
90.179 2
90.181 1
90.184 2
90.187 2
90.189 2
90.192 2
90.194 2
90.197 2
90.200 2
90.202 2
90.205 1
90.207 2
90.210 2
90.213 2
90.215 2
90.218 2
90.220 2
90.223 2
90.226 3
90.228 3
90.231 3
90.234 3
90.236 3
90.239 3
90.241 4
90.244 3
90.247 3
90.249 3
90.252 3
90.254 4
90.257 4
90.260 3
90.262 3
90.265 3
90.267 2
90.270 2
90.273 2
90.275 2
90.278 2
90.281 1
90.283 1
90.286 1
90.288 1
90.291 1
90.294 1
90.296 1
90.299 1
90.301 1
90.304 1
90.307 -0
90.309 -0
90.312 -1
90.314 -1
90.317 -1
90.320 -1
90.322 -1
90.325 -0
90.328 0
90.330 0
90.333 1
90.335 1
90.338 1
90.341 2
90.343 2
90.346 2
90.348 3
90.351 2
90.354 2
90.356 2
90.359 2
90.361 2
90.364 2
90.367 2
90.369 2
90.372 2
90.375 3
90.377 2
90.380 3
90.382 3
90.385 3
90.388 3
90.390 3
90.393 3
90.395 2
90.398 2
90.401 1
90.403 2
90.406 2
90.408 2
90.411 2
90.414 2
90.416 1
90.419 1
90.422 0
90.424 -0
90.427 -0
90.429 0
90.432 -0
90.435 -0
90.437 -0
90.440 0
90.442 1
90.445 0
90.448 -0
90.450 -0
90.453 0
90.455 0
90.458 0
90.461 0
90.463 -0
90.466 0
90.469 1
90.471 0
90.474 1
90.476 1
90.479 0
90.482 1
90.484 1
90.487 1
90.489 2
90.492 3
90.495 2
90.497 3
90.500 3
90.502 3
90.505 3
90.508 3
90.510 2
90.513 2
90.516 2
90.518 2
90.521 2
90.523 3
90.526 3
90.529 3
90.531 3
90.534 3
90.536 3
90.539 2
90.542 1
90.544 1
90.547 2
90.549 1
90.552 0
90.555 1
90.557 1
90.560 1
90.563 0
90.565 -1
90.568 0
90.570 0
90.573 1
90.576 1
90.578 0
90.581 0
90.583 0
90.586 1
90.589 1
90.591 1
90.594 1
90.597 1
90.599 1
90.602 2
90.604 2
90.607 2
90.610 2
90.612 2
90.615 2
90.617 2
90.620 1
90.623 2
90.625 2
90.628 1
90.630 1
90.633 1
90.636 2
90.638 2
90.641 2
90.644 1
90.646 1
90.649 1
90.651 1
90.654 0
90.657 -0
90.659 -1
90.662 0
90.664 1
90.667 0
90.670 -0
90.672 -0
90.675 -0
90.678 -1
90.680 -1
90.683 -1
90.685 -1
90.688 -1
90.691 -2
90.693 -1
90.696 -2
90.698 -3
90.701 -3
90.704 -3
90.706 -2
90.709 -1
90.712 -2
90.714 -2
90.717 -1
90.719 0
90.722 -0
90.725 -0
90.727 1
90.730 1
90.732 2
90.735 2
90.738 2
90.740 3
90.743 3
90.746 3
90.748 3
90.751 3
90.753 3
90.756 3
90.759 3
90.761 2
90.764 3
90.766 3
90.769 3
90.772 4
90.774 4
90.777 5
90.779 5
90.782 6
90.785 5
90.787 6
90.790 5
90.793 5
90.795 5
90.798 5
90.800 4
90.803 4
90.806 4
90.808 4
90.811 4
90.813 4
90.816 3
90.819 3
90.821 3
90.824 4
90.827 4
90.829 4
90.832 4
90.834 5
90.837 5
90.840 4
90.842 4
90.845 4
90.847 4
90.850 4
90.853 4
90.855 3
90.858 3
90.861 3
90.863 2
90.866 2
90.868 2
90.871 1
90.874 1
90.876 0
90.879 1
90.881 1
90.884 0
90.887 0
90.889 0
90.892 1
90.895 0
90.897 0
90.900 0
90.902 -0
90.905 0
90.908 1
90.910 -0
90.913 0
90.915 0
90.918 1
90.921 1
90.923 2
90.926 2
90.929 2
90.931 2
90.934 2
90.936 2
90.939 2
90.942 2
90.944 3
90.947 3
90.949 3
90.952 3
90.955 3
90.957 3
90.960 3
90.963 3
90.965 3
90.968 3
90.970 4
90.973 4
90.976 4
90.978 4
90.981 3
90.984 3
90.986 3
90.989 3
90.991 3
90.994 3
90.997 3
90.999 3
91.002 2
91.004 2
91.007 2
91.010 3
91.012 3
91.015 2
91.018 3
91.020 3
91.023 3
91.025 3
91.028 2
91.031 3
91.033 4
91.036 3
91.038 4
91.041 4
91.044 3
91.046 3
91.049 3
91.052 3
91.054 3
91.057 2
91.059 2
91.062 3
91.065 3
91.067 2
91.070 3
91.072 2
91.075 2
91.078 2
91.080 2
91.083 1
91.086 2
91.088 2
91.091 1
91.093 1
91.096 1
91.099 1
91.101 0
91.104 1
91.106 1
91.109 1
91.112 1
91.114 1
91.117 1
91.120 1
91.122 1
91.125 1
91.127 2
91.130 1
91.133 1
91.135 1
91.138 2
91.141 2
91.143 2
91.146 2
91.148 2
91.151 3
91.154 3
91.156 3
91.159 3
91.161 4
91.164 4
91.167 4
91.169 4
91.172 3
91.175 3
91.177 3
91.180 3
91.182 3
91.185 2
91.188 2
91.190 2
91.193 1
91.196 1
91.198 1
91.201 1
91.203 1
91.206 1
91.209 1
91.211 1
91.214 1
91.216 1
91.219 1
91.222 1
91.224 1
91.227 1
91.230 1
91.232 1
91.235 1
91.237 1
91.240 1
91.243 2
91.245 1
91.248 1
91.250 1
91.253 1
91.256 1
91.258 1
91.261 1
91.264 1
91.266 1
91.269 2
91.271 1
91.274 2
91.277 2
91.279 3
91.282 2
91.285 2
91.287 2
91.290 2
91.292 2
91.295 2
91.298 2
91.300 2
91.303 2
91.305 2
91.308 2
91.311 2
91.313 2
91.316 2
91.319 2
91.321 2
91.324 2
91.326 2
91.329 3
91.332 2
91.334 2
91.337 2
91.340 2
91.342 1
91.345 2
91.347 2
91.350 1
91.353 1
91.355 1
91.358 0
91.361 0
91.363 -0
91.366 -2
91.368 -2
91.371 -1
91.374 -1
91.376 -1
91.379 -1
91.381 -1
91.384 -1
91.387 -0
91.389 -1
91.392 -0
91.395 1
91.397 1
91.400 1
91.402 0
91.405 1
91.408 1
91.410 2
91.413 1
91.416 2
91.418 2
91.421 2
91.423 2
91.426 2
91.429 2
91.431 2
91.434 2
91.436 1
91.439 2
91.442 2
91.444 2
91.447 2
91.450 2
91.452 2
91.455 2
91.457 2
91.460 3
91.463 3
91.465 3
91.468 3
91.471 3
91.473 3
91.476 3
91.478 2
91.481 2
91.484 1
91.486 2
91.489 2
91.492 1
91.494 2
91.497 2
91.499 2
91.502 2
91.505 2
91.507 2
91.510 2
91.512 3
91.515 3
91.518 3
91.520 4
91.523 4
91.526 4
91.528 4
91.531 4
91.533 4
91.536 5
91.539 4
91.541 4
91.544 4
91.547 4
91.549 3
91.552 3
91.554 3
91.557 3
91.560 4
91.562 4
91.565 4
91.568 4
91.570 3
91.573 3
91.575 4
91.578 4
91.581 4
91.583 4
91.586 4
91.589 3
91.591 2
91.594 1
91.596 1
91.599 1
91.602 1
91.604 1
91.607 1
91.609 1
91.612 0
91.615 1
91.617 1
91.620 1
91.623 1
91.625 1
91.628 1
91.630 2
91.633 2
91.636 3
91.638 3
91.641 2
91.644 2
91.646 2
91.649 2
91.651 3
91.654 3
91.657 2
91.659 2
91.662 3
91.665 2
91.667 2
91.670 2
91.672 2
91.675 3
91.678 3
91.680 3
91.683 2
91.686 2
91.688 1
91.691 1
91.693 1
91.696 1
91.699 2
91.701 2
91.704 1
91.707 1
91.709 1
91.712 0
91.714 0
91.717 1
91.720 -0
91.722 -0
91.725 0
91.727 0
91.730 1
91.733 1
91.735 1
91.738 1
91.741 2
91.743 2
91.746 2
91.748 2
91.751 2
91.754 2
91.756 2
91.759 2
91.762 2
91.764 3
91.767 2
91.769 3
91.772 3
91.775 3
91.777 3
91.780 3
91.783 3
91.785 2
91.788 3
91.790 2
91.793 2
91.796 2
91.798 2
91.801 2
91.804 2
91.806 2
91.809 3
91.811 3
91.814 2
91.817 2
91.819 1
91.822 1
91.825 0
91.827 0
91.830 0
91.832 -0
91.835 0
91.838 1
91.840 1
91.843 2
91.846 1
91.848 2
91.851 2
91.853 1
91.856 1
91.859 1
91.861 1
91.864 1
91.867 1
91.869 1
91.872 1
91.874 2
91.877 1
91.880 1
91.882 1
91.885 1
91.888 1
91.890 1
91.893 -0
91.895 -0
91.898 -0
91.901 0
91.903 1
91.906 1
91.909 0
91.911 1
91.914 1
91.916 1
91.919 1
91.922 1
91.924 1
91.927 1
91.930 1
91.932 1
91.935 0
91.937 0
91.940 0
91.943 0
91.945 1
91.948 1
91.951 1
91.953 1
91.956 1
91.958 1
91.961 1
91.964 0
91.966 0
91.969 0
91.972 0
91.974 1
91.977 1
91.979 0
91.982 0
91.985 0
91.987 0
91.990 0
91.993 0
91.995 0
91.998 0
92.000 1
92.003 1
92.006 0
92.008 1
92.011 1
92.014 1
92.016 2
92.019 2
92.021 3
92.024 4
92.027 3
92.029 4
92.032 5
92.035 4
92.037 4
92.040 4
92.042 4
92.045 4
92.048 5
92.050 4
92.053 4
92.056 4
92.058 4
92.061 5
92.063 4
92.066 4
92.069 3
92.071 3
92.074 3
92.077 3
92.079 3
92.082 3
92.084 2
92.087 3
92.090 3
92.092 2
92.095 2
92.098 2
92.100 2
92.103 3
92.105 2
92.108 2
92.111 2
92.113 2
92.116 2
92.119 3
92.121 3
92.124 3
92.126 3
92.129 2
92.132 3
92.134 4
92.137 4
92.140 5
92.142 5
92.145 6
92.147 6
92.150 6
92.153 6
92.155 6
92.158 6
92.161 6
92.163 6
92.166 7
92.168 6
92.171 6
92.174 7
92.176 6
92.179 6
92.182 6
92.184 6
92.187 5
92.189 6
92.192 6
92.195 6
92.197 5
92.200 4
92.203 4
92.205 3
92.208 3
92.210 3
92.213 2
92.216 2
92.218 2
92.221 2
92.224 1
92.226 0
92.229 0
92.232 -0
92.234 -0
92.237 -0
92.239 -1
92.242 -1
92.245 -1
92.247 -2
92.250 -2
92.253 -1
92.255 -2
92.258 -2
92.260 -2
92.263 -2
92.266 -2
92.268 -2
92.271 -2
92.274 -1
92.276 -1
92.279 -1
92.281 -0
92.284 0
92.287 -0
92.289 0
92.292 1
92.295 1
92.297 1
92.300 1
92.302 2
92.305 1
92.308 1
92.310 1
92.313 2
92.316 2
92.318 1
92.321 1
92.323 1
92.326 2
92.329 2
92.331 2
92.334 2
92.337 3
92.339 3
92.342 2
92.345 2
92.347 3
92.350 3
92.352 2
92.355 3
92.358 3
92.360 2
92.363 2
92.366 1
92.368 1
92.371 1
92.373 1
92.376 2
92.379 2
92.381 2
92.384 2
92.387 3
92.389 3
92.392 4
92.394 4
92.397 4
92.400 4
92.402 4
92.405 4
92.408 4
92.410 5
92.413 4
92.415 4
92.418 4
92.421 3
92.423 3
92.426 3
92.429 3
92.431 3
92.434 2
92.437 2
92.439 2
92.442 1
92.444 2
92.447 2
92.450 2
92.452 1
92.455 2
92.458 2
92.460 1
92.463 2
92.465 2
92.468 3
92.471 3
92.473 3
92.476 2
92.479 3
92.481 2
92.484 1
92.486 2
92.489 2
92.492 2
92.494 3
92.497 3
92.500 3
92.502 4
92.505 4
92.508 4
92.510 4
92.513 4
92.515 4
92.518 4
92.521 4
92.523 4
92.526 4
92.529 4
92.531 4
92.534 3
92.536 3
92.539 3
92.542 3
92.544 4
92.547 3
92.550 2
92.552 3
92.555 2
92.557 2
92.560 2
92.563 2
92.565 3
92.568 3
92.571 3
92.573 2
92.576 3
92.579 3
92.581 3
92.584 3
92.586 3
92.589 3
92.592 3
92.594 3
92.597 3
92.600 3
92.602 2
92.605 3
92.607 3
92.610 4
92.613 4
92.615 4
92.618 4
92.621 3
92.623 3
92.626 3
92.629 3
92.631 4
92.634 4
92.636 4
92.639 4
92.642 4
92.644 5
92.647 5
92.650 4
92.652 4
92.655 5
92.657 5
92.660 5
92.663 6
92.665 5
92.668 5
92.671 5
92.673 5
92.676 5
92.678 5
92.681 5
92.684 5
92.686 5
92.689 5
92.692 5
92.694 5
92.697 5
92.700 5
92.702 5
92.705 4
92.707 4
92.710 4
92.713 3
92.715 3
92.718 3
92.721 2
92.723 3
92.726 3
92.728 3
92.731 3
92.734 3
92.736 2
92.739 2
92.742 2
92.744 2
92.747 2
92.750 2
92.752 2
92.755 2
92.757 1
92.760 1
92.763 1
92.765 1
92.768 1
92.771 1
92.773 1
92.776 1
92.779 2
92.781 1
92.784 1
92.786 1
92.789 1
92.792 1
92.794 1
92.797 1
92.800 1
92.802 1
92.805 1
92.807 1
92.810 1
92.813 1
92.815 1
92.818 1
92.821 0
92.823 0
92.826 0
92.829 0
92.831 -1
92.834 -1
92.836 -0
92.839 -1
92.842 -0
92.844 1
92.847 1
92.850 1
92.852 2
92.855 2
92.857 2
92.860 2
92.863 2
92.865 3
92.868 3
92.871 3
92.873 2
92.876 3
92.879 2
92.881 3
92.884 3
92.886 3
92.889 3
92.892 4
92.894 3
92.897 4
92.900 4
92.902 3
92.905 4
92.908 4
92.910 4
92.913 3
92.915 3
92.918 3
92.921 3
92.923 4
92.926 3
92.929 3
92.931 3
92.934 2
92.936 2
92.939 2
92.942 1
92.944 2
92.947 2
92.950 1
92.952 1
92.955 1
92.958 2
92.960 2
92.963 3
92.965 3
92.968 3
92.971 3
92.973 3
92.976 2
92.979 3
92.981 3
92.984 4
92.987 4
92.989 3
92.992 4
92.994 4
92.997 4
93.000 4
93.002 4
93.005 4
93.008 4
93.010 5
93.013 5
93.015 5
93.018 4
93.021 4
93.023 4
93.026 4
93.029 3
93.031 3
93.034 3
93.037 3
93.039 3
93.042 4
93.044 3
93.047 3
93.050 2
93.052 2
93.055 2
93.058 2
93.060 3
93.063 2
93.066 2
93.068 2
93.071 2
93.073 1
93.076 1
93.079 2
93.081 1
93.084 1
93.087 1
93.089 1
93.092 2
93.095 1
93.097 2
93.100 2
93.102 2
93.105 2
93.108 2
93.110 2
93.113 2
93.116 2
93.118 2
93.121 2
93.124 2
93.126 2
93.129 2
93.131 1
93.134 1
93.137 1
93.139 1
93.142 1
93.145 2
93.147 2
93.150 2
93.152 3
93.155 3
93.158 3
93.160 2
93.163 2
93.166 2
93.168 2
93.171 2
93.174 3
93.176 3
93.179 2
93.181 3
93.184 2
93.187 2
93.189 2
93.192 2
93.195 2
93.197 2
93.200 3
93.203 2
93.205 3
93.208 3
93.210 3
93.213 3
93.216 3
93.218 3
93.221 3
93.224 3
93.226 3
93.229 3
93.232 3
93.234 2
93.237 2
93.239 2
93.242 1
93.245 1
93.247 1
93.250 1
93.253 1
93.255 1
93.258 2
93.261 2
93.263 2
93.266 2
93.268 2
93.271 1
93.274 1
93.276 -0
93.279 1
93.282 0
93.284 0
93.287 0
93.290 1
93.292 1
93.295 1
93.297 1
93.300 1
93.303 2
93.305 1
93.308 2
93.311 2
93.313 2
93.316 3
93.319 3
93.321 3
93.324 3
93.326 4
93.329 4
93.332 5
93.334 5
93.337 4
93.340 4
93.342 4
93.345 4
93.348 4
93.350 4
93.353 3
93.355 4
93.358 4
93.361 3
93.363 3
93.366 3
93.369 3
93.371 3
93.374 3
93.377 3
93.379 2
93.382 2
93.385 2
93.387 2
93.390 2
93.392 2
93.395 2
93.398 2
93.400 2
93.403 2
93.406 2
93.408 2
93.411 2
93.414 2
93.416 1
93.419 1
93.421 1
93.424 1
93.427 1
93.429 1
93.432 1
93.435 2
93.437 2
93.440 1
93.443 1
93.445 2
93.448 3
93.450 2
93.453 2
93.456 1
93.458 1
93.461 2
93.464 1
93.466 2
93.469 2
93.472 1
93.474 2
93.477 1
93.479 1
93.482 1
93.485 1
93.487 1
93.490 1
93.493 1
93.495 1
93.498 1
93.501 1
93.503 1
93.506 2
93.508 2
93.511 2
93.514 1
93.516 2
93.519 2
93.522 2
93.524 2
93.527 3
93.530 2
93.532 2
93.535 1
93.538 1
93.540 2
93.543 3
93.545 4
93.548 4
93.551 4
93.553 4
93.556 5
93.559 4
93.561 5
93.564 5
93.567 4
93.569 4
93.572 4
93.574 3
93.577 3
93.580 3
93.582 2
93.585 2
93.588 2
93.590 1
93.593 1
93.596 2
93.598 1
93.601 1
93.603 1
93.606 -0
93.609 -0
93.611 0
93.614 -0
93.617 -0
93.619 0
93.622 -1
93.625 -0
93.627 -0
93.630 -1
93.633 -0
93.635 -0
93.638 -0
93.640 -0
93.643 1
93.646 0
93.648 1
93.651 1
93.654 1
93.656 1
93.659 1
93.662 1
93.664 1
93.667 2
93.669 1
93.672 1
93.675 1
93.677 1
93.680 1
93.683 1
93.685 0
93.688 1
93.691 1
93.693 1
93.696 1
93.699 1
93.701 1
93.704 1
93.706 1
93.709 1
93.712 1
93.714 1
93.717 1
93.720 1
93.722 1
93.725 2
93.728 2
93.730 2
93.733 2
93.735 2
93.738 2
93.741 1
93.743 1
93.746 1
93.749 1
93.751 1
93.754 1
93.757 1
93.759 1
93.762 1
93.765 0
93.767 0
93.770 1
93.772 0
93.775 1
93.778 0
93.780 0
93.783 0
93.786 1
93.788 -0
93.791 -1
93.794 -1
93.796 -1
93.799 -1
93.802 -1
93.804 -1
93.807 -1
93.809 -1
93.812 -1
93.815 -0
93.817 -0
93.820 -1
93.823 -0
93.825 -0
93.828 0
93.831 0
93.833 0
93.836 -0
93.838 1
93.841 2
93.844 2
93.846 3
93.849 3
93.852 2
93.854 3
93.857 3
93.860 3
93.862 3
93.865 3
93.868 3
93.870 3
93.873 3
93.875 3
93.878 3
93.881 3
93.883 3
93.886 3
93.889 4
93.891 4
93.894 4
93.897 3
93.899 2
93.902 2
93.905 1
93.907 1
93.910 1
93.912 1
93.915 1
93.918 1
93.920 1
93.923 -0
93.926 0
93.928 1
93.931 0
93.934 1
93.936 1
93.939 0
93.942 0
93.944 1
93.947 0
93.949 0
93.952 0
93.955 1
93.957 1
93.960 1
93.963 1
93.965 1
93.968 1
93.971 0
93.973 0
93.976 0
93.979 1
93.981 1
93.984 1
93.986 0
93.989 0
93.992 1
93.994 0
93.997 0
94.000 0
94.002 1
94.005 0
94.008 0
94.010 0
94.013 0
94.016 0
94.018 -1
94.021 -0
94.023 0
94.026 0
94.029 1
94.031 1
94.034 1
94.037 2
94.039 2
94.042 2
94.045 2
94.047 3
94.050 3
94.053 3
94.055 3
94.058 2
94.060 3
94.063 3
94.066 3
94.068 3
94.071 3
94.074 3
94.076 3
94.079 3
94.082 3
94.084 4
94.087 4
94.090 4
94.092 4
94.095 4
94.097 3
94.100 4
94.103 3
94.105 3
94.108 3
94.111 3
94.113 2
94.116 3
94.119 3
94.121 3
94.124 3
94.127 3
94.129 3
94.132 2
94.134 2
94.137 1
94.140 1
94.142 2
94.145 2
94.148 2
94.150 3
94.153 2
94.156 2
94.158 2
94.161 2
94.164 2
94.166 2
94.169 1
94.171 1
94.174 1
94.177 1
94.179 1
94.182 2
94.185 2
94.187 1
94.190 1
94.193 1
94.195 1
94.198 2
94.201 2
94.203 2
94.206 3
94.209 2
94.211 2
94.214 1
94.216 1
94.219 1
94.222 1
94.224 1
94.227 1
94.230 0
94.232 0
94.235 0
94.238 0
94.240 -1
94.243 -1
94.246 -1
94.248 -2
94.251 -2
94.253 -2
94.256 -2
94.259 -1
94.261 -1
94.264 -1
94.267 -1
94.269 -1
94.272 -2
94.275 -1
94.277 -1
94.280 -1
94.283 -1
94.285 -1
94.288 -1
94.291 0
94.293 0
94.296 1
94.298 2
94.301 3
94.304 3
94.306 3
94.309 3
94.312 3
94.314 4
94.317 4
94.320 4
94.322 4
94.325 5
94.328 5
94.330 5
94.333 5
94.335 5
94.338 5
94.341 5
94.343 5
94.346 5
94.349 5
94.351 4
94.354 4
94.357 4
94.359 4
94.362 4
94.365 4
94.367 4
94.370 4
94.373 4
94.375 4
94.378 4
94.380 4
94.383 3
94.386 3
94.388 3
94.391 3
94.394 4
94.396 4
94.399 3
94.402 3
94.404 3
94.407 2
94.410 2
94.412 3
94.415 2
94.418 2
94.420 2
94.423 2
94.425 2
94.428 2
94.431 1
94.433 1
94.436 1
94.439 0
94.441 0
94.444 0
94.447 1
94.449 1
94.452 1
94.455 1
94.457 1
94.460 1
94.462 1
94.465 1
94.468 1
94.470 1
94.473 2
94.476 2
94.478 2
94.481 2
94.484 2
94.486 3
94.489 3
94.492 3
94.494 3
94.497 4
94.500 4
94.502 4
94.505 3
94.507 4
94.510 4
94.513 4
94.515 3
94.518 4
94.521 4
94.523 4
94.526 4
94.529 4
94.531 4
94.534 3
94.537 3
94.539 3
94.542 3
94.545 3
94.547 3
94.550 2
94.553 2
94.555 1
94.558 0
94.560 0
94.563 0
94.566 0
94.568 1
94.571 1
94.574 1
94.576 1
94.579 1
94.582 1
94.584 0
94.587 1
94.590 2
94.592 2
94.595 2
94.598 1
94.600 2
94.603 1
94.605 1
94.608 1
94.611 2
94.613 2
94.616 2
94.619 3
94.621 3
94.624 3
94.627 3
94.629 3
94.632 3
94.635 4
94.637 4
94.640 5
94.643 5
94.645 4
94.648 4
94.650 4
94.653 3
94.656 3
94.658 3
94.661 3
94.664 2
94.666 2
94.669 1
94.672 1
94.674 1
94.677 1
94.680 2
94.682 2
94.685 2
94.688 2
94.690 2
94.693 2
94.696 2
94.698 1
94.701 1
94.703 2
94.706 1
94.709 0
94.711 0
94.714 0
94.717 0
94.719 0
94.722 0
94.725 0
94.727 1
94.730 1
94.733 1
94.735 2
94.738 2
94.741 2
94.743 2
94.746 2
94.748 3
94.751 3
94.754 3
94.756 3
94.759 3
94.762 3
94.764 3
94.767 2
94.770 2
94.772 2
94.775 2
94.778 2
94.780 2
94.783 2
94.786 2
94.788 2
94.791 3
94.794 2
94.796 2
94.799 2
94.801 2
94.804 1
94.807 1
94.809 1
94.812 -0
94.815 0
94.817 0
94.820 -0
94.823 1
94.825 1
94.828 -0
94.831 -0
94.833 0
94.836 1
94.839 2
94.841 2
94.844 2
94.847 2
94.849 3
94.852 3
94.854 3
94.857 4
94.860 4
94.862 4
94.865 4
94.868 4
94.870 4
94.873 4
94.876 4
94.878 4
94.881 4
94.884 4
94.886 4
94.889 4
94.892 3
94.894 4
94.897 4
94.900 4
94.902 4
94.905 4
94.907 3
94.910 3
94.913 2
94.915 2
94.918 2
94.921 2
94.923 1
94.926 1
94.929 1
94.931 1
94.934 2
94.937 3
94.939 3
94.942 3
94.945 4
94.947 3
94.950 4
94.953 5
94.955 5
94.958 6
94.961 6
94.963 5
94.966 5
94.968 5
94.971 4
94.974 4
94.976 5
94.979 5
94.982 6
94.984 6
94.987 6
94.990 5
94.992 6
94.995 6
94.998 6
95.000 6
95.003 6
95.006 6
95.008 5
95.011 5
95.014 5
95.016 5
95.019 5
95.021 4
95.024 4
95.027 4
95.029 4
95.032 4
95.035 4
95.037 4
95.040 3
95.043 3
95.045 3
95.048 3
95.051 3
95.053 3
95.056 3
95.059 3
95.061 3
95.064 4
95.067 3
95.069 3
95.072 3
95.075 1
95.077 2
95.080 1
95.082 0
95.085 1
95.088 2
95.090 2
95.093 2
95.096 3
95.098 3
95.101 3
95.104 3
95.106 3
95.109 3
95.112 3
95.114 3
95.117 3
95.120 3
95.122 3
95.125 3
95.128 3
95.130 3
95.133 3
95.136 3
95.138 3
95.141 3
95.143 3
95.146 3
95.149 3
95.151 3
95.154 2
95.157 1
95.159 0
95.162 1
95.165 1
95.167 1
95.170 0
95.173 1
95.175 1
95.178 0
95.181 0
95.183 0
95.186 0
95.189 -0
95.191 0
95.194 -0
95.197 1
95.199 1
95.202 1
95.205 1
95.207 2
95.210 2
95.212 2
95.215 3
95.218 3
95.220 3
95.223 2
95.226 2
95.228 2
95.231 2
95.234 2
95.236 2
95.239 1
95.242 2
95.244 2
95.247 2
95.250 1
95.252 0
95.255 0
95.258 -0
95.260 -1
95.263 -1
95.266 -1
95.268 -2
95.271 -1
95.274 -2
95.276 -2
95.279 -2
95.281 -3
95.284 -2
95.287 -2
95.289 -2
95.292 -2
95.295 -1
95.297 -2
95.300 -1
95.303 -1
95.305 -0
95.308 1
95.311 1
95.313 2
95.316 3
95.319 3
95.321 3
95.324 4
95.327 5
95.329 5
95.332 5
95.335 5
95.337 5
95.340 6
95.343 6
95.345 5
95.348 6
95.350 6
95.353 6
95.356 5
95.358 5
95.361 5
95.364 5
95.366 5
95.369 4
95.372 4
95.374 4
95.377 4
95.380 4
95.382 4
95.385 3
95.388 3
95.390 2
95.393 2
95.396 1
95.398 1
95.401 1
95.404 1
95.406 1
95.409 1
95.412 1
95.414 1
95.417 1
95.420 1
95.422 2
95.425 1
95.427 2
95.430 2
95.433 2
95.435 2
95.438 2
95.441 2
95.443 2
95.446 2
95.449 1
95.451 2
95.454 2
95.457 2
95.459 2
95.462 2
95.465 1
95.467 1
95.470 1
95.473 0
95.475 0
95.478 -0
95.481 -0
95.483 0
95.486 0
95.489 0
95.491 0
95.494 -0
95.497 -1
95.499 -1
95.502 -1
95.504 -1
95.507 -2
95.510 -1
95.512 -2
95.515 -2
95.518 -2
95.520 -1
95.523 -1
95.526 -0
95.528 -1
95.531 -0
95.534 0
95.536 0
95.539 1
95.542 1
95.544 0
95.547 1
95.550 1
95.552 1
95.555 2
95.558 2
95.560 2
95.563 2
95.566 3
95.568 2
95.571 3
95.574 3
95.576 3
95.579 3
95.582 3
95.584 3
95.587 3
95.589 2
95.592 2
95.595 2
95.597 3
95.600 2
95.603 2
95.605 1
95.608 1
95.611 1
95.613 0
95.616 -0
95.619 0
95.621 0
95.624 -0
95.627 0
95.629 -0
95.632 -2
95.635 -1
95.637 -0
95.640 -0
95.643 -1
95.645 -1
95.648 -1
95.651 -1
95.653 -0
95.656 -0
95.659 0
95.661 1
95.664 0
95.667 1
95.669 2
95.672 2
95.675 3
95.677 4
95.680 3
95.682 4
95.685 4
95.688 4
95.690 5
95.693 6
95.696 6
95.698 6
95.701 6
95.704 6
95.706 6
95.709 6
95.712 5
[truncated: 6,274,673 more chars]
