# Supplementary material for: Advancing lignin analytics via elucidation of linkage progressions in lignin populations
Source: Commun Chem. 2025 Dec 11;9:31. doi: 10.1038/s42004-025-01841-3 (PMC12820315; doi:10.1038/s42004-025-01841-3)
Supplement: Supplementary file 4 — Supplementary Data 1 [file 42004_2025_1841_MOESM4_ESM.zip › MWLSA OUTER 3 20 MGML TA30_0_J3_1.txt]

-0.033 3
-0.031 3
-0.030 3
-0.028 3
-0.026 3
-0.025 3
-0.023 3
-0.021 3
-0.020 3
-0.018 3
-0.016 3
-0.015 3
-0.013 3
-0.011 3
-0.010 3
-0.008 3
-0.007 3
-0.005 3
-0.003 3
-0.002 3
0.000 3
0.002 3
0.003 4
0.005 4
0.007 4
0.008 4
0.010 4
0.012 5
0.013 5
0.015 5
0.017 5
0.018 6
0.020 5
0.022 5
0.023 5
0.025 5
0.027 5
0.028 5
0.030 4
0.032 5
0.033 5
0.035 5
0.036 5
0.038 5
0.040 5
0.041 4
0.043 5
0.045 5
0.046 4
0.048 3
0.050 3
0.051 3
0.053 3
0.055 2
0.056 1
0.058 2
0.060 2
0.061 2
0.063 2
0.065 1
0.066 2
0.068 2
0.070 2
0.071 2
0.073 1
0.075 1
0.076 1
0.078 1
0.079 1
0.081 1
0.083 1
0.084 1
0.086 2
0.088 2
0.089 2
0.091 3
0.093 3
0.094 3
0.096 4
0.098 4
0.099 4
0.101 5
0.103 5
0.104 5
0.106 4
0.108 5
0.109 4
0.111 5
0.113 5
0.114 5
0.116 5
0.118 6
0.119 5
0.121 5
0.123 4
0.124 4
0.126 4
0.127 4
0.129 4
0.131 4
0.132 3
0.134 4
0.136 3
0.137 3
0.139 3
0.141 3
0.142 3
0.144 3
0.146 2
0.147 2
0.149 1
0.151 2
0.152 1
0.154 1
0.156 0
0.157 1
0.159 1
0.161 1
0.162 1
0.164 1
0.166 1
0.167 1
0.169 0
0.171 1
0.172 1
0.174 0
0.175 0
0.177 0
0.179 -0
0.180 0
0.182 0
0.184 0
0.185 1
0.187 1
0.189 0
0.190 -0
0.192 0
0.194 -0
0.195 -0
0.197 -0
0.199 -0
0.200 -0
0.202 0
0.204 -1
0.205 -0
0.207 -0
0.209 -0
0.210 1
0.212 1
0.214 1
0.215 1
0.217 1
0.219 1
0.220 1
0.222 1
0.224 0
0.225 0
0.227 1
0.228 0
0.230 0
0.232 0
0.233 1
0.235 1
0.237 1
0.238 0
0.240 0
0.242 1
0.243 1
0.245 2
0.247 2
0.248 1
0.250 1
0.252 1
0.253 0
0.255 1
0.257 1
0.258 1
0.260 1
0.262 1
0.263 1
0.265 1
0.267 2
0.268 3
0.270 2
0.272 3
0.273 3
0.275 3
0.277 3
0.278 3
0.280 3
0.282 4
0.283 4
0.285 5
0.286 5
0.288 5
0.290 5
0.291 5
0.293 5
0.295 5
0.296 5
0.298 5
0.300 5
0.301 5
0.303 5
0.305 5
0.306 5
0.308 5
0.310 5
0.311 4
0.313 3
0.315 3
0.316 3
0.318 3
0.320 2
0.321 1
0.323 0
0.325 0
0.326 -0
0.328 -1
0.330 -2
0.331 -1
0.333 -2
0.335 -1
0.336 -1
0.338 -2
0.340 -1
0.341 -1
0.343 -1
0.345 -1
0.346 -1
0.348 -2
0.349 -2
0.351 -1
0.353 -1
0.354 -1
0.356 -1
0.358 -0
0.359 -0
0.361 -0
0.363 -1
0.364 -1
0.366 -0
0.368 -0
0.369 1
0.371 1
0.373 1
0.374 2
0.376 2
0.378 2
0.379 2
0.381 2
0.383 1
0.384 1
0.386 2
0.388 1
0.389 1
0.391 2
0.393 2
0.394 2
0.396 2
0.398 2
0.399 2
0.401 2
0.403 2
0.404 3
0.406 3
0.408 4
0.409 4
0.411 4
0.412 4
0.414 4
0.416 4
0.417 4
0.419 4
0.421 4
0.422 4
0.424 4
0.426 4
0.427 4
0.429 4
0.431 4
0.432 4
0.434 3
0.436 3
0.437 3
0.439 3
0.441 3
0.442 2
0.444 2
0.446 2
0.447 1
0.449 1
0.451 1
0.452 0
0.454 0
0.456 0
0.457 -1
0.459 -0
0.461 0
0.462 1
0.464 1
0.466 2
0.467 2
0.469 2
0.471 2
0.472 2
0.474 2
0.476 3
0.477 3
0.479 3
0.481 3
0.482 3
0.484 3
0.486 3
0.487 3
0.489 3
0.490 3
0.492 3
0.494 3
0.495 3
0.497 2
0.499 3
0.500 3
0.502 3
0.504 3
0.505 3
0.507 2
0.509 2
0.510 2
0.512 2
0.514 2
0.515 2
0.517 2
0.519 2
0.520 2
0.522 2
0.524 2
0.525 3
0.527 2
0.529 3
0.530 3
0.532 3
0.534 2
0.535 3
0.537 3
0.539 3
0.540 3
0.542 3
0.544 2
0.545 2
0.547 2
0.549 2
0.550 2
0.552 1
0.554 1
0.555 1
0.557 0
0.559 1
0.560 0
0.562 0
0.564 0
0.565 0
0.567 -0
0.569 -0
0.570 -0
0.572 -1
0.574 -1
0.575 -0
0.577 -0
0.579 -0
0.580 0
0.582 0
0.583 1
0.585 1
0.587 1
0.588 2
0.590 2
0.592 2
0.593 2
0.595 2
0.597 2
0.598 2
0.600 2
0.602 2
0.603 3
0.605 3
0.607 2
0.608 2
0.610 2
0.612 2
0.613 3
0.615 3
0.617 3
0.618 3
0.620 3
0.622 3
0.623 3
0.625 3
0.627 3
0.628 3
0.630 3
0.632 3
0.633 3
0.635 3
0.637 2
0.638 3
0.640 2
0.642 2
0.643 2
0.645 2
0.647 2
0.648 2
0.650 3
0.652 3
0.653 3
0.655 3
0.657 3
0.658 3
0.660 3
0.662 2
0.663 2
0.665 2
0.667 2
0.668 2
0.670 3
0.672 3
0.673 2
0.675 3
0.677 3
0.678 3
0.680 3
0.682 3
0.683 3
0.685 2
0.687 2
0.688 1
0.690 1
0.692 1
0.693 1
0.695 1
0.696 0
0.698 0
0.700 1
0.701 0
0.703 1
0.705 1
0.706 1
0.708 1
0.710 2
0.711 2
0.713 1
0.715 1
0.716 1
0.718 2
0.720 2
0.721 3
0.723 3
0.725 3
0.726 3
0.728 3
0.730 4
0.731 4
0.733 4
0.735 5
0.736 4
0.738 5
0.740 5
0.741 5
0.743 5
0.745 5
0.746 5
0.748 5
0.750 5
0.751 5
0.753 4
0.755 4
0.756 4
0.758 4
0.760 3
0.761 3
0.763 3
0.765 3
0.766 3
0.768 3
0.770 3
0.771 3
0.773 2
0.775 3
0.776 3
0.778 3
0.780 4
0.781 4
0.783 4
0.785 4
0.786 4
0.788 4
0.790 3
0.791 3
0.793 3
0.795 3
0.796 3
0.798 3
0.800 3
0.801 3
0.803 3
0.805 3
0.806 3
0.808 3
0.810 3
0.811 2
0.813 2
0.815 2
0.816 1
0.818 1
0.820 1
0.821 1
0.823 2
0.825 2
0.826 2
0.828 2
0.830 3
0.831 3
0.833 3
0.835 3
0.836 3
0.838 3
0.840 3
0.841 2
0.843 2
0.845 2
0.846 2
0.848 2
0.850 3
0.851 3
0.853 3
0.855 3
0.856 2
0.858 2
0.860 2
0.861 1
0.863 1
0.865 1
0.866 1
0.868 2
0.870 2
0.871 1
0.873 2
0.875 1
0.876 1
0.878 1
0.880 1
0.881 1
0.883 2
0.885 2
0.886 1
0.888 1
0.890 1
0.891 1
0.893 1
0.895 1
0.896 1
0.898 2
0.900 2
0.901 2
0.903 2
0.905 2
0.906 2
0.908 2
0.910 2
0.911 2
0.913 2
0.915 2
0.916 2
0.918 2
0.919 2
0.921 2
0.923 1
0.924 1
0.926 1
0.928 1
0.929 2
0.931 2
0.933 3
0.934 3
0.936 3
0.938 3
0.939 3
0.941 3
0.943 3
0.944 3
0.946 2
0.948 2
0.949 3
0.951 2
0.953 3
0.954 3
0.956 3
0.958 3
0.959 2
0.961 1
0.963 1
0.964 1
0.966 1
0.968 1
0.969 1
0.971 1
0.973 1
0.974 0
0.976 -0
0.978 0
0.979 0
0.981 -0
0.983 0
0.984 0
0.986 0
0.988 0
0.989 1
0.991 0
0.993 0
0.994 1
0.996 0
0.998 1
0.999 1
1.001 1
1.003 2
1.004 2
1.006 2
1.008 3
1.009 3
1.011 3
1.013 3
1.014 3
1.016 3
1.018 3
1.019 3
1.021 4
1.023 4
1.024 5
1.026 5
1.028 5
1.029 5
1.031 4
1.033 5
1.034 5
1.036 5
1.038 5
1.039 5
1.041 5
1.043 5
1.044 5
1.046 5
1.048 5
1.049 5
1.051 5
1.053 5
1.054 6
1.056 6
1.058 6
1.059 6
1.061 5
1.063 6
1.064 6
1.066 5
1.068 5
1.069 5
1.071 5
1.073 5
1.075 5
1.076 5
1.078 5
1.080 5
1.081 4
1.083 4
1.085 4
1.086 4
1.088 4
1.090 3
1.091 3
1.093 3
1.095 3
1.096 2
1.098 2
1.100 2
1.101 1
1.103 1
1.105 1
1.106 1
1.108 0
1.110 1
1.111 0
1.113 0
1.115 1
1.116 1
1.118 1
1.120 2
1.121 2
1.123 2
1.125 3
1.126 3
1.128 3
1.130 4
1.131 4
1.133 4
1.135 4
1.136 4
1.138 5
1.140 5
1.141 5
1.143 5
1.145 5
1.146 6
1.148 6
1.150 6
1.151 5
1.153 5
1.155 5
1.156 4
1.158 5
1.160 5
1.161 5
1.163 5
1.165 5
1.166 4
1.168 5
1.170 4
1.171 4
1.173 4
1.175 4
1.176 4
1.178 4
1.180 4
1.181 3
1.183 3
1.185 3
1.186 2
1.188 2
1.190 3
1.191 2
1.193 2
1.195 3
1.196 2
1.198 2
1.200 1
1.201 2
1.203 2
1.205 2
1.206 2
1.208 2
1.210 2
1.211 2
1.213 3
1.215 3
1.216 2
1.218 2
1.220 2
1.221 1
1.223 1
1.225 1
1.226 1
1.228 1
1.230 1
1.231 1
1.233 1
1.235 1
1.236 0
1.238 1
1.240 1
1.241 1
1.243 1
1.245 1
1.246 1
1.248 1
1.250 2
1.251 1
1.253 2
1.255 1
1.256 1
1.258 0
1.260 1
1.261 1
1.263 1
1.265 1
1.266 1
1.268 1
1.270 1
1.271 1
1.273 2
1.275 2
1.276 2
1.278 3
1.280 3
1.281 3
1.283 3
1.285 3
1.286 3
1.288 4
1.290 4
1.291 4
1.293 4
1.295 4
1.297 3
1.298 3
1.300 3
1.302 3
1.303 3
1.305 3
1.307 3
1.308 2
1.310 2
1.312 2
1.313 2
1.315 3
1.317 2
1.318 2
1.320 2
1.322 1
1.323 1
1.325 1
1.327 1
1.328 1
1.330 0
1.332 -1
1.333 -1
1.335 -0
1.337 -1
1.338 -1
1.340 -1
1.342 -1
1.343 -1
1.345 -1
1.347 -1
1.348 -1
1.350 -1
1.352 -2
1.353 -2
1.355 -1
1.357 -1
1.358 -0
1.360 -0
1.362 -0
1.363 0
1.365 1
1.367 1
1.368 1
1.370 1
1.372 2
1.373 2
1.375 3
1.377 3
1.378 3
1.380 3
1.382 3
1.383 3
1.385 3
1.387 4
1.388 4
1.390 3
1.392 3
1.393 3
1.395 3
1.397 3
1.398 3
1.400 3
1.402 3
1.403 3
1.405 2
1.407 2
1.408 3
1.410 3
1.412 3
1.414 2
1.415 2
1.417 2
1.419 2
1.420 2
1.422 1
1.424 2
1.425 2
1.427 2
1.429 1
1.430 2
1.432 2
1.434 2
1.435 2
1.437 2
1.439 2
1.440 2
1.442 2
1.444 2
1.445 3
1.447 3
1.449 3
1.450 3
1.452 3
1.454 3
1.455 3
1.457 3
1.459 3
1.460 4
1.462 4
1.464 4
1.465 4
1.467 4
1.469 4
1.470 4
1.472 4
1.474 4
1.475 4
1.477 4
1.479 4
1.480 4
1.482 4
1.484 4
1.485 4
1.487 3
1.489 3
1.490 3
1.492 3
1.494 3
1.495 3
1.497 2
1.499 3
1.500 2
1.502 2
1.504 1
1.506 1
1.507 1
1.509 1
1.511 0
1.512 -0
1.514 -0
1.516 -0
1.517 -1
1.519 -0
1.521 -0
1.522 -1
1.524 -0
1.526 -0
1.527 -0
1.529 1
1.531 1
1.532 1
1.534 1
1.536 2
1.537 1
1.539 1
1.541 1
1.542 1
1.544 2
1.546 2
1.547 1
1.549 2
1.551 2
1.552 2
1.554 2
1.556 2
1.557 2
1.559 3
1.561 3
1.562 3
1.564 3
1.566 3
1.567 3
1.569 3
1.571 3
1.572 3
1.574 3
1.576 3
1.577 3
1.579 3
1.581 3
1.583 3
1.584 3
1.586 2
1.588 2
1.589 2
1.591 2
1.593 1
1.594 2
1.596 2
1.598 1
1.599 1
1.601 1
1.603 1
1.604 -0
1.606 -0
1.608 -1
1.609 -0
1.611 -0
1.613 -1
1.614 -0
1.616 -0
1.618 0
1.619 0
1.621 1
1.623 0
1.624 1
1.626 1
1.628 -0
1.629 0
1.631 0
1.633 0
1.634 1
1.636 2
1.638 1
1.639 1
1.641 2
1.643 1
1.644 2
1.646 2
1.648 2
1.650 3
1.651 3
1.653 2
1.655 2
1.656 3
1.658 2
1.660 2
1.661 1
1.663 1
1.665 1
1.666 1
1.668 1
1.670 1
1.671 2
1.673 1
1.675 1
1.676 1
1.678 0
1.680 1
1.681 1
1.683 2
1.685 2
1.686 3
1.688 3
1.690 3
1.691 3
1.693 3
1.695 4
1.696 3
1.698 3
1.700 3
1.701 4
1.703 3
1.705 3
1.706 3
1.708 4
1.710 4
1.712 5
1.713 5
1.715 5
1.717 5
1.718 5
1.720 5
1.722 5
1.723 5
1.725 5
1.727 4
1.728 4
1.730 4
1.732 4
1.733 4
1.735 4
1.737 3
1.738 3
1.740 3
1.742 4
1.743 3
1.745 3
1.747 4
1.748 4
1.750 4
1.752 4
1.753 3
1.755 3
1.757 4
1.758 3
1.760 4
1.762 4
1.763 4
1.765 3
1.767 3
1.769 3
1.770 3
1.772 3
1.774 3
1.775 4
1.777 3
1.779 3
1.780 3
1.782 3
1.784 3
1.785 4
1.787 3
1.789 3
1.790 3
1.792 2
1.794 1
1.795 1
1.797 2
1.799 2
1.800 2
1.802 2
1.804 1
1.805 2
1.807 2
1.809 2
1.810 2
1.812 2
1.814 2
1.815 2
1.817 2
1.819 2
1.821 2
1.822 2
1.824 2
1.826 2
1.827 2
1.829 1
1.831 1
1.832 1
1.834 1
1.836 1
1.837 1
1.839 0
1.841 0
1.842 0
1.844 1
1.846 1
1.847 1
1.849 1
1.851 1
1.852 1
1.854 0
1.856 0
1.857 1
1.859 0
1.861 0
1.862 1
1.864 0
1.866 0
1.867 1
1.869 1
1.871 2
1.873 2
1.874 2
1.876 3
1.878 3
1.879 2
1.881 3
1.883 3
1.884 3
1.886 3
1.888 4
1.889 4
1.891 4
1.893 4
1.894 4
1.896 4
1.898 4
1.899 4
1.901 4
1.903 4
1.904 4
1.906 3
1.908 3
1.909 3
1.911 4
1.913 4
1.914 4
1.916 4
1.918 4
1.920 3
1.921 4
1.923 3
1.925 2
1.926 2
1.928 2
1.930 2
1.931 1
1.933 1
1.935 1
1.936 1
1.938 2
1.940 1
1.941 2
1.943 1
1.945 1
1.946 1
1.948 2
1.950 2
1.951 2
1.953 2
1.955 1
1.956 2
1.958 2
1.960 2
1.962 2
1.963 3
1.965 2
1.967 2
1.968 2
1.970 2
1.972 2
1.973 2
1.975 2
1.977 2
1.978 1
1.980 1
1.982 1
1.983 1
1.985 1
1.987 1
1.988 1
1.990 0
1.992 -0
1.993 -0
1.995 -0
1.997 -0
1.998 -0
2.000 -1
2.002 -1
2.003 -0
2.005 -0
2.007 -0
2.009 -0
2.010 -0
2.012 0
2.014 -0
2.015 -0
2.017 -0
2.019 -1
2.020 -1
2.022 -1
2.024 -0
2.025 -0
2.027 -0
2.029 -0
2.030 -0
2.032 0
2.034 0
2.035 0
2.037 1
2.039 1
2.040 1
2.042 1
2.044 2
2.046 1
2.047 2
2.049 2
2.051 2
2.052 2
2.054 3
2.056 3
2.057 3
2.059 3
2.061 3
2.062 3
2.064 3
2.066 3
2.067 4
2.069 5
2.071 5
2.072 5
2.074 4
2.076 4
2.077 4
2.079 5
2.081 5
2.082 5
2.084 4
2.086 4
2.088 3
2.089 3
2.091 3
2.093 4
2.094 3
2.096 3
2.098 3
2.099 4
2.101 4
2.103 3
2.104 4
2.106 3
2.108 3
2.109 4
2.111 4
2.113 4
2.114 4
2.116 4
2.118 4
2.119 5
2.121 5
2.123 5
2.125 5
2.126 5
2.128 5
2.130 5
2.131 4
2.133 4
2.135 4
2.136 4
2.138 4
2.140 5
2.141 5
2.143 4
2.145 4
2.146 3
2.148 2
2.150 2
2.151 1
2.153 1
2.155 2
2.156 1
2.158 1
2.160 1
2.162 1
2.163 1
2.165 1
2.167 1
2.168 1
2.170 1
2.172 1
2.173 1
2.175 2
2.177 1
2.178 1
2.180 1
2.182 1
2.183 1
2.185 1
2.187 1
2.188 1
2.190 2
2.192 2
2.193 2
2.195 3
2.197 2
2.199 2
2.200 2
2.202 2
2.204 1
2.205 2
2.207 1
2.209 1
2.210 1
2.212 1
2.214 1
2.215 1
2.217 1
2.219 1
2.220 1
2.222 1
2.224 1
2.225 1
2.227 1
2.229 1
2.231 1
2.232 1
2.234 2
2.236 2
2.237 2
2.239 3
2.241 2
2.242 2
2.244 2
2.246 2
2.247 3
2.249 3
2.251 3
2.252 3
2.254 3
2.256 3
2.257 3
2.259 3
2.261 4
2.262 4
2.264 4
2.266 5
2.268 5
2.269 5
2.271 4
2.273 4
2.274 4
2.276 4
2.278 3
2.279 3
2.281 3
2.283 3
2.284 2
2.286 2
2.288 2
2.289 2
2.291 2
2.293 2
2.294 1
2.296 2
2.298 1
2.300 1
2.301 2
2.303 2
2.305 2
2.306 1
2.308 1
2.310 2
2.311 2
2.313 2
2.315 2
2.316 2
2.318 2
2.320 2
2.321 2
2.323 2
2.325 2
2.326 2
2.328 2
2.330 2
2.332 2
2.333 2
2.335 2
2.337 3
2.338 2
2.340 2
2.342 2
2.343 2
2.345 2
2.347 2
2.348 2
2.350 2
2.352 2
2.353 1
2.355 2
2.357 2
2.358 1
2.360 2
2.362 1
2.364 1
2.365 1
2.367 1
2.369 0
2.370 0
2.372 1
2.374 0
2.375 1
2.377 1
2.379 1
2.380 1
2.382 1
2.384 1
2.385 1
2.387 2
2.389 2
2.390 2
2.392 3
2.394 2
2.396 2
2.397 2
2.399 2
2.401 2
2.402 3
2.404 3
2.406 3
2.407 3
2.409 2
2.411 2
2.412 2
2.414 2
2.416 2
2.417 2
2.419 1
2.421 2
2.423 2
2.424 2
2.426 2
2.428 2
2.429 2
2.431 2
2.433 3
2.434 2
2.436 2
2.438 3
2.439 2
2.441 3
2.443 3
2.444 3
2.446 3
2.448 3
2.449 3
2.451 3
2.453 3
2.455 3
2.456 3
2.458 3
2.460 3
2.461 3
2.463 3
2.465 3
2.466 3
2.468 3
2.470 3
2.471 3
2.473 3
2.475 3
2.476 3
2.478 3
2.480 2
2.482 2
2.483 0
2.485 -0
2.487 -1
2.488 -1
2.490 -1
2.492 -2
2.493 -2
2.495 -3
2.497 -2
2.498 -2
2.500 -3
2.502 -3
2.503 -3
2.505 -3
2.507 -2
2.508 -2
2.510 -1
2.512 -1
2.514 -0
2.515 -0
2.517 -0
2.519 1
2.520 0
2.522 1
2.524 1
2.525 0
2.527 0
2.529 1
2.530 -0
2.532 -0
2.534 1
2.535 1
2.537 1
2.539 1
2.541 1
2.542 2
2.544 3
2.546 3
2.547 3
2.549 3
2.551 3
2.552 3
2.554 3
2.556 3
2.557 2
2.559 2
2.561 2
2.562 2
2.564 2
2.566 2
2.568 2
2.569 2
2.571 1
2.573 2
2.574 2
2.576 2
2.578 3
2.579 4
2.581 3
2.583 3
2.584 4
2.586 3
2.588 4
2.589 3
2.591 3
2.593 3
2.595 3
2.596 3
2.598 2
2.600 2
2.601 2
2.603 1
2.605 1
2.606 0
2.608 0
2.610 0
2.611 0
2.613 0
2.615 1
2.616 1
2.618 1
2.620 1
2.622 0
2.623 0
2.625 0
2.627 0
2.628 0
2.630 0
2.632 0
2.633 0
2.635 0
2.637 1
2.638 1
2.640 2
2.642 1
2.643 1
2.645 1
2.647 0
2.649 1
2.650 1
2.652 1
2.654 2
2.655 2
2.657 2
2.659 2
2.660 1
2.662 1
2.664 1
2.665 2
2.667 1
2.669 2
2.671 2
2.672 2
2.674 2
2.676 2
2.677 1
2.679 2
2.681 1
2.682 1
2.684 1
2.686 2
2.687 2
2.689 2
2.691 2
2.692 1
2.694 1
2.696 1
2.698 0
2.699 0
2.701 1
2.703 1
2.704 1
2.706 2
2.708 2
2.709 2
2.711 2
2.713 2
2.714 2
2.716 3
2.718 2
2.719 2
2.721 2
2.723 2
2.725 2
2.726 3
2.728 3
2.730 3
2.731 4
2.733 4
2.735 4
2.736 4
2.738 3
2.740 4
2.741 4
2.743 4
2.745 4
2.747 4
2.748 4
2.750 4
2.752 4
2.753 4
2.755 4
2.757 4
2.758 4
2.760 4
2.762 3
2.763 3
2.765 3
2.767 2
2.769 2
2.770 1
2.772 0
2.774 0
2.775 0
2.777 0
2.779 0
2.780 0
2.782 0
2.784 1
2.785 0
2.787 0
2.789 0
2.790 -0
2.792 0
2.794 0
2.796 -0
2.797 0
2.799 -0
2.801 -1
2.802 -1
2.804 -1
2.806 -1
2.807 -1
2.809 -1
2.811 -1
2.812 -2
2.814 -2
2.816 -2
2.818 -2
2.819 -2
2.821 -2
2.823 -2
2.824 -1
2.826 -0
2.828 -0
2.829 -1
2.831 -1
2.833 -1
2.834 -1
2.836 -1
2.838 -1
2.840 -1
2.841 -0
2.843 0
2.845 0
2.846 0
2.848 1
2.850 1
2.851 2
2.853 2
2.855 3
2.856 3
2.858 4
2.860 4
2.861 5
2.863 5
2.865 5
2.867 5
2.868 6
2.870 6
2.872 6
2.873 6
2.875 6
2.877 6
2.878 7
2.880 6
2.882 6
2.883 6
2.885 6
2.887 5
2.889 6
2.890 4
2.892 4
2.894 4
2.895 4
2.897 4
2.899 4
2.900 4
2.902 4
2.904 3
2.905 2
2.907 1
2.909 1
2.911 1
2.912 1
2.914 1
2.916 1
2.917 1
2.919 1
2.921 0
2.922 0
2.924 0
2.926 0
2.927 1
2.929 1
2.931 1
2.933 1
2.934 1
2.936 1
2.938 2
2.939 2
2.941 2
2.943 2
2.944 3
2.946 3
2.948 3
2.949 3
2.951 3
2.953 3
2.955 3
2.956 3
2.958 2
2.960 2
2.961 2
2.963 2
2.965 2
2.966 1
2.968 1
2.970 1
2.971 1
2.973 1
2.975 1
2.977 1
2.978 0
2.980 -0
2.982 -1
2.983 -1
2.985 -1
2.987 -1
2.988 -1
2.990 -1
2.992 -2
2.993 -2
2.995 -1
2.997 -2
2.999 -2
3.000 -1
3.002 -2
3.004 -2
3.005 -1
3.007 -2
3.009 -2
3.010 -1
3.012 -1
3.014 0
3.015 -0
3.017 -0
3.019 0
3.021 0
3.022 1
3.024 1
3.026 1
3.027 1
3.029 2
3.031 2
3.032 3
3.034 2
3.036 2
3.037 2
3.039 3
3.041 3
3.043 3
3.044 3
3.046 3
3.048 3
3.049 4
3.051 3
3.053 3
3.054 3
3.056 3
3.058 3
3.060 3
3.061 3
3.063 3
3.065 4
3.066 4
3.068 3
3.070 3
3.071 4
3.073 4
3.075 4
3.076 4
3.078 4
3.080 4
3.082 4
3.083 4
3.085 4
3.087 5
3.088 5
3.090 5
3.092 5
3.093 4
3.095 4
3.097 4
3.098 4
3.100 4
3.102 4
3.104 4
3.105 4
3.107 4
3.109 4
3.110 4
3.112 3
3.114 3
3.115 3
3.117 3
3.119 2
3.121 2
3.122 2
3.124 2
3.126 2
3.127 2
3.129 2
3.131 1
3.132 1
3.134 1
3.136 1
3.137 1
3.139 1
3.141 1
3.143 1
3.144 1
3.146 1
3.148 2
3.149 2
3.151 2
3.153 2
3.154 2
3.156 2
3.158 2
3.159 2
3.161 3
3.163 3
3.165 3
3.166 3
3.168 3
3.170 3
3.171 3
3.173 4
3.175 4
3.176 4
3.178 4
3.180 4
3.182 4
3.183 4
3.185 5
3.187 5
3.188 6
3.190 5
3.192 4
3.193 4
3.195 4
3.197 4
3.198 4
3.200 3
3.202 4
3.204 4
3.205 4
3.207 3
3.209 3
3.210 2
3.212 3
3.214 3
3.215 3
3.217 3
3.219 2
3.221 2
3.222 2
3.224 2
3.226 2
3.227 2
3.229 2
3.231 2
3.232 2
3.234 2
3.236 2
3.237 1
3.239 2
3.241 1
3.243 1
3.244 2
3.246 2
3.248 2
3.249 2
3.251 2
3.253 1
3.254 1
3.256 1
3.258 2
3.260 2
3.261 2
3.263 2
3.265 2
3.266 1
3.268 0
3.270 0
3.271 -0
3.273 0
3.275 0
3.277 -0
3.278 -0
3.280 -0
3.282 -1
3.283 -1
3.285 -0
3.287 -1
3.288 -1
3.290 -0
3.292 -1
3.293 -1
3.295 -1
3.297 -1
3.299 -0
3.300 0
3.302 -1
3.304 -0
3.305 -0
3.307 -1
3.309 -1
3.310 -0
3.312 -0
3.314 -0
3.316 0
3.317 0
3.319 1
3.321 2
3.322 2
3.324 2
3.326 2
3.327 2
3.329 2
3.331 2
3.333 2
3.334 2
3.336 1
3.338 1
3.339 1
3.341 1
3.343 1
3.344 1
3.346 1
3.348 1
3.349 1
3.351 1
3.353 1
3.355 1
3.356 1
3.358 1
3.360 0
3.361 1
3.363 -0
3.365 -0
3.366 0
3.368 0
3.370 0
3.372 0
3.373 0
3.375 0
3.377 1
3.378 1
3.380 1
3.382 1
3.383 1
3.385 1
3.387 2
3.389 1
3.390 2
3.392 2
3.394 2
3.395 3
3.397 3
3.399 3
3.400 2
3.402 2
3.404 2
3.406 2
3.407 2
3.409 1
3.411 1
3.412 1
3.414 1
3.416 2
3.417 2
3.419 2
3.421 3
3.423 2
3.424 2
3.426 2
3.428 2
3.429 2
3.431 2
3.433 2
3.434 1
3.436 2
3.438 2
3.439 2
3.441 2
3.443 2
3.445 2
3.446 2
3.448 2
3.450 2
3.451 2
3.453 2
3.455 2
3.456 2
3.458 2
3.460 1
3.462 1
3.463 1
3.465 1
3.467 1
3.468 2
3.470 2
3.472 2
3.473 2
3.475 1
3.477 1
3.479 2
3.480 2
3.482 2
3.484 2
3.485 2
3.487 2
3.489 2
3.490 2
3.492 2
3.494 3
3.496 3
3.497 2
3.499 2
3.501 1
3.502 2
3.504 2
3.506 1
3.507 1
3.509 1
3.511 0
3.513 1
3.514 1
3.516 1
3.518 1
3.519 1
3.521 1
3.523 1
3.524 0
3.526 0
3.528 0
3.530 0
3.531 -0
3.533 0
3.535 1
3.536 1
3.538 1
3.540 1
3.541 2
3.543 2
3.545 2
3.547 2
3.548 2
3.550 2
3.552 2
3.553 2
3.555 3
3.557 2
3.558 2
3.560 2
3.562 2
3.564 1
3.565 2
3.567 2
3.569 2
3.570 2
3.572 2
3.574 2
3.575 1
3.577 1
3.579 1
3.581 1
3.582 1
3.584 1
3.586 1
3.587 2
3.589 2
3.591 2
3.592 3
3.594 3
3.596 2
3.598 2
3.599 2
3.601 3
3.603 3
3.604 3
3.606 3
3.608 3
3.609 4
3.611 4
3.613 3
3.615 3
3.616 4
3.618 3
3.620 3
3.621 3
3.623 3
3.625 3
3.627 3
3.628 3
3.630 3
3.632 3
3.633 2
3.635 2
3.637 3
3.638 2
3.640 2
3.642 2
3.644 2
3.645 1
3.647 2
3.649 1
3.650 0
3.652 1
3.654 -0
3.655 0
3.657 -0
3.659 0
3.661 0
3.662 -0
3.664 -0
3.666 -0
3.667 -0
3.669 -0
3.671 0
3.672 0
3.674 1
3.676 1
3.678 2
3.679 2
3.681 2
3.683 2
3.684 2
3.686 2
3.688 3
3.689 2
3.691 2
3.693 3
3.695 3
3.696 3
3.698 4
3.700 4
3.701 4
3.703 4
3.705 3
3.706 3
3.708 4
3.710 3
3.712 3
3.713 3
3.715 3
3.717 3
3.718 3
3.720 3
3.722 3
3.724 3
3.725 3
3.727 3
3.729 2
3.730 2
3.732 2
3.734 2
3.735 2
3.737 2
3.739 2
3.741 2
3.742 2
3.744 2
3.746 2
3.747 3
3.749 3
3.751 3
3.752 4
3.754 4
3.756 3
3.758 3
3.759 4
3.761 4
3.763 4
3.764 4
3.766 3
3.768 3
3.769 3
3.771 3
3.773 4
3.775 4
3.776 3
3.778 4
3.780 4
3.781 3
3.783 3
3.785 4
3.787 3
3.788 3
3.790 3
3.792 3
3.793 3
3.795 4
3.797 3
3.798 4
3.800 4
3.802 4
3.804 3
3.805 3
3.807 3
3.809 3
3.810 3
3.812 2
3.814 3
3.815 3
3.817 3
3.819 3
3.821 3
3.822 2
3.824 3
3.826 3
3.827 3
3.829 3
3.831 2
3.833 2
3.834 1
3.836 2
3.838 1
3.839 0
3.841 0
3.843 1
3.844 0
3.846 1
3.848 0
3.850 0
3.851 1
3.853 0
3.855 0
3.856 0
3.858 -0
3.860 0
3.861 1
3.863 1
3.865 1
3.867 1
3.868 1
3.870 2
3.872 2
3.873 2
3.875 2
3.877 2
3.879 2
3.880 2
3.882 2
3.884 1
3.885 2
3.887 3
3.889 3
3.890 3
3.892 3
3.894 3
3.896 3
3.897 3
3.899 3
3.901 3
3.902 3
3.904 2
3.906 2
3.908 2
3.909 1
3.911 1
3.913 1
3.914 0
3.916 0
3.918 0
3.919 -0
3.921 -1
3.923 -1
3.925 -2
3.926 -2
3.928 -2
3.930 -2
3.931 -2
3.933 -2
3.935 -2
3.936 -2
3.938 -2
3.940 -2
3.942 -2
3.943 -2
3.945 -3
3.947 -2
3.948 -1
3.950 -1
3.952 -1
3.954 -1
3.955 -1
3.957 -0
3.959 0
3.960 0
3.962 1
3.964 1
3.965 1
3.967 1
3.969 1
3.971 1
3.972 1
3.974 2
3.976 1
3.977 1
3.979 1
3.981 1
3.983 1
3.984 1
3.986 1
3.988 0
3.989 1
3.991 1
3.993 0
3.994 1
3.996 0
3.998 -0
4.000 0
4.001 -1
4.003 -0
4.005 -0
4.006 -1
4.008 -1
4.010 -1
4.012 -1
4.013 -1
4.015 -1
4.017 -1
4.018 -1
4.020 -1
4.022 -2
4.023 -1
4.025 -1
4.027 -2
4.029 -2
4.030 -1
4.032 -1
4.034 -1
4.035 -1
4.037 -1
4.039 -0
4.041 -0
4.042 -0
4.044 0
4.046 1
4.047 1
4.049 1
4.051 1
4.053 1
4.054 0
4.056 1
4.058 0
4.059 1
4.061 1
4.063 1
4.064 1
4.066 2
4.068 2
4.070 2
4.071 2
4.073 1
4.075 1
4.076 1
4.078 1
4.080 1
4.082 2
4.083 2
4.085 2
4.087 2
4.088 2
4.090 2
4.092 2
4.093 1
4.095 1
4.097 2
4.099 1
4.100 1
4.102 1
4.104 1
4.105 1
4.107 1
4.109 1
4.111 1
4.112 1
4.114 1
4.116 2
4.117 1
4.119 1
4.121 1
4.123 1
4.124 1
4.126 1
4.128 1
4.129 0
4.131 -0
4.133 0
4.134 1
4.136 0
4.138 0
4.140 0
4.141 0
4.143 0
4.145 0
4.146 -0
4.148 0
4.150 0
4.152 0
4.153 1
4.155 1
4.157 1
4.158 2
4.160 2
4.162 2
4.163 1
4.165 1
4.167 1
4.169 1
4.170 1
4.172 2
4.174 1
4.175 1
4.177 1
4.179 1
4.181 0
4.182 1
4.184 2
4.186 1
4.187 2
4.189 2
4.191 3
4.193 3
4.194 3
4.196 2
4.198 2
4.199 2
4.201 2
4.203 2
4.204 3
4.206 2
4.208 2
4.210 2
4.211 1
4.213 1
4.215 1
4.216 0
4.218 0
4.220 0
4.222 -0
4.223 0
4.225 -0
4.227 -1
4.228 -1
4.230 -1
4.232 -1
4.234 -0
4.235 -1
4.237 -1
4.239 -1
4.240 -1
4.242 -1
4.244 -1
4.246 -0
4.247 -0
4.249 -0
4.251 -0
4.252 -0
4.254 -0
4.256 -0
4.257 0
4.259 0
4.261 1
4.263 2
4.264 2
4.266 3
4.268 3
4.269 3
4.271 3
4.273 3
4.275 3
4.276 3
4.278 3
4.280 4
4.281 3
4.283 3
4.285 3
4.287 4
4.288 3
4.290 3
4.292 3
4.293 2
4.295 2
4.297 2
4.299 2
4.300 2
4.302 2
4.304 2
4.305 3
4.307 3
4.309 3
4.310 2
4.312 3
4.314 2
4.316 2
4.317 2
4.319 2
4.321 2
4.322 2
4.324 2
4.326 1
4.328 1
4.329 1
4.331 1
4.333 1
4.334 1
4.336 1
4.338 1
4.340 1
4.341 1
4.343 1
4.345 -0
4.346 -1
4.348 -1
4.350 -1
4.352 -1
4.353 -0
4.355 -0
4.357 -0
4.358 0
4.360 -0
4.362 -0
4.364 0
4.365 0
4.367 0
4.369 0
4.370 0
4.372 1
4.374 1
4.375 1
4.377 1
4.379 2
4.381 1
4.382 2
4.384 2
4.386 2
4.387 3
4.389 2
4.391 2
4.393 2
4.394 3
4.396 3
4.398 3
4.399 3
4.401 3
4.403 4
4.405 4
4.406 4
4.408 4
4.410 4
4.411 3
4.413 3
4.415 3
4.417 3
4.418 3
4.420 3
4.422 3
4.423 4
4.425 4
4.427 4
4.429 4
4.430 4
4.432 5
4.434 5
4.435 5
4.437 4
4.439 5
4.441 5
4.442 5
4.444 4
4.446 5
4.447 4
4.449 4
4.451 4
4.453 3
4.454 3
4.456 3
4.458 2
4.459 3
4.461 3
4.463 3
4.464 3
4.466 2
4.468 2
4.470 2
4.471 2
4.473 2
4.475 2
4.476 2
4.478 2
4.480 1
4.482 1
4.483 0
4.485 0
4.487 -0
4.488 -0
4.490 1
4.492 1
4.494 1
4.495 1
4.497 1
4.499 1
4.500 1
4.502 2
4.504 1
4.506 2
4.507 1
4.509 1
4.511 1
4.512 1
4.514 1
4.516 1
4.518 1
4.519 1
4.521 1
4.523 1
4.524 1
4.526 0
4.528 1
4.530 0
4.531 1
4.533 0
4.535 -0
4.536 0
4.538 1
4.540 0
4.542 1
4.543 1
4.545 1
4.547 1
4.548 1
4.550 1
4.552 2
4.554 2
4.555 1
4.557 1
4.559 1
4.560 2
4.562 2
4.564 2
4.566 2
4.567 2
4.569 2
4.571 2
4.572 2
4.574 2
4.576 1
4.578 2
4.579 2
4.581 2
4.583 1
4.584 2
4.586 1
4.588 1
4.590 1
4.591 1
4.593 1
4.595 1
4.596 0
4.598 1
4.600 1
4.602 0
4.603 1
4.605 1
4.607 1
4.608 1
4.610 1
4.612 1
4.614 1
4.615 2
4.617 2
4.619 2
4.620 3
4.622 3
4.624 3
4.626 3
4.627 3
4.629 4
4.631 4
4.632 3
4.634 4
4.636 4
4.638 4
4.639 5
4.641 5
4.643 4
4.644 4
4.646 5
4.648 4
4.650 4
4.651 5
4.653 4
4.655 4
4.656 4
4.658 3
4.660 3
4.662 3
4.663 3
4.665 3
4.667 3
4.668 2
4.670 2
4.672 3
4.674 2
4.675 2
4.677 2
4.679 1
4.680 2
4.682 3
4.684 2
4.686 2
4.687 3
4.689 2
4.691 3
4.692 3
4.694 3
4.696 3
4.698 3
4.699 3
4.701 3
4.703 3
4.704 3
4.706 3
4.708 3
4.710 3
4.711 3
4.713 4
4.715 4
4.716 4
4.718 4
4.720 3
4.722 3
4.723 3
4.725 2
4.727 2
4.728 3
4.730 2
4.732 2
4.734 2
4.735 2
4.737 2
4.739 3
4.740 2
4.742 2
4.744 2
4.746 1
4.747 1
4.749 1
4.751 1
4.752 1
4.754 2
4.756 2
4.758 2
4.759 3
4.761 3
4.763 3
4.764 3
4.766 2
4.768 2
4.770 3
4.771 2
4.773 2
4.775 1
4.776 1
4.778 1
4.780 1
4.782 1
4.783 1
4.785 1
4.787 1
4.788 2
4.790 2
4.792 2
4.794 2
4.795 2
4.797 2
4.799 2
4.800 2
4.802 2
4.804 2
4.806 2
4.807 2
4.809 2
4.811 2
4.813 2
4.814 1
4.816 2
4.818 1
4.819 1
4.821 2
4.823 1
4.825 2
4.826 2
4.828 2
4.830 3
4.831 3
4.833 2
4.835 2
4.837 2
4.838 2
4.840 2
4.842 2
4.843 1
4.845 1
4.847 1
4.849 1
4.850 0
4.852 1
4.854 0
4.855 1
4.857 1
4.859 1
4.861 1
4.862 2
4.864 1
4.866 2
4.867 2
4.869 1
4.871 1
4.873 1
4.874 1
4.876 1
4.878 0
4.879 0
4.881 0
4.883 0
4.885 -0
4.886 -0
4.888 -0
4.890 -1
4.891 -1
4.893 0
4.895 0
4.897 0
4.898 1
4.900 0
4.902 0
4.904 0
4.905 0
4.907 0
4.909 -0
4.910 -0
4.912 -0
4.914 -0
4.916 -0
4.917 0
4.919 -0
4.921 -0
4.922 -0
4.924 0
4.926 0
4.928 -0
4.929 0
4.931 -0
4.933 -1
4.934 -0
4.936 -1
4.938 -1
4.940 -0
4.941 -0
4.943 -1
4.945 -0
4.946 -1
4.948 -0
4.950 -0
4.952 -0
4.953 0
4.955 -0
4.957 -1
4.959 -1
4.960 -0
4.962 -1
4.964 -1
4.965 -0
4.967 0
4.969 0
4.971 1
4.972 1
4.974 0
4.976 0
4.977 0
4.979 1
4.981 1
4.983 0
4.984 0
4.986 1
4.988 1
4.989 1
4.991 1
4.993 1
4.995 1
4.996 1
4.998 1
5.000 1
5.001 1
5.003 1
5.005 1
5.007 1
5.008 2
5.010 1
5.012 2
5.014 3
5.015 3
5.017 4
5.019 4
5.020 4
5.022 4
5.024 4
5.026 4
5.027 5
5.029 4
5.031 5
5.032 5
5.034 4
5.036 5
5.038 5
5.039 5
5.041 5
5.043 5
5.044 5
5.046 5
5.048 5
5.050 5
5.051 4
5.053 4
5.055 4
5.056 3
5.058 3
5.060 3
5.062 2
5.063 2
5.065 2
5.067 2
5.069 1
5.070 1
5.072 1
5.074 1
5.075 0
5.077 -0
5.079 -1
5.081 -1
5.082 -1
5.084 -1
5.086 -1
5.087 -1
5.089 -0
5.091 -0
5.093 0
5.094 0
5.096 -0
5.098 0
5.099 -0
5.101 0
5.103 1
5.105 1
5.106 1
5.108 1
5.110 1
5.112 1
5.113 2
5.115 3
5.117 3
5.118 3
5.120 3
5.122 3
5.124 3
5.125 4
5.127 4
5.129 4
5.130 4
5.132 4
5.134 4
5.136 5
5.137 4
5.139 4
5.141 5
5.143 4
5.144 4
5.146 4
5.148 3
5.149 3
5.151 3
5.153 2
5.155 2
5.156 2
5.158 2
5.160 1
5.161 1
5.163 1
5.165 1
5.167 1
5.168 0
5.170 -0
5.172 -0
5.173 -0
5.175 -1
5.177 -0
5.179 -1
5.180 -1
5.182 -0
5.184 -1
5.186 0
5.187 -0
5.189 0
5.191 1
5.192 1
5.194 1
5.196 2
5.198 2
5.199 2
5.201 2
5.203 3
5.204 4
5.206 5
5.208 5
5.210 4
5.211 4
5.213 4
5.215 4
5.217 4
5.218 5
5.220 4
5.222 4
5.223 4
5.225 3
5.227 3
5.229 4
5.230 3
5.232 3
5.234 3
5.235 2
5.237 2
5.239 1
5.241 1
5.242 0
5.244 1
5.246 0
5.248 1
5.249 1
5.251 2
5.253 2
5.254 1
5.256 1
5.258 1
5.260 2
5.261 2
5.263 2
5.265 3
5.266 2
5.268 2
5.270 2
5.272 2
5.273 2
5.275 2
5.277 2
5.279 2
5.280 2
5.282 2
5.284 2
5.285 2
5.287 2
5.289 2
5.291 2
5.292 2
5.294 2
5.296 2
5.297 2
5.299 2
5.301 2
5.303 2
5.304 2
5.306 3
5.308 2
5.310 2
5.311 2
5.313 2
5.315 2
5.316 2
5.318 2
5.320 2
5.322 3
5.323 3
5.325 3
5.327 3
5.328 3
5.330 3
5.332 3
5.334 3
5.335 3
5.337 3
5.339 2
5.341 2
5.342 2
5.344 1
5.346 1
5.347 1
5.349 0
5.351 0
5.353 1
5.354 0
5.356 -0
5.358 0
5.360 0
5.361 0
5.363 1
5.365 1
5.366 2
5.368 2
5.370 2
5.372 2
5.373 2
5.375 2
5.377 3
5.378 3
5.380 3
5.382 2
5.384 2
5.385 3
5.387 3
5.389 3
5.391 3
5.392 3
5.394 4
5.396 4
5.397 4
5.399 3
5.401 3
5.403 3
5.404 4
5.406 3
5.408 4
5.410 4
5.411 3
5.413 3
5.415 4
5.416 4
5.418 3
5.420 3
5.422 3
5.423 2
5.425 2
5.427 2
5.428 2
5.430 2
5.432 1
5.434 1
5.435 1
5.437 1
5.439 1
5.441 1
5.442 1
5.444 1
5.446 1
5.447 1
5.449 1
5.451 1
5.453 1
5.454 1
5.456 1
5.458 1
5.460 1
5.461 1
5.463 1
5.465 2
5.466 2
5.468 1
5.470 1
5.472 1
5.473 1
5.475 0
5.477 1
5.479 0
5.480 1
5.482 2
5.484 2
5.485 2
5.487 2
5.489 2
5.491 2
5.492 3
5.494 2
5.496 2
5.497 1
5.499 1
5.501 1
5.503 1
5.504 1
5.506 1
5.508 1
5.510 0
5.511 1
5.513 1
5.515 1
5.516 1
5.518 2
5.520 2
5.522 2
5.523 2
5.525 1
5.527 1
5.529 2
5.530 2
5.532 2
5.534 2
5.535 2
5.537 2
5.539 2
5.541 2
5.542 1
5.544 1
5.546 1
5.548 1
5.549 0
5.551 -0
5.553 -0
5.554 -0
5.556 -0
5.558 -0
5.560 -0
5.561 -0
5.563 0
5.565 -0
5.567 -1
5.568 -1
5.570 -1
5.572 -1
5.573 -1
5.575 -1
5.577 -2
5.579 -1
5.580 -1
5.582 -1
5.584 -1
5.586 -1
5.587 -1
5.589 -0
5.591 0
5.592 0
5.594 1
5.596 1
5.598 1
5.599 1
5.601 1
5.603 1
5.605 1
5.606 2
5.608 3
5.610 3
5.611 3
5.613 3
5.615 3
5.617 3
5.618 3
5.620 3
5.622 3
5.623 3
5.625 3
5.627 3
5.629 2
5.630 3
5.632 3
5.634 3
5.636 3
5.637 3
5.639 2
5.641 2
5.642 2
5.644 1
5.646 1
5.648 2
5.649 2
5.651 1
5.653 1
5.655 1
5.656 2
5.658 2
5.660 2
5.661 2
5.663 2
5.665 2
5.667 2
5.668 2
5.670 2
5.672 2
5.674 3
5.675 2
5.677 3
5.679 3
5.681 3
5.682 3
5.684 3
5.686 3
5.687 4
5.689 4
5.691 3
5.693 3
5.694 4
5.696 4
5.698 4
5.700 4
5.701 4
5.703 4
5.705 4
5.706 4
5.708 4
5.710 5
5.712 4
5.713 4
5.715 4
5.717 4
5.719 3
5.720 4
5.722 3
5.724 3
5.725 3
5.727 2
5.729 2
5.731 2
5.732 2
5.734 1
5.736 1
5.738 1
5.739 1
5.741 1
5.743 0
5.744 0
5.746 0
5.748 0
5.750 0
5.751 0
5.753 -0
5.755 0
5.757 0
5.758 0
5.760 1
5.762 1
5.763 1
5.765 1
5.767 2
5.769 1
5.770 1
5.772 2
5.774 2
5.776 2
5.777 3
5.779 3
5.781 4
5.782 4
5.784 5
5.786 5
5.788 6
5.789 6
5.791 6
5.793 6
5.795 6
5.796 5
5.798 6
5.800 5
5.802 5
5.803 5
5.805 5
5.807 5
5.808 5
5.810 5
5.812 5
5.814 5
5.815 5
5.817 5
5.819 4
5.821 4
5.822 3
5.824 4
5.826 4
5.827 5
5.829 5
5.831 4
5.833 4
5.834 5
5.836 4
5.838 4
5.840 3
5.841 3
5.843 4
5.845 3
5.846 3
5.848 3
5.850 3
5.852 3
5.853 3
5.855 4
5.857 4
5.859 4
5.860 4
5.862 4
5.864 5
5.866 5
5.867 5
5.869 5
5.871 5
5.872 4
5.874 5
5.876 5
5.878 5
5.879 5
5.881 5
5.883 5
5.885 5
5.886 5
5.888 4
5.890 4
5.891 3
5.893 2
5.895 2
5.897 2
5.898 1
5.900 1
5.902 1
5.904 1
5.905 -0
5.907 -1
5.909 -2
5.910 -2
5.912 -2
5.914 -2
5.916 -2
5.917 -2
5.919 -2
5.921 -2
5.923 -2
5.924 -3
5.926 -3
5.928 -3
5.930 -3
5.931 -2
5.933 -2
5.935 -2
5.936 -1
5.938 -1
5.940 -1
5.942 -0
5.943 -0
5.945 -0
5.947 1
5.949 1
5.950 1
5.952 1
5.954 1
5.956 1
5.957 2
5.959 2
5.961 2
5.962 2
5.964 2
5.966 1
5.968 1
5.969 1
5.971 0
5.973 1
5.975 -0
5.976 -0
5.978 -0
5.980 0
5.981 -0
5.983 -0
5.985 -0
5.987 -0
5.988 0
5.990 -0
5.992 -0
5.994 -1
5.995 -0
5.997 -1
5.999 -1
6.001 -0
6.002 -0
6.004 -0
6.006 0
6.007 1
6.009 1
6.011 2
6.013 2
6.014 2
6.016 2
6.018 2
6.020 2
6.021 2
6.023 3
6.025 3
6.027 3
6.028 3
6.030 3
6.032 2
6.033 3
6.035 3
6.037 3
6.039 3
6.040 2
6.042 3
6.044 2
6.046 2
6.047 2
6.049 2
6.051 1
6.052 2
6.054 1
6.056 1
6.058 1
6.059 0
6.061 0
6.063 0
6.065 -0
6.066 -1
6.068 -1
6.070 -2
6.072 -2
6.073 -2
6.075 -2
6.077 -2
6.078 -1
6.080 -1
6.082 -0
6.084 0
6.085 1
6.087 0
6.089 0
6.091 1
6.092 2
6.094 2
6.096 3
6.098 3
6.099 4
6.101 4
6.103 5
6.104 5
6.106 5
6.108 5
6.110 6
6.111 6
6.113 7
6.115 7
6.117 6
6.118 6
6.120 6
6.122 6
6.124 5
6.125 5
6.127 5
6.129 5
6.130 5
6.132 5
6.134 4
6.136 4
6.137 4
6.139 3
6.141 3
6.143 3
6.144 2
6.146 2
6.148 0
6.150 0
6.151 0
6.153 1
6.155 1
6.156 1
6.158 0
6.160 0
6.162 0
6.163 -0
6.165 -0
6.167 -1
6.169 -0
6.170 0
6.172 0
6.174 -1
6.176 -0
6.177 0
6.179 0
6.181 1
6.182 1
6.184 1
6.186 1
6.188 2
6.189 2
6.191 1
6.193 1
6.195 0
6.196 0
6.198 -0
6.200 -0
6.202 0
6.203 -0
6.205 -1
6.207 -0
6.209 0
6.210 -0
6.212 -0
6.214 0
6.215 0
6.217 0
6.219 0
6.221 -0
6.222 -0
6.224 -0
6.226 -1
6.228 0
6.229 1
6.231 0
6.233 0
6.235 -0
6.236 -1
6.238 -1
6.240 -0
6.241 -1
6.243 -1
6.245 -1
6.247 -2
6.248 -1
6.250 -1
6.252 -1
6.254 -1
6.255 0
6.257 0
6.259 0
6.261 1
6.262 1
6.264 1
6.266 2
6.268 2
6.269 2
6.271 2
6.273 2
6.274 2
6.276 2
6.278 2
6.280 2
6.281 2
6.283 2
6.285 3
6.287 4
6.288 3
6.290 4
6.292 4
6.294 4
6.295 4
6.297 4
6.299 4
6.300 4
6.302 4
6.304 4
6.306 4
6.307 4
6.309 3
6.311 3
6.313 3
6.314 3
6.316 3
6.318 3
6.320 2
6.321 2
6.323 2
6.325 2
6.327 2
6.328 2
6.330 2
6.332 2
6.333 2
6.335 1
6.337 1
6.339 2
6.340 2
6.342 2
6.344 3
6.346 3
6.347 3
6.349 3
6.351 2
6.353 3
6.354 3
6.356 3
6.358 3
6.360 3
6.361 3
6.363 2
6.365 2
6.366 1
6.368 1
6.370 1
6.372 1
6.373 1
6.375 1
6.377 1
6.379 1
6.380 1
6.382 1
6.384 1
6.386 2
6.387 2
6.389 2
6.391 2
6.393 2
6.394 2
6.396 1
6.398 1
6.399 1
6.401 1
6.403 1
6.405 1
6.406 2
6.408 2
6.410 2
6.412 2
6.413 2
6.415 2
6.417 3
6.419 3
6.420 3
6.422 4
6.424 3
6.426 3
6.427 3
6.429 3
6.431 4
6.432 4
6.434 3
6.436 3
6.438 2
6.439 2
6.441 1
6.443 1
6.445 0
6.446 0
6.448 0
6.450 0
6.452 1
6.453 0
6.455 0
6.457 -0
6.459 1
6.460 0
6.462 0
6.464 -0
6.465 -1
6.467 -1
6.469 -2
6.471 -2
6.472 -2
6.474 -3
6.476 -3
6.478 -2
6.479 -2
6.481 -2
6.483 -2
6.485 -2
6.486 -2
6.488 -1
6.490 -1
6.492 -1
6.493 -0
6.495 1
6.497 1
6.498 2
6.500 2
6.502 2
6.504 2
6.505 3
6.507 3
6.509 3
6.511 3
6.512 3
6.514 3
6.516 3
6.518 3
6.519 4
6.521 4
6.523 4
6.525 5
6.526 5
6.528 4
6.530 5
6.532 5
6.533 5
6.535 5
6.537 5
6.538 5
6.540 5
6.542 5
6.544 4
6.545 4
6.547 4
6.549 3
6.551 3
6.552 3
6.554 2
6.556 2
6.558 2
6.559 2
6.561 2
6.563 1
6.565 1
6.566 2
6.568 2
6.570 2
6.572 1
6.573 1
6.575 1
6.577 0
6.578 1
6.580 -0
6.582 -0
6.584 1
6.585 -0
6.587 0
6.589 1
6.591 1
6.592 1
6.594 1
6.596 1
6.598 1
6.599 2
6.601 1
6.603 1
6.605 1
6.606 0
6.608 1
6.610 2
6.612 1
6.613 2
6.615 2
6.617 2
6.618 1
6.620 1
6.622 0
6.624 1
6.625 0
6.627 -0
6.629 -0
6.631 -0
6.632 -0
6.634 -0
6.636 -0
6.638 -0
6.639 0
6.641 -0
6.643 -0
6.645 -0
6.646 -0
6.648 -2
6.650 -2
6.652 -1
6.653 -1
6.655 -0
6.657 0
6.659 -0
6.660 -0
6.662 0
6.664 1
6.665 1
6.667 2
6.669 2
6.671 2
6.672 2
6.674 1
6.676 1
6.678 2
6.679 1
6.681 1
6.683 2
6.685 1
6.686 1
6.688 2
6.690 1
6.692 1
6.693 1
6.695 1
6.697 0
6.699 1
6.700 0
6.702 1
6.704 1
6.706 0
6.707 0
6.709 0
6.711 0
6.712 1
6.714 1
6.716 1
6.718 1
6.719 1
6.721 1
6.723 1
6.725 1
6.726 1
6.728 1
6.730 2
6.732 2
6.733 2
6.735 2
6.737 2
6.739 2
6.740 3
6.742 2
6.744 3
6.746 2
6.747 2
6.749 2
6.751 2
6.753 2
6.754 2
6.756 2
6.758 3
6.759 2
6.761 2
6.763 2
6.765 1
6.766 2
6.768 1
6.770 2
6.772 2
6.773 2
6.775 2
6.777 2
6.779 3
6.780 2
6.782 2
6.784 2
6.786 2
6.787 2
6.789 1
6.791 2
6.793 2
6.794 2
6.796 2
6.798 2
6.800 2
6.801 2
6.803 2
6.805 2
6.807 2
6.808 2
6.810 3
6.812 3
6.813 2
6.815 1
6.817 2
6.819 2
6.820 2
6.822 2
6.824 2
6.826 1
6.827 2
6.829 2
6.831 2
6.833 2
6.834 2
6.836 2
6.838 2
6.840 1
6.841 1
6.843 1
6.845 2
6.847 1
6.848 1
6.850 2
6.852 2
6.854 2
6.855 3
6.857 3
6.859 2
6.861 3
6.862 3
6.864 3
6.866 3
6.868 3
6.869 3
6.871 4
6.873 4
6.874 4
6.876 6
6.878 5
6.880 6
6.881 6
6.883 6
6.885 6
6.887 6
6.888 6
6.890 6
6.892 5
6.894 5
6.895 5
6.897 5
6.899 4
6.901 4
6.902 4
6.904 3
6.906 3
6.908 3
6.909 2
6.911 2
6.913 2
6.915 2
6.916 1
6.918 1
6.920 0
6.922 0
6.923 -0
6.925 -1
6.927 -1
6.929 -1
6.930 -0
6.932 0
6.934 -0
6.936 -0
6.937 -0
6.939 0
6.941 0
6.942 0
6.944 1
6.946 1
6.948 2
6.949 3
6.951 3
6.953 3
6.955 4
6.956 4
6.958 4
6.960 4
6.962 4
6.963 3
6.965 3
6.967 3
6.969 3
6.970 4
6.972 3
6.974 3
6.976 2
6.977 2
6.979 1
6.981 1
6.983 0
6.984 0
6.986 0
6.988 -0
6.990 0
6.991 0
6.993 -0
6.995 -1
6.997 -0
6.998 -0
7.000 -1
7.002 -1
7.004 -2
7.005 -1
7.007 -1
7.009 -0
7.011 -0
7.012 -0
7.014 -1
7.016 -2
7.017 -1
7.019 -1
7.021 -0
7.023 1
7.024 1
7.026 2
7.028 3
7.030 3
7.031 3
7.033 4
7.035 4
7.037 4
7.038 4
7.040 4
7.042 4
7.044 4
7.045 4
7.047 4
7.049 3
7.051 2
7.052 1
7.054 2
7.056 2
7.058 1
7.059 1
7.061 1
7.063 1
7.065 2
7.066 2
7.068 2
7.070 2
7.072 2
7.073 3
7.075 3
7.077 2
7.079 2
7.080 2
7.082 2
7.084 3
7.086 3
7.087 2
7.089 2
7.091 2
7.093 1
7.094 1
7.096 2
7.098 3
7.100 4
7.101 5
7.103 5
7.105 6
7.107 5
7.108 5
7.110 5
7.112 5
7.113 5
7.115 5
7.117 5
7.119 4
7.120 4
7.122 3
7.124 2
7.126 2
7.127 2
7.129 1
7.131 1
7.133 1
7.134 1
7.136 1
7.138 1
7.140 0
7.141 1
7.143 1
7.145 1
7.147 1
7.148 1
7.150 -0
7.152 0
7.154 0
7.155 0
7.157 0
7.159 0
7.161 0
7.162 -1
7.164 -1
7.166 -2
7.168 -2
7.169 -1
7.171 -1
7.173 -1
7.175 -1
7.176 -1
7.178 -1
7.180 -1
7.182 -1
7.183 -1
7.185 -1
7.187 -1
7.189 -1
7.190 -1
7.192 -1
7.194 -1
7.196 -1
7.197 -1
7.199 -1
7.201 -0
7.203 -1
7.204 -1
7.206 -0
7.208 -0
7.210 -0
7.211 1
7.213 0
7.215 1
7.217 1
7.218 1
7.220 2
7.222 2
7.224 2
7.225 2
7.227 2
7.229 2
7.231 2
7.232 3
7.234 2
7.236 2
7.238 1
7.239 2
7.241 2
7.243 2
7.245 1
7.246 1
7.248 2
7.250 1
7.251 2
7.253 2
7.255 2
7.257 2
7.258 2
7.260 2
7.262 3
7.264 3
7.265 3
7.267 4
7.269 4
7.271 4
7.272 5
7.274 5
7.276 5
7.278 5
7.279 6
7.281 5
7.283 6
7.285 6
7.286 6
7.288 6
7.290 6
7.292 6
7.293 6
7.295 6
7.297 7
7.299 7
7.300 7
7.302 6
7.304 6
7.306 7
7.307 5
7.309 6
7.311 6
7.313 5
7.314 5
7.316 4
7.318 4
7.320 5
7.321 4
7.323 4
7.325 4
7.327 4
7.328 4
7.330 3
7.332 4
7.334 3
7.335 3
7.337 3
7.339 3
7.341 3
7.342 3
7.344 2
7.346 2
7.348 2
7.349 1
7.351 1
7.353 1
7.355 0
7.356 0
7.358 1
7.360 1
7.362 1
7.363 1
7.365 1
7.367 2
7.369 2
7.370 2
7.372 3
7.374 4
7.376 4
7.377 4
7.379 4
7.381 4
7.383 4
7.384 5
7.386 5
7.388 4
7.390 6
7.391 5
7.393 5
7.395 5
7.397 5
7.398 5
7.400 5
7.402 5
7.404 5
7.405 4
7.407 4
7.409 4
7.411 4
7.412 3
7.414 2
7.416 2
7.418 1
7.419 1
7.421 0
7.423 0
7.425 0
7.426 1
7.428 1
7.430 1
7.432 1
7.433 0
7.435 1
7.437 1
7.439 2
7.440 3
7.442 3
7.444 3
7.446 4
7.447 4
7.449 4
7.451 4
7.453 5
7.454 4
7.456 4
7.458 4
7.460 4
7.461 4
7.463 3
7.465 3
7.467 3
7.468 3
7.470 3
7.472 3
7.474 3
7.475 3
7.477 3
7.479 2
7.481 2
7.482 2
7.484 1
7.486 1
7.488 1
7.489 0
7.491 0
7.493 0
7.495 0
7.496 0
7.498 0
7.500 0
7.502 -0
7.503 -0
7.505 0
7.507 0
7.509 0
7.510 -0
7.512 -0
7.514 1
7.516 0
7.517 -0
7.519 0
7.521 -0
7.523 -0
7.524 -0
7.526 -0
7.528 -1
7.530 -1
7.531 -1
7.533 -2
7.535 -2
7.537 -2
7.538 -2
7.540 -2
7.542 -2
7.544 -2
7.545 -1
7.547 -1
7.549 -1
7.551 -0
7.552 0
7.554 0
7.556 0
7.558 1
7.559 1
7.561 1
7.563 2
7.565 2
7.566 2
7.568 2
7.570 2
7.572 3
7.573 3
7.575 3
7.577 2
7.579 3
7.580 2
7.582 2
7.584 2
7.586 2
7.587 2
7.589 1
7.591 0
7.593 0
7.595 0
7.596 -1
7.598 -0
7.600 -0
7.602 -0
7.603 -0
7.605 -1
7.607 -1
7.609 -1
7.610 0
7.612 -0
7.614 1
7.616 1
7.617 1
7.619 1
7.621 2
7.623 2
7.624 2
7.626 3
7.628 3
7.630 3
7.631 4
7.633 4
7.635 4
7.637 5
7.638 5
7.640 5
7.642 5
7.644 5
7.645 4
7.647 5
7.649 5
7.651 5
7.652 5
7.654 4
7.656 3
7.658 3
7.659 3
7.661 2
7.663 2
7.665 1
7.666 1
7.668 0
7.670 -0
7.672 -0
7.673 -1
7.675 -1
7.677 -2
7.679 -2
7.680 -2
7.682 -2
7.684 -2
7.686 -2
7.687 -2
7.689 -1
7.691 -1
7.693 -1
7.694 -0
7.696 -1
7.698 -0
7.700 1
7.701 1
7.703 2
7.705 2
7.707 2
7.708 2
7.710 3
7.712 3
7.714 4
7.715 4
7.717 4
7.719 5
7.721 5
7.722 6
7.724 6
7.726 6
7.728 6
7.729 6
7.731 6
7.733 6
7.735 6
7.737 6
7.738 6
7.740 6
7.742 5
7.744 5
7.745 4
7.747 5
7.749 4
7.751 4
7.752 4
7.754 3
7.756 2
7.758 2
7.759 2
7.761 2
7.763 2
7.765 2
7.766 2
7.768 2
7.770 2
7.772 2
7.773 2
7.775 1
7.777 1
7.779 1
7.780 1
7.782 1
7.784 1
7.786 0
7.787 0
7.789 1
7.791 0
7.793 1
7.794 1
7.796 1
7.798 1
7.800 1
7.801 0
7.803 -0
7.805 -1
7.807 -1
7.808 -1
7.810 -1
7.812 -2
7.814 -2
7.815 -2
7.817 -2
7.819 -1
7.821 -1
7.822 -1
7.824 -0
7.826 -0
7.828 0
7.830 1
7.831 1
7.833 1
7.835 1
7.837 2
7.838 2
7.840 2
7.842 2
7.844 2
7.845 3
7.847 3
7.849 3
7.851 3
7.852 3
7.854 3
7.856 3
7.858 4
7.859 3
7.861 4
7.863 4
7.865 3
7.866 3
7.868 4
7.870 3
7.872 3
7.873 3
7.875 2
7.877 1
7.879 1
7.880 0
7.882 -0
7.884 -0
7.886 -1
7.887 -0
7.889 -0
7.891 -0
7.893 -0
7.894 -0
7.896 -0
7.898 0
7.900 -0
7.901 -0
7.903 -0
7.905 0
7.907 -0
7.909 0
7.910 0
7.912 0
7.914 0
7.916 1
7.917 0
7.919 1
7.921 1
7.923 1
7.924 1
7.926 1
7.928 1
7.930 2
7.931 2
7.933 2
7.935 2
7.937 2
7.938 2
7.940 3
7.942 3
7.944 3
7.945 3
7.947 3
7.949 3
7.951 3
7.952 3
7.954 3
7.956 3
7.958 3
7.959 3
7.961 4
7.963 4
7.965 4
7.966 4
7.968 4
7.970 4
7.972 4
7.973 4
7.975 3
7.977 3
7.979 3
7.981 3
7.982 3
7.984 3
7.986 2
7.988 3
7.989 2
7.991 2
7.993 2
7.995 2
7.996 3
7.998 2
8.000 2
8.002 1
8.003 1
8.005 1
8.007 1
8.009 1
8.010 0
8.012 -0
8.014 0
8.016 1
8.017 0
8.019 1
8.021 0
8.023 0
8.024 0
8.026 -0
8.028 -1
8.030 -0
8.031 -0
8.033 -1
8.035 -1
8.037 -1
8.039 -1
8.040 -1
8.042 -1
8.044 -1
8.046 -0
8.047 -0
8.049 -0
8.051 -0
8.053 0
8.054 0
8.056 0
8.058 0
8.060 0
8.061 0
8.063 0
8.065 0
8.067 0
8.068 0
8.070 0
8.072 1
8.074 2
8.075 2
8.077 2
8.079 2
8.081 1
8.082 1
8.084 1
8.086 1
8.088 1
8.090 1
8.091 1
8.093 1
8.095 1
8.097 1
8.098 1
8.100 1
8.102 0
8.104 0
8.105 -0
8.107 -0
8.109 -0
8.111 0
8.112 -0
8.114 -0
8.116 -0
8.118 0
8.119 1
8.121 2
8.123 2
8.125 2
8.126 2
8.128 2
8.130 2
8.132 2
8.133 3
8.135 3
8.137 3
8.139 2
8.141 3
8.142 3
8.144 2
8.146 3
8.148 4
8.149 4
8.151 5
8.153 4
8.155 4
8.156 4
8.158 3
8.160 3
8.162 3
8.163 3
8.165 3
8.167 2
8.169 2
8.170 2
8.172 2
8.174 2
8.176 2
8.177 3
8.179 3
8.181 2
8.183 2
8.184 2
8.186 2
8.188 2
8.190 2
8.192 2
8.193 2
8.195 3
8.197 2
8.199 3
8.200 3
8.202 2
8.204 2
8.206 2
8.207 2
8.209 2
8.211 3
8.213 2
8.214 3
8.216 3
8.218 3
8.220 3
8.221 3
8.223 3
8.225 2
8.227 3
8.228 3
8.230 3
8.232 3
8.234 3
8.236 3
8.237 3
8.239 2
8.241 3
8.243 3
8.244 3
8.246 2
8.248 3
8.250 3
8.251 3
8.253 3
8.255 3
8.257 3
8.258 3
8.260 2
8.262 2
8.264 2
8.265 1
8.267 1
8.269 1
8.271 1
8.273 1
8.274 2
8.276 1
8.278 1
8.280 2
8.281 2
8.283 2
8.285 2
8.287 2
8.288 3
8.290 3
8.292 3
8.294 3
8.295 4
8.297 3
8.299 3
8.301 3
8.302 3
8.304 3
8.306 3
8.308 3
8.309 4
8.311 4
8.313 4
8.315 4
8.317 4
8.318 3
8.320 3
8.322 4
8.324 4
8.325 3
8.327 3
8.329 3
8.331 3
8.332 4
8.334 3
8.336 3
8.338 3
8.339 2
8.341 2
8.343 1
8.345 1
8.346 1
8.348 2
8.350 1
8.352 1
8.354 1
8.355 1
8.357 2
8.359 2
8.361 2
8.362 2
8.364 2
8.366 2
8.368 3
8.369 3
8.371 2
8.373 3
8.375 3
8.376 3
8.378 3
8.380 3
8.382 3
8.383 3
8.385 3
8.387 3
8.389 4
8.391 4
8.392 4
8.394 5
8.396 5
8.398 5
8.399 5
8.401 5
8.403 5
8.405 5
8.406 5
8.408 5
8.410 5
8.412 4
8.413 4
8.415 3
8.417 3
8.419 2
8.420 2
8.422 2
8.424 2
8.426 2
8.428 2
8.429 2
8.431 1
8.433 1
8.435 1
8.436 0
8.438 1
8.440 0
8.442 -0
8.443 0
8.445 -0
8.447 -1
8.449 -1
8.450 -1
8.452 -1
8.454 -1
8.456 -1
8.458 -1
8.459 -1
8.461 -1
8.463 -1
8.465 -1
8.466 -1
8.468 0
8.470 0
8.472 -0
8.473 0
8.475 0
8.477 0
8.479 0
8.480 0
8.482 0
8.484 1
8.486 1
8.487 1
8.489 0
8.491 1
8.493 1
8.495 1
8.496 1
8.498 1
8.500 1
8.502 1
8.503 2
8.505 2
8.507 3
8.509 2
8.510 2
8.512 2
8.514 1
8.516 1
8.517 2
8.519 2
8.521 2
8.523 2
8.525 2
8.526 1
8.528 2
8.530 2
8.532 2
8.533 2
8.535 2
8.537 2
8.539 3
8.540 3
8.542 3
8.544 3
8.546 2
8.547 3
8.549 3
8.551 3
8.553 3
8.555 3
8.556 3
8.558 3
8.560 3
8.562 3
8.563 3
8.565 3
8.567 3
8.569 4
8.570 3
8.572 3
8.574 3
8.576 3
8.577 3
8.579 3
8.581 4
8.583 4
8.585 4
8.586 4
8.588 4
8.590 4
8.592 4
8.593 4
8.595 4
8.597 4
8.599 4
8.600 4
8.602 4
8.604 4
8.606 4
8.607 4
8.609 4
8.611 4
8.613 4
8.615 4
8.616 4
8.618 4
8.620 4
8.622 4
8.623 4
8.625 3
8.627 3
8.629 3
8.630 2
8.632 3
8.634 2
8.636 2
8.637 2
8.639 2
8.641 2
8.643 1
8.645 1
8.646 1
8.648 1
8.650 1
8.652 0
8.653 1
8.655 1
8.657 0
8.659 1
8.660 1
8.662 0
8.664 0
8.666 0
8.667 -0
8.669 -0
8.671 0
8.673 -0
8.675 0
8.676 0
8.678 -1
8.680 -0
8.682 -0
8.683 -1
8.685 -0
8.687 -0
8.689 -0
8.690 -0
8.692 0
8.694 0
8.696 0
8.698 0
8.699 -0
8.701 0
8.703 -0
8.705 -0
8.706 -0
8.708 -0
8.710 -0
8.712 0
8.713 1
8.715 1
8.717 1
8.719 2
8.720 2
8.722 2
8.724 2
8.726 2
8.728 3
8.729 3
8.731 2
8.733 3
8.735 3
8.736 3
8.738 3
8.740 3
8.742 3
8.743 4
8.745 3
8.747 4
8.749 4
8.750 4
8.752 4
8.754 3
8.756 4
8.758 3
8.759 3
8.761 3
8.763 2
8.765 3
8.766 3
8.768 3
8.770 3
8.772 3
8.773 2
8.775 2
8.777 1
8.779 1
8.781 1
8.782 1
8.784 1
8.786 1
8.788 0
8.789 0
8.791 0
8.793 1
8.795 1
8.796 1
8.798 1
8.800 1
8.802 0
8.804 1
8.805 0
8.807 0
8.809 1
8.811 0
8.812 0
8.814 1
8.816 1
8.818 1
8.819 1
8.821 1
8.823 1
8.825 1
8.826 1
8.828 2
8.830 2
8.832 2
8.834 2
8.835 2
8.837 2
8.839 2
8.841 2
8.842 2
8.844 2
8.846 3
8.848 3
8.849 3
8.851 3
8.853 2
8.855 2
8.857 3
8.858 3
8.860 3
8.862 2
8.864 2
8.865 2
8.867 2
8.869 2
8.871 2
8.872 2
8.874 2
8.876 2
8.878 2
8.880 2
8.881 2
8.883 2
8.885 2
8.887 2
8.888 2
8.890 2
8.892 2
8.894 2
8.895 2
8.897 2
8.899 1
8.901 1
8.903 1
8.904 1
8.906 1
8.908 1
8.910 1
8.911 1
8.913 1
8.915 1
8.917 1
8.918 1
8.920 1
8.922 1
8.924 1
8.926 1
8.927 1
8.929 1
8.931 1
8.933 1
8.934 0
8.936 0
8.938 0
8.940 -0
8.941 -1
8.943 -1
8.945 -0
8.947 0
8.949 0
8.950 1
8.952 1
8.954 1
8.956 1
8.957 1
8.959 1
8.961 0
8.963 1
8.964 1
8.966 1
8.968 1
8.970 2
8.972 2
8.973 1
8.975 1
8.977 -0
8.979 0
8.980 0
8.982 1
8.984 1
8.986 1
8.987 1
8.989 1
8.991 2
8.993 2
8.995 1
8.996 1
8.998 2
9.000 2
9.002 2
9.003 2
9.005 2
9.007 2
9.009 2
9.010 2
9.012 2
9.014 2
9.016 2
9.018 2
9.019 3
9.021 3
9.023 3
9.025 4
9.026 4
9.028 4
9.030 4
9.032 4
9.033 3
9.035 4
9.037 4
9.039 4
9.041 4
9.042 4
9.044 3
9.046 4
9.048 3
9.049 3
9.051 2
9.053 2
9.055 2
9.056 2
9.058 2
9.060 3
9.062 2
9.064 2
9.065 1
9.067 1
9.069 2
9.071 1
9.072 1
9.074 1
9.076 1
9.078 1
9.080 2
9.081 1
9.083 1
9.085 2
9.087 2
9.088 3
9.090 3
9.092 3
9.094 3
9.095 4
9.097 4
9.099 4
9.101 5
9.103 4
9.104 4
9.106 4
9.108 4
9.110 3
9.111 4
9.113 3
9.115 4
9.117 3
9.118 4
9.120 3
9.122 3
9.124 2
9.126 1
9.127 1
9.129 1
9.131 1
9.133 1
9.134 1
9.136 1
9.138 1
9.140 0
9.142 1
9.143 0
9.145 -1
9.147 -0
9.149 0
9.150 -0
9.152 -0
9.154 0
9.156 -0
9.157 -0
9.159 -0
9.161 -1
9.163 -1
9.165 0
9.166 1
9.168 0
9.170 1
9.172 0
9.173 1
9.175 1
9.177 1
9.179 1
9.180 1
9.182 1
9.184 1
9.186 1
9.188 1
9.189 1
9.191 1
9.193 1
9.195 1
9.196 1
9.198 1
9.200 1
9.202 1
9.204 0
9.205 0
9.207 1
9.209 1
9.211 1
9.212 1
9.214 1
9.216 1
9.218 2
9.219 2
9.221 1
9.223 2
9.225 2
9.227 2
9.228 2
9.230 2
9.232 2
9.234 2
9.235 1
9.237 1
9.239 1
9.241 2
9.243 2
9.244 2
9.246 2
9.248 3
9.250 3
9.251 3
9.253 3
9.255 4
9.257 4
9.258 4
9.260 4
9.262 4
9.264 4
9.266 4
9.267 4
9.269 3
9.271 3
9.273 2
9.274 2
9.276 2
9.278 1
9.280 1
9.282 1
9.283 1
9.285 1
9.287 1
9.289 1
9.290 1
9.292 1
9.294 0
9.296 0
9.297 0
9.299 -0
9.301 0
9.303 0
9.305 -0
9.306 -0
9.308 -1
9.310 -1
9.312 -1
9.313 -0
9.315 0
9.317 0
9.319 1
9.321 1
9.322 1
9.324 1
9.326 2
9.328 2
9.329 2
9.331 2
9.333 3
9.335 3
9.337 3
9.338 3
9.340 3
9.342 3
9.344 3
9.345 3
9.347 2
9.349 2
9.351 3
9.352 3
9.354 3
9.356 3
9.358 3
9.360 3
9.361 3
9.363 3
9.365 2
9.367 3
9.368 3
9.370 3
9.372 3
9.374 2
9.376 2
9.377 3
9.379 2
9.381 2
9.383 2
9.384 2
9.386 3
9.388 4
9.390 4
9.392 4
9.393 5
9.395 5
9.397 4
9.399 4
9.400 3
9.402 3
9.404 3
9.406 2
9.408 2
9.409 2
9.411 2
9.413 2
9.415 2
9.416 2
9.418 2
9.420 2
9.422 2
9.423 2
9.425 2
9.427 2
9.429 2
9.431 3
9.432 2
9.434 2
9.436 2
9.438 1
9.439 2
9.441 1
9.443 1
9.445 1
9.447 2
9.448 2
9.450 3
9.452 3
9.454 2
9.455 3
9.457 3
9.459 3
9.461 2
9.463 3
9.464 3
9.466 3
9.468 3
9.470 3
9.471 3
9.473 2
9.475 1
9.477 0
9.479 -0
9.480 -1
9.482 -1
9.484 0
9.486 -0
9.487 0
9.489 0
9.491 -0
9.493 -0
9.495 0
9.496 0
9.498 1
9.500 1
9.502 -0
9.503 0
9.505 0
9.507 1
9.509 1
9.510 1
9.512 1
9.514 1
9.516 2
9.518 2
9.519 2
9.521 2
9.523 2
9.525 2
9.526 2
9.528 2
9.530 2
9.532 2
9.534 1
9.535 1
9.537 1
9.539 0
9.541 0
9.542 0
9.544 0
9.546 -1
9.548 -1
9.550 -1
9.551 -2
9.553 -1
9.555 -3
9.557 -2
9.558 -2
9.560 -2
9.562 -2
9.564 -1
9.566 -1
9.567 -1
9.569 -1
9.571 -1
9.573 -1
9.574 -0
9.576 0
9.578 1
9.580 1
9.582 1
9.583 1
9.585 2
9.587 2
9.589 2
9.590 2
9.592 2
9.594 2
9.596 2
9.598 2
9.599 1
9.601 1
9.603 0
9.605 0
9.606 0
9.608 -0
9.610 -1
9.612 -0
9.614 -1
9.615 -1
9.617 -0
9.619 -1
9.621 -0
9.622 -0
9.624 -1
9.626 -0
9.628 0
9.630 1
9.631 1
9.633 1
9.635 0
9.637 -0
9.638 1
9.640 1
9.642 1
9.644 2
9.646 2
9.647 2
9.649 1
9.651 1
9.653 2
9.654 1
9.656 2
9.658 2
9.660 2
9.662 2
9.663 2
9.665 2
9.667 1
9.669 2
9.670 2
9.672 1
9.674 1
9.676 1
9.678 0
9.679 0
9.681 -0
9.683 -1
9.685 -1
9.686 -1
9.688 -1
9.690 -1
9.692 -1
9.694 -1
9.695 -0
9.697 1
9.699 1
9.701 1
9.702 2
9.704 2
9.706 2
9.708 3
9.710 3
9.711 3
9.713 2
9.715 2
9.717 2
9.718 3
9.720 3
9.722 3
9.724 3
9.726 3
9.727 2
9.729 3
9.731 2
9.733 3
9.734 3
9.736 3
9.738 3
9.740 3
9.742 3
9.743 3
9.745 3
9.747 3
9.749 3
9.751 3
9.752 2
9.754 2
9.756 1
9.758 1
9.759 1
9.761 1
9.763 0
9.765 -0
9.767 0
9.768 -0
9.770 -0
9.772 -0
9.774 0
9.775 -0
9.777 -0
9.779 0
9.781 -0
9.783 0
9.784 -0
9.786 0
9.788 0
9.790 0
9.791 0
9.793 0
9.795 -0
9.797 0
9.799 0
9.800 -0
9.802 -0
9.804 0
9.806 0
9.807 0
9.809 0
9.811 1
9.813 1
9.815 2
9.816 1
9.818 1
9.820 2
9.822 2
9.823 2
9.825 2
9.827 2
9.829 3
9.831 3
9.832 3
9.834 3
9.836 3
9.838 4
9.839 4
9.841 3
9.843 3
9.845 4
9.847 4
9.848 4
9.850 4
9.852 4
9.854 3
9.856 3
9.857 3
9.859 2
9.861 2
9.863 2
9.864 3
9.866 3
9.868 3
9.870 2
9.872 2
9.873 1
9.875 1
9.877 0
9.879 1
9.880 1
9.882 1
9.884 1
9.886 1
9.888 1
9.889 1
9.891 1
9.893 2
9.895 2
9.896 1
9.898 1
9.900 2
9.902 2
9.904 2
9.905 2
9.907 2
9.909 2
9.911 1
9.913 1
9.914 1
9.916 2
9.918 2
9.920 2
9.921 1
9.923 1
9.925 1
9.927 1
9.929 0
9.930 -0
9.932 0
9.934 -0
9.936 -1
9.937 -1
9.939 -1
9.941 -1
9.943 -1
9.945 -1
9.946 -1
9.948 -1
9.950 -1
9.952 -1
9.953 -0
9.955 -1
9.957 -1
9.959 -0
9.961 -0
9.962 -0
9.964 -0
9.966 0
9.968 1
9.970 1
9.971 2
9.973 2
9.975 2
9.977 2
9.978 2
9.980 3
9.982 2
9.984 2
9.986 3
9.987 3
9.989 2
9.991 3
9.993 2
9.994 3
9.996 3
9.998 3
10.000 3
10.002 2
10.003 2
10.005 2
10.007 1
10.009 1
10.011 1
10.012 1
10.014 2
10.016 1
10.018 1
10.019 1
10.021 2
10.023 2
10.025 1
10.027 2
10.028 2
10.030 2
10.032 3
10.034 2
10.035 2
10.037 2
10.039 2
10.041 3
10.043 3
10.044 3
10.046 4
10.048 4
10.050 4
10.052 4
10.053 4
10.055 4
10.057 4
10.059 4
10.060 4
10.062 4
10.064 4
10.066 4
10.068 3
10.069 4
10.071 3
10.073 3
10.075 2
10.076 2
10.078 1
10.080 2
10.082 2
10.084 2
10.085 2
10.087 2
10.089 2
10.091 3
10.093 4
10.094 4
10.096 4
10.098 5
10.100 5
10.101 5
10.103 6
10.105 5
10.107 6
10.109 6
10.110 6
10.112 6
10.114 6
10.116 6
10.118 6
10.119 6
10.121 6
10.123 5
10.125 5
10.126 5
10.128 4
10.130 5
10.132 4
10.134 4
10.135 4
10.137 4
10.139 4
10.141 4
10.142 3
10.144 3
10.146 2
10.148 2
10.150 2
10.151 2
10.153 1
10.155 2
10.157 2
10.159 2
10.160 2
10.162 2
10.164 2
10.166 2
10.167 2
10.169 2
10.171 2
10.173 3
10.175 3
10.176 3
10.178 3
10.180 2
10.182 2
10.184 2
10.185 2
10.187 1
10.189 1
10.191 1
10.192 1
10.194 1
10.196 0
10.198 0
10.200 1
10.201 0
10.203 0
10.205 0
10.207 1
10.209 1
10.210 1
10.212 1
10.214 1
10.216 1
10.217 1
10.219 1
10.221 2
10.223 1
10.225 2
10.226 2
10.228 2
10.230 3
10.232 3
10.234 3
10.235 3
10.237 3
10.239 3
10.241 3
10.242 3
10.244 3
10.246 3
10.248 3
10.250 3
10.251 3
10.253 4
10.255 3
10.257 3
10.259 2
10.260 2
10.262 3
10.264 2
10.266 2
10.267 2
10.269 2
10.271 2
10.273 2
10.275 3
10.276 2
10.278 2
10.280 2
10.282 2
10.284 2
10.285 2
10.287 1
10.289 2
10.291 2
10.292 2
10.294 2
10.296 3
10.298 3
10.300 3
10.301 3
10.303 2
10.305 2
10.307 2
10.309 2
10.310 2
10.312 2
10.314 1
10.316 1
10.317 1
10.319 0
10.321 0
10.323 1
10.325 1
10.326 1
10.328 1
10.330 1
10.332 1
10.334 1
10.335 1
10.337 0
10.339 1
10.341 1
10.342 1
10.344 1
10.346 1
10.348 2
10.350 2
10.351 2
10.353 2
10.355 2
10.357 2
10.359 2
10.360 2
10.362 2
10.364 3
10.366 2
10.367 2
10.369 2
10.371 3
10.373 3
10.375 3
10.376 3
10.378 2
10.380 2
10.382 1
10.384 1
10.385 1
10.387 1
10.389 0
10.391 0
10.392 0
10.394 -0
10.396 0
10.398 -0
10.400 0
10.401 0
10.403 1
10.405 1
10.407 1
10.409 1
10.410 1
10.412 1
10.414 1
10.416 0
10.418 0
10.419 0
10.421 -0
10.423 -0
10.425 -0
10.426 -1
10.428 0
10.430 0
10.432 0
10.434 1
10.435 1
10.437 1
10.439 2
10.441 3
10.443 2
10.444 2
10.446 3
10.448 2
10.450 3
10.451 4
10.453 4
10.455 4
10.457 4
10.459 4
10.460 4
10.462 5
10.464 5
10.466 5
10.468 5
10.469 5
10.471 5
10.473 6
10.475 6
10.477 7
10.478 7
10.480 6
10.482 6
10.484 6
10.485 6
10.487 5
10.489 5
10.491 4
10.493 4
10.494 4
10.496 3
10.498 3
10.500 3
10.502 2
10.503 2
10.505 2
10.507 1
10.509 2
10.511 2
10.512 2
10.514 2
10.516 2
10.518 1
10.519 1
10.521 1
10.523 1
10.525 1
10.527 1
10.528 2
10.530 2
10.532 2
10.534 2
10.536 1
10.537 1
10.539 1
10.541 1
10.543 0
10.545 -0
10.546 0
10.548 1
10.550 1
10.552 1
10.553 1
10.555 0
10.557 0
10.559 0
10.561 -1
10.562 -1
10.564 -0
10.566 -0
10.568 -0
10.570 -0
10.571 -0
10.573 -0
10.575 0
10.577 -0
10.579 -0
10.580 0
10.582 0
10.584 0
10.586 0
10.587 1
10.589 0
10.591 1
10.593 1
10.595 1
10.596 2
10.598 2
10.600 2
10.602 2
10.604 2
10.605 2
10.607 2
10.609 2
10.611 2
10.613 2
10.614 2
10.616 1
10.618 1
10.620 1
10.621 1
10.623 1
10.625 1
10.627 1
10.629 1
10.630 1
10.632 0
10.634 1
10.636 0
10.638 -0
10.639 -0
10.641 -0
10.643 -1
10.645 -0
10.647 -1
10.648 -1
10.650 -1
10.652 -2
10.654 -2
10.655 -2
10.657 -2
10.659 -2
10.661 -2
10.663 -2
10.664 -2
10.666 -1
10.668 -1
10.670 -0
10.672 -0
10.673 -0
10.675 -0
10.677 -0
10.679 -0
10.681 -0
10.682 0
10.684 0
10.686 1
10.688 1
10.690 1
10.691 1
10.693 1
10.695 0
10.697 1
10.698 1
10.700 1
10.702 2
10.704 2
10.706 2
10.707 2
10.709 2
10.711 3
10.713 3
10.715 3
10.716 3
10.718 3
10.720 4
10.722 3
10.724 3
10.725 4
10.727 4
10.729 4
10.731 4
10.732 3
10.734 3
10.736 3
10.738 3
10.740 3
10.741 3
10.743 4
10.745 4
10.747 4
10.749 4
10.750 4
10.752 3
10.754 3
10.756 3
10.758 2
10.759 2
10.761 2
10.763 2
10.765 1
10.767 2
10.768 1
10.770 1
10.772 0
10.774 1
10.775 0
10.777 1
10.779 1
10.781 1
10.783 1
10.784 1
10.786 1
10.788 1
10.790 1
10.792 0
10.793 1
10.795 1
10.797 1
10.799 1
10.801 1
10.802 1
10.804 1
10.806 2
10.808 1
10.810 1
10.811 1
10.813 1
10.815 1
10.817 1
10.819 1
10.820 1
10.822 1
10.824 2
10.826 2
10.827 2
10.829 1
10.831 2
10.833 2
10.835 1
10.836 2
10.838 2
10.840 2
10.842 3
10.844 3
10.845 3
10.847 3
10.849 3
10.851 2
10.853 3
10.854 3
10.856 3
10.858 3
10.860 3
10.862 3
10.863 3
10.865 3
10.867 4
10.869 4
10.871 3
10.872 3
10.874 3
10.876 3
10.878 3
10.879 3
10.881 3
10.883 3
10.885 3
10.887 2
10.888 2
10.890 1
10.892 1
10.894 1
10.896 1
10.897 1
10.899 1
10.901 1
10.903 1
10.905 0
10.906 1
10.908 0
10.910 -0
10.912 -0
10.914 0
10.915 -0
10.917 -1
10.919 -0
10.921 -0
10.923 -1
10.924 -1
10.926 -1
10.928 -1
10.930 -1
10.931 -1
10.933 -1
10.935 -0
10.937 -1
10.939 0
10.940 1
10.942 0
10.944 1
10.946 1
10.948 2
10.949 2
10.951 2
10.953 2
10.955 2
10.957 2
10.958 2
10.960 2
10.962 2
10.964 3
10.966 2
10.967 3
10.969 2
10.971 2
10.973 2
10.975 2
10.976 3
10.978 3
10.980 3
10.982 3
10.984 3
10.985 3
10.987 3
10.989 3
10.991 3
10.993 3
10.994 3
10.996 2
10.998 2
11.000 2
11.001 2
11.003 2
11.005 2
11.007 2
11.009 2
11.010 2
11.012 1
11.014 1
11.016 2
11.018 2
11.019 1
11.021 2
11.023 1
11.025 1
11.027 2
11.028 1
11.030 1
11.032 2
11.034 1
11.036 2
11.037 1
11.039 1
11.041 1
11.043 0
11.045 -0
11.046 0
11.048 -0
11.050 -0
11.052 -1
11.054 0
11.055 -0
11.057 0
11.059 0
11.061 0
11.063 1
11.064 -0
11.066 -0
11.068 -0
11.070 -0
11.071 -0
11.073 -0
11.075 -0
11.077 -0
11.079 -0
11.080 -0
11.082 -0
11.084 0
11.086 0
11.088 -0
11.089 -0
11.091 -0
11.093 -0
11.095 -0
11.097 0
11.098 -0
11.100 -0
11.102 0
11.104 1
11.106 1
11.107 1
11.109 1
11.111 1
11.113 1
11.115 2
11.116 1
11.118 1
11.120 1
11.122 1
11.124 1
11.125 1
11.127 2
11.129 2
11.131 2
11.133 2
11.134 2
11.136 2
11.138 2
11.140 2
11.142 2
11.143 2
11.145 2
11.147 2
11.149 3
11.151 3
11.152 3
11.154 2
11.156 3
11.158 3
11.160 3
11.161 3
11.163 3
11.165 4
11.167 4
11.168 3
11.170 2
11.172 2
11.174 2
11.176 2
11.177 3
11.179 2
11.181 2
11.183 3
11.185 2
11.186 2
11.188 2
11.190 2
11.192 2
11.194 2
11.195 2
11.197 2
11.199 2
11.201 1
11.203 1
11.204 1
11.206 1
11.208 2
11.210 2
11.212 1
11.213 1
11.215 1
11.217 1
11.219 1
11.221 1
11.222 1
11.224 1
11.226 1
11.228 0
11.230 1
11.231 1
11.233 1
11.235 2
11.237 2
11.239 2
11.240 2
11.242 3
11.244 2
11.246 2
11.248 3
11.249 2
11.251 1
11.253 2
11.255 2
11.257 2
11.258 3
11.260 2
11.262 3
11.264 3
11.266 3
11.267 2
11.269 2
11.271 2
11.273 1
11.275 1
11.276 1
11.278 1
11.280 0
11.282 -0
11.284 -0
11.285 0
11.287 0
11.289 -0
11.291 -0
11.293 -1
11.294 -0
11.296 -0
11.298 -0
11.300 0
11.302 0
11.303 -0
11.305 0
11.307 0
11.309 -0
11.311 0
11.312 1
11.314 1
11.316 1
11.318 1
11.320 1
11.321 1
11.323 2
11.325 2
11.327 2
11.329 2
11.330 2
11.332 2
11.334 2
11.336 3
11.338 4
11.339 4
11.341 4
11.343 4
11.345 4
11.347 4
11.348 3
11.350 4
11.352 3
11.354 3
11.356 3
11.357 2
11.359 3
11.361 3
11.363 3
11.364 3
11.366 4
11.368 4
11.370 4
11.372 4
11.373 4
11.375 4
11.377 4
11.379 4
11.381 4
11.382 4
11.384 3
11.386 3
11.388 4
11.390 3
11.391 3
11.393 3
11.395 3
11.397 3
11.399 3
11.400 3
11.402 3
11.404 3
11.406 3
11.408 3
11.409 3
11.411 3
11.413 3
11.415 3
11.417 2
11.418 2
11.420 2
11.422 2
11.424 2
11.426 2
11.427 2
11.429 2
11.431 2
11.433 2
11.435 2
11.436 3
11.438 2
11.440 3
11.442 3
11.444 3
11.445 4
11.447 4
11.449 4
11.451 4
11.453 4
11.454 3
11.456 3
11.458 3
11.460 3
11.462 3
11.463 3
11.465 2
11.467 2
11.469 2
11.471 2
11.473 2
11.474 2
11.476 2
11.478 2
11.480 2
11.482 2
11.483 2
11.485 2
11.487 1
11.489 1
11.491 1
11.492 0
11.494 -0
11.496 -1
11.498 -1
11.500 -1
11.501 -1
11.503 -2
11.505 -1
11.507 -1
11.509 -1
11.510 -1
11.512 -0
11.514 -1
11.516 -1
11.518 0
11.519 0
11.521 1
11.523 1
11.525 0
11.527 0
11.528 0
11.530 0
11.532 1
11.534 0
11.536 0
11.537 1
11.539 1
11.541 1
11.543 2
11.545 2
11.546 2
11.548 2
11.550 3
11.552 3
11.554 3
11.555 4
11.557 3
11.559 3
11.561 4
11.563 3
11.564 4
11.566 3
11.568 3
11.570 2
11.572 2
11.573 2
11.575 2
11.577 1
11.579 1
11.581 1
11.582 1
11.584 1
11.586 1
11.588 1
11.590 1
11.591 1
11.593 0
11.595 0
11.597 1
11.599 1
11.600 1
11.602 1
11.604 -0
11.606 -1
11.608 -1
11.609 -1
11.611 -1
11.613 0
11.615 0
11.617 -1
11.618 -0
11.620 0
11.622 -0
11.624 -0
11.626 0
11.627 -1
11.629 -0
11.631 -0
11.633 -1
11.635 -0
11.636 0
11.638 -0
11.640 -1
11.642 0
11.644 -0
11.645 -0
11.647 1
11.649 1
11.651 1
11.653 1
11.654 1
11.656 1
11.658 1
11.660 1
11.662 2
11.664 2
11.665 2
11.667 2
11.669 2
11.671 2
11.673 2
11.674 3
11.676 2
11.678 3
11.680 3
11.682 2
11.683 2
11.685 2
11.687 2
11.689 2
11.691 3
11.692 3
11.694 3
11.696 2
11.698 1
11.700 2
11.701 2
11.703 2
11.705 2
11.707 2
11.709 2
11.710 2
11.712 2
11.714 2
11.716 2
11.718 2
11.719 2
11.721 2
11.723 2
11.725 2
11.727 2
11.728 2
11.730 2
11.732 2
11.734 2
11.736 2
11.737 2
11.739 2
11.741 2
11.743 3
11.745 3
11.746 2
11.748 3
11.750 3
11.752 4
11.754 4
11.755 4
11.757 4
11.759 5
11.761 5
11.763 4
11.765 4
11.766 5
11.768 5
11.770 4
11.772 4
11.774 3
11.775 3
11.777 3
11.779 2
11.781 3
11.783 3
11.784 2
11.786 2
11.788 3
11.790 3
11.792 3
11.793 3
11.795 2
11.797 3
11.799 3
11.801 3
11.802 3
11.804 4
11.806 3
11.808 3
11.810 4
11.811 3
11.813 3
11.815 4
11.817 3
11.819 4
11.820 4
11.822 4
11.824 4
11.826 4
11.828 4
11.829 4
11.831 5
11.833 4
11.835 4
11.837 4
11.839 3
11.840 4
11.842 4
11.844 3
11.846 3
11.848 3
11.849 2
11.851 2
11.853 2
11.855 1
11.857 1
11.858 1
11.860 1
11.862 1
11.864 1
11.866 1
11.867 1
11.869 2
11.871 2
11.873 1
11.875 2
11.876 2
11.878 2
11.880 2
11.882 2
11.884 3
11.885 3
11.887 2
11.889 2
11.891 2
11.893 1
11.894 1
11.896 1
11.898 1
11.900 1
11.902 0
11.904 -0
11.905 0
11.907 0
11.909 -0
11.911 0
11.913 0
11.914 -1
11.916 -1
11.918 -0
11.920 -0
11.922 -0
11.923 0
11.925 0
11.927 0
11.929 0
11.931 -0
11.932 0
11.934 1
11.936 1
11.938 1
11.940 1
11.941 1
11.943 1
11.945 1
11.947 1
11.949 1
11.950 2
11.952 1
11.954 1
11.956 2
11.958 1
11.960 1
11.961 2
11.963 2
11.965 2
11.967 2
11.969 2
11.970 2
11.972 3
11.974 2
11.976 2
11.978 3
11.979 2
11.981 3
11.983 3
11.985 3
11.987 3
11.988 4
11.990 4
11.992 4
11.994 4
11.996 3
11.997 3
11.999 4
12.001 4
12.003 4
12.005 4
12.006 4
12.008 4
12.010 4
12.012 3
12.014 4
12.016 3
12.017 3
12.019 3
12.021 3
12.023 2
12.025 1
12.026 1
12.028 1
12.030 1
12.032 1
12.034 1
12.035 0
12.037 -0
12.039 -1
12.041 -1
12.043 -1
12.044 -1
12.046 -2
12.048 -2
12.050 -2
12.052 -2
12.053 -2
12.055 -2
12.057 -1
12.059 -1
12.061 -1
12.063 -1
12.064 -1
12.066 -1
12.068 -1
12.070 -0
12.072 0
12.073 1
12.075 1
12.077 1
12.079 1
12.081 1
12.082 2
12.084 2
12.086 3
12.088 3
12.090 3
12.091 3
12.093 4
12.095 4
12.097 4
12.099 4
12.100 4
12.102 5
12.104 5
12.106 5
12.108 5
12.110 5
12.111 5
12.113 6
12.115 5
12.117 4
12.119 5
12.120 4
12.122 4
12.124 4
12.126 4
12.128 4
12.129 4
12.131 4
12.133 3
12.135 3
12.137 3
12.138 4
12.140 3
12.142 3
12.144 3
12.146 3
12.148 2
12.149 2
12.151 3
12.153 3
12.155 3
12.157 3
12.158 3
12.160 3
12.162 3
12.164 3
12.166 4
12.167 4
12.169 4
12.171 4
12.173 4
12.175 4
12.176 4
12.178 3
12.180 3
12.182 4
12.184 4
12.186 3
12.187 4
12.189 4
12.191 2
12.193 3
12.195 3
12.196 3
12.198 2
12.200 2
12.202 2
12.204 2
12.205 2
12.207 1
12.209 2
12.211 2
12.213 1
12.214 2
12.216 2
12.218 2
12.220 2
12.222 2
12.224 2
12.225 2
12.227 2
12.229 2
12.231 2
12.233 3
12.234 2
12.236 2
12.238 2
12.240 1
12.242 1
12.243 1
12.245 1
12.247 1
12.249 2
12.251 1
12.252 1
12.254 0
12.256 -0
12.258 0
12.260 1
12.262 0
12.263 1
12.265 0
12.267 -0
12.269 -0
12.271 0
12.272 -1
12.274 -1
12.276 -0
12.278 -1
12.280 -1
12.281 -1
12.283 -1
12.285 -1
12.287 -0
12.289 -0
12.291 -0
12.292 1
12.294 1
12.296 1
12.298 1
12.300 1
12.301 2
12.303 2
12.305 1
12.307 2
12.309 1
12.310 1
12.312 1
12.314 1
12.316 1
12.318 1
12.319 1
12.321 0
12.323 1
12.325 1
12.327 1
12.329 2
12.330 2
12.332 2
12.334 2
12.336 2
12.338 2
12.339 3
12.341 3
12.343 3
12.345 3
12.347 3
12.348 2
12.350 2
12.352 2
12.354 2
12.356 2
12.358 1
12.359 1
12.361 1
12.363 1
12.365 0
12.367 0
12.368 1
12.370 1
12.372 1
12.374 1
12.376 1
12.377 1
12.379 1
12.381 1
12.383 1
12.385 1
12.387 1
12.388 1
12.390 2
12.392 2
12.394 3
12.396 3
12.397 3
12.399 3
12.401 3
12.403 3
12.405 3
12.406 4
12.408 4
12.410 5
12.412 5
12.414 5
12.416 5
12.417 6
12.419 6
12.421 6
12.423 7
12.425 6
12.426 6
12.428 6
12.430 6
12.432 6
12.434 6
12.435 6
12.437 6
12.439 5
12.441 5
12.443 5
12.445 4
12.446 4
12.448 4
12.450 4
12.452 3
12.454 3
12.455 3
12.457 2
12.459 2
12.461 2
12.463 2
12.464 2
12.466 2
12.468 2
12.470 2
12.472 2
12.474 1
12.475 2
12.477 2
12.479 1
12.481 1
12.483 1
12.484 1
12.486 2
12.488 2
12.490 1
12.492 1
12.493 1
12.495 2
12.497 2
12.499 2
12.501 2
12.503 2
12.504 3
12.506 2
12.508 3
12.510 3
12.512 3
12.513 4
12.515 4
12.517 4
12.519 5
12.521 4
12.522 4
12.524 4
12.526 4
12.528 3
12.530 3
12.532 4
12.533 4
12.535 4
12.537 4
12.539 5
12.541 5
12.542 5
12.544 4
12.546 4
12.548 4
12.550 4
12.551 4
12.553 4
12.555 4
12.557 4
12.559 4
12.561 3
12.562 3
12.564 2
12.566 2
12.568 2
12.570 2
12.571 1
12.573 1
12.575 1
12.577 -0
12.579 -0
12.581 -1
12.582 -2
12.584 -2
12.586 -2
12.588 -2
12.590 -2
12.591 -1
12.593 -1
12.595 -1
12.597 -1
12.599 -2
12.600 -1
12.602 -2
12.604 -2
12.606 -2
12.608 -2
12.610 -1
12.611 -1
12.613 -0
12.615 0
12.617 0
12.619 1
12.620 1
12.622 2
12.624 1
12.626 1
12.628 2
12.630 3
12.631 4
12.633 4
12.635 5
12.637 5
12.639 6
12.640 7
12.642 7
12.644 7
12.646 7
12.648 6
12.649 6
12.651 6
12.653 6
12.655 6
12.657 6
12.659 5
12.660 5
12.662 5
12.664 4
12.666 4
12.668 5
12.669 4
12.671 4
12.673 4
12.675 3
12.677 2
12.679 2
12.680 1
12.682 1
12.684 0
12.686 -0
12.688 0
12.689 0
12.691 -1
12.693 -1
12.695 -1
12.697 -1
12.698 -1
12.700 -1
12.702 -1
12.704 -1
12.706 -0
12.708 -1
12.709 1
12.711 2
12.713 1
12.715 2
12.717 2
12.718 2
12.720 2
12.722 2
12.724 2
12.726 2
12.728 2
12.729 2
12.731 2
12.733 2
12.735 2
12.737 3
12.738 3
12.740 3
12.742 3
12.744 3
12.746 3
12.748 3
12.749 3
12.751 3
12.753 3
12.755 3
12.757 3
12.758 2
12.760 2
12.762 2
12.764 2
12.766 2
12.768 1
12.769 2
12.771 1
12.773 0
12.775 0
12.777 1
12.778 1
12.780 1
12.782 1
12.784 0
12.786 0
12.788 1
12.789 1
12.791 0
12.793 1
12.795 1
12.797 0
12.798 1
12.800 1
12.802 1
12.804 1
12.806 1
12.807 2
12.809 2
12.811 1
12.813 2
12.815 2
12.817 2
12.818 3
12.820 3
12.822 3
12.824 3
12.826 3
12.827 3
12.829 3
12.831 3
12.833 3
12.835 3
12.837 3
12.838 3
12.840 3
12.842 2
12.844 2
12.846 3
12.847 2
12.849 2
12.851 2
12.853 2
12.855 2
12.857 2
12.858 2
12.860 2
12.862 2
12.864 1
12.866 1
12.867 1
12.869 1
12.871 0
12.873 1
12.875 1
12.877 0
12.878 0
12.880 1
12.882 1
12.884 1
12.886 1
12.887 1
12.889 2
12.891 2
12.893 2
12.895 2
12.897 2
12.898 2
12.900 2
12.902 2
12.904 1
12.906 1
12.907 1
12.909 1
12.911 1
12.913 1
12.915 0
12.917 0
12.918 -0
12.920 -0
12.922 0
12.924 0
12.926 -0
12.927 0
12.929 0
12.931 0
12.933 1
12.935 1
12.937 1
12.938 1
12.940 0
12.942 -0
12.944 -0
12.946 0
12.947 -1
12.949 -1
12.951 -1
12.953 -1
12.955 -0
12.957 0
12.958 -0
12.960 0
12.962 2
12.964 1
12.966 1
12.967 1
12.969 2
12.971 2
12.973 2
12.975 1
12.977 2
12.978 2
12.980 2
12.982 2
12.984 2
12.986 2
12.987 3
12.989 3
12.991 2
12.993 2
12.995 2
12.997 2
12.998 2
13.000 2
13.002 2
13.004 3
13.006 3
13.008 3
13.009 2
13.011 3
13.013 2
13.015 1
13.017 1
13.018 0
13.020 -0
13.022 -0
13.024 -1
13.026 -1
13.028 -1
13.029 -1
13.031 -1
13.033 -1
13.035 -0
13.037 0
13.038 0
13.040 0
13.042 1
13.044 1
13.046 1
13.048 0
13.049 1
13.051 1
13.053 1
13.055 1
13.057 0
13.058 1
13.060 1
13.062 1
13.064 2
13.066 2
13.068 2
13.069 2
13.071 2
13.073 2
13.075 2
13.077 2
13.078 2
13.080 2
13.082 2
13.084 2
13.086 2
13.088 2
13.089 2
13.091 2
13.093 2
13.095 2
13.097 2
13.099 2
13.100 2
13.102 3
13.104 3
13.106 3
13.108 4
13.109 4
13.111 4
13.113 5
13.115 5
13.117 5
13.119 6
13.120 5
13.122 5
13.124 5
13.126 5
13.128 5
13.129 5
13.131 5
13.133 5
13.135 4
13.137 4
13.139 3
13.140 3
13.142 2
13.144 2
13.146 2
13.148 1
13.150 1
13.151 0
13.153 -0
13.155 -1
13.157 -1
13.159 -1
13.160 -2
13.162 -2
13.164 -2
13.166 -1
13.168 -1
13.170 -1
13.171 -0
13.173 1
13.175 1
13.177 1
13.179 1
13.180 2
13.182 2
13.184 2
13.186 2
13.188 2
13.190 3
13.191 3
13.193 3
13.195 4
13.197 4
13.199 4
13.201 4
13.202 4
13.204 4
13.206 5
13.208 5
13.210 4
13.211 4
13.213 4
13.215 4
13.217 3
13.219 3
13.221 2
13.222 2
13.224 3
13.226 2
13.228 2
13.230 2
13.231 1
13.233 2
13.235 1
13.237 1
13.239 1
13.241 2
13.242 1
13.244 2
13.246 1
13.248 1
13.250 1
13.252 1
13.253 1
13.255 2
13.257 2
13.259 1
13.261 1
13.262 1
13.264 1
13.266 1
13.268 1
13.270 1
13.272 1
13.273 1
13.275 1
13.277 1
13.279 1
13.281 0
13.283 1
13.284 2
13.286 2
13.288 2
13.290 2
13.292 1
13.293 2
13.295 2
13.297 2
13.299 2
13.301 2
13.303 2
13.304 3
13.306 3
13.308 3
13.310 3
13.312 3
13.314 3
13.315 3
13.317 3
13.319 3
13.321 3
13.323 3
13.324 2
13.326 2
13.328 1
13.330 1
13.332 1
13.334 1
13.335 1
13.337 1
13.339 1
13.341 0
13.343 -0
13.345 0
13.346 0
13.348 0
13.350 0
13.352 0
13.354 1
13.355 1
13.357 1
13.359 1
13.361 2
13.363 1
13.365 2
13.366 2
13.368 2
13.370 2
13.372 2
13.374 2
13.376 2
13.377 2
13.379 2
13.381 2
13.383 2
13.385 2
13.386 2
13.388 2
13.390 1
13.392 1
13.394 2
13.396 1
13.397 2
13.399 2
13.401 2
13.403 2
13.405 1
13.407 1
13.408 1
13.410 1
13.412 1
13.414 1
13.416 1
13.417 1
13.419 1
13.421 1
13.423 1
13.425 1
13.427 2
13.428 2
13.430 1
13.432 1
13.434 1
13.436 2
13.438 1
13.439 1
13.441 1
13.443 2
13.445 2
13.447 2
13.448 2
13.450 2
13.452 2
13.454 2
13.456 3
13.458 3
13.459 3
13.461 3
13.463 3
13.465 3
13.467 3
13.469 4
13.470 4
13.472 3
13.474 3
13.476 4
13.478 4
13.480 4
13.481 5
13.483 4
13.485 4
13.487 4
13.489 4
13.490 5
13.492 5
13.494 5
13.496 5
13.498 6
13.500 5
13.501 6
13.503 6
13.505 5
13.507 5
13.509 5
13.511 5
13.512 5
13.514 5
13.516 4
13.518 5
13.520 4
13.522 4
13.523 4
13.525 5
13.527 4
13.529 4
13.531 4
13.532 3
13.534 3
13.536 3
13.538 3
13.540 3
13.542 3
13.543 2
13.545 2
13.547 2
13.549 2
13.551 2
13.553 2
13.554 1
13.556 1
13.558 1
13.560 0
13.562 0
13.564 0
13.565 0
13.567 1
13.569 1
13.571 1
13.573 1
13.574 2
13.576 1
13.578 2
13.580 3
13.582 3
13.584 3
13.585 3
13.587 4
13.589 4
13.591 4
13.593 4
13.595 5
13.596 5
13.598 4
13.600 5
13.602 5
13.604 4
13.606 5
13.607 4
13.609 4
13.611 4
13.613 3
13.615 3
13.616 3
13.618 4
13.620 3
13.622 3
13.624 3
13.626 2
13.627 2
13.629 2
13.631 1
13.633 2
13.635 1
13.637 1
13.638 2
13.640 1
13.642 1
13.644 1
13.646 2
13.648 2
13.649 2
13.651 2
13.653 1
13.655 2
13.657 2
13.659 2
13.660 2
13.662 3
13.664 3
13.666 3
13.668 3
13.669 3
13.671 4
13.673 3
13.675 3
13.677 3
13.679 3
13.680 3
13.682 3
13.684 3
13.686 3
13.688 3
13.690 3
13.691 3
13.693 3
13.695 3
13.697 2
13.699 2
13.701 3
13.702 2
13.704 2
13.706 2
13.708 2
13.710 2
13.712 2
13.713 2
13.715 2
13.717 3
13.719 3
13.721 3
13.722 3
13.724 4
13.726 4
13.728 4
13.730 4
13.732 4
13.733 4
13.735 4
13.737 3
13.739 3
13.741 3
13.743 4
13.744 4
13.746 4
13.748 4
13.750 4
13.752 4
13.754 4
13.755 4
13.757 4
13.759 4
13.761 4
13.763 4
13.765 4
13.766 4
13.768 4
13.770 3
13.772 3
13.774 2
13.776 2
13.777 1
13.779 1
13.781 0
13.783 1
13.785 0
13.787 0
13.788 -0
13.790 -1
13.792 -0
13.794 0
13.796 -1
13.797 -0
13.799 1
13.801 1
13.803 1
13.805 2
13.807 2
13.808 2
13.810 2
13.812 1
13.814 1
13.816 1
13.818 1
13.819 1
13.821 2
13.823 3
13.825 4
13.827 4
13.829 4
13.830 4
13.832 4
13.834 4
13.836 5
13.838 5
13.840 5
13.841 5
13.843 5
13.845 4
13.847 4
13.849 4
13.851 4
13.852 4
13.854 4
13.856 4
13.858 4
13.860 5
13.862 4
13.863 4
13.865 4
13.867 4
13.869 4
13.871 4
13.872 4
13.874 4
13.876 4
13.878 4
13.880 4
13.882 5
13.883 5
13.885 5
13.887 5
13.889 5
13.891 4
13.893 4
13.894 4
13.896 4
13.898 5
13.900 4
13.902 5
13.904 5
13.905 5
13.907 5
13.909 5
13.911 4
13.913 4
13.915 4
13.916 3
13.918 4
13.920 4
13.922 3
13.924 3
13.926 3
13.927 3
13.929 3
13.931 3
13.933 3
13.935 3
13.937 4
13.938 4
13.940 4
13.942 4
13.944 4
13.946 3
13.948 3
13.949 3
13.951 3
13.953 4
13.955 4
13.957 4
13.959 4
13.960 4
13.962 5
13.964 5
13.966 5
13.968 5
13.970 5
13.971 5
13.973 6
13.975 5
13.977 5
13.979 5
13.981 5
13.982 5
13.984 5
13.986 5
13.988 4
13.990 5
13.991 4
13.993 3
13.995 2
13.997 3
13.999 3
14.001 2
14.002 2
14.004 2
14.006 2
14.008 2
14.010 2
14.012 1
14.013 2
14.015 1
14.017 1
14.019 1
14.021 1
14.023 0
14.024 1
14.026 0
14.028 -0
14.030 -0
14.032 -0
14.034 0
14.035 1
14.037 1
14.039 1
14.041 1
14.043 1
14.045 1
14.046 2
14.048 1
14.050 1
14.052 2
14.054 2
14.056 1
14.057 2
14.059 1
14.061 1
14.063 1
14.065 1
14.067 2
14.068 2
14.070 2
14.072 2
14.074 2
14.076 2
14.078 3
14.079 3
14.081 3
14.083 2
14.085 2
14.087 2
14.089 2
14.090 3
14.092 2
14.094 2
14.096 1
14.098 2
14.100 1
14.101 1
14.103 2
14.105 3
14.107 3
14.109 4
14.111 3
14.112 4
14.114 4
14.116 4
14.118 4
14.120 4
14.122 4
14.123 4
14.125 3
14.127 3
14.129 4
14.131 3
14.133 3
14.134 3
14.136 3
14.138 3
14.140 2
14.142 2
14.144 1
14.145 2
14.147 2
14.149 1
14.151 1
14.153 1
14.155 1
14.156 -0
14.158 -1
14.160 -1
14.162 -1
14.164 -2
14.166 -2
14.167 -2
14.169 -3
14.171 -2
14.173 -2
14.175 -2
14.177 -3
14.178 -2
14.180 -2
14.182 -2
14.184 -1
14.186 -1
14.188 -0
14.189 -1
14.191 -1
14.193 -1
14.195 -1
14.197 -1
14.199 -1
14.200 -0
14.202 -1
14.204 -1
14.206 -1
14.208 -2
14.210 -2
14.211 -2
14.213 -2
14.215 -2
14.217 -1
14.219 -2
14.221 -2
14.222 -2
14.224 -2
14.226 -1
14.228 -1
14.230 -1
14.232 -1
14.233 -1
14.235 -0
14.237 -0
14.239 -0
14.241 -1
14.243 -0
14.244 -0
14.246 -0
14.248 -0
14.250 -0
14.252 1
14.254 1
14.255 1
14.257 1
14.259 1
14.261 1
14.263 2
14.265 2
14.266 2
14.268 2
14.270 2
14.272 3
14.274 2
14.276 3
14.277 2
14.279 2
14.281 2
14.283 1
14.285 1
14.287 1
14.289 1
14.290 1
14.292 1
14.294 1
14.296 1
14.298 1
14.300 1
14.301 1
14.303 1
14.305 1
14.307 1
14.309 1
14.311 1
14.312 1
14.314 1
14.316 1
14.318 1
14.320 1
14.322 1
14.323 2
14.325 2
14.327 2
14.329 1
14.331 1
14.333 1
14.334 1
14.336 1
14.338 1
14.340 1
14.342 1
14.344 2
14.345 2
14.347 2
14.349 3
14.351 2
14.353 3
14.355 3
14.356 2
14.358 2
14.360 2
14.362 2
14.364 2
14.366 3
14.367 3
14.369 3
14.371 4
14.373 4
14.375 4
14.377 4
14.378 4
14.380 4
14.382 4
14.384 4
14.386 4
14.388 4
14.389 4
14.391 4
14.393 4
14.395 3
14.397 3
14.399 3
14.400 3
14.402 3
14.404 3
14.406 2
14.408 2
14.410 2
14.412 1
14.413 1
14.415 1
14.417 1
14.419 1
14.421 1
14.423 1
14.424 1
14.426 1
14.428 1
14.430 1
14.432 1
14.434 1
14.435 1
14.437 1
14.439 1
14.441 1
14.443 2
14.445 2
14.446 2
14.448 3
14.450 3
14.452 3
14.454 4
14.456 3
14.457 4
14.459 4
14.461 4
14.463 4
14.465 4
14.467 4
14.468 4
14.470 4
14.472 3
14.474 3
14.476 4
14.478 3
14.479 4
14.481 4
14.483 3
14.485 4
14.487 3
14.489 4
14.491 4
14.492 4
14.494 4
14.496 4
14.498 4
14.500 4
14.502 4
14.503 4
14.505 3
14.507 4
14.509 4
14.511 4
14.513 4
14.514 4
14.516 4
14.518 4
14.520 4
14.522 3
14.524 3
14.525 3
14.527 2
14.529 2
14.531 2
14.533 2
14.535 2
14.536 2
14.538 1
14.540 1
14.542 1
14.544 1
14.546 1
14.547 1
14.549 2
14.551 1
14.553 1
14.555 1
14.557 2
14.559 2
14.560 2
14.562 2
14.564 3
14.566 2
14.568 2
14.570 2
14.571 2
14.573 3
14.575 3
14.577 3
14.579 2
14.581 2
14.582 2
14.584 2
14.586 1
14.588 1
14.590 2
14.592 2
14.593 2
14.595 2
14.597 1
14.599 1
14.601 1
14.603 0
14.604 -1
14.606 -1
14.608 -0
14.610 -0
14.612 -1
14.614 -1
14.616 -1
14.617 -1
14.619 -1
14.621 -2
14.623 -1
14.625 -0
14.627 -0
14.628 0
14.630 0
14.632 0
14.634 0
14.636 1
14.638 1
14.639 2
14.641 2
14.643 3
14.645 3
14.647 3
14.649 3
14.650 3
14.652 4
14.654 3
14.656 4
14.658 3
14.660 3
14.662 3
14.663 3
14.665 3
14.667 3
14.669 4
14.671 4
14.673 5
14.674 5
14.676 4
14.678 5
14.680 4
14.682 4
14.684 5
14.685 5
14.687 4
14.689 4
14.691 5
14.693 5
14.695 4
14.696 4
14.698 4
14.700 4
14.702 4
14.704 3
14.706 3
14.708 3
14.709 2
14.711 2
14.713 1
14.715 1
14.717 2
14.719 2
14.720 1
14.722 1
14.724 2
14.726 1
14.728 2
14.730 1
14.731 0
14.733 -0
14.735 -0
14.737 -0
14.739 -0
14.741 0
14.742 -1
14.744 -0
14.746 -0
14.748 -0
14.750 -0
14.752 0
14.754 1
14.755 0
14.757 1
14.759 1
14.761 1
14.763 1
14.765 1
14.766 2
14.768 2
14.770 2
14.772 2
14.774 3
14.776 3
14.777 3
14.779 3
14.781 2
14.783 2
14.785 3
14.787 2
14.789 2
14.790 2
14.792 1
14.794 1
14.796 1
14.798 1
14.800 2
14.801 1
14.803 1
14.805 1
14.807 2
14.809 2
14.811 2
14.812 2
14.814 2
14.816 3
14.818 3
14.820 3
14.822 3
14.823 2
14.825 2
14.827 2
14.829 2
14.831 2
14.833 2
14.835 3
14.836 2
14.838 2
14.840 2
14.842 3
14.844 2
14.846 2
14.847 1
14.849 2
14.851 2
14.853 1
14.855 1
14.857 1
14.858 0
14.860 1
14.862 -0
14.864 -1
14.866 -0
14.868 -0
14.870 0
14.871 -0
14.873 -0
14.875 -1
14.877 -1
14.879 0
14.881 0
14.882 0
14.884 1
14.886 1
14.888 2
14.890 2
14.892 2
14.893 3
14.895 3
14.897 3
14.899 3
14.901 3
14.903 3
14.905 3
14.906 4
14.908 3
14.910 3
14.912 4
14.914 3
14.916 3
14.917 3
14.919 2
14.921 2
14.923 2
14.925 2
14.927 2
14.929 1
14.930 1
14.932 1
14.934 1
14.936 0
14.938 0
14.940 0
14.941 1
14.943 1
14.945 1
14.947 1
14.949 2
14.951 2
14.952 2
14.954 2
14.956 2
14.958 2
14.960 2
14.962 3
14.964 3
14.965 3
14.967 4
14.969 4
14.971 4
14.973 5
14.975 4
14.976 4
14.978 4
14.980 4
14.982 4
14.984 4
14.986 3
14.987 4
14.989 4
14.991 4
14.993 4
14.995 3
14.997 4
14.999 3
15.000 3
15.002 3
15.004 3
15.006 3
15.008 3
15.010 3
15.011 2
15.013 2
15.015 2
15.017 2
15.019 2
15.021 3
15.023 3
15.024 3
15.026 3
15.028 3
15.030 2
15.032 3
15.034 3
15.035 2
15.037 2
15.039 2
15.041 2
15.043 2
15.045 2
15.047 2
15.048 3
15.050 3
15.052 3
15.054 3
15.056 4
15.058 4
15.059 3
15.061 4
15.063 4
15.065 4
15.067 5
15.069 4
15.070 5
15.072 4
15.074 5
15.076 5
15.078 5
15.080 5
15.082 5
15.083 5
15.085 4
15.087 4
15.089 4
15.091 4
15.093 4
15.094 4
15.096 4
15.098 4
15.100 4
15.102 4
15.104 3
15.106 3
15.107 2
15.109 2
15.111 2
15.113 1
15.115 1
15.117 2
15.118 1
15.120 1
15.122 2
15.124 2
15.126 2
15.128 3
15.130 2
15.131 3
15.133 3
15.135 3
15.137 3
15.139 3
15.141 3
15.142 3
15.144 4
15.146 4
15.148 4
15.150 4
15.152 4
15.154 4
15.155 5
15.157 5
15.159 5
15.161 5
15.163 5
15.165 5
15.166 4
15.168 4
15.170 4
15.172 4
15.174 4
15.176 4
15.178 4
15.179 3
15.181 3
15.183 3
15.185 2
15.187 2
15.189 2
15.190 2
15.192 2
15.194 2
15.196 1
15.198 1
15.200 1
15.202 1
15.203 1
15.205 1
15.207 1
15.209 1
15.211 1
15.213 0
15.214 -0
15.216 -0
15.218 -1
15.220 -1
15.222 0
15.224 0
15.226 1
15.227 1
15.229 1
15.231 1
15.233 2
15.235 1
15.237 2
15.238 2
15.240 2
15.242 2
15.244 2
15.246 2
15.248 1
15.250 2
15.251 2
15.253 2
15.255 3
15.257 3
15.259 4
15.261 4
15.262 4
15.264 4
15.266 4
15.268 4
15.270 4
15.272 5
15.274 4
15.275 5
15.277 5
15.279 5
15.281 5
15.283 5
15.285 5
15.286 5
15.288 4
15.290 5
15.292 5
15.294 4
15.296 4
15.298 3
15.299 3
15.301 3
15.303 3
15.305 3
15.307 3
15.309 3
15.310 3
15.312 2
15.314 2
15.316 2
15.318 2
15.320 2
15.322 1
15.323 1
15.325 1
15.327 1
15.329 1
15.331 2
15.333 2
15.334 2
15.336 2
15.338 3
15.340 3
15.342 2
15.344 2
15.346 2
15.347 2
15.349 2
15.351 2
15.353 2
15.355 3
15.357 3
15.359 3
15.360 3
15.362 3
15.364 3
15.366 3
15.368 3
15.370 3
15.371 3
15.373 3
15.375 3
15.377 3
15.379 2
15.381 2
15.383 1
15.384 1
15.386 1
15.388 0
15.390 -0
15.392 0
15.394 0
15.395 0
15.397 0
15.399 1
15.401 0
15.403 0
15.405 0
15.407 0
15.408 0
15.410 1
15.412 1
15.414 1
15.416 1
15.418 1
15.420 1
15.421 1
15.423 1
15.425 1
15.427 2
15.429 2
15.431 2
15.432 3
15.434 3
15.436 3
15.438 4
15.440 3
15.442 3
15.444 4
15.445 4
15.447 4
15.449 4
15.451 4
15.453 4
15.455 3
15.457 3
15.458 3
15.460 3
15.462 2
15.464 2
15.466 1
15.468 1
15.469 1
15.471 1
15.473 0
15.475 1
15.477 1
15.479 1
15.481 1
15.482 1
15.484 1
15.486 0
15.488 1
15.490 1
15.492 1
15.493 1
15.495 1
15.497 1
15.499 1
15.501 0
15.503 1
15.505 1
15.506 1
15.508 1
15.510 1
15.512 1
15.514 2
15.516 2
15.518 2
15.519 2
15.521 2
15.523 2
15.525 2
15.527 2
15.529 2
15.530 2
15.532 2
15.534 2
15.536 2
15.538 2
15.540 1
15.542 2
15.543 2
15.545 2
15.547 2
15.549 1
15.551 0
15.553 0
15.555 0
15.556 -0
15.558 0
15.560 1
15.562 0
15.564 -0
15.566 0
15.568 0
15.569 1
15.571 0
15.573 0
15.575 1
15.577 1
15.579 0
15.580 -0
15.582 1
15.584 1
15.586 1
15.588 1
15.590 1
15.592 2
15.593 2
15.595 2
15.597 3
15.599 3
15.601 3
15.603 3
15.605 3
15.606 3
15.608 4
15.610 4
15.612 5
15.614 5
15.616 5
15.617 5
15.619 5
15.621 6
15.623 5
15.625 6
15.627 6
15.629 5
15.630 5
15.632 5
15.634 4
15.636 4
15.638 4
15.640 4
15.642 4
15.643 4
15.645 5
15.647 4
15.649 4
15.651 4
15.653 4
15.655 4
15.656 4
15.658 3
15.660 3
15.662 2
15.664 3
15.666 3
15.667 3
15.669 3
15.671 2
15.673 2
15.675 2
15.677 2
15.679 2
15.680 3
15.682 2
15.684 1
15.686 1
15.688 1
15.690 1
15.692 1
15.693 1
15.695 1
15.697 1
15.699 0
15.701 0
15.703 0
15.705 0
15.706 0
15.708 1
15.710 1
15.712 1
15.714 0
15.716 0
15.717 0
15.719 0
15.721 1
15.723 0
15.725 1
15.727 1
15.729 1
15.730 2
15.732 1
15.734 1
15.736 1
15.738 2
15.740 2
15.742 2
15.743 2
15.745 1
15.747 2
15.749 2
15.751 1
15.753 2
15.755 2
15.756 1
15.758 2
15.760 2
15.762 1
15.764 1
15.766 1
15.768 0
15.769 0
15.771 0
15.773 0
15.775 1
15.777 0
15.779 0
15.780 1
15.782 1
15.784 1
15.786 2
15.788 1
15.790 2
15.792 2
15.793 2
15.795 2
15.797 2
15.799 1
15.801 2
15.803 2
15.805 3
15.806 2
15.808 3
15.810 3
15.812 3
15.814 4
15.816 5
15.818 5
15.819 5
15.821 5
15.823 5
15.825 5
15.827 5
15.829 4
15.831 4
15.832 4
15.834 3
15.836 4
15.838 4
15.840 3
15.842 3
15.844 3
15.845 3
15.847 3
15.849 3
15.851 2
15.853 2
15.855 2
15.856 1
15.858 2
15.860 2
15.862 2
15.864 2
15.866 2
15.868 1
15.869 2
15.871 2
15.873 1
15.875 2
15.877 2
15.879 2
15.881 2
15.882 2
15.884 2
15.886 3
15.888 3
15.890 3
15.892 3
15.894 4
15.895 4
15.897 5
15.899 5
15.901 5
15.903 5
15.905 5
15.907 5
15.908 5
15.910 5
15.912 5
15.914 5
15.916 5
15.918 5
15.920 5
15.921 5
15.923 5
15.925 5
15.927 5
15.929 5
15.931 5
15.933 5
15.934 5
15.936 4
15.938 4
15.940 4
15.942 4
15.944 4
15.946 3
15.947 3
15.949 3
15.951 3
15.953 3
15.955 4
15.957 4
15.958 4
15.960 3
15.962 3
15.964 3
15.966 3
15.968 2
15.970 2
15.971 2
15.973 2
15.975 2
15.977 2
15.979 2
15.981 2
15.983 2
15.984 1
15.986 2
15.988 1
15.990 0
15.992 -0
15.994 1
15.996 0
15.997 1
15.999 1
16.001 0
16.003 1
16.005 1
16.007 1
16.009 1
16.010 1
16.012 1
16.014 1
16.016 1
16.018 1
16.020 0
16.022 0
16.023 1
16.025 1
16.027 1
16.029 1
16.031 1
16.033 2
16.035 2
16.036 2
16.038 1
16.040 2
16.042 1
16.044 1
16.046 1
16.048 1
16.049 1
16.051 0
16.053 1
16.055 1
16.057 1
16.059 0
16.061 0
16.062 -0
16.064 -0
16.066 -1
16.068 -1
16.070 -1
16.072 -1
16.074 -2
16.075 -1
16.077 -0
16.079 -0
16.081 -0
16.083 -0
16.085 -1
16.087 -0
16.088 0
16.090 -0
16.092 0
16.094 1
16.096 1
16.098 1
16.100 1
16.101 1
16.103 0
16.105 1
16.107 1
16.109 1
16.111 1
16.113 1
16.114 2
16.116 2
16.118 2
16.120 2
16.122 3
16.124 3
16.126 3
16.127 3
16.129 3
16.131 3
16.133 3
16.135 3
16.137 3
16.139 3
16.140 2
16.142 2
16.144 2
16.146 1
16.148 1
16.150 1
16.152 1
16.153 1
16.155 1
16.157 0
16.159 -0
16.161 0
16.163 -1
16.165 -1
16.166 -0
16.168 -0
16.170 0
16.172 1
16.174 0
16.176 0
16.178 0
16.179 -0
16.181 -0
16.183 -1
16.185 -0
16.187 0
16.189 0
16.191 0
16.192 0
16.194 1
16.196 1
16.198 1
16.200 2
16.202 1
16.204 1
16.205 2
16.207 1
16.209 1
16.211 1
16.213 1
16.215 1
16.217 2
16.218 1
16.220 1
16.222 1
16.224 0
16.226 0
16.228 0
16.230 0
16.231 0
16.233 1
16.235 0
16.237 -0
16.239 0
16.241 0
16.243 0
16.244 0
16.246 0
16.248 -0
16.250 0
16.252 -1
16.254 -0
16.256 0
16.257 -0
16.259 -0
16.261 -0
16.263 0
16.265 1
16.267 1
16.269 1
16.271 1
16.272 1
16.274 0
16.276 1
16.278 1
16.280 1
16.282 1
16.284 1
16.285 2
16.287 1
16.289 2
16.291 2
16.293 1
16.295 2
16.297 2
16.298 1
16.300 1
16.302 1
16.304 1
16.306 2
16.308 2
16.310 1
16.311 2
16.313 1
16.315 2
16.317 2
16.319 1
16.321 2
16.323 2
16.324 2
16.326 2
16.328 2
16.330 2
16.332 1
16.334 2
16.336 2
16.337 2
16.339 3
16.341 2
16.343 2
16.345 2
16.347 3
16.349 3
16.350 3
16.352 2
16.354 2
16.356 3
16.358 2
16.360 2
16.362 3
16.363 2
16.365 3
16.367 3
16.369 3
16.371 3
16.373 3
16.375 3
16.377 3
16.378 3
16.380 2
16.382 2
16.384 2
16.386 2
16.388 2
16.390 3
16.391 2
16.393 2
16.395 2
16.397 2
16.399 2
16.401 3
16.403 3
16.404 4
16.406 4
16.408 3
16.410 3
16.412 3
16.414 3
16.416 3
16.417 3
16.419 2
16.421 2
16.423 2
16.425 2
16.427 2
16.429 2
16.430 2
16.432 2
16.434 1
16.436 1
16.438 1
16.440 1
16.442 0
16.444 -0
16.445 1
16.447 1
16.449 1
16.451 1
16.453 1
16.455 1
16.457 1
16.458 1
16.460 1
16.462 1
16.464 1
16.466 1
16.468 1
16.470 0
16.471 1
16.473 1
16.475 1
16.477 0
16.479 0
16.481 0
16.483 1
16.484 1
16.486 1
16.488 0
16.490 0
16.492 -0
16.494 -0
16.496 0
16.497 -0
16.499 -0
16.501 0
16.503 0
16.505 0
16.507 1
16.509 1
16.511 1
16.512 1
16.514 1
16.516 1
16.518 1
16.520 1
16.522 2
16.524 2
16.525 2
16.527 2
16.529 2
16.531 3
16.533 3
16.535 3
16.537 2
16.538 2
16.540 2
16.542 2
16.544 2
16.546 2
16.548 2
16.550 2
16.551 2
16.553 1
16.555 2
16.557 1
16.559 1
16.561 1
16.563 1
16.565 1
16.566 1
16.568 1
16.570 1
16.572 1
16.574 1
16.576 2
16.578 2
16.579 2
16.581 2
16.583 2
16.585 2
16.587 2
16.589 2
16.591 2
16.592 2
16.594 2
16.596 2
16.598 2
16.600 2
16.602 2
16.604 2
16.606 3
16.607 3
16.609 3
16.611 2
16.613 2
16.615 2
16.617 2
16.619 3
16.620 2
16.622 2
16.624 2
16.626 2
16.628 2
16.630 2
16.632 2
16.633 2
16.635 3
16.637 2
16.639 2
16.641 2
16.643 1
16.645 1
16.647 1
16.648 0
16.650 1
16.652 1
16.654 1
16.656 0
16.658 0
16.660 0
16.661 -0
16.663 -1
16.665 -1
16.667 -0
16.669 -1
16.671 -2
16.673 -2
16.674 -2
16.676 -2
16.678 -1
16.680 -1
16.682 -1
16.684 -1
16.686 -1
16.688 -1
16.689 -0
16.691 0
16.693 0
16.695 1
16.697 1
16.699 1
16.701 2
16.702 1
16.704 1
16.706 1
16.708 2
16.710 1
16.712 2
16.714 3
16.715 3
16.717 3
16.719 4
16.721 3
16.723 3
16.725 3
16.727 2
16.729 2
16.730 2
16.732 1
16.734 2
16.736 1
16.738 0
16.740 0
16.742 1
16.743 0
16.745 -0
16.747 -0
16.749 -0
16.751 -0
16.753 -0
16.755 -1
16.756 -1
16.758 0
16.760 0
16.762 -0
16.764 -0
16.766 0
16.768 1
16.770 1
16.771 1
16.773 2
16.775 2
16.777 2
16.779 2
16.781 3
16.783 2
16.784 2
16.786 3
16.788 3
16.790 3
16.792 4
16.794 4
16.796 4
16.798 5
16.799 4
16.801 4
16.803 4
16.805 3
16.807 3
16.809 3
16.811 2
16.812 2
16.814 2
16.816 1
16.818 1
16.820 1
16.822 0
16.824 1
16.826 1
16.827 1
16.829 1
16.831 1
16.833 1
16.835 1
16.837 1
16.839 1
16.840 1
16.842 2
16.844 1
16.846 1
16.848 1
16.850 2
16.852 2
16.854 2
16.855 2
16.857 2
16.859 2
16.861 2
16.863 2
16.865 2
16.867 2
16.868 2
16.870 3
16.872 2
16.874 3
16.876 3
16.878 2
16.880 2
16.881 2
16.883 2
16.885 1
16.887 1
16.889 0
16.891 1
16.893 0
16.895 -0
16.896 -0
16.898 0
16.900 -1
16.902 -1
16.904 -0
16.906 0
16.908 0
16.909 1
16.911 1
16.913 1
16.915 1
16.917 1
16.919 1
16.921 2
16.923 2
16.924 2
16.926 2
16.928 2
16.930 2
16.932 3
16.934 3
16.936 3
16.938 3
16.939 3
16.941 3
16.943 4
16.945 4
16.947 4
16.949 4
16.951 4
16.952 5
16.954 4
16.956 4
16.958 4
16.960 4
16.962 3
16.964 4
16.966 4
16.967 3
16.969 2
16.971 2
16.973 2
16.975 2
16.977 2
16.979 1
16.980 1
16.982 1
16.984 1
16.986 0
16.988 1
16.990 1
16.992 1
16.994 1
16.995 1
16.997 1
16.999 1
17.001 1
17.003 2
17.005 2
17.007 2
17.008 1
17.010 2
17.012 2
17.014 2
17.016 2
17.018 1
17.020 2
17.022 2
17.023 3
17.025 2
17.027 2
17.029 3
17.031 2
17.033 2
17.035 3
17.036 3
17.038 3
17.040 2
17.042 2
17.044 2
17.046 2
17.048 2
17.050 2
17.051 1
17.053 1
17.055 1
17.057 1
17.059 1
17.061 0
17.063 0
17.065 1
17.066 1
17.068 1
17.070 1
17.072 1
17.074 1
17.076 1
17.078 1
17.079 1
17.081 1
17.083 1
17.085 1
17.087 1
17.089 1
17.091 1
17.093 1
17.094 1
17.096 1
17.098 0
17.100 0
17.102 0
17.104 0
17.106 0
17.108 0
17.109 1
17.111 0
17.113 0
17.115 1
17.117 0
17.119 1
17.121 1
17.122 1
17.124 1
17.126 2
17.128 2
17.130 2
17.132 2
17.134 2
17.136 2
17.137 2
17.139 3
17.141 3
17.143 3
17.145 3
17.147 3
17.149 4
17.150 4
17.152 3
17.154 3
17.156 3
17.158 3
17.160 3
17.162 3
17.164 3
17.165 4
17.167 3
17.169 2
17.171 2
17.173 3
17.175 2
17.177 2
17.179 2
17.180 3
17.182 3
17.184 3
17.186 3
17.188 3
17.190 3
17.192 3
17.194 4
17.195 4
17.197 4
17.199 4
17.201 4
17.203 4
17.205 4
17.207 5
17.208 4
17.210 5
17.212 5
17.214 4
17.216 4
17.218 4
17.220 4
17.222 4
17.223 4
17.225 3
17.227 3
17.229 3
17.231 3
17.233 3
17.235 3
17.237 3
17.238 3
17.240 3
17.242 2
17.244 2
17.246 2
17.248 2
17.250 2
17.251 2
17.253 2
17.255 2
17.257 3
17.259 3
17.261 3
17.263 4
17.265 3
17.266 3
17.268 4
17.270 3
17.272 4
17.274 4
17.276 4
17.278 4
17.280 4
17.281 4
17.283 4
17.285 4
17.287 3
17.289 3
17.291 3
17.293 3
17.295 3
17.296 3
17.298 2
17.300 2
17.302 2
17.304 2
17.306 2
17.308 1
17.309 1
17.311 1
17.313 1
17.315 0
17.317 0
17.319 0
17.321 0
17.323 -0
17.324 0
17.326 -0
17.328 -1
17.330 -1
17.332 -1
17.334 -0
17.336 -0
17.338 -0
17.339 -0
17.341 -0
17.343 -1
17.345 -1
17.347 -0
17.349 -0
17.351 -0
17.353 0
17.354 0
17.356 0
17.358 0
17.360 1
17.362 1
17.364 1
17.366 1
17.368 1
17.369 2
17.371 2
17.373 2
17.375 3
17.377 2
17.379 2
17.381 3
17.383 2
17.384 3
17.386 3
17.388 2
17.390 3
17.392 3
17.394 3
17.396 3
17.397 4
17.399 4
17.401 4
17.403 4
17.405 4
17.407 4
17.409 4
17.411 4
17.412 4
17.414 3
17.416 3
17.418 3
17.420 4
17.422 4
17.424 4
17.426 3
17.427 3
17.429 3
17.431 3
17.433 3
17.435 2
17.437 2
17.439 2
17.441 2
17.442 2
17.444 1
17.446 2
17.448 2
17.450 1
17.452 2
17.454 1
17.456 1
17.457 1
17.459 1
17.461 0
17.463 1
17.465 1
17.467 1
17.469 1
17.471 1
17.472 1
17.474 1
17.476 2
17.478 2
17.480 2
17.482 2
17.484 2
17.486 1
17.487 1
17.489 1
17.491 2
17.493 2
17.495 2
17.497 2
17.499 2
17.501 2
17.502 3
17.504 3
17.506 3
17.508 3
17.510 2
17.512 2
17.514 2
17.516 2
17.517 2
17.519 2
17.521 1
17.523 1
17.525 1
17.527 1
17.529 1
17.530 1
17.532 2
17.534 1
17.536 2
17.538 2
17.540 2
17.542 2
17.544 3
17.545 3
17.547 4
17.549 5
17.551 4
17.553 4
17.555 4
17.557 4
17.559 4
17.560 4
17.562 3
17.564 3
17.566 3
17.568 2
17.570 2
17.572 3
17.574 2
17.575 3
17.577 3
17.579 2
17.581 2
17.583 1
17.585 1
17.587 1
17.589 0
17.590 0
17.592 0
17.594 0
17.596 -0
17.598 -0
17.600 0
17.602 -0
17.604 -0
17.605 -0
17.607 -1
17.609 -1
17.611 -0
17.613 -0
17.615 0
17.617 1
17.619 1
17.620 2
17.622 2
17.624 2
17.626 3
17.628 3
17.630 3
17.632 3
17.634 3
17.635 3
17.637 3
17.639 3
17.641 3
17.643 3
17.645 3
17.647 3
17.649 4
17.650 4
17.652 3
17.654 3
17.656 3
17.658 3
17.660 2
17.662 2
17.664 2
17.665 2
17.667 1
17.669 1
17.671 1
17.673 2
17.675 1
17.677 1
17.679 2
17.681 1
17.682 1
17.684 2
17.686 2
17.688 2
17.690 1
17.692 0
17.694 1
17.696 2
17.697 2
17.699 1
17.701 1
17.703 1
17.705 1
17.707 1
17.709 1
17.711 1
17.712 1
17.714 1
17.716 0
17.718 1
17.720 1
17.722 2
17.724 2
17.726 2
17.727 2
17.729 3
17.731 3
17.733 3
17.735 2
17.737 2
17.739 2
17.741 2
17.742 2
17.744 2
17.746 2
17.748 1
17.750 1
17.752 1
17.754 1
17.756 1
17.757 1
17.759 1
17.761 1
17.763 1
17.765 1
17.767 1
17.769 2
17.771 2
17.772 2
17.774 2
17.776 2
17.778 2
17.780 2
17.782 2
17.784 2
17.786 2
17.787 2
17.789 2
17.791 2
17.793 1
17.795 1
17.797 1
17.799 1
17.801 1
17.802 1
17.804 1
17.806 1
17.808 1
17.810 1
17.812 1
17.814 1
17.816 1
17.818 1
17.819 1
17.821 1
17.823 0
17.825 0
17.827 -0
17.829 -0
17.831 -0
17.833 -0
17.834 0
17.836 1
17.838 0
17.840 1
17.842 1
17.844 1
17.846 2
17.848 2
17.849 2
17.851 3
17.853 4
17.855 3
17.857 3
17.859 3
17.861 3
17.863 3
17.864 3
17.866 2
17.868 2
17.870 3
17.872 2
17.874 2
17.876 1
17.878 1
17.879 1
17.881 1
17.883 1
17.885 2
17.887 2
17.889 1
17.891 2
17.893 3
17.895 2
17.896 2
17.898 1
17.900 1
17.902 2
17.904 1
17.906 1
17.908 1
17.910 1
17.911 1
17.913 2
17.915 2
17.917 2
17.919 3
17.921 3
17.923 3
17.925 3
17.926 3
17.928 3
17.930 3
17.932 3
17.934 3
17.936 3
17.938 3
17.940 2
17.941 2
17.943 2
17.945 2
17.947 2
17.949 2
17.951 1
17.953 2
17.955 2
17.957 2
17.958 2
17.960 2
17.962 1
17.964 1
17.966 1
17.968 1
17.970 1
17.972 1
17.973 1
17.975 1
17.977 1
17.979 0
17.981 0
17.983 0
17.985 0
17.987 1
17.988 1
17.990 1
17.992 1
17.994 1
17.996 1
17.998 2
18.000 2
18.002 2
18.003 2
18.005 2
18.007 2
18.009 2
18.011 2
18.013 2
18.015 3
18.017 3
18.019 2
18.020 2
18.022 3
18.024 2
18.026 2
18.028 2
18.030 3
18.032 3
18.034 3
18.035 3
18.037 3
18.039 3
18.041 3
18.043 3
18.045 3
18.047 2
18.049 2
18.050 2
18.052 2
18.054 3
18.056 4
18.058 3
18.060 3
18.062 3
18.064 3
18.066 4
18.067 4
18.069 3
18.071 3
18.073 4
18.075 3
18.077 3
18.079 3
18.081 3
18.082 4
18.084 4
18.086 4
18.088 3
18.090 4
18.092 4
18.094 4
18.096 4
18.098 3
18.099 3
18.101 3
18.103 3
18.105 3
18.107 3
18.109 3
18.111 3
18.113 3
18.114 4
18.116 4
18.118 3
18.120 3
18.122 3
18.124 3
18.126 3
18.128 3
18.129 3
18.131 3
18.133 4
18.135 4
18.137 3
18.139 3
18.141 3
18.143 3
18.145 3
18.146 4
18.148 3
18.150 4
18.152 4
18.154 3
18.156 3
18.158 4
18.160 4
18.161 4
18.163 5
18.165 4
18.167 5
18.169 5
18.171 5
18.173 5
18.175 6
18.177 6
18.178 6
18.180 6
18.182 5
18.184 5
18.186 6
18.188 5
18.190 6
18.192 6
18.193 6
18.195 6
18.197 6
18.199 6
18.201 6
18.203 5
18.205 5
18.207 5
18.209 5
18.210 5
18.212 5
18.214 5
18.216 4
18.218 4
18.220 3
18.222 4
18.224 3
18.225 3
18.227 4
18.229 4
18.231 3
18.233 2
18.235 2
18.237 2
18.239 2
18.241 2
18.242 3
18.244 3
18.246 2
18.248 2
18.250 1
18.252 1
18.254 2
18.256 2
18.257 2
18.259 2
18.261 2
18.263 2
18.265 2
18.267 2
18.269 2
18.271 3
18.273 3
18.274 3
18.276 3
18.278 4
18.280 4
18.282 5
18.284 5
18.286 5
18.288 5
18.289 6
18.291 6
18.293 7
18.295 6
18.297 7
18.299 6
18.301 6
18.303 6
18.305 6
18.306 6
18.308 7
18.310 6
18.312 5
18.314 5
18.316 5
18.318 5
18.320 5
18.322 4
18.323 4
18.325 3
18.327 3
18.329 2
18.331 2
18.333 1
18.335 1
18.337 1
18.338 1
18.340 1
18.342 1
18.344 1
18.346 1
18.348 1
18.350 1
18.352 1
18.354 1
18.355 1
18.357 1
18.359 1
18.361 1
18.363 2
18.365 2
18.367 2
18.369 2
18.370 3
18.372 3
18.374 3
18.376 3
18.378 3
18.380 3
18.382 3
18.384 3
18.386 3
18.387 4
18.389 4
18.391 4
18.393 4
18.395 4
18.397 4
18.399 4
18.401 4
18.403 4
18.404 4
18.406 4
18.408 4
18.410 4
18.412 4
18.414 4
18.416 5
18.418 5
18.419 5
18.421 6
18.423 6
18.425 5
18.427 5
18.429 5
18.431 5
18.433 5
18.435 5
18.436 4
18.438 4
18.440 3
18.442 3
18.444 3
18.446 3
18.448 3
18.450 3
18.452 2
18.453 2
18.455 2
18.457 2
18.459 2
18.461 2
18.463 2
18.465 2
18.467 2
18.468 2
18.470 2
18.472 3
18.474 3
18.476 2
18.478 2
18.480 1
18.482 1
18.484 1
18.485 1
18.487 1
18.489 1
18.491 2
18.493 2
18.495 2
18.497 2
18.499 2
18.501 2
18.502 2
18.504 2
18.506 3
18.508 3
18.510 2
18.512 2
18.514 2
18.516 2
18.518 2
18.519 2
18.521 2
18.523 2
18.525 1
18.527 1
18.529 2
18.531 1
18.533 2
18.534 2
18.536 2
18.538 1
18.540 1
18.542 1
18.544 1
18.546 1
18.548 1
18.550 1
18.551 1
18.553 1
18.555 1
18.557 1
18.559 0
18.561 -1
18.563 -0
18.565 -0
18.567 -0
18.568 0
18.570 1
18.572 0
18.574 1
18.576 1
18.578 1
18.580 2
18.582 2
18.584 2
18.585 2
18.587 3
18.589 3
18.591 3
18.593 3
18.595 3
18.597 3
18.599 3
18.601 3
18.602 4
18.604 4
18.606 3
18.608 4
18.610 4
18.612 3
18.614 4
18.616 3
18.617 2
18.619 3
18.621 2
18.623 2
18.625 2
18.627 2
18.629 2
18.631 2
18.633 2
18.634 2
18.636 2
18.638 2
18.640 2
18.642 2
18.644 2
18.646 2
18.648 3
18.650 3
18.651 3
18.653 3
18.655 3
18.657 3
18.659 3
18.661 4
18.663 4
18.665 5
18.667 5
18.668 4
18.670 4
18.672 5
18.674 4
18.676 4
18.678 4
18.680 4
18.682 4
18.684 4
18.685 5
18.687 5
18.689 5
18.691 5
18.693 5
18.695 5
18.697 4
18.699 4
18.701 4
18.702 4
18.704 3
18.706 3
18.708 3
18.710 3
18.712 4
18.714 3
18.716 3
18.718 3
18.719 2
18.721 2
18.723 2
18.725 2
18.727 2
18.729 2
18.731 1
18.733 1
18.735 1
18.736 1
18.738 1
18.740 1
18.742 1
18.744 1
18.746 2
18.748 2
18.750 2
18.752 2
18.753 1
18.755 1
18.757 1
18.759 1
18.761 1
18.763 1
18.765 2
18.767 2
18.769 2
18.770 2
18.772 2
18.774 2
18.776 3
18.778 3
18.780 3
18.782 3
18.784 3
18.786 4
18.787 3
18.789 4
18.791 4
18.793 4
18.795 5
18.797 5
18.799 5
18.801 5
18.803 5
18.804 3
18.806 4
18.808 4
18.810 4
18.812 4
18.814 4
18.816 4
18.818 4
18.820 4
18.821 4
18.823 5
18.825 5
18.827 4
18.829 4
18.831 4
18.833 4
18.835 4
18.837 4
18.838 4
18.840 4
18.842 4
18.844 3
18.846 4
18.848 4
18.850 3
18.852 3
18.854 2
18.855 1
18.857 1
18.859 2
18.861 2
18.863 1
18.865 1
18.867 1
18.869 1
18.871 1
18.872 1
18.874 1
18.876 1
18.878 -0
18.880 -0
18.882 0
18.884 -0
18.886 -0
18.888 -1
18.889 -0
18.891 -0
18.893 1
18.895 -0
18.897 0
18.899 0
18.901 0
18.903 0
18.905 1
18.906 1
18.908 1
18.910 2
18.912 0
18.914 1
18.916 2
18.918 2
18.920 2
18.922 3
18.923 2
18.925 2
18.927 2
18.929 2
18.931 1
18.933 2
18.935 1
18.937 2
18.939 2
18.941 2
18.942 2
18.944 2
18.946 2
18.948 2
18.950 2
18.952 2
18.954 2
18.956 1
18.958 1
18.959 1
18.961 1
18.963 0
18.965 1
18.967 0
18.969 1
18.971 1
18.973 1
18.975 1
18.976 1
18.978 1
18.980 1
18.982 1
18.984 1
18.986 1
18.988 1
18.990 1
18.992 1
18.993 1
18.995 1
18.997 0
18.999 -0
19.001 0
19.003 0
19.005 -0
19.007 -0
19.009 -0
19.010 -1
19.012 -0
19.014 -1
19.016 -0
19.018 0
19.020 0
19.022 0
19.024 1
19.026 1
19.028 1
19.029 1
19.031 1
19.033 1
19.035 1
19.037 1
19.039 1
19.041 1
19.043 -0
19.045 1
19.046 1
19.048 0
19.050 0
19.052 1
19.054 1
19.056 2
19.058 3
19.060 3
19.062 3
19.063 3
19.065 3
19.067 4
19.069 4
19.071 3
19.073 3
19.075 3
19.077 2
19.079 3
19.081 3
19.082 3
19.084 3
19.086 3
19.088 3
19.090 3
19.092 3
19.094 3
19.096 4
19.098 4
19.099 3
19.101 4
19.103 4
19.105 3
19.107 3
19.109 3
19.111 3
19.113 3
19.115 3
19.116 3
19.118 2
19.120 3
19.122 2
19.124 2
19.126 2
19.128 1
19.130 1
19.132 2
19.134 1
19.135 1
19.137 1
19.139 1
19.141 2
19.143 2
19.145 2
19.147 2
19.149 2
19.151 2
19.152 3
19.154 3
19.156 2
19.158 3
19.160 3
19.162 3
19.164 3
19.166 3
19.168 3
19.169 3
19.171 3
19.173 4
19.175 4
19.177 4
19.179 4
19.181 4
19.183 4
19.185 3
19.187 3
19.188 3
19.190 2
19.192 1
19.194 2
19.196 1
19.198 1
19.200 1
19.202 0
19.204 0
19.205 -0
19.207 -1
19.209 -1
19.211 -1
19.213 -2
19.215 -2
19.217 -2
19.219 -2
19.221 -2
19.223 -2
19.224 -1
19.226 -1
19.228 -0
19.230 -0
19.232 0
19.234 1
19.236 1
19.238 2
19.240 2
19.241 1
19.243 1
19.245 2
19.247 2
19.249 2
19.251 3
19.253 3
19.255 3
19.257 3
19.259 4
19.260 4
19.262 4
19.264 3
19.266 3
19.268 3
19.270 3
19.272 4
19.274 3
19.276 3
19.277 3
19.279 3
19.281 3
19.283 3
19.285 3
19.287 3
19.289 3
19.291 3
19.293 2
19.295 2
19.296 2
19.298 2
19.300 2
19.302 2
19.304 2
19.306 2
19.308 2
19.310 2
19.312 3
19.313 3
19.315 3
19.317 3
19.319 3
19.321 3
19.323 4
19.325 4
19.327 3
19.329 3
19.331 4
19.332 4
19.334 4
19.336 4
19.338 4
19.340 3
19.342 3
19.344 3
19.346 3
19.348 2
19.349 2
19.351 2
19.353 2
19.355 2
19.357 2
19.359 2
19.361 1
19.363 1
19.365 1
19.367 1
19.368 1
19.370 1
19.372 -0
19.374 0
19.376 -0
19.378 -1
19.380 -1
19.382 -1
19.384 -1
19.385 -1
19.387 -1
19.389 -1
19.391 -1
19.393 -1
19.395 -1
19.397 -0
19.399 -1
19.401 -2
19.403 -2
19.404 -2
19.406 -2
19.408 -1
19.410 -1
19.412 -1
19.414 -1
19.416 -1
19.418 -1
19.420 0
19.422 0
19.423 0
19.425 1
19.427 1
19.429 1
19.431 2
19.433 2
19.435 2
19.437 3
19.439 3
19.440 2
19.442 2
19.444 2
19.446 2
19.448 3
19.450 3
19.452 3
19.454 3
19.456 3
19.458 3
19.459 3
19.461 3
19.463 3
19.465 3
19.467 3
19.469 3
19.471 3
19.473 3
19.475 3
19.477 3
19.478 3
19.480 3
19.482 2
19.484 2
19.486 1
19.488 2
19.490 2
19.492 2
19.494 3
19.496 3
19.497 3
19.499 4
19.501 4
19.503 4
19.505 5
19.507 5
19.509 5
19.511 5
19.513 5
19.514 5
19.516 5
19.518 5
19.520 5
19.522 5
19.524 5
19.526 5
19.528 5
19.530 5
19.532 5
19.533 5
19.535 5
19.537 5
19.539 5
19.541 4
19.543 3
19.545 3
19.547 3
19.549 3
19.551 2
19.552 3
19.554 2
19.556 2
19.558 2
19.560 1
19.562 1
19.564 1
19.566 0
19.568 -0
19.570 -0
19.571 0
19.573 1
19.575 1
19.577 0
19.579 1
19.581 1
19.583 1
19.585 1
19.587 0
19.589 -0
19.590 -0
19.592 -0
19.594 -0
19.596 -0
19.598 -0
19.600 -1
19.602 -1
19.604 -1
19.606 -1
19.607 -1
19.609 -1
19.611 -1
19.613 -1
19.615 -1
19.617 -1
19.619 -1
19.621 -1
19.623 -1
19.625 -0
19.626 -1
19.628 -0
19.630 -0
19.632 0
19.634 0
19.636 1
19.638 2
19.640 2
19.642 3
19.644 3
19.645 2
19.647 2
19.649 2
19.651 3
19.653 3
19.655 4
19.657 4
19.659 5
19.661 5
19.663 4
19.664 4
19.666 4
19.668 3
19.670 3
19.672 3
19.674 2
19.676 3
19.678 3
19.680 2
19.682 2
19.683 2
19.685 1
19.687 1
19.689 1
19.691 0
19.693 0
19.695 1
19.697 1
19.699 1
19.701 1
19.702 0
19.704 1
19.706 1
19.708 1
19.710 1
19.712 2
19.714 2
19.716 3
19.718 2
19.720 3
19.721 3
19.723 3
19.725 3
19.727 3
19.729 3
19.731 3
19.733 3
19.735 3
19.737 3
19.739 3
19.740 3
19.742 3
19.744 3
19.746 2
19.748 2
19.750 2
19.752 2
19.754 2
19.756 2
19.758 2
19.759 2
19.761 2
19.763 2
19.765 1
19.767 1
19.769 1
19.771 1
19.773 1
19.775 1
19.777 1
19.778 1
19.780 0
19.782 0
19.784 0
19.786 0
19.788 -0
19.790 -0
19.792 0
19.794 -0
19.796 -0
19.797 -1
19.799 -0
19.801 -0
19.803 -0
19.805 -1
19.807 -1
19.809 -2
19.811 -2
19.813 -2
19.815 -2
19.816 -2
19.818 -1
19.820 -1
19.822 -1
19.824 -1
19.826 -0
19.828 -0
19.830 0
19.832 1
19.834 1
19.836 1
19.837 2
19.839 1
19.841 1
19.843 2
19.845 2
19.847 2
19.849 2
19.851 2
19.853 3
19.855 3
19.856 3
19.858 3
19.860 3
19.862 3
19.864 3
19.866 4
19.868 3
19.870 4
19.872 4
19.874 3
19.875 3
19.877 3
19.879 2
19.881 2
19.883 2
19.885 1
19.887 1
19.889 0
19.891 -0
19.893 -1
19.894 -0
19.896 -0
19.898 0
19.900 1
19.902 -0
19.904 -0
19.906 -0
19.908 -0
19.910 -1
19.912 -0
19.913 -0
19.915 -0
19.917 -0
19.919 -1
19.921 -1
19.923 -1
19.925 -1
19.927 -1
19.929 -1
19.931 -1
19.933 -1
19.934 -1
19.936 -1
19.938 -0
19.940 -0
19.942 -0
19.944 -0
19.946 -0
19.948 0
19.950 1
19.952 1
19.953 0
19.955 0
19.957 1
19.959 0
19.961 -0
19.963 1
19.965 0
19.967 0
19.969 0
19.971 0
19.972 0
19.974 1
19.976 1
19.978 1
19.980 1
19.982 0
19.984 1
19.986 0
19.988 -0
19.990 -0
19.992 1
19.993 1
19.995 1
19.997 1
19.999 1
20.001 1
20.003 1
20.005 0
20.007 0
20.009 1
20.011 1
20.012 1
20.014 1
20.016 1
20.018 1
20.020 1
20.022 1
20.024 1
20.026 1
20.028 1
20.030 1
20.031 2
20.033 2
20.035 2
20.037 2
20.039 2
20.041 2
20.043 2
20.045 2
20.047 1
20.049 2
20.051 1
20.052 2
20.054 2
20.056 1
20.058 1
20.060 0
20.062 -0
20.064 0
20.066 -0
20.068 -0
20.070 0
20.071 0
20.073 -0
20.075 -0
20.077 -0
20.079 -0
20.081 -0
20.083 -1
20.085 -1
20.087 -1
20.089 -0
20.091 -0
20.092 -0
20.094 0
20.096 0
20.098 0
20.100 1
20.102 1
20.104 0
20.106 1
20.108 -0
20.110 0
20.111 0
20.113 0
20.115 -0
20.117 0
20.119 -0
20.121 -1
20.123 -1
20.125 -1
20.127 -2
20.129 -1
20.130 -2
20.132 -2
20.134 -1
20.136 -1
20.138 -1
20.140 -1
20.142 -1
20.144 -2
20.146 -1
20.148 -1
20.150 -1
20.151 -1
20.153 -1
20.155 -0
20.157 -0
20.159 -1
20.161 -0
20.163 -0
20.165 -0
20.167 -0
20.169 0
20.171 -1
20.172 -1
20.174 -1
20.176 -1
20.178 -1
20.180 -0
20.182 -1
20.184 -0
20.186 -1
20.188 -1
20.190 -1
20.191 -1
20.193 -1
20.195 -0
20.197 -0
20.199 -0
20.201 -1
20.203 -1
20.205 -1
20.207 -1
20.209 -1
20.211 -0
20.212 0
20.214 0
20.216 0
20.218 1
20.220 1
20.222 0
20.224 1
20.226 1
20.228 1
20.230 1
20.231 2
20.233 2
20.235 2
20.237 3
20.239 2
20.241 3
20.243 3
20.245 2
20.247 3
20.249 3
20.251 2
20.252 2
20.254 2
20.256 1
20.258 1
20.260 1
20.262 2
20.264 2
20.266 2
20.268 2
20.270 1
20.272 2
20.273 2
20.275 3
20.277 3
20.279 3
20.281 3
20.283 3
20.285 2
20.287 2
20.289 2
20.291 1
20.292 2
20.294 2
20.296 2
20.298 2
20.300 2
20.302 1
20.304 2
20.306 2
20.308 2
20.310 2
20.312 2
20.313 3
20.315 3
20.317 3
20.319 3
20.321 2
20.323 2
20.325 2
20.327 2
20.329 2
20.331 2
20.333 2
20.334 2
20.336 2
20.338 1
20.340 2
20.342 1
20.344 1
20.346 1
20.348 0
20.350 1
20.352 1
20.354 0
20.355 0
20.357 0
20.359 1
20.361 1
20.363 1
20.365 1
20.367 1
20.369 2
20.371 2
20.373 2
20.375 2
20.376 2
20.378 3
20.380 3
20.382 3
20.384 3
20.386 4
20.388 4
20.390 4
20.392 5
20.394 5
20.395 4
20.397 4
20.399 4
20.401 4
20.403 4
20.405 3
20.407 3
20.409 3
20.411 3
20.413 2
20.415 3
20.416 3
20.418 3
20.420 3
20.422 2
20.424 3
20.426 2
20.428 2
20.430 2
20.432 2
20.434 1
20.436 0
20.437 1
20.439 0
20.441 1
20.443 1
20.445 1
20.447 1
20.449 1
20.451 1
20.453 2
20.455 2
20.457 2
20.458 2
20.460 1
20.462 1
20.464 2
20.466 2
20.468 1
20.470 1
20.472 1
20.474 1
20.476 1
20.478 1
20.479 0
20.481 -0
20.483 0
20.485 -0
20.487 0
20.489 0
20.491 0
20.493 1
20.495 1
20.497 1
20.499 1
20.500 1
20.502 2
20.504 2
20.506 1
20.508 1
20.510 1
20.512 1
20.514 1
20.516 0
20.518 0
20.520 -0
20.521 -0
20.523 -1
20.525 -1
20.527 -1
20.529 -1
20.531 -1
20.533 -1
20.535 -2
20.537 -2
20.539 -2
20.541 -2
20.542 -2
20.544 -2
20.546 -2
20.548 -3
20.550 -2
20.552 -2
20.554 -3
20.556 -3
20.558 -3
20.560 -3
20.562 -2
20.563 -3
20.565 -3
20.567 -2
20.569 -2
20.571 -1
20.573 -1
20.575 -1
20.577 -1
20.579 -0
20.581 -0
20.583 -0
20.585 0
20.586 1
20.588 1
20.590 1
20.592 1
20.594 1
20.596 1
20.598 2
20.600 2
20.602 2
20.604 2
20.606 2
20.607 2
20.609 2
20.611 3
20.613 3
20.615 4
20.617 4
20.619 3
20.621 3
20.623 3
20.625 3
20.627 4
20.628 4
20.630 3
20.632 3
20.634 3
20.636 3
20.638 3
20.640 3
20.642 2
20.644 3
20.646 2
20.648 2
20.649 3
20.651 2
20.653 2
20.655 2
20.657 2
20.659 2
20.661 2
20.663 2
20.665 2
20.667 2
20.669 1
20.670 2
20.672 2
20.674 1
20.676 1
20.678 1
20.680 1
20.682 1
20.684 2
20.686 2
20.688 2
20.690 3
20.692 2
20.693 2
20.695 2
20.697 2
20.699 3
20.701 3
20.703 3
20.705 3
20.707 3
20.709 2
20.711 2
20.713 3
20.714 2
20.716 2
20.718 3
20.720 3
20.722 2
20.724 3
20.726 3
20.728 3
20.730 3
20.732 3
20.734 3
20.735 2
20.737 2
20.739 2
20.741 2
20.743 2
20.745 2
20.747 3
20.749 2
20.751 3
20.753 3
20.755 3
20.757 2
20.758 3
20.760 2
20.762 2
20.764 3
20.766 3
20.768 3
20.770 4
20.772 4
20.774 4
20.776 3
20.778 3
20.779 3
20.781 4
20.783 4
20.785 4
20.787 4
20.789 4
20.791 4
20.793 4
20.795 3
20.797 4
20.799 4
20.800 4
20.802 4
20.804 4
20.806 3
20.808 3
20.810 3
20.812 3
20.814 3
20.816 3
20.818 3
20.820 2
20.822 2
20.823 2
20.825 2
20.827 3
20.829 2
20.831 2
20.833 2
20.835 1
20.837 1
20.839 1
20.841 1
20.843 0
20.844 1
20.846 1
20.848 1
20.850 2
20.852 2
20.854 2
20.856 2
20.858 1
20.860 2
20.862 2
20.864 1
20.866 1
20.867 2
20.869 2
20.871 2
20.873 3
20.875 3
20.877 3
20.879 4
20.881 4
20.883 4
20.885 4
20.887 4
20.889 3
20.890 3
20.892 4
20.894 4
20.896 5
20.898 4
20.900 5
20.902 4
20.904 4
20.906 4
20.908 3
20.910 2
20.911 2
20.913 2
20.915 2
20.917 1
20.919 0
20.921 0
20.923 0
20.925 -0
20.927 -1
20.929 -1
20.931 -0
20.933 -0
20.934 0
20.936 1
20.938 0
20.940 0
20.942 0
20.944 0
20.946 1
20.948 1
20.950 1
20.952 2
20.954 2
20.956 3
20.957 3
20.959 3
20.961 3
20.963 4
20.965 4
20.967 4
20.969 4
20.971 4
20.973 4
20.975 4
20.977 5
20.978 5
20.980 5
20.982 5
20.984 4
20.986 4
20.988 3
20.990 3
20.992 3
20.994 2
20.996 1
20.998 2
21.000 1
21.001 1
21.003 1
21.005 0
21.007 0
21.009 1
21.011 1
21.013 1
21.015 1
21.017 2
21.019 2
21.021 2
21.023 2
21.024 1
21.026 1
21.028 2
21.030 2
21.032 2
21.034 3
21.036 3
21.038 3
21.040 3
21.042 3
21.044 3
21.046 3
21.047 3
21.049 3
21.051 3
21.053 3
21.055 3
21.057 3
21.059 3
21.061 2
21.063 1
21.065 1
21.067 1
21.069 1
21.070 0
21.072 0
21.074 0
21.076 0
21.078 -0
21.080 -0
21.082 -1
21.084 -1
21.086 -1
21.088 -1
21.090 -1
21.091 -0
21.093 -1
21.095 -0
21.097 0
21.099 1
21.101 1
21.103 1
21.105 1
21.107 1
21.109 1
21.111 1
21.113 1
21.114 2
21.116 2
21.118 3
21.120 3
21.122 3
21.124 3
21.126 3
21.128 3
21.130 4
21.132 3
21.134 4
21.136 4
21.137 4
21.139 3
21.141 4
21.143 4
21.145 3
21.147 3
21.149 3
21.151 3
21.153 4
21.155 3
21.157 3
21.159 4
21.160 4
21.162 4
21.164 4
21.166 3
21.168 3
21.170 3
21.172 3
21.174 3
21.176 3
21.178 3
21.180 2
21.182 2
21.183 3
21.185 2
21.187 2
21.189 1
21.191 2
21.193 2
21.195 2
21.197 1
21.199 1
21.201 1
21.203 1
21.205 1
21.207 1
21.208 0
21.210 0
21.212 0
21.214 1
21.216 1
21.218 0
21.220 0
21.222 0
21.224 0
21.226 -0
21.228 0
21.230 1
21.231 0
21.233 1
21.235 1
21.237 1
21.239 2
21.241 1
21.243 2
21.245 2
21.247 3
21.249 2
21.251 2
21.253 2
21.254 2
21.256 2
21.258 2
21.260 2
21.262 2
21.264 2
21.266 1
21.268 1
21.270 2
21.272 2
21.274 2
21.276 2
21.277 2
21.279 2
21.281 2
21.283 2
21.285 2
21.287 1
21.289 0
21.291 0
21.293 0
21.295 -0
21.297 -0
21.299 0
21.300 -0
21.302 0
21.304 0
21.306 -0
21.308 0
21.310 0
21.312 0
21.314 1
21.316 1
21.318 1
21.320 1
21.322 1
21.324 1
21.325 1
21.327 2
21.329 1
21.331 2
21.333 2
21.335 1
21.337 1
21.339 0
21.341 0
21.343 -0
21.345 0
21.347 -0
21.348 -0
21.350 -1
21.352 -1
21.354 -1
21.356 -0
21.358 0
21.360 0
21.362 -0
21.364 -0
21.366 0
21.368 1
21.370 1
21.371 1
21.373 1
21.375 0
21.377 -0
21.379 1
21.381 0
21.383 0
21.385 1
21.387 1
21.389 1
21.391 1
21.393 1
21.395 2
21.396 2
21.398 2
21.400 2
21.402 3
21.404 3
21.406 3
21.408 3
21.410 3
21.412 3
21.414 3
21.416 3
21.418 2
21.419 2
21.421 1
21.423 1
21.425 1
21.427 0
21.429 0
21.431 0
21.433 -1
21.435 -0
21.437 -1
21.439 -1
21.441 -0
21.443 0
21.444 1
21.446 1
21.448 1
21.450 1
21.452 2
21.454 2
21.456 2
21.458 2
21.460 2
21.462 1
21.464 1
21.466 1
21.467 1
21.469 1
21.471 1
21.473 0
21.475 0
21.477 0
21.479 0
21.481 0
21.483 1
21.485 0
21.487 0
21.489 0
21.491 -0
21.492 -0
21.494 -0
21.496 -1
21.498 -1
21.500 -0
21.502 -1
21.504 -1
21.506 -1
21.508 -1
21.510 -2
21.512 -1
21.514 -2
21.516 -2
21.517 -2
21.519 -2
21.521 -2
21.523 -1
21.525 -1
21.527 1
21.529 2
21.531 2
21.533 3
21.535 4
21.537 4
21.539 4
21.540 4
21.542 4
21.544 3
21.546 3
21.548 3
21.550 2
21.552 2
21.554 2
21.556 2
21.558 2
21.560 2
21.562 2
21.564 2
21.565 2
21.567 3
21.569 3
21.571 4
21.573 4
21.575 4
21.577 3
21.579 3
21.581 3
21.583 2
21.585 2
21.587 2
21.589 2
21.590 2
21.592 3
21.594 3
21.596 3
21.598 4
21.600 4
21.602 4
21.604 5
21.606 5
21.608 6
21.610 6
21.612 6
21.614 6
21.615 6
21.617 5
21.619 5
21.621 5
21.623 4
21.625 4
21.627 4
21.629 4
21.631 4
21.633 4
21.635 4
21.637 4
21.639 5
21.640 5
21.642 5
21.644 5
21.646 5
21.648 4
21.650 4
21.652 3
21.654 3
21.656 3
21.658 3
21.660 3
21.662 2
21.664 2
21.665 2
21.667 2
21.669 2
21.671 3
21.673 3
21.675 3
21.677 3
21.679 4
21.681 3
21.683 3
21.685 3
21.687 3
21.688 2
21.690 2
21.692 2
21.694 1
21.696 1
21.698 0
21.700 0
21.702 0
21.704 -1
21.706 -1
21.708 -0
21.710 -0
21.712 0
21.714 1
21.715 1
21.717 1
21.719 1
21.721 2
21.723 2
21.725 2
21.727 1
21.729 1
21.731 1
21.733 1
21.735 1
21.737 1
21.739 1
21.740 1
21.742 2
21.744 2
21.746 2
21.748 3
21.750 2
21.752 2
21.754 2
21.756 2
21.758 3
21.760 2
21.762 2
21.764 3
21.765 3
21.767 3
21.769 3
21.771 3
21.773 2
21.775 2
21.777 2
21.779 2
21.781 2
21.783 2
21.785 1
21.787 2
21.789 2
21.790 2
21.792 1
21.794 2
21.796 2
21.798 2
21.800 3
21.802 3
21.804 3
21.806 4
21.808 4
21.810 4
21.812 4
21.814 4
21.815 4
21.817 4
21.819 4
21.821 4
21.823 4
21.825 3
21.827 3
21.829 3
21.831 3
21.833 3
21.835 3
21.837 3
21.839 3
21.840 4
21.842 3
21.844 4
21.846 4
21.848 4
21.850 4
21.852 4
21.854 4
21.856 3
21.858 3
21.860 2
21.862 3
21.864 3
21.866 3
21.867 3
21.869 3
21.871 3
21.873 2
21.875 3
21.877 2
21.879 2
21.881 2
21.883 2
21.885 2
21.887 2
21.889 2
21.891 2
21.892 2
21.894 2
21.896 2
21.898 2
21.900 1
21.902 1
21.904 2
21.906 1
21.908 1
21.910 1
21.912 0
21.914 -0
21.916 0
21.918 0
21.919 1
21.921 1
21.923 1
21.925 1
21.927 1
21.929 1
21.931 1
21.933 2
21.935 1
21.937 1
21.939 1
21.941 1
21.943 0
21.944 0
21.946 1
21.948 1
21.950 1
21.952 0
21.954 0
21.956 0
21.958 -1
21.960 -0
21.962 -0
21.964 -0
21.966 -0
21.968 0
21.970 -0
21.971 0
21.973 0
21.975 -0
21.977 -0
21.979 -0
21.981 -0
21.983 -1
21.985 -0
21.987 -1
21.989 -0
21.991 -0
21.993 -0
21.995 -0
21.996 0
21.998 -0
22.000 0
22.002 1
22.004 0
22.006 0
22.008 1
22.010 1
22.012 1
22.014 2
22.016 2
22.018 2
22.020 3
22.022 2
22.023 2
22.025 2
22.027 2
22.029 2
22.031 2
22.033 2
22.035 2
22.037 2
22.039 2
22.041 2
22.043 2
22.045 1
22.047 1
22.049 2
22.050 2
22.052 2
22.054 3
22.056 2
22.058 2
22.060 2
22.062 1
22.064 1
22.066 1
22.068 1
22.070 1
22.072 1
22.074 1
22.075 1
22.077 2
22.079 1
22.081 2
22.083 2
22.085 2
22.087 2
22.089 2
22.091 2
22.093 2
22.095 3
22.097 3
22.099 3
22.101 4
22.102 3
22.104 3
22.106 3
22.108 3
22.110 3
22.112 3
22.114 2
22.116 2
22.118 2
22.120 3
22.122 2
22.124 3
22.126 3
22.128 3
22.129 2
22.131 2
22.133 2
22.135 2
22.137 2
22.139 2
22.141 2
22.143 1
22.145 1
22.147 2
22.149 1
22.151 1
22.153 2
22.155 2
22.156 1
22.158 1
22.160 1
22.162 1
22.164 1
22.166 1
22.168 1
22.170 1
22.172 1
22.174 1
22.176 1
22.178 1
22.180 1
22.182 1
22.183 1
22.185 1
22.187 1
22.189 1
22.191 1
22.193 1
22.195 1
22.197 2
22.199 2
22.201 2
22.203 2
22.205 2
22.207 2
22.209 2
22.210 2
22.212 2
22.214 1
22.216 2
22.218 1
22.220 1
22.222 2
22.224 1
22.226 2
22.228 2
22.230 1
22.232 1
22.234 1
22.236 1
22.237 0
22.239 0
22.241 -1
22.243 -1
22.245 -1
22.247 -2
22.249 -1
22.251 -2
22.253 -2
22.255 -2
22.257 -1
22.259 -1
22.261 -1
22.263 -1
22.265 -1
22.266 -1
22.268 -1
22.270 -1
22.272 -1
22.274 -1
22.276 -1
22.278 -0
22.280 -0
22.282 0
22.284 1
22.286 1
22.288 1
22.290 1
22.292 1
22.293 1
22.295 2
22.297 2
22.299 2
22.301 3
22.303 3
22.305 3
22.307 3
22.309 4
22.311 4
22.313 4
22.315 4
22.317 4
22.319 3
22.320 3
22.322 2
22.324 2
22.326 3
22.328 3
22.330 3
22.332 3
22.334 3
22.336 3
22.338 3
22.340 3
22.342 3
22.344 3
22.346 3
22.348 2
22.349 2
22.351 2
22.353 2
22.355 2
22.357 2
22.359 2
22.361 2
22.363 2
22.365 2
22.367 3
22.369 3
22.371 3
22.373 3
22.375 3
22.376 3
22.378 3
22.380 4
22.382 4
22.384 4
22.386 4
22.388 3
22.390 3
22.392 2
22.394 2
22.396 1
22.398 1
22.400 0
22.402 0
22.404 -1
22.405 -0
22.407 -0
22.409 0
22.411 1
22.413 1
22.415 0
22.417 -0
22.419 -0
22.421 -1
22.423 -1
22.425 -1
22.427 -2
22.429 -2
22.431 -1
22.432 -2
22.434 -2
22.436 -1
22.438 0
22.440 1
22.442 1
22.444 1
22.446 2
22.448 4
22.450 5
22.452 6
22.454 6
22.456 6
22.458 6
22.460 6
22.461 5
22.463 4
22.465 4
22.467 3
22.469 3
22.471 4
22.473 3
22.475 4
22.477 4
22.479 4
22.481 5
22.483 5
22.485 5
22.487 6
22.489 6
22.490 5
22.492 5
22.494 5
22.496 3
22.498 2
22.500 1
22.502 -1
22.504 -3
22.506 -3
22.508 -3
22.510 -2
22.512 -1
22.514 -0
22.516 1
22.518 2
22.519 3
22.521 4
22.523 4
22.525 4
22.527 4
22.529 4
22.531 4
22.533 4
22.535 4
22.537 3
22.539 2
22.541 2
22.543 1
22.545 1
22.546 2
22.548 2
22.550 3
22.552 3
22.554 4
22.556 5
22.558 6
22.560 6
22.562 6
22.564 7
22.566 6
22.568 5
22.570 5
22.572 3
22.574 2
22.575 0
22.577 -1
22.579 -1
22.581 -1
22.583 -1
22.585 -2
22.587 -1
22.589 -1
22.591 -0
22.593 1
22.595 3
22.597 4
22.599 4
22.601 3
22.603 3
22.604 3
22.606 2
22.608 2
22.610 2
22.612 1
22.614 2
22.616 2
22.618 1
22.620 2
22.622 2
22.624 2
22.626 3
22.628 3
22.630 3
22.632 4
22.634 5
22.635 4
22.637 4
22.639 4
22.641 4
22.643 4
22.645 4
22.647 3
22.649 3
22.651 3
22.653 3
22.655 2
22.657 2
22.659 1
22.661 1
22.663 1
22.664 1
22.666 1
22.668 2
22.670 2
22.672 2
22.674 3
22.676 3
22.678 4
22.680 4
22.682 4
22.684 4
22.686 4
22.688 4
22.690 4
22.692 5
22.693 4
22.695 4
22.697 4
22.699 3
22.701 3
22.703 3
22.705 2
22.707 2
22.709 2
22.711 2
22.713 2
22.715 2
22.717 2
22.719 3
22.721 3
22.722 3
22.724 3
22.726 3
22.728 3
22.730 3
22.732 3
22.734 2
22.736 1
22.738 1
22.740 0
22.742 -0
22.744 0
22.746 0
22.748 0
22.750 2
22.752 2
22.753 3
22.755 4
22.757 5
22.759 7
22.761 8
22.763 8
22.765 8
22.767 8
22.769 8
22.771 7
22.773 6
22.775 6
22.777 5
22.779 5
22.781 4
22.782 3
22.784 3
22.786 2
22.788 2
22.790 3
22.792 2
22.794 3
22.796 3
22.798 3
22.800 3
22.802 3
22.804 2
22.806 1
22.808 1
22.810 -0
22.812 -0
22.813 -1
22.815 -2
22.817 -2
22.819 -2
22.821 -2
22.823 -2
22.825 -1
22.827 -1
22.829 -0
22.831 1
22.833 2
22.835 3
22.837 3
22.839 3
22.841 3
22.843 3
22.844 2
22.846 2
22.848 1
22.850 0
22.852 0
22.854 -0
22.856 -0
22.858 -0
22.860 -1
22.862 -0
22.864 0
22.866 1
22.868 1
22.870 1
22.872 1
22.874 1
22.875 1
22.877 1
22.879 2
22.881 1
22.883 1
22.885 0
22.887 1
22.889 0
22.891 -0
22.893 -0
22.895 1
22.897 1
22.899 1
22.901 1
22.903 1
22.904 1
22.906 2
22.908 2
22.910 2
22.912 2
22.914 2
22.916 2
22.918 2
22.920 1
22.922 1
22.924 0
22.926 -1
22.928 -1
22.930 -1
22.932 -2
22.934 -2
22.935 -2
22.937 -2
22.939 -2
22.941 -1
22.943 -1
22.945 -1
22.947 -0
22.949 -0
22.951 0
22.953 1
22.955 0
22.957 -0
22.959 0
22.961 1
22.963 1
22.965 1
22.966 1
22.968 2
22.970 2
22.972 2
22.974 2
22.976 3
22.978 3
22.980 3
22.982 3
22.984 3
22.986 4
22.988 3
22.990 4
22.992 4
22.994 5
22.996 5
22.998 5
22.999 5
23.001 4
23.003 5
23.005 4
23.007 4
23.009 3
23.011 2
23.013 2
23.015 2
23.017 2
23.019 0
23.021 -0
23.023 -0
23.025 0
23.027 0
23.029 1
23.030 1
23.032 1
23.034 0
23.036 -0
23.038 -0
23.040 -0
23.042 -0
23.044 -0
23.046 0
23.048 1
23.050 1
23.052 1
23.054 0
23.056 1
23.058 1
23.060 0
23.061 0
23.063 0
23.065 1
23.067 1
23.069 1
23.071 1
23.073 1
23.075 2
23.077 1
23.079 2
23.081 2
23.083 2
23.085 2
23.087 3
23.089 2
23.091 2
23.093 3
23.094 2
23.096 2
23.098 3
23.100 3
23.102 3
23.104 2
23.106 2
23.108 2
23.110 3
23.112 3
23.114 3
23.116 3
23.118 3
23.120 3
23.122 3
23.124 3
23.125 3
23.127 4
23.129 4
23.131 3
23.133 3
23.135 3
23.137 3
23.139 3
23.141 2
23.143 2
23.145 2
23.147 1
23.149 2
23.151 2
23.153 2
23.155 1
23.157 1
23.158 1
23.160 1
23.162 1
23.164 1
23.166 1
23.168 2
23.170 2
23.172 2
23.174 2
23.176 2
23.178 2
23.180 2
23.182 2
23.184 3
23.186 2
23.188 2
23.190 1
23.191 1
23.193 0
23.195 1
23.197 0
23.199 0
23.201 -0
23.203 0
23.205 -0
23.207 -0
23.209 0
23.211 0
23.213 0
23.215 0
23.217 1
23.219 1
23.221 1
23.222 1
23.224 1
23.226 1
23.228 1
23.230 1
23.232 2
23.234 2
23.236 2
23.238 3
23.240 2
23.242 3
23.244 3
23.246 4
23.248 5
23.250 5
23.252 5
23.254 6
23.255 6
23.257 6
23.259 6
23.261 6
23.263 5
23.265 6
23.267 6
23.269 6
23.271 5
23.273 5
23.275 4
23.277 4
23.279 3
23.281 3
23.283 3
23.285 4
23.287 3
23.288 3
23.290 3
23.292 3
23.294 3
23.296 3
23.298 3
23.300 2
23.302 2
23.304 2
23.306 2
23.308 1
23.310 1
23.312 0
23.314 0
23.316 0
23.318 1
23.320 1
23.322 1
23.323 1
23.325 1
23.327 1
23.329 2
23.331 2
23.333 2
23.335 3
23.337 3
23.339 3
23.341 3
23.343 3
23.345 2
23.347 2
23.349 2
23.351 2
23.353 2
23.355 2
23.356 2
23.358 2
23.360 2
23.362 2
23.364 2
23.366 2
23.368 3
23.370 4
23.372 4
23.374 4
23.376 3
23.378 3
23.380 3
23.382 2
23.384 2
23.386 2
23.388 2
23.389 2
23.391 1
23.393 2
23.395 2
23.397 2
23.399 2
23.401 2
23.403 2
23.405 3
23.407 3
23.409 3
23.411 3
23.413 4
23.415 3
23.417 4
23.419 4
23.421 4
23.423 4
23.424 4
23.426 4
23.428 4
23.430 4
23.432 4
23.434 3
23.436 4
23.438 4
23.440 4
23.442 5
23.444 6
23.446 5
23.448 5
23.450 5
23.452 5
23.454 5
23.456 5
23.458 5
23.459 4
23.461 3
23.463 3
23.465 3
23.467 3
23.469 3
23.471 3
23.473 3
23.475 3
23.477 3
23.479 2
23.481 3
23.483 3
23.485 2
23.487 3
23.489 3
23.491 2
23.492 2
23.494 3
23.496 2
23.498 2
23.500 2
23.502 2
23.504 2
23.506 2
23.508 1
23.510 2
23.512 2
23.514 1
23.516 1
23.518 1
23.520 1
23.522 2
23.524 1
23.526 1
23.527 1
23.529 2
23.531 1
23.533 1
23.535 1
23.537 0
23.539 1
23.541 1
23.543 1
23.545 0
23.547 0
23.549 -0
23.551 -0
23.553 -0
23.555 -0
23.557 0
23.559 1
23.561 1
23.562 1
23.564 1
23.566 1
23.568 1
23.570 2
23.572 2
23.574 2
23.576 3
23.578 3
23.580 2
23.582 3
23.584 3
23.586 2
23.588 3
23.590 3
23.592 4
23.594 4
23.596 4
23.598 4
23.599 5
23.601 4
23.603 5
23.605 6
23.607 5
23.609 6
23.611 6
23.613 5
23.615 6
23.617 6
23.619 5
23.621 5
23.623 4
23.625 4
23.627 3
23.629 3
23.631 3
23.633 2
23.634 2
23.636 2
23.638 2
23.640 2
23.642 2
23.644 2
23.646 3
23.648 2
23.650 2
23.652 3
23.654 2
23.656 2
23.658 2
23.660 2
23.662 2
23.664 2
23.666 1
23.668 1
23.669 1
23.671 1
23.673 2
23.675 2
23.677 2
23.679 3
23.681 3
23.683 3
23.685 3
23.687 3
23.689 2
23.691 3
23.693 4
23.695 3
23.697 4
23.699 4
23.701 4
23.703 3
23.705 3
23.706 2
23.708 2
23.710 2
23.712 2
23.714 2
23.716 2
23.718 2
23.720 2
23.722 2
23.724 1
23.726 1
23.728 0
23.730 1
23.732 1
23.734 2
23.736 1
23.738 2
23.740 2
23.742 2
23.743 2
23.745 2
23.747 1
23.749 1
23.751 1
23.753 1
23.755 1
23.757 2
23.759 1
23.761 1
23.763 1
23.765 1
23.767 1
23.769 1
23.771 1
23.773 1
23.775 2
23.777 2
23.779 2
23.780 2
23.782 2
23.784 2
23.786 2
23.788 2
23.790 1
23.792 1
23.794 1
23.796 1
23.798 1
23.800 1
23.802 1
23.804 1
23.806 1
23.808 1
23.810 1
23.812 0
23.814 1
23.816 1
23.817 1
23.819 2
23.821 2
23.823 2
23.825 3
23.827 3
23.829 2
23.831 2
23.833 2
23.835 2
23.837 2
23.839 2
23.841 2
23.843 2
23.845 1
23.847 1
23.849 1
23.851 1
23.853 -0
23.854 0
23.856 1
23.858 1
23.860 1
23.862 2
23.864 1
23.866 1
23.868 1
23.870 1
23.872 2
23.874 2
23.876 1
23.878 1
23.880 2
23.882 2
23.884 3
23.886 3
23.888 4
23.890 4
23.891 4
23.893 4
23.895 4
23.897 4
23.899 4
23.901 4
23.903 4
23.905 4
23.907 4
23.909 4
23.911 4
23.913 4
23.915 4
23.917 3
23.919 3
23.921 3
23.923 2
23.925 2
23.927 2
23.929 1
23.930 1
23.932 1
23.934 1
23.936 1
23.938 1
23.940 1
23.942 2
23.944 2
23.946 2
23.948 2
23.950 3
23.952 3
23.954 3
23.956 3
23.958 3
23.960 3
23.962 3
23.964 4
23.966 4
23.967 4
23.969 5
23.971 5
23.973 4
23.975 4
23.977 4
23.979 4
23.981 3
23.983 3
23.985 2
23.987 2
23.989 2
23.991 2
23.993 2
23.995 2
23.997 1
23.999 1
24.001 1
24.003 0
24.005 -0
24.006 -1
24.008 -1
24.010 -2
24.012 -2
24.014 -2
24.016 -2
24.018 -2
24.020 -2
24.022 -1
24.024 -1
24.026 -1
24.028 -1
24.030 -0
24.032 -0
24.034 -1
24.036 -0
24.038 0
24.040 0
24.042 1
24.044 1
24.045 1
24.047 1
24.049 2
24.051 2
24.053 3
24.055 3
24.057 3
24.059 4
24.061 4
24.063 4
24.065 5
24.067 5
24.069 5
24.071 5
24.073 5
24.075 5
24.077 5
24.079 5
24.081 4
24.083 4
24.084 4
24.086 4
24.088 4
24.090 3
24.092 3
24.094 2
24.096 2
24.098 1
24.100 1
24.102 2
24.104 1
24.106 2
24.108 2
24.110 2
24.112 2
24.114 2
24.116 2
24.118 2
24.120 2
24.122 1
24.124 0
24.125 0
24.127 0
24.129 0
24.131 1
24.133 0
24.135 0
24.137 1
24.139 1
24.141 1
24.143 1
24.145 1
24.147 1
24.149 1
24.151 1
24.153 1
24.155 1
24.157 1
24.159 1
24.161 0
24.163 0
24.164 0
24.166 1
24.168 0
24.170 1
24.172 1
24.174 1
24.176 2
24.178 2
24.180 2
24.182 2
24.184 3
24.186 3
24.188 4
24.190 5
24.192 5
24.194 5
24.196 6
24.198 6
24.200 6
24.202 6
24.204 6
24.205 6
24.207 6
24.209 6
24.211 6
24.213 6
24.215 6
24.217 6
24.219 6
24.221 6
24.223 6
24.225 5
24.227 5
24.229 5
24.231 5
24.233 4
24.235 3
24.237 4
24.239 4
24.241 3
24.243 3
24.245 2
24.246 2
24.248 2
24.250 2
24.252 2
24.254 2
24.256 2
24.258 2
24.260 2
24.262 2
24.264 2
24.266 3
24.268 2
24.270 3
24.272 3
24.274 3
24.276 2
24.278 3
24.280 2
24.282 2
24.284 3
24.286 2
24.288 2
24.289 2
24.291 2
24.293 2
24.295 3
24.297 2
24.299 2
24.301 2
24.303 2
24.305 2
24.307 2
24.309 2
24.311 2
24.313 2
24.315 2
24.317 2
24.319 2
24.321 2
24.323 2
24.325 2
24.327 1
24.329 1
24.330 1
24.332 0
24.334 0
24.336 1
24.338 1
24.340 1
24.342 1
24.344 0
24.346 1
24.348 1
24.350 0
24.352 1
24.354 1
24.356 0
24.358 1
24.360 1
24.362 0
24.364 0
24.366 1
24.368 0
24.370 1
24.372 1
24.373 0
24.375 0
24.377 1
24.379 1
24.381 1
24.383 2
24.385 1
24.387 1
24.389 1
24.391 1
24.393 1
24.395 1
24.397 1
24.399 1
24.401 1
24.403 1
24.405 1
24.407 2
24.409 1
24.411 1
24.413 1
24.415 1
24.416 1
24.418 2
24.420 2
24.422 2
24.424 2
24.426 2
24.428 3
24.430 2
24.432 2
24.434 2
24.436 2
24.438 1
24.440 1
24.442 1
24.444 1
24.446 2
24.448 2
24.450 1
24.452 2
24.454 2
24.456 2
24.458 1
24.459 1
24.461 1
24.463 1
24.465 2
24.467 2
24.469 2
24.471 2
24.473 1
24.475 1
24.477 1
24.479 1
24.481 1
24.483 1
24.485 1
24.487 2
24.489 3
24.491 2
24.493 3
24.495 3
24.497 3
24.499 3
24.501 3
24.502 3
24.504 3
24.506 4
24.508 3
24.510 3
24.512 4
24.514 3
24.516 3
24.518 3
24.520 2
24.522 2
24.524 3
24.526 2
24.528 2
24.530 3
24.532 2
24.534 2
24.536 2
24.538 2
24.540 2
24.542 3
24.544 3
24.546 3
24.547 3
24.549 4
24.551 4
24.553 4
24.555 4
24.557 5
24.559 4
24.561 4
24.563 5
24.565 5
24.567 5
24.569 5
24.571 5
24.573 6
24.575 6
24.577 6
24.579 6
24.581 6
24.583 6
24.585 6
24.587 6
24.589 7
24.591 6
24.592 6
24.594 6
24.596 6
24.598 5
24.600 5
24.602 5
24.604 5
24.606 5
24.608 4
24.610 4
24.612 4
24.614 4
24.616 3
24.618 4
24.620 3
24.622 2
24.624 2
24.626 2
24.628 3
24.630 3
24.632 2
24.634 2
24.636 2
24.637 2
24.639 2
24.641 2
24.643 2
24.645 3
24.647 3
24.649 2
24.651 3
24.653 3
24.655 2
24.657 3
24.659 4
24.661 4
24.663 4
24.665 5
24.667 4
24.669 5
24.671 6
24.673 6
24.675 6
24.677 6
24.679 6
24.681 6
24.682 6
24.684 6
24.686 5
24.688 6
24.690 5
24.692 5
24.694 5
24.696 4
24.698 4
24.700 4
24.702 2
24.704 2
24.706 2
24.708 1
24.710 0
24.712 1
24.714 -0
24.716 -0
24.718 -0
24.720 -0
24.722 -0
24.724 0
24.726 -0
24.728 -0
24.729 0
24.731 0
24.733 0
24.735 1
24.737 0
24.739 0
24.741 1
24.743 1
24.745 1
24.747 2
24.749 2
24.751 2
24.753 3
24.755 2
24.757 3
24.759 4
24.761 4
24.763 4
24.765 4
24.767 3
24.769 3
24.771 4
24.773 3
24.775 3
24.776 3
24.778 3
24.780 3
24.782 2
24.784 2
24.786 2
24.788 2
24.790 2
24.792 2
24.794 3
24.796 2
24.798 2
24.800 2
24.802 3
24.804 2
24.806 3
24.808 3
24.810 3
24.812 3
24.814 2
24.816 3
24.818 3
24.820 3
24.822 3
24.823 3
24.825 3
24.827 2
24.829 3
24.831 2
24.833 2
24.835 2
24.837 1
24.839 2
24.841 2
24.843 2
24.845 1
24.847 0
24.849 -0
24.851 -0
24.853 -1
24.855 -1
24.857 -0
24.859 -1
24.861 -1
24.863 -2
24.865 -2
24.867 -2
24.869 -2
24.871 -1
24.872 -1
24.874 -1
24.876 -1
24.878 -2
24.880 -1
24.882 -1
24.884 -1
24.886 -1
24.888 -0
24.890 0
24.892 0
24.894 1
24.896 1
24.898 1
24.900 1
24.902 1
24.904 2
24.906 2
24.908 3
24.910 3
24.912 3
24.914 3
24.916 3
24.918 3
24.920 4
24.921 4
24.923 4
24.925 4
24.927 4
24.929 4
24.931 4
24.933 5
24.935 5
24.937 4
24.939 5
24.941 5
24.943 4
24.945 4
24.947 4
24.949 3
24.951 2
24.953 2
24.955 2
24.957 2
24.959 1
24.961 1
24.963 1
24.965 0
24.967 0
24.969 0
24.971 1
24.972 0
24.974 0
24.976 1
24.978 -0
24.980 -0
24.982 -0
24.984 -0
24.986 -1
24.988 -0
24.990 -1
24.992 -0
24.994 0
24.996 0
24.998 0
25.000 0
25.002 0
25.004 1
25.006 2
25.008 2
25.010 3
25.012 3
25.014 2
25.016 3
25.018 3
25.020 3
25.021 3
25.023 3
25.025 3
25.027 2
25.029 3
25.031 2
25.033 2
25.035 2
25.037 2
25.039 2
25.041 2
25.043 1
25.045 2
25.047 2
25.049 2
25.051 2
25.053 2
25.055 2
25.057 2
25.059 2
25.061 1
25.063 1
25.065 2
25.067 1
25.069 1
25.071 1
25.073 1
25.074 1
25.076 1
25.078 0
25.080 1
25.082 1
25.084 1
25.086 1
25.088 1
25.090 0
25.092 0
25.094 0
25.096 0
25.098 -0
25.100 -0
25.102 -1
25.104 -1
25.106 -1
25.108 -1
25.110 -2
25.112 -1
25.114 -1
25.116 -1
25.118 -1
25.120 -1
25.122 -1
25.124 -1
25.125 -1
25.127 -0
25.129 0
25.131 -0
25.133 1
25.135 0
25.137 0
25.139 0
25.141 1
25.143 1
25.145 1
25.147 1
25.149 1
25.151 1
25.153 1
25.155 1
25.157 1
25.159 1
25.161 1
25.163 2
25.165 2
25.167 2
25.169 2
25.171 2
25.173 1
25.175 1
25.177 2
25.178 2
25.180 1
25.182 2
25.184 2
25.186 2
25.188 2
25.190 2
25.192 3
25.194 3
25.196 3
25.198 3
25.200 4
25.202 4
25.204 4
25.206 5
25.208 5
25.210 5
25.212 5
25.214 4
25.216 5
25.218 5
25.220 4
25.222 5
25.224 5
25.226 4
25.228 4
25.230 4
25.232 3
25.233 3
25.235 3
25.237 2
25.239 2
25.241 2
25.243 1
25.245 2
25.247 2
25.249 2
25.251 2
25.253 2
25.255 1
25.257 1
25.259 2
25.261 1
25.263 1
25.265 2
25.267 1
25.269 1
25.271 1
25.273 0
25.275 1
25.277 1
25.279 -0
25.281 -0
25.283 -1
25.285 -1
25.287 -0
25.288 -1
25.290 -1
25.292 -1
25.294 -0
25.296 -1
25.298 -1
25.300 -0
25.302 -0
25.304 -0
25.306 0
25.308 -1
25.310 -1
25.312 -1
25.314 -2
25.316 -1
25.318 -1
25.320 -1
25.322 -1
25.324 -0
25.326 0
25.328 1
25.330 2
25.332 1
25.334 2
25.336 2
25.338 2
25.340 2
25.342 2
25.343 2
25.345 3
25.347 2
25.349 2
25.351 3
25.353 3
25.355 2
25.357 2
25.359 2
25.361 2
25.363 2
25.365 2
25.367 1
25.369 1
25.371 2
25.373 1
25.375 2
25.377 2
25.379 2
25.381 2
25.383 2
25.385 1
25.387 1
25.389 1
25.391 1
25.393 1
25.395 1
25.397 1
25.399 1
25.400 1
25.402 1
25.404 1
25.406 2
25.408 1
25.410 2
25.412 2
25.414 2
25.416 2
25.418 3
25.420 2
25.422 2
25.424 2
25.426 1
25.428 2
25.430 2
25.432 2
25.434 2
25.436 2
25.438 2
25.440 3
25.442 3
25.444 2
25.446 2
25.448 3
25.450 3
25.452 4
25.454 4
25.456 4
25.458 4
25.459 4
25.461 4
25.463 4
25.465 4
25.467 3
25.469 3
25.471 3
25.473 3
25.475 2
25.477 3
25.479 2
25.481 2
25.483 2
25.485 2
25.487 2
25.489 2
25.491 2
25.493 2
25.495 1
25.497 1
25.499 1
25.501 2
25.503 2
25.505 2
25.507 2
25.509 2
25.511 1
25.513 1
25.515 1
25.517 1
25.518 1
25.520 1
25.522 1
25.524 2
25.526 1
25.528 2
25.530 2
25.532 1
25.534 1
25.536 2
25.538 2
25.540 2
25.542 2
25.544 2
25.546 3
25.548 3
25.550 3
25.552 3
25.554 3
25.556 3
25.558 3
25.560 4
25.562 3
25.564 4
25.566 3
25.568 3
25.570 4
25.572 4
25.574 4
25.576 5
25.578 6
25.579 6
25.581 5
25.583 5
25.585 5
25.587 6
25.589 6
25.591 6
25.593 6
25.595 5
25.597 5
25.599 5
25.601 4
25.603 4
25.605 4
25.607 4
25.609 3
25.611 3
25.613 2
25.615 1
25.617 1
25.619 1
25.621 -0
25.623 -1
25.625 -1
25.627 -1
25.629 -1
25.631 -1
25.633 -2
25.635 -1
25.637 -1
25.639 -2
25.640 -2
25.642 -2
25.644 -2
25.646 -2
25.648 -2
25.650 -2
25.652 -2
25.654 -2
25.656 -2
25.658 -1
25.660 -1
25.662 -1
25.664 -0
25.666 0
25.668 0
25.670 -0
25.672 0
25.674 0
25.676 1
25.678 2
25.680 2
25.682 2
25.684 3
25.686 2
25.688 2
25.690 3
25.692 3
25.694 4
25.696 4
25.698 3
25.700 3
25.702 3
25.703 3
25.705 3
25.707 3
25.709 4
25.711 3
25.713 3
25.715 3
25.717 3
25.719 3
25.721 3
25.723 3
25.725 3
25.727 2
25.729 2
25.731 3
25.733 2
25.735 2
25.737 2
25.739 2
25.741 1
25.743 1
25.745 1
25.747 1
25.749 1
25.751 0
25.753 1
25.755 1
25.757 1
25.759 1
25.761 2
25.763 1
25.765 1
25.767 2
25.768 1
25.770 2
25.772 2
25.774 2
25.776 2
25.778 3
25.780 2
25.782 2
25.784 2
25.786 2
25.788 1
25.790 1
25.792 1
25.794 1
25.796 1
25.798 1
25.800 1
25.802 1
25.804 1
25.806 1
25.808 0
25.810 1
25.812 1
25.814 1
25.816 0
25.818 0
25.820 0
25.822 -0
25.824 -1
25.826 -0
25.828 0
25.830 1
25.832 0
25.834 -0
25.835 0
25.837 0
25.839 -1
25.841 -0
25.843 -0
25.845 -0
25.847 0
25.849 1
25.851 1
25.853 1
25.855 2
25.857 2
25.859 2
25.861 2
25.863 2
25.865 3
25.867 3
25.869 3
25.871 3
25.873 3
25.875 3
25.877 3
25.879 3
25.881 3
25.883 3
25.885 4
25.887 4
25.889 4
25.891 5
25.893 5
25.895 5
25.897 5
25.899 5
25.901 5
25.903 5
25.904 5
25.906 5
25.908 5
25.910 4
25.912 4
25.914 5
25.916 5
25.918 5
25.920 4
25.922 4
25.924 4
25.926 4
25.928 3
25.930 3
25.932 3
25.934 2
25.936 2
25.938 3
25.940 2
25.942 3
25.944 3
25.946 2
25.948 3
25.950 2
25.952 2
25.954 3
25.956 2
25.958 2
25.960 2
25.962 2
25.964 1
25.966 2
25.968 3
25.970 2
25.972 3
25.973 3
25.975 3
25.977 2
25.979 2
25.981 2
25.983 2
25.985 2
25.987 1
25.989 2
25.991 2
25.993 2
25.995 2
25.997 2
25.999 2
26.001 2
26.003 3
26.005 3
26.007 3
26.009 3
26.011 2
26.013 3
26.015 2
26.017 2
26.019 2
26.021 2
26.023 2
26.025 2
26.027 2
26.029 2
26.031 2
26.033 2
26.035 2
26.037 2
26.039 3
26.041 3
26.043 3
26.045 3
26.046 3
26.048 3
26.050 3
26.052 2
26.054 3
26.056 3
26.058 3
26.060 3
26.062 3
26.064 3
26.066 3
26.068 3
26.070 3
26.072 3
26.074 3
26.076 3
26.078 3
26.080 3
26.082 3
26.084 4
26.086 4
26.088 3
26.090 3
26.092 3
26.094 3
26.096 2
26.098 2
26.100 2
26.102 2
26.104 2
26.106 2
26.108 2
26.110 2
26.112 2
26.114 2
26.116 2
26.118 2
26.120 2
26.121 1
26.123 2
26.125 2
26.127 2
26.129 1
26.131 1
26.133 0
26.135 -0
26.137 0
26.139 0
26.141 -1
26.143 0
26.145 0
26.147 0
26.149 1
26.151 1
26.153 1
26.155 1
26.157 1
26.159 1
26.161 1
26.163 1
26.165 1
26.167 2
26.169 2
26.171 2
26.173 2
26.175 2
26.177 2
26.179 2
26.181 2
26.183 2
26.185 2
26.187 2
26.189 1
26.191 1
26.193 2
26.195 2
26.197 2
26.198 3
26.200 2
26.202 2
26.204 2
26.206 3
26.208 2
26.210 2
26.212 2
26.214 2
26.216 2
26.218 2
26.220 3
26.222 3
26.224 3
26.226 3
26.228 3
26.230 3
26.232 3
26.234 4
26.236 3
26.238 4
26.240 4
26.242 4
26.244 4
26.246 4
26.248 3
26.250 3
26.252 4
26.254 3
26.256 3
26.258 3
26.260 3
26.262 3
26.264 3
26.266 2
26.268 1
26.270 2
26.272 1
26.274 1
26.276 0
26.278 0
26.279 0
26.281 2
26.283 1
26.285 1
26.287 1
26.289 1
26.291 1
26.293 1
26.295 1
26.297 1
26.299 1
26.301 1
26.303 1
26.305 2
26.307 2
26.309 3
26.311 2
26.313 1
26.315 2
26.317 1
26.319 1
26.321 2
26.323 2
26.325 1
26.327 2
26.329 1
26.331 1
26.333 0
26.335 1
26.337 -0
26.339 -0
26.341 0
26.343 0
26.345 -0
26.347 0
26.349 -0
26.351 1
26.353 1
26.355 1
26.357 1
26.359 2
26.361 2
26.362 3
26.364 3
26.366 3
26.368 3
26.370 4
26.372 4
26.374 3
26.376 4
26.378 4
26.380 4
26.382 4
26.384 4
26.386 4
26.388 4
26.390 4
26.392 4
26.394 4
26.396 4
26.398 4
26.400 3
26.402 3
26.404 2
26.406 2
26.408 2
26.410 2
26.412 1
26.414 0
26.416 -0
26.418 -0
26.420 -1
26.422 -1
26.424 -2
26.426 -2
26.428 -2
26.430 -2
26.432 -2
26.434 -2
26.436 -1
26.438 -1
26.440 -1
26.442 0
26.444 0
26.446 1
26.448 1
26.449 1
26.451 1
26.453 2
26.455 1
26.457 2
26.459 2
26.461 2
26.463 3
26.465 3
26.467 3
26.469 2
26.471 3
26.473 2
26.475 3
26.477 3
26.479 3
26.481 3
26.483 3
26.485 3
26.487 3
26.489 3
26.491 2
26.493 2
26.495 2
26.497 1
26.499 1
26.501 1
26.503 1
26.505 1
26.507 1
26.509 0
26.511 0
26.513 1
26.515 0
26.517 0
26.519 0
26.521 -0
26.523 -0
26.525 1
26.527 1
26.529 1
26.531 1
26.533 1
26.535 1
26.537 1
26.539 1
26.540 1
26.542 0
26.544 0
26.546 1
26.548 1
26.550 0
26.552 0
26.554 0
26.556 0
26.558 1
26.560 1
26.562 1
26.564 2
26.566 2
26.568 1
26.570 2
26.572 2
26.574 1
26.576 2
26.578 1
26.580 2
26.582 2
26.584 2
26.586 2
26.588 2
26.590 2
26.592 3
26.594 3
26.596 3
26.598 3
26.600 4
26.602 4
26.604 4
26.606 4
26.608 4
26.610 3
26.612 4
26.614 3
26.616 3
26.618 3
26.620 3
26.622 3
26.624 3
26.626 3
26.628 2
26.630 3
26.632 3
26.634 3
26.635 3
26.637 3
26.639 3
26.641 3
26.643 3
26.645 4
26.647 4
26.649 4
26.651 4
26.653 4
26.655 4
26.657 5
26.659 5
26.661 5
26.663 5
26.665 5
26.667 5
26.669 4
26.671 4
26.673 4
26.675 4
26.677 4
26.679 4
26.681 4
26.683 4
26.685 3
26.687 3
26.689 3
26.691 3
26.693 2
26.695 2
26.697 2
26.699 2
26.701 2
26.703 2
26.705 1
26.707 1
26.709 1
26.711 1
26.713 1
26.715 1
26.717 1
26.719 2
26.721 2
26.723 2
26.725 3
26.727 3
26.729 3
26.731 3
26.733 3
26.735 3
26.736 3
26.738 4
26.740 4
26.742 5
26.744 5
26.746 4
26.748 4
26.750 4
26.752 3
26.754 3
26.756 4
26.758 4
26.760 4
26.762 4
26.764 5
26.766 4
26.768 4
26.770 4
26.772 4
26.774 3
26.776 3
26.778 3
26.780 3
26.782 2
26.784 1
26.786 2
26.788 1
26.790 1
26.792 1
26.794 1
26.796 1
26.798 1
26.800 1
26.802 1
26.804 1
26.806 1
26.808 2
26.810 2
26.812 2
26.814 2
26.816 2
26.818 2
26.820 2
26.822 2
26.824 2
26.826 2
26.828 2
26.830 3
26.832 3
26.834 3
26.836 2
26.838 2
26.840 2
26.842 1
26.844 2
26.845 2
26.847 3
26.849 3
26.851 2
26.853 2
26.855 1
26.857 1
26.859 1
26.861 1
26.863 0
26.865 -0
26.867 0
26.869 0
26.871 -0
26.873 -0
26.875 1
26.877 1
26.879 1
26.881 1
26.883 1
26.885 1
26.887 1
26.889 1
26.891 1
26.893 2
26.895 1
26.897 2
26.899 2
26.901 2
26.903 2
26.905 2
26.907 2
26.909 2
26.911 2
26.913 2
26.915 2
26.917 3
26.919 2
26.921 1
26.923 1
26.925 1
26.927 1
26.929 1
26.931 1
26.933 1
26.935 2
26.937 2
26.939 2
26.941 2
26.943 1
26.945 2
26.947 2
26.949 2
26.951 3
26.953 3
26.955 3
26.957 4
26.959 4
26.960 5
26.962 5
26.964 5
26.966 5
26.968 5
26.970 5
26.972 5
26.974 5
26.976 5
26.978 5
26.980 5
26.982 5
26.984 5
26.986 4
26.988 4
26.990 3
26.992 3
26.994 3
26.996 3
26.998 3
27.000 3
27.002 3
27.004 3
27.006 3
27.008 2
27.010 2
27.012 3
27.014 3
27.016 3
27.018 3
27.020 3
27.022 3
27.024 3
27.026 3
27.028 3
27.030 3
27.032 2
27.034 2
27.036 3
27.038 2
27.040 3
27.042 3
27.044 3
27.046 3
27.048 3
27.050 3
27.052 3
27.054 3
27.056 3
27.058 4
27.060 4
27.062 4
27.064 4
27.066 4
27.068 3
27.070 3
27.072 3
27.074 2
27.076 2
27.078 2
27.080 1
27.082 2
27.084 3
27.085 3
27.087 3
27.089 2
27.091 2
27.093 3
27.095 3
27.097 3
27.099 3
27.101 3
27.103 3
27.105 3
27.107 2
27.109 2
27.111 2
27.113 2
27.115 1
27.117 1
27.119 1
27.121 1
27.123 2
27.125 2
27.127 1
27.129 1
27.131 2
27.133 1
27.135 2
27.137 2
27.139 2
27.141 2
27.143 3
27.145 2
27.147 3
27.149 2
27.151 2
27.153 3
27.155 2
27.157 2
27.159 2
27.161 2
27.163 2
27.165 2
27.167 3
27.169 2
27.171 2
27.173 3
27.175 2
27.177 2
27.179 2
27.181 2
27.183 2
27.185 2
27.187 2
27.189 2
27.191 2
27.193 2
27.195 2
27.197 2
27.199 1
27.201 1
27.203 2
27.205 1
27.207 2
27.209 2
27.211 2
27.213 2
27.215 2
27.217 2
27.219 2
27.221 3
27.223 2
27.225 3
27.226 3
27.228 3
27.230 3
27.232 3
27.234 3
27.236 3
27.238 3
27.240 3
27.242 3
27.244 3
27.246 2
27.248 2
27.250 3
27.252 2
27.254 3
27.256 3
27.258 2
27.260 2
27.262 2
27.264 2
27.266 1
27.268 2
27.270 1
27.272 0
27.274 0
27.276 -0
27.278 -1
27.280 -0
27.282 -0
27.284 -1
27.286 -1
27.288 -1
27.290 -1
27.292 -0
27.294 -1
27.296 -1
27.298 0
27.300 -0
27.302 0
27.304 0
27.306 0
27.308 1
27.310 0
27.312 1
27.314 1
27.316 1
27.318 0
27.320 1
27.322 1
27.324 1
27.326 1
27.328 1
27.330 1
27.332 1
27.334 1
27.336 1
27.338 1
27.340 2
27.342 2
27.344 2
27.346 1
27.348 1
27.350 2
27.352 2
27.354 1
27.356 2
27.358 2
27.360 1
27.362 1
27.364 2
27.366 2
27.368 2
27.370 3
27.372 3
27.374 3
27.376 3
27.378 3
27.380 3
27.382 4
27.383 4
27.385 3
27.387 4
27.389 4
27.391 5
27.393 5
27.395 5
27.397 5
27.399 5
27.401 5
27.403 5
27.405 5
27.407 5
27.409 5
27.411 5
27.413 4
27.415 3
27.417 3
27.419 2
27.421 3
27.423 3
27.425 3
27.427 3
27.429 3
27.431 3
27.433 2
27.435 2
27.437 2
27.439 3
27.441 3
27.443 2
27.445 2
27.447 2
27.449 2
27.451 2
27.453 2
27.455 1
27.457 2
27.459 1
27.461 1
27.463 1
27.465 1
27.467 1
27.469 1
27.471 2
27.473 1
27.475 2
27.477 3
27.479 3
27.481 3
27.483 3
27.485 3
27.487 3
27.489 3
27.491 2
27.493 2
27.495 2
27.497 1
27.499 1
27.501 1
27.503 0
27.505 0
27.507 1
27.509 1
27.511 1
27.513 1
27.515 1
27.517 1
27.519 1
27.521 0
27.523 0
27.525 0
27.527 1
27.529 1
27.531 1
27.533 0
27.535 0
27.537 0
27.539 -1
27.541 -0
27.543 -1
27.545 -1
27.547 -0
27.549 0
27.551 -0
27.553 0
27.555 0
27.557 1
27.559 1
27.561 2
27.563 2
27.565 2
27.567 3
27.569 2
27.570 2
27.572 2
27.574 1
27.576 1
27.578 0
27.580 -0
27.582 0
27.584 1
27.586 0
27.588 1
27.590 1
27.592 1
27.594 1
27.596 2
27.598 2
27.600 3
27.602 3
27.604 3
27.606 3
27.608 3
27.610 3
27.612 4
27.614 4
27.616 5
27.618 5
27.620 5
27.622 5
27.624 5
27.626 5
27.628 5
27.630 5
27.632 5
27.634 5
27.636 5
27.638 5
27.640 5
27.642 5
27.644 5
27.646 5
27.648 5
27.650 4
27.652 4
27.654 4
27.656 4
27.658 4
27.660 3
27.662 3
27.664 2
27.666 2
27.668 2
27.670 2
27.672 2
27.674 3
27.676 3
27.678 3
27.680 3
27.682 3
27.684 4
27.686 4
27.688 3
27.690 3
27.692 3
27.694 3
27.696 3
27.698 3
27.700 3
27.702 3
27.704 3
27.706 3
27.708 3
27.710 3
27.712 3
27.714 2
27.716 3
27.718 2
27.720 2
27.722 2
27.724 1
27.726 2
27.728 2
27.730 1
27.732 2
27.734 2
27.736 1
27.738 1
27.740 2
27.742 2
27.744 2
27.746 2
27.748 3
27.750 2
27.752 2
27.754 2
27.756 2
27.758 1
27.760 2
27.762 2
27.764 3
27.766 4
27.768 3
27.770 3
27.772 3
27.774 3
27.776 3
27.778 2
27.780 2
27.782 2
27.784 1
27.786 1
27.788 1
27.790 0
27.792 0
27.794 0
27.796 0
27.798 0
27.800 0
27.802 0
27.804 0
27.806 1
27.808 0
27.810 0
27.812 1
27.813 0
27.815 0
27.817 0
27.819 1
27.821 1
27.823 2
27.825 2
27.827 2
27.829 2
27.831 3
27.833 3
27.835 3
27.837 2
27.839 2
27.841 3
27.843 3
27.845 3
27.847 3
27.849 3
27.851 4
27.853 4
27.855 4
27.857 4
27.859 4
27.861 4
27.863 4
27.865 4
27.867 4
27.869 4
27.871 3
27.873 3
27.875 3
27.877 3
27.879 3
27.881 3
27.883 3
27.885 3
27.887 3
27.889 3
27.891 3
27.893 4
27.895 3
27.897 3
27.899 2
27.901 2
27.903 1
27.905 1
27.907 2
27.909 2
27.911 3
27.913 3
27.915 2
27.917 2
27.919 3
27.921 3
27.923 3
27.925 3
27.927 2
27.929 2
27.931 2
27.933 2
27.935 2
27.937 3
27.939 3
27.941 3
27.943 3
27.945 3
27.947 3
27.949 4
27.951 3
27.953 3
27.955 3
27.957 3
27.959 3
27.961 2
27.963 2
27.965 2
27.967 2
27.969 2
27.971 2
27.973 1
27.975 1
27.977 1
27.979 2
27.981 2
27.983 1
27.985 1
27.987 1
27.989 1
27.991 0
27.993 -0
27.995 0
27.997 1
27.999 0
28.001 0
28.003 0
28.005 0
28.007 0
28.009 1
28.011 1
28.013 1
28.015 1
28.017 1
28.019 1
28.021 1
28.023 1
28.025 2
28.027 2
28.029 2
28.031 3
28.033 3
28.035 3
28.037 3
28.039 2
28.041 2
28.043 2
28.045 2
28.047 1
28.049 2
28.051 2
28.053 1
28.055 2
28.057 2
28.059 2
28.061 2
28.063 2
28.065 2
28.067 2
28.069 2
28.071 2
28.073 2
28.075 2
28.077 2
28.079 2
28.081 2
28.083 1
28.085 1
28.087 1
28.089 1
28.091 1
28.093 1
28.095 1
28.097 1
28.099 1
28.101 1
28.103 1
28.105 1
28.107 1
28.109 2
28.111 2
28.113 2
28.115 2
28.117 3
28.119 2
28.121 2
28.123 3
28.125 2
28.127 3
28.129 3
28.131 2
28.133 3
28.135 3
28.137 3
28.139 3
28.141 4
28.143 4
28.145 4
28.147 4
28.149 4
28.151 4
28.153 4
28.155 4
28.157 4
28.159 4
28.161 3
28.163 3
28.165 3
28.167 2
28.169 2
28.171 2
28.173 1
28.175 1
28.177 1
28.179 0
28.181 0
28.183 0
28.185 -0
28.187 0
28.189 -0
28.191 -0
28.193 0
28.195 0
28.197 -0
28.199 0
28.201 -0
28.203 -1
28.205 -1
28.207 -1
28.209 -1
28.211 -1
28.213 -0
28.215 -0
28.217 0
28.219 1
28.221 1
28.223 1
28.225 1
28.227 2
28.229 2
28.231 2
28.233 3
28.235 3
28.237 3
28.239 3
28.241 4
28.243 4
28.245 4
28.247 4
28.249 4
28.251 3
28.253 3
28.255 4
28.257 3
28.259 3
28.261 3
28.263 3
28.265 3
28.267 3
28.269 2
28.271 3
28.273 2
28.275 2
28.277 2
28.279 2
28.281 2
28.283 2
28.285 2
28.287 1
28.289 2
28.291 1
28.293 0
28.295 1
28.297 1
28.298 1
28.300 2
28.302 2
28.304 2
28.306 2
28.308 3
28.310 3
28.312 2
28.314 2
28.316 2
28.318 2
28.320 2
28.322 2
28.324 2
28.326 2
28.328 2
28.330 2
28.332 2
28.334 2
28.336 2
28.338 3
28.340 2
28.342 2
28.344 3
28.346 2
28.348 2
28.350 2
28.352 2
28.354 2
28.356 3
28.358 2
28.360 3
28.362 3
28.364 2
28.366 3
28.368 3
28.370 3
28.372 3
28.374 3
28.376 3
28.378 3
28.380 3
28.382 3
28.384 4
28.386 5
28.388 4
28.390 4
28.392 4
28.394 4
28.396 4
28.398 4
28.400 4
28.402 3
28.404 2
28.406 2
28.408 2
28.410 2
28.412 1
28.414 1
28.416 1
28.418 1
28.420 1
28.422 2
28.424 2
28.426 2
28.428 1
28.430 1
28.432 1
28.434 1
28.436 1
28.438 1
28.440 1
28.442 1
28.444 1
28.446 2
28.448 1
28.450 1
28.452 2
28.454 1
28.456 2
28.458 2
28.460 2
28.462 2
28.464 2
28.466 2
28.468 2
28.470 3
28.472 2
28.474 2
28.476 2
28.478 2
28.480 2
28.482 2
28.484 2
28.486 2
28.488 2
28.490 1
28.492 1
28.494 1
28.496 0
28.498 0
28.500 -0
28.502 -1
28.504 -1
28.506 -0
28.508 -1
28.510 -0
28.512 -1
28.514 -1
28.516 -1
28.518 -0
28.520 -1
28.522 -0
28.524 -0
28.526 -0
28.528 0
28.530 0
28.532 0
28.534 -0
28.536 0
28.538 1
28.540 1
28.542 1
28.544 1
28.547 0
28.549 1
28.551 0
28.553 0
28.555 0
28.557 -0
28.559 -0
28.561 0
28.563 -0
28.565 -0
28.567 0
28.569 -0
28.571 0
28.573 0
28.575 -0
28.577 -0
28.579 -0
28.581 -1
28.583 0
28.585 0
28.587 0
28.589 -0
28.591 0
28.593 -0
28.595 0
28.597 1
28.599 1
28.601 2
28.603 1
28.605 1
28.607 2
28.609 2
28.611 3
28.613 3
28.615 3
28.617 3
28.619 3
28.621 3
28.623 3
28.625 3
28.627 3
28.629 4
28.631 4
28.633 4
28.635 3
28.637 4
28.639 4
28.641 4
28.643 5
28.645 5
28.647 4
28.649 4
28.651 5
28.653 4
28.655 4
28.657 4
28.659 3
28.661 4
28.663 4
28.665 4
28.667 4
28.669 4
28.671 4
28.673 4
28.675 5
28.677 4
28.679 4
28.681 4
28.683 4
28.685 4
28.687 4
28.689 4
28.691 3
28.693 3
28.695 2
28.697 2
28.699 2
28.701 2
28.703 2
28.705 1
28.707 0
28.709 0
28.711 0
28.713 -1
28.715 -1
28.717 -0
28.719 -1
28.721 -1
28.723 -0
28.725 -0
28.727 0
28.729 0
28.731 -0
28.733 0
28.735 0
28.737 0
28.739 0
28.741 1
28.743 0
28.745 1
28.747 2
28.749 1
28.751 1
28.753 1
28.755 1
28.757 1
28.759 1
28.761 1
28.763 1
28.765 2
28.767 2
28.769 2
28.771 3
28.773 2
28.775 3
28.777 3
28.779 3
28.781 3
28.783 4
28.785 4
28.787 4
28.789 4
28.791 3
28.793 3
28.795 3
28.797 3
28.799 3
28.801 4
28.803 4
28.805 4
28.807 4
28.809 4
28.811 4
28.813 4
28.815 4
28.817 4
28.819 5
28.821 4
28.823 4
28.825 4
28.827 4
28.829 4
28.831 4
28.833 3
28.835 2
28.837 2
28.839 2
28.841 1
28.843 1
28.845 1
28.847 1
28.849 2
28.851 1
28.853 2
28.855 3
28.857 3
28.859 3
28.861 3
28.863 3
28.865 2
28.867 3
28.869 3
28.871 3
28.873 3
28.875 3
28.877 3
28.879 3
28.881 3
28.883 3
28.885 3
28.887 3
28.889 3
28.891 3
28.893 3
28.895 2
28.897 3
28.899 2
28.901 2
28.903 3
28.905 2
28.907 2
28.909 3
28.911 2
28.913 2
28.915 3
28.917 2
28.919 2
28.921 1
28.923 1
28.925 1
28.927 1
28.929 1
28.931 1
28.933 2
28.935 2
28.937 2
28.939 2
28.941 2
28.943 2
28.945 2
28.947 2
28.949 2
28.951 3
28.953 2
28.955 1
28.957 1
28.959 1
28.961 1
28.963 2
28.965 1
28.967 1
28.969 1
28.971 0
28.973 0
28.975 1
28.977 0
28.979 1
28.981 1
28.983 1
28.985 1
28.987 1
28.989 1
28.991 1
28.993 2
28.995 1
28.997 2
28.999 2
29.001 2
29.003 2
29.005 3
29.007 3
29.009 3
29.011 3
29.013 3
29.015 3
29.017 3
29.019 3
29.021 3
29.023 3
29.025 3
29.027 3
29.029 3
29.031 3
29.034 2
29.036 3
29.038 2
29.040 2
29.042 2
29.044 1
29.046 1
29.048 1
29.050 1
29.052 1
29.054 0
29.056 1
29.058 0
29.060 1
29.062 1
29.064 1
29.066 1
29.068 1
29.070 1
29.072 1
29.074 1
29.076 1
29.078 2
29.080 2
29.082 2
29.084 2
29.086 2
29.088 3
29.090 3
29.092 3
29.094 4
29.096 5
29.098 5
29.100 5
29.102 5
29.104 5
29.106 6
29.108 6
29.110 6
29.112 6
29.114 6
29.116 5
29.118 5
29.120 5
29.122 5
29.124 5
29.126 4
29.128 3
29.130 3
29.132 3
29.134 3
29.136 2
29.138 2
29.140 1
29.142 1
29.144 1
29.146 1
29.148 2
29.150 1
29.152 1
29.154 2
29.156 1
29.158 1
29.160 0
29.162 -0
29.164 -0
29.166 0
29.168 1
29.170 0
29.172 1
29.174 1
29.176 1
29.178 1
29.180 2
29.182 1
29.184 2
29.186 2
29.188 3
29.190 3
29.192 3
29.194 3
29.196 4
29.198 5
29.200 4
29.202 5
29.204 5
29.206 4
29.208 5
29.210 5
29.212 4
29.214 4
29.216 4
29.218 3
29.220 4
29.222 5
29.224 5
29.226 5
29.228 4
29.230 4
29.232 4
29.234 4
29.236 4
29.238 4
29.240 4
29.242 4
29.244 4
29.246 4
29.248 3
29.250 3
29.252 3
29.254 3
29.256 4
29.258 4
29.260 4
29.262 4
29.264 4
29.266 3
29.268 3
29.270 3
29.272 4
29.274 4
29.276 3
29.279 3
29.281 4
29.283 4
29.285 4
29.287 5
29.289 5
29.291 5
29.293 4
29.295 5
29.297 4
29.299 4
29.301 4
29.303 3
29.305 3
29.307 3
29.309 3
29.311 3
29.313 3
29.315 3
29.317 3
29.319 2
29.321 2
29.323 3
29.325 3
29.327 2
29.329 2
29.331 2
29.333 1
29.335 2
29.337 2
29.339 2
29.341 2
29.343 1
29.345 1
29.347 1
29.349 2
29.351 1
29.353 2
29.355 2
29.357 2
29.359 3
29.361 3
29.363 3
29.365 3
29.367 3
29.369 3
29.371 4
29.373 4
29.375 3
29.377 3
29.379 3
29.381 2
29.383 2
29.385 3
29.387 3
29.389 3
29.391 4
29.393 3
29.395 3
29.397 3
29.399 3
29.401 3
29.403 3
29.405 4
29.407 3
29.409 3
29.411 3
29.413 3
29.415 3
29.417 2
29.419 2
29.421 2
29.423 2
29.425 2
29.427 2
29.429 2
29.431 2
29.433 2
29.435 2
29.437 2
29.439 2
29.441 2
29.443 2
29.445 2
29.447 2
29.449 2
29.451 1
29.453 1
29.455 1
29.457 1
29.459 1
29.461 0
29.463 0
29.465 0
29.468 -0
29.470 1
29.472 1
29.474 1
29.476 1
29.478 1
29.480 1
29.482 2
29.484 2
29.486 2
29.488 2
29.490 2
29.492 2
29.494 3
29.496 3
29.498 3
29.500 3
29.502 3
29.504 3
29.506 4
29.508 4
29.510 4
29.512 4
29.514 4
29.516 4
29.518 4
29.520 3
29.522 4
29.524 3
29.526 3
29.528 3
29.530 3
29.532 3
29.534 2
29.536 3
29.538 2
29.540 2
29.542 1
29.544 1
29.546 1
29.548 1
29.550 1
29.552 -0
29.554 -0
29.556 -0
29.558 -0
29.560 0
29.562 -0
29.564 -0
29.566 -0
29.568 -1
29.570 -0
29.572 0
29.574 0
29.576 -0
29.578 0
29.580 0
29.582 1
29.584 2
29.586 3
29.588 3
29.590 4
29.592 3
29.594 4
29.596 4
29.598 4
29.600 4
29.602 4
29.604 4
29.606 4
29.608 4
29.610 3
29.612 4
29.614 4
29.616 4
29.618 4
29.620 4
29.622 4
29.624 3
29.627 4
29.629 4
29.631 4
29.633 4
29.635 4
29.637 4
29.639 4
29.641 4
29.643 4
29.645 4
29.647 4
29.649 4
29.651 4
29.653 4
29.655 3
29.657 4
29.659 3
29.661 3
29.663 3
29.665 3
29.667 3
29.669 2
29.671 2
29.673 3
29.675 3
29.677 2
29.679 3
29.681 2
29.683 2
29.685 2
29.687 1
29.689 1
29.691 0
29.693 0
29.695 -0
29.697 -0
29.699 -0
29.701 -1
29.703 -1
29.705 -1
29.707 -0
29.709 0
29.711 0
29.713 1
29.715 1
29.717 1
29.719 1
29.721 2
29.723 2
29.725 2
29.727 2
29.729 2
29.731 2
29.733 2
29.735 3
29.737 2
29.739 2
29.741 3
29.743 2
29.745 2
29.747 2
29.749 2
29.751 2
29.753 2
29.755 1
29.757 2
29.759 1
29.761 1
29.763 2
29.765 2
29.768 1
29.770 1
29.772 2
29.774 1
29.776 0
29.778 1
29.780 -0
29.782 0
29.784 1
29.786 1
29.788 1
29.790 1
29.792 1
29.794 1
29.796 1
29.798 1
29.800 2
29.802 2
29.804 2
29.806 2
29.808 2
29.810 2
29.812 2
29.814 2
29.816 2
29.818 3
29.820 3
29.822 3
29.824 3
29.826 3
29.828 3
29.830 3
29.832 4
29.834 3
29.836 3
29.838 3
29.840 3
29.842 3
29.844 3
29.846 3
29.848 3
29.850 4
29.852 3
29.854 3
29.856 3
29.858 2
29.860 2
29.862 2
29.864 1
29.866 1
29.868 1
29.870 0
29.872 0
29.874 1
29.876 1
29.878 1
29.880 1
29.882 0
29.884 1
29.886 1
29.888 1
29.890 1
29.892 2
29.894 1
29.897 1
29.899 1
29.901 1
29.903 1
29.905 1
29.907 2
29.909 2
29.911 2
29.913 1
29.915 1
29.917 1
29.919 1
29.921 1
29.923 1
29.925 1
29.927 1
29.929 1
29.931 1
29.933 1
29.935 1
29.937 1
29.939 1
29.941 1
29.943 0
29.945 0
29.947 0
29.949 -0
29.951 -1
29.953 -0
29.955 -1
29.957 -1
29.959 -1
29.961 -1
29.963 -1
29.965 0
29.967 0
29.969 1
29.971 1
29.973 1
29.975 2
29.977 2
29.979 2
29.981 3
29.983 3
29.985 3
29.987 3
29.989 3
29.991 4
29.993 3
29.995 4
29.997 4
29.999 4
30.001 4
30.003 4
30.005 4
30.007 5
30.009 5
30.011 5
30.014 4
30.016 4
30.018 4
30.020 5
30.022 4
30.024 4
30.026 4
30.028 4
30.030 4
30.032 4
30.034 3
30.036 3
30.038 4
30.040 3
30.042 3
30.044 3
30.046 2
30.048 2
30.050 2
30.052 2
30.054 2
30.056 2
30.058 2
30.060 2
30.062 2
30.064 2
30.066 2
30.068 2
30.070 1
30.072 1
30.074 0
30.076 -0
30.078 0
30.080 0
30.082 -0
30.084 0
30.086 -0
30.088 -0
30.090 -0
30.092 0
30.094 -0
30.096 0
30.098 0
30.100 0
30.102 0
30.104 0
30.106 0
30.108 0
30.110 0
30.112 0
30.114 0
30.116 0
30.118 0
30.120 1
30.122 1
30.125 1
30.127 1
30.129 1
30.131 1
30.133 1
30.135 2
30.137 1
30.139 1
30.141 2
30.143 1
30.145 1
30.147 1
30.149 2
30.151 2
30.153 3
30.155 2
30.157 2
30.159 2
30.161 1
30.163 2
30.165 2
30.167 2
30.169 3
30.171 3
30.173 2
30.175 2
30.177 2
30.179 1
30.181 2
30.183 2
30.185 2
30.187 2
30.189 2
30.191 2
30.193 1
30.195 1
30.197 0
30.199 -0
30.201 -1
30.203 -1
30.205 -1
30.207 -1
30.209 -2
30.211 -1
30.213 -1
30.215 -2
30.217 -2
30.219 -2
30.221 -2
30.223 -2
30.225 -2
30.228 -3
30.230 -3
30.232 -2
30.234 -3
30.236 -3
30.238 -1
30.240 -1
30.242 -0
30.244 -0
30.246 -1
30.248 -1
30.250 -1
30.252 -1
30.254 -1
30.256 -1
30.258 -1
30.260 -1
30.262 -0
30.264 -0
30.266 -0
30.268 -0
30.270 -1
30.272 -1
30.274 -0
30.276 -0
30.278 0
30.280 1
30.282 0
30.284 0
30.286 1
30.288 1
30.290 1
30.292 1
30.294 2
30.296 2
30.298 3
30.300 3
30.302 3
30.304 4
30.306 3
30.308 4
30.310 4
30.312 4
30.314 4
30.316 4
30.318 4
30.320 4
30.322 4
30.325 4
30.327 4
30.329 5
30.331 4
30.333 5
30.335 4
30.337 3
30.339 3
30.341 3
30.343 3
30.345 3
30.347 3
30.349 3
30.351 3
30.353 3
30.355 3
30.357 2
30.359 2
30.361 1
30.363 1
30.365 2
30.367 2
30.369 2
30.371 2
30.373 2
30.375 2
30.377 3
30.379 3
30.381 2
30.383 3
30.385 3
30.387 3
30.389 3
30.391 3
30.393 3
30.395 3
30.397 2
30.399 3
30.401 3
30.403 2
30.405 2
30.407 2
30.409 2
30.411 1
30.413 1
30.415 -0
30.418 -0
30.420 -0
30.422 -0
30.424 -1
30.426 -1
30.428 -1
30.430 -1
30.432 -1
30.434 -2
30.436 -2
30.438 -2
30.440 -2
30.442 -2
30.444 -1
30.446 -2
30.448 -1
30.450 -2
30.452 -1
30.454 -1
30.456 -0
30.458 0
30.460 1
30.462 1
30.464 2
30.466 3
30.468 3
30.470 3
30.472 3
30.474 4
30.476 5
30.478 5
30.480 5
30.482 5
30.484 5
30.486 5
30.488 5
30.490 5
30.492 5
30.494 5
30.496 4
30.498 4
30.500 3
30.502 3
30.504 3
30.507 3
30.509 2
30.511 3
30.513 3
30.515 2
30.517 2
30.519 2
30.521 2
30.523 1
30.525 0
30.527 0
30.529 1
30.531 1
30.533 1
30.535 1
30.537 1
30.539 1
30.541 1
30.543 1
30.545 1
30.547 2
30.549 2
30.551 1
30.553 2
30.555 1
30.557 2
30.559 2
30.561 1
30.563 1
30.565 2
30.567 2
30.569 2
30.571 2
30.573 2
30.575 3
30.577 2
30.579 2
30.581 2
30.583 2
30.585 2
30.587 2
30.589 2
30.592 1
30.594 1
30.596 2
30.598 1
30.600 1
30.602 1
30.604 1
30.606 1
30.608 1
30.610 1
30.612 1
30.614 1
30.616 0
30.618 1
30.620 1
30.622 1
30.624 1
30.626 2
30.628 2
30.630 3
30.632 3
30.634 3
30.636 3
30.638 3
30.640 3
30.642 3
30.644 3
30.646 3
30.648 3
30.650 4
30.652 3
30.654 4
30.656 4
30.658 4
30.660 4
30.662 4
30.664 4
30.666 4
30.668 4
30.670 3
30.672 3
30.675 4
30.677 3
30.679 3
30.681 2
30.683 1
30.685 1
30.687 1
30.689 1
30.691 0
30.693 0
30.695 -0
30.697 -1
30.699 -1
30.701 -1
30.703 -1
30.705 -0
30.707 -1
30.709 -1
30.711 -0
30.713 -1
30.715 -0
30.717 0
30.719 1
30.721 0
30.723 1
30.725 -0
30.727 0
30.729 1
30.731 0
30.733 1
30.735 1
30.737 1
30.739 2
30.741 2
30.743 2
30.745 1
30.747 1
30.749 1
30.751 2
30.754 2
30.756 1
30.758 1
30.760 1
30.762 1
30.764 0
30.766 0
30.768 0
30.770 -0
30.772 0
30.774 -0
30.776 0
30.778 0
30.780 -0
30.782 0
30.784 1
30.786 0
30.788 1
30.790 2
30.792 2
30.794 1
30.796 2
30.798 1
30.800 1
30.802 1
30.804 1
30.806 1
30.808 2
30.810 2
30.812 2
30.814 2
30.816 3
30.818 4
30.820 5
30.822 5
30.824 5
30.826 6
30.828 6
30.831 5
30.833 6
30.835 6
30.837 6
30.839 6
30.841 6
30.843 6
30.845 5
30.847 5
30.849 5
30.851 5
30.853 4
30.855 3
30.857 4
30.859 4
30.861 3
30.863 3
30.865 3
30.867 3
30.869 3
30.871 2
30.873 2
30.875 2
30.877 1
30.879 1
30.881 1
30.883 0
30.885 -0
30.887 0
30.889 -0
30.891 -1
30.893 -0
30.895 -0
30.897 0
30.899 1
30.901 1
30.904 2
30.906 2
30.908 2
30.910 2
30.912 2
30.914 3
30.916 3
30.918 3
30.920 3
30.922 3
30.924 3
30.926 3
30.928 3
30.930 3
30.932 3
30.934 3
30.936 4
30.938 3
30.940 4
30.942 3
30.944 3
30.946 3
30.948 4
30.950 4
30.952 4
30.954 4
30.956 4
30.958 3
30.960 4
30.962 4
30.964 4
30.966 4
30.968 4
30.970 4
30.972 4
30.974 4
30.977 5
30.979 5
30.981 4
30.983 4
30.985 4
30.987 4
30.989 4
30.991 4
30.993 4
30.995 4
30.997 4
30.999 4
31.001 4
31.003 5
31.005 5
31.007 5
31.009 5
31.011 5
31.013 5
31.015 4
31.017 4
31.019 4
31.021 4
31.023 4
31.025 4
31.027 3
31.029 3
31.031 2
31.033 2
31.035 1
31.037 1
31.039 1
31.041 1
31.043 1
31.046 1
31.048 0
31.050 0
31.052 0
31.054 -0
31.056 -0
31.058 -0
31.060 -1
31.062 -1
31.064 -1
31.066 -1
31.068 -0
31.070 -0
31.072 -1
31.074 -1
31.076 -1
31.078 -1
31.080 -1
31.082 -1
31.084 -0
31.086 1
31.088 1
31.090 1
31.092 1
31.094 1
31.096 1
31.098 1
31.100 1
31.102 1
31.104 2
31.106 1
31.108 0
31.110 1
31.112 1
31.115 0
31.117 0
31.119 0
31.121 -0
31.123 -0
31.125 -0
31.127 -0
31.129 0
31.131 0
31.133 -0
31.135 0
31.137 0
31.139 -0
31.141 -0
31.143 -0
31.145 -0
31.147 0
31.149 0
31.151 0
31.153 -0
31.155 -0
31.157 -0
31.159 -0
31.161 0
31.163 -0
31.165 0
31.167 1
31.169 1
31.171 1
31.173 1
31.175 1
31.177 2
31.179 2
31.182 1
31.184 1
31.186 1
31.188 2
31.190 2
31.192 2
31.194 2
31.196 1
31.198 1
31.200 1
31.202 0
31.204 1
31.206 1
31.208 1
31.210 1
31.212 0
31.214 0
31.216 1
31.218 0
31.220 0
31.222 -0
31.224 -1
31.226 -0
31.228 -0
31.230 -0
31.232 0
31.234 0
31.236 0
31.238 0
31.240 1
31.242 -0
31.244 -0
31.247 0
31.249 0
31.251 1
31.253 1
31.255 1
31.257 1
31.259 1
31.261 1
31.263 1
31.265 2
31.267 2
31.269 2
31.271 2
31.273 2
31.275 2
31.277 3
31.279 3
31.281 3
31.283 4
31.285 4
31.287 3
31.289 3
31.291 3
31.293 4
31.295 3
31.297 3
31.299 3
31.301 3
31.303 3
31.305 3
31.307 3
31.309 3
31.312 3
31.314 2
31.316 2
31.318 2
31.320 2
31.322 1
31.324 1
31.326 2
31.328 1
31.330 1
31.332 1
31.334 0
31.336 1
31.338 1
31.340 0
31.342 1
31.344 0
31.346 0
31.348 0
31.350 1
31.352 1
31.354 1
31.356 2
31.358 2
31.360 2
31.362 3
31.364 3
31.366 3
31.368 3
31.370 3
31.373 3
31.375 4
31.377 3
31.379 3
31.381 3
31.383 2
31.385 2
31.387 2
31.389 1
31.391 1
31.393 1
31.395 1
31.397 1
31.399 1
31.401 0
31.403 0
31.405 -0
31.407 -1
31.409 -1
31.411 -1
31.413 -2
31.415 -2
31.417 -3
31.419 -3
31.421 -3
31.423 -3
31.425 -3
31.427 -3
31.429 -2
31.431 -3
31.433 -2
31.436 -2
31.438 -2
31.440 -1
31.442 -1
31.444 -0
31.446 -1
31.448 -0
31.450 -1
31.452 -0
31.454 1
31.456 1
31.458 1
31.460 1
31.462 1
31.464 1
31.466 1
31.468 1
31.470 2
31.472 2
31.474 2
31.476 2
31.478 3
31.480 3
31.482 3
31.484 3
31.486 2
31.488 3
31.490 2
31.492 2
31.495 1
31.497 1
31.499 1
31.501 1
31.503 1
31.505 1
31.507 1
31.509 2
31.511 2
31.513 2
31.515 3
31.517 3
31.519 3
31.521 3
31.523 3
31.525 3
31.527 3
31.529 3
31.531 2
31.533 3
31.535 2
31.537 2
31.539 2
31.541 2
31.543 3
31.545 3
31.547 3
31.549 3
31.551 3
31.554 3
31.556 3
31.558 3
31.560 2
31.562 2
31.564 2
31.566 2
31.568 2
31.570 2
31.572 2
31.574 1
31.576 1
31.578 0
31.580 0
31.582 1
31.584 1
31.586 1
31.588 2
31.590 2
31.592 2
31.594 3
31.596 3
31.598 4
31.600 4
31.602 4
31.604 3
31.606 4
31.608 4
31.610 4
31.613 3
31.615 3
31.617 4
31.619 4
31.621 4
31.623 3
31.625 4
31.627 3
31.629 3
31.631 3
31.633 2
31.635 3
31.637 3
31.639 2
31.641 2
31.643 3
31.645 3
31.647 3
31.649 2
31.651 2
31.653 2
31.655 2
31.657 1
31.659 1
31.661 1
31.663 0
31.665 0
31.668 1
31.670 0
31.672 1
31.674 0
31.676 1
31.678 1
31.680 1
31.682 0
31.684 1
31.686 2
31.688 1
31.690 2
31.692 2
31.694 2
31.696 2
31.698 2
31.700 2
31.702 2
31.704 2
31.706 2
31.708 2
31.710 2
31.712 2
31.714 2
31.716 2
31.718 2
31.720 1
31.722 2
31.725 1
31.727 1
31.729 1
31.731 1
31.733 1
31.735 1
31.737 0
31.739 -0
31.741 -1
31.743 -1
31.745 -1
31.747 -1
31.749 -2
31.751 -2
31.753 -2
31.755 -2
31.757 -1
31.759 -0
31.761 -1
31.763 -1
31.765 0
31.767 0
31.769 0
31.771 0
31.773 -0
31.775 1
31.777 1
31.780 1
31.782 1
31.784 1
31.786 1
31.788 1
31.790 1
31.792 2
31.794 2
31.796 2
31.798 2
31.800 2
31.802 2
31.804 2
31.806 3
31.808 3
31.810 2
31.812 1
31.814 2
31.816 2
31.818 1
31.820 2
31.822 1
31.824 1
31.826 1
31.828 1
31.830 1
31.833 2
31.835 1
31.837 2
31.839 2
31.841 1
31.843 2
31.845 2
31.847 1
31.849 2
31.851 1
31.853 1
31.855 0
31.857 0
31.859 -0
31.861 -1
31.863 -2
31.865 -2
31.867 -1
31.869 -1
31.871 -2
31.873 -1
31.875 -1
31.877 -1
31.879 -2
31.881 -1
31.883 -2
31.885 -1
31.888 -2
31.890 -2
31.892 -2
31.894 -1
31.896 -2
31.898 -2
31.900 -2
31.902 -2
31.904 -2
31.906 -1
31.908 -1
31.910 -0
31.912 -0
31.914 0
31.916 0
31.918 1
31.920 1
31.922 1
31.924 1
31.926 1
31.928 2
31.930 2
31.932 2
31.934 2
31.936 2
31.939 2
31.941 2
31.943 2
31.945 2
31.947 2
31.949 3
31.951 3
31.953 3
31.955 4
31.957 3
31.959 4
31.961 5
31.963 4
31.965 4
31.967 3
31.969 2
31.971 2
31.973 2
31.975 1
31.977 2
31.979 2
31.981 1
31.983 2
31.985 2
31.987 2
31.989 2
31.992 2
31.994 2
31.996 2
31.998 2
32.000 1
32.002 2
32.004 2
32.006 2
32.008 2
32.010 2
32.012 2
32.014 2
32.016 2
32.018 3
32.020 3
32.022 3
32.024 3
32.026 2
32.028 3
32.030 3
32.032 2
32.034 3
32.036 3
32.038 3
32.040 3
32.043 3
32.045 3
32.047 3
32.049 3
32.051 3
32.053 3
32.055 2
32.057 1
32.059 1
32.061 0
32.063 0
32.065 1
32.067 1
32.069 1
32.071 2
32.073 1
32.075 2
32.077 2
32.079 2
32.081 2
32.083 3
32.085 3
32.087 3
32.089 3
32.092 2
32.094 3
32.096 3
32.098 2
32.100 2
32.102 3
32.104 2
32.106 3
32.108 3
32.110 2
32.112 2
32.114 2
32.116 2
32.118 2
32.120 2
32.122 2
32.124 2
32.126 2
32.128 2
32.130 1
32.132 1
32.134 1
32.136 1
32.138 1
32.140 1
32.143 1
32.145 1
32.147 0
32.149 1
32.151 0
32.153 1
32.155 1
32.157 1
32.159 2
32.161 2
32.163 2
32.165 2
32.167 2
32.169 2
32.171 2
32.173 2
32.175 2
32.177 1
32.179 2
32.181 1
32.183 1
32.185 1
32.187 1
32.189 1
32.192 1
32.194 2
32.196 2
32.198 2
32.200 2
32.202 1
32.204 2
32.206 3
32.208 2
32.210 2
32.212 2
32.214 2
32.216 2
32.218 2
32.220 1
32.222 1
32.224 1
32.226 1
32.228 2
32.230 3
32.232 2
32.234 2
32.236 2
32.238 2
32.241 3
32.243 2
32.245 2
32.247 2
32.249 2
32.251 3
32.253 3
32.255 3
32.257 2
32.259 3
32.261 2
32.263 2
32.265 2
32.267 2
32.269 1
32.271 1
32.273 1
32.275 1
32.277 1
32.279 0
32.281 0
32.283 1
32.285 1
32.288 1
32.290 1
32.292 1
32.294 1
32.296 1
32.298 2
32.300 1
32.302 1
32.304 1
32.306 1
32.308 1
32.310 1
32.312 0
32.314 0
32.316 1
32.318 1
32.320 2
32.322 2
32.324 2
32.326 2
32.328 3
32.330 3
32.332 3
32.335 3
32.337 3
32.339 4
32.341 5
32.343 4
32.345 5
32.347 4
32.349 4
32.351 5
32.353 5
32.355 5
32.357 5
32.359 5
32.361 5
32.363 5
32.365 5
32.367 5
32.369 5
32.371 5
32.373 4
32.375 5
32.377 5
32.379 5
32.382 4
32.384 4
32.386 4
32.388 4
32.390 4
32.392 4
32.394 4
32.396 4
32.398 4
32.400 3
32.402 2
32.404 2
32.406 2
32.408 2
32.410 2
32.412 2
32.414 2
32.416 1
32.418 1
32.420 1
32.422 -0
32.424 -0
32.426 -0
32.429 -0
32.431 -0
32.433 0
32.435 -0
32.437 0
32.439 0
32.441 -0
32.443 0
32.445 0
32.447 -0
32.449 0
32.451 0
32.453 1
32.455 1
32.457 1
32.459 1
32.461 1
32.463 2
32.465 1
32.467 2
32.469 2
32.471 2
32.474 3
32.476 2
32.478 3
32.480 3
32.482 3
32.484 3
32.486 3
32.488 3
32.490 3
32.492 2
32.494 2
32.496 2
32.498 2
32.500 2
32.502 1
32.504 0
32.506 0
32.508 -1
32.510 -0
32.512 -1
32.514 -1
32.516 -1
32.519 -0
32.521 -1
32.523 -1
32.525 -1
32.527 -1
32.529 -1
32.531 -1
32.533 -1
32.535 -1
32.537 -0
32.539 -0
32.541 0
32.543 1
32.545 1
32.547 2
32.549 2
32.551 2
32.553 2
32.555 1
32.557 2
32.559 2
32.561 3
32.564 3
32.566 4
32.568 5
32.570 5
32.572 6
32.574 6
32.576 6
32.578 6
32.580 6
32.582 6
32.584 5
32.586 5
32.588 5
32.590 5
32.592 5
32.594 4
32.596 4
32.598 4
32.600 4
32.602 3
32.604 4
32.606 3
32.609 3
32.611 4
32.613 3
32.615 3
32.617 3
32.619 2
32.621 2
32.623 2
32.625 1
32.627 1
32.629 1
32.631 1
32.633 1
32.635 1
32.637 0
32.639 0
32.641 0
32.643 -0
32.645 -0
32.647 -0
32.649 -1
32.652 -1
32.654 -0
32.656 -1
32.658 -1
32.660 -1
32.662 -1
32.664 -2
32.666 -2
32.668 -2
32.670 -2
32.672 -2
32.674 -2
32.676 -2
32.678 -2
32.680 -2
32.682 -1
32.684 -1
32.686 -1
32.688 0
32.690 0
32.692 -0
32.695 -0
32.697 0
32.699 0
32.701 1
32.703 1
32.705 1
32.707 1
32.709 1
32.711 2
32.713 2
32.715 2
32.717 3
32.719 3
32.721 3
32.723 3
32.725 3
32.727 3
32.729 2
32.731 3
32.733 2
32.735 2
32.738 2
32.740 2
32.742 1
32.744 1
32.746 0
32.748 0
32.750 -0
32.752 -0
32.754 -1
32.756 -1
32.758 -0
32.760 -0
32.762 -0
32.764 -0
32.766 -0
32.768 -0
32.770 -0
32.772 -1
32.774 0
32.776 0
32.778 0
32.781 0
32.783 0
32.785 -0
32.787 0
32.789 0
32.791 -0
32.793 0
32.795 0
32.797 1
32.799 1
32.801 2
32.803 2
32.805 2
32.807 2
32.809 2
32.811 2
32.813 2
32.815 2
32.817 2
32.819 2
32.822 1
32.824 2
32.826 2
32.828 1
32.830 1
32.832 0
32.834 0
32.836 0
32.838 0
32.840 -1
32.842 -1
32.844 -2
32.846 -2
32.848 -1
32.850 -1
32.852 -2
32.854 -1
32.856 -1
32.858 -1
32.860 -1
32.862 -1
32.865 -1
32.867 -1
32.869 -0
32.871 -1
32.873 -0
32.875 -0
32.877 -0
32.879 0
32.881 0
32.883 -0
32.885 -0
32.887 1
32.889 2
32.891 2
32.893 3
32.895 2
32.897 2
32.899 3
32.901 2
32.903 3
32.906 3
32.908 3
32.910 3
32.912 3
32.914 3
32.916 2
32.918 3
32.920 2
32.922 3
32.924 2
32.926 2
32.928 2
32.930 2
32.932 1
32.934 0
32.936 1
32.938 0
32.940 1
32.942 1
32.944 0
32.947 1
32.949 2
32.951 1
32.953 2
32.955 1
32.957 1
32.959 1
32.961 2
32.963 1
32.965 2
32.967 2
32.969 2
32.971 2
32.973 2
32.975 2
32.977 2
32.979 3
32.981 4
32.983 4
32.985 4
32.988 4
32.990 3
32.992 4
32.994 3
32.996 4
32.998 4
33.000 3
33.002 3
33.004 4
33.006 3
33.008 3
33.010 3
33.012 3
33.014 3
33.016 3
33.018 3
33.020 2
33.022 2
33.024 2
33.026 2
33.029 2
33.031 2
33.033 2
33.035 2
33.037 1
33.039 1
33.041 2
33.043 2
33.045 2
33.047 2
33.049 2
33.051 3
33.053 3
33.055 3
33.057 3
33.059 3
33.061 2
33.063 2
33.065 3
33.068 2
33.070 3
33.072 4
33.074 3
33.076 3
33.078 2
33.080 2
33.082 2
33.084 2
33.086 2
33.088 2
33.090 2
33.092 2
33.094 2
33.096 3
33.098 3
33.100 3
33.102 3
33.104 3
33.107 3
33.109 3
33.111 2
33.113 2
33.115 2
33.117 2
33.119 2
33.121 2
33.123 2
33.125 2
33.127 2
33.129 2
33.131 2
33.133 3
33.135 2
33.137 2
33.139 2
33.141 3
33.143 3
33.145 2
33.148 2
33.150 1
33.152 1
33.154 1
33.156 1
33.158 2
33.160 1
33.162 1
33.164 1
33.166 1
33.168 1
33.170 1
33.172 1
33.174 1
33.176 2
33.178 2
33.180 1
33.182 2
33.184 2
33.187 2
33.189 3
33.191 3
33.193 3
33.195 2
33.197 2
33.199 2
33.201 2
33.203 2
33.205 3
33.207 3
33.209 3
33.211 3
33.213 4
33.215 4
33.217 4
33.219 3
33.221 3
33.224 3
33.226 4
33.228 4
33.230 4
33.232 4
33.234 4
33.236 3
33.238 3
33.240 2
33.242 3
33.244 3
33.246 4
33.248 4
33.250 4
33.252 4
33.254 3
33.256 3
33.258 3
33.260 3
33.263 3
33.265 3
33.267 3
33.269 3
33.271 2
33.273 2
33.275 2
33.277 2
33.279 1
33.281 2
33.283 1
33.285 2
33.287 2
33.289 2
33.291 3
33.293 3
33.295 2
33.297 3
33.299 3
33.302 2
33.304 2
33.306 2
33.308 2
33.310 1
33.312 1
33.314 1
33.316 1
33.318 1
33.320 0
33.322 0
33.324 0
33.326 -0
33.328 -1
33.330 -1
33.332 0
33.334 0
33.336 1
33.339 1
33.341 1
33.343 1
33.345 -0
33.347 -0
33.349 -0
33.351 -1
33.353 -0
33.355 0
33.357 -0
33.359 -0
33.361 0
33.363 -0
33.365 0
33.367 0
33.369 0
33.371 1
33.373 1
33.376 1
33.378 2
33.380 2
33.382 2
33.384 2
33.386 2
33.388 2
33.390 2
33.392 2
33.394 1
33.396 2
33.398 2
33.400 1
33.402 1
33.404 1
33.406 1
33.408 2
33.410 2
33.412 3
33.415 3
33.417 3
33.419 3
33.421 4
33.423 4
33.425 4
33.427 5
33.429 5
33.431 4
33.433 4
33.435 4
33.437 4
33.439 4
33.441 4
33.443 4
33.445 5
33.447 5
33.449 5
33.452 5
33.454 5
33.456 4
33.458 4
33.460 4
33.462 3
33.464 3
33.466 2
33.468 2
33.470 2
33.472 2
33.474 1
33.476 1
33.478 1
33.480 0
33.482 -0
33.484 -0
33.486 -1
33.489 -1
33.491 -1
33.493 -1
33.495 -1
33.497 -1
33.499 -1
33.501 -1
33.503 -1
33.505 -1
33.507 -0
33.509 -0
33.511 -0
33.513 0
33.515 0
33.517 -0
33.519 0
33.521 1
33.524 1
33.526 1
33.528 1
33.530 1
33.532 1
33.534 1
33.536 2
33.538 2
33.540 2
33.542 1
33.544 1
33.546 1
33.548 1
33.550 1
33.552 1
33.554 0
33.556 1
33.558 1
33.561 0
33.563 0
33.565 0
33.567 -0
33.569 -0
33.571 -0
33.573 -0
33.575 0
33.577 1
33.579 0
33.581 1
33.583 2
33.585 1
33.587 2
33.589 2
33.591 1
33.593 2
33.596 1
33.598 2
33.600 2
33.602 2
33.604 2
33.606 1
33.608 2
33.610 2
33.612 2
33.614 3
33.616 3
33.618 3
33.620 3
33.622 3
33.624 3
33.626 3
33.628 3
33.630 3
33.633 3
33.635 3
33.637 4
33.639 4
33.641 4
33.643 4
33.645 4
33.647 4
33.649 5
33.651 5
33.653 4
33.655 4
33.657 5
33.659 4
33.661 4
33.663 5
33.665 5
33.668 6
33.670 7
33.672 7
33.674 8
33.676 8
33.678 8
33.680 8
33.682 8
33.684 7
33.686 7
33.688 7
33.690 6
33.692 6
33.694 6
33.696 5
33.698 5
33.700 5
33.703 5
33.705 4
33.707 4
33.709 3
33.711 3
33.713 2
33.715 1
33.717 1
33.719 1
33.721 0
33.723 1
33.725 1
33.727 0
33.729 -0
33.731 -0
33.733 -1
33.735 -1
33.738 -0
33.740 -0
33.742 -0
33.744 -0
33.746 -0
33.748 0
33.750 0
33.752 -0
33.754 -0
33.756 1
33.758 1
33.760 1
33.762 1
33.764 1
33.766 1
33.768 2
33.770 2
33.773 1
33.775 1
33.777 1
33.779 1
33.781 1
33.783 1
33.785 1
33.787 1
33.789 1
33.791 1
33.793 1
33.795 1
33.797 1
33.799 1
33.801 0
33.803 -0
33.805 0
33.808 0
33.810 0
33.812 0
33.814 -0
33.816 0
33.818 1
33.820 1
33.822 0
33.824 1
33.826 1
33.828 2
33.830 2
33.832 2
33.834 1
33.836 2
33.838 2
33.840 2
33.843 2
33.845 1
33.847 2
33.849 2
33.851 2
33.853 2
33.855 2
33.857 2
33.859 2
33.861 2
33.863 1
33.865 2
33.867 2
33.869 3
33.871 3
33.873 3
33.876 3
33.878 3
33.880 4
33.882 3
33.884 3
33.886 3
33.888 3
33.890 3
33.892 3
33.894 2
33.896 2
33.898 3
33.900 3
33.902 2
33.904 2
33.906 1
33.908 1
33.911 1
33.913 1
33.915 0
33.917 0
33.919 0
33.921 0
33.923 -1
33.925 -1
33.927 -1
33.929 -1
33.931 -1
33.933 -1
33.935 -2
33.937 -2
33.939 -2
33.941 -1
33.944 -2
33.946 -2
33.948 -1
33.950 -1
33.952 -1
33.954 -0
33.956 -0
33.958 0
33.960 1
33.962 1
33.964 1
33.966 2
33.968 2
33.970 3
33.972 4
33.974 4
33.976 4
33.979 4
33.981 4
33.983 4
33.985 4
33.987 4
33.989 4
33.991 4
33.993 3
33.995 3
33.997 3
33.999 2
34.001 3
34.003 3
34.005 2
34.007 3
34.009 2
34.012 2
34.014 2
34.016 2
34.018 2
34.020 2
34.022 2
34.024 2
34.026 2
34.028 1
34.030 2
34.032 3
34.034 4
34.036 4
34.038 4
34.040 5
34.042 5
34.045 6
34.047 6
34.049 6
34.051 6
34.053 7
34.055 6
34.057 7
34.059 7
34.061 7
34.063 7
34.065 7
34.067 7
34.069 6
34.071 6
34.073 5
34.075 5
34.078 4
34.080 3
34.082 3
34.084 3
34.086 3
34.088 3
34.090 3
34.092 3
34.094 3
34.096 2
34.098 2
34.100 1
34.102 1
34.104 -0
34.106 -0
34.108 -0
34.111 -0
34.113 -0
34.115 -0
34.117 -0
34.119 -0
34.121 0
34.123 -0
34.125 1
34.127 0
34.129 0
34.131 0
34.133 1
34.135 1
34.137 2
34.139 2
34.141 1
34.144 1
34.146 1
34.148 1
34.150 1
34.152 1
34.154 1
34.156 1
34.158 1
34.160 0
34.162 0
34.164 -0
34.166 -0
34.168 -0
34.170 -0
34.172 1
34.174 1
34.177 1
34.179 1
34.181 1
34.183 1
34.185 1
34.187 1
34.189 1
34.191 1
34.193 1
34.195 2
34.197 1
34.199 1
34.201 2
34.203 2
34.205 2
34.208 2
34.210 2
34.212 3
34.214 3
34.216 3
34.218 3
34.220 4
34.222 4
34.224 4
34.226 4
34.228 4
34.230 4
34.232 4
34.234 4
34.236 4
34.238 4
34.241 4
34.243 4
34.245 5
34.247 4
34.249 4
34.251 4
34.253 3
34.255 3
34.257 3
34.259 3
34.261 4
34.263 4
34.265 4
34.267 4
34.269 3
34.272 3
34.274 3
34.276 3
34.278 3
34.280 2
34.282 3
34.284 2
34.286 2
34.288 2
34.290 2
34.292 2
34.294 3
34.296 2
34.298 2
34.300 2
34.302 3
34.305 3
34.307 3
34.309 3
34.311 3
34.313 3
34.315 2
34.317 2
34.319 2
34.321 2
34.323 2
34.325 3
34.327 3
34.329 3
34.331 4
34.333 3
34.336 3
34.338 3
34.340 3
34.342 3
34.344 3
34.346 3
34.348 3
34.350 3
34.352 3
34.354 4
34.356 4
34.358 4
34.360 5
34.362 5
34.364 4
34.367 4
34.369 4
34.371 3
34.373 3
34.375 3
34.377 3
34.379 3
34.381 3
34.383 3
34.385 2
34.387 2
34.389 2
34.391 1
34.393 2
34.395 1
34.397 1
34.400 1
34.402 1
34.404 1
34.406 2
34.408 1
34.410 1
34.412 1
34.414 1
34.416 2
34.418 2
34.420 2
34.422 2
34.424 2
34.426 2
34.428 3
34.431 3
34.433 3
34.435 3
34.437 3
34.439 3
34.441 3
34.443 4
34.445 3
34.447 3
34.449 4
34.451 3
34.453 3
34.455 3
34.457 3
34.459 3
34.462 3
34.464 3
34.466 3
34.468 3
34.470 2
34.472 2
34.474 3
34.476 3
34.478 3
34.480 3
34.482 4
34.484 4
34.486 4
34.488 4
34.490 4
34.493 5
34.495 5
34.497 5
34.499 6
34.501 6
34.503 6
34.505 6
34.507 5
34.509 5
34.511 5
34.513 5
34.515 5
34.517 4
34.519 4
34.522 4
34.524 5
34.526 4
34.528 3
34.530 3
34.532 3
34.534 3
34.536 3
34.538 2
34.540 2
34.542 3
34.544 3
34.546 3
34.548 3
34.550 3
34.553 3
34.555 4
34.557 3
34.559 2
34.561 3
34.563 3
34.565 3
34.567 4
34.569 4
34.571 4
34.573 4
34.575 4
34.577 5
34.579 4
34.581 4
34.584 4
34.586 5
34.588 5
34.590 6
34.592 6
34.594 5
34.596 5
34.598 5
34.600 4
34.602 4
34.604 4
34.606 4
34.608 3
34.610 4
34.612 4
34.615 4
34.617 4
34.619 4
34.621 4
34.623 3
34.625 3
34.627 3
34.629 4
34.631 4
34.633 5
34.635 4
34.637 4
34.639 4
34.641 3
34.644 2
34.646 2
34.648 2
34.650 2
34.652 2
34.654 2
34.656 2
34.658 2
34.660 2
34.662 2
34.664 1
34.666 1
34.668 1
34.670 1
34.672 2
34.675 1
34.677 1
34.679 2
34.681 2
34.683 3
34.685 2
34.687 2
34.689 2
34.691 2
34.693 1
34.695 1
34.697 1
34.699 1
34.701 1
34.704 2
34.706 2
34.708 2
34.710 2
34.712 2
34.714 2
34.716 2
34.718 2
34.720 3
34.722 3
34.724 3
34.726 3
34.728 3
34.730 2
34.732 2
34.735 2
34.737 2
34.739 2
34.741 3
34.743 3
34.745 3
34.747 3
34.749 3
34.751 3
34.753 3
34.755 2
34.757 2
34.759 2
34.761 2
34.764 3
34.766 3
34.768 3
34.770 3
34.772 2
34.774 3
34.776 2
34.778 2
34.780 2
34.782 2
34.784 2
34.786 1
34.788 1
34.790 2
34.793 2
34.795 2
34.797 3
34.799 3
34.801 3
34.803 3
34.805 3
34.807 4
34.809 4
34.811 4
34.813 3
34.815 4
34.817 3
34.819 4
34.822 4
34.824 3
34.826 3
34.828 3
34.830 2
34.832 2
34.834 2
34.836 2
34.838 2
34.840 2
34.842 1
34.844 1
34.846 1
34.848 1
34.851 1
34.853 1
34.855 0
34.857 1
34.859 0
34.861 -1
34.863 -0
34.865 -0
34.867 -1
34.869 -0
34.871 -0
34.873 -0
34.875 -0
34.877 -0
34.880 -1
34.882 0
34.884 1
34.886 1
34.888 2
34.890 3
34.892 2
34.894 3
34.896 2
34.898 2
34.900 3
34.902 3
34.904 3
34.906 2
34.909 2
34.911 2
34.913 2
34.915 2
34.917 2
34.919 1
34.921 2
34.923 1
34.925 2
34.927 2
34.929 2
34.931 2
34.933 3
34.935 2
34.938 2
34.940 3
34.942 2
34.944 3
34.946 3
34.948 3
34.950 3
34.952 3
34.954 3
34.956 3
34.958 3
34.960 3
34.962 3
34.964 3
34.967 3
34.969 3
34.971 3
34.973 2
34.975 3
34.977 3
34.979 3
34.981 3
34.983 3
34.985 2
34.987 3
34.989 3
34.991 2
34.993 3
34.996 3
34.998 3
35.000 3
35.002 2
35.004 2
35.006 2
35.008 3
35.010 3
35.012 3
35.014 4
35.016 4
35.018 4
35.020 4
35.022 4
35.025 4
35.027 4
35.029 4
35.031 4
35.033 5
35.035 5
35.037 4
35.039 5
35.041 4
35.043 4
35.045 3
35.047 3
35.049 3
35.051 3
35.054 3
35.056 3
35.058 3
35.060 2
35.062 2
35.064 2
35.066 2
35.068 2
35.070 2
35.072 1
35.074 1
35.076 1
35.078 1
35.081 1
35.083 1
35.085 1
35.087 0
35.089 1
35.091 0
35.093 1
35.095 1
35.097 1
35.099 1
35.101 2
35.103 2
35.105 2
35.107 3
35.110 2
35.112 2
35.114 2
35.116 2
35.118 3
35.120 3
35.122 2
35.124 2
35.126 3
35.128 2
35.130 3
35.132 2
35.134 2
35.137 2
35.139 2
35.141 3
35.143 3
35.145 3
35.147 2
35.149 2
35.151 3
35.153 3
35.155 2
35.157 2
35.159 2
35.161 3
35.163 3
35.166 3
35.168 3
35.170 3
35.172 3
35.174 3
35.176 3
35.178 3
35.180 2
35.182 3
35.184 3
35.186 2
35.188 3
35.190 2
35.193 3
35.195 3
35.197 4
35.199 4
35.201 4
35.203 4
35.205 4
35.207 4
35.209 4
35.211 4
35.213 5
35.215 5
35.217 5
35.219 6
35.222 5
35.224 5
35.226 5
35.228 5
35.230 6
35.232 6
35.234 5
35.236 5
35.238 5
35.240 5
35.242 5
35.244 5
35.246 5
35.249 4
35.251 4
35.253 4
35.255 4
35.257 4
35.259 3
35.261 3
35.263 3
35.265 3
35.267 3
35.269 2
35.271 2
35.273 1
35.276 1
35.278 1
35.280 1
35.282 2
35.284 2
35.286 2
35.288 2
35.290 2
35.292 1
35.294 2
35.296 2
35.298 2
35.300 1
35.303 1
35.305 1
35.307 2
35.309 2
35.311 2
35.313 2
35.315 1
35.317 1
35.319 2
35.321 2
35.323 2
35.325 2
35.327 2
35.330 2
35.332 2
35.334 1
35.336 2
35.338 2
35.340 1
35.342 1
35.344 1
35.346 1
35.348 2
35.350 2
35.352 2
35.354 2
35.356 2
35.359 1
35.361 1
35.363 1
35.365 1
35.367 1
35.369 1
35.371 1
35.373 2
35.375 2
35.377 2
35.379 1
35.381 2
35.383 1
35.386 1
35.388 1
35.390 1
35.392 1
35.394 1
35.396 1
35.398 1
35.400 2
35.402 2
35.404 2
35.406 2
35.408 2
35.410 2
35.413 3
35.415 3
35.417 3
35.419 3
35.421 3
35.423 3
35.425 3
35.427 3
35.429 3
35.431 4
35.433 4
35.435 4
35.437 4
35.440 4
35.442 4
35.444 5
35.446 3
35.448 3
35.450 3
35.452 3
35.454 3
35.456 4
35.458 4
35.460 4
35.462 4
35.465 4
35.467 4
35.469 3
35.471 3
35.473 3
35.475 3
35.477 2
35.479 2
35.481 2
35.483 1
35.485 2
35.487 2
35.489 2
35.492 2
35.494 2
35.496 2
35.498 2
35.500 2
35.502 2
35.504 3
35.506 3
35.508 3
35.510 3
35.512 3
35.514 3
35.516 3
35.519 3
35.521 3
35.523 3
35.525 2
35.527 2
35.529 1
35.531 1
35.533 1
35.535 1
35.537 1
35.539 0
35.541 0
35.543 1
35.546 1
35.548 1
35.550 1
35.552 0
35.554 -0
35.556 -0
35.558 -1
35.560 -1
35.562 -0
35.564 -0
35.566 -0
35.568 -0
35.570 -0
35.573 -0
35.575 -0
35.577 1
35.579 1
35.581 1
35.583 1
35.585 1
35.587 1
35.589 1
35.591 1
35.593 1
35.595 -0
35.598 0
35.600 0
35.602 0
35.604 -0
35.606 -0
35.608 -1
35.610 -1
35.612 -1
35.614 -1
35.616 -1
35.618 -1
35.620 -2
35.622 -2
35.625 -1
35.627 -1
35.629 -1
35.631 -1
35.633 -1
35.635 -0
35.637 -0
35.639 -0
35.641 0
35.643 -0
35.645 -0
35.647 0
35.650 0
35.652 0
35.654 0
35.656 1
35.658 1
35.660 2
35.662 2
35.664 2
35.666 2
35.668 3
35.670 2
35.672 2
35.674 2
35.677 2
35.679 2
35.681 2
35.683 1
35.685 1
35.687 1
35.689 0
35.691 0
35.693 1
35.695 1
35.697 1
35.699 1
35.702 1
35.704 2
35.706 2
35.708 2
35.710 2
35.712 2
35.714 2
35.716 2
35.718 3
35.720 2
35.722 2
35.724 2
35.726 1
35.729 2
35.731 2
35.733 1
35.735 2
35.737 2
35.739 2
35.741 2
35.743 2
35.745 2
35.747 3
35.749 3
35.751 3
35.754 3
35.756 3
35.758 2
35.760 3
35.762 3
35.764 3
35.766 3
35.768 4
35.770 4
35.772 3
35.774 4
35.776 3
35.778 3
35.781 4
35.783 3
35.785 4
35.787 3
35.789 4
35.791 4
35.793 4
35.795 4
35.797 4
35.799 4
35.801 4
35.803 4
35.806 3
35.808 3
35.810 3
35.812 3
35.814 2
35.816 2
35.818 2
35.820 2
35.822 2
35.824 2
35.826 2
35.828 2
35.831 2
35.833 2
35.835 2
35.837 2
35.839 2
35.841 1
35.843 1
35.845 1
35.847 1
35.849 1
35.851 1
35.853 1
35.855 2
35.858 1
35.860 2
35.862 3
35.864 3
35.866 3
35.868 4
35.870 4
35.872 5
35.874 5
35.876 4
35.878 5
35.880 5
35.883 5
35.885 6
35.887 6
35.889 6
35.891 6
35.893 6
35.895 5
35.897 6
35.899 6
35.901 6
35.903 6
35.905 6
35.908 5
35.910 5
35.912 5
35.914 5
35.916 5
35.918 5
35.920 4
35.922 4
35.924 3
35.926 2
35.928 3
35.930 3
35.933 2
35.935 1
35.937 1
35.939 1
35.941 1
35.943 1
35.945 1
35.947 1
35.949 0
35.951 -0
35.953 0
35.955 1
35.958 -0
35.960 -0
35.962 0
35.964 -0
35.966 -1
35.968 -1
35.970 -1
35.972 -1
35.974 -1
35.976 -0
35.978 0
35.980 0
35.983 -0
35.985 -0
35.987 1
35.989 1
35.991 1
35.993 2
35.995 2
35.997 1
35.999 1
36.001 1
36.003 1
36.005 1
36.008 1
36.010 2
36.012 2
36.014 1
36.016 1
36.018 2
36.020 1
36.022 2
36.024 2
36.026 2
36.028 2
36.030 2
36.033 2
36.035 2
36.037 2
36.039 2
36.041 1
36.043 2
36.045 1
36.047 2
36.049 2
36.051 2
36.053 2
36.055 2
36.058 2
36.060 2
36.062 2
36.064 3
36.066 2
36.068 2
36.070 3
36.072 3
36.074 3
36.076 3
36.078 3
36.080 3
36.083 3
36.085 3
36.087 2
36.089 2
36.091 2
36.093 2
36.095 2
36.097 2
36.099 2
36.101 1
36.103 2
36.105 2
36.108 1
36.110 1
36.112 2
36.114 2
36.116 1
36.118 1
36.120 0
36.122 1
36.124 2
36.126 1
36.128 1
36.131 1
36.133 1
36.135 1
36.137 1
36.139 1
36.141 1
36.143 1
36.145 1
36.147 1
36.149 2
36.151 1
36.153 1
36.156 1
36.158 1
36.160 2
36.162 2
36.164 2
36.166 3
36.168 2
36.170 2
36.172 2
36.174 2
36.176 2
36.178 2
36.181 3
36.183 2
36.185 3
36.187 2
36.189 2
36.191 2
36.193 2
36.195 2
36.197 2
36.199 2
36.201 2
36.203 2
36.206 3
36.208 3
36.210 3
36.212 3
36.214 3
36.216 3
36.218 4
36.220 4
36.222 3
36.224 4
36.226 4
36.229 4
36.231 3
36.233 3
36.235 3
36.237 3
36.239 3
36.241 3
36.243 3
36.245 2
36.247 2
36.249 2
36.251 2
36.254 2
36.256 3
36.258 2
36.260 2
36.262 2
36.264 1
36.266 1
36.268 1
36.270 0
36.272 -0
36.274 0
36.276 -0
36.279 -0
36.281 -0
36.283 -0
36.285 1
36.287 1
36.289 2
36.291 2
36.293 3
36.295 3
36.297 4
36.299 4
36.302 4
36.304 5
36.306 5
36.308 5
36.310 5
36.312 5
36.314 6
36.316 6
36.318 6
36.320 6
36.322 6
36.324 5
36.327 5
36.329 5
36.331 5
36.333 5
36.335 4
36.337 3
36.339 3
36.341 3
36.343 3
36.345 2
36.347 2
36.350 1
36.352 1
36.354 0
36.356 0
36.358 -1
36.360 -1
36.362 -1
36.364 -2
36.366 -2
36.368 -2
36.370 -1
36.372 -1
36.375 -1
36.377 -1
36.379 -1
36.381 -0
36.383 -1
36.385 -1
36.387 -1
36.389 -1
36.391 -0
36.393 -1
36.395 -1
36.398 -0
36.400 1
36.402 1
36.404 1
36.406 2
36.408 1
36.410 2
36.412 2
36.414 2
36.416 2
36.418 2
36.421 2
36.423 2
36.425 2
36.427 1
36.429 1
36.431 1
36.433 0
36.435 1
36.437 1
36.439 1
36.441 1
36.443 1
36.446 1
36.448 2
36.450 2
36.452 1
36.454 1
36.456 1
36.458 1
36.460 1
36.462 2
36.464 1
36.466 2
36.469 2
36.471 2
36.473 1
36.475 2
36.477 1
36.479 2
36.481 2
36.483 2
36.485 3
36.487 3
36.489 3
36.492 4
36.494 4
36.496 4
36.498 5
36.500 5
36.502 5
36.504 4
36.506 4
36.508 4
36.510 4
36.512 3
36.514 3
36.517 3
36.519 3
36.521 2
36.523 3
36.525 3
36.527 3
36.529 3
36.531 3
36.533 3
36.535 3
36.537 3
36.540 2
36.542 2
36.544 2
36.546 2
36.548 2
36.550 2
36.552 1
36.554 2
36.556 2
36.558 2
36.560 2
36.563 2
36.565 2
36.567 2
36.569 2
36.571 2
36.573 1
36.575 1
36.577 1
36.579 2
36.581 3
36.583 3
36.586 3
36.588 4
36.590 4
36.592 4
36.594 4
36.596 4
36.598 3
36.600 4
36.602 3
36.604 3
36.606 3
36.609 2
36.611 2
36.613 2
36.615 2
36.617 2
36.619 2
36.621 2
36.623 2
36.625 1
36.627 1
36.629 1
36.632 2
36.634 2
36.636 3
36.638 3
36.640 3
36.642 3
36.644 3
36.646 3
36.648 4
36.650 4
36.652 3
36.655 4
36.657 4
36.659 4
36.661 4
36.663 4
36.665 4
36.667 4
36.669 5
36.671 5
36.673 6
36.675 6
36.678 5
36.680 5
36.682 4
36.684 4
36.686 4
36.688 3
36.690 3
36.692 3
36.694 3
36.696 2
36.698 1
36.701 1
36.703 1
36.705 0
36.707 0
36.709 -0
36.711 -0
36.713 -0
36.715 -1
36.717 -1
36.719 -1
36.721 -1
36.724 -1
36.726 -0
36.728 0
36.730 -0
36.732 -1
36.734 -1
36.736 -1
36.738 -0
36.740 -1
36.742 -0
36.744 -0
36.747 -1
36.749 0
36.751 -0
36.753 -0
36.755 0
36.757 0
36.759 0
36.761 0
36.763 0
36.765 1
36.767 0
36.770 0
36.772 0
36.774 0
36.776 0
36.778 -0
36.780 0
36.782 0
36.784 0
36.786 -0
36.788 -1
36.790 -1
36.793 -1
36.795 -1
36.797 -1
36.799 -0
36.801 -0
36.803 -1
36.805 -1
36.807 -1
36.809 -1
36.811 -1
36.813 -1
36.816 -1
36.818 -1
36.820 -0
36.822 0
36.824 -1
36.826 -1
36.828 -0
36.830 0
36.832 0
36.834 0
36.836 1
36.839 1
36.841 1
36.843 1
36.845 1
36.847 1
36.849 2
36.851 2
36.853 2
36.855 2
36.857 2
36.859 3
36.862 3
36.864 4
36.866 4
36.868 4
36.870 4
36.872 3
36.874 2
36.876 2
36.878 2
36.880 3
36.883 2
36.885 2
36.887 3
36.889 3
36.891 3
36.893 3
36.895 4
36.897 3
36.899 3
36.901 3
36.903 4
36.906 4
36.908 4
36.910 4
36.912 4
36.914 4
36.916 4
36.918 4
36.920 4
36.922 4
36.924 5
36.926 5
36.929 5
36.931 5
36.933 5
36.935 5
36.937 6
36.939 6
36.941 5
36.943 5
36.945 5
36.947 5
36.949 5
36.952 5
36.954 6
36.956 5
36.958 5
36.960 4
36.962 4
36.964 4
36.966 3
36.968 3
36.970 3
36.973 2
36.975 2
36.977 3
36.979 2
36.981 2
36.983 2
36.985 2
36.987 2
36.989 1
36.991 1
36.993 1
36.996 1
36.998 0
37.000 1
37.002 0
37.004 -0
37.006 -0
37.008 -1
37.010 -0
37.012 1
37.014 1
37.017 1
37.019 1
37.021 1
37.023 1
37.025 1
37.027 1
37.029 0
37.031 0
37.033 0
37.035 0
37.037 1
37.040 1
37.042 0
37.044 0
37.046 0
37.048 1
37.050 0
37.052 1
37.054 1
37.056 1
37.058 1
37.060 2
37.063 2
37.065 2
37.067 2
37.069 2
37.071 3
37.073 2
37.075 2
37.077 2
37.079 3
37.081 3
37.084 3
37.086 3
37.088 3
37.090 3
37.092 3
37.094 4
37.096 4
37.098 4
37.100 4
37.102 4
37.104 4
37.107 5
37.109 4
37.111 3
37.113 3
37.115 4
37.117 3
37.119 3
37.121 3
37.123 3
37.125 3
37.128 4
37.130 3
37.132 3
37.134 3
37.136 3
37.138 3
37.140 3
37.142 3
37.144 4
37.146 4
37.148 4
37.151 4
37.153 5
37.155 4
37.157 4
37.159 3
37.161 3
37.163 3
37.165 3
37.167 3
37.169 3
37.172 3
37.174 3
37.176 3
37.178 3
37.180 3
37.182 2
37.184 2
37.186 2
37.188 2
37.190 2
37.193 2
37.195 2
37.197 2
37.199 1
37.201 1
37.203 1
37.205 0
37.207 -0
37.209 1
37.211 0
37.213 -0
37.216 -0
37.218 -1
37.220 -0
37.222 -0
37.224 -1
37.226 -1
37.228 -1
37.230 -1
37.232 -1
37.234 -1
37.237 -1
37.239 -0
37.241 -0
37.243 -0
37.245 0
37.247 0
37.249 0
37.251 0
37.253 1
37.255 -0
37.258 0
37.260 1
37.262 1
37.264 1
37.266 1
37.268 1
37.270 1
37.272 1
37.274 1
37.276 1
37.278 1
37.281 2
37.283 1
37.285 2
37.287 1
37.289 1
37.291 1
37.293 1
37.295 0
37.297 1
37.299 0
37.302 -0
37.304 -0
37.306 -1
37.308 -2
37.310 -2
37.312 -2
37.314 -2
37.316 -2
37.318 -3
37.320 -3
37.323 -3
37.325 -3
37.327 -3
37.329 -2
37.331 -3
37.333 -3
37.335 -2
37.337 -2
37.339 -2
37.341 -2
37.344 -2
37.346 -2
37.348 -1
37.350 -1
37.352 -1
37.354 -0
37.356 0
37.358 1
37.360 1
37.362 1
37.364 2
37.367 2
37.369 2
37.371 3
37.373 4
37.375 4
37.377 4
37.379 4
37.381 4
37.383 4
37.385 5
37.388 5
37.390 5
37.392 6
37.394 5
37.396 5
37.398 5
37.400 5
37.402 5
37.404 5
37.406 5
37.409 6
37.411 5
37.413 5
37.415 5
37.417 5
37.419 4
37.421 4
37.423 4
37.425 4
37.427 4
37.430 4
37.432 4
37.434 5
37.436 4
37.438 4
37.440 3
37.442 5
37.444 4
37.446 4
37.448 5
37.451 4
37.453 3
37.455 4
37.457 4
37.459 4
37.461 4
37.463 4
37.465 4
37.467 5
37.469 5
37.472 4
37.474 4
37.476 3
37.478 3
37.480 3
37.482 4
37.484 3
37.486 3
37.488 3
37.490 3
37.493 3
37.495 3
37.497 3
37.499 4
37.501 4
37.503 3
37.505 3
37.507 3
37.509 3
37.511 3
37.514 3
37.516 3
37.518 3
37.520 3
37.522 3
37.524 2
37.526 2
37.528 3
37.530 3
37.532 2
37.535 2
37.537 2
37.539 2
37.541 1
37.543 2
37.545 1
37.547 1
37.549 1
37.551 2
37.553 2
37.556 1
37.558 1
37.560 1
37.562 0
37.564 -0
37.566 -0
37.568 -0
37.570 -0
37.572 0
37.574 1
37.577 1
37.579 1
37.581 0
37.583 0
37.585 0
37.587 0
37.589 -0
37.591 -0
37.593 0
37.595 -0
37.598 -0
37.600 0
37.602 0
37.604 1
37.606 1
37.608 1
37.610 1
37.612 1
37.614 1
37.616 1
37.619 1
37.621 1
37.623 1
37.625 1
37.627 1
37.629 1
37.631 0
37.633 0
37.635 0
37.637 1
37.640 1
37.642 1
37.644 1
37.646 1
37.648 1
37.650 2
37.652 1
37.654 1
37.656 2
37.658 2
37.661 2
37.663 2
37.665 2
37.667 2
37.669 2
37.671 1
37.673 0
37.675 -0
37.677 -1
37.679 -1
37.682 -1
37.684 -1
37.686 -1
37.688 -0
37.690 0
37.692 1
37.694 1
37.696 1
37.698 1
37.700 1
37.703 1
37.705 1
37.707 1
37.709 0
37.711 -0
37.713 0
37.715 -0
37.717 -0
37.719 -0
37.721 -0
37.724 0
37.726 0
37.728 -0
37.730 0
37.732 1
37.734 1
37.736 1
37.738 1
37.740 1
37.743 1
37.745 0
37.747 -0
37.749 0
37.751 1
37.753 0
37.755 0
37.757 0
37.759 -0
37.761 -0
37.764 0
37.766 0
37.768 1
37.770 1
37.772 1
37.774 2
37.776 3
37.778 3
37.780 3
37.782 4
37.785 4
37.787 5
37.789 4
37.791 3
37.793 3
37.795 4
37.797 3
37.799 3
37.801 3
37.803 2
37.806 3
37.808 3
37.810 2
37.812 2
37.814 2
37.816 2
37.818 2
37.820 2
37.822 1
37.825 1
37.827 1
37.829 1
37.831 0
37.833 1
37.835 0
37.837 0
37.839 -0
37.841 -0
37.843 -0
37.846 0
37.848 -0
37.850 0
37.852 1
37.854 1
37.856 1
37.858 1
37.860 2
37.862 2
37.864 2
37.867 2
37.869 2
37.871 2
37.873 2
37.875 2
37.877 2
37.879 3
37.881 3
37.883 3
37.886 3
37.888 3
37.890 2
37.892 2
37.894 1
37.896 2
37.898 1
37.900 1
37.902 1
37.904 1
37.907 2
37.909 2
37.911 2
37.913 2
37.915 3
37.917 2
37.919 2
37.921 2
37.923 2
37.925 2
37.928 2
37.930 2
37.932 2
37.934 1
37.936 1
37.938 1
37.940 1
37.942 1
37.944 1
37.947 1
37.949 1
37.951 1
37.953 1
37.955 0
37.957 0
37.959 0
37.961 0
37.963 1
37.965 1
37.968 0
37.970 1
37.972 0
37.974 -0
37.976 -1
37.978 -0
37.980 -1
37.982 -1
37.984 -1
37.987 -1
37.989 -1
37.991 -0
37.993 -0
37.995 0
37.997 1
37.999 1
38.001 1
38.003 1
38.005 1
38.008 2
38.010 2
38.012 2
38.014 2
38.016 3
38.018 3
38.020 3
38.022 4
38.024 4
38.027 4
38.029 3
38.031 3
38.033 4
38.035 4
38.037 3
38.039 3
38.041 3
38.043 3
38.045 3
38.048 3
38.050 3
38.052 3
38.054 2
38.056 2
38.058 2
38.060 2
38.062 0
38.064 0
38.067 1
38.069 -0
38.071 -0
38.073 -0
38.075 -0
38.077 -1
38.079 -0
38.081 -1
38.083 -0
38.085 0
38.088 1
38.090 1
38.092 1
38.094 1
38.096 2
38.098 2
38.100 3
38.102 3
38.104 3
38.107 3
38.109 3
38.111 4
38.113 4
38.115 4
38.117 4
38.119 4
38.121 4
38.123 5
38.125 4
38.128 5
38.130 6
38.132 5
38.134 5
38.136 5
38.138 5
38.140 5
38.142 5
38.144 4
38.147 5
38.149 4
38.151 3
38.153 3
38.155 3
38.157 2
38.159 2
38.161 2
38.163 1
38.166 1
38.168 1
38.170 1
38.172 1
38.174 1
38.176 1
38.178 1
38.180 1
38.182 1
38.184 1
38.187 2
38.189 2
38.191 2
38.193 3
38.195 2
38.197 3
38.199 3
38.201 2
38.203 3
38.206 3
38.208 3
38.210 2
38.212 3
38.214 3
38.216 4
38.218 4
38.220 5
38.222 5
38.225 6
38.227 5
38.229 5
38.231 6
38.233 5
38.235 6
38.237 6
38.239 5
38.241 5
38.243 5
38.246 5
38.248 4
38.250 4
38.252 4
38.254 4
38.256 3
38.258 2
38.260 2
38.262 2
38.265 1
38.267 1
38.269 1
38.271 0
38.273 0
38.275 0
38.277 0
38.279 0
38.281 0
38.284 -0
38.286 -0
38.288 -1
38.290 -1
38.292 -1
38.294 -1
38.296 -1
38.298 -1
38.300 -1
38.303 -1
38.305 -2
38.307 -2
38.309 -1
38.311 -0
38.313 -0
38.315 0
38.317 1
38.319 1
38.321 1
38.324 1
38.326 1
38.328 1
38.330 2
38.332 2
38.334 1
38.336 2
38.338 2
38.340 2
38.343 2
38.345 2
38.347 2
38.349 2
38.351 2
38.353 1
38.355 1
38.357 1
38.359 1
38.362 1
38.364 2
38.366 2
38.368 2
38.370 2
38.372 2
38.374 2
38.376 2
38.378 2
38.381 2
38.383 2
38.385 1
38.387 2
38.389 2
38.391 1
38.393 1
38.395 1
38.397 1
38.400 1
38.402 1
38.404 1
38.406 1
38.408 1
38.410 1
38.412 1
38.414 0
38.416 -0
38.418 -0
38.421 -0
38.423 -0
38.425 0
38.427 -0
38.429 -0
38.431 -0
38.433 0
38.435 -0
38.437 -0
38.440 -0
38.442 -1
38.444 -1
38.446 -1
38.448 -1
38.450 -0
38.452 0
38.454 1
38.456 1
38.459 2
38.461 2
38.463 1
38.465 2
38.467 1
38.469 2
38.471 2
38.473 2
38.475 2
38.478 3
38.480 3
38.482 3
38.484 4
38.486 4
38.488 5
38.490 6
38.492 6
38.494 6
38.497 7
38.499 7
38.501 7
38.503 7
38.505 7
38.507 7
38.509 8
38.511 7
38.513 8
38.516 7
38.518 6
38.520 6
38.522 6
38.524 5
38.526 5
38.528 5
38.530 4
38.532 3
38.535 2
38.537 2
38.539 2
38.541 2
38.543 1
38.545 1
38.547 1
38.549 0
38.551 -0
38.554 -0
38.556 -1
38.558 -2
38.560 -2
38.562 -3
38.564 -3
38.566 -3
38.568 -3
38.570 -2
38.573 -1
38.575 -2
38.577 -1
38.579 0
38.581 0
38.583 1
38.585 2
38.587 2
38.589 3
38.592 3
38.594 3
38.596 3
38.598 4
38.600 4
38.602 4
38.604 4
38.606 4
38.608 4
38.611 4
38.613 3
38.615 4
38.617 4
38.619 4
38.621 4
38.623 3
38.625 3
38.627 2
38.630 2
38.632 2
38.634 2
38.636 2
38.638 2
38.640 1
38.642 1
38.644 1
38.646 1
38.649 1
38.651 0
38.653 -0
38.655 -0
38.657 -0
38.659 -0
38.661 -0
38.663 -1
38.665 -0
38.668 0
38.670 -1
38.672 -1
38.674 -0
38.676 -0
38.678 -0
38.680 1
38.682 0
38.684 1
38.687 1
38.689 1
38.691 1
38.693 1
38.695 1
38.697 1
38.699 1
38.701 1
38.703 1
38.706 1
38.708 1
38.710 1
38.712 1
38.714 1
38.716 1
38.718 1
38.720 1
38.722 2
38.725 1
38.727 1
38.729 1
38.731 2
38.733 2
38.735 2
38.737 2
38.739 3
38.741 3
38.744 3
38.746 3
38.748 3
38.750 3
38.752 3
38.754 3
38.756 3
38.758 3
38.761 3
38.763 3
38.765 3
38.767 2
38.769 2
38.771 2
38.773 3
38.775 3
38.777 3
38.780 3
38.782 3
38.784 2
38.786 2
38.788 2
38.790 1
38.792 2
38.794 1
38.796 1
38.799 1
38.801 1
38.803 1
38.805 1
38.807 0
38.809 0
38.811 0
38.813 -0
38.815 -1
38.818 -1
38.820 -1
38.822 -2
38.824 -1
38.826 -1
38.828 -1
38.830 -0
38.832 -0
38.834 0
38.837 0
38.839 0
38.841 -0
38.843 1
38.845 1
38.847 1
38.849 1
38.851 1
38.854 1
38.856 1
38.858 1
38.860 1
38.862 1
38.864 2
38.866 3
38.868 3
38.870 3
38.873 4
38.875 4
38.877 4
38.879 4
38.881 5
38.883 6
38.885 5
38.887 6
38.889 5
38.892 4
38.894 5
38.896 5
38.898 4
38.900 3
38.902 3
38.904 3
38.906 3
38.908 3
38.911 3
38.913 3
38.915 4
38.917 4
38.919 3
38.921 3
38.923 3
38.925 3
38.928 3
38.930 2
38.932 3
38.934 3
38.936 3
38.938 2
38.940 3
38.942 3
38.944 3
38.947 3
38.949 2
38.951 2
38.953 2
38.955 2
38.957 2
38.959 2
38.961 2
38.963 3
38.966 3
38.968 3
38.970 3
38.972 3
38.974 3
38.976 3
38.978 3
38.980 2
38.983 2
38.985 2
38.987 2
38.989 2
38.991 2
38.993 2
38.995 2
38.997 2
38.999 2
39.002 3
39.004 3
39.006 3
39.008 4
39.010 4
39.012 4
39.014 3
39.016 4
39.018 4
39.021 4
39.023 5
39.025 5
39.027 5
39.029 5
39.031 5
39.033 5
39.035 5
39.038 5
39.040 4
39.042 4
39.044 4
39.046 4
39.048 4
39.050 4
39.052 4
39.054 4
39.057 4
39.059 4
39.061 4
39.063 4
39.065 4
39.067 4
39.069 3
39.071 4
39.073 3
39.076 3
39.078 3
39.080 3
39.082 3
39.084 3
39.086 3
39.088 2
39.090 2
39.093 2
39.095 2
39.097 2
39.099 2
39.101 3
39.103 4
39.105 4
39.107 3
39.109 2
39.112 2
39.114 2
39.116 2
39.118 2
39.120 2
39.122 1
39.124 1
39.126 1
39.129 1
39.131 1
39.133 0
39.135 0
39.137 0
39.139 1
39.141 1
39.143 1
39.145 0
39.148 1
39.150 1
39.152 1
39.154 1
39.156 1
39.158 1
39.160 1
39.162 2
39.165 1
39.167 1
39.169 2
39.171 1
39.173 1
39.175 2
39.177 1
39.179 1
39.181 1
39.184 1
39.186 1
39.188 1
39.190 1
39.192 2
39.194 2
39.196 2
39.198 2
39.201 1
39.203 1
39.205 1
39.207 1
39.209 1
39.211 1
39.213 1
39.215 1
39.217 1
39.220 1
39.222 1
39.224 2
39.226 1
39.228 1
39.230 1
39.232 1
39.234 1
39.237 1
39.239 1
39.241 1
39.243 1
39.245 1
39.247 0
39.249 0
39.251 1
39.253 0
39.256 1
39.258 1
39.260 0
39.262 0
39.264 0
39.266 1
39.268 1
39.270 1
39.273 1
39.275 1
39.277 1
39.279 1
39.281 1
39.283 2
39.285 2
39.287 2
39.289 2
39.292 2
39.294 2
39.296 2
39.298 2
39.300 3
39.302 2
39.304 2
39.306 2
39.309 3
39.311 3
39.313 3
39.315 3
39.317 3
39.319 2
39.321 2
39.323 2
39.326 2
39.328 2
39.330 2
39.332 2
39.334 3
39.336 2
39.338 3
39.340 3
39.342 3
39.345 3
39.347 3
39.349 2
39.351 2
39.353 2
39.355 3
39.357 3
39.359 3
39.362 3
39.364 3
39.366 3
39.368 3
39.370 3
39.372 3
39.374 2
39.376 2
39.378 2
39.381 2
39.383 2
39.385 1
39.387 1
39.389 1
39.391 1
39.393 1
39.395 0
39.398 0
39.400 0
39.402 1
39.404 1
39.406 1
39.408 1
39.410 1
39.412 -0
39.415 0
39.417 1
39.419 1
39.421 1
39.423 1
39.425 1
39.427 1
39.429 1
39.431 1
39.434 1
39.436 1
39.438 0
39.440 1
39.442 1
39.444 0
39.446 1
39.448 1
39.451 1
39.453 1
39.455 2
39.457 1
39.459 1
39.461 1
39.463 1
39.465 1
39.468 1
39.470 1
39.472 -0
39.474 0
39.476 -0
39.478 -0
39.480 -1
39.482 -1
39.485 -2
39.487 -1
39.489 -2
39.491 -1
39.493 -1
39.495 -1
39.497 -1
39.499 -1
39.501 -1
39.504 -1
39.506 -1
39.508 -2
39.510 -2
39.512 -1
39.514 -1
39.516 -2
39.518 -1
39.521 -1
39.523 -1
39.525 -1
39.527 -1
39.529 -1
39.531 -1
39.533 -1
39.535 -0
39.538 0
39.540 0
39.542 1
39.544 1
39.546 1
39.548 2
39.550 3
39.552 2
39.555 2
39.557 2
39.559 2
39.561 3
39.563 2
39.565 2
39.567 2
39.569 1
39.571 2
39.574 2
39.576 2
39.578 2
39.580 2
39.582 2
39.584 2
39.586 2
39.588 3
39.591 2
39.593 2
39.595 3
39.597 3
39.599 3
39.601 3
39.603 3
39.605 3
39.608 3
39.610 3
39.612 2
39.614 2
39.616 2
39.618 2
39.620 2
39.622 1
39.625 1
39.627 1
39.629 2
39.631 2
39.633 1
39.635 1
39.637 1
39.639 2
39.642 1
39.644 1
39.646 1
39.648 1
39.650 1
39.652 1
39.654 2
39.656 1
39.658 2
39.661 2
39.663 2
39.665 2
39.667 2
39.669 3
39.671 3
39.673 4
39.675 4
39.678 5
39.680 4
39.682 4
39.684 4
39.686 4
39.688 4
39.690 4
39.692 4
39.695 4
39.697 4
39.699 5
39.701 5
39.703 5
39.705 5
39.707 4
39.709 5
39.712 4
39.714 4
39.716 4
39.718 4
39.720 4
39.722 4
39.724 3
39.726 3
39.729 3
39.731 2
39.733 3
39.735 2
39.737 1
39.739 1
39.741 2
39.743 1
39.746 1
39.748 1
39.750 1
39.752 1
39.754 1
39.756 1
39.758 1
39.760 0
39.763 0
39.765 1
39.767 1
39.769 1
39.771 2
39.773 2
39.775 2
39.777 2
39.780 2
39.782 1
39.784 1
39.786 1
39.788 2
39.790 2
39.792 2
39.794 2
39.797 2
39.799 2
39.801 2
39.803 2
39.805 3
39.807 3
39.809 2
39.811 2
39.814 3
39.816 2
39.818 2
39.820 2
39.822 2
39.824 2
39.826 1
39.828 1
39.830 1
39.833 0
39.835 0
39.837 1
39.839 1
39.841 0
39.843 0
39.845 1
39.847 1
39.850 1
39.852 1
39.854 1
39.856 2
39.858 2
39.860 2
39.862 3
39.864 3
39.867 4
39.869 4
39.871 4
39.873 4
39.875 4
39.877 4
39.879 4
39.881 5
39.884 5
39.886 5
39.888 5
39.890 5
39.892 5
39.894 6
39.896 5
39.898 5
39.901 5
39.903 4
39.905 4
39.907 4
39.909 4
39.911 4
39.913 4
39.915 4
39.918 4
39.920 4
39.922 3
39.924 3
39.926 3
39.928 3
39.930 3
39.932 3
39.935 3
39.937 3
39.939 3
39.941 3
39.943 4
39.945 4
39.947 4
39.950 4
39.952 4
39.954 3
39.956 3
39.958 4
39.960 4
39.962 4
39.964 3
39.967 4
39.969 4
39.971 4
39.973 4
39.975 4
39.977 4
39.979 3
39.981 2
39.984 1
39.986 1
39.988 1
39.990 0
39.992 0
39.994 -1
39.996 -0
39.998 -0
40.001 -0
40.003 -0
40.005 -1
40.007 -0
40.009 -0
40.011 0
40.013 0
40.015 0
40.018 -0
40.020 -0
40.022 0
40.024 0
40.026 -0
40.028 -0
40.030 -0
40.032 0
40.035 1
40.037 2
40.039 2
40.041 2
40.043 2
40.045 3
40.047 3
40.049 3
40.052 4
40.054 4
40.056 5
40.058 5
40.060 4
40.062 4
40.064 5
40.066 5
40.069 4
40.071 4
40.073 4
40.075 4
40.077 4
40.079 3
40.081 3
40.083 3
40.086 3
40.088 3
40.090 3
40.092 3
40.094 3
40.096 3
40.098 2
40.100 2
40.103 2
40.105 2
40.107 2
40.109 2
40.111 2
40.113 0
40.115 0
40.118 0
40.120 0
40.122 0
40.124 0
40.126 1
40.128 1
40.130 1
40.132 2
40.135 2
40.137 2
40.139 2
40.141 3
40.143 3
40.145 3
40.147 4
40.149 4
40.152 3
40.154 4
40.156 4
40.158 4
40.160 5
40.162 5
40.164 5
40.166 5
40.169 5
40.171 6
40.173 6
40.175 6
40.177 5
40.179 5
40.181 5
40.183 5
40.186 5
40.188 5
40.190 5
40.192 5
40.194 4
40.196 4
40.198 4
40.200 3
40.203 3
40.205 2
40.207 2
40.209 2
40.211 2
40.213 3
40.215 3
40.218 3
40.220 3
40.222 2
40.224 2
40.226 2
40.228 1
40.230 1
40.232 2
40.235 1
40.237 1
40.239 2
40.241 2
40.243 2
40.245 2
40.247 1
40.249 1
40.252 1
40.254 0
40.256 0
40.258 0
40.260 -0
40.262 1
40.264 1
40.266 1
40.269 1
40.271 0
40.273 0
40.275 0
40.277 0
40.279 0
40.281 0
40.284 0
40.286 -0
40.288 -0
40.290 -1
40.292 -1
40.294 -1
40.296 -1
40.298 -1
40.301 -1
40.303 -0
40.305 -0
40.307 0
40.309 0
40.311 -0
40.313 -0
40.315 0
40.318 -0
40.320 0
40.322 1
40.324 0
40.326 0
40.328 1
40.330 1
40.333 1
40.335 1
40.337 2
40.339 2
40.341 2
40.343 2
40.345 2
40.347 2
40.350 2
40.352 2
40.354 3
40.356 4
40.358 4
40.360 4
40.362 4
40.364 4
40.367 4
40.369 4
40.371 5
40.373 5
40.375 4
40.377 4
40.379 4
40.381 4
40.384 4
40.386 5
40.388 4
40.390 4
40.392 4
40.394 4
40.396 3
40.399 3
40.401 2
40.403 2
40.405 2
40.407 2
40.409 2
40.411 1
40.413 1
40.416 1
40.418 2
40.420 1
40.422 0
40.424 0
40.426 0
40.428 0
40.430 1
40.433 0
40.435 0
40.437 0
40.439 -0
40.441 0
40.443 0
40.445 -0
40.448 -0
40.450 -0
40.452 -0
40.454 -0
40.456 -0
40.458 -0
40.460 -0
40.462 0
40.465 -0
40.467 -0
40.469 -0
40.471 -1
40.473 -0
40.475 0
40.477 0
40.480 1
40.482 1
40.484 1
40.486 0
40.488 -0
40.490 -0
40.492 0
40.494 0
40.497 0
40.499 0
40.501 1
40.503 0
40.505 0
40.507 0
40.509 0
40.511 1
40.514 1
40.516 0
40.518 0
40.520 1
40.522 1
40.524 1
40.526 2
40.529 2
40.531 1
40.533 1
40.535 1
40.537 1
40.539 1
40.541 -0
40.543 -0
40.546 -0
40.548 -1
40.550 -1
40.552 -1
40.554 -1
40.556 -1
40.558 -0
40.561 -1
40.563 -0
40.565 0
40.567 -0
40.569 1
40.571 1
40.573 1
40.575 1
40.578 1
40.580 1
40.582 1
40.584 1
40.586 2
40.588 2
40.590 3
40.593 2
40.595 2
40.597 2
40.599 2
40.601 3
40.603 3
40.605 3
40.607 3
40.610 3
40.612 4
40.614 4
40.616 4
40.618 4
40.620 4
40.622 4
40.624 4
40.627 3
40.629 3
40.631 3
40.633 2
40.635 2
40.637 2
40.639 1
40.642 1
40.644 0
40.646 -0
40.648 -0
40.650 -0
40.652 0
40.654 -0
40.656 -0
40.659 0
40.661 0
40.663 -0
40.665 0
40.667 1
40.669 1
40.671 1
40.674 1
40.676 1
40.678 1
40.680 2
40.682 2
40.684 3
40.686 3
40.688 3
40.691 3
40.693 3
40.695 3
40.697 4
40.699 4
40.701 4
40.703 4
40.706 4
40.708 4
40.710 5
40.712 5
40.714 5
40.716 5
40.718 5
40.721 5
40.723 4
40.725 4
40.727 3
40.729 4
40.731 3
40.733 2
40.735 2
40.738 2
40.740 1
40.742 2
40.744 2
40.746 1
40.748 1
40.750 1
40.753 1
40.755 1
40.757 1
40.759 0
40.761 1
40.763 0
40.765 0
40.767 1
40.770 1
40.772 1
40.774 1
40.776 1
40.778 2
40.780 2
40.782 3
40.785 2
40.787 2
40.789 3
40.791 3
40.793 3
40.795 3
40.797 3
40.799 3
40.802 3
40.804 3
40.806 3
40.808 3
40.810 3
40.812 3
40.814 3
40.817 3
40.819 3
40.821 3
40.823 3
40.825 3
40.827 3
40.829 3
40.831 3
40.834 4
40.836 3
40.838 3
40.840 3
40.842 2
40.844 3
40.846 3
40.849 2
40.851 2
40.853 2
40.855 2
40.857 2
40.859 2
40.861 2
40.864 2
40.866 2
40.868 2
40.870 2
40.872 2
40.874 2
40.876 3
40.878 3
40.881 3
40.883 3
40.885 4
40.887 4
40.889 4
40.891 4
40.893 4
40.896 4
40.898 4
40.900 3
40.902 3
40.904 4
40.906 3
40.908 3
40.911 3
40.913 3
40.915 4
40.917 4
40.919 4
40.921 4
40.923 4
40.925 4
40.928 4
40.930 4
40.932 3
40.934 4
40.936 4
40.938 3
40.940 4
40.943 4
40.945 3
40.947 3
40.949 3
40.951 2
40.953 2
40.955 2
40.958 1
40.960 2
40.962 1
40.964 1
40.966 1
40.968 1
40.970 1
40.972 1
40.975 2
40.977 1
40.979 1
40.981 1
40.983 1
40.985 1
40.987 1
40.990 1
40.992 1
40.994 -0
40.996 -1
40.998 -1
41.000 -1
41.002 -1
41.005 -1
41.007 -1
41.009 -1
41.011 -1
41.013 -1
41.015 -1
41.017 -1
41.019 -0
41.022 -0
41.024 0
41.026 1
41.028 0
41.030 1
41.032 1
41.034 1
41.037 1
41.039 1
41.041 0
41.043 0
41.045 1
41.047 1
41.049 2
41.052 3
41.054 3
41.056 3
41.058 3
41.060 2
41.062 2
41.064 3
41.066 3
41.069 3
41.071 4
41.073 4
41.075 4
41.077 4
41.079 4
41.081 4
41.084 3
41.086 3
41.088 3
41.090 3
41.092 3
41.094 3
41.096 3
41.099 2
41.101 2
41.103 2
41.105 2
41.107 2
41.109 2
41.111 2
41.114 2
41.116 3
41.118 3
41.120 2
41.122 2
41.124 2
41.126 2
41.128 2
41.131 1
41.133 1
41.135 1
41.137 1
41.139 1
41.141 2
41.143 2
41.146 2
41.148 2
41.150 1
41.152 1
41.154 1
41.156 0
41.158 0
41.161 1
41.163 0
41.165 1
41.167 1
41.169 1
41.171 1
41.173 1
41.176 -0
41.178 -0
41.180 -0
41.182 -1
41.184 -1
41.186 -1
41.188 -1
41.191 -1
41.193 -1
41.195 -1
41.197 -1
41.199 -1
41.201 -1
41.203 -1
41.205 -1
41.208 -1
41.210 -1
41.212 -1
41.214 -1
41.216 -1
41.218 -1
41.220 -2
41.223 -1
41.225 -0
41.227 -0
41.229 0
41.231 -0
41.233 1
41.235 0
41.238 1
41.240 -0
41.242 0
41.244 1
41.246 1
41.248 1
41.250 1
41.253 1
41.255 2
41.257 2
41.259 2
41.261 2
41.263 3
41.265 2
41.268 2
41.270 2
41.272 1
41.274 1
41.276 2
41.278 1
41.280 1
41.282 1
41.285 1
41.287 2
41.289 2
41.291 1
41.293 1
41.295 1
41.297 0
41.300 -0
41.302 -0
41.304 -1
41.306 -0
41.308 -0
41.310 -0
41.312 0
41.315 1
41.317 1
41.319 1
41.321 2
41.323 1
41.325 1
41.327 1
41.330 1
41.332 1
41.334 0
41.336 0
41.338 0
41.340 1
41.342 1
41.345 0
41.347 0
41.349 -0
41.351 -0
41.353 -0
41.355 -1
41.357 -1
41.360 -1
41.362 -1
41.364 -2
41.366 -1
41.368 -2
41.370 -2
41.372 -2
41.375 -2
41.377 -1
41.379 -1
41.381 -1
41.383 -1
41.385 -0
41.387 -1
41.390 -1
41.392 -1
41.394 -1
41.396 -1
41.398 -0
41.400 0
41.402 0
41.405 1
41.407 0
41.409 0
41.411 0
41.413 1
41.415 1
41.417 1
41.419 1
41.422 1
41.424 1
41.426 1
41.428 1
41.430 2
41.432 1
41.434 2
41.437 2
41.439 2
41.441 2
41.443 2
41.445 1
41.447 1
41.449 1
41.452 1
41.454 1
41.456 1
41.458 1
41.460 2
41.462 2
41.464 2
41.467 2
41.469 3
41.471 3
41.473 3
41.475 4
41.477 4
41.479 4
41.482 4
41.484 3
41.486 3
41.488 3
41.490 4
41.492 4
41.494 4
41.497 4
41.499 4
41.501 4
41.503 3
41.505 3
41.507 4
41.509 4
41.512 4
41.514 4
41.516 3
41.518 3
41.520 4
41.522 4
41.524 4
41.527 4
41.529 4
41.531 3
41.533 3
41.535 3
41.537 3
41.539 3
41.542 2
41.544 1
41.546 2
41.548 1
41.550 2
41.552 1
41.554 1
41.557 1
41.559 1
41.561 1
41.563 2
41.565 2
41.567 2
41.569 2
41.572 2
41.574 1
41.576 1
41.578 1
41.580 1
41.582 2
41.584 2
41.587 2
41.589 2
41.591 2
41.593 2
41.595 2
41.597 2
41.599 2
41.602 2
41.604 2
41.606 2
41.608 2
41.610 2
41.612 3
41.614 3
41.617 4
41.619 4
41.621 4
41.623 4
41.625 3
41.627 4
41.629 3
41.632 3
41.634 3
41.636 3
41.638 2
41.640 2
41.642 2
41.644 2
41.647 2
41.649 2
41.651 1
41.653 1
41.655 2
41.657 2
41.659 2
41.662 2
41.664 2
41.666 2
41.668 2
41.670 1
41.672 1
41.674 1
41.677 1
41.679 0
41.681 1
41.683 1
41.685 1
41.687 1
41.689 1
41.692 1
41.694 1
41.696 1
41.698 2
41.700 3
41.702 3
41.704 3
41.707 4
41.709 3
41.711 4
41.713 4
41.715 4
41.717 4
41.719 3
41.722 3
41.724 3
41.726 3
41.728 3
41.730 4
41.732 3
41.735 3
41.737 3
41.739 3
41.741 3
41.743 3
41.745 3
41.747 2
41.750 2
41.752 3
41.754 3
41.756 3
41.758 3
41.760 2
41.762 2
41.765 2
41.767 1
41.769 1
41.771 1
41.773 1
41.775 1
41.777 2
41.780 2
41.782 2
41.784 2
41.786 1
41.788 2
41.790 2
41.792 2
41.795 3
41.797 3
41.799 2
41.801 3
41.803 3
41.805 1
41.807 1
41.810 2
41.812 2
41.814 2
41.816 2
41.818 2
41.820 3
41.822 3
41.825 3
41.827 3
41.829 3
41.831 2
41.833 2
41.835 2
41.837 2
41.840 2
41.842 2
41.844 2
41.846 2
41.848 2
41.850 2
41.852 2
41.855 2
41.857 1
41.859 1
41.861 1
41.863 1
41.865 2
41.868 2
41.870 1
41.872 2
41.874 3
41.876 2
41.878 2
41.880 2
41.883 2
41.885 2
41.887 3
41.889 3
41.891 3
41.893 3
41.895 3
41.898 3
41.900 3
41.902 3
41.904 3
41.906 4
41.908 4
41.910 5
41.913 5
41.915 5
41.917 4
41.919 5
41.921 4
41.923 5
41.925 5
41.928 4
41.930 4
41.932 4
41.934 3
41.936 4
41.938 4
41.940 4
41.943 4
41.945 4
41.947 4
41.949 3
41.951 3
41.953 3
41.956 3
41.958 3
41.960 2
41.962 2
41.964 2
41.966 1
41.968 0
41.971 1
41.973 1
41.975 -0
41.977 -1
41.979 -1
41.981 -1
41.983 -1
41.986 -0
41.988 -1
41.990 -1
41.992 -1
41.994 -1
41.996 -1
41.998 -2
42.001 -2
42.003 -1
42.005 -2
42.007 -2
42.009 -2
42.011 -2
42.014 -2
42.016 -2
42.018 -1
42.020 -1
42.022 -0
42.024 -0
42.026 0
42.029 0
42.031 1
42.033 1
42.035 1
42.037 1
42.039 2
42.041 2
42.044 1
42.046 1
42.048 2
42.050 1
42.052 2
42.054 2
42.056 1
42.059 1
42.061 2
42.063 2
42.065 2
42.067 2
42.069 3
42.071 3
42.074 3
42.076 3
42.078 3
42.080 3
42.082 2
42.084 2
42.087 2
42.089 2
42.091 2
42.093 2
42.095 1
42.097 1
42.099 2
42.102 1
42.104 1
42.106 2
42.108 2
42.110 2
42.112 2
42.114 2
42.117 2
42.119 2
42.121 2
42.123 1
42.125 1
42.127 0
42.130 0
42.132 1
42.134 0
42.136 0
42.138 0
42.140 0
42.142 0
42.145 0
42.147 0
42.149 0
42.151 0
42.153 0
42.155 0
42.157 1
42.160 1
42.162 0
42.164 1
42.166 0
42.168 -0
42.170 -0
42.172 -0
42.175 -0
42.177 -0
42.179 -0
42.181 0
42.183 0
42.185 1
42.188 1
42.190 1
42.192 1
42.194 1
42.196 2
42.198 1
42.200 2
42.203 2
42.205 2
42.207 2
42.209 3
42.211 3
42.213 2
42.215 2
42.218 2
42.220 2
42.222 3
42.224 2
42.226 2
42.228 3
42.231 3
42.233 4
42.235 3
42.237 4
42.239 3
42.241 3
42.243 3
42.246 3
42.248 2
42.250 1
42.252 1
42.254 1
42.256 0
42.258 1
42.261 1
42.263 1
42.265 1
42.267 0
42.269 1
42.271 1
42.274 2
42.276 2
42.278 2
42.280 2
42.282 2
42.284 2
42.286 3
42.289 2
42.291 1
42.293 2
42.295 2
42.297 2
42.299 3
42.301 2
42.304 3
42.306 3
42.308 3
42.310 3
42.312 3
42.314 3
42.317 3
42.319 3
42.321 3
42.323 3
42.325 3
42.327 3
42.329 3
42.332 3
42.334 3
42.336 3
42.338 2
42.340 2
42.342 2
42.344 2
42.347 2
42.349 2
42.351 3
42.353 3
42.355 3
42.357 4
42.360 4
42.362 4
42.364 4
42.366 3
42.368 4
42.370 4
42.372 4
42.375 4
42.377 4
42.379 3
42.381 3
42.383 3
42.385 2
42.388 2
42.390 2
42.392 2
42.394 2
42.396 3
42.398 3
42.400 3
42.403 3
42.405 3
42.407 3
42.409 3
42.411 2
42.413 3
42.415 2
42.418 2
42.420 2
42.422 2
42.424 1
42.426 1
42.428 1
42.431 1
42.433 2
42.435 2
42.437 2
42.439 3
42.441 3
42.443 2
42.446 2
42.448 3
42.450 2
42.452 3
42.454 2
42.456 2
42.459 2
42.461 2
42.463 1
42.465 1
42.467 2
42.469 1
42.471 1
42.474 1
42.476 1
42.478 1
42.480 0
42.482 0
42.484 1
42.487 1
42.489 1
42.491 1
42.493 2
42.495 2
42.497 2
42.499 2
42.502 1
42.504 1
42.506 1
42.508 1
42.510 1
42.512 1
42.514 1
42.517 1
42.519 1
42.521 1
42.523 0
42.525 1
42.527 1
42.530 1
42.532 1
42.534 1
42.536 1
42.538 2
42.540 1
42.542 1
42.545 2
42.547 2
42.549 1
42.551 1
42.553 0
42.555 1
42.558 1
42.560 1
42.562 1
42.564 1
42.566 1
42.568 1
42.570 2
42.573 1
42.575 1
42.577 2
42.579 2
42.581 3
42.583 3
42.586 3
42.588 4
42.590 4
42.592 4
42.594 4
42.596 4
42.598 4
42.601 4
42.603 5
42.605 5
42.607 4
42.609 4
42.611 4
42.614 3
42.616 4
42.618 3
42.620 3
42.622 3
42.624 3
42.626 3
42.629 3
42.631 2
42.633 2
42.635 2
42.637 2
42.639 1
42.642 2
42.644 1
42.646 1
42.648 1
42.650 0
42.652 1
42.654 1
42.657 0
42.659 0
42.661 1
42.663 0
42.665 0
42.667 0
42.670 1
42.672 1
42.674 2
42.676 2
42.678 2
42.680 2
42.682 1
42.685 1
42.687 2
42.689 2
42.691 2
42.693 2
42.695 2
42.698 2
42.700 2
42.702 2
42.704 2
42.706 2
42.708 2
42.710 2
42.713 2
42.715 2
42.717 2
42.719 2
42.721 1
42.723 1
42.726 2
42.728 2
42.730 2
42.732 2
42.734 2
42.736 2
42.739 2
42.741 1
42.743 1
42.745 2
42.747 1
42.749 1
42.751 2
42.754 1
42.756 1
42.758 1
42.760 1
42.762 1
42.764 2
42.767 1
42.769 2
42.771 2
42.773 2
42.775 2
42.777 2
42.779 2
42.782 1
42.784 2
42.786 2
42.788 2
42.790 2
42.792 1
42.795 1
42.797 2
42.799 2
42.801 2
42.803 2
42.805 2
42.807 2
42.810 2
42.812 2
42.814 2
42.816 3
42.818 3
42.820 3
42.823 3
42.825 4
42.827 3
42.829 3
42.831 2
42.833 2
42.836 2
42.838 3
42.840 3
42.842 3
42.844 3
42.846 3
42.848 3
42.851 3
42.853 3
42.855 3
42.857 4
42.859 3
42.861 3
42.864 3
42.866 3
42.868 3
42.870 3
42.872 2
42.874 2
42.876 1
42.879 1
42.881 1
42.883 0
42.885 0
42.887 0
42.889 -0
42.892 -0
42.894 0
42.896 0
42.898 1
42.900 0
42.902 -0
42.905 -0
42.907 0
42.909 0
42.911 0
42.913 0
42.915 -0
42.917 0
42.920 1
42.922 0
42.924 1
42.926 1
42.928 1
42.930 2
42.933 1
42.935 2
42.937 2
42.939 1
42.941 0
42.943 1
42.946 1
42.948 1
42.950 1
42.952 1
42.954 1
42.956 1
42.958 1
42.961 1
42.963 1
42.965 2
42.967 2
42.969 2
42.971 2
42.974 2
42.976 2
42.978 2
42.980 2
42.982 3
42.984 3
42.986 3
42.989 2
42.991 3
42.993 3
42.995 4
42.997 4
42.999 3
43.002 4
43.004 4
43.006 4
43.008 4
43.010 5
43.012 4
43.015 5
43.017 5
43.019 5
43.021 5
43.023 5
43.025 5
43.027 5
43.030 5
43.032 4
43.034 5
43.036 5
43.038 5
43.040 5
43.043 5
43.045 5
43.047 4
43.049 4
43.051 3
43.053 3
43.056 4
43.058 3
43.060 4
43.062 3
43.064 3
43.066 3
43.069 3
43.071 2
43.073 2
43.075 2
43.077 2
43.079 2
43.081 2
43.084 2
43.086 2
43.088 2
43.090 2
43.092 1
43.094 1
43.097 0
43.099 1
43.101 1
43.103 0
43.105 1
43.107 1
43.110 1
43.112 1
43.114 1
43.116 1
43.118 2
43.120 2
43.122 2
43.125 2
43.127 2
43.129 2
43.131 2
43.133 2
43.135 2
43.138 2
43.140 2
43.142 1
43.144 1
43.146 1
43.148 1
43.151 1
43.153 2
43.155 2
43.157 2
43.159 2
43.161 2
43.164 3
43.166 3
43.168 3
43.170 2
43.172 3
43.174 3
43.176 3
43.179 3
43.181 2
43.183 3
43.185 3
43.187 2
43.189 2
43.192 2
43.194 2
43.196 2
43.198 2
43.200 1
43.202 2
43.205 2
43.207 2
43.209 2
43.211 2
43.213 2
43.215 2
43.218 2
43.220 2
43.222 2
43.224 1
43.226 2
43.228 2
43.230 1
43.233 1
43.235 1
43.237 1
43.239 0
43.241 1
43.243 1
43.246 1
43.248 1
43.250 1
43.252 1
43.254 2
43.256 2
43.259 2
43.261 2
43.263 2
43.265 2
43.267 3
43.269 3
43.272 3
43.274 3
43.276 3
43.278 3
43.280 3
43.282 3
43.284 3
43.287 4
43.289 4
43.291 4
43.293 4
43.295 5
43.297 4
43.300 5
43.302 5
43.304 5
43.306 4
43.308 4
43.310 4
43.313 4
43.315 4
43.317 5
43.319 5
43.321 5
43.323 4
43.326 4
43.328 4
43.330 4
43.332 4
43.334 4
43.336 4
43.339 4
43.341 4
43.343 3
43.345 3
43.347 4
43.349 3
43.351 3
43.354 4
43.356 3
43.358 3
43.360 3
43.362 3
43.364 3
43.367 3
43.369 2
43.371 3
43.373 3
43.375 2
43.377 2
43.380 3
43.382 2
43.384 2
43.386 2
43.388 2
43.390 2
43.393 2
43.395 2
43.397 2
43.399 1
43.401 1
43.403 1
43.406 2
43.408 2
43.410 3
43.412 3
43.414 3
43.416 3
43.419 3
43.421 3
43.423 3
43.425 3
43.427 3
43.429 3
43.431 2
43.434 3
43.436 2
43.438 2
43.440 2
43.442 3
43.444 2
43.447 3
43.449 2
43.451 3
43.453 3
43.455 3
43.457 3
43.460 2
43.462 2
43.464 2
43.466 3
43.468 3
43.470 3
43.473 3
43.475 2
43.477 2
43.479 2
43.481 2
43.483 2
43.486 2
43.488 3
43.490 2
43.492 2
43.494 3
43.496 3
43.499 3
43.501 3
43.503 3
43.505 3
43.507 3
43.509 3
43.511 2
43.514 3
43.516 2
43.518 2
43.520 2
43.522 1
43.524 1
43.527 1
43.529 1
43.531 1
43.533 1
43.535 1
43.537 1
43.540 1
43.542 2
43.544 1
43.546 1
43.548 1
43.550 1
43.553 1
43.555 1
43.557 1
43.559 1
43.561 2
43.563 2
43.566 3
43.568 3
43.570 3
43.572 4
43.574 4
43.576 4
43.579 5
43.581 5
43.583 5
43.585 5
43.587 4
43.589 4
43.592 5
43.594 5
43.596 4
43.598 4
43.600 4
43.602 4
43.605 4
43.607 4
43.609 4
43.611 4
43.613 3
43.615 3
43.618 3
43.620 3
43.622 3
43.624 4
43.626 3
43.628 3
43.631 3
43.633 3
43.635 3
43.637 3
43.639 2
43.641 1
43.643 1
43.646 1
43.648 1
43.650 2
43.652 2
43.654 2
43.656 2
43.659 3
43.661 3
43.663 4
43.665 4
43.667 4
43.669 4
43.672 4
43.674 4
43.676 4
43.678 3
43.680 2
43.682 2
43.685 2
43.687 2
43.689 2
43.691 2
43.693 2
43.695 1
43.698 1
43.700 1
43.702 1
43.704 2
43.706 1
43.708 1
43.711 1
43.713 1
43.715 1
43.717 2
43.719 2
43.721 2
43.724 2
43.726 1
43.728 1
43.730 0
43.732 0
43.734 0
43.737 -0
43.739 0
43.741 0
43.743 1
43.745 1
43.747 2
43.750 3
43.752 2
43.754 3
43.756 3
43.758 3
43.760 3
43.763 4
43.765 4
43.767 4
43.769 3
43.771 3
43.773 3
43.776 3
43.778 3
43.780 3
43.782 3
43.784 3
43.786 3
43.789 3
43.791 3
43.793 2
43.795 2
43.797 3
43.799 3
43.802 4
43.804 3
43.806 3
43.808 3
43.810 3
43.812 2
43.815 3
43.817 2
43.819 2
43.821 2
43.823 1
43.825 1
43.828 1
43.830 1
43.832 1
43.834 0
43.836 1
43.838 1
43.841 1
43.843 1
43.845 1
43.847 2
43.849 1
43.851 1
43.854 1
43.856 1
43.858 1
43.860 2
43.862 2
43.864 2
43.867 1
43.869 0
43.871 1
43.873 1
43.875 1
43.877 1
43.880 2
43.882 1
43.884 2
43.886 2
43.888 2
43.890 3
43.893 3
43.895 3
43.897 3
43.899 3
43.901 3
43.903 3
43.906 2
43.908 2
43.910 2
43.912 3
43.914 2
43.916 2
43.919 2
43.921 2
43.923 2
43.925 3
43.927 2
43.929 2
43.932 2
43.934 2
43.936 2
43.938 3
43.940 3
43.942 3
43.945 4
43.947 3
43.949 3
43.951 3
43.953 3
43.955 3
43.958 3
43.960 3
43.962 3
43.964 3
43.966 2
43.968 2
43.971 3
43.973 2
43.975 2
43.977 3
43.979 2
43.981 2
43.984 2
43.986 1
43.988 1
43.990 1
43.992 -0
43.994 0
43.997 0
43.999 -1
44.001 -1
44.003 -1
44.005 -1
44.007 -1
44.010 -1
44.012 -0
44.014 -1
44.016 -0
44.018 -1
44.020 -1
44.023 -0
44.025 -0
44.027 0
44.029 1
44.031 1
44.033 1
44.036 1
44.038 1
44.040 1
44.042 1
44.044 0
44.047 1
44.049 1
44.051 1
44.053 1
44.055 1
44.057 1
44.060 2
44.062 2
44.064 1
44.066 2
44.068 2
44.070 2
44.073 1
44.075 1
44.077 1
44.079 1
44.081 1
44.083 1
44.086 0
44.088 1
44.090 -0
44.092 -0
44.094 1
44.096 0
44.099 1
44.101 2
44.103 1
44.105 2
44.107 2
44.109 2
44.112 3
44.114 3
44.116 3
44.118 2
44.120 2
44.122 2
44.125 2
44.127 2
44.129 2
44.131 1
44.133 2
44.135 2
44.138 1
44.140 1
44.142 0
44.144 0
44.146 1
44.148 -0
44.151 0
44.153 1
44.155 -0
44.157 -0
44.159 -0
44.161 -1
44.164 -1
44.166 -1
44.168 -2
44.170 -2
44.172 -2
44.175 -2
44.177 -2
44.179 -2
44.181 -2
44.183 -2
44.185 -2
44.188 -2
44.190 -2
44.192 -2
44.194 -2
44.196 -1
44.198 -1
44.201 -1
44.203 -1
44.205 -1
44.207 -0
44.209 -0
44.211 0
44.214 -0
44.216 -0
44.218 0
44.220 1
44.222 1
44.224 2
44.227 2
44.229 3
44.231 3
44.233 4
44.235 4
44.237 4
44.240 3
44.242 3
44.244 3
44.246 3
44.248 3
44.250 4
44.253 4
44.255 4
44.257 4
44.259 4
44.261 3
44.264 3
44.266 3
44.268 3
44.270 3
44.272 4
44.274 4
44.277 4
44.279 4
44.281 3
44.283 3
44.285 2
44.287 2
44.290 1
44.292 1
44.294 1
44.296 1
44.298 1
44.300 1
44.303 0
44.305 -0
44.307 -0
44.309 -0
44.311 -1
44.313 -1
44.316 -1
44.318 -1
44.320 -1
44.322 -1
44.324 -1
44.326 -1
44.329 -1
44.331 -1
44.333 -1
44.335 -1
44.337 -1
44.340 -1
44.342 1
44.344 1
44.346 1
44.348 2
44.350 2
44.353 2
44.355 1
44.357 1
44.359 1
44.361 1
44.363 2
44.366 2
44.368 2
44.370 2
44.372 2
44.374 2
44.376 1
44.379 1
44.381 1
44.383 1
44.385 2
44.387 2
44.389 2
44.392 2
44.394 2
44.396 2
44.398 1
44.400 1
44.403 1
44.405 2
44.407 1
44.409 1
44.411 1
44.413 1
44.416 1
44.418 2
44.420 2
44.422 2
44.424 2
44.426 2
44.429 2
44.431 3
44.433 4
44.435 4
44.437 4
44.439 3
44.442 3
44.444 3
44.446 3
44.448 2
44.450 2
44.452 2
44.455 1
44.457 1
44.459 2
44.461 2
44.463 2
44.466 2
44.468 2
44.470 2
44.472 2
44.474 2
44.476 2
44.479 3
44.481 3
44.483 3
44.485 3
44.487 2
44.489 3
44.492 3
44.494 2
44.496 3
44.498 3
44.500 3
44.502 3
44.505 4
44.507 3
44.509 3
44.511 4
44.513 4
44.516 4
44.518 4
44.520 3
44.522 3
44.524 4
44.526 4
44.529 4
44.531 5
44.533 5
44.535 5
44.537 5
44.539 5
44.542 6
44.544 6
44.546 5
44.548 5
44.550 6
44.552 6
44.555 6
44.557 6
44.559 6
44.561 5
44.563 5
44.566 5
44.568 4
44.570 4
44.572 4
44.574 3
44.576 4
44.579 3
44.581 3
44.583 3
44.585 2
44.587 2
44.589 1
44.592 1
44.594 1
44.596 1
44.598 0
44.600 0
44.602 -0
44.605 -1
44.607 -1
44.609 -1
44.611 -2
44.613 -2
44.616 -2
44.618 -2
44.620 -2
44.622 -2
44.624 -1
44.626 -1
44.629 -0
44.631 0
44.633 1
44.635 0
44.637 0
44.639 0
44.642 0
44.644 1
44.646 1
44.648 2
44.650 2
44.652 2
44.655 2
44.657 2
44.659 2
44.661 2
44.663 2
44.666 3
44.668 3
44.670 2
44.672 3
44.674 3
44.676 3
44.679 3
44.681 3
44.683 3
44.685 3
44.687 4
44.689 3
44.692 3
44.694 4
44.696 3
44.698 3
44.700 3
44.703 3
44.705 2
44.707 2
44.709 2
44.711 1
44.713 2
44.716 1
44.718 2
44.720 1
44.722 1
44.724 2
44.726 1
44.729 1
44.731 1
44.733 1
44.735 0
44.737 1
44.740 0
44.742 0
44.744 1
44.746 1
44.748 0
44.750 -0
44.753 -0
44.755 -1
44.757 -1
44.759 -1
44.761 -1
44.763 0
44.766 1
44.768 0
44.770 1
44.772 2
44.774 2
44.777 1
44.779 2
44.781 3
44.783 3
44.785 3
44.787 2
44.790 3
44.792 2
44.794 2
44.796 3
44.798 2
44.800 2
44.803 2
44.805 2
44.807 2
44.809 1
44.811 1
44.814 1
44.816 2
44.818 2
44.820 1
44.822 1
44.824 2
44.827 1
44.829 1
44.831 1
44.833 0
44.835 -0
44.837 -0
44.840 -1
44.842 -1
44.844 -0
44.846 -0
44.848 -0
44.851 -0
44.853 -0
44.855 0
44.857 1
44.859 1
44.861 0
44.864 1
44.866 1
44.868 1
44.870 2
44.872 1
44.874 1
44.877 2
44.879 2
44.881 2
44.883 1
44.885 1
44.888 2
44.890 2
44.892 1
44.894 2
44.896 3
44.898 2
44.901 3
44.903 2
44.905 2
44.907 2
44.909 3
44.911 4
44.914 4
44.916 4
44.918 4
44.920 3
44.922 4
44.925 4
44.927 4
44.929 5
44.931 4
44.933 4
44.935 4
44.938 4
44.940 4
44.942 5
44.944 4
44.946 4
44.949 4
44.951 4
44.953 4
44.955 3
44.957 3
44.959 3
44.962 3
44.964 3
44.966 3
44.968 3
44.970 2
44.972 2
44.975 2
44.977 2
44.979 2
44.981 1
44.983 1
44.986 2
44.988 1
44.990 1
44.992 1
44.994 2
44.996 1
44.999 1
45.001 1
45.003 1
45.005 2
45.007 2
45.010 2
45.012 2
45.014 2
45.016 2
45.018 2
45.020 2
45.023 2
45.025 2
45.027 2
45.029 2
45.031 2
45.033 2
45.036 2
45.038 2
45.040 2
45.042 2
45.044 2
45.047 2
45.049 1
45.051 1
45.053 1
45.055 1
45.057 1
45.060 2
45.062 1
45.064 1
45.066 1
45.068 1
45.071 1
45.073 1
45.075 1
45.077 1
45.079 1
45.081 1
45.084 1
45.086 1
45.088 1
45.090 1
45.092 1
45.095 0
45.097 0
45.099 1
45.101 1
45.103 1
45.105 1
45.108 1
45.110 1
45.112 1
45.114 1
45.116 1
45.118 1
45.121 0
45.123 0
45.125 2
45.127 1
45.129 2
45.132 2
45.134 1
45.136 1
45.138 1
45.140 1
45.142 1
45.145 1
45.147 1
45.149 1
45.151 1
45.153 1
45.156 2
45.158 2
45.160 2
45.162 2
45.164 2
45.166 2
45.169 2
45.171 3
45.173 2
45.175 2
45.177 2
45.180 3
45.182 2
45.184 2
45.186 1
45.188 2
45.190 2
45.193 2
45.195 2
45.197 3
45.199 3
45.201 3
45.204 3
45.206 2
45.208 3
45.210 2
45.212 2
45.214 2
45.217 2
45.219 2
45.221 2
45.223 3
45.225 2
45.228 2
45.230 2
45.232 1
45.234 2
45.236 2
45.238 2
45.241 2
45.243 3
45.245 3
45.247 3
45.249 3
45.252 3
45.254 4
45.256 4
45.258 4
45.260 5
45.262 4
45.265 4
45.267 4
45.269 4
45.271 3
45.273 2
45.276 3
45.278 2
45.280 2
45.282 2
45.284 1
45.286 2
45.289 2
45.291 2
45.293 2
45.295 2
45.297 2
45.300 2
45.302 2
45.304 2
45.306 2
45.308 2
45.310 2
45.313 2
45.315 2
45.317 1
45.319 1
45.321 1
45.324 0
45.326 0
45.328 1
45.330 1
45.332 1
45.334 1
45.337 0
45.339 0
45.341 1
45.343 0
45.345 1
45.348 1
45.350 1
45.352 1
45.354 1
45.356 1
45.358 0
45.361 0
45.363 -0
45.365 -0
45.367 0
45.369 -1
45.372 -1
45.374 0
45.376 1
45.378 1
45.380 1
45.382 1
45.385 1
45.387 2
45.389 2
45.391 2
45.393 3
45.396 3
45.398 3
45.400 3
45.402 3
45.404 3
45.406 4
45.409 4
45.411 4
45.413 4
45.415 4
45.417 4
45.420 5
45.422 5
45.424 5
45.426 5
45.428 5
45.430 5
45.433 5
45.435 5
45.437 5
45.439 6
45.441 5
45.444 5
45.446 5
45.448 4
45.450 4
45.452 3
45.454 3
45.457 3
45.459 3
45.461 4
45.463 3
45.465 3
45.468 3
45.470 3
45.472 4
45.474 4
45.476 3
45.478 3
45.481 3
45.483 3
45.485 3
45.487 2
45.489 3
45.492 2
45.494 2
45.496 2
45.498 3
45.500 2
45.503 3
45.505 3
45.507 2
45.509 2
45.511 2
45.513 2
45.516 1
45.518 2
45.520 2
45.522 2
45.524 2
45.527 1
45.529 2
45.531 2
45.533 1
45.535 1
45.537 1
45.540 1
45.542 0
45.544 1
45.546 1
45.548 1
45.551 1
45.553 1
45.555 2
45.557 2
45.559 1
45.561 1
45.564 1
45.566 2
45.568 2
45.570 3
45.572 2
45.575 2
45.577 2
45.579 2
45.581 2
45.583 2
45.586 2
45.588 2
45.590 1
45.592 1
45.594 1
45.596 1
45.599 1
45.601 1
45.603 1
45.605 1
45.607 1
45.610 1
45.612 1
45.614 1
45.616 1
45.618 1
45.620 1
45.623 2
45.625 2
45.627 2
45.629 3
45.631 2
45.634 3
45.636 4
45.638 4
45.640 4
45.642 4
45.645 4
45.647 4
45.649 4
45.651 4
45.653 5
45.655 5
45.658 5
45.660 5
45.662 5
45.664 5
45.666 5
45.669 5
45.671 4
45.673 3
45.675 2
45.677 2
45.679 2
45.682 2
45.684 1
45.686 1
45.688 1
45.690 1
45.693 1
45.695 1
45.697 1
45.699 1
45.701 1
45.704 1
45.706 1
45.708 1
45.710 0
45.712 0
45.714 1
45.717 1
45.719 1
45.721 2
45.723 2
45.725 2
45.728 2
45.730 2
45.732 2
45.734 3
45.736 2
45.739 2
45.741 3
45.743 3
45.745 3
45.747 3
45.749 4
45.752 4
45.754 4
45.756 4
45.758 4
45.760 4
45.763 4
45.765 5
45.767 4
45.769 4
45.771 4
45.773 4
45.776 4
45.778 5
45.780 4
45.782 4
45.784 4
45.787 4
45.789 3
45.791 3
45.793 2
45.795 2
45.798 2
45.800 2
45.802 2
45.804 1
45.806 1
45.808 1
45.811 0
45.813 1
45.815 0
45.817 0
45.819 0
45.822 0
45.824 -0
45.826 -0
45.828 -1
45.830 -2
45.833 -2
45.835 -2
45.837 -1
45.839 -1
45.841 -1
45.843 -1
45.846 -0
45.848 -1
45.850 -0
45.852 0
45.854 0
45.857 1
45.859 1
45.861 1
45.863 2
45.865 1
45.868 1
45.870 2
45.872 2
45.874 2
45.876 2
45.878 2
45.881 1
45.883 2
45.885 2
45.887 2
45.889 3
45.892 3
45.894 3
45.896 3
45.898 3
45.900 3
45.903 4
45.905 3
45.907 4
45.909 3
45.911 4
45.913 3
45.916 3
45.918 3
45.920 2
45.922 2
45.924 2
45.927 2
45.929 2
45.931 2
45.933 2
45.935 3
45.938 3
45.940 2
45.942 3
45.944 2
45.946 2
45.949 3
45.951 3
45.953 3
45.955 3
45.957 4
45.959 3
45.962 3
45.964 3
45.966 3
45.968 3
45.970 4
45.973 4
45.975 3
45.977 3
45.979 3
45.981 4
45.984 4
45.986 4
45.988 4
45.990 4
45.992 4
45.994 4
45.997 4
45.999 3
46.001 4
46.003 4
46.005 4
46.008 3
46.010 3
46.012 3
46.014 3
46.016 3
46.019 2
46.021 3
46.023 3
46.025 3
46.027 2
46.030 2
46.032 2
46.034 2
46.036 2
46.038 1
46.040 1
46.043 1
46.045 1
46.047 1
46.049 1
46.051 1
46.054 2
46.056 2
46.058 1
46.060 1
46.062 1
46.065 1
46.067 1
46.069 1
46.071 1
46.073 1
46.075 1
46.078 1
46.080 2
46.082 3
46.084 3
46.086 3
46.089 3
46.091 3
46.093 3
46.095 3
46.097 3
46.100 3
46.102 3
46.104 4
46.106 4
46.108 4
46.111 4
46.113 4
46.115 4
46.117 3
46.119 4
46.121 4
46.124 4
46.126 4
46.128 4
46.130 4
46.132 4
46.135 5
46.137 4
46.139 4
46.141 5
46.143 4
46.146 4
46.148 4
46.150 4
46.152 4
46.154 4
46.157 4
46.159 4
46.161 4
46.163 4
46.165 4
46.167 5
46.170 5
46.172 5
46.174 5
46.176 4
46.178 4
46.181 4
46.183 4
46.185 4
46.187 3
46.189 2
46.192 2
46.194 2
46.196 2
46.198 1
46.200 1
46.203 0
46.205 0
46.207 -0
46.209 -0
46.211 -0
46.213 -0
46.216 -0
46.218 -0
46.220 1
46.222 0
46.224 1
46.227 1
46.229 1
46.231 0
46.233 -0
46.235 0
46.238 -0
46.240 -0
46.242 -0
46.244 0
46.246 1
46.249 1
46.251 1
46.253 1
46.255 1
46.257 1
46.260 1
46.262 1
46.264 0
46.266 1
46.268 1
46.270 2
46.273 1
46.275 1
46.277 1
46.279 2
46.281 2
46.284 2
46.286 2
46.288 2
46.290 2
46.292 2
46.295 2
46.297 2
46.299 2
46.301 2
46.303 3
46.306 3
46.308 3
46.310 4
46.312 5
46.314 5
46.317 5
46.319 6
46.321 5
46.323 5
46.325 5
46.327 4
46.330 5
46.332 4
46.334 5
46.336 5
46.338 4
46.341 4
46.343 5
46.345 5
46.347 4
46.349 4
46.352 4
46.354 3
46.356 3
46.358 3
46.360 3
46.363 3
46.365 3
46.367 3
46.369 2
46.371 3
46.374 2
46.376 2
46.378 2
46.380 2
46.382 2
46.384 2
46.387 2
46.389 2
46.391 2
46.393 2
46.395 2
46.398 2
46.400 2
46.402 2
46.404 3
46.406 3
46.409 3
46.411 4
46.413 3
46.415 3
46.417 3
46.420 2
46.422 2
46.424 2
46.426 2
46.428 2
46.431 2
46.433 2
46.435 2
46.437 2
46.439 2
46.442 2
46.444 2
46.446 2
46.448 1
46.450 1
46.452 1
46.455 1
46.457 1
46.459 0
46.461 0
46.463 0
46.466 1
46.468 0
46.470 0
46.472 0
46.474 1
46.477 1
46.479 0
46.481 1
46.483 1
46.485 -0
46.488 -0
46.490 -0
46.492 -1
46.494 -1
46.496 0
46.499 0
46.501 1
46.503 1
46.505 2
46.507 2
46.510 2
46.512 2
46.514 2
46.516 2
46.518 2
46.520 2
46.523 2
46.525 2
46.527 2
46.529 2
46.531 2
46.534 2
46.536 3
46.538 3
46.540 3
46.542 3
46.545 3
46.547 3
46.549 4
46.551 3
46.553 3
46.556 3
46.558 2
46.560 3
46.562 3
46.564 3
46.567 3
46.569 3
46.571 3
46.573 3
46.575 3
46.578 2
46.580 1
46.582 2
46.584 1
46.586 1
46.589 1
46.591 2
46.593 2
46.595 3
46.597 3
46.600 3
46.602 3
46.604 3
46.606 2
46.608 2
46.610 2
46.613 3
46.615 2
46.617 2
46.619 2
46.621 3
46.624 2
46.626 2
46.628 2
46.630 2
46.632 2
46.635 2
46.637 2
46.639 2
46.641 2
46.643 2
46.646 2
46.648 1
46.650 1
46.652 1
46.654 1
46.657 1
46.659 2
46.661 2
46.663 2
46.665 2
46.668 2
46.670 1
46.672 1
46.674 2
46.676 2
46.679 1
46.681 2
46.683 2
46.685 2
46.687 3
46.690 3
46.692 3
46.694 3
46.696 2
46.698 2
46.701 2
46.703 2
46.705 1
46.707 2
46.709 1
46.712 1
46.714 1
46.716 -0
46.718 -1
46.720 -0
46.722 -0
46.725 -1
46.727 -0
46.729 -1
46.731 0
46.733 -0
46.736 -0
46.738 -0
46.740 -0
46.742 -1
46.744 -0
46.747 0
46.749 0
46.751 1
46.753 2
46.755 2
46.758 2
46.760 2
46.762 1
46.764 2
46.766 2
46.769 2
46.771 2
46.773 3
46.775 3
46.777 3
46.780 3
46.782 3
46.784 3
46.786 3
46.788 3
46.791 3
46.793 3
46.795 2
46.797 1
46.799 2
46.802 2
46.804 1
46.806 1
46.808 0
46.810 0
46.813 0
46.815 0
46.817 -0
46.819 0
46.821 0
46.824 -0
46.826 -0
46.828 -1
46.830 -0
46.832 -0
46.835 -1
46.837 -1
46.839 -1
46.841 -1
46.843 -1
46.846 -0
46.848 -1
46.850 -1
46.852 -1
46.854 -1
46.857 -1
46.859 -1
46.861 -1
46.863 -1
46.865 -1
46.868 -1
46.870 -0
46.872 0
46.874 1
46.876 1
46.878 2
46.881 1
46.883 2
46.885 2
46.887 2
46.889 2
46.892 2
46.894 2
46.896 3
46.898 3
46.900 3
46.903 4
46.905 4
46.907 4
46.909 3
46.911 4
46.914 4
46.916 4
46.918 4
46.920 3
46.922 3
46.925 3
46.927 3
46.929 3
46.931 4
46.933 3
46.936 2
46.938 2
46.940 1
46.942 1
46.944 1
46.947 1
46.949 0
46.951 1
46.953 0
46.955 0
46.958 -0
46.960 -0
46.962 -0
46.964 0
46.966 -0
46.969 0
46.971 1
46.973 1
46.975 1
46.977 0
46.980 0
46.982 0
46.984 1
46.986 1
46.988 1
46.991 2
46.993 1
46.995 2
46.997 2
46.999 1
47.002 2
47.004 2
47.006 1
47.008 1
47.010 1
47.013 2
47.015 1
47.017 1
47.019 1
47.021 1
47.024 1
47.026 2
47.028 2
47.030 1
47.032 0
47.035 0
47.037 -0
47.039 -0
47.041 0
47.043 1
47.046 0
47.048 0
47.050 0
47.052 0
47.054 0
47.057 0
47.059 0
47.061 1
47.063 1
47.065 1
47.068 1
47.070 2
47.072 2
47.074 3
47.076 3
47.079 2
47.081 3
47.083 3
47.085 3
47.087 3
47.090 4
47.092 4
47.094 4
47.096 4
47.098 3
47.101 3
47.103 3
47.105 3
47.107 3
47.109 4
47.112 4
47.114 4
47.116 4
47.118 4
47.120 4
47.123 4
47.125 3
47.127 3
47.129 3
47.131 3
47.134 2
47.136 3
47.138 2
47.140 2
47.142 2
47.145 2
47.147 1
47.149 2
47.151 1
47.153 1
47.156 1
47.158 0
47.160 -1
47.162 -1
47.164 -1
47.167 -1
47.169 -1
47.171 -2
47.173 -2
47.175 -2
47.178 -3
47.180 -3
47.182 -2
47.184 -2
47.186 -2
47.189 -1
47.191 -1
47.193 -1
47.195 -0
47.197 -0
47.200 0
47.202 1
47.204 2
47.206 3
47.208 3
47.211 3
47.213 3
47.215 4
47.217 4
47.219 4
47.222 4
47.224 4
47.226 5
47.228 5
47.230 5
47.233 5
47.235 5
47.237 6
47.239 6
47.242 6
47.244 5
47.246 5
47.248 5
47.250 5
47.253 4
47.255 4
47.257 3
47.259 3
47.261 3
47.264 3
47.266 3
47.268 3
47.270 3
47.272 2
47.275 2
47.277 2
47.279 2
47.281 2
47.283 2
47.286 2
47.288 3
47.290 3
47.292 3
47.294 3
47.297 2
47.299 2
47.301 2
47.303 2
47.305 2
47.308 2
47.310 2
47.312 2
47.314 3
47.316 2
47.319 2
47.321 2
47.323 2
47.325 2
47.327 3
47.330 2
47.332 3
47.334 3
47.336 2
47.338 3
47.341 2
47.343 2
47.345 1
47.347 1
47.349 2
47.352 1
47.354 2
47.356 2
47.358 2
47.360 2
47.363 2
47.365 3
47.367 2
47.369 2
47.371 2
47.374 3
47.376 3
47.378 3
47.380 3
47.382 3
47.385 3
47.387 3
47.389 3
47.391 2
47.393 3
47.396 3
47.398 3
47.400 3
47.402 3
47.405 3
47.407 4
47.409 4
47.411 4
47.413 4
47.416 4
47.418 4
47.420 4
47.422 4
47.424 5
47.427 5
47.429 5
47.431 5
47.433 5
47.435 4
47.438 4
47.440 4
47.442 3
47.444 3
47.446 3
47.449 3
47.451 3
47.453 3
47.455 2
47.457 2
47.460 2
47.462 2
47.464 2
47.466 2
47.468 1
47.471 1
47.473 0
47.475 0
47.477 0
47.479 -0
47.482 -1
47.484 -1
47.486 -1
47.488 -1
47.490 -1
47.493 -1
47.495 -1
47.497 -1
47.499 0
47.501 0
47.504 1
47.506 1
47.508 2
47.510 2
47.513 2
47.515 2
47.517 2
47.519 3
47.521 3
47.524 3
47.526 4
47.528 4
47.530 4
47.532 5
47.535 5
47.537 5
47.539 5
47.541 4
47.543 4
47.546 4
47.548 4
47.550 4
47.552 4
47.554 3
47.557 3
47.559 3
47.561 2
47.563 2
47.565 2
47.568 1
47.570 1
47.572 1
47.574 1
47.576 2
47.579 2
47.581 1
47.583 1
47.585 1
47.587 0
47.590 0
47.592 1
47.594 1
47.596 1
47.599 1
47.601 1
47.603 1
47.605 2
47.607 1
47.610 2
47.612 2
47.614 2
47.616 2
47.618 3
47.621 3
47.623 3
47.625 4
47.627 3
47.629 3
47.632 3
47.634 3
47.636 3
47.638 3
47.640 3
47.643 3
47.645 3
47.647 3
47.649 3
47.651 3
47.654 2
47.656 2
47.658 2
47.660 2
47.662 2
47.665 2
47.667 2
47.669 3
47.671 3
47.674 3
47.676 2
47.678 2
47.680 1
47.682 1
47.685 1
47.687 1
47.689 1
47.691 2
47.693 2
47.696 2
47.698 2
47.700 2
47.702 1
47.704 1
47.707 1
47.709 1
47.711 1
47.713 0
47.715 -0
47.718 -1
47.720 -1
47.722 -0
47.724 -0
47.726 -0
47.729 -0
47.731 0
47.733 -0
47.735 0
47.737 1
47.740 0
47.742 1
47.744 1
47.746 1
47.749 1
47.751 1
47.753 0
47.755 1
47.757 2
47.760 2
47.762 2
47.764 3
47.766 3
47.768 4
47.771 4
47.773 4
47.775 4
47.777 4
47.779 4
47.782 5
47.784 5
47.786 5
47.788 6
47.790 5
47.793 5
47.795 5
47.797 5
47.799 5
47.802 4
47.804 3
47.806 3
47.808 2
47.810 2
47.813 2
47.815 1
47.817 1
47.819 1
47.821 1
47.824 1
47.826 1
47.828 0
47.830 0
47.832 -0
47.835 -0
47.837 -0
47.839 -1
47.841 -1
47.843 -1
47.846 -2
47.848 -2
47.850 -2
47.852 -2
47.855 -1
47.857 -1
47.859 -1
47.861 -1
47.863 -1
47.866 -0
47.868 0
47.870 0
47.872 0
47.874 0
47.877 1
47.879 1
47.881 1
47.883 2
47.885 2
47.888 2
47.890 2
47.892 2
47.894 3
47.896 3
47.899 3
47.901 3
47.903 3
47.905 3
47.908 4
47.910 4
47.912 4
47.914 4
47.916 4
47.919 5
47.921 5
47.923 5
47.925 5
47.927 5
47.930 5
47.932 5
47.934 4
47.936 4
47.938 3
47.941 4
47.943 4
47.945 3
47.947 3
47.949 3
47.952 3
47.954 3
47.956 3
47.958 2
47.961 2
47.963 2
47.965 2
47.967 2
47.969 3
47.972 2
47.974 2
47.976 2
47.978 2
47.980 2
47.983 3
47.985 2
47.987 3
47.989 3
47.991 2
47.994 2
47.996 3
47.998 3
48.000 3
48.003 3
48.005 3
48.007 3
48.009 3
48.011 3
48.014 2
48.016 3
48.018 2
48.020 2
48.022 2
48.025 1
48.027 0
48.029 0
48.031 0
48.033 1
48.036 0
48.038 0
48.040 -0
48.042 0
48.044 -0
48.047 -1
48.049 -1
48.051 -1
48.053 -2
48.056 -2
48.058 -2
48.060 -2
48.062 -2
48.064 -2
48.067 -1
48.069 -1
48.071 -1
48.073 -1
48.075 -1
48.078 -1
48.080 -1
48.082 -1
48.084 -2
48.086 -1
48.089 -0
48.091 -1
48.093 -1
48.095 -0
48.098 0
48.100 1
48.102 1
48.104 1
48.106 1
48.109 2
48.111 1
48.113 1
48.115 1
48.117 1
48.120 1
48.122 1
48.124 1
48.126 2
48.128 2
48.131 2
48.133 2
48.135 2
48.137 2
48.140 2
48.142 2
48.144 2
48.146 2
48.148 2
48.151 2
48.153 2
48.155 2
48.157 2
48.159 2
48.162 3
48.164 2
48.166 2
48.168 2
48.171 2
48.173 2
48.175 2
48.177 2
48.179 2
48.182 1
48.184 1
48.186 1
48.188 2
48.190 2
48.193 1
48.195 2
48.197 2
48.199 1
48.201 1
48.204 1
48.206 1
48.208 1
48.210 0
48.213 -0
48.215 -0
48.217 -0
48.219 -1
48.221 -1
48.224 -1
48.226 -1
48.228 -2
48.230 -2
48.232 -2
48.235 -2
48.237 -2
48.239 -1
48.241 -1
48.243 -1
48.246 -1
48.248 -1
48.250 -1
48.252 -1
48.255 -0
48.257 -0
48.259 0
48.261 1
48.263 0
48.266 0
48.268 1
48.270 1
48.272 2
48.274 1
48.277 2
48.279 2
48.281 2
48.283 2
48.286 2
48.288 3
48.290 3
48.292 3
48.294 3
48.297 2
48.299 2
48.301 2
48.303 2
48.305 3
48.308 2
48.310 2
48.312 2
48.314 2
48.317 1
48.319 1
48.321 1
48.323 1
48.325 1
48.328 1
48.330 1
48.332 1
48.334 2
48.336 2
48.339 2
48.341 2
48.343 2
48.345 2
48.347 2
48.350 2
48.352 2
48.354 2
48.356 2
48.359 3
48.361 3
48.363 3
48.365 3
48.367 4
48.370 4
48.372 4
48.374 5
48.376 4
48.378 5
48.381 5
48.383 5
48.385 5
48.387 4
48.390 4
48.392 4
48.394 4
48.396 3
48.398 4
48.401 4
48.403 3
48.405 3
48.407 2
48.409 2
48.412 2
48.414 2
48.416 2
48.418 2
48.421 2
48.423 2
48.425 2
48.427 2
48.429 1
48.432 1
48.434 2
48.436 1
48.438 1
48.440 1
48.443 1
48.445 0
48.447 0
48.449 1
48.452 1
48.454 1
48.456 2
48.458 2
48.460 2
48.463 2
48.465 2
48.467 2
48.469 3
48.471 3
48.474 4
48.476 4
48.478 3
48.480 3
48.483 2
48.485 2
48.487 2
48.489 2
48.491 2
48.494 2
48.496 2
48.498 2
48.500 2
48.502 1
48.505 1
48.507 1
48.509 1
48.511 1
48.514 2
48.516 2
48.518 1
48.520 1
48.522 1
48.525 1
48.527 2
48.529 1
48.531 2
48.533 2
48.536 2
48.538 1
48.540 2
48.542 1
48.545 1
48.547 1
48.549 1
48.551 1
48.553 1
48.556 1
48.558 1
48.560 0
48.562 0
48.564 0
48.567 0
48.569 0
48.571 1
48.573 1
48.576 1
48.578 1
48.580 0
48.582 0
48.584 1
48.587 0
48.589 0
48.591 0
48.593 1
48.596 1
48.598 1
48.600 1
48.602 1
48.604 1
48.607 2
48.609 2
48.611 3
48.613 4
48.615 3
48.618 3
48.620 4
48.622 5
48.624 5
48.627 5
48.629 4
48.631 5
48.633 4
48.635 4
48.638 4
48.640 4
48.642 4
48.644 3
48.646 3
48.649 3
48.651 2
48.653 2
48.655 1
48.658 1
48.660 1
48.662 1
48.664 1
48.666 1
48.669 -0
48.671 -0
48.673 -0
48.675 -0
48.678 -0
48.680 -1
48.682 -1
48.684 -0
48.686 -0
48.689 0
48.691 0
48.693 0
48.695 0
48.697 -0
48.700 -0
48.702 -1
48.704 -1
48.706 -1
48.709 -1
48.711 -1
48.713 -1
48.715 -1
48.717 -1
48.720 -1
48.722 -1
48.724 -1
48.726 -1
48.729 -2
48.731 -1
48.733 -1
48.735 -1
48.737 -1
48.740 -1
48.742 -1
48.744 -1
48.746 -1
48.748 -1
48.751 -1
48.753 -1
48.755 -1
48.757 -1
48.760 -1
48.762 -1
48.764 -0
48.766 -1
48.768 -1
48.771 -1
48.773 1
48.775 -0
48.777 1
48.780 1
48.782 1
48.784 1
48.786 2
48.788 1
48.791 2
48.793 2
48.795 2
48.797 2
48.799 3
48.802 2
48.804 3
48.806 3
48.808 3
48.811 3
48.813 3
48.815 3
48.817 3
48.819 3
48.822 3
48.824 3
48.826 3
48.828 3
48.831 3
48.833 3
48.835 3
48.837 3
48.839 2
48.842 2
48.844 1
48.846 1
48.848 1
48.850 0
48.853 0
48.855 -1
48.857 -1
48.859 -2
48.862 -2
48.864 -2
48.866 -2
48.868 -2
48.870 -2
48.873 -2
48.875 -2
48.877 -3
48.879 -2
48.882 -3
48.884 -1
48.886 -1
48.888 -1
48.890 -0
48.893 1
48.895 1
48.897 1
48.899 1
48.902 1
48.904 1
48.906 2
48.908 2
48.910 2
48.913 3
48.915 3
48.917 3
48.919 3
48.921 3
48.924 3
48.926 4
48.928 3
48.930 4
48.933 4
48.935 4
48.937 3
48.939 2
48.941 2
48.944 2
48.946 2
48.948 2
48.950 2
48.953 2
48.955 1
48.957 1
48.959 1
48.961 0
48.964 0
48.966 1
48.968 -0
48.970 -0
48.973 -0
48.975 -0
48.977 0
48.979 1
48.981 1
48.984 2
48.986 2
48.988 2
48.990 2
48.992 3
48.995 3
48.997 4
48.999 4
49.001 4
49.004 4
49.006 4
49.008 4
49.010 4
49.012 4
49.015 4
49.017 3
49.019 3
49.021 3
49.024 3
49.026 3
49.028 2
49.030 2
49.032 2
49.035 1
49.037 1
49.039 1
49.041 0
49.044 0
49.046 -0
49.048 -0
49.050 -0
49.052 -1
49.055 -1
49.057 -1
49.059 -1
49.061 -1
49.064 -2
49.066 -1
49.068 -1
49.070 -1
49.072 -0
49.075 1
49.077 1
49.079 2
49.081 2
49.084 2
49.086 3
49.088 3
49.090 3
49.092 3
49.095 4
49.097 4
49.099 4
49.101 3
49.104 3
49.106 3
49.108 3
49.110 3
49.112 4
49.115 3
49.117 3
49.119 4
49.121 3
49.124 4
49.126 4
49.128 3
49.130 4
49.132 4
49.135 3
49.137 4
49.139 4
49.141 4
49.143 4
49.146 4
49.148 4
49.150 4
49.152 5
49.155 4
49.157 3
49.159 3
49.161 3
49.163 3
49.166 3
49.168 3
49.170 3
49.172 3
49.175 3
49.177 3
49.179 3
49.181 2
49.183 2
49.186 2
49.188 1
49.190 1
49.192 1
49.195 0
49.197 1
49.199 1
49.201 0
49.203 1
49.206 1
49.208 1
49.210 2
49.212 2
49.215 2
49.217 2
49.219 2
49.221 2
49.223 2
49.226 3
49.228 2
49.230 3
49.232 3
49.235 3
49.237 3
49.239 4
49.241 4
49.243 4
49.246 4
49.248 4
49.250 4
49.252 4
49.255 3
49.257 3
49.259 3
49.261 3
49.263 3
49.266 3
49.268 3
49.270 2
49.272 2
49.275 2
49.277 2
49.279 2
49.281 1
49.283 1
49.286 1
49.288 1
49.290 0
49.292 0
49.295 0
49.297 1
49.299 1
49.301 1
49.303 1
49.306 2
49.308 1
49.310 2
49.312 2
49.315 1
49.317 1
49.319 1
49.321 1
49.324 1
49.326 1
49.328 1
49.330 1
49.332 1
49.335 1
49.337 2
49.339 2
49.341 2
49.344 2
49.346 1
49.348 2
49.350 2
49.352 2
49.355 2
49.357 2
49.359 3
49.361 2
49.364 2
49.366 3
49.368 2
49.370 2
49.372 2
49.375 2
49.377 3
49.379 2
49.381 3
49.384 3
49.386 3
49.388 3
49.390 4
49.392 3
49.395 4
49.397 4
49.399 5
49.401 4
49.404 5
49.406 5
49.408 4
49.410 4
49.412 4
49.415 4
49.417 4
49.419 4
49.421 3
49.424 3
49.426 3
49.428 3
49.430 3
49.432 3
49.435 3
49.437 3
49.439 3
49.441 3
49.444 3
49.446 3
49.448 2
49.450 2
49.452 2
49.455 2
49.457 2
49.459 2
49.461 1
49.464 1
49.466 1
49.468 1
49.470 1
49.473 2
49.475 2
49.477 2
49.479 3
49.481 3
49.484 3
49.486 3
49.488 3
49.490 3
49.493 3
49.495 3
49.497 3
49.499 4
49.501 3
49.504 4
49.506 4
49.508 4
49.510 4
49.513 3
49.515 2
49.517 3
49.519 2
49.521 2
49.524 2
49.526 3
49.528 3
49.530 3
49.533 3
49.535 3
49.537 3
49.539 3
49.541 3
49.544 3
49.546 3
49.548 2
49.550 2
49.553 2
49.555 2
49.557 1
49.559 2
49.562 2
49.564 2
49.566 2
49.568 2
49.570 3
49.573 3
49.575 3
49.577 4
49.579 3
49.582 3
49.584 3
49.586 3
49.588 3
49.590 2
49.593 3
49.595 3
49.597 3
49.599 3
49.602 3
49.604 3
49.606 2
49.608 1
49.610 1
49.613 1
49.615 1
49.617 1
49.619 1
49.622 1
49.624 0
49.626 0
49.628 -0
49.631 -0
49.633 -1
49.635 -1
49.637 -1
49.639 -2
49.642 -2
49.644 -2
49.646 -2
49.648 -2
49.651 -2
49.653 -2
49.655 -1
49.657 -1
49.659 -1
49.662 -1
49.664 -1
49.666 -1
49.668 -1
49.671 -1
49.673 -0
49.675 -0
49.677 -0
49.680 -0
49.682 -0
49.684 0
49.686 1
49.688 0
49.691 0
49.693 0
49.695 -0
49.697 0
49.700 -0
49.702 -0
49.704 0
49.706 1
49.708 1
49.711 2
49.713 3
49.715 2
49.717 2
49.720 2
49.722 2
49.724 2
49.726 2
49.729 2
49.731 2
49.733 2
49.735 2
49.737 2
49.740 2
49.742 2
49.744 3
49.746 3
49.749 3
49.751 3
49.753 3
49.755 4
49.757 3
49.760 3
49.762 2
49.764 2
49.766 2
49.769 2
49.771 2
49.773 2
49.775 1
49.778 2
49.780 1
49.782 1
49.784 2
49.786 2
49.789 1
49.791 1
49.793 1
49.795 2
49.798 2
49.800 3
49.802 3
49.804 3
49.806 3
49.809 4
49.811 4
49.813 4
49.815 5
49.818 5
49.820 6
49.822 5
49.824 6
49.827 6
49.829 6
49.831 6
49.833 6
49.835 6
49.838 6
49.840 7
49.842 6
49.844 6
49.847 6
49.849 6
49.851 6
49.853 6
49.855 5
49.858 5
49.860 4
49.862 4
49.864 4
49.867 3
49.869 2
49.871 2
49.873 2
49.876 1
49.878 1
49.880 1
49.882 -0
49.884 0
49.887 0
49.889 0
49.891 0
49.893 0
49.896 0
49.898 0
49.900 -0
49.902 -0
49.905 -0
49.907 0
49.909 -0
49.911 1
49.913 1
49.916 1
49.918 2
49.920 2
49.922 2
49.925 2
49.927 2
49.929 2
49.931 2
49.934 2
49.936 2
49.938 2
49.940 1
49.942 0
49.945 1
49.947 1
49.949 1
49.951 1
49.954 2
49.956 2
49.958 3
49.960 2
49.962 1
49.965 1
49.967 1
49.969 0
49.971 1
49.974 1
49.976 1
49.978 0
49.980 1
49.983 0
49.985 1
49.987 1
49.989 1
49.991 2
49.994 2
49.996 1
49.998 2
50.000 2
50.003 2
50.005 2
50.007 2
50.009 2
50.012 3
50.014 3
50.016 3
50.018 4
50.020 4
50.023 4
50.025 4
50.027 4
50.029 3
50.032 3
50.034 3
50.036 4
50.038 3
50.041 4
50.043 3
50.045 4
50.047 4
50.049 4
50.052 4
50.054 4
50.056 4
50.058 4
50.061 4
50.063 3
50.065 3
50.067 3
50.070 3
50.072 3
50.074 2
50.076 2
50.078 2
50.081 2
50.083 2
50.085 1
50.087 2
50.090 2
50.092 3
50.094 3
50.096 3
50.099 3
50.101 4
50.103 4
50.105 4
50.107 4
50.110 4
50.112 4
50.114 4
50.116 5
50.119 4
50.121 4
50.123 4
50.125 4
50.128 4
50.130 3
50.132 3
50.134 3
50.136 4
50.139 3
50.141 3
50.143 3
50.145 2
50.148 3
50.150 2
50.152 2
50.154 2
50.157 1
50.159 1
50.161 1
50.163 0
50.165 -0
50.168 -0
50.170 -1
50.172 -1
50.174 -1
50.177 -1
50.179 -0
50.181 -0
50.183 -0
50.186 0
50.188 0
50.190 -0
50.192 0
50.195 1
50.197 1
50.199 2
50.201 2
50.203 3
50.206 3
50.208 3
50.210 3
50.212 3
50.215 3
50.217 3
50.219 3
50.221 2
50.224 2
50.226 2
50.228 2
50.230 2
50.232 2
50.235 3
50.237 2
50.239 3
50.241 3
50.244 3
50.246 3
50.248 2
50.250 2
50.253 2
50.255 3
50.257 2
50.259 2
50.261 2
50.264 2
50.266 2
50.268 2
50.270 2
50.273 2
50.275 2
50.277 1
50.279 1
50.282 1
50.284 1
50.286 2
50.288 2
50.291 2
50.293 2
50.295 3
50.297 2
50.299 2
50.302 3
50.304 2
50.306 2
50.308 2
50.311 1
50.313 1
50.315 2
50.317 1
50.320 2
50.322 1
50.324 1
50.326 2
50.328 2
50.331 2
50.333 2
50.335 2
50.337 2
50.340 2
50.342 3
50.344 3
50.346 3
50.349 3
50.351 3
50.353 3
50.355 4
50.358 3
50.360 3
50.362 3
50.364 3
50.366 3
50.369 3
50.371 3
50.373 3
50.375 3
50.378 2
50.380 3
50.382 4
50.384 4
50.387 4
50.389 4
50.391 4
50.393 4
50.395 4
50.398 4
50.400 5
50.402 5
50.404 4
50.407 4
50.409 4
50.411 4
50.413 5
50.416 5
50.418 5
50.420 5
50.422 5
50.425 5
50.427 6
50.429 6
50.431 5
50.433 5
50.436 5
50.438 5
50.440 5
50.442 5
50.445 4
50.447 4
50.449 3
50.451 3
50.454 3
50.456 2
50.458 2
50.460 2
50.463 2
50.465 1
50.467 1
50.469 2
50.471 2
50.474 2
50.476 1
50.478 2
50.480 2
50.483 2
50.485 2
50.487 2
50.489 2
50.492 2
50.494 2
50.496 3
50.498 3
50.501 4
50.503 3
50.505 3
50.507 3
50.509 3
50.512 3
50.514 4
50.516 5
50.518 5
50.521 4
50.523 4
50.525 5
50.527 5
50.530 5
50.532 5
50.534 5
50.536 4
50.539 4
50.541 4
50.543 4
50.545 4
50.547 3
50.550 3
50.552 3
50.554 3
50.556 3
50.559 2
50.561 3
50.563 2
50.565 2
50.568 2
50.570 3
50.572 3
50.574 2
50.577 2
50.579 2
50.581 3
50.583 2
50.585 2
50.588 3
50.590 3
50.592 3
50.594 3
50.597 3
50.599 3
50.601 3
50.603 3
50.606 3
50.608 3
50.610 3
50.612 3
50.615 3
50.617 3
50.619 3
50.621 3
50.623 3
50.626 2
50.628 2
50.630 1
50.632 1
50.635 1
50.637 1
50.639 1
50.641 0
50.644 1
50.646 1
50.648 0
50.650 0
50.653 -0
50.655 -1
50.657 -1
50.659 -1
50.662 -1
50.664 -1
50.666 -1
50.668 -0
50.670 0
50.673 -1
50.675 -0
50.677 0
50.679 1
50.682 1
50.684 0
50.686 1
50.688 1
50.691 1
50.693 1
50.695 0
50.697 0
50.700 0
50.702 1
50.704 1
50.706 1
50.708 1
50.711 1
50.713 1
50.715 1
50.717 1
50.720 1
50.722 1
50.724 1
50.726 0
50.729 0
50.731 0
50.733 1
50.735 1
50.738 1
50.740 2
50.742 2
50.744 2
50.747 1
50.749 2
50.751 1
50.753 1
50.755 1
50.758 1
50.760 2
50.762 2
50.764 2
50.767 2
50.769 3
50.771 3
50.773 3
50.776 3
50.778 4
50.780 3
50.782 4
50.785 4
50.787 3
50.789 3
50.791 3
50.794 3
50.796 3
50.798 3
50.800 3
50.802 3
50.805 4
50.807 3
50.809 3
50.811 3
50.814 3
50.816 2
50.818 2
50.820 2
50.823 2
50.825 2
50.827 1
50.829 1
50.832 1
50.834 1
50.836 1
50.838 1
50.841 0
50.843 1
50.845 1
50.847 0
50.849 1
50.852 1
50.854 1
50.856 1
50.858 2
50.861 2
50.863 3
50.865 3
50.867 3
50.870 3
50.872 3
50.874 3
50.876 3
50.879 3
50.881 3
50.883 3
50.885 3
50.888 3
50.890 3
50.892 4
50.894 4
50.896 4
50.899 4
50.901 3
50.903 4
50.905 4
50.908 3
50.910 2
50.912 3
50.914 2
50.917 2
50.919 3
50.921 2
50.923 2
50.926 2
50.928 1
50.930 1
50.932 1
50.935 1
50.937 1
50.939 1
50.941 1
50.944 1
50.946 1
50.948 1
50.950 0
50.952 1
50.955 2
50.957 3
50.959 3
50.961 2
50.964 2
50.966 2
50.968 2
50.970 2
50.973 3
50.975 3
50.977 3
50.979 3
50.982 4
50.984 5
50.986 4
50.988 4
50.991 5
50.993 5
50.995 4
50.997 4
51.000 4
51.002 4
51.004 4
51.006 5
51.008 4
51.011 4
51.013 4
51.015 5
51.017 4
51.020 4
51.022 4
51.024 4
51.026 3
51.029 3
51.031 3
51.033 3
51.035 2
51.038 1
51.040 1
51.042 1
51.044 1
51.047 1
51.049 1
51.051 1
51.053 1
51.056 1
51.058 0
51.060 0
51.062 -1
51.064 -1
51.067 -1
51.069 -1
51.071 -1
51.073 -1
51.076 -1
51.078 -0
51.080 -0
51.082 -0
51.085 0
51.087 -0
51.089 -1
51.091 -1
51.094 -1
51.096 -0
51.098 -0
51.100 0
51.103 0
51.105 1
51.107 1
51.109 1
51.112 1
51.114 2
51.116 2
51.118 2
51.121 1
51.123 1
51.125 1
51.127 1
51.129 1
51.132 1
51.134 1
51.136 0
51.138 1
51.141 1
51.143 1
51.145 1
51.147 1
51.150 1
51.152 1
51.154 1
51.156 0
51.159 0
51.161 1
51.163 0
51.165 -0
51.168 0
51.170 0
51.172 1
51.174 1
51.177 2
51.179 2
51.181 2
51.183 3
51.186 3
51.188 3
51.190 3
51.192 4
51.195 4
51.197 4
51.199 4
51.201 4
51.203 4
51.206 4
51.208 4
51.210 4
51.212 3
51.215 3
51.217 3
51.219 3
51.221 3
51.224 3
51.226 3
51.228 3
51.230 3
51.233 3
51.235 3
51.237 2
51.239 2
51.242 3
51.244 1
51.246 2
51.248 2
51.251 2
51.253 2
51.255 2
51.257 2
51.260 2
51.262 2
51.264 2
51.266 2
51.269 1
51.271 1
51.273 1
51.275 2
51.277 2
51.280 2
51.282 2
51.284 2
51.286 2
51.289 2
51.291 1
51.293 1
51.295 1
51.298 0
51.300 0
51.302 1
51.304 0
51.307 1
51.309 1
51.311 0
51.313 1
51.316 1
51.318 1
51.320 2
51.322 3
51.325 3
51.327 3
51.329 3
51.331 3
51.334 3
51.336 3
51.338 3
51.340 3
51.343 3
51.345 3
51.347 3
51.349 3
51.352 3
51.354 4
51.356 4
51.358 3
51.360 3
51.363 3
51.365 2
51.367 2
51.369 2
51.372 2
51.374 2
51.376 2
51.378 2
51.381 2
51.383 2
51.385 2
51.387 2
51.390 2
51.392 2
51.394 2
51.396 2
51.399 2
51.401 2
51.403 3
51.405 3
51.408 2
51.410 2
51.412 2
51.414 3
51.417 3
51.419 4
51.421 4
51.423 5
51.426 5
51.428 5
51.430 5
51.432 5
51.435 6
51.437 6
51.439 6
51.441 6
51.444 7
51.446 6
51.448 7
51.450 6
51.453 6
51.455 6
51.457 7
51.459 6
51.461 6
51.464 6
51.466 6
51.468 6
51.470 6
51.473 6
51.475 6
51.477 6
51.479 5
51.482 5
51.484 5
51.486 5
51.488 5
51.491 4
51.493 3
51.495 4
51.497 3
51.500 3
51.502 3
51.504 3
51.506 3
51.509 3
51.511 3
51.513 3
51.515 3
51.518 4
51.520 4
51.522 4
51.524 4
51.527 4
51.529 3
51.531 3
51.533 2
51.536 3
51.538 3
51.540 2
51.542 2
51.545 2
51.547 1
51.549 2
51.551 2
51.554 1
51.556 1
51.558 2
51.560 1
51.563 1
51.565 2
51.567 1
51.569 1
51.572 2
51.574 2
51.576 2
51.578 2
51.580 1
51.583 1
51.585 1
51.587 1
51.589 2
51.592 2
51.594 2
51.596 3
51.598 3
51.601 3
51.603 4
51.605 5
51.607 5
51.610 5
51.612 5
51.614 5
51.616 5
51.619 6
51.621 5
51.623 5
51.625 5
51.628 4
51.630 4
51.632 4
51.634 4
51.637 4
51.639 4
51.641 3
51.643 3
51.646 3
51.648 2
51.650 2
51.652 3
51.655 1
51.657 2
51.659 2
51.661 2
51.664 1
51.666 1
51.668 1
51.670 1
51.673 1
51.675 0
51.677 -0
51.679 -0
51.682 -0
51.684 -0
51.686 -0
51.688 -1
51.691 -1
51.693 -0
51.695 -1
51.697 -0
51.700 -0
51.702 -1
51.704 -1
51.706 -0
51.709 -0
51.711 -0
51.713 -1
51.715 -1
51.718 -1
51.720 -0
51.722 -1
51.724 -1
51.727 -0
51.729 -1
51.731 0
51.733 1
51.736 0
51.738 0
51.740 0
51.742 -0
51.745 0
51.747 -0
51.749 0
51.751 1
51.754 1
51.756 1
51.758 1
51.760 2
51.762 1
51.765 2
51.767 1
51.769 2
51.771 2
51.774 2
51.776 1
51.778 1
51.780 2
51.783 1
51.785 1
51.787 1
51.789 1
51.792 1
51.794 0
51.796 1
51.798 0
51.801 0
51.803 -1
51.805 -0
51.807 -0
51.810 -0
51.812 -0
51.814 -0
51.816 -1
51.819 0
51.821 0
51.823 0
51.825 0
51.828 0
51.830 -0
51.832 0
51.834 1
51.837 1
51.839 1
51.841 1
51.843 1
51.846 1
51.848 1
51.850 0
51.852 1
51.855 1
51.857 1
51.859 1
51.861 1
51.864 1
51.866 1
51.868 1
51.870 1
51.873 1
51.875 0
51.877 -0
51.879 -0
51.882 0
51.884 -0
51.886 -0
51.888 0
51.891 0
51.893 0
51.895 1
51.897 0
51.900 1
51.902 1
51.904 0
51.906 1
51.909 1
51.911 1
51.913 1
51.915 1
51.918 1
51.920 1
51.922 2
51.924 1
51.927 2
51.929 2
51.931 2
51.933 2
51.936 3
51.938 3
51.940 2
51.942 2
51.945 2
51.947 2
51.949 3
51.951 3
51.954 4
51.956 4
51.958 4
51.960 4
51.963 4
51.965 3
51.967 4
51.969 3
51.972 2
51.974 3
51.976 3
51.978 3
51.981 3
51.983 3
51.985 3
51.987 4
51.990 4
51.992 4
51.994 4
51.996 4
51.999 4
52.001 4
52.003 4
52.005 4
52.008 4
52.010 4
52.012 4
52.014 4
52.017 4
52.019 4
52.021 4
52.023 5
52.026 5
52.028 5
52.030 6
52.032 6
52.035 6
52.037 5
52.039 5
52.041 4
52.044 5
52.046 5
52.048 5
52.050 5
52.053 4
52.055 4
52.057 3
52.059 3
52.062 3
52.064 2
52.066 2
52.068 1
52.071 1
52.073 0
52.075 1
52.077 2
52.080 1
52.082 1
52.084 2
52.086 1
52.089 1
52.091 2
52.093 1
52.095 2
52.098 2
52.100 2
52.102 2
52.104 2
52.107 2
52.109 2
52.111 2
52.113 2
52.116 2
52.118 2
52.120 3
52.122 3
52.125 3
52.127 3
52.129 3
52.131 3
52.134 3
52.136 2
52.138 2
52.140 1
52.143 1
52.145 1
52.147 1
52.149 1
52.152 1
52.154 0
52.156 0
52.158 0
52.161 -0
52.163 -0
52.165 0
52.167 0
52.170 1
52.172 1
52.174 1
52.177 2
52.179 3
52.181 2
52.183 3
52.186 3
52.188 3
52.190 4
52.192 4
52.195 5
52.197 5
52.199 5
52.201 4
52.204 4
52.206 5
52.208 5
52.210 5
52.213 5
52.215 4
52.217 5
52.219 5
52.222 5
52.224 5
52.226 5
52.228 5
52.231 4
52.233 4
52.235 4
52.237 4
52.240 4
52.242 3
52.244 2
52.246 2
52.249 1
52.251 1
52.253 1
52.255 0
52.258 0
52.260 0
52.262 -0
52.264 -0
52.267 0
52.269 0
52.271 0
52.273 1
52.276 -0
52.278 -0
52.280 1
52.282 1
52.285 1
52.287 2
52.289 2
52.291 2
52.294 3
52.296 3
52.298 3
52.300 3
52.303 2
52.305 3
52.307 3
52.309 3
52.312 3
52.314 3
52.316 3
52.318 4
52.321 4
52.323 4
52.325 4
52.327 4
52.330 4
52.332 4
52.334 4
52.336 4
52.339 4
52.341 4
52.343 4
52.345 3
52.348 3
52.350 2
52.352 2
52.354 2
52.357 1
52.359 1
52.361 1
52.364 0
52.366 0
52.368 0
52.370 0
52.373 -0
52.375 0
52.377 0
52.379 0
52.382 1
52.384 1
52.386 1
52.388 1
52.391 1
52.393 1
52.395 2
52.397 2
52.400 1
52.402 2
52.404 1
52.406 1
52.409 2
52.411 2
52.413 3
52.415 4
52.418 4
52.420 4
52.422 4
52.424 4
52.427 5
52.429 5
52.431 4
52.433 4
52.436 4
52.438 4
52.440 4
52.442 4
52.445 4
52.447 3
52.449 3
52.451 3
52.454 3
52.456 2
52.458 2
52.460 2
52.463 2
52.465 2
52.467 2
52.469 1
52.472 2
52.474 1
52.476 2
52.478 2
52.481 2
52.483 2
52.485 2
52.488 1
52.490 2
52.492 2
52.494 1
52.497 1
52.499 1
52.501 1
52.503 2
52.506 1
52.508 1
52.510 2
52.512 3
52.515 3
52.517 3
52.519 4
52.521 4
52.524 4
52.526 4
52.528 4
52.530 4
52.533 4
52.535 4
52.537 4
52.539 5
52.542 5
52.544 6
52.546 6
52.548 6
52.551 6
52.553 6
52.555 7
52.557 7
52.560 6
52.562 6
52.564 6
52.566 6
52.569 6
52.571 7
52.573 6
52.575 7
52.578 7
52.580 7
52.582 6
52.585 6
52.587 6
52.589 5
52.591 5
52.594 4
52.596 4
52.598 4
52.600 3
52.603 3
52.605 3
52.607 2
52.609 2
52.612 2
52.614 2
52.616 2
52.618 1
52.621 1
52.623 0
52.625 0
52.627 -0
52.630 -0
52.632 0
52.634 -1
52.636 0
52.639 -0
52.641 -0
52.643 0
52.645 0
52.648 0
52.650 0
52.652 0
52.654 -0
52.657 -0
52.659 -1
52.661 -1
52.663 -1
52.666 -0
52.668 -0
52.670 -0
52.673 1
52.675 0
52.677 1
52.679 1
52.682 1
52.684 1
52.686 1
52.688 1
52.691 1
52.693 1
52.695 2
52.697 2
52.700 2
52.702 2
52.704 3
52.706 3
52.709 3
52.711 3
52.713 3
52.715 3
52.718 4
52.720 4
52.722 3
52.724 3
52.727 3
52.729 3
52.731 3
52.733 4
52.736 4
52.738 4
52.740 4
52.742 3
52.745 4
52.747 4
52.749 3
52.752 3
52.754 2
52.756 2
52.758 2
52.761 2
52.763 1
52.765 2
52.767 1
52.770 1
52.772 2
52.774 2
52.776 2
52.779 2
52.781 2
52.783 2
52.785 2
52.788 2
52.790 1
52.792 1
52.794 1
52.797 2
52.799 2
52.801 1
52.803 0
52.806 1
52.808 2
52.810 1
52.812 1
52.815 1
52.817 1
52.819 1
52.822 1
52.824 0
52.826 1
52.828 1
52.831 1
52.833 1
52.835 1
52.837 2
52.840 2
52.842 1
52.844 2
52.846 2
52.849 2
52.851 2
52.853 2
52.855 3
52.858 2
52.860 3
52.862 3
52.864 3
52.867 3
52.869 4
52.871 4
52.873 4
52.876 5
52.878 4
52.880 4
52.883 5
52.885 3
52.887 3
52.889 4
52.892 3
52.894 3
52.896 3
52.898 2
52.901 2
52.903 1
52.905 1
52.907 1
52.910 1
52.912 0
52.914 -0
52.916 0
52.919 -1
52.921 -0
52.923 -0
52.925 -0
52.928 -1
52.930 -1
52.932 -1
52.934 -0
52.937 -0
52.939 -0
52.941 1
52.944 1
52.946 1
52.948 1
52.950 2
52.953 2
52.955 3
52.957 3
52.959 3
52.962 3
52.964 3
52.966 3
52.968 3
52.971 3
52.973 3
52.975 3
52.977 3
52.980 3
52.982 3
52.984 3
52.986 3
52.989 3
52.991 3
52.993 2
52.996 2
52.998 2
53.000 1
53.002 1
53.005 1
53.007 0
53.009 0
53.011 -0
53.014 -1
53.016 -1
53.018 -1
53.020 -2
53.023 -2
53.025 -2
53.027 -3
53.029 -3
53.032 -4
53.034 -4
53.036 -3
53.038 -2
53.041 -3
53.043 -2
53.045 -2
53.048 -2
53.050 -2
53.052 -1
53.054 -1
53.057 -0
53.059 -0
53.061 -1
53.063 0
53.066 1
53.068 1
53.070 1
53.072 2
53.075 2
53.077 3
53.079 4
53.081 4
53.084 5
53.086 5
53.088 4
53.090 4
53.093 4
53.095 4
53.097 5
53.100 4
53.102 4
53.104 4
53.106 4
53.109 3
53.111 3
53.113 4
53.115 3
53.118 3
53.120 2
53.122 2
53.124 2
53.127 2
53.129 2
53.131 2
53.133 2
53.136 2
53.138 2
53.140 2
53.142 2
53.145 1
53.147 2
53.149 2
53.152 3
53.154 2
53.156 2
53.158 3
53.161 3
53.163 3
53.165 3
53.167 4
53.170 4
53.172 4
53.174 4
53.176 4
53.179 4
53.181 4
53.183 4
53.185 4
53.188 4
53.190 2
53.192 2
53.195 3
53.197 2
53.199 2
53.201 2
53.204 1
53.206 1
53.208 1
53.210 1
53.213 2
53.215 2
53.217 2
53.219 1
53.222 2
53.224 1
53.226 2
53.228 1
53.231 1
53.233 1
53.235 1
53.237 0
53.240 0
53.242 1
53.244 1
53.247 1
53.249 1
53.251 0
53.253 0
53.256 0
53.258 -1
53.260 -1
53.262 0
53.265 1
53.267 1
53.269 2
53.271 2
53.274 2
53.276 2
53.278 2
53.280 3
53.283 4
53.285 4
53.287 4
53.290 5
53.292 4
53.294 4
53.296 5
53.299 5
53.301 5
53.303 5
53.305 4
53.308 5
53.310 5
53.312 5
53.314 5
53.317 5
53.319 5
53.321 5
53.323 5
53.326 5
53.328 5
53.330 5
53.333 5
53.335 5
53.337 4
53.339 4
53.342 4
53.344 4
53.346 3
53.348 3
53.351 3
53.353 3
53.355 3
53.357 3
53.360 3
53.362 3
53.364 3
53.367 3
53.369 3
53.371 3
53.373 3
53.376 3
53.378 3
53.380 2
53.382 2
53.385 3
53.387 2
53.389 2
53.391 2
53.394 2
53.396 2
53.398 2
53.400 2
53.403 2
53.405 2
53.407 1
53.410 1
53.412 2
53.414 2
53.416 2
53.419 2
53.421 3
53.423 3
53.425 3
53.428 3
53.430 3
53.432 3
53.434 3
53.437 3
53.439 3
53.441 3
53.443 3
53.446 3
53.448 3
53.450 4
53.453 3
53.455 3
53.457 3
53.459 3
53.462 2
53.464 1
53.466 1
53.468 1
53.471 2
53.473 2
53.475 1
53.477 1
53.480 2
53.482 1
53.484 1
53.487 2
53.489 2
53.491 2
53.493 3
53.496 3
53.498 3
53.500 3
53.502 4
53.505 4
53.507 4
53.509 3
53.511 3
53.514 4
53.516 4
53.518 4
53.521 4
53.523 3
53.525 3
53.527 3
53.530 3
53.532 3
53.534 2
53.536 2
53.539 3
53.541 3
53.543 2
53.545 2
53.548 2
53.550 2
53.552 2
53.555 1
53.557 0
53.559 -0
53.561 0
53.564 -0
53.566 -0
53.568 1
53.570 0
53.573 1
53.575 1
53.577 1
53.579 1
53.582 2
53.584 2
53.586 2
53.588 2
53.591 3
53.593 3
53.595 3
53.598 2
53.600 3
53.602 3
53.604 3
53.607 3
53.609 3
53.611 3
53.613 3
53.616 3
53.618 3
53.620 3
53.622 3
53.625 3
53.627 3
53.629 3
53.632 3
53.634 4
53.636 4
53.638 3
53.641 3
53.643 3
53.645 3
53.647 3
53.650 4
53.652 4
53.654 4
53.656 4
53.659 3
53.661 3
53.663 3
53.666 3
53.668 3
53.670 3
53.672 3
53.675 3
53.677 3
53.679 3
53.681 4
53.684 4
53.686 4
53.688 4
53.690 4
53.693 3
53.695 3
53.697 3
53.700 3
53.702 3
53.704 3
53.706 3
53.709 2
53.711 2
53.713 3
53.715 3
53.718 3
53.720 3
53.722 3
53.725 3
53.727 2
53.729 3
53.731 3
53.734 2
53.736 2
53.738 3
53.740 2
53.743 3
53.745 3
53.747 3
53.749 4
53.752 5
53.754 5
53.756 5
53.759 6
53.761 5
53.763 5
53.765 5
53.768 4
53.770 5
53.772 5
53.774 4
53.777 4
53.779 4
53.781 4
53.783 3
53.786 3
53.788 2
53.790 2
53.793 2
53.795 1
53.797 0
53.799 0
53.802 1
53.804 0
53.806 0
53.808 -1
53.811 -1
53.813 -1
53.815 -1
53.818 -1
53.820 -2
53.822 -2
53.824 -2
53.827 -2
53.829 -3
53.831 -3
53.833 -3
53.836 -3
53.838 -2
53.840 -1
53.842 -1
53.845 -1
53.847 -0
53.849 0
53.852 1
53.854 2
53.856 2
53.858 3
53.861 3
53.863 3
53.865 2
53.867 2
53.870 2
53.872 3
53.874 4
53.876 3
53.879 3
53.881 4
53.883 4
53.886 3
53.888 4
53.890 3
53.892 3
53.895 3
53.897 3
53.899 3
53.901 3
53.904 3
53.906 3
53.908 3
53.911 2
53.913 2
53.915 2
53.917 1
53.920 1
53.922 1
53.924 0
53.926 1
53.929 1
53.931 -0
53.933 -0
53.935 0
53.938 0
53.940 0
53.942 1
53.945 1
53.947 1
53.949 1
53.951 1
53.954 1
53.956 1
53.958 0
53.960 1
53.963 1
53.965 1
53.967 2
53.970 1
53.972 1
53.974 2
53.976 2
53.979 2
53.981 1
53.983 1
53.985 1
53.988 0
53.990 -0
53.992 -1
53.995 -1
53.997 -1
53.999 -1
54.001 -1
54.004 -1
54.006 -1
54.008 -1
54.010 -1
54.013 -1
54.015 -2
54.017 -2
54.019 -2
54.022 -2
54.024 -1
54.026 -1
54.029 -1
54.031 -0
54.033 -0
54.035 0
54.038 1
54.040 0
54.042 1
54.044 1
54.047 1
54.049 1
54.051 2
54.054 2
54.056 2
54.058 2
54.060 2
54.063 2
54.065 3
54.067 3
54.069 3
54.072 3
54.074 3
54.076 3
54.079 3
54.081 2
54.083 2
54.085 2
54.088 2
54.090 2
54.092 2
54.094 1
54.097 2
54.099 2
54.101 2
54.104 2
54.106 1
54.108 1
54.110 1
54.113 1
54.115 1
54.117 1
54.119 2
54.122 2
54.124 2
54.126 2
54.129 2
54.131 2
54.133 3
54.135 2
54.138 3
54.140 3
54.142 3
54.144 3
54.147 3
54.149 3
54.151 3
54.153 3
54.156 3
54.158 3
54.160 3
54.163 3
54.165 3
54.167 4
54.169 3
54.172 4
54.174 4
54.176 3
54.178 3
54.181 3
54.183 3
54.185 3
54.188 3
54.190 2
54.192 2
54.194 2
54.197 1
54.199 1
54.201 1
54.203 -0
54.206 -1
54.208 -1
54.210 -2
54.213 -2
54.215 -2
54.217 -3
54.219 -3
54.222 -3
54.224 -4
54.226 -3
54.228 -3
54.231 -4
54.233 -4
54.235 -3
54.238 -3
54.240 -3
54.242 -2
54.244 -2
54.247 -2
54.249 -1
54.251 -1
54.253 -1
54.256 -1
54.258 -1
54.260 -0
54.263 1
54.265 1
54.267 1
54.269 2
54.272 2
54.274 2
54.276 3
54.278 3
54.281 3
54.283 4
54.285 4
54.288 4
54.290 4
54.292 4
54.294 4
54.297 5
54.299 5
54.301 5
54.303 5
54.306 5
54.308 5
54.310 5
54.313 4
54.315 5
54.317 5
54.319 5
54.322 5
54.324 5
54.326 4
54.329 4
54.331 5
54.333 5
54.335 5
54.338 5
54.340 5
54.342 5
54.344 5
54.347 5
54.349 4
54.351 4
54.354 4
54.356 4
54.358 4
54.360 3
54.363 3
54.365 3
54.367 3
54.369 3
54.372 3
54.374 3
54.376 2
54.379 3
54.381 2
54.383 3
54.385 3
54.388 2
54.390 2
54.392 2
54.394 2
54.397 2
54.399 2
54.401 2
54.404 2
54.406 2
54.408 2
54.410 2
54.413 2
54.415 2
54.417 2
54.419 2
54.422 3
54.424 3
54.426 3
54.429 3
54.431 4
54.433 4
54.435 4
54.438 4
54.440 4
54.442 4
54.444 5
54.447 5
54.449 5
54.451 5
54.454 5
54.456 5
54.458 5
54.460 5
54.463 5
54.465 4
54.467 4
54.470 4
54.472 5
54.474 4
54.476 4
54.479 4
54.481 4
54.483 3
54.485 3
54.488 3
54.490 3
54.492 2
54.495 2
54.497 2
54.499 2
54.501 1
54.504 1
54.506 0
54.508 1
54.510 1
54.513 1
54.515 1
54.517 1
54.520 1
54.522 2
54.524 2
54.526 2
54.529 1
54.531 1
54.533 1
54.536 1
54.538 1
54.540 1
54.542 1
54.545 1
54.547 1
54.549 1
54.551 0
54.554 1
54.556 1
54.558 1
54.561 1
54.563 1
54.565 1
54.567 0
54.570 0
54.572 1
54.574 1
54.576 1
54.579 1
54.581 2
54.583 2
54.586 2
54.588 2
54.590 3
54.592 2
54.595 2
54.597 3
54.599 3
54.602 3
54.604 3
54.606 3
54.608 3
54.611 4
54.613 4
54.615 4
54.617 3
54.620 3
54.622 3
54.624 4
54.627 3
54.629 3
54.631 2
54.633 2
54.636 2
54.638 2
54.640 1
54.642 1
54.645 1
54.647 0
54.649 0
54.652 1
54.654 -0
54.656 -0
54.658 0
54.661 -0
54.663 -0
54.665 -1
54.668 -1
54.670 -1
54.672 -1
54.674 -0
54.677 -0
54.679 0
54.681 0
54.683 0
54.686 0
54.688 -0
54.690 0
54.693 1
54.695 0
54.697 1
54.699 1
54.702 1
54.704 1
54.706 1
54.709 0
54.711 0
54.713 0
54.715 0
54.718 -0
54.720 -0
54.722 -0
54.724 1
54.727 1
54.729 0
54.731 0
54.734 -0
54.736 -0
54.738 0
54.740 1
54.743 0
54.745 1
54.747 2
54.750 2
54.752 2
54.754 2
54.756 3
54.759 3
54.761 3
54.763 3
54.765 3
54.768 3
54.770 3
54.772 3
54.775 3
54.777 2
54.779 3
54.781 3
54.784 2
54.786 2
54.788 2
54.791 2
54.793 2
54.795 2
54.797 2
54.800 2
54.802 2
54.804 2
54.806 1
54.809 2
54.811 1
54.813 1
54.816 1
54.818 1
54.820 1
54.822 0
54.825 0
54.827 0
54.829 -0
54.832 -0
54.834 -0
54.836 0
54.838 -0
54.841 0
54.843 1
54.845 1
54.847 1
54.850 1
54.852 1
54.854 1
54.857 2
54.859 1
54.861 1
54.863 1
54.866 1
54.868 1
54.870 1
54.873 1
54.875 1
54.877 1
54.879 1
54.882 1
54.884 1
54.886 1
54.889 1
54.891 1
54.893 1
54.895 1
54.898 1
54.900 1
54.902 1
54.904 2
54.907 1
54.909 1
54.911 1
54.914 1
54.916 2
54.918 2
54.920 1
54.923 1
54.925 0
54.927 1
54.930 1
54.932 1
54.934 0
54.936 1
54.939 1
54.941 -0
54.943 -1
54.946 -0
54.948 -1
54.950 -1
54.952 -1
54.955 -1
54.957 -0
54.959 -0
54.961 -1
54.964 -1
54.966 -0
54.968 -0
54.971 -0
54.973 -1
54.975 -1
54.977 -0
54.980 -0
54.982 -1
54.984 -1
54.987 -1
54.989 -1
54.991 -1
54.993 -1
54.996 -1
54.998 -0
55.000 -0
55.003 -0
55.005 -0
55.007 0
55.009 0
55.012 1
55.014 1
55.016 1
55.018 1
55.021 2
55.023 1
55.025 1
55.028 1
55.030 1
55.032 1
55.034 1
55.037 0
55.039 -0
55.041 -0
55.044 -0
55.046 -1
55.048 -1
55.050 -1
55.053 -1
55.055 -1
55.057 -1
55.060 -1
55.062 -0
55.064 -1
55.066 -1
55.069 0
55.071 -1
55.073 -0
55.075 -0
55.078 0
55.080 0
55.082 0
55.085 -0
55.087 -0
55.089 0
55.091 -0
55.094 -0
55.096 1
55.098 0
55.101 0
55.103 0
55.105 0
55.107 0
55.110 1
55.112 0
55.114 1
55.117 2
55.119 1
55.121 1
55.123 1
55.126 1
55.128 1
55.130 1
55.133 1
55.135 1
55.137 1
55.139 1
55.142 1
55.144 1
55.146 1
55.148 2
55.151 2
55.153 2
55.155 2
55.158 3
55.160 3
55.162 3
55.164 3
55.167 2
55.169 3
55.171 3
55.174 2
55.176 3
55.178 3
55.180 3
55.183 2
55.185 2
55.187 2
55.190 2
55.192 2
55.194 2
55.196 1
55.199 1
55.201 1
55.203 1
55.206 1
55.208 0
55.210 1
55.212 1
55.215 1
55.217 1
55.219 1
55.222 1
55.224 1
55.226 1
55.228 1
55.231 1
55.233 1
55.235 0
55.238 1
55.240 1
55.242 0
55.244 1
55.247 1
55.249 1
55.251 1
55.253 2
55.256 1
55.258 2
55.260 1
55.263 1
55.265 1
55.267 1
55.269 -0
55.272 0
55.274 0
55.276 0
55.279 -0
55.281 0
55.283 -0
55.285 -0
55.288 0
55.290 -0
55.292 -0
55.295 0
55.297 0
55.299 1
55.301 1
55.304 1
55.306 1
55.308 1
55.311 1
55.313 2
55.315 2
55.317 1
55.320 2
55.322 2
55.324 2
55.327 2
55.329 3
55.331 3
55.333 3
55.336 3
55.338 3
55.340 3
55.343 3
55.345 3
55.347 3
55.349 3
55.352 2
55.354 2
55.356 2
55.359 2
55.361 2
55.363 2
55.365 1
55.368 1
55.370 1
55.372 2
55.375 2
55.377 2
55.379 1
55.381 1
55.384 1
55.386 1
55.388 1
55.391 1
55.393 1
55.395 1
55.397 1
55.400 1
55.402 1
55.404 1
55.406 0
55.409 1
55.411 1
55.413 0
55.416 1
55.418 1
55.420 -0
55.422 -0
55.425 0
55.427 1
55.429 1
55.432 1
55.434 1
55.436 1
55.438 2
55.441 1
55.443 1
55.445 1
55.448 2
55.450 2
55.452 2
55.454 1
55.457 2
55.459 2
55.461 3
55.464 3
55.466 3
55.468 2
55.470 3
55.473 3
55.475 3
55.477 2
55.480 2
55.482 2
55.484 2
55.486 2
55.489 2
55.491 2
55.493 2
55.496 2
55.498 2
55.500 3
55.502 2
55.505 2
55.507 2
55.509 2
55.512 2
55.514 2
55.516 1
55.518 1
55.521 1
55.523 1
55.525 1
55.528 2
55.530 2
55.532 2
55.534 2
55.537 3
55.539 3
55.541 3
55.544 3
55.546 3
55.548 4
55.550 3
55.553 4
55.555 3
55.557 3
55.560 3
55.562 4
55.564 3
55.566 3
55.569 3
55.571 2
55.573 2
55.576 3
55.578 2
55.580 2
55.582 2
55.585 3
55.587 3
55.589 4
55.592 3
55.594 3
55.596 4
55.598 4
55.601 5
55.603 4
55.605 4
55.608 4
55.610 4
55.612 4
55.614 3
55.617 4
55.619 4
55.621 3
55.624 4
55.626 4
55.628 4
55.630 4
55.633 3
55.635 3
55.637 3
55.640 3
55.642 3
55.644 3
55.646 3
55.649 3
55.651 4
55.653 3
55.656 2
55.658 2
55.660 2
55.662 2
55.665 2
55.667 2
55.669 1
55.672 2
55.674 2
55.676 2
55.678 2
55.681 1
55.683 1
55.685 1
55.688 1
55.690 1
55.692 2
55.695 1
55.697 1
55.699 1
55.701 1
55.704 0
55.706 1
55.708 -0
55.711 0
55.713 0
55.715 0
55.717 0
55.720 0
55.722 1
55.724 1
55.727 1
55.729 1
55.731 1
55.733 1
55.736 1
55.738 2
55.740 2
55.743 2
55.745 2
55.747 2
55.749 2
55.752 3
55.754 2
55.756 2
55.759 2
55.761 2
55.763 2
55.765 2
55.768 2
55.770 2
55.772 2
55.775 2
55.777 2
55.779 3
55.781 2
55.784 1
55.786 1
55.788 1
55.791 1
55.793 0
55.795 0
55.797 -0
55.800 -1
55.802 -0
55.804 -1
55.807 -1
55.809 -1
55.811 -1
55.813 -1
55.816 -1
55.818 -1
55.820 -1
55.823 -1
55.825 -2
55.827 -1
55.829 -1
55.832 -1
55.834 -2
55.836 -1
55.839 -2
55.841 -2
55.843 -1
55.846 -2
55.848 -1
55.850 -0
55.852 -1
55.855 -1
55.857 -0
55.859 -0
55.862 1
55.864 1
55.866 1
55.868 1
55.871 2
55.873 2
55.875 3
55.878 4
55.880 4
55.882 4
55.884 4
55.887 4
55.889 4
55.891 4
55.894 4
55.896 3
55.898 4
55.900 4
55.903 4
55.905 4
55.907 4
55.910 4
55.912 4
55.914 4
55.916 3
55.919 3
55.921 3
55.923 3
55.926 3
55.928 2
55.930 2
55.933 2
55.935 1
55.937 1
55.939 1
55.942 1
55.944 1
55.946 1
55.949 1
55.951 1
55.953 1
55.955 1
55.958 1
55.960 1
55.962 1
55.965 1
55.967 1
55.969 1
55.971 1
55.974 1
55.976 2
55.978 2
55.981 2
55.983 2
55.985 2
55.987 2
55.990 2
55.992 2
55.994 1
55.997 1
55.999 1
56.001 2
56.003 2
56.006 3
56.008 3
56.010 2
56.013 3
56.015 3
56.017 2
56.020 3
56.022 2
56.024 2
56.026 2
56.029 2
56.031 2
56.033 1
56.036 1
56.038 1
56.040 1
56.042 0
56.045 0
56.047 0
56.049 1
56.052 -0
56.054 -0
56.056 -1
56.058 -1
56.061 -1
56.063 -0
56.065 -1
56.068 -0
56.070 0
56.072 1
56.075 1
56.077 2
56.079 2
56.081 2
56.084 3
56.086 3
56.088 3
56.091 3
56.093 4
56.095 4
56.097 4
56.100 4
56.102 5
56.104 5
56.107 5
56.109 5
56.111 5
56.113 5
56.116 5
56.118 5
56.120 4
56.123 4
56.125 4
56.127 3
56.130 3
56.132 4
56.134 3
56.136 4
56.139 3
56.141 3
56.143 3
56.146 3
56.148 2
56.150 2
56.152 2
56.155 2
56.157 1
56.159 1
56.162 1
56.164 2
56.166 2
56.168 1
56.171 1
56.173 2
56.175 2
56.178 2
56.180 2
56.182 2
56.185 2
56.187 2
56.189 2
56.191 3
56.194 3
56.196 4
56.198 4
56.201 4
56.203 4
56.205 4
56.207 5
56.210 4
56.212 4
56.214 4
56.217 4
56.219 4
56.221 4
56.223 3
56.226 3
56.228 4
56.230 4
56.233 4
56.235 4
56.237 4
56.240 4
56.242 4
56.244 4
56.246 4
56.249 4
56.251 3
56.253 3
56.256 3
56.258 3
56.260 3
56.262 3
56.265 3
56.267 3
56.269 3
56.272 2
56.274 2
56.276 3
56.279 2
56.281 2
56.283 2
56.285 2
56.288 2
56.290 2
56.292 2
56.295 3
56.297 3
56.299 3
56.301 3
56.304 3
56.306 3
56.308 3
56.311 3
56.313 2
56.315 2
56.317 3
56.320 3
56.322 3
56.324 3
56.327 2
56.329 3
56.331 3
56.334 2
56.336 2
56.338 3
56.340 2
56.343 2
56.345 2
56.347 1
56.350 2
56.352 2
56.354 1
56.356 1
56.359 1
56.361 1
56.363 1
56.366 2
56.368 2
56.370 2
56.373 1
56.375 2
56.377 1
56.379 1
56.382 1
56.384 1
56.386 1
56.389 1
56.391 1
56.393 1
56.395 1
56.398 2
56.400 2
56.402 2
56.405 2
56.407 3
56.409 2
56.412 3
56.414 3
56.416 4
56.418 4
56.421 5
56.423 4
56.425 4
56.428 4
56.430 3
56.432 3
56.434 4
56.437 3
56.439 3
56.441 3
56.444 3
56.446 2
56.448 2
56.451 2
56.453 2
56.455 3
56.457 3
56.460 2
56.462 3
56.464 2
56.467 2
56.469 3
56.471 3
56.473 2
56.476 2
56.478 2
56.480 2
56.483 2
56.485 3
56.487 3
56.490 3
56.492 3
56.494 4
56.496 4
56.499 4
56.501 4
56.503 4
56.506 4
56.508 4
56.510 4
56.513 4
56.515 4
56.517 5
56.519 5
56.522 5
56.524 4
56.526 4
56.529 4
56.531 3
56.533 3
56.535 3
56.538 3
56.540 3
56.542 3
56.545 2
56.547 2
56.549 2
56.552 2
56.554 2
56.556 2
56.558 3
56.561 3
56.563 3
56.565 2
56.568 2
56.570 2
56.572 3
56.574 3
56.577 3
56.579 3
56.581 3
56.584 3
56.586 4
56.588 4
56.591 5
56.593 5
56.595 4
56.597 5
56.600 5
56.602 5
56.604 5
56.607 5
56.609 5
56.611 5
56.614 5
56.616 4
56.618 4
56.620 4
56.623 4
56.625 3
56.627 2
56.630 2
56.632 2
56.634 2
56.636 2
56.639 2
56.641 2
56.643 2
56.646 1
56.648 2
56.650 1
56.653 2
56.655 2
56.657 2
56.659 2
56.662 3
56.664 3
56.666 3
56.669 3
56.671 2
56.673 1
56.676 2
56.678 2
56.680 2
56.682 1
56.685 1
56.687 1
56.689 2
56.692 3
56.694 3
56.696 3
56.699 3
56.701 3
56.703 3
56.705 3
56.708 3
56.710 3
56.712 3
56.715 2
56.717 2
56.719 2
56.721 2
56.724 2
56.726 2
56.728 2
56.731 2
56.733 2
56.735 3
56.738 3
56.740 3
56.742 4
56.744 4
56.747 4
56.749 4
56.751 4
56.754 5
56.756 4
56.758 5
56.761 4
56.763 4
56.765 4
56.767 3
56.770 3
56.772 3
56.774 2
56.777 2
56.779 2
56.781 2
56.784 1
56.786 1
56.788 1
56.790 1
56.793 2
56.795 2
56.797 2
56.800 2
56.802 1
56.804 2
56.807 1
56.809 1
56.811 1
56.813 1
56.816 0
56.818 0
56.820 1
56.823 1
56.825 1
56.827 1
56.829 1
56.832 1
56.834 1
56.836 2
56.839 2
56.841 3
56.843 3
56.846 4
56.848 5
56.850 4
56.852 5
56.855 4
56.857 4
56.859 4
56.862 4
56.864 3
56.866 3
56.869 4
56.871 3
56.873 4
56.875 5
56.878 5
56.880 4
56.882 4
56.885 4
56.887 4
56.889 4
56.892 4
56.894 4
56.896 4
56.898 4
56.901 4
56.903 4
56.905 3
56.908 3
56.910 3
56.912 2
56.915 3
56.917 3
56.919 3
56.921 3
56.924 3
56.926 3
56.928 3
56.931 2
56.933 2
56.935 2
56.938 3
56.940 3
56.942 3
56.944 3
56.947 3
56.949 2
56.951 2
56.954 2
56.956 1
56.958 1
56.961 1
56.963 1
56.965 1
56.967 -0
56.970 0
56.972 1
56.974 0
56.977 1
56.979 1
56.981 2
56.984 2
56.986 1
56.988 1
56.990 2
56.993 2
56.995 2
56.997 1
57.000 1
57.002 1
57.004 2
57.007 2
57.009 1
57.011 1
57.013 1
57.016 0
57.018 1
57.020 1
57.023 1
57.025 1
57.027 1
57.030 1
57.032 1
57.034 1
57.036 1
57.039 1
57.041 1
57.043 2
57.046 1
57.048 1
57.050 1
57.053 1
57.055 1
57.057 1
57.059 1
57.062 1
57.064 1
57.066 1
57.069 1
57.071 2
57.073 2
57.076 3
57.078 4
57.080 4
57.082 5
57.085 4
57.087 5
57.089 5
57.092 4
57.094 5
57.096 5
57.099 4
57.101 4
57.103 4
57.105 4
57.108 3
57.110 3
57.112 2
57.115 2
57.117 2
57.119 2
57.122 2
57.124 1
57.126 1
57.128 0
57.131 0
57.133 0
57.135 1
57.138 1
57.140 0
57.142 0
57.145 -0
57.147 -0
57.149 -0
57.152 0
57.154 0
57.156 0
57.158 0
57.161 0
57.163 1
57.165 1
57.168 1
57.170 2
57.172 2
57.175 2
57.177 3
57.179 4
57.181 3
57.184 3
57.186 3
57.188 3
57.191 2
57.193 3
57.195 2
57.198 2
57.200 2
57.202 2
57.204 2
57.207 2
57.209 2
57.211 2
57.214 2
57.216 2
57.218 1
57.221 0
57.223 0
57.225 -1
57.227 -1
57.230 -1
57.232 -1
57.234 -1
57.237 -1
57.239 -1
57.241 -0
57.244 -1
57.246 -1
57.248 -1
57.251 -1
57.253 -0
57.255 -0
57.257 -0
57.260 0
57.262 0
57.264 -0
57.267 0
57.269 0
57.271 0
57.274 1
57.276 2
57.278 1
57.280 1
57.283 1
57.285 0
57.287 0
57.290 0
57.292 0
57.294 0
57.297 1
57.299 1
57.301 1
57.303 1
57.306 1
57.308 1
57.310 2
57.313 2
57.315 1
57.317 1
57.320 1
57.322 1
57.324 1
57.327 1
57.329 2
57.331 1
57.333 2
57.336 1
57.338 2
57.340 2
57.343 2
57.345 2
57.347 2
57.350 2
57.352 2
57.354 2
57.356 2
57.359 2
57.361 3
57.363 2
57.366 3
57.368 2
57.370 2
57.373 3
57.375 2
57.377 2
57.379 2
57.382 2
57.384 2
57.386 2
57.389 1
57.391 1
57.393 2
57.396 1
57.398 1
57.400 2
57.403 1
57.405 2
57.407 1
57.409 1
57.412 1
57.414 1
57.416 1
57.419 2
57.421 2
57.423 2
57.426 2
57.428 2
57.430 2
57.432 2
57.435 2
57.437 1
57.439 1
57.442 1
57.444 1
57.446 1
57.449 1
57.451 1
57.453 1
57.456 2
57.458 1
57.460 1
57.462 1
57.465 1
57.467 2
57.469 2
57.472 2
57.474 2
57.476 3
57.479 3
57.481 1
57.483 2
57.485 2
57.488 2
57.490 2
57.492 2
57.495 2
57.497 2
57.499 2
57.502 2
57.504 3
57.506 3
57.509 3
57.511 3
57.513 2
57.515 3
57.518 3
57.520 3
57.522 3
57.525 3
57.527 3
57.529 3
57.532 2
57.534 2
57.536 2
57.539 1
57.541 1
57.543 1
57.545 2
57.548 2
57.550 2
57.552 2
57.555 2
57.557 2
57.559 1
57.562 1
57.564 1
57.566 1
57.568 1
57.571 1
57.573 1
57.575 1
57.578 1
57.580 1
57.582 1
57.585 0
57.587 0
57.589 0
57.592 1
57.594 1
57.596 1
57.598 1
57.601 2
57.603 2
57.605 2
57.608 3
57.610 2
57.612 2
57.615 2
57.617 1
57.619 2
57.622 2
57.624 2
57.626 2
57.628 2
57.631 2
57.633 2
57.635 3
57.638 2
57.640 2
57.642 2
57.645 1
57.647 2
57.649 2
57.652 2
57.654 2
57.656 2
57.658 1
57.661 2
57.663 1
57.665 2
57.668 2
57.670 2
57.672 1
57.675 1
57.677 1
57.679 0
57.682 1
57.684 1
57.686 0
57.688 0
57.691 1
57.693 1
57.695 1
57.698 2
57.700 2
57.702 2
57.705 2
57.707 1
57.709 1
57.711 1
57.714 1
57.716 0
57.718 1
57.721 0
57.723 0
57.725 0
57.728 -0
57.730 -0
57.732 -1
57.735 -1
57.737 -1
57.739 -1
57.741 -1
57.744 -1
57.746 -1
57.748 -1
57.751 -1
57.753 -0
57.755 -0
57.758 0
57.760 1
57.762 1
57.765 1
57.767 2
57.769 1
57.771 2
57.774 2
57.776 1
57.778 1
57.781 2
57.783 1
57.785 1
57.788 2
57.790 2
57.792 2
57.795 3
57.797 3
57.799 3
57.801 3
57.804 3
57.806 3
57.808 3
57.811 3
57.813 2
57.815 2
57.818 2
57.820 2
57.822 3
57.825 2
57.827 2
57.829 2
57.832 2
57.834 2
57.836 2
57.838 2
57.841 2
57.843 2
57.845 2
57.848 2
57.850 2
57.852 2
57.855 2
57.857 3
57.859 3
57.862 3
57.864 3
57.866 3
57.868 3
57.871 3
57.873 3
57.875 2
57.878 2
57.880 1
57.882 1
57.885 1
57.887 1
57.889 0
57.892 1
57.894 1
57.896 1
57.898 1
57.901 1
57.903 0
57.905 0
57.908 -0
57.910 0
57.912 1
57.915 0
57.917 0
57.919 0
57.922 1
57.924 0
57.926 1
57.928 1
57.931 1
57.933 1
57.935 1
57.938 1
57.940 1
57.942 0
57.945 0
57.947 1
57.949 0
57.952 1
57.954 1
57.956 1
57.958 1
57.961 2
57.963 2
57.965 2
57.968 2
57.970 1
57.972 1
57.975 1
57.977 1
57.979 1
57.982 1
57.984 1
57.986 1
57.989 1
57.991 0
57.993 1
57.995 1
57.998 1
58.000 0
58.002 0
58.005 -0
58.007 -0
58.009 -0
58.012 -1
58.014 -0
58.016 -0
58.019 -0
58.021 -0
58.023 -1
58.025 -1
58.028 -1
58.030 -1
58.032 -1
58.035 -1
58.037 -1
58.039 -1
58.042 -1
58.044 -1
58.046 -1
58.049 -1
58.051 -1
58.053 -1
58.056 -2
58.058 -2
58.060 -2
58.062 -2
58.065 -2
58.067 -2
58.069 -2
58.072 -1
58.074 -2
58.076 -2
58.079 -2
58.081 -2
58.083 -1
58.086 -1
58.088 -1
58.090 -1
58.092 -0
58.095 -0
58.097 0
58.099 0
58.102 1
58.104 1
58.106 2
58.109 2
58.111 2
58.113 2
58.116 2
58.118 3
58.120 3
58.123 3
58.125 3
58.127 3
58.129 3
58.132 3
58.134 2
58.136 2
58.139 2
58.141 2
58.143 1
58.146 1
58.148 1
58.150 1
58.153 1
58.155 1
58.157 -0
58.160 -0
58.162 -1
58.164 -1
58.166 -1
58.169 -1
58.171 -1
58.173 -1
58.176 -1
58.178 -2
58.180 -2
58.183 -1
58.185 -2
58.187 -2
58.190 -2
58.192 -2
58.194 -1
58.197 -1
58.199 -1
58.201 -0
58.203 0
58.206 0
58.208 1
58.210 1
58.213 1
58.215 1
58.217 2
58.220 2
58.222 2
58.224 2
58.227 1
58.229 2
58.231 2
58.234 1
58.236 1
58.238 1
58.240 1
58.243 2
58.245 2
58.247 1
58.250 1
58.252 2
58.254 1
58.257 1
58.259 2
58.261 1
58.264 1
58.266 1
58.268 1
58.271 1
58.273 2
58.275 1
58.277 1
58.280 2
58.282 1
58.284 2
58.287 2
58.289 3
58.291 3
58.294 3
58.296 3
58.298 4
58.301 5
58.303 5
58.305 4
58.308 4
58.310 4
58.312 4
58.314 5
58.317 4
58.319 4
58.321 5
58.324 4
58.326 4
58.328 4
58.331 3
58.333 3
58.335 3
58.338 3
58.340 3
58.342 3
58.345 2
58.347 2
58.349 2
58.351 1
58.354 1
58.356 1
58.358 0
58.361 0
58.363 0
58.365 -1
58.368 -1
58.370 -0
58.372 0
58.375 0
58.377 1
58.379 0
58.382 0
58.384 1
58.386 2
58.388 2
58.391 3
58.393 2
58.395 3
58.398 3
58.400 3
58.402 3
58.405 3
58.407 3
58.409 3
58.412 2
58.414 2
58.416 3
58.419 3
58.421 2
58.423 2
58.426 2
58.428 2
58.430 2
58.432 2
58.435 2
58.437 2
58.439 1
58.442 1
58.444 1
58.446 1
58.449 0
58.451 1
58.453 1
58.456 0
58.458 0
58.460 -0
58.463 -1
58.465 -1
58.467 0
58.469 -0
58.472 0
58.474 1
58.476 1
58.479 1
58.481 1
58.483 0
58.486 0
58.488 1
58.490 1
58.493 1
58.495 1
58.497 1
58.500 2
58.502 2
58.504 1
58.507 1
58.509 1
58.511 1
58.513 2
58.516 2
58.518 2
58.520 2
58.523 2
58.525 1
58.527 1
58.530 2
58.532 2
58.534 2
58.537 2
58.539 1
58.541 2
58.544 2
58.546 2
58.548 2
58.551 3
58.553 3
58.555 3
58.557 3
58.560 2
58.562 2
58.564 1
58.567 1
58.569 1
58.571 1
58.574 1
58.576 -0
58.578 0
58.581 -1
58.583 -1
58.585 -0
58.588 -1
58.590 -1
58.592 -0
58.595 -1
58.597 -1
58.599 -1
58.601 -1
58.604 -0
58.606 0
58.608 -0
58.611 -0
58.613 1
58.615 0
58.618 1
58.620 1
58.622 1
58.625 1
58.627 2
58.629 2
58.632 3
58.634 4
58.636 4
58.639 4
58.641 4
58.643 4
58.645 5
58.648 5
58.650 6
58.652 6
58.655 6
58.657 6
58.659 6
58.662 6
58.664 5
58.666 5
58.669 5
58.671 4
58.673 4
58.676 4
58.678 4
58.680 4
58.683 3
58.685 3
58.687 3
58.689 3
58.692 3
58.694 2
58.696 2
58.699 1
58.701 1
58.703 1
58.706 1
58.708 1
58.710 1
58.713 1
58.715 1
58.717 1
58.720 0
58.722 0
58.724 0
58.727 0
58.729 1
58.731 1
58.734 1
58.736 1
58.738 2
58.740 1
58.743 1
58.745 1
58.747 1
58.750 1
58.752 2
58.754 1
58.757 1
58.759 1
58.761 1
58.764 1
58.766 1
58.768 0
58.771 0
58.773 1
58.775 0
58.778 0
58.780 0
58.782 0
58.784 0
58.787 1
58.789 1
58.791 1
58.794 1
58.796 1
58.798 2
58.801 2
58.803 2
58.805 2
58.808 2
58.810 2
58.812 2
58.815 3
58.817 2
58.819 2
58.822 3
58.824 2
58.826 3
58.829 3
58.831 2
58.833 2
58.835 2
58.838 2
58.840 2
58.842 2
58.845 2
58.847 1
58.849 1
58.852 1
58.854 1
58.856 1
58.859 2
58.861 1
58.863 2
58.866 1
58.868 1
58.870 1
58.873 1
58.875 1
58.877 2
58.880 2
58.882 2
58.884 2
58.886 2
58.889 3
58.891 3
58.893 3
58.896 3
58.898 4
58.900 4
58.903 4
58.905 5
58.907 5
58.910 5
58.912 5
58.914 5
58.917 5
58.919 5
58.921 4
58.924 4
58.926 3
58.928 3
58.931 2
58.933 1
58.935 0
58.938 0
58.940 -0
58.942 -1
58.944 -1
58.947 0
58.949 1
58.951 1
58.954 1
58.956 1
58.958 1
58.961 2
58.963 2
58.965 2
58.968 2
58.970 2
58.972 2
58.975 2
58.977 2
58.979 2
58.982 2
58.984 2
58.986 2
58.989 3
58.991 1
58.993 2
58.996 2
58.998 1
59.000 1
59.002 2
59.005 1
59.007 2
59.009 1
59.012 1
59.014 1
59.016 2
59.019 1
59.021 1
59.023 -0
59.026 -0
59.028 -1
59.030 -1
59.033 -2
59.035 -2
59.037 -2
59.040 -2
59.042 -2
59.044 -1
59.047 -1
59.049 -1
59.051 0
59.054 0
59.056 0
59.058 0
59.060 0
59.063 0
59.065 0
59.067 0
59.070 0
59.072 1
59.074 1
59.077 1
59.079 1
59.081 1
59.084 1
59.086 1
59.088 1
59.091 1
59.093 1
59.095 0
59.098 0
59.100 1
59.102 0
59.105 1
59.107 1
59.109 1
59.112 2
59.114 2
59.116 2
59.118 2
59.121 3
59.123 3
59.125 3
59.128 3
59.130 3
59.132 4
59.135 4
59.137 4
59.139 5
59.142 5
59.144 4
59.146 5
59.149 4
59.151 5
59.153 5
59.156 5
59.158 4
59.160 4
59.163 4
59.165 4
59.167 4
59.170 4
59.172 4
59.174 4
59.177 4
59.179 4
59.181 3
59.183 4
59.186 3
59.188 3
59.190 3
59.193 2
59.195 2
59.197 3
59.200 2
59.202 2
59.204 2
59.207 2
59.209 2
59.211 3
59.214 3
59.216 3
59.218 4
59.221 4
59.223 4
59.225 4
59.228 4
59.230 4
59.232 5
59.235 5
59.237 5
59.239 5
59.242 5
59.244 5
59.246 5
59.249 4
59.251 4
59.253 4
59.255 3
59.258 3
59.260 3
59.262 2
59.265 2
59.267 2
59.269 2
59.272 2
59.274 2
59.276 1
59.279 1
59.281 1
59.283 1
59.286 1
59.288 1
59.290 1
59.293 0
59.295 -0
59.297 -0
59.300 0
59.302 0
59.304 1
59.307 0
59.309 1
59.311 1
59.314 1
59.316 1
59.318 2
59.321 2
59.323 3
59.325 3
59.327 3
59.330 4
59.332 3
59.334 4
59.337 5
59.339 5
59.341 5
59.344 4
59.346 4
59.348 4
59.351 4
59.353 4
59.355 4
59.358 4
59.360 4
59.362 4
59.365 4
59.367 4
59.369 4
59.372 4
59.374 4
59.376 4
59.379 4
59.381 3
59.383 3
59.386 3
59.388 3
59.390 3
59.393 3
59.395 3
59.397 2
59.400 2
59.402 2
59.404 2
59.406 2
59.409 2
59.411 2
59.413 2
59.416 2
59.418 1
59.420 1
59.423 0
59.425 0
59.427 0
59.430 0
59.432 1
59.434 0
59.437 1
59.439 1
59.441 1
59.444 1
59.446 1
59.448 1
59.451 1
59.453 1
59.455 1
59.458 1
59.460 1
59.462 1
59.465 1
59.467 1
59.469 1
59.472 2
59.474 2
59.476 2
59.479 1
59.481 2
59.483 2
59.486 2
59.488 2
59.490 2
59.492 2
59.495 3
59.497 3
59.499 3
59.502 3
59.504 3
59.506 3
59.509 2
59.511 2
59.513 2
59.516 2
59.518 2
59.520 2
59.523 2
59.525 1
59.527 1
59.530 0
59.532 1
59.534 2
59.537 2
59.539 3
59.541 2
59.544 3
59.546 4
59.548 3
59.551 4
59.553 4
59.555 4
59.558 4
59.560 5
59.562 4
59.565 5
59.567 5
59.569 5
59.572 5
59.574 5
59.576 5
59.579 5
59.581 6
59.583 5
59.585 6
59.588 6
59.590 6
59.592 6
59.595 6
59.597 6
59.599 7
59.602 6
59.604 6
59.606 5
59.609 5
59.611 5
59.613 5
59.616 5
59.618 5
59.620 5
59.623 6
59.625 6
59.627 6
59.630 6
59.632 5
59.634 5
59.637 6
59.639 5
59.641 5
59.644 6
59.646 5
59.648 5
59.651 5
59.653 5
59.655 4
59.658 4
59.660 3
59.662 3
59.665 4
59.667 3
59.669 3
59.672 3
59.674 2
59.676 2
59.679 2
59.681 2
59.683 1
59.686 2
59.688 1
59.690 2
59.692 2
59.695 2
59.697 2
59.699 2
59.702 2
59.704 2
59.706 2
59.709 2
59.711 2
59.713 2
59.716 2
59.718 2
59.720 3
59.723 2
59.725 2
59.727 3
59.730 2
59.732 2
59.734 3
59.737 2
59.739 2
59.741 2
59.744 2
59.746 1
59.748 1
59.751 1
59.753 1
59.755 1
59.758 -0
59.760 0
59.762 0
59.765 0
59.767 0
59.769 1
59.772 1
59.774 0
59.776 0
59.779 0
59.781 0
59.783 1
59.786 0
59.788 0
59.790 0
59.793 1
59.795 1
59.797 2
59.800 1
59.802 1
59.804 1
59.807 2
59.809 2
59.811 3
59.814 2
59.816 2
59.818 2
59.820 2
59.823 2
59.825 2
59.827 2
59.830 2
59.832 2
59.834 2
59.837 2
59.839 2
59.841 2
59.844 2
59.846 2
59.848 2
59.851 1
59.853 2
59.855 2
59.858 2
59.860 3
59.862 2
59.865 2
59.867 3
59.869 3
59.872 3
59.874 3
59.876 2
59.879 2
59.881 2
59.883 2
59.886 2
59.888 1
59.890 1
59.893 1
59.895 0
59.897 0
59.900 0
59.902 0
59.904 -0
59.907 -0
59.909 0
59.911 1
59.914 2
59.916 1
59.918 1
59.921 1
59.923 1
59.925 0
59.928 0
59.930 0
59.932 0
59.935 1
59.937 1
59.939 1
59.942 1
59.944 1
59.946 1
59.949 0
59.951 1
59.953 -0
59.956 0
59.958 1
59.960 1
59.963 0
59.965 0
59.967 0
59.970 0
59.972 1
59.974 1
59.977 1
59.979 1
59.981 1
59.983 1
59.986 1
59.988 1
59.990 1
59.993 1
59.995 1
59.997 1
60.000 1
60.002 1
60.004 2
60.007 2
60.009 1
60.011 2
60.014 3
60.016 3
60.018 3
60.021 3
60.023 3
60.025 4
60.028 4
60.030 3
60.032 4
60.035 4
60.037 3
60.039 3
60.042 3
60.044 3
60.046 3
60.049 3
60.051 3
60.053 2
60.056 2
60.058 2
60.060 2
60.063 2
60.065 1
60.067 1
60.070 1
60.072 0
60.074 1
60.077 1
60.079 1
60.081 2
60.084 2
60.086 2
60.088 2
60.091 2
60.093 2
60.095 2
60.098 2
60.100 1
60.102 2
60.105 3
60.107 2
60.109 3
60.112 3
60.114 2
60.116 3
60.119 3
60.121 3
60.123 3
60.126 3
60.128 3
60.130 3
60.133 3
60.135 3
60.137 3
60.140 3
60.142 2
60.144 2
60.147 2
60.149 2
60.151 2
60.154 2
60.156 2
60.158 2
60.161 1
60.163 1
60.165 0
60.168 0
60.170 -0
60.172 -0
60.175 0
60.177 -0
60.179 0
60.182 1
60.184 1
60.186 1
60.189 1
60.191 1
60.193 1
60.196 1
60.198 1
60.200 1
60.203 1
60.205 1
60.207 1
60.210 2
60.212 1
60.214 1
60.217 1
60.219 1
60.221 1
60.224 1
60.226 1
60.228 1
60.231 1
60.233 0
60.235 1
60.238 1
60.240 0
60.242 1
60.245 1
60.247 0
60.249 0
60.252 0
60.254 0
60.256 1
60.259 1
60.261 1
60.263 2
60.266 2
60.268 1
60.270 1
60.273 1
60.275 1
60.277 2
60.280 2
60.282 3
60.284 3
60.287 3
60.289 2
60.291 3
60.294 3
60.296 3
60.298 3
60.301 3
60.303 3
60.305 3
60.308 3
60.310 2
60.312 2
60.315 2
60.317 2
60.319 2
60.322 2
60.324 1
60.326 1
60.329 1
60.331 1
60.333 1
60.336 1
60.338 1
60.340 1
60.343 2
60.345 2
60.347 1
60.350 2
60.352 2
60.354 2
60.357 2
60.359 2
60.361 2
60.364 2
60.366 2
60.368 2
60.371 2
60.373 2
60.375 2
60.378 2
60.380 2
60.382 2
60.385 3
60.387 2
60.389 2
60.392 2
60.394 2
60.396 2
60.399 2
60.401 2
60.403 1
60.406 1
60.408 1
60.410 1
60.413 0
60.415 0
60.417 1
60.420 1
60.422 1
60.424 1
60.427 1
60.429 1
60.431 1
60.434 1
60.436 1
60.438 1
60.441 2
60.443 1
60.445 2
60.448 2
60.450 1
60.452 1
60.455 1
60.457 1
60.459 1
60.462 1
60.464 0
60.466 -0
60.469 -0
60.471 -1
60.473 -1
60.476 -1
60.478 -1
60.480 -2
60.483 -2
60.485 -2
60.487 -2
60.490 -1
60.492 -2
60.494 -2
60.497 -2
60.499 -2
60.501 -2
60.504 -2
60.506 -2
60.508 -1
60.511 -1
60.513 -1
60.515 -0
60.518 -1
60.520 -1
60.522 -0
60.525 0
60.527 -0
60.529 -0
60.532 -0
60.534 -0
60.536 -0
60.539 0
60.541 0
60.543 1
60.546 1
60.548 1
60.550 2
60.553 2
60.555 2
60.557 2
60.560 2
60.562 2
60.564 2
60.567 2
60.569 3
60.571 3
60.574 3
60.576 3
60.578 4
60.581 4
60.583 4
60.585 4
60.588 4
60.590 4
60.592 5
60.595 5
60.597 5
60.599 4
60.602 5
60.604 5
60.606 4
60.609 5
60.611 5
60.613 5
60.616 5
60.618 4
60.620 3
60.623 3
60.625 3
60.627 2
60.630 2
60.632 2
60.634 1
60.637 1
60.639 1
60.641 1
60.644 1
60.646 1
60.648 2
60.651 2
60.653 2
60.655 2
60.658 1
60.660 1
60.662 0
60.665 1
60.667 1
60.669 1
60.672 1
60.674 0
60.676 1
60.679 0
60.681 1
60.683 1
60.686 1
60.688 0
60.690 0
60.693 1
60.695 1
60.697 0
60.700 0
60.702 1
60.704 0
60.707 1
60.709 1
60.711 1
60.714 1
60.716 1
60.718 2
60.721 2
60.723 1
60.725 1
60.728 1
60.730 1
60.732 1
60.735 1
60.737 1
60.739 1
60.742 1
60.744 1
60.746 1
60.749 1
60.751 2
60.753 2
60.756 2
60.758 1
60.760 1
60.763 2
60.765 1
60.767 1
60.770 2
60.772 2
60.775 1
60.777 1
60.779 1
60.782 1
60.784 1
60.786 1
60.789 1
60.791 1
60.793 1
60.796 1
60.798 1
60.800 1
60.803 1
60.805 1
60.807 1
60.810 1
60.812 1
60.814 1
60.817 2
60.819 1
60.821 1
60.824 1
60.826 1
60.828 1
60.831 0
60.833 1
60.835 1
60.838 1
60.840 1
60.842 1
60.845 2
60.847 2
60.849 2
60.852 2
60.854 3
60.856 3
60.859 4
60.861 4
60.863 4
60.866 4
60.868 5
60.870 4
60.873 4
60.875 4
60.877 3
60.880 3
60.882 3
60.884 3
60.887 3
60.889 2
60.891 2
60.894 2
60.896 2
60.898 1
60.901 2
60.903 1
60.905 0
60.908 0
60.910 0
60.912 0
60.915 0
60.917 0
60.919 -0
60.922 0
60.924 0
60.926 -0
60.929 0
60.931 1
60.933 1
60.936 1
60.938 1
60.941 2
60.943 2
60.945 2
60.948 2
60.950 2
60.952 3
60.955 2
60.957 3
60.959 3
60.962 3
60.964 3
60.966 3
60.969 3
60.971 3
60.973 3
60.976 3
60.978 3
60.980 3
60.983 2
60.985 2
60.987 3
60.990 2
60.992 3
60.994 2
60.997 3
60.999 3
61.001 3
61.004 3
61.006 2
61.008 3
61.011 2
61.013 2
61.015 2
61.018 2
61.020 2
61.022 1
61.025 1
61.027 1
61.029 1
61.032 1
61.034 1
61.036 1
61.039 0
61.041 0
61.043 -1
61.046 -1
61.048 -1
61.050 -1
61.053 -2
61.055 -2
61.057 -1
61.060 -1
61.062 -2
61.064 -2
61.067 -3
61.069 -2
61.072 -2
61.074 -1
61.076 -1
61.079 -0
61.081 -0
61.083 0
61.086 1
61.088 1
61.090 2
61.093 2
61.095 3
61.097 4
61.100 4
61.102 4
61.104 5
61.107 5
61.109 5
61.111 5
61.114 5
61.116 6
61.118 6
61.121 5
61.123 5
61.125 4
61.128 4
61.130 4
61.132 4
61.135 3
61.137 2
61.139 2
61.142 1
61.144 0
61.146 -0
61.149 -1
61.151 -1
61.153 -1
61.156 -2
61.158 -2
61.160 -3
61.163 -3
61.165 -4
61.167 -4
61.170 -4
61.172 -4
61.175 -4
61.177 -3
61.179 -4
61.182 -3
61.184 -3
61.186 -2
61.189 -2
61.191 -0
61.193 -0
61.196 0
61.198 1
61.200 1
61.203 2
61.205 2
61.207 2
61.210 2
61.212 3
61.214 3
61.217 4
61.219 4
61.221 4
61.224 5
61.226 4
61.228 4
61.231 4
61.233 4
61.235 4
61.238 4
61.240 4
61.242 4
61.245 4
61.247 4
61.249 4
61.252 3
61.254 3
61.256 3
61.259 3
61.261 2
61.263 2
61.266 2
61.268 2
61.271 2
61.273 2
61.275 2
61.278 2
61.280 2
61.282 3
61.285 2
61.287 3
61.289 4
61.292 3
61.294 4
61.296 4
61.299 4
61.301 4
61.303 4
61.306 3
61.308 3
61.310 3
61.313 3
61.315 4
61.317 4
61.320 4
61.322 4
61.324 4
61.327 3
61.329 4
61.331 4
61.334 3
61.336 4
61.338 4
61.341 3
61.343 4
61.345 4
61.348 4
61.350 4
61.352 3
61.355 3
61.357 3
61.360 3
61.362 2
61.364 2
61.367 2
61.369 2
61.371 2
61.374 2
61.376 2
61.378 3
61.381 3
61.383 3
61.385 3
61.388 4
61.390 3
61.392 3
61.395 3
61.397 3
61.399 3
61.402 3
61.404 3
61.406 3
61.409 3
61.411 2
61.413 3
61.416 3
61.418 2
61.420 3
61.423 2
61.425 2
61.427 2
61.430 2
61.432 1
61.435 1
61.437 2
61.439 2
61.442 2
61.444 2
61.446 2
61.449 2
61.451 2
61.453 2
61.456 2
61.458 3
61.460 2
61.463 2
61.465 2
61.467 2
61.470 2
61.472 2
61.474 2
61.477 2
61.479 2
61.481 2
61.484 2
61.486 2
61.488 1
61.491 1
61.493 2
61.495 2
61.498 1
61.500 2
61.502 1
61.505 1
61.507 2
61.510 1
61.512 2
61.514 2
61.517 2
61.519 2
61.521 2
61.524 1
61.526 2
61.528 2
61.531 2
61.533 2
61.535 2
61.538 2
61.540 2
61.542 2
61.545 2
61.547 2
61.549 2
61.552 2
61.554 2
61.556 2
61.559 2
61.561 2
61.563 2
61.566 1
61.568 1
61.570 1
61.573 1
61.575 1
61.578 2
61.580 2
61.582 2
61.585 2
61.587 2
61.589 2
61.592 2
61.594 2
61.596 2
61.599 2
61.601 2
61.603 2
61.606 2
61.608 2
61.610 3
61.613 3
61.615 2
61.617 3
61.620 4
61.622 3
61.624 4
61.627 3
61.629 3
61.631 4
61.634 3
61.636 2
61.638 1
61.641 1
61.643 1
61.646 0
61.648 1
61.650 0
61.653 1
61.655 1
61.657 1
61.660 1
61.662 1
61.664 0
61.667 -0
61.669 0
61.671 0
61.674 1
61.676 2
61.678 2
61.681 3
61.683 3
61.685 3
61.688 3
61.690 4
61.692 3
61.695 4
61.697 4
61.699 4
61.702 5
61.704 5
61.707 5
61.709 5
61.711 5
61.714 5
61.716 5
61.718 6
61.721 5
61.723 5
61.725 5
61.728 4
61.730 4
61.732 4
61.735 3
61.737 3
61.739 2
61.742 1
61.744 1
61.746 1
61.749 1
61.751 -0
61.753 0
61.756 1
61.758 0
61.760 1
61.763 0
61.765 -0
61.768 -0
61.770 -0
61.772 -1
61.775 -0
61.777 -0
61.779 -0
61.782 1
61.784 0
61.786 0
61.789 0
61.791 -0
61.793 0
61.796 1
61.798 1
61.800 1
61.803 1
61.805 2
61.807 2
61.810 3
61.812 3
61.814 3
61.817 3
61.819 3
61.822 3
61.824 3
61.826 3
61.829 3
61.831 3
61.833 2
61.836 2
61.838 2
61.840 2
61.843 2
61.845 2
61.847 2
61.850 1
61.852 1
61.854 1
61.857 1
61.859 1
61.861 2
61.864 2
61.866 1
61.868 1
61.871 1
61.873 1
61.876 1
61.878 1
61.880 1
61.883 1
61.885 1
61.887 2
61.890 2
61.892 2
61.894 2
61.897 2
61.899 2
61.901 2
61.904 2
61.906 2
61.908 2
61.911 3
61.913 3
61.915 3
61.918 3
61.920 3
61.922 4
61.925 3
61.927 3
61.930 4
61.932 4
61.934 3
61.937 3
61.939 3
61.941 2
61.944 2
61.946 2
61.948 2
61.951 3
61.953 3
61.955 3
61.958 3
61.960 2
61.962 3
61.965 3
61.967 2
61.969 3
61.972 3
61.974 3
61.977 3
61.979 4
61.981 3
61.984 4
61.986 4
61.988 4
61.991 4
61.993 4
61.995 4
61.998 3
62.000 3
62.002 2
62.005 2
62.007 2
62.009 2
62.012 2
62.014 2
62.016 2
62.019 2
62.021 3
62.023 3
62.026 3
62.028 2
62.031 2
62.033 2
62.035 2
62.038 2
62.040 1
62.042 0
62.045 -0
62.047 -1
62.049 -1
62.052 -1
62.054 -0
62.056 -0
62.059 -0
62.061 0
62.063 0
62.066 -0
62.068 0
62.070 0
62.073 0
62.075 0
62.078 1
62.080 0
62.082 1
62.085 1
62.087 1
62.089 1
62.092 1
62.094 1
62.096 1
62.099 2
62.101 1
62.103 1
62.106 2
62.108 2
62.110 2
62.113 2
62.115 2
62.117 1
62.120 2
62.122 2
62.125 3
62.127 3
62.129 3
62.132 2
62.134 1
62.136 1
62.139 1
62.141 1
62.143 1
62.146 1
62.148 1
62.150 -0
62.153 0
62.155 1
62.157 1
62.160 1
62.162 1
62.164 0
62.167 -0
62.169 0
62.172 -0
62.174 -0
62.176 -1
62.179 -1
62.181 -1
62.183 -1
62.186 -1
62.188 -1
62.190 -1
62.193 -2
62.195 -2
62.197 -1
62.200 -1
62.202 -1
62.204 -1
62.207 -1
62.209 -0
62.212 0
62.214 -0
62.216 -0
62.219 0
62.221 0
62.223 2
62.226 2
62.228 2
62.230 3
62.233 3
62.235 2
62.237 2
62.240 2
62.242 2
62.244 2
62.247 3
62.249 3
62.251 3
62.254 3
62.256 2
62.259 3
62.261 3
62.263 3
62.266 3
62.268 3
62.270 2
62.273 3
62.275 3
62.277 3
62.280 3
62.282 3
62.284 3
62.287 3
62.289 3
62.291 2
62.294 2
62.296 2
62.299 2
62.301 2
62.303 2
62.306 2
62.308 2
62.310 2
62.313 2
62.315 2
62.317 3
62.320 3
62.322 3
62.324 4
62.327 4
62.329 4
62.331 4
62.334 4
62.336 4
62.339 4
62.341 4
62.343 4
62.346 4
62.348 3
62.350 4
62.353 4
62.355 4
62.357 3
62.360 3
62.362 3
62.364 3
62.367 3
62.369 3
62.371 3
62.374 3
62.376 3
62.378 3
62.381 4
62.383 3
62.386 3
62.388 3
62.390 2
62.393 2
62.395 2
62.397 1
62.400 0
62.402 1
62.404 0
62.407 -0
62.409 -0
62.411 -0
62.414 -0
62.416 -0
62.418 -0
62.421 -0
62.423 -0
62.426 0
62.428 1
62.430 1
62.433 1
62.435 1
62.437 1
62.440 -0
62.442 0
62.444 1
62.447 1
62.449 0
62.451 1
62.454 0
62.456 0
62.459 1
62.461 0
62.463 0
62.466 1
62.468 1
62.470 1
62.473 1
62.475 1
62.477 2
62.480 3
62.482 3
62.484 3
62.487 3
62.489 3
62.491 3
62.494 2
62.496 2
62.499 2
62.501 2
62.503 1
62.506 1
62.508 1
62.510 1
62.513 1
62.515 1
62.517 1
62.520 2
62.522 2
62.524 2
62.527 2
62.529 2
62.531 2
62.534 2
62.536 2
62.539 2
62.541 1
62.543 1
62.546 1
62.548 1
62.550 1
62.553 1
62.555 1
62.557 1
62.560 1
62.562 1
62.564 1
62.567 1
62.569 2
62.572 2
62.574 2
62.576 1
62.579 2
62.581 1
62.583 2
62.586 2
62.588 1
62.590 1
62.593 2
62.595 1
62.597 1
62.600 1
62.602 1
62.604 2
62.607 2
62.609 2
62.612 2
62.614 2
62.616 2
62.619 2
62.621 2
62.623 2
62.626 2
62.628 3
62.630 2
62.633 3
62.635 3
62.637 3
62.640 3
62.642 4
62.645 4
62.647 4
62.649 4
62.652 4
62.654 4
62.656 3
62.659 3
62.661 4
62.663 3
62.666 3
62.668 3
62.670 3
62.673 3
62.675 2
62.677 2
62.680 1
62.682 1
62.685 1
62.687 2
62.689 1
62.692 2
62.694 1
62.696 1
62.699 1
62.701 2
62.703 1
62.706 1
62.708 1
62.710 1
62.713 1
62.715 1
62.718 1
62.720 1
62.722 1
62.725 1
62.727 1
62.729 1
62.732 1
62.734 2
62.736 3
62.739 3
62.741 3
62.743 2
62.746 3
62.748 3
62.751 2
62.753 3
62.755 3
62.758 2
62.760 2
62.762 2
62.765 2
62.767 2
62.769 2
62.772 2
62.774 2
62.776 3
62.779 2
62.781 2
62.784 2
62.786 2
62.788 3
62.791 3
62.793 2
62.795 2
62.798 2
62.800 2
62.802 2
62.805 1
62.807 1
62.809 1
62.812 1
62.814 1
62.817 1
62.819 1
62.821 1
62.824 1
62.826 1
62.828 0
62.831 0
62.833 1
62.835 1
62.838 1
62.840 1
62.842 1
62.845 2
62.847 2
62.850 2
62.852 2
62.854 3
62.857 3
62.859 4
62.861 5
62.864 4
62.866 4
62.868 4
62.871 3
62.873 3
62.875 3
62.878 2
62.880 2
62.883 2
62.885 2
62.887 1
62.890 2
62.892 1
62.894 1
62.897 2
62.899 1
62.901 1
62.904 1
62.906 1
62.908 1
62.911 1
62.913 0
62.916 1
62.918 1
62.920 1
62.923 1
62.925 2
62.927 2
62.930 1
62.932 1
62.934 1
62.937 1
62.939 1
62.941 2
62.944 2
62.946 2
62.949 2
62.951 3
62.953 3
62.956 3
62.958 3
62.960 3
62.963 2
62.965 2
62.967 2
62.970 1
62.972 1
62.974 1
62.977 1
62.979 1
62.982 1
62.984 1
62.986 1
62.989 1
62.991 1
62.993 1
62.996 1
62.998 1
63.000 1
63.003 1
63.005 1
63.008 1
63.010 1
63.012 1
63.015 1
63.017 1
63.019 2
63.022 2
63.024 2
63.026 1
63.029 2
63.031 2
63.033 1
63.036 0
63.038 0
63.041 0
63.043 0
63.045 -0
63.048 -1
63.050 -0
63.052 -0
63.055 -0
63.057 -0
63.059 -0
63.062 -1
63.064 -1
63.066 -1
63.069 -1
63.071 -0
63.074 -1
63.076 -1
63.078 -1
63.081 -0
63.083 -0
63.085 0
63.088 1
63.090 0
63.092 1
63.095 1
63.097 1
63.100 2
63.102 2
63.104 2
63.107 2
63.109 3
63.111 3
63.114 3
63.116 4
63.118 3
63.121 4
63.123 5
63.125 4
63.128 5
63.130 4
63.133 3
63.135 3
63.137 4
63.140 3
63.142 3
63.144 3
63.147 2
63.149 2
63.151 2
63.154 2
63.156 3
63.159 2
63.161 2
63.163 2
63.166 2
63.168 1
63.170 1
63.173 1
63.175 2
63.177 2
63.180 1
63.182 1
63.184 2
63.187 2
63.189 1
63.192 1
63.194 2
63.196 1
63.199 1
63.201 1
63.203 1
63.206 1
63.208 0
63.210 0
63.213 0
63.215 1
63.218 0
63.220 0
63.222 0
63.225 -0
63.227 0
63.229 1
63.232 -0
63.234 0
63.236 -0
63.239 -1
63.241 -0
63.244 0
63.246 0
63.248 -0
63.251 0
63.253 -0
63.255 1
63.258 1
63.260 1
63.262 2
63.265 2
63.267 1
63.269 1
63.272 2
63.274 2
63.277 1
63.279 2
63.281 2
63.284 2
63.286 2
63.288 2
63.291 3
63.293 3
63.295 2
63.298 2
63.300 2
63.303 2
63.305 1
63.307 1
63.310 1
63.312 1
63.314 1
63.317 0
63.319 0
63.321 -0
63.324 -0
63.326 -0
63.329 0
63.331 -0
63.333 0
63.336 1
63.338 0
63.340 1
63.343 1
63.345 0
63.347 1
63.350 2
63.352 1
63.355 1
63.357 1
63.359 1
63.362 1
63.364 2
63.366 1
63.369 2
63.371 1
63.373 2
63.376 2
63.378 2
63.380 3
63.383 3
63.385 4
63.388 5
63.390 5
63.392 5
63.395 6
63.397 6
63.399 7
63.402 6
63.404 6
63.406 6
63.409 6
63.411 6
63.414 6
63.416 6
63.418 5
63.421 6
63.423 5
63.425 5
63.428 5
63.430 5
63.432 5
63.435 5
63.437 4
63.440 4
63.442 3
63.444 3
63.447 2
63.449 2
63.451 2
63.454 2
63.456 2
63.458 1
63.461 1
63.463 1
63.466 -0
63.468 -1
63.470 -0
63.473 -1
63.475 -1
63.477 -0
63.480 -1
63.482 0
63.484 0
63.487 0
63.489 1
63.492 1
63.494 2
63.496 2
63.499 2
63.501 2
63.503 2
63.506 2
63.508 2
63.510 2
63.513 2
63.515 2
63.518 2
63.520 3
63.522 2
63.525 3
63.527 4
63.529 4
63.532 4
63.534 5
63.536 4
63.539 4
63.541 4
63.544 4
63.546 4
63.548 4
63.551 4
63.553 4
63.555 4
63.558 4
63.560 4
63.562 3
63.565 3
63.567 2
63.570 2
63.572 1
63.574 1
63.577 1
63.579 2
63.581 1
63.584 2
63.586 2
63.588 2
63.591 3
63.593 2
63.596 2
63.598 2
63.600 2
63.603 2
63.605 2
63.607 2
63.610 2
63.612 2
63.614 2
63.617 2
63.619 2
63.622 2
63.624 2
63.626 2
63.629 2
63.631 2
63.633 2
63.636 2
63.638 2
63.641 2
63.643 2
63.645 2
63.648 2
63.650 2
63.652 3
63.655 3
63.657 2
63.659 2
63.662 2
63.664 2
63.667 1
63.669 2
63.671 1
63.674 1
63.676 1
63.678 1
63.681 2
63.683 3
63.685 3
63.688 4
63.690 4
63.693 4
63.695 4
63.697 4
63.700 4
63.702 4
63.704 5
63.707 5
63.709 5
63.711 5
63.714 5
63.716 5
63.719 6
63.721 6
63.723 5
63.726 5
63.728 5
63.730 5
63.733 5
63.735 4
63.737 4
63.740 4
63.742 4
63.745 4
63.747 4
63.749 4
63.752 4
63.754 4
63.756 3
63.759 3
63.761 2
63.764 2
63.766 2
63.768 3
63.771 2
63.773 2
63.775 2
63.778 2
63.780 2
63.782 2
63.785 2
63.787 2
63.790 3
63.792 3
63.794 3
63.797 3
63.799 3
63.801 3
63.804 3
63.806 3
63.808 3
63.811 3
63.813 3
63.816 3
63.818 3
63.820 3
63.823 3
63.825 3
63.827 2
63.830 2
63.832 3
63.835 2
63.837 2
63.839 1
63.842 1
63.844 1
63.846 1
63.849 1
63.851 1
63.853 2
63.856 1
63.858 1
63.861 1
63.863 1
63.865 1
63.868 1
63.870 1
63.872 1
63.875 1
63.877 1
63.879 1
63.882 1
63.884 0
63.887 0
63.889 0
63.891 0
63.894 0
63.896 0
63.898 0
63.901 1
63.903 0
63.906 -0
63.908 -0
63.910 -0
63.913 -0
63.915 -0
63.917 1
63.920 1
63.922 1
63.924 1
63.927 1
63.929 2
63.932 2
63.934 1
63.936 2
63.939 3
63.941 2
63.943 2
63.946 2
63.948 2
63.951 3
63.953 3
63.955 3
63.958 3
63.960 3
63.962 3
63.965 3
63.967 3
63.969 3
63.972 3
63.974 3
63.977 3
63.979 3
63.981 3
63.984 3
63.986 3
63.988 3
63.991 2
63.993 2
63.996 2
63.998 2
64.000 2
64.003 2
64.005 1
64.007 1
64.010 2
64.012 1
64.014 2
64.017 2
64.019 2
64.022 2
64.024 2
64.026 2
64.029 2
64.031 3
64.033 3
64.036 3
64.038 3
64.041 2
64.043 2
64.045 2
64.048 2
64.050 2
64.052 2
64.055 1
64.057 1
64.059 1
64.062 1
64.064 1
64.067 1
64.069 1
64.071 1
64.074 2
64.076 2
64.078 2
64.081 2
64.083 1
64.086 2
64.088 2
64.090 1
64.093 2
64.095 1
64.097 2
64.100 2
64.102 3
64.104 2
64.107 3
64.109 4
64.112 4
64.114 4
64.116 4
64.119 4
64.121 4
64.123 5
64.126 4
64.128 4
64.131 4
64.133 4
64.135 4
64.138 4
64.140 4
64.142 4
64.145 4
64.147 3
64.150 3
64.152 4
64.154 4
64.157 4
64.159 4
64.161 4
64.164 4
64.166 4
64.168 4
64.171 4
64.173 4
64.176 4
64.178 5
64.180 5
64.183 4
64.185 4
64.187 4
64.190 4
64.192 4
64.195 4
64.197 4
64.199 4
64.202 5
64.204 5
64.206 5
64.209 5
64.211 5
64.213 5
64.216 6
64.218 5
64.221 5
64.223 5
64.225 4
64.228 4
64.230 3
64.232 3
64.235 2
64.237 2
64.240 2
64.242 2
64.244 3
64.247 2
64.249 2
64.251 2
64.254 2
64.256 2
64.259 2
64.261 2
64.263 2
64.266 2
64.268 2
64.270 2
64.273 3
64.275 3
64.278 4
64.280 4
64.282 5
64.285 4
64.287 4
64.289 4
64.292 3
64.294 3
64.296 3
64.299 3
64.301 3
64.304 3
64.306 3
64.308 3
64.311 2
64.313 2
64.315 2
64.318 1
64.320 1
64.323 1
64.325 1
64.327 0
64.330 -0
64.332 -1
64.334 -1
64.337 -1
64.339 -1
64.342 -1
64.344 -2
64.346 -1
64.349 -2
64.351 -1
64.353 -2
64.356 -2
64.358 -1
64.361 -1
64.363 -1
64.365 -1
64.368 -0
64.370 -0
64.372 1
64.375 1
64.377 2
64.379 2
64.382 2
64.384 3
64.387 3
64.389 2
64.391 3
64.394 2
64.396 2
64.398 2
64.401 2
64.403 2
64.406 3
64.408 3
64.410 2
64.413 2
64.415 2
64.417 2
64.420 2
64.422 2
64.425 1
64.427 1
64.429 2
64.432 1
64.434 1
64.436 1
64.439 0
64.441 0
64.444 1
64.446 0
64.448 1
64.451 -0
64.453 -0
64.455 0
64.458 -0
64.460 -0
64.463 -0
64.465 1
64.467 1
64.470 0
64.472 1
64.474 -0
64.477 1
64.479 1
64.482 1
64.484 1
64.486 1
64.489 1
64.491 1
64.493 1
64.496 1
64.498 1
64.500 1
64.503 1
64.505 1
64.508 2
64.510 2
64.512 2
64.515 3
64.517 3
64.519 3
64.522 3
64.524 3
64.527 3
64.529 3
64.531 3
64.534 3
64.536 3
64.538 3
64.541 3
64.543 4
64.546 3
64.548 3
64.550 4
64.553 4
64.555 4
64.557 3
64.560 3
64.562 3
64.565 3
64.567 2
64.569 3
64.572 3
64.574 3
64.576 3
64.579 3
64.581 3
64.584 3
64.586 4
64.588 4
64.591 4
64.593 5
64.595 5
64.598 4
64.600 4
64.603 4
64.605 5
64.607 5
64.610 5
64.612 5
64.614 5
64.617 5
64.619 5
64.622 4
64.624 4
64.626 3
64.629 3
64.631 3
64.633 2
64.636 3
64.638 2
64.641 2
64.643 1
64.645 1
64.648 1
64.650 0
64.652 -1
64.655 -1
64.657 -1
64.660 -2
64.662 -2
64.664 -2
64.667 -2
64.669 -2
64.671 -2
64.674 -2
64.676 -2
64.679 -1
64.681 -1
64.683 -0
64.686 0
64.688 0
64.690 0
64.693 1
64.695 1
64.698 2
64.700 3
64.702 3
64.705 3
64.707 4
64.709 3
64.712 4
64.714 4
64.717 4
64.719 4
64.721 3
64.724 3
64.726 3
64.728 3
64.731 3
64.733 3
64.736 3
64.738 3
64.740 3
64.743 3
64.745 3
64.747 2
64.750 2
64.752 1
64.755 2
64.757 2
64.759 1
64.762 1
64.764 2
64.766 2
64.769 2
64.771 3
64.774 3
64.776 3
64.778 3
64.781 3
64.783 3
64.785 3
64.788 2
64.790 2
64.793 3
64.795 3
64.797 3
64.800 3
64.802 3
64.804 4
64.807 4
64.809 4
64.812 4
64.814 3
64.816 3
64.819 3
64.821 3
64.823 2
64.826 2
64.828 2
64.831 1
64.833 1
64.835 1
64.838 0
64.840 0
64.842 1
64.845 0
64.847 -0
64.850 -0
64.852 -0
64.854 -1
64.857 -1
64.859 -1
64.861 -1
64.864 -1
64.866 -1
64.869 -1
64.871 -0
64.873 0
64.876 -0
64.878 -0
64.881 -0
64.883 0
64.885 -0
64.888 -0
64.890 -0
64.892 0
64.895 0
64.897 0
64.900 1
64.902 1
64.904 1
64.907 1
64.909 1
64.911 2
64.914 1
64.916 1
64.919 1
64.921 0
64.923 0
64.926 0
64.928 0
64.930 -1
64.933 -1
64.935 -1
64.938 -1
64.940 -1
64.942 -1
64.945 -2
64.947 -1
64.949 -1
64.952 -2
64.954 -2
64.957 -2
64.959 -1
64.961 -1
64.964 -1
64.966 -1
64.968 -1
64.971 -1
64.973 -1
64.976 -0
64.978 0
64.980 0
64.983 1
64.985 1
64.987 1
64.990 1
64.992 2
64.995 2
64.997 2
64.999 3
65.002 3
65.004 3
65.007 3
65.009 3
65.011 3
65.014 3
65.016 4
65.018 4
65.021 4
65.023 3
65.026 4
65.028 4
65.030 4
65.033 5
65.035 4
65.037 3
65.040 3
65.042 3
65.045 4
65.047 3
65.049 3
65.052 3
65.054 3
65.056 3
65.059 2
65.061 2
65.064 1
65.066 2
65.068 1
65.071 1
65.073 1
65.075 2
65.078 1
65.080 1
65.083 2
65.085 2
65.087 1
65.090 2
65.092 2
65.095 2
65.097 3
65.099 3
65.102 3
65.104 2
65.106 2
65.109 2
65.111 2
65.114 2
65.116 2
65.118 2
65.121 2
65.123 2
65.125 2
65.128 2
65.130 2
65.133 2
65.135 2
65.137 1
65.140 1
65.142 1
65.144 0
65.147 0
65.149 0
65.152 0
65.154 0
65.156 0
65.159 0
65.161 -0
65.164 -1
65.166 -1
65.168 -1
65.171 -2
65.173 -1
65.175 -1
65.178 -1
65.180 -2
65.183 -1
65.185 0
65.187 0
65.190 1
65.192 1
65.194 1
65.197 1
65.199 1
65.202 1
65.204 1
65.206 1
65.209 0
65.211 0
65.213 0
65.216 0
65.218 0
65.221 -0
65.223 0
65.225 -0
65.228 1
65.230 -0
65.233 0
65.235 0
65.237 0
65.240 1
65.242 1
65.244 0
65.247 0
65.249 1
65.252 1
65.254 1
65.256 1
65.259 1
65.261 1
65.263 2
65.266 2
65.268 2
65.271 2
65.273 2
65.275 2
65.278 3
65.280 2
65.283 2
65.285 2
65.287 2
65.290 3
65.292 3
65.294 3
65.297 3
65.299 3
65.302 3
65.304 3
65.306 3
65.309 2
65.311 2
65.313 3
65.316 2
65.318 3
65.321 3
65.323 3
65.325 3
65.328 3
65.330 4
65.333 4
65.335 4
65.337 3
65.340 3
65.342 3
65.344 3
65.347 3
65.349 3
65.352 2
65.354 2
65.356 2
65.359 2
65.361 2
65.363 2
65.366 2
65.368 2
65.371 2
65.373 1
65.375 2
65.378 1
65.380 1
65.383 -0
65.385 -0
65.387 -0
65.390 -1
65.392 -1
65.394 -1
65.397 -1
65.399 -1
65.402 -1
65.404 0
65.406 1
65.409 1
65.411 1
65.414 1
65.416 1
65.418 0
65.421 1
65.423 1
65.425 1
65.428 2
65.430 1
65.433 1
65.435 2
65.437 2
65.440 2
65.442 2
65.444 1
65.447 1
65.449 2
65.452 2
65.454 2
65.456 3
65.459 3
65.461 3
65.464 4
65.466 4
65.468 3
65.471 4
65.473 4
65.475 4
65.478 4
65.480 4
65.483 3
65.485 4
65.487 3
65.490 3
65.492 3
65.495 3
65.497 3
65.499 3
65.502 3
65.504 3
65.506 4
65.509 4
65.511 4
65.514 4
65.516 3
65.518 3
65.521 2
65.523 1
65.525 1
65.528 1
65.530 1
65.533 1
65.535 0
65.537 -0
65.540 -1
65.542 -1
65.545 -1
65.547 -1
65.549 -1
65.552 -2
65.554 -2
65.556 -2
65.559 -2
65.561 -2
65.564 -1
65.566 -2
65.568 -2
65.571 -1
65.573 -2
65.576 -2
65.578 -1
65.580 -2
65.583 -1
65.585 -1
65.587 -1
65.590 -1
65.592 -1
65.595 -1
65.597 -1
65.599 -1
65.602 -0
65.604 0
65.607 1
65.609 1
65.611 2
65.614 2
65.616 1
65.618 1
65.621 2
65.623 1
65.626 2
65.628 2
65.630 2
65.633 2
65.635 2
65.638 1
65.640 1
65.642 1
65.645 1
65.647 1
65.649 1
65.652 1
65.654 1
65.657 1
65.659 0
65.661 0
65.664 -0
65.666 -0
65.669 0
65.671 -0
65.673 0
65.676 -0
65.678 0
65.680 0
65.683 1
65.685 1
65.688 1
65.690 1
65.692 1
65.695 1
65.697 1
65.700 1
65.702 0
65.704 0
65.707 1
65.709 1
65.711 1
65.714 0
65.716 0
65.719 1
65.721 1
65.723 1
65.726 1
65.728 2
65.731 2
65.733 2
65.735 3
65.738 3
65.740 3
65.742 3
65.745 3
65.747 3
65.750 3
65.752 3
65.754 3
65.757 3
65.759 2
65.762 2
65.764 2
65.766 2
65.769 2
65.771 2
65.773 2
65.776 2
65.778 2
65.781 2
65.783 2
65.785 2
65.788 3
65.790 2
65.793 3
65.795 2
65.797 2
65.800 2
65.802 1
65.804 1
65.807 1
65.809 1
65.812 1
65.814 2
65.816 1
65.819 1
65.821 1
65.824 1
65.826 2
65.828 3
65.831 3
65.833 3
65.835 3
65.838 3
65.840 3
65.843 4
65.845 4
65.847 4
65.850 4
65.852 4
65.855 4
65.857 4
65.859 3
65.862 4
65.864 4
65.866 4
65.869 4
65.871 4
65.874 3
65.876 4
65.878 4
65.881 4
65.883 3
65.886 2
65.888 2
65.890 2
65.893 2
65.895 1
65.898 1
65.900 1
65.902 1
65.905 1
65.907 1
65.909 1
65.912 0
65.914 -0
65.917 -1
65.919 -1
65.921 -1
65.924 -2
65.926 -3
65.929 -2
65.931 -3
65.933 -2
65.936 -2
65.938 -2
65.940 -1
65.943 -1
65.945 -1
65.948 -1
65.950 0
65.952 -0
65.955 0
65.957 -0
65.960 -0
65.962 0
65.964 1
65.967 0
65.969 1
65.972 1
65.974 1
65.976 2
65.979 2
65.981 1
65.983 2
65.986 2
65.988 2
65.991 2
65.993 2
65.995 2
65.998 3
66.000 3
66.003 3
66.005 3
66.007 3
66.010 3
66.012 4
66.014 4
66.017 3
66.019 3
66.022 3
66.024 3
66.026 3
66.029 3
66.031 2
66.034 2
66.036 2
66.038 2
66.041 2
66.043 3
66.046 3
66.048 4
66.050 3
66.053 2
66.055 2
66.057 3
66.060 2
66.062 2
66.065 2
66.067 2
66.069 2
66.072 2
66.074 1
66.077 1
66.079 2
66.081 1
66.084 1
66.086 1
66.089 1
66.091 1
66.093 1
66.096 1
66.098 1
66.100 1
66.103 1
66.105 0
66.108 0
66.110 -1
66.112 0
66.115 0
66.117 -0
66.120 0
66.122 1
66.124 1
66.127 1
66.129 1
66.132 2
66.134 1
66.136 1
66.139 1
66.141 2
66.143 2
66.146 2
66.148 2
66.151 3
66.153 3
66.155 3
66.158 3
66.160 3
66.163 3
66.165 3
66.167 4
66.170 3
66.172 4
66.175 3
66.177 3
66.179 3
66.182 3
66.184 3
66.186 3
66.189 3
66.191 3
66.194 4
66.196 3
66.198 3
66.201 3
66.203 2
66.206 2
66.208 1
66.210 1
66.213 1
66.215 2
66.218 2
66.220 2
66.222 3
66.225 2
66.227 3
66.229 3
66.232 3
66.234 3
66.237 4
66.239 3
66.241 4
66.244 4
66.246 4
66.249 4
66.251 5
66.253 4
66.256 5
66.258 5
66.261 5
66.263 5
66.265 5
66.268 5
66.270 5
66.273 6
66.275 6
66.277 6
66.280 5
66.282 6
66.284 6
66.287 6
66.289 6
66.292 6
66.294 6
66.296 6
66.299 5
66.301 5
66.304 5
66.306 5
66.308 4
66.311 4
66.313 4
66.316 4
66.318 4
66.320 4
66.323 4
66.325 3
66.327 3
66.330 4
66.332 3
66.335 3
66.337 3
66.339 2
66.342 2
66.344 3
66.347 2
66.349 3
66.351 2
66.354 2
66.356 2
66.359 2
66.361 2
66.363 2
66.366 2
66.368 2
66.371 2
66.373 2
66.375 2
66.378 2
66.380 2
66.382 2
66.385 2
66.387 2
66.390 2
66.392 2
66.394 2
66.397 2
66.399 2
66.402 2
66.404 2
66.406 2
66.409 2
66.411 1
66.414 1
66.416 2
66.418 1
66.421 1
66.423 2
66.426 1
66.428 1
66.430 1
66.433 1
66.435 1
66.437 1
66.440 1
66.442 1
66.445 1
66.447 1
66.449 1
66.452 2
66.454 2
66.457 1
66.459 1
66.461 1
66.464 2
66.466 2
66.469 2
66.471 3
66.473 3
66.476 3
66.478 3
66.481 4
66.483 4
66.485 3
66.488 4
66.490 4
66.493 4
66.495 5
66.497 4
66.500 5
66.502 5
66.504 4
66.507 5
66.509 4
66.512 4
66.514 4
66.516 4
66.519 3
66.521 2
66.524 2
66.526 2
66.528 1
66.531 1
66.533 1
66.536 1
66.538 0
66.540 -1
66.543 -1
66.545 -2
66.548 -2
66.550 -1
66.552 -2
66.555 -2
66.557 -2
66.559 -2
66.562 -3
66.564 -3
66.567 -3
66.569 -2
66.571 -2
66.574 -1
66.576 -0
66.579 -0
66.581 0
66.583 0
66.586 0
66.588 1
66.591 1
66.593 1
66.595 2
66.598 2
66.600 3
66.603 3
66.605 3
66.607 3
66.610 3
66.612 2
66.615 2
66.617 2
66.619 1
66.622 2
66.624 1
66.627 1
66.629 1
66.631 1
66.634 1
66.636 1
66.638 0
66.641 0
66.643 0
66.646 0
66.648 0
66.650 1
66.653 1
66.655 1
66.658 1
66.660 1
66.662 1
66.665 1
66.667 1
66.670 1
66.672 1
66.674 2
66.677 1
66.679 2
66.682 2
66.684 2
66.686 2
66.689 2
66.691 1
66.694 2
66.696 3
66.698 3
66.701 4
66.703 5
66.706 5
66.708 5
66.710 5
66.713 4
66.715 4
66.717 4
66.720 4
66.722 4
66.725 5
66.727 5
66.729 6
66.732 6
66.734 6
66.737 6
66.739 7
66.741 6
66.744 6
66.746 6
66.749 6
66.751 7
66.753 6
66.756 6
66.758 6
66.761 6
66.763 5
66.765 5
66.768 4
66.770 4
66.773 3
66.775 3
66.777 2
66.780 2
66.782 2
66.785 2
66.787 1
66.789 1
66.792 0
66.794 0
66.797 0
66.799 0
66.801 1
66.804 1
66.806 1
66.808 1
66.811 0
66.813 0
66.816 1
66.818 1
66.820 0
66.823 1
66.825 1
66.828 1
66.830 2
66.832 3
66.835 3
66.837 3
66.840 3
66.842 3
66.844 3
66.847 3
66.849 4
66.852 4
66.854 4
66.856 4
66.859 3
66.861 4
66.864 4
66.866 3
66.868 3
66.871 3
66.873 3
66.876 4
66.878 3
66.880 3
66.883 3
66.885 3
66.888 3
66.890 3
66.892 2
66.895 2
66.897 1
66.900 2
66.902 1
66.904 1
66.907 1
66.909 0
66.912 1
66.914 0
66.916 0
66.919 0
66.921 -0
66.923 0
66.926 0
66.928 -1
66.931 -1
66.933 -1
66.935 -1
66.938 -1
66.940 -0
66.943 -1
66.945 -1
66.947 -0
66.950 -0
66.952 -0
66.955 0
66.957 -0
66.959 -0
66.962 0
66.964 0
66.967 0
66.969 1
66.971 1
66.974 1
66.976 1
66.979 1
66.981 1
66.983 1
66.986 1
66.988 1
66.991 1
66.993 1
66.995 1
66.998 1
67.000 1
67.003 1
67.005 1
67.007 1
67.010 1
67.012 1
67.015 1
67.017 1
67.019 1
67.022 1
67.024 1
67.027 1
67.029 0
67.031 0
67.034 0
67.036 0
67.039 -0
67.041 0
67.043 0
67.046 -0
67.048 -0
67.051 -1
67.053 -1
67.055 -0
67.058 -1
67.060 -0
67.063 -0
67.065 -0
67.067 -0
67.070 0
67.072 0
67.075 0
67.077 1
67.079 0
67.082 -0
67.084 0
67.087 1
67.089 1
67.091 1
67.094 1
67.096 1
67.098 1
67.101 1
67.103 1
67.106 1
67.108 1
67.110 2
67.113 2
67.115 3
67.118 3
67.120 3
67.122 2
67.125 3
67.127 3
67.130 3
67.132 3
67.134 2
67.137 2
67.139 2
67.142 2
67.144 1
67.146 1
67.149 1
67.151 1
67.154 1
67.156 2
67.158 2
67.161 1
67.163 1
67.166 1
67.168 1
67.170 1
67.173 1
67.175 1
67.178 1
67.180 1
67.182 1
67.185 2
67.187 2
67.190 2
67.192 2
67.194 2
67.197 2
67.199 2
67.202 2
67.204 1
67.206 2
67.209 2
67.211 3
67.214 3
67.216 3
67.218 3
67.221 4
67.223 3
67.226 4
67.228 4
67.230 4
67.233 4
67.235 4
67.238 4
67.240 4
67.242 3
67.245 3
67.247 4
67.250 3
67.252 3
67.254 4
67.257 4
67.259 3
67.262 3
67.264 3
67.266 3
67.269 2
67.271 2
67.274 2
67.276 3
67.278 3
67.281 2
67.283 2
67.286 1
67.288 1
67.290 1
67.293 2
67.295 1
67.298 1
67.300 0
67.302 -0
67.305 1
67.307 1
67.310 0
67.312 1
67.314 2
67.317 1
67.319 1
67.322 1
67.324 1
67.326 1
67.329 1
67.331 1
67.334 1
67.336 2
67.338 1
67.341 1
67.343 1
67.346 1
67.348 1
67.350 2
67.353 2
67.355 2
67.358 2
67.360 1
67.362 1
67.365 2
67.367 1
67.370 2
67.372 2
67.374 2
67.377 2
67.379 3
67.382 2
67.384 2
67.386 2
67.389 2
67.391 2
67.394 2
67.396 2
67.398 2
67.401 2
67.403 2
67.406 2
67.408 1
67.410 2
67.413 3
67.415 3
67.418 2
67.420 2
67.422 2
67.425 2
67.427 1
67.430 2
67.432 2
67.434 2
67.437 2
67.439 2
67.442 2
67.444 2
67.446 2
67.449 2
67.451 2
67.454 2
67.456 2
67.458 2
67.461 2
67.463 1
67.466 1
67.468 1
67.470 1
67.473 1
67.475 1
67.478 1
67.480 1
67.482 1
67.485 1
67.487 1
67.490 1
67.492 0
67.494 0
67.497 -1
67.499 -0
67.502 -0
67.504 -1
67.506 -1
67.509 -2
67.511 -2
67.514 -2
67.516 -1
67.519 -2
67.521 -1
67.523 -1
67.526 -1
67.528 -2
67.531 -1
67.533 -1
67.535 -1
67.538 -1
67.540 -0
67.543 -0
67.545 0
67.547 0
67.550 0
67.552 1
67.555 0
67.557 1
67.559 2
67.562 2
67.564 2
67.567 3
67.569 3
67.571 4
67.574 4
67.576 4
67.579 4
67.581 4
67.583 4
67.586 4
67.588 4
67.591 4
67.593 4
67.595 4
67.598 4
67.600 4
67.603 3
67.605 3
67.607 3
67.610 3
67.612 2
67.615 2
67.617 1
67.619 1
67.622 1
67.624 1
67.627 1
67.629 1
67.631 1
67.634 1
67.636 1
67.639 1
67.641 1
67.643 0
67.646 1
67.648 0
67.651 1
67.653 1
67.655 0
67.658 1
67.660 1
67.663 1
67.665 1
67.667 2
67.670 2
67.672 3
67.675 2
67.677 3
67.679 3
67.682 3
67.684 2
67.687 3
67.689 3
67.692 2
67.694 3
67.696 3
67.699 3
67.701 4
67.704 5
67.706 5
67.708 4
67.711 4
67.713 4
67.716 4
67.718 4
67.720 4
67.723 4
67.725 5
67.728 5
67.730 5
67.732 5
67.735 5
67.737 5
67.740 4
67.742 4
67.744 4
67.747 4
67.749 3
67.752 3
67.754 3
67.756 2
67.759 1
67.761 1
67.764 0
67.766 -1
67.768 -0
67.771 -0
67.773 -0
67.776 -0
67.778 -0
67.780 -0
67.783 0
67.785 -0
67.788 -0
67.790 -0
67.792 -0
67.795 0
67.797 0
67.800 1
67.802 1
67.805 2
67.807 2
67.809 2
67.812 2
67.814 2
67.817 2
67.819 3
67.821 3
67.824 3
67.826 4
67.829 4
67.831 5
67.833 5
67.836 5
67.838 5
67.841 5
67.843 5
67.845 5
67.848 4
67.850 4
67.853 5
67.855 5
67.857 4
67.860 4
67.862 3
67.865 3
67.867 3
67.869 3
67.872 3
67.874 3
67.877 3
67.879 4
67.881 3
67.884 3
67.886 3
67.889 3
67.891 3
67.894 2
67.896 2
67.898 2
67.901 2
67.903 1
67.906 1
67.908 0
67.910 0
67.913 1
67.915 0
67.918 -1
67.920 -2
67.922 -2
67.925 -1
67.927 -1
67.930 -1
67.932 -1
67.934 0
67.937 1
67.939 1
67.942 2
67.944 2
67.946 3
67.949 3
67.951 3
67.954 4
67.956 4
67.958 4
67.961 4
67.963 5
67.966 5
67.968 5
67.971 5
67.973 5
67.975 6
67.978 6
67.980 6
67.983 6
67.985 5
67.987 5
67.990 5
67.992 4
67.995 4
67.997 5
67.999 5
68.002 4
68.004 4
68.007 4
68.009 3
68.011 3
68.014 2
68.016 1
68.019 2
68.021 2
68.023 1
68.026 1
68.028 0
68.031 0
68.033 1
68.035 1
68.038 0
68.040 1
68.043 1
68.045 1
68.048 1
68.050 1
68.052 1
68.055 1
68.057 1
68.060 1
68.062 1
68.064 1
68.067 1
68.069 1
68.072 1
68.074 1
68.076 0
68.079 0
68.081 -0
68.084 1
68.086 1
68.088 1
68.091 1
68.093 1
68.096 1
68.098 1
68.100 1
68.103 1
68.105 2
68.108 2
68.110 2
68.113 2
68.115 2
68.117 2
68.120 2
68.122 2
68.125 1
68.127 1
68.129 2
68.132 2
68.134 2
68.137 2
68.139 2
68.141 2
68.144 2
68.146 2
68.149 1
68.151 1
68.153 1
68.156 2
68.158 2
68.161 2
68.163 2
68.165 2
68.168 1
68.170 1
68.173 1
68.175 1
68.178 1
68.180 1
68.182 0
68.185 1
68.187 1
68.190 0
68.192 1
68.194 1
68.197 1
68.199 1
68.202 1
68.204 1
68.206 1
68.209 2
68.211 1
68.214 2
68.216 2
68.218 2
68.221 2
68.223 2
68.226 2
68.228 1
68.231 1
68.233 1
68.235 1
68.238 1
68.240 2
68.243 2
68.245 2
68.247 2
68.250 2
68.252 2
68.255 1
68.257 1
68.259 1
68.262 1
68.264 2
68.267 2
68.269 2
68.271 2
68.274 2
68.276 3
68.279 3
68.281 3
68.284 3
68.286 3
68.288 3
68.291 2
68.293 3
68.296 3
68.298 3
68.300 3
68.303 4
68.305 4
68.308 4
68.310 4
68.312 4
68.315 4
68.317 5
68.320 5
68.322 4
68.324 5
68.327 4
68.329 4
68.332 4
68.334 4
68.337 3
68.339 3
68.341 3
68.344 3
68.346 3
68.349 3
68.351 3
68.353 3
68.356 3
68.358 2
68.361 2
68.363 1
68.365 2
68.368 2
68.370 2
68.373 2
68.375 2
68.378 2
68.380 1
68.382 1
68.385 1
68.387 1
68.390 1
68.392 0
68.394 0
68.397 -0
68.399 -0
68.402 -0
68.404 0
68.406 0
68.409 -0
68.411 0
68.414 1
68.416 0
68.418 -0
68.421 -0
68.423 0
68.426 0
68.428 0
68.431 0
68.433 1
68.435 1
68.438 1
68.440 1
68.443 1
68.445 1
68.447 1
68.450 1
68.452 1
68.455 2
68.457 2
68.459 3
68.462 3
68.464 2
68.467 2
68.469 2
68.472 2
68.474 3
68.476 3
68.479 3
68.481 3
68.484 3
68.486 3
68.488 2
68.491 2
68.493 2
68.496 2
68.498 2
68.500 2
68.503 2
68.505 2
68.508 2
68.510 3
68.513 2
68.515 2
68.517 2
68.520 2
68.522 2
68.525 2
68.527 1
68.529 2
68.532 2
68.534 2
68.537 2
68.539 2
68.541 2
68.544 2
68.546 2
68.549 3
68.551 2
68.554 2
68.556 3
68.558 3
68.561 3
68.563 4
68.566 4
68.568 4
68.570 4
68.573 4
68.575 3
68.578 4
68.580 3
68.582 3
68.585 3
68.587 3
68.590 3
68.592 3
68.595 2
68.597 2
68.599 2
68.602 2
68.604 2
68.607 3
68.609 2
68.611 2
68.614 3
68.616 2
68.619 3
68.621 2
68.623 2
68.626 2
68.628 2
68.631 2
68.633 2
68.636 2
68.638 2
68.640 2
68.643 2
68.645 1
68.648 1
68.650 2
68.652 1
68.655 1
68.657 2
68.660 1
68.662 1
68.664 1
68.667 1
68.669 1
68.672 1
68.674 0
68.677 -0
68.679 -0
68.681 0
68.684 1
68.686 1
68.689 0
68.691 -0
68.693 1
68.696 1
68.698 1
68.701 1
68.703 1
68.706 2
68.708 2
68.710 2
68.713 2
68.715 3
68.718 3
68.720 3
68.722 3
68.725 3
68.727 3
68.730 3
68.732 3
68.734 4
68.737 4
68.739 4
68.742 4
68.744 5
68.747 4
68.749 4
68.751 4
68.754 4
68.756 4
68.759 3
68.761 3
68.763 3
68.766 3
68.768 2
68.771 2
68.773 1
68.776 1
68.778 1
68.780 2
68.783 1
68.785 1
68.788 2
68.790 2
68.792 2
68.795 2
68.797 2
68.800 2
68.802 2
68.804 3
68.807 2
68.809 3
68.812 3
68.814 3
68.817 3
68.819 3
68.821 3
68.824 3
68.826 4
68.829 3
68.831 3
68.833 3
68.836 3
68.838 4
68.841 3
68.843 4
68.846 4
68.848 4
68.850 4
68.853 5
68.855 4
68.858 4
68.860 4
68.862 3
68.865 4
68.867 4
68.870 3
68.872 3
68.874 3
68.877 2
68.879 2
68.882 3
68.884 2
68.887 3
68.889 2
68.891 3
68.894 3
68.896 3
68.899 3
68.901 3
68.903 3
68.906 2
68.908 3
68.911 3
68.913 3
68.916 2
68.918 2
68.920 2
68.923 2
68.925 2
68.928 1
68.930 1
68.932 0
68.935 1
68.937 1
68.940 1
68.942 0
68.945 -0
68.947 0
68.949 0
68.952 1
68.954 1
68.957 1
68.959 1
68.961 1
68.964 0
68.966 0
68.969 1
68.971 1
68.974 1
68.976 1
68.978 1
68.981 1
68.983 1
68.986 1
68.988 1
68.990 2
68.993 1
68.995 1
68.998 1
69.000 1
69.003 1
69.005 1
69.007 1
69.010 1
69.012 1
69.015 1
69.017 1
69.019 1
69.022 1
69.024 0
69.027 0
69.029 0
69.032 1
69.034 1
69.036 1
69.039 1
69.041 1
69.044 1
69.046 2
69.048 1
69.051 1
69.053 1
69.056 1
69.058 1
69.061 1
69.063 1
69.065 0
69.068 0
69.070 1
69.073 0
69.075 1
69.077 1
69.080 1
69.082 2
69.085 2
69.087 2
69.090 2
69.092 1
69.094 1
69.097 1
69.099 1
69.102 1
69.104 1
69.106 1
69.109 1
69.111 1
69.114 1
69.116 1
69.119 1
69.121 1
69.123 0
69.126 1
69.128 1
69.131 1
69.133 1
69.135 1
69.138 1
69.140 1
69.143 1
69.145 1
69.148 0
69.150 1
69.152 0
69.155 1
69.157 1
69.160 1
69.162 1
69.164 1
69.167 1
69.169 1
69.172 1
69.174 1
69.177 2
69.179 3
69.181 2
69.184 3
69.186 3
69.189 3
69.191 3
69.193 3
69.196 3
69.198 3
69.201 3
69.203 2
69.206 2
69.208 2
69.210 1
69.213 1
69.215 2
69.218 2
69.220 2
69.222 1
69.225 1
69.227 1
69.230 1
69.232 1
69.235 1
69.237 2
69.239 2
69.242 1
69.244 1
69.247 1
69.249 1
69.252 2
69.254 2
69.256 2
69.259 2
69.261 3
69.264 3
69.266 3
69.268 3
69.271 3
69.273 4
69.276 4
69.278 4
69.281 5
69.283 4
69.285 4
69.288 4
69.290 3
69.293 3
69.295 3
69.297 4
69.300 4
69.302 4
69.305 4
69.307 4
69.310 4
69.312 3
69.314 3
69.317 4
69.319 3
69.322 3
69.324 3
69.326 3
69.329 2
69.331 2
69.334 1
69.336 1
69.339 1
69.341 1
69.343 1
69.346 1
69.348 0
69.351 -0
69.353 0
69.356 0
69.358 1
69.360 2
69.363 1
69.365 1
69.368 1
69.370 1
69.372 1
69.375 2
69.377 1
69.380 1
69.382 1
69.385 1
69.387 1
69.389 1
69.392 1
69.394 1
69.397 2
69.399 2
69.401 2
69.404 3
69.406 3
69.409 3
69.411 2
69.414 2
69.416 2
69.418 2
69.421 2
69.423 2
69.426 1
69.428 0
69.431 -0
69.433 -0
69.435 -0
69.438 -1
69.440 -1
69.443 -1
69.445 -1
69.447 -1
69.450 -1
69.452 -1
69.455 -1
69.457 -2
69.460 -1
69.462 -1
69.464 -1
69.467 -1
69.469 -1
69.472 -1
69.474 -2
69.477 -1
69.479 -1
69.481 -0
69.484 -0
69.486 -0
69.489 -1
69.491 -0
69.493 0
69.496 0
69.498 1
69.501 1
69.503 2
69.506 2
69.508 2
69.510 2
69.513 3
69.515 3
69.518 3
69.520 4
69.523 4
69.525 4
69.527 4
69.530 4
69.532 4
69.535 4
69.537 4
69.539 5
69.542 5
69.544 5
69.547 5
69.549 4
69.552 4
69.554 4
69.556 4
69.559 4
69.561 3
69.564 3
69.566 2
69.569 2
69.571 2
69.573 1
69.576 1
69.578 1
69.581 0
69.583 0
69.585 0
69.588 0
69.590 0
69.593 0
69.595 -1
69.598 -1
69.600 -1
69.602 -1
69.605 -1
69.607 -1
69.610 -1
69.612 -0
69.615 -0
69.617 -1
69.619 -0
69.622 0
69.624 -0
69.627 1
69.629 1
69.631 1
69.634 1
69.636 1
69.639 1
69.641 1
69.644 2
69.646 2
69.648 3
69.651 3
69.653 2
69.656 2
69.658 2
69.661 2
69.663 2
69.665 3
69.668 3
69.670 3
69.673 3
69.675 3
69.678 3
69.680 4
69.682 4
69.685 4
69.687 4
69.690 4
69.692 4
69.694 3
69.697 3
69.699 2
69.702 2
69.704 1
69.707 1
69.709 0
69.711 -0
69.714 -1
69.716 -1
69.719 -1
69.721 -1
69.724 -1
69.726 -2
69.728 -2
69.731 -2
69.733 -3
69.736 -2
69.738 -2
69.741 -2
69.743 -2
69.745 -2
69.748 -2
69.750 -2
69.753 -1
69.755 -1
69.757 -1
69.760 -0
69.762 -1
69.765 -0
69.767 -0
69.770 1
69.772 1
69.774 2
69.777 2
69.779 2
69.782 3
69.784 3
69.787 3
69.789 3
69.791 3
69.794 3
69.796 3
69.799 3
69.801 2
69.804 2
69.806 2
69.808 2
69.811 2
69.813 1
69.816 1
69.818 1
69.820 0
69.823 0
69.825 1
69.828 0
69.830 0
69.833 0
69.835 -1
69.837 -0
69.840 -0
69.842 -0
69.845 -0
69.847 -1
69.850 -1
69.852 -0
69.854 0
69.857 -0
69.859 1
69.862 1
69.864 1
69.867 1
69.869 1
69.871 0
69.874 0
69.876 0
69.879 1
69.881 1
69.884 1
69.886 1
69.888 1
69.891 2
69.893 1
69.896 1
69.898 1
69.900 1
69.903 1
69.905 1
69.908 0
69.910 0
69.913 0
69.915 0
69.917 1
69.920 1
69.922 0
69.925 0
69.927 1
69.930 1
69.932 1
69.934 1
69.937 1
69.939 0
69.942 1
69.944 0
69.947 -0
69.949 0
69.951 -0
69.954 0
69.956 1
69.959 0
69.961 1
69.964 2
69.966 1
69.968 1
69.971 1
69.973 0
69.976 0
69.978 0
69.981 0
69.983 0
69.985 1
69.988 1
69.990 1
69.993 1
69.995 1
69.997 1
70.000 1
70.002 0
70.005 0
70.007 0
70.010 0
70.012 0
70.014 0
70.017 -0
70.019 0
70.022 0
70.024 0
70.027 1
70.029 1
70.031 1
70.034 1
70.036 1
70.039 2
70.041 1
70.044 1
70.046 1
70.048 1
70.051 2
70.053 2
70.056 2
70.058 3
70.061 2
70.063 3
70.065 3
70.068 4
70.070 4
70.073 4
70.075 4
70.078 4
70.080 4
70.082 4
70.085 4
70.087 5
70.090 5
70.092 5
70.095 5
70.097 5
70.099 5
70.102 4
70.104 4
70.107 4
70.109 4
70.112 4
70.114 4
70.116 4
70.119 4
70.121 3
70.124 3
70.126 2
70.128 2
70.131 2
70.133 2
70.136 2
70.138 2
70.141 1
70.143 2
70.145 2
70.148 2
70.150 2
70.153 1
70.155 1
70.158 1
70.160 1
70.162 1
70.165 1
70.167 2
70.170 1
70.172 1
70.175 2
70.177 2
70.179 2
70.182 2
70.184 2
70.187 2
70.189 2
70.192 2
70.194 2
70.196 2
70.199 1
70.201 1
70.204 1
70.206 1
70.209 1
70.211 1
70.213 0
70.216 0
70.218 1
70.221 -1
70.223 -1
70.226 -1
70.228 -1
70.230 -1
70.233 -1
70.235 -1
70.238 0
70.240 -0
70.243 0
70.245 0
70.247 0
70.250 -0
70.252 1
70.255 1
70.257 1
70.260 1
70.262 2
70.264 2
70.267 2
70.269 3
70.272 2
70.274 3
70.277 3
70.279 3
70.281 4
70.284 4
70.286 4
70.289 4
70.291 4
70.294 4
70.296 4
70.298 4
70.301 4
70.303 4
70.306 3
70.308 3
70.311 3
70.313 2
70.315 1
70.318 1
70.320 1
70.323 0
70.325 0
70.328 0
70.330 0
70.332 0
70.335 1
70.337 0
70.340 1
70.342 1
70.345 1
70.347 1
70.349 1
70.352 1
70.354 1
70.357 1
70.359 2
70.362 2
70.364 3
70.366 3
70.369 3
70.371 3
70.374 3
70.376 3
70.379 3
70.381 4
70.383 4
70.386 4
70.388 4
70.391 4
70.393 4
70.396 4
70.398 3
70.400 4
70.403 3
70.405 3
70.408 2
70.410 2
70.413 2
70.415 1
70.417 1
70.420 0
70.422 -1
70.425 -1
70.427 -1
70.430 -0
70.432 -1
70.434 -1
70.437 -0
70.439 0
70.442 1
70.444 1
70.447 0
70.449 1
70.451 1
70.454 1
70.456 0
70.459 1
70.461 1
70.464 1
70.466 1
70.468 1
70.471 1
70.473 1
70.476 1
70.478 1
70.481 2
70.483 2
70.485 2
70.488 2
70.490 3
70.493 2
70.495 3
70.498 3
70.500 2
70.502 3
70.505 3
70.507 3
70.510 4
70.512 3
70.515 3
70.517 3
70.519 3
70.522 3
70.524 4
70.527 3
70.529 4
70.532 3
70.534 3
70.537 4
70.539 4
70.541 5
70.544 5
70.546 5
70.549 5
70.551 5
70.554 5
70.556 5
70.558 5
70.561 4
70.563 4
70.566 3
70.568 3
70.571 3
70.573 3
70.575 3
70.578 3
70.580 3
70.583 3
70.585 2
70.588 3
70.590 3
70.592 2
70.595 1
70.597 2
70.600 2
70.602 1
70.605 2
70.607 1
70.609 1
70.612 2
70.614 2
70.617 2
70.619 2
70.622 2
70.624 2
70.626 2
70.629 2
70.631 2
70.634 2
70.636 2
70.639 2
70.641 2
70.643 1
70.646 2
70.648 3
70.651 3
70.653 2
70.656 3
70.658 3
70.661 3
70.663 3
70.665 2
70.668 2
70.670 2
70.673 2
70.675 2
70.678 2
70.680 2
70.682 3
70.685 3
70.687 2
70.690 2
70.692 2
70.695 1
70.697 1
70.699 2
70.702 2
70.704 2
70.707 2
70.709 2
70.712 3
70.714 3
70.716 3
70.719 3
70.721 4
70.724 4
70.726 4
70.729 4
70.731 4
70.733 4
70.736 5
70.738 4
70.741 5
70.743 4
70.746 4
70.748 4
70.750 5
70.753 4
70.755 4
70.758 5
70.760 5
70.763 4
70.765 4
70.768 4
70.770 4
70.772 3
70.775 2
70.777 2
70.780 3
70.782 2
70.785 2
70.787 2
70.789 2
70.792 2
70.794 2
70.797 1
70.799 1
70.802 2
70.804 2
70.806 2
70.809 2
70.811 2
70.814 1
70.816 1
70.819 1
70.821 0
70.823 1
70.826 1
70.828 1
70.831 2
70.833 2
70.836 2
70.838 3
70.841 3
70.843 3
70.845 4
70.848 4
70.850 4
70.853 4
70.855 4
70.858 4
70.860 4
70.862 4
70.865 4
70.867 4
70.870 4
70.872 4
70.875 4
70.877 3
70.879 4
70.882 3
70.884 3
70.887 3
70.889 4
70.892 3
70.894 3
70.896 3
70.899 3
70.901 3
70.904 3
70.906 2
70.909 2
70.911 2
70.914 2
70.916 2
70.918 1
70.921 0
70.923 0
70.926 1
70.928 1
70.931 1
70.933 1
70.935 1
70.938 2
70.940 2
70.943 2
70.945 2
70.948 2
70.950 3
70.952 3
70.955 3
70.957 3
70.960 2
70.962 2
70.965 2
70.967 2
70.970 3
70.972 3
70.974 3
70.977 3
70.979 4
70.982 4
70.984 3
70.987 3
70.989 3
70.991 3
70.994 3
70.996 2
70.999 2
71.001 2
71.004 2
71.006 2
71.008 2
71.011 2
71.013 3
71.016 2
71.018 2
71.021 2
71.023 2
71.026 2
71.028 2
71.030 1
71.033 1
71.035 2
71.038 1
71.040 1
71.043 1
71.045 1
71.047 2
71.050 2
71.052 1
71.055 2
71.057 2
71.060 2
71.062 2
71.064 2
71.067 2
71.069 2
71.072 3
71.074 3
71.077 4
71.079 4
71.082 4
71.084 3
71.086 3
71.089 2
71.091 2
71.094 1
71.096 1
71.099 1
71.101 1
71.103 1
71.106 1
71.108 0
71.111 0
71.113 0
71.116 0
71.118 -0
71.121 0
71.123 0
71.125 0
71.128 0
71.130 1
71.133 0
71.135 1
71.138 0
71.140 0
71.142 0
71.145 0
71.147 0
71.150 0
71.152 1
71.155 1
71.157 2
71.159 2
71.162 2
71.164 2
71.167 2
71.169 2
71.172 2
71.174 3
71.177 3
71.179 3
71.181 3
71.184 3
71.186 3
71.189 3
71.191 2
71.194 1
71.196 1
71.198 1
71.201 1
71.203 0
71.206 -0
71.208 0
71.211 0
71.213 -1
71.216 -1
71.218 -1
71.220 -1
71.223 -1
71.225 -0
71.228 -1
71.230 -0
71.233 0
71.235 1
71.237 1
71.240 1
71.242 1
71.245 1
71.247 1
71.250 1
71.252 1
71.255 2
71.257 2
71.259 3
71.262 3
71.264 3
71.267 4
71.269 4
71.272 4
71.274 4
71.276 4
71.279 3
71.281 4
71.284 4
71.286 4
71.289 4
71.291 5
71.294 4
71.296 4
71.298 4
71.301 3
71.303 3
71.306 3
71.308 2
71.311 3
71.313 2
71.315 2
71.318 2
71.320 2
71.323 2
71.325 2
71.328 2
71.330 2
71.333 3
71.335 3
71.337 3
71.340 3
71.342 4
71.345 4
71.347 4
71.350 4
71.352 3
71.354 4
71.357 4
71.359 3
71.362 3
71.364 3
71.367 3
71.369 3
71.372 3
71.374 3
71.376 3
71.379 3
71.381 3
71.384 3
71.386 3
71.389 2
71.391 2
71.394 2
71.396 2
71.398 2
71.401 1
71.403 1
71.406 1
71.408 0
71.411 -1
71.413 -1
71.415 -1
71.418 -1
71.420 -1
71.423 -1
71.425 -1
71.428 -1
71.430 -1
71.433 -2
71.435 -0
71.437 -1
71.440 -1
71.442 -1
71.445 -1
71.447 -1
71.450 -1
71.452 -1
71.454 -1
71.457 -1
71.459 -1
71.462 -1
71.464 -1
71.467 -1
71.469 -1
71.472 0
71.474 1
71.476 1
71.479 1
71.481 1
71.484 1
71.486 2
71.489 2
71.491 3
71.494 3
71.496 4
71.498 3
71.501 3
71.503 4
71.506 4
71.508 4
71.511 4
71.513 4
71.515 4
71.518 4
71.520 4
71.523 4
71.525 3
71.528 3
71.530 3
71.533 2
71.535 2
71.537 3
71.540 3
71.542 2
71.545 2
71.547 2
71.550 2
71.552 2
71.555 2
71.557 2
71.559 3
71.562 3
71.564 3
71.567 2
71.569 2
71.572 3
71.574 2
71.576 2
71.579 2
71.581 3
71.584 2
71.586 2
71.589 2
71.591 2
71.594 2
71.596 2
71.598 3
71.601 3
71.603 3
71.606 4
71.608 3
71.611 3
71.613 3
71.616 4
71.618 3
71.620 4
71.623 3
71.625 3
71.628 3
71.630 2
71.633 2
71.635 2
71.637 1
71.640 1
71.642 1
71.645 1
71.647 2
71.650 2
71.652 2
71.655 2
71.657 3
71.659 3
71.662 3
71.664 3
71.667 3
71.669 4
71.672 3
71.674 3
71.677 4
71.679 4
71.681 3
71.684 3
71.686 4
71.689 4
71.691 4
71.694 4
71.696 4
71.699 4
71.701 4
71.703 4
71.706 5
71.708 5
71.711 5
71.713 5
71.716 5
71.718 4
71.720 4
71.723 4
71.725 3
71.728 3
71.730 2
71.733 2
71.735 1
71.738 2
71.740 1
71.742 0
71.745 0
71.747 -0
71.750 -0
71.752 -0
71.755 -0
71.757 -1
71.760 0
71.762 -0
71.764 -0
71.767 -0
71.769 -1
71.772 -1
71.774 -1
71.777 -1
71.779 -2
71.782 -1
71.784 -1
71.786 -1
71.789 -1
71.791 -1
71.794 -1
71.796 -0
71.799 -1
71.801 -1
71.804 -1
71.806 -1
71.808 -1
71.811 -1
71.813 -1
71.816 -1
71.818 -0
71.821 -1
71.823 -1
71.825 -1
71.828 -1
71.830 -1
71.833 -1
71.835 -1
71.838 -1
71.840 -0
71.843 -1
71.845 -0
71.847 1
71.850 1
71.852 0
71.855 0
71.857 1
71.860 1
71.862 1
71.865 1
71.867 2
71.869 2
71.872 2
71.874 2
71.877 3
71.879 2
71.882 2
71.884 3
71.887 2
71.889 2
71.891 3
71.894 3
71.896 3
71.899 3
71.901 3
71.904 2
71.906 3
71.909 3
71.911 3
71.913 3
71.916 3
71.918 3
71.921 3
71.923 2
71.926 2
71.928 2
71.931 1
71.933 1
71.935 1
71.938 1
71.940 1
71.943 1
71.945 1
71.948 1
71.950 2
71.953 1
71.955 1
71.957 1
71.960 1
71.962 1
71.965 1
71.967 1
71.970 1
71.972 1
71.975 1
71.977 1
71.979 1
71.982 1
71.984 1
71.987 1
71.989 1
71.992 0
71.994 1
71.997 0
71.999 0
72.001 0
72.004 -0
72.006 0
72.009 0
72.011 -0
72.014 -0
72.016 -0
72.019 -0
72.021 -0
72.023 -1
72.026 -1
72.028 -1
72.031 -1
72.033 -2
72.036 -2
72.038 -2
72.041 -2
72.043 -2
72.045 -1
72.048 -1
72.050 -1
72.053 -0
72.055 -0
72.058 0
72.060 0
72.063 1
72.065 1
72.067 1
72.070 1
72.072 2
72.075 2
72.077 2
72.080 2
72.082 3
72.085 3
72.087 3
72.089 4
72.092 3
72.094 3
72.097 4
72.099 3
72.102 2
72.104 3
72.107 3
72.109 3
72.111 3
72.114 3
72.116 3
72.119 4
72.121 2
72.124 3
72.126 3
72.129 3
72.131 3
72.133 3
72.136 3
72.138 3
72.141 3
72.143 2
72.146 2
72.148 2
72.151 2
72.153 2
72.155 3
72.158 2
72.160 2
72.163 2
72.165 1
72.168 1
72.170 1
72.173 1
72.175 2
72.177 1
72.180 1
72.182 2
72.185 2
72.187 2
72.190 2
72.192 3
72.195 3
72.197 3
72.199 2
72.202 2
72.204 2
72.207 2
72.209 2
72.212 2
72.214 2
72.217 2
72.219 3
72.222 2
72.224 2
72.226 3
72.229 3
72.231 3
72.234 3
72.236 4
72.239 3
72.241 3
72.244 3
72.246 2
72.248 2
72.251 2
72.253 2
72.256 1
72.258 1
72.261 1
72.263 1
72.266 1
72.268 0
72.270 1
72.273 1
72.275 1
72.278 1
72.280 2
72.283 1
72.285 2
72.288 2
72.290 1
72.292 1
72.295 2
72.297 2
72.300 2
72.302 2
72.305 1
72.307 1
72.310 2
72.312 1
72.314 1
72.317 2
72.319 2
72.322 2
72.324 2
72.327 2
72.329 2
72.332 2
72.334 2
72.337 2
72.339 2
72.341 2
72.344 2
72.346 2
72.349 1
72.351 2
72.354 2
72.356 3
72.359 2
72.361 3
72.363 2
72.366 2
72.368 2
72.371 2
72.373 3
72.376 3
72.378 3
72.381 4
72.383 4
72.385 3
72.388 3
72.390 3
72.393 2
72.395 2
72.398 3
72.400 2
72.403 2
72.405 3
72.408 3
72.410 3
72.412 3
72.415 2
72.417 3
72.420 3
72.422 2
72.425 2
72.427 2
72.430 1
72.432 2
72.434 2
72.437 1
72.439 2
72.442 2
72.444 1
72.447 1
72.449 1
72.452 1
72.454 1
72.456 1
72.459 1
72.461 1
72.464 2
72.466 2
72.469 1
72.471 1
72.474 2
72.476 2
72.479 2
72.481 2
72.483 2
72.486 2
72.488 2
72.491 2
72.493 2
72.496 2
72.498 2
72.501 2
72.503 1
72.505 2
72.508 2
72.510 2
72.513 2
72.515 3
72.518 3
72.520 3
72.523 3
72.525 3
72.527 3
72.530 4
72.532 4
72.535 4
72.537 4
72.540 3
72.542 3
72.545 4
72.547 4
72.550 3
72.552 4
72.554 4
72.557 4
72.559 4
72.562 4
72.564 4
72.567 4
72.569 3
72.572 3
72.574 3
72.576 3
72.579 4
72.581 4
72.584 4
72.586 4
72.589 4
72.591 4
72.594 5
72.596 5
72.599 4
72.601 5
72.603 5
72.606 4
72.608 4
72.611 4
72.613 4
72.616 4
72.618 4
72.621 4
72.623 4
72.625 4
72.628 4
72.630 4
72.633 5
72.635 4
72.638 4
72.640 4
72.643 3
72.645 3
72.648 3
72.650 3
72.652 3
72.655 3
72.657 3
72.660 3
72.662 4
72.665 3
72.667 3
72.670 3
72.672 2
72.674 2
72.677 1
72.679 2
72.682 2
72.684 2
72.687 2
72.689 2
72.692 2
72.694 2
72.697 2
72.699 2
72.701 2
72.704 2
72.706 2
72.709 1
72.711 1
72.714 1
72.716 1
72.719 1
72.721 1
72.724 1
72.726 1
72.728 1
72.731 1
72.733 2
72.736 2
72.738 1
72.741 1
72.743 1
72.746 1
72.748 1
72.750 1
72.753 0
72.755 1
72.758 1
72.760 1
72.763 1
72.765 1
72.768 1
72.770 1
72.773 1
72.775 1
72.777 1
72.780 1
72.782 1
72.785 1
72.787 1
72.790 1
72.792 1
72.795 1
72.797 1
72.799 1
72.802 1
72.804 1
72.807 1
72.809 2
72.812 3
72.814 2
72.817 2
72.819 1
72.822 2
72.824 2
72.826 2
72.829 2
72.831 2
72.834 2
72.836 2
72.839 2
72.841 2
72.844 2
72.846 2
72.849 1
72.851 2
72.853 2
72.856 2
72.858 2
72.861 2
72.863 1
72.866 1
72.868 1
72.871 1
72.873 2
72.876 2
72.878 1
72.880 1
72.883 1
72.885 1
72.888 1
72.890 1
72.893 -0
72.895 -0
72.898 0
72.900 -0
72.902 -0
72.905 0
72.907 0
72.910 1
72.912 1
72.915 1
72.917 1
72.920 2
72.922 1
72.925 1
72.927 0
72.929 1
72.932 1
72.934 1
72.937 0
72.939 1
72.942 1
72.944 1
72.947 1
72.949 2
72.952 1
72.954 2
72.956 2
72.959 1
72.961 2
72.964 3
72.966 3
72.969 4
72.971 4
72.974 4
72.976 4
72.979 5
72.981 5
72.983 5
72.986 5
72.988 5
72.991 4
72.993 4
72.996 3
72.998 3
73.001 3
73.003 3
73.006 3
73.008 3
73.010 3
73.013 3
73.015 3
73.018 2
73.020 2
73.023 2
73.025 1
73.028 1
73.030 1
73.033 1
73.035 -0
73.037 -0
73.040 -1
73.042 -1
73.045 -1
73.047 -1
73.050 -0
73.052 -0
73.055 -1
73.057 -1
73.060 -0
73.062 -1
73.064 -1
73.067 -0
73.069 -0
73.072 0
73.074 1
73.077 1
73.079 1
73.082 2
73.084 2
73.087 2
73.089 2
73.091 1
73.094 2
73.096 2
73.099 2
73.101 2
73.104 2
73.106 2
73.109 3
73.111 3
73.114 3
73.116 3
73.118 3
73.121 3
73.123 2
73.126 2
73.128 1
73.131 1
73.133 1
73.136 1
73.138 1
73.141 1
73.143 1
73.145 1
73.148 0
73.150 0
73.153 0
73.155 1
73.158 0
73.160 0
73.163 0
73.165 -0
73.168 -1
73.170 -0
73.172 -1
73.175 -0
73.177 0
73.180 0
73.182 -0
73.185 0
73.187 1
73.190 1
73.192 1
73.195 1
73.197 1
73.199 1
73.202 2
73.204 3
73.207 3
73.209 3
73.212 4
73.214 4
73.217 4
73.219 5
73.222 5
73.224 5
73.226 5
73.229 5
73.231 4
73.234 4
73.236 4
73.239 5
73.241 5
73.244 5
73.246 4
73.249 4
73.251 4
73.253 4
73.256 4
73.258 4
73.261 3
73.263 4
73.266 4
73.268 4
73.271 3
73.273 3
73.276 3
73.278 3
73.280 3
73.283 3
73.285 3
73.288 3
73.290 2
73.293 2
73.295 2
73.298 2
73.300 2
73.303 3
73.305 3
73.308 3
73.310 3
73.312 3
73.315 3
73.317 4
73.320 4
73.322 4
73.325 4
73.327 3
73.330 4
73.332 4
73.335 3
73.337 3
73.339 4
73.342 4
73.344 3
73.347 4
73.349 4
73.352 4
73.354 3
73.357 3
73.359 2
73.362 3
73.364 3
73.366 3
73.369 3
73.371 3
73.374 3
73.376 3
73.379 2
73.381 2
73.384 2
73.386 1
73.389 1
73.391 0
73.394 -0
73.396 -0
73.398 -1
73.401 -1
73.403 -1
73.406 -1
73.408 -1
73.411 -1
73.413 -0
73.416 -0
73.418 -1
73.421 -0
73.423 -1
73.425 -1
73.428 -1
73.430 -1
73.433 -1
73.435 -1
73.438 -1
73.440 -2
73.443 -1
73.445 -1
73.448 -1
73.450 -0
73.452 -0
73.455 0
73.457 1
73.460 1
73.462 1
73.465 1
73.467 2
73.470 2
73.472 2
73.475 3
73.477 3
73.480 4
73.482 4
73.484 4
73.487 4
73.489 4
73.492 4
73.494 4
73.497 4
73.499 4
73.502 3
73.504 3
73.507 4
73.509 3
73.511 3
73.514 3
73.516 3
73.519 3
73.521 3
73.524 4
73.526 3
73.529 3
73.531 3
73.534 3
73.536 2
73.539 2
73.541 2
73.543 1
73.546 1
73.548 1
73.551 0
73.553 1
73.556 1
73.558 1
73.561 1
73.563 1
73.566 2
73.568 2
73.570 2
73.573 2
73.575 2
73.578 2
73.580 3
73.583 3
73.585 3
73.588 3
73.590 3
73.593 3
73.595 3
73.598 3
73.600 3
73.602 3
73.605 3
73.607 2
73.610 3
73.612 2
73.615 2
73.617 2
73.620 2
73.622 2
73.625 2
73.627 2
73.630 2
73.632 2
73.634 2
73.637 2
73.639 2
73.642 2
73.644 2
73.647 2
73.649 1
73.652 1
73.654 1
73.657 1
73.659 1
73.661 2
73.664 3
73.666 3
73.669 3
73.671 3
73.674 2
73.676 3
73.679 3
73.681 3
73.684 2
73.686 3
73.689 3
73.691 3
73.693 3
73.696 2
73.698 2
73.701 2
73.703 2
73.706 2
73.708 1
73.711 1
73.713 1
73.716 2
73.718 2
73.721 1
73.723 2
73.725 1
73.728 2
73.730 2
73.733 2
73.735 2
73.738 2
73.740 2
73.743 2
73.745 3
73.748 2
73.750 2
73.753 2
73.755 3
73.757 3
73.760 3
73.762 2
73.765 2
73.767 3
73.770 3
73.772 3
73.775 3
73.777 3
73.780 3
73.782 4
73.785 4
73.787 4
73.789 4
73.792 4
73.794 3
73.797 3
73.799 3
73.802 3
73.804 3
73.807 3
73.809 3
73.812 3
73.814 3
73.816 2
73.819 3
73.821 3
73.824 3
73.826 3
73.829 3
73.831 3
73.834 2
73.836 2
73.839 2
73.841 2
73.844 2
73.846 2
73.848 3
73.851 3
73.853 3
73.856 3
73.858 4
73.861 3
73.863 4
73.866 4
73.868 4
73.871 4
73.873 4
73.876 4
73.878 5
73.880 5
73.883 4
73.885 5
73.888 5
73.890 5
73.893 5
73.895 5
73.898 5
73.900 5
73.903 5
73.905 5
73.908 5
73.910 5
73.913 5
73.915 5
73.917 5
73.920 5
73.922 5
73.925 4
73.927 4
73.930 4
73.932 3
73.935 3
73.937 3
73.940 3
73.942 3
73.945 3
73.947 3
73.949 3
73.952 3
73.954 2
73.957 2
73.959 2
73.962 2
73.964 2
73.967 2
73.969 2
73.972 2
73.974 2
73.977 2
73.979 3
73.981 3
73.984 3
73.986 2
73.989 2
73.991 2
73.994 2
73.996 3
73.999 3
74.001 3
74.004 4
74.006 4
74.009 4
74.011 5
74.013 5
74.016 5
74.018 5
74.021 6
74.023 6
74.026 7
74.028 7
74.031 6
74.033 7
74.036 7
74.038 7
74.041 7
74.043 7
74.045 7
74.048 8
74.050 7
74.053 7
74.055 7
74.058 5
74.060 5
74.063 4
74.065 3
74.068 3
74.070 3
74.073 2
74.075 3
74.078 2
74.080 2
74.082 1
74.085 1
74.087 1
74.090 1
74.092 1
74.095 1
74.097 0
74.100 0
74.102 1
74.105 1
74.107 2
74.110 1
74.112 1
74.114 1
74.117 1
74.119 2
74.122 2
74.124 1
74.127 2
74.129 2
74.132 2
74.134 3
74.137 3
74.139 3
74.142 3
74.144 3
74.147 4
74.149 3
74.151 4
74.154 4
74.156 4
74.159 4
74.161 4
74.164 4
74.166 3
74.169 3
74.171 3
74.174 4
74.176 3
74.179 4
74.181 3
74.183 3
74.186 3
74.188 3
74.191 2
74.193 2
74.196 2
74.198 2
74.201 2
74.203 2
74.206 1
74.208 1
74.211 2
74.213 2
74.216 2
74.218 2
74.220 1
74.223 1
74.225 1
74.228 -0
74.230 -0
74.233 -1
74.235 -1
74.238 -0
74.240 0
74.243 -0
74.245 0
74.248 1
74.250 1
74.252 1
74.255 2
74.257 2
74.260 2
74.262 2
74.265 2
74.267 2
74.270 2
74.272 2
74.275 2
74.277 3
74.280 3
74.282 3
74.285 3
74.287 3
74.289 3
74.292 3
74.294 3
74.297 3
74.299 2
74.302 2
74.304 2
74.307 2
74.309 2
74.312 2
74.314 3
74.317 3
74.319 4
74.322 4
74.324 5
74.326 4
74.329 4
74.331 4
74.334 4
74.336 3
74.339 3
74.341 4
74.344 5
74.346 5
74.349 6
74.351 6
74.354 6
74.356 6
74.359 6
74.361 7
74.363 7
74.366 8
74.368 7
74.371 7
74.373 7
74.376 7
74.378 6
74.381 6
74.383 6
74.386 6
74.388 6
74.391 5
74.393 5
74.396 5
74.398 5
74.400 4
74.403 4
74.405 4
74.408 3
74.410 3
74.413 2
74.415 2
74.418 1
74.420 2
74.423 2
74.425 2
74.428 2
74.430 2
74.433 2
74.435 1
74.437 1
74.440 1
74.442 1
74.445 1
74.447 1
74.450 1
74.452 1
74.455 1
74.457 1
74.460 1
74.462 1
74.465 1
74.467 1
74.470 1
74.472 2
74.474 2
74.477 2
74.479 2
74.482 2
74.484 2
74.487 2
74.489 2
74.492 2
74.494 2
74.497 2
74.499 3
74.502 2
74.504 2
74.507 3
74.509 2
74.511 2
74.514 2
74.516 2
74.519 2
74.521 2
74.524 2
74.526 2
74.529 2
74.531 2
74.534 3
74.536 3
74.539 3
74.541 3
74.544 3
74.546 2
74.548 2
74.551 3
74.553 3
74.556 4
74.558 3
74.561 3
74.563 3
74.566 3
74.568 3
74.571 3
74.573 3
74.576 3
74.578 3
74.581 3
74.583 2
74.586 2
74.588 2
74.590 2
74.593 3
74.595 4
74.598 3
74.600 3
74.603 3
74.605 2
74.608 2
74.610 2
74.613 2
74.615 1
74.618 1
74.620 1
74.623 1
74.625 1
74.627 1
74.630 1
74.632 1
74.635 1
74.637 1
74.640 2
74.642 1
74.645 1
74.647 2
74.650 1
74.652 2
74.655 2
74.657 2
74.660 2
74.662 3
74.665 3
74.667 4
74.669 3
74.672 3
74.674 3
74.677 3
74.679 2
74.682 2
74.684 2
74.687 2
74.689 2
74.692 2
74.694 2
74.697 2
74.699 3
74.702 3
74.704 3
74.707 3
74.709 2
74.711 2
74.714 2
74.716 2
74.719 1
74.721 2
74.724 2
74.726 2
74.729 2
74.731 2
74.734 2
74.736 3
74.739 2
74.741 2
74.744 3
74.746 3
74.748 3
74.751 3
74.753 2
74.756 2
74.758 2
74.761 2
74.763 2
74.766 2
74.768 2
74.771 1
74.773 2
74.776 2
74.778 2
74.781 2
74.783 1
74.786 1
74.788 1
74.790 1
74.793 1
74.795 1
74.798 0
74.800 0
74.803 1
74.805 0
74.808 1
74.810 1
74.813 1
74.815 1
74.818 1
74.820 1
74.823 2
74.825 2
74.828 2
74.830 2
74.832 3
74.835 2
74.837 3
74.840 3
74.842 2
74.845 3
74.847 3
74.850 3
74.852 3
74.855 3
74.857 3
74.860 3
74.862 3
74.865 3
74.867 3
74.870 3
74.872 3
74.874 3
74.877 4
74.879 4
74.882 4
74.884 4
74.887 4
74.889 4
74.892 4
74.894 4
74.897 4
74.899 4
74.902 4
74.904 4
74.907 4
74.909 4
74.912 4
74.914 4
74.916 4
74.919 4
74.921 4
74.924 4
74.926 4
74.929 4
74.931 3
74.934 3
74.936 3
74.939 2
74.941 2
74.944 2
74.946 1
74.949 1
74.951 1
74.954 1
74.956 1
74.959 1
74.961 0
74.963 0
74.966 0
74.968 -1
74.971 -1
74.973 -0
74.976 -1
74.978 -1
74.981 -0
74.983 -0
74.986 0
74.988 1
74.991 1
74.993 1
74.996 1
74.998 1
75.001 0
75.003 1
75.005 1
75.008 1
75.010 1
75.013 1
75.015 1
75.018 1
75.020 2
75.023 2
75.025 2
75.028 2
75.030 3
75.033 2
75.035 2
75.038 3
75.040 2
75.043 2
75.045 2
75.048 2
75.050 2
75.052 2
75.055 2
75.057 1
75.060 2
75.062 2
75.065 1
75.067 1
75.070 2
75.072 1
75.075 1
75.077 2
75.080 1
75.082 1
75.085 2
75.087 2
75.090 2
75.092 2
75.094 2
75.097 3
75.099 3
75.102 3
75.104 3
75.107 3
75.109 2
75.112 3
75.114 3
75.117 3
75.119 3
75.122 2
75.124 3
75.127 3
75.129 3
75.132 3
75.134 3
75.137 4
75.139 4
75.141 4
75.144 4
75.146 4
75.149 4
75.151 5
75.154 4
75.156 5
75.159 4
75.161 3
75.164 3
75.166 3
75.169 3
75.171 3
75.174 3
75.176 2
75.179 3
75.181 3
75.184 2
75.186 2
75.188 2
75.191 2
75.193 1
75.196 2
75.198 1
75.201 1
75.203 1
75.206 0
75.208 1
75.211 1
75.213 1
75.216 1
75.218 1
75.221 1
75.223 0
75.226 1
75.228 -0
75.231 0
75.233 0
75.236 0
75.238 1
75.240 1
75.243 0
75.245 1
75.248 1
75.250 1
75.253 1
75.255 2
75.258 2
75.260 2
75.263 2
75.265 2
75.268 2
75.270 2
75.273 2
75.275 2
75.278 2
75.280 2
75.283 2
75.285 2
75.287 2
75.290 2
75.292 2
75.295 1
75.297 2
75.300 2
75.302 2
75.305 2
75.307 1
75.310 1
75.312 1
75.315 1
75.317 1
75.320 1
75.322 2
75.325 2
75.327 2
75.330 2
75.332 1
75.334 1
75.337 1
75.339 1
75.342 1
75.344 1
75.347 1
75.349 2
75.352 2
75.354 1
75.357 1
75.359 2
75.362 2
75.364 2
75.367 2
75.369 3
75.372 3
75.374 3
75.377 3
75.379 3
75.382 3
75.384 3
75.386 2
75.389 2
75.391 2
75.394 2
75.396 2
75.399 2
75.401 2
75.404 2
75.406 1
75.409 1
75.411 1
75.414 -0
75.416 -1
75.419 -0
75.421 -1
75.424 -0
75.426 -1
75.429 -1
75.431 -1
75.434 -1
75.436 -1
75.438 -1
75.441 -1
75.443 -1
75.446 -2
75.448 -1
75.451 -2
75.453 -2
75.456 -1
75.458 -2
75.461 -2
75.463 -1
75.466 -2
75.468 -1
75.471 -0
75.473 0
75.476 1
75.478 2
75.481 2
75.483 3
75.486 3
75.488 3
75.490 4
75.493 4
75.495 4
75.498 4
75.500 4
75.503 3
75.505 4
75.508 4
75.510 4
75.513 4
75.515 4
75.518 4
75.520 3
75.523 3
75.525 3
75.528 2
75.530 2
75.533 2
75.535 2
75.538 2
75.540 1
75.543 2
75.545 1
75.547 1
75.550 0
75.552 0
75.555 -0
75.557 -1
75.560 -1
75.562 -2
75.565 -2
75.567 -2
75.570 -2
75.572 -2
75.575 -2
75.577 -2
75.580 -2
75.582 -1
75.585 -0
75.587 -0
75.590 0
75.592 0
75.595 0
75.597 0
75.599 -0
75.602 -0
75.604 0
75.607 0
75.609 1
75.612 1
75.614 0
75.617 0
75.619 1
75.622 1
75.624 1
75.627 2
75.629 2
75.632 2
75.634 2
75.637 2
75.639 3
75.642 2
75.644 2
75.647 2
75.649 3
75.652 2
75.654 2
75.656 2
75.659 1
75.661 1
75.664 1
75.666 0
75.669 0
75.671 0
75.674 -0
75.676 -0
75.679 0
75.681 0
75.684 0
75.686 1
75.689 1
75.691 0
75.694 2
75.696 2
75.699 2
75.701 3
75.704 2
75.706 3
75.709 3
75.711 3
75.713 3
75.716 3
75.718 3
75.721 3
75.723 4
75.726 3
75.728 4
75.731 4
75.733 4
75.736 5
75.738 4
75.741 3
75.743 3
75.746 4
75.748 4
75.751 4
75.753 4
75.756 3
75.758 3
75.761 3
75.763 2
75.766 2
75.768 2
75.771 1
75.773 2
75.775 2
75.778 2
75.780 2
75.783 3
75.785 2
75.788 2
75.790 3
75.793 3
75.795 3
75.798 3
75.800 3
75.803 4
75.805 4
75.808 5
75.810 5
75.813 5
75.815 5
75.818 5
75.820 5
75.823 6
75.825 6
75.828 6
75.830 5
75.832 5
75.835 6
75.837 5
75.840 5
75.842 4
75.845 4
75.847 4
75.850 4
75.852 4
75.855 4
75.857 4
75.860 4
75.862 4
75.865 4
75.867 3
75.870 3
75.872 3
75.875 2
75.877 3
75.880 3
75.882 3
75.885 3
75.887 3
75.890 3
75.892 2
75.895 2
75.897 1
75.899 1
75.902 1
75.904 1
75.907 0
75.909 1
75.912 1
75.914 1
75.917 1
75.919 0
75.922 -0
75.924 -0
75.927 -1
75.929 -0
75.932 0
75.934 0
75.937 0
75.939 0
75.942 0
75.944 1
75.947 1
75.949 1
75.952 1
75.954 0
75.957 0
75.959 1
75.961 1
75.964 1
75.966 1
75.969 1
75.971 0
75.974 0
75.976 1
75.979 1
75.981 1
75.984 2
75.986 1
75.989 1
75.991 1
75.994 1
75.996 1
75.999 0
76.001 -1
76.004 -0
76.006 -0
76.009 -1
76.011 -1
76.014 0
76.016 -0
76.019 -0
76.021 0
76.024 -0
76.026 -0
76.028 0
76.031 -0
76.033 0
76.036 1
76.038 1
76.041 1
76.043 2
76.046 2
76.048 2
76.051 3
76.053 2
76.056 2
76.058 2
76.061 1
76.063 1
76.066 2
76.068 1
76.071 1
76.073 1
76.076 1
76.078 1
76.081 1
76.083 1
76.086 1
76.088 2
76.091 2
76.093 2
76.095 2
76.098 1
76.100 0
76.103 1
76.105 1
76.108 1
76.110 1
76.113 0
76.115 0
76.118 0
76.120 -0
76.123 -0
76.125 0
76.128 1
76.130 0
76.133 0
76.135 1
76.138 1
76.140 1
76.143 2
76.145 1
76.148 2
76.150 2
76.153 2
76.155 2
76.158 2
76.160 2
76.163 2
76.165 2
76.167 2
76.170 2
76.172 2
76.175 2
76.177 1
76.180 1
76.182 1
76.185 1
76.187 1
76.190 1
76.192 1
76.195 1
76.197 1
76.200 1
76.202 1
76.205 1
76.207 1
76.210 1
76.212 1
76.215 1
76.217 1
76.220 0
76.222 1
76.225 0
76.227 -0
76.230 -1
76.232 -1
76.235 -1
76.237 -0
76.240 -0
76.242 -0
76.244 1
76.247 1
76.249 1
76.252 1
76.254 1
76.257 2
76.259 2
76.262 2
76.264 2
76.267 2
76.269 2
76.272 2
76.274 2
76.277 2
76.279 3
76.282 3
76.284 2
76.287 3
76.289 2
76.292 2
76.294 2
76.297 2
76.299 2
76.302 2
76.304 2
76.307 2
76.309 3
76.312 3
76.314 3
76.317 3
76.319 3
76.321 3
76.324 3
76.326 3
76.329 2
76.331 2
76.334 3
76.336 3
76.339 3
76.341 3
76.344 3
76.346 3
76.349 4
76.351 4
76.354 4
76.356 4
76.359 4
76.361 4
76.364 4
76.366 3
76.369 3
76.371 3
76.374 2
76.376 3
76.379 2
76.381 2
76.384 2
76.386 2
76.389 2
76.391 2
76.394 2
76.396 2
76.399 2
76.401 1
76.403 1
76.406 1
76.408 1
76.411 1
76.413 1
76.416 1
76.418 2
76.421 1
76.423 2
76.426 1
76.428 2
76.431 2
76.433 1
76.436 2
76.438 2
76.441 1
76.443 2
76.446 2
76.448 3
76.451 3
76.453 3
76.456 3
76.458 3
76.461 3
76.463 2
76.466 2
76.468 2
76.471 2
76.473 2
76.476 2
76.478 1
76.481 1
76.483 1
76.486 1
76.488 1
76.490 2
76.493 1
76.495 1
76.498 1
76.500 1
76.503 1
76.505 2
76.508 1
76.510 1
76.513 1
76.515 1
76.518 2
76.520 2
76.523 2
76.525 3
76.528 3
76.530 3
76.533 3
76.535 3
76.538 3
76.540 4
76.543 4
76.545 4
76.548 4
76.550 4
76.553 4
76.555 4
76.558 5
76.560 5
76.563 4
76.565 4
76.568 4
76.570 3
76.573 3
76.575 2
76.578 2
76.580 2
76.582 2
76.585 2
76.587 1
76.590 0
76.592 0
76.595 -0
76.597 -1
76.600 -1
76.602 -1
76.605 -2
76.607 -2
76.610 -2
76.612 -2
76.615 -2
76.617 -2
76.620 -2
76.622 -2
76.625 -2
76.627 -2
76.630 -1
76.632 -0
76.635 -0
76.637 -0
76.640 0
76.642 -0
76.645 0
76.647 1
76.650 1
76.652 2
76.655 3
76.657 2
76.660 3
76.662 4
76.665 4
76.667 4
76.670 4
76.672 4
76.675 4
76.677 4
76.679 4
76.682 4
76.684 4
76.687 4
76.689 4
76.692 5
76.694 4
76.697 4
76.699 5
76.702 4
76.704 4
76.707 5
76.709 4
76.712 4
76.714 4
76.717 4
76.719 4
76.722 4
76.724 4
76.727 4
76.729 4
76.732 4
76.734 4
76.737 4
76.739 3
76.742 4
76.744 4
76.747 4
76.749 4
76.752 4
76.754 4
76.757 4
76.759 4
76.762 4
76.764 4
76.767 4
76.769 3
76.772 3
76.774 3
76.777 2
76.779 2
76.782 2
76.784 2
76.786 2
76.789 2
76.791 2
76.794 2
76.796 2
76.799 2
76.801 3
76.804 3
76.806 3
76.809 3
76.811 4
76.814 3
76.816 4
76.819 4
76.821 3
76.824 3
76.826 3
76.829 3
76.831 3
76.834 3
76.836 3
76.839 3
76.841 4
76.844 4
76.846 4
76.849 4
76.851 3
76.854 3
76.856 3
76.859 3
76.861 3
76.864 3
76.866 2
76.869 1
76.871 1
76.874 0
76.876 -0
76.879 -1
76.881 -1
76.884 -1
76.886 -1
76.889 -1
76.891 -1
76.894 -1
76.896 -1
76.898 -1
76.901 -1
76.903 -1
76.906 -1
76.908 -1
76.911 -1
76.913 -0
76.916 1
76.918 1
76.921 0
76.923 0
76.926 1
76.928 1
76.931 1
76.933 1
76.936 1
76.938 2
76.941 1
76.943 2
76.946 2
76.948 1
76.951 1
76.953 2
76.956 2
76.958 1
76.961 1
76.963 0
76.966 0
76.968 0
76.971 -0
76.973 -0
76.976 -0
76.978 -1
76.981 -1
76.983 -1
76.986 -1
76.988 -1
76.991 -0
76.993 -1
76.996 -0
76.998 0
77.001 0
77.003 0
77.006 0
77.008 -0
77.011 -0
77.013 1
77.016 0
77.018 1
77.021 1
77.023 1
77.026 1
77.028 1
77.030 1
77.033 1
77.035 1
77.038 1
77.040 1
77.043 1
77.045 1
77.048 1
77.050 0
77.053 -0
77.055 0
77.058 0
77.060 -0
77.063 0
77.065 1
77.068 1
77.070 1
77.073 1
77.075 0
77.078 0
77.080 1
77.083 1
77.085 1
77.088 1
77.090 1
77.093 1
77.095 2
77.098 2
77.100 2
77.103 2
77.105 2
77.108 3
77.110 3
77.113 3
77.115 3
77.118 3
77.120 2
77.123 3
77.125 3
77.128 3
77.130 3
77.133 3
77.135 2
77.138 2
77.140 2
77.143 2
77.145 2
77.148 3
77.150 2
77.153 3
77.155 2
77.158 2
77.160 2
77.163 2
77.165 2
77.168 2
77.170 3
77.173 3
77.175 2
77.177 3
77.180 3
77.182 3
77.185 3
77.187 3
77.190 3
77.192 3
77.195 3
77.197 3
77.200 3
77.202 2
77.205 3
77.207 3
77.210 3
77.212 3
77.215 3
77.217 3
77.220 3
77.222 4
77.225 3
77.227 3
77.230 3
77.232 2
77.235 2
77.237 2
77.240 1
77.242 1
77.245 1
77.247 1
77.250 1
77.252 0
77.255 0
77.257 1
77.260 1
77.262 -0
77.265 -0
77.267 -0
77.270 -1
77.272 -1
77.275 -0
77.277 -1
77.280 -1
77.282 -1
77.285 -2
77.287 -1
77.290 -1
77.292 -1
77.295 -1
77.297 -1
77.300 -0
77.302 -1
77.305 -0
77.307 -0
77.310 0
77.312 1
77.315 1
77.317 1
77.320 2
77.322 2
77.325 2
77.327 2
77.330 2
77.332 3
77.335 3
77.337 3
77.340 3
77.342 4
77.345 3
77.347 4
77.350 4
77.352 3
77.355 4
77.357 3
77.359 3
77.362 3
77.364 3
77.367 3
77.369 3
77.372 3
77.374 3
77.377 2
77.379 2
77.382 2
77.384 2
77.387 2
77.389 1
77.392 2
77.394 2
77.397 1
77.399 2
77.402 2
77.404 2
77.407 2
77.409 3
77.412 2
77.414 2
77.417 3
77.419 3
77.422 4
77.424 3
77.427 3
77.429 3
77.432 3
77.434 4
77.437 4
77.439 4
77.442 4
77.444 3
77.447 4
77.449 3
77.452 3
77.454 3
77.457 3
77.459 2
77.462 2
77.464 1
77.467 1
77.469 1
77.472 0
77.474 0
77.477 1
77.479 0
77.482 1
77.484 0
77.487 -1
77.489 -1
77.492 -1
77.494 -1
77.497 -0
77.499 0
77.502 0
77.504 1
77.507 1
77.509 1
77.512 1
77.514 1
77.517 1
77.519 1
77.522 1
77.524 1
77.527 1
77.529 2
77.532 2
77.534 2
77.537 2
77.539 2
77.542 2
77.544 2
77.547 2
77.549 2
77.552 2
77.554 1
77.557 2
77.559 2
77.562 2
77.564 1
77.567 2
77.569 1
77.572 1
77.574 1
77.577 1
77.579 1
77.582 1
77.584 1
77.587 1
77.589 2
77.592 1
77.594 2
77.597 2
77.599 2
77.602 2
77.604 3
77.607 3
77.609 3
77.611 4
77.614 3
77.616 3
77.619 3
77.621 3
77.624 2
77.626 3
77.629 2
77.631 2
77.634 2
77.636 2
77.639 1
77.641 2
77.644 2
77.646 2
77.649 2
77.651 1
77.654 1
77.656 1
77.659 0
77.661 1
77.664 1
77.666 1
77.669 0
77.671 1
77.674 1
77.676 0
77.679 0
77.681 0
77.684 0
77.686 0
77.689 0
77.691 1
77.694 1
77.696 1
77.699 1
77.701 1
77.704 2
77.706 2
77.709 2
77.711 1
77.714 2
77.716 2
77.719 2
77.721 2
77.724 2
77.726 2
77.729 2
77.731 2
77.734 2
77.736 2
77.739 2
77.741 3
77.744 3
77.746 4
77.749 3
77.751 3
77.754 4
77.756 4
77.759 3
77.761 4
77.764 4
77.766 4
77.769 4
77.771 4
77.774 4
77.776 4
77.779 4
77.781 3
77.784 3
77.786 3
77.789 3
77.791 3
77.794 3
77.796 3
77.799 3
77.801 2
77.804 2
77.806 2
77.809 2
77.811 1
77.814 2
77.816 1
77.819 1
77.821 1
77.824 1
77.826 1
77.829 1
77.831 1
77.834 1
77.836 1
77.839 0
77.841 0
77.844 0
77.846 0
77.849 1
77.851 1
77.854 1
77.856 1
77.859 1
77.861 0
77.864 0
77.866 1
77.869 1
77.871 1
77.874 2
77.876 2
77.879 2
77.881 2
77.884 2
77.886 2
77.889 3
77.891 2
77.894 2
77.896 2
77.899 2
77.901 2
77.904 2
77.906 2
77.909 3
77.911 3
77.914 3
77.916 3
77.919 4
77.921 3
77.924 3
77.926 3
77.929 3
77.931 3
77.934 4
77.936 2
77.939 3
77.941 3
77.944 3
77.946 2
77.949 2
77.951 1
77.954 2
77.956 1
77.959 1
77.961 2
77.964 2
77.966 2
77.969 2
77.971 2
77.974 2
77.976 2
77.979 2
77.981 2
77.984 2
77.986 3
77.989 3
77.991 3
77.994 3
77.996 3
77.999 4
78.001 4
78.004 4
78.006 5
78.009 4
78.011 4
78.014 4
78.016 4
78.019 4
78.021 4
78.024 4
78.026 4
78.029 3
78.031 3
78.034 3
78.036 2
78.039 2
78.041 2
78.044 2
78.046 2
78.049 1
78.051 1
78.054 1
78.056 1
78.059 1
78.061 1
78.064 0
78.066 1
78.069 1
78.071 0
78.074 0
78.076 1
78.079 1
78.081 1
78.084 1
78.086 0
78.089 0
78.091 0
78.094 1
78.096 1
78.099 1
78.101 1
78.104 1
78.106 1
78.109 1
78.111 1
78.114 1
78.116 1
78.119 1
78.121 1
78.124 0
78.126 0
78.129 0
78.131 0
78.134 -0
78.136 1
78.139 1
78.141 1
78.144 1
78.146 2
78.149 2
78.151 2
78.154 3
78.156 3
78.159 3
78.161 3
78.164 3
78.166 3
78.169 3
78.171 3
78.174 3
78.176 2
78.179 2
78.181 2
78.184 2
78.186 2
78.189 2
78.191 2
78.194 2
78.196 1
78.199 1
78.201 1
78.204 1
78.206 0
78.209 0
78.211 -0
78.214 -0
78.216 -1
78.219 -1
78.221 -1
78.224 -1
78.226 -1
78.229 -1
78.231 -1
78.234 -1
78.236 -2
78.239 -1
78.241 -1
78.244 -1
78.246 -0
78.249 -0
78.251 0
78.254 0
78.256 1
78.259 1
78.261 2
78.264 2
78.266 2
78.269 2
78.271 2
78.274 1
78.276 2
78.279 2
78.281 2
78.284 3
78.286 3
78.289 2
78.291 2
78.294 3
78.296 2
78.299 1
78.301 1
78.304 1
78.306 0
78.309 0
78.311 1
78.314 0
78.316 0
78.319 -0
78.321 0
78.324 0
78.326 0
78.329 0
78.331 0
78.334 0
78.336 -0
78.339 0
78.341 0
78.344 0
78.346 1
78.349 1
78.351 1
78.354 1
78.356 1
78.359 1
78.361 1
78.364 0
78.366 1
78.369 1
78.371 1
78.374 1
78.376 1
78.379 0
78.381 0
78.384 1
78.386 1
78.389 1
78.391 1
78.394 0
78.396 0
78.399 1
78.401 0
78.404 1
78.406 1
78.409 1
78.411 1
78.414 2
78.416 2
78.419 2
78.422 2
78.424 2
78.427 3
78.429 3
78.432 3
78.434 3
78.437 3
78.439 3
78.442 3
78.444 4
78.447 3
78.449 4
78.452 4
78.454 4
78.457 4
78.459 4
78.462 3
78.464 3
78.467 3
78.469 2
78.472 2
78.474 2
78.477 2
78.479 1
78.482 1
78.484 0
78.487 0
78.489 1
78.492 -0
78.494 -0
78.497 -0
78.499 -1
78.502 -1
78.504 -1
78.507 -1
78.509 -0
78.512 0
78.514 1
78.517 1
78.519 1
78.522 1
78.524 1
78.527 1
78.529 1
78.532 1
78.534 1
78.537 1
78.539 1
78.542 1
78.544 0
78.547 1
78.549 1
78.552 1
78.554 1
78.557 1
78.559 1
78.562 0
78.564 0
78.567 0
78.569 0
78.572 1
78.574 0
78.577 0
78.579 0
78.582 -0
78.584 -0
78.587 0
78.589 0
78.592 -0
78.594 -0
78.597 0
78.599 0
78.602 0
78.604 0
78.607 1
78.609 1
78.612 1
78.614 1
78.617 2
78.619 2
78.622 2
78.624 3
78.627 3
78.629 3
78.632 2
78.634 2
78.637 3
78.639 3
78.642 3
78.644 3
78.647 3
78.649 3
78.652 3
78.654 2
78.657 2
78.659 2
78.662 2
78.664 1
78.667 1
78.669 1
78.672 1
78.674 1
78.677 1
78.680 0
78.682 0
78.685 0
78.687 0
78.690 1
78.692 1
78.695 0
78.697 0
78.700 0
78.702 1
78.705 1
78.707 1
78.710 1
78.712 1
78.715 1
78.717 2
78.720 2
78.722 2
78.725 2
78.727 2
78.730 2
78.732 2
78.735 2
78.737 3
78.740 3
78.742 3
78.745 3
78.747 3
78.750 3
78.752 3
78.755 3
78.757 3
78.760 3
78.762 2
78.765 2
78.767 2
78.770 3
78.772 3
78.775 3
78.777 3
78.780 3
78.782 3
78.785 3
78.787 3
78.790 3
78.792 3
78.795 3
78.797 3
78.800 3
78.802 3
78.805 3
78.807 3
78.810 3
78.812 3
78.815 3
78.817 3
78.820 2
78.822 2
78.825 2
78.827 2
78.830 2
78.832 2
78.835 2
78.837 2
78.840 2
78.842 1
78.845 1
78.847 1
78.850 1
78.852 1
78.855 1
78.857 1
78.860 1
78.863 1
78.865 1
78.868 1
78.870 2
78.873 2
78.875 2
78.878 2
78.880 3
78.883 3
78.885 3
78.888 3
78.890 3
78.893 3
78.895 4
78.898 4
78.900 4
78.903 4
78.905 3
78.908 4
78.910 3
78.913 2
78.915 3
78.918 3
78.920 3
78.923 3
78.925 3
78.928 2
78.930 2
78.933 2
78.935 1
78.938 2
78.940 2
78.943 2
78.945 2
78.948 3
78.950 3
78.953 3
78.955 3
78.958 2
78.960 3
78.963 3
78.965 3
78.968 3
78.970 3
78.973 3
78.975 3
78.978 3
78.980 3
78.983 3
78.985 3
78.988 3
78.990 3
78.993 3
78.995 2
78.998 1
79.000 1
79.003 1
79.005 0
79.008 0
79.011 -0
79.013 -0
79.016 -0
79.018 -1
79.021 -2
79.023 -2
79.026 -3
79.028 -3
79.031 -2
79.033 -2
79.036 -2
79.038 -2
79.041 -2
79.043 -3
79.046 -2
79.048 -3
79.051 -1
79.053 -1
79.056 -1
79.058 0
79.061 1
79.063 1
79.066 1
79.068 1
79.071 1
79.073 2
79.076 2
79.078 2
79.081 2
79.083 3
79.086 3
79.088 2
79.091 3
79.093 3
79.096 4
79.098 3
79.101 3
79.103 3
79.106 3
79.108 3
79.111 3
79.113 3
79.116 2
79.118 3
79.121 3
79.123 2
79.126 2
79.128 2
79.131 2
79.133 1
79.136 1
79.139 0
79.141 1
79.144 0
79.146 0
79.149 0
79.151 1
79.154 -0
79.156 0
79.159 0
79.161 0
79.164 1
79.166 1
79.169 1
79.171 2
79.174 2
79.176 1
79.179 1
79.181 2
79.184 2
79.186 2
79.189 2
79.191 2
79.194 2
79.196 2
79.199 2
79.201 2
79.204 2
79.206 1
79.209 1
79.211 1
79.214 1
79.216 2
79.219 2
79.221 2
79.224 2
79.226 2
79.229 2
79.231 2
79.234 3
79.236 3
79.239 2
79.241 2
79.244 2
79.246 2
79.249 2
79.251 1
79.254 2
79.257 2
79.259 1
79.262 2
79.264 2
79.267 2
79.269 2
79.272 3
79.274 2
79.277 2
79.279 2
79.282 2
79.284 1
79.287 1
79.289 1
79.292 1
79.294 1
79.297 1
79.299 2
79.302 1
79.304 1
79.307 1
79.309 1
79.312 1
79.314 1
79.317 1
79.319 1
79.322 1
79.324 2
79.327 2
79.329 2
79.332 2
79.334 1
79.337 2
79.339 2
79.342 2
79.344 1
79.347 2
79.349 1
79.352 1
79.354 1
79.357 1
79.359 1
79.362 1
79.365 0
79.367 1
79.370 1
79.372 1
79.375 0
79.377 0
79.380 -1
79.382 0
79.385 1
79.387 0
79.390 -0
79.392 0
79.395 0
79.397 0
79.400 1
79.402 2
79.405 1
79.407 2
79.410 2
79.412 2
79.415 2
79.417 2
79.420 3
79.422 3
79.425 2
79.427 2
79.430 3
79.432 2
79.435 3
79.437 3
79.440 2
79.442 2
79.445 2
79.447 2
79.450 2
79.452 2
79.455 1
79.457 1
79.460 1
79.463 1
79.465 1
79.468 1
79.470 0
79.473 0
79.475 1
79.478 1
79.480 0
79.483 1
79.485 0
79.488 0
79.490 0
79.493 0
79.495 1
79.498 1
79.500 1
79.503 1
79.505 1
79.508 2
79.510 2
79.513 2
79.515 2
79.518 2
79.520 2
79.523 2
79.525 2
79.528 2
79.530 1
79.533 1
79.535 1
79.538 0
79.540 0
79.543 0
79.545 0
79.548 0
79.550 0
79.553 -0
79.556 -1
79.558 -0
79.561 -1
79.563 -1
79.566 -1
79.568 -1
79.571 -2
79.573 -1
79.576 -2
79.578 -2
79.581 -2
79.583 -2
79.586 -3
79.588 -2
79.591 -2
79.593 -2
79.596 -2
79.598 -3
79.601 -3
79.603 -2
79.606 -2
79.608 -2
79.611 -1
79.613 -1
79.616 -0
79.618 -0
79.621 -0
79.623 0
79.626 0
79.628 -0
79.631 -0
79.633 0
79.636 0
79.638 1
79.641 1
79.644 0
79.646 0
79.649 1
79.651 1
79.654 1
79.656 1
79.659 1
79.661 2
79.664 2
79.666 2
79.669 3
79.671 3
79.674 3
79.676 3
79.679 4
79.681 3
79.684 3
79.686 4
79.689 4
79.691 4
79.694 4
79.696 4
79.699 4
79.701 4
79.704 4
79.706 3
79.709 4
79.711 4
79.714 4
79.716 5
79.719 4
79.722 4
79.724 4
79.727 3
79.729 3
79.732 3
79.734 2
79.737 2
79.739 2
79.742 1
79.744 1
79.747 1
79.749 0
79.752 -0
79.754 0
79.757 -0
79.759 -1
79.762 -1
79.764 -1
79.767 -1
79.769 -1
79.772 -1
79.774 -1
79.777 -1
79.779 -1
79.782 -1
79.784 -1
79.787 -2
79.789 -2
79.792 -1
79.794 -1
79.797 -0
79.799 0
79.802 0
79.805 0
79.807 0
79.810 -0
79.812 0
79.815 1
79.817 1
79.820 1
79.822 2
79.825 2
79.827 1
79.830 1
79.832 1
79.835 1
79.837 2
79.840 2
79.842 2
79.845 3
79.847 3
79.850 3
79.852 3
79.855 3
79.857 3
79.860 3
79.862 2
79.865 2
79.867 3
79.870 3
79.872 3
79.875 2
79.878 2
79.880 2
79.883 2
79.885 2
79.888 2
79.890 2
79.893 2
79.895 2
79.898 2
79.900 2
79.903 2
79.905 2
79.908 2
79.910 2
79.913 2
79.915 1
79.918 0
79.920 -0
79.923 -1
79.925 -0
79.928 0
79.930 -1
79.933 -1
79.935 -1
79.938 -2
79.940 -2
79.943 -2
79.945 -1
79.948 -1
79.951 -1
79.953 -0
79.956 0
79.958 0
79.961 0
79.963 -0
79.966 -0
79.968 -1
79.971 -0
79.973 0
79.976 0
79.978 0
79.981 1
79.983 1
79.986 1
79.988 1
79.991 1
79.993 2
79.996 2
79.998 3
80.001 3
80.003 3
80.006 3
80.008 3
80.011 3
80.013 3
80.016 3
80.019 4
80.021 3
80.024 3
80.026 3
80.029 2
80.031 2
80.034 2
80.036 2
80.039 3
80.041 3
80.044 2
80.046 1
80.049 1
80.051 1
80.054 1
80.056 1
80.059 1
80.061 1
80.064 1
80.066 1
80.069 1
80.071 1
80.074 1
80.076 -0
80.079 -1
80.081 -1
80.084 -1
80.087 -0
80.089 -0
80.092 -0
80.094 0
80.097 0
80.099 1
80.102 2
80.104 2
80.107 3
80.109 3
80.112 3
80.114 3
80.117 5
80.119 5
80.122 5
80.124 5
80.127 5
80.129 5
80.132 5
80.134 6
80.137 5
80.139 6
80.142 6
80.144 6
80.147 7
80.149 7
80.152 7
80.155 7
80.157 6
80.160 5
80.162 6
80.165 5
80.167 6
80.170 5
80.172 5
80.175 5
80.177 4
80.180 3
80.182 3
80.185 3
80.187 3
80.190 2
80.192 2
80.195 2
80.197 2
80.200 2
80.202 2
80.205 2
80.207 2
80.210 2
80.212 1
80.215 2
80.218 2
80.220 1
80.223 2
80.225 1
80.228 1
80.230 0
80.233 0
80.235 0
80.238 0
80.240 0
80.243 0
80.245 -0
80.248 0
80.250 0
80.253 0
80.255 1
80.258 1
80.260 2
80.263 0
80.265 0
80.268 1
80.270 1
80.273 0
80.275 0
80.278 0
80.281 0
80.283 1
80.286 0
80.288 0
80.291 1
80.293 1
80.296 1
80.298 2
80.301 2
80.303 3
80.306 2
80.308 2
80.311 2
80.313 2
80.316 2
80.318 2
80.321 3
80.323 3
80.326 3
80.328 3
80.331 3
80.333 4
80.336 4
80.339 4
80.341 4
80.344 4
80.346 4
80.349 4
80.351 5
80.354 4
80.356 5
80.359 5
80.361 5
80.364 5
80.366 4
80.369 4
80.371 4
80.374 4
80.376 3
80.379 2
80.381 3
80.384 3
80.386 2
80.389 2
80.391 2
80.394 2
80.397 2
80.399 2
80.402 3
80.404 2
80.407 2
80.409 3
80.412 3
80.414 2
80.417 2
80.419 2
80.422 1
80.424 1
80.427 2
80.429 2
80.432 2
80.434 2
80.437 3
80.439 3
80.442 3
80.444 3
80.447 3
80.449 3
80.452 3
80.455 3
80.457 3
80.460 3
80.462 3
80.465 3
80.467 3
80.470 4
80.472 4
80.475 3
80.477 4
80.480 4
80.482 4
80.485 4
80.487 4
80.490 2
80.492 2
80.495 2
80.497 2
80.500 1
80.502 1
80.505 1
80.507 1
80.510 1
80.513 1
80.515 1
80.518 0
80.520 -1
80.523 -1
80.525 -1
80.528 -2
80.530 -2
80.533 -2
80.535 -2
80.538 -2
80.540 -2
80.543 -2
80.545 -1
80.548 -0
80.550 -0
80.553 0
80.555 -0
80.558 -0
80.560 0
80.563 1
80.566 -0
80.568 1
80.571 1
80.573 1
80.576 1
80.578 1
80.581 2
80.583 2
80.586 3
80.588 3
80.591 3
80.593 3
80.596 2
80.598 1
80.601 1
80.603 0
80.606 0
80.608 0
80.611 -0
80.613 -0
80.616 -0
80.619 0
80.621 1
80.624 0
80.626 -1
80.629 -1
80.631 -1
80.634 -2
80.636 -2
80.639 -1
80.641 -2
80.644 -1
80.646 -1
80.649 -1
80.651 -1
80.654 -1
80.656 -1
80.659 -0
80.661 1
80.664 1
80.666 1
80.669 1
80.672 1
80.674 1
80.677 2
80.679 2
80.682 3
80.684 3
80.687 3
80.689 3
80.692 4
80.694 4
80.697 4
80.699 3
80.702 4
80.704 3
80.707 3
80.709 3
80.712 4
80.714 4
80.717 4
80.719 3
80.722 4
80.725 3
80.727 3
80.730 3
80.732 4
80.735 4
80.737 3
80.740 3
80.742 2
80.745 2
80.747 2
80.750 2
80.752 2
80.755 1
80.757 1
80.760 2
80.762 1
80.765 1
80.767 1
80.770 1
80.772 1
80.775 2
80.778 1
80.780 1
80.783 2
80.785 2
80.788 2
80.790 2
80.793 2
80.795 3
80.798 2
80.800 2
80.803 3
80.805 3
80.808 3
80.810 3
80.813 3
80.815 4
80.818 4
80.820 4
80.823 4
80.826 4
80.828 4
80.831 4
80.833 4
80.836 5
80.838 5
80.841 5
80.843 5
80.846 5
80.848 5
80.851 5
80.853 4
80.856 4
80.858 4
80.861 3
80.863 3
80.866 3
80.868 2
80.871 2
80.874 2
80.876 2
80.879 1
80.881 1
80.884 1
80.886 1
80.889 2
80.891 1
80.894 1
80.896 1
80.899 1
80.901 1
80.904 0
80.906 0
80.909 1
80.911 1
80.914 0
80.916 0
80.919 0
80.922 -0
80.924 0
80.927 -0
80.929 -1
80.932 -0
80.934 -1
80.937 -1
80.939 0
80.942 0
80.944 0
80.947 0
80.949 -0
80.952 -1
80.954 -0
80.957 -0
80.959 -1
80.962 -1
80.964 -1
80.967 -1
80.970 -1
80.972 -1
80.975 -1
80.977 -1
80.980 -1
80.982 -1
80.985 -1
80.987 -1
80.990 -1
80.992 -1
80.995 -0
80.997 0
81.000 0
81.002 0
81.005 -0
81.007 0
81.010 1
81.012 1
81.015 1
81.018 1
81.020 1
81.023 1
81.025 2
81.028 1
81.030 2
81.033 2
81.035 2
81.038 2
81.040 3
81.043 2
81.045 3
81.048 3
81.050 2
81.053 2
81.055 3
81.058 2
81.061 2
81.063 2
81.066 1
81.068 2
81.071 2
81.073 2
81.076 2
81.078 3
81.081 2
81.083 3
81.086 2
81.088 2
81.091 2
81.093 1
81.096 1
81.098 1
81.101 1
81.103 1
81.106 2
81.109 2
81.111 2
81.114 3
81.116 2
81.119 2
81.121 2
81.124 2
81.126 2
81.129 1
81.131 1
81.134 1
81.136 2
81.139 3
81.141 3
81.144 4
81.146 4
81.149 3
81.152 3
81.154 3
81.157 3
81.159 3
81.162 3
81.164 3
81.167 3
81.169 3
81.172 3
81.174 3
81.177 3
81.179 3
81.182 3
81.184 4
81.187 4
81.189 4
81.192 3
81.195 3
81.197 3
81.200 3
81.202 3
81.205 3
81.207 3
81.210 3
81.212 3
81.215 3
81.217 2
81.220 2
81.222 2
81.225 2
81.227 2
81.230 2
81.232 1
81.235 0
81.238 1
81.240 0
81.243 1
81.245 1
81.248 1
81.250 2
81.253 3
81.255 3
81.258 3
81.260 2
81.263 2
81.265 2
81.268 2
81.270 2
81.273 3
81.275 2
81.278 2
81.281 2
81.283 2
81.286 2
81.288 2
81.291 2
81.293 2
81.296 3
81.298 2
81.301 2
81.303 2
81.306 2
81.308 1
81.311 2
81.313 2
81.316 2
81.318 2
81.321 2
81.324 2
81.326 1
81.329 1
81.331 1
81.334 1
81.336 1
81.339 1
81.341 1
81.344 1
81.346 -0
81.349 -1
81.351 -0
81.354 -1
81.356 -1
81.359 -0
81.361 -0
81.364 -1
81.367 -1
81.369 -2
81.372 -1
81.374 -2
81.377 -2
81.379 -1
81.382 -1
81.384 -1
81.387 -1
81.389 -1
81.392 -1
81.394 -1
81.397 -0
81.399 -1
81.402 0
81.405 1
81.407 1
81.410 2
81.412 2
81.415 1
81.417 2
81.420 2
81.422 3
81.425 2
81.427 3
81.430 3
81.432 4
81.435 4
81.437 3
81.440 4
81.442 4
81.445 4
81.448 4
81.450 4
81.453 4
81.455 4
81.458 3
81.460 3
81.463 4
81.465 4
81.468 4
81.470 3
81.473 3
81.475 3
81.478 3
81.480 3
81.483 2
81.486 2
81.488 3
81.491 2
81.493 2
81.496 3
81.498 2
81.501 2
81.503 3
81.506 2
81.508 2
81.511 2
81.513 3
81.516 3
81.518 2
81.521 2
81.523 1
81.526 2
81.529 2
81.531 2
81.534 2
81.536 1
81.539 1
81.541 1
81.544 0
81.546 1
81.549 1
81.551 1
81.554 1
81.556 1
81.559 1
81.561 1
81.564 1
81.567 1
81.569 1
81.572 1
81.574 1
81.577 2
81.579 2
81.582 2
81.584 2
81.587 2
81.589 2
81.592 3
81.594 2
81.597 2
81.599 2
81.602 3
81.605 4
81.607 3
81.610 4
81.612 4
81.615 4
81.617 4
81.620 4
81.622 4
81.625 4
81.627 4
81.630 4
81.632 4
81.635 4
81.637 4
81.640 4
81.643 4
81.645 4
81.648 3
81.650 3
81.653 3
81.655 3
81.658 2
81.660 2
81.663 3
81.665 3
81.668 3
81.670 2
81.673 2
81.675 1
81.678 1
81.681 1
81.683 1
81.686 1
81.688 1
81.691 1
81.693 1
81.696 1
81.698 1
81.701 1
81.703 1
81.706 2
81.708 2
81.711 1
81.713 2
81.716 2
81.719 2
81.721 2
81.724 2
81.726 2
81.729 3
81.731 3
81.734 3
81.736 4
81.739 3
81.741 3
81.744 3
81.746 3
81.749 3
81.751 3
81.754 3
81.757 2
81.759 2
81.762 2
81.764 2
81.767 1
81.769 1
81.772 0
81.774 0
81.777 0
81.779 -1
81.782 -1
81.784 -2
81.787 -2
81.789 -2
81.792 -2
81.795 -1
81.797 -1
81.800 -2
81.802 -2
81.805 -2
81.807 -2
81.810 -2
81.812 -1
81.815 -2
81.817 -2
81.820 -1
81.822 -1
81.825 -1
81.827 -1
81.830 -1
81.833 -0
81.835 -0
81.838 0
81.840 0
81.843 1
81.845 1
81.848 1
81.850 1
81.853 2
81.855 1
81.858 2
81.860 2
81.863 2
81.866 3
81.868 3
81.871 2
81.873 3
81.876 4
81.878 3
81.881 3
81.883 4
81.886 4
81.888 4
81.891 4
81.893 3
81.896 3
81.898 3
81.901 3
81.904 3
81.906 3
81.909 2
81.911 2
81.914 2
81.916 2
81.919 2
81.921 2
81.924 1
81.926 1
81.929 0
81.931 -0
81.934 -0
81.936 -0
81.939 -1
81.942 -1
81.944 -1
81.947 -1
81.949 -1
81.952 -1
81.954 -1
81.957 -1
81.959 -2
81.962 -2
81.964 -2
81.967 -1
81.969 -1
81.972 -0
81.975 1
81.977 1
81.980 1
81.982 2
81.985 1
81.987 2
81.990 3
81.992 4
81.995 3
81.997 4
82.000 4
82.002 4
82.005 4
82.008 4
82.010 3
82.013 3
82.015 3
82.018 4
82.020 4
82.023 5
82.025 5
82.028 5
82.030 5
82.033 5
82.035 5
82.038 4
82.040 3
82.043 3
82.046 3
82.048 3
82.051 3
82.053 2
82.056 2
82.058 2
82.061 2
82.063 2
82.066 2
82.068 1
82.071 1
82.073 0
82.076 -1
82.079 -1
82.081 -1
82.084 -0
82.086 1
82.089 2
82.091 2
82.094 3
82.096 3
82.099 4
82.101 4
82.104 5
82.106 5
82.109 5
82.112 6
82.114 6
82.117 6
82.119 6
82.122 7
82.124 7
82.127 7
82.129 7
82.132 8
82.134 8
82.137 8
82.139 8
82.142 8
82.144 8
82.147 7
82.150 8
82.152 7
82.155 7
82.157 7
82.160 7
82.162 7
82.165 7
82.167 6
82.170 6
82.172 5
82.175 5
82.177 5
82.180 4
82.183 3
82.185 2
82.188 1
82.190 -0
82.193 -0
82.195 0
82.198 1
82.200 1
82.203 2
82.205 2
82.208 2
82.210 2
82.213 1
82.216 1
82.218 1
82.221 1
82.223 1
82.226 1
82.228 1
82.231 0
82.233 1
82.236 0
82.238 -0
82.241 0
82.243 -0
82.246 0
82.249 0
82.251 1
82.254 1
82.256 0
82.259 0
82.261 -0
82.264 0
82.266 0
82.269 0
82.271 1
82.274 1
82.276 1
82.279 1
82.282 0
82.284 0
82.287 -0
82.289 -0
82.292 0
82.294 0
82.297 0
82.299 -0
82.302 -0
82.304 -1
82.307 -1
82.309 -1
82.312 -1
82.315 -0
82.317 -0
82.320 0
82.322 0
82.325 0
82.327 0
82.330 0
82.332 1
82.335 1
82.337 1
82.340 1
82.342 1
82.345 1
82.348 0
82.350 0
82.353 0
82.355 1
82.358 1
82.360 1
82.363 1
82.365 1
82.368 1
82.370 1
82.373 1
82.376 2
82.378 2
82.381 2
82.383 3
82.386 3
82.388 2
82.391 2
82.393 3
82.396 3
82.398 3
82.401 4
82.403 4
82.406 3
82.409 4
82.411 4
82.414 4
82.416 3
82.419 3
82.421 3
82.424 3
82.426 3
82.429 3
82.431 4
82.434 3
82.436 4
82.439 4
82.442 4
82.444 4
82.447 4
82.449 4
82.452 4
82.454 4
82.457 3
82.459 3
82.462 3
82.464 2
82.467 2
82.469 2
82.472 2
82.475 2
82.477 2
82.480 2
82.482 2
82.485 3
82.487 3
82.490 3
82.492 3
82.495 3
82.497 3
82.500 3
82.503 2
82.505 3
82.508 4
82.510 3
82.513 4
82.515 3
82.518 3
82.520 2
82.523 2
82.525 3
82.528 3
82.530 3
82.533 2
82.536 3
82.538 3
82.541 4
82.543 4
82.546 4
82.548 3
82.551 3
82.553 4
82.556 4
82.558 5
82.561 5
82.564 5
82.566 4
82.569 4
82.571 3
82.574 3
82.576 3
82.579 3
82.581 3
82.584 3
82.586 3
82.589 3
82.591 3
82.594 3
82.597 3
82.599 4
82.602 3
82.604 3
82.607 3
82.609 3
82.612 3
82.614 3
82.617 3
82.619 3
82.622 3
82.625 3
82.627 3
82.630 3
82.632 2
82.635 2
82.637 3
82.640 3
82.642 2
82.645 2
82.647 2
82.650 1
82.652 1
82.655 1
82.658 0
82.660 0
82.663 -0
82.665 -1
82.668 -0
82.670 -1
82.673 -1
82.675 -1
82.678 -2
82.680 -2
82.683 -2
82.686 -2
82.688 -2
82.691 -1
82.693 -2
82.696 -2
82.698 -2
82.701 -1
82.703 -1
82.706 -1
82.708 -1
82.711 -0
82.713 -0
82.716 0
82.719 0
82.721 1
82.724 1
82.726 1
82.729 2
82.731 1
82.734 2
82.736 2
82.739 2
82.741 2
82.744 2
82.747 2
82.749 2
82.752 3
82.754 2
82.757 2
82.759 1
82.762 1
82.764 1
82.767 1
82.769 1
82.772 1
82.775 1
82.777 1
82.780 1
82.782 1
82.785 1
82.787 1
82.790 1
82.792 1
82.795 1
82.797 1
82.800 1
82.803 0
82.805 1
82.808 0
82.810 -0
82.813 1
82.815 -0
82.818 0
82.820 1
82.823 0
82.825 0
82.828 0
82.830 -0
82.833 -0
82.836 -0
82.838 0
82.841 0
82.843 0
82.846 0
82.848 -0
82.851 1
82.853 0
82.856 0
82.858 1
82.861 1
82.864 1
82.866 1
82.869 1
82.871 2
82.874 2
82.876 2
82.879 2
82.881 3
82.884 2
82.886 2
82.889 2
82.892 2
82.894 1
82.897 2
82.899 1
82.902 2
82.904 1
82.907 1
82.909 1
82.912 0
82.914 -0
82.917 -0
82.920 0
82.922 -0
82.925 -1
82.927 -1
82.930 -1
82.932 -1
82.935 -1
82.937 -2
82.940 -2
82.942 -1
82.945 -2
82.948 -2
82.950 -1
82.953 -1
82.955 -1
82.958 -0
82.960 -0
82.963 -0
82.965 0
82.968 0
82.970 0
82.973 1
82.976 1
82.978 2
82.981 2
82.983 2
82.986 3
82.988 3
82.991 3
82.993 2
82.996 2
82.998 2
83.001 1
83.004 2
83.006 2
83.009 2
83.011 3
83.014 2
83.016 2
83.019 3
83.021 2
83.024 2
83.026 2
83.029 1
83.032 2
83.034 2
83.037 2
83.039 2
83.042 2
83.044 2
83.047 2
83.049 3
83.052 2
83.054 3
83.057 3
83.060 3
83.062 3
83.065 4
83.067 3
83.070 4
83.072 4
83.075 4
83.077 4
83.080 4
83.082 3
83.085 3
83.088 3
83.090 3
83.093 3
83.095 3
83.098 3
83.100 3
83.103 3
83.105 2
83.108 2
83.110 2
83.113 1
83.116 1
83.118 2
83.121 2
83.123 2
83.126 2
83.128 2
83.131 2
83.133 2
83.136 2
83.138 1
83.141 2
83.144 2
83.146 2
83.149 2
83.151 1
83.154 0
83.156 1
83.159 -0
83.161 -0
83.164 0
83.166 -1
83.169 -0
83.172 -0
83.174 -1
83.177 -1
83.179 -2
83.182 -2
83.184 -2
83.187 -1
83.189 -2
83.192 -2
83.194 -3
83.197 -3
83.200 -3
83.202 -3
83.205 -3
83.207 -3
83.210 -2
83.212 -2
83.215 -2
83.217 -2
83.220 -2
83.222 -1
83.225 -0
83.228 -0
83.230 0
83.233 0
83.235 1
83.238 2
83.240 2
83.243 2
83.245 3
83.248 3
83.251 3
83.253 3
83.256 4
83.258 4
83.261 4
83.263 4
83.266 4
83.268 4
83.271 5
83.273 5
83.276 4
83.279 5
83.281 4
83.284 4
83.286 5
83.289 4
83.291 4
83.294 4
83.296 4
83.299 4
83.301 4
83.304 3
83.307 3
83.309 3
83.312 2
83.314 2
83.317 2
83.319 2
83.322 2
83.324 2
83.327 1
83.330 1
83.332 1
83.335 0
83.337 0
83.340 0
83.342 -0
83.345 0
83.347 0
83.350 0
83.352 1
83.355 1
83.358 1
83.360 1
83.363 1
83.365 1
83.368 1
83.370 1
83.373 1
83.375 0
83.378 1
83.380 0
83.383 0
83.386 1
83.388 0
83.391 0
83.393 -0
83.396 -0
83.398 -0
83.401 -0
83.403 0
83.406 0
83.409 0
83.411 -0
83.414 -0
83.416 0
83.419 -0
83.421 0
83.424 0
83.426 0
83.429 0
83.431 0
83.434 1
83.437 1
83.439 1
83.442 1
83.444 1
83.447 2
83.449 2
83.452 3
83.454 3
83.457 4
83.459 4
83.462 5
83.465 4
83.467 4
83.470 4
83.472 4
83.475 4
83.477 4
83.480 4
83.482 4
83.485 4
83.488 4
83.490 4
83.493 4
83.495 4
83.498 4
83.500 4
83.503 3
83.505 2
83.508 2
83.510 1
83.513 2
83.516 2
83.518 2
83.521 2
83.523 1
83.526 0
83.528 0
83.531 1
83.533 -0
83.536 0
83.539 1
83.541 0
83.544 1
83.546 1
83.549 0
83.551 1
83.554 0
83.556 0
83.559 0
83.561 0
83.564 1
83.567 1
83.569 1
83.572 1
83.574 1
83.577 0
83.579 -0
83.582 -0
83.584 0
83.587 1
83.590 1
83.592 2
83.595 1
83.597 2
83.600 3
83.602 2
83.605 3
83.607 3
83.610 3
83.613 3
83.615 2
83.618 2
83.620 2
83.623 2
83.625 2
83.628 3
83.630 3
83.633 3
83.635 3
83.638 2
83.641 1
83.643 2
83.646 3
83.648 2
83.651 2
83.653 3
83.656 2
83.658 2
83.661 2
83.664 2
83.666 2
83.669 2
83.671 1
83.674 1
83.676 2
83.679 2
83.681 2
83.684 2
83.686 2
83.689 2
83.692 2
83.694 1
83.697 2
83.699 3
83.702 2
83.704 3
83.707 3
83.709 2
83.712 3
83.715 3
83.717 3
83.720 3
83.722 3
83.725 3
83.727 3
83.730 3
83.732 2
83.735 2
83.738 3
83.740 2
83.743 3
83.745 2
83.748 2
83.750 2
83.753 2
83.755 1
83.758 2
83.760 3
83.763 2
83.766 2
83.768 2
83.771 2
83.773 2
83.776 2
83.778 1
83.781 1
83.783 1
83.786 0
83.789 0
83.791 1
83.794 1
83.796 1
83.799 1
83.801 1
83.804 1
83.806 1
83.809 0
83.812 1
83.814 1
83.817 2
83.819 2
83.822 2
83.824 2
83.827 3
83.829 3
83.832 3
83.835 4
83.837 4
83.840 4
83.842 4
83.845 3
83.847 3
83.850 3
83.852 3
83.855 3
83.857 2
83.860 2
83.863 2
83.865 3
83.868 3
83.870 4
83.873 4
83.875 4
83.878 4
83.880 5
83.883 6
83.886 6
83.888 5
83.891 5
83.893 5
83.896 5
83.898 6
83.901 6
83.903 6
83.906 7
83.909 6
83.911 6
83.914 6
83.916 5
83.919 5
83.921 6
83.924 6
83.926 6
83.929 6
83.932 7
83.934 7
83.937 7
83.939 7
83.942 6
83.944 7
83.947 6
83.949 6
83.952 6
83.955 6
83.957 5
83.960 5
83.962 4
83.965 4
83.967 4
83.970 3
83.972 3
83.975 3
83.978 4
83.980 4
83.983 4
83.985 3
83.988 3
83.990 3
83.993 3
83.995 3
83.998 3
84.000 2
84.003 2
84.006 2
84.008 1
84.011 1
84.013 1
84.016 0
84.018 0
84.021 0
84.023 0
84.026 0
84.029 1
84.031 0
84.034 1
84.036 1
84.039 1
84.041 2
84.044 2
84.046 2
84.049 2
84.052 2
84.054 2
84.057 3
84.059 3
84.062 4
84.064 4
84.067 5
84.069 5
84.072 5
84.075 5
84.077 5
84.080 5
84.082 5
84.085 5
84.087 5
84.090 5
84.092 5
84.095 5
84.098 5
84.100 4
84.103 4
84.105 4
84.108 4
84.110 4
84.113 4
84.115 4
84.118 4
84.121 5
84.123 4
84.126 4
84.128 4
84.131 4
84.133 5
84.136 5
84.138 6
84.141 6
84.144 5
84.146 5
84.149 5
84.151 5
84.154 5
84.156 5
84.159 5
84.161 5
84.164 5
84.167 5
84.169 5
84.172 4
84.174 5
84.177 5
84.179 5
84.182 5
84.184 5
84.187 4
84.190 5
84.192 4
84.195 4
84.197 5
84.200 4
84.202 3
84.205 4
84.207 3
84.210 3
84.213 3
84.215 3
84.218 3
84.220 3
84.223 3
84.225 3
84.228 3
84.230 3
84.233 3
84.236 3
84.238 2
84.241 2
84.243 2
84.246 2
84.248 2
84.251 2
84.253 2
84.256 2
84.259 1
84.261 1
84.264 2
84.266 2
84.269 2
84.271 2
84.274 3
84.276 3
84.279 3
84.282 3
84.284 3
84.287 3
84.289 3
84.292 4
84.294 4
84.297 5
84.300 5
84.302 5
84.305 5
84.307 5
84.310 4
84.312 5
84.315 4
84.317 4
84.320 4
84.323 4
84.325 4
84.328 4
84.330 3
84.333 3
84.335 2
84.338 2
84.340 2
84.343 1
84.346 0
84.348 0
84.351 0
84.353 0
84.356 -0
84.358 0
84.361 0
84.363 0
84.366 -0
84.369 -0
84.371 -1
84.374 -0
84.376 -1
84.379 -0
84.381 1
84.384 0
84.386 1
84.389 1
84.392 1
84.394 1
84.397 2
84.399 1
84.402 1
84.404 2
84.407 2
84.409 2
84.412 2
84.415 2
84.417 2
84.420 3
84.422 3
84.425 3
84.427 3
84.430 3
84.432 3
84.435 3
84.438 3
84.440 3
84.443 3
84.445 3
84.448 3
84.450 4
84.453 4
84.456 4
84.458 4
84.461 3
84.463 3
84.466 3
84.468 3
84.471 3
84.473 3
84.476 3
84.479 3
84.481 2
84.484 2
84.486 2
84.489 2
84.491 2
84.494 2
84.496 2
84.499 1
84.502 1
84.504 1
84.507 -0
84.509 -0
84.512 -0
84.514 -1
84.517 -2
84.519 -2
84.522 -1
84.525 -1
84.527 -0
84.530 -0
84.532 0
84.535 1
84.537 1
84.540 1
84.543 1
84.545 1
84.548 2
84.550 2
84.553 2
84.555 3
84.558 3
84.560 3
84.563 3
84.566 3
84.568 3
84.571 3
84.573 3
84.576 3
84.578 3
84.581 4
84.583 4
84.586 4
84.589 4
84.591 4
84.594 5
84.596 5
84.599 4
84.601 4
84.604 4
84.607 4
84.609 3
84.612 3
84.614 3
84.617 3
84.619 3
84.622 3
84.624 3
84.627 3
84.630 2
84.632 2
84.635 2
84.637 2
84.640 2
84.642 2
84.645 1
84.647 1
84.650 1
84.653 0
84.655 0
84.658 0
84.660 0
84.663 0
84.665 1
84.668 0
84.671 0
84.673 1
84.676 0
84.678 0
84.681 1
84.683 1
84.686 1
84.688 2
84.691 2
84.694 2
84.696 2
84.699 2
84.701 3
84.704 3
84.706 2
84.709 3
84.711 3
84.714 2
84.717 2
84.719 3
84.722 2
84.724 2
84.727 2
84.729 2
84.732 2
84.735 2
84.737 1
84.740 1
84.742 1
84.745 0
84.747 -0
84.750 0
84.752 -0
84.755 0
84.758 0
84.760 -0
84.763 -0
84.765 -0
84.768 0
84.770 1
84.773 1
84.776 1
84.778 1
84.781 1
84.783 1
84.786 1
84.788 1
84.791 1
84.793 1
84.796 2
84.799 1
84.801 2
84.804 2
84.806 2
84.809 2
84.811 3
84.814 3
84.816 2
84.819 3
84.822 2
84.824 2
84.827 3
84.829 2
84.832 2
84.834 2
84.837 1
84.840 1
84.842 1
84.845 1
84.847 1
84.850 1
84.852 -0
84.855 0
84.857 1
84.860 1
84.863 1
84.865 1
84.868 1
84.870 1
84.873 1
84.875 1
84.878 1
84.881 1
84.883 1
84.886 0
84.888 0
84.891 -0
84.893 -0
84.896 0
84.898 -0
84.901 -0
84.904 -0
84.906 -1
84.909 -0
84.911 -0
84.914 -0
84.916 0
84.919 1
84.922 1
84.924 1
84.927 1
84.929 1
84.932 1
84.934 1
84.937 1
84.939 1
84.942 1
84.945 1
84.947 1
84.950 1
84.952 1
84.955 1
84.957 3
84.960 2
84.963 3
84.965 3
84.968 2
84.970 3
84.973 4
84.975 3
84.978 3
84.980 4
84.983 4
84.986 4
84.988 4
84.991 4
84.993 5
84.996 5
84.998 5
85.001 4
85.004 4
85.006 4
85.009 4
85.011 4
85.014 4
85.016 4
85.019 4
85.021 4
85.024 4
85.027 4
85.029 3
85.032 3
85.034 3
85.037 2
85.039 2
85.042 2
85.045 1
85.047 1
85.050 1
85.052 1
85.055 1
85.057 1
85.060 0
85.063 0
85.065 0
85.068 -0
85.070 -0
85.073 -0
85.075 -1
85.078 -1
85.080 -1
85.083 -1
85.086 -1
85.088 -1
85.091 -0
85.093 -0
85.096 1
85.098 1
85.101 1
85.104 2
85.106 2
85.109 2
85.111 3
85.114 3
85.116 3
85.119 3
85.121 3
85.124 3
85.127 4
85.129 4
85.132 4
85.134 5
85.137 4
85.139 4
85.142 4
85.145 4
85.147 3
85.150 3
85.152 2
85.155 2
85.157 2
85.160 2
85.163 2
85.165 2
85.168 2
85.170 2
85.173 2
85.175 2
85.178 1
85.180 1
85.183 1
85.186 0
85.188 -0
85.191 -1
85.193 -0
85.196 -0
85.198 -1
85.201 -1
85.204 -1
85.206 -0
85.209 -0
85.211 0
85.214 -0
85.216 -0
85.219 0
85.222 0
85.224 1
85.227 1
85.229 1
85.232 1
85.234 1
85.237 1
85.239 1
85.242 1
85.245 1
85.247 1
85.250 1
85.252 1
85.255 1
85.257 1
85.260 1
85.263 1
85.265 1
85.268 2
85.270 2
85.273 2
85.275 2
85.278 2
85.281 3
85.283 3
85.286 3
85.288 4
85.291 3
85.293 3
85.296 3
85.298 3
85.301 3
85.304 3
85.306 3
85.309 3
85.311 3
85.314 3
85.316 2
85.319 2
85.322 2
85.324 3
85.327 2
85.329 2
85.332 2
85.334 2
85.337 2
85.340 2
85.342 3
85.345 3
85.347 3
85.350 3
85.352 3
85.355 3
85.358 4
85.360 3
85.363 4
85.365 4
85.368 4
85.370 4
85.373 5
85.375 4
85.378 4
85.381 4
85.383 4
85.386 4
85.388 4
85.391 4
85.393 3
85.396 4
85.399 3
85.401 3
85.404 3
85.406 2
85.409 2
85.411 2
85.414 2
85.417 2
85.419 2
85.422 1
85.424 1
85.427 1
85.429 0
85.432 0
85.435 -0
85.437 -1
85.440 -1
85.442 -2
85.445 -3
85.447 -3
85.450 -3
85.452 -3
85.455 -2
85.458 -2
85.460 -2
85.463 -2
85.465 -2
85.468 -2
85.470 -2
85.473 -2
85.476 -2
85.478 -2
85.481 -1
85.483 -2
85.486 -2
85.488 -1
85.491 -2
85.494 -2
85.496 -2
85.499 -1
85.501 -1
85.504 -1
85.506 -0
85.509 0
85.512 0
85.514 0
85.517 1
85.519 1
85.522 2
85.524 2
85.527 3
85.530 2
85.532 4
85.535 4
85.537 3
85.540 4
85.542 4
85.545 4
85.547 5
85.550 4
85.553 5
85.555 4
85.558 5
85.560 4
85.563 5
85.565 5
85.568 4
85.571 4
85.573 4
85.576 4
85.578 4
85.581 5
85.583 4
85.586 4
85.589 4
85.591 4
85.594 4
85.596 4
85.599 4
85.601 4
85.604 4
85.607 4
85.609 4
85.612 4
85.614 3
85.617 4
85.619 3
85.622 3
85.625 3
85.627 3
85.630 2
85.632 2
85.635 2
85.637 2
85.640 2
85.643 2
85.645 2
85.648 2
85.650 2
85.653 2
85.655 2
85.658 3
85.661 2
85.663 1
85.666 1
85.668 1
85.671 1
85.673 1
85.676 1
85.678 -0
85.681 0
85.684 0
85.686 0
85.689 0
85.691 1
85.694 1
85.696 1
85.699 0
85.702 0
85.704 1
85.707 0
85.709 0
85.712 0
85.714 0
85.717 -0
85.720 -0
85.722 -1
85.725 -0
85.727 -1
85.730 -1
85.732 -1
85.735 -1
85.738 -2
85.740 -2
85.743 -2
85.745 -2
85.748 -1
85.750 -1
85.753 -1
85.756 -1
85.758 -0
85.761 -1
85.763 -1
85.766 -0
85.768 -0
85.771 -0
85.774 0
85.776 0
85.779 -0
85.781 0
85.784 1
85.786 1
85.789 1
85.792 1
85.794 1
85.797 1
85.799 1
85.802 1
85.804 1
85.807 2
85.810 2
85.812 2
85.815 1
85.817 1
85.820 1
85.822 1
85.825 1
85.828 1
85.830 1
85.833 1
85.835 1
85.838 1
85.840 1
85.843 1
85.846 1
85.848 0
85.851 -0
85.853 -1
85.856 0
85.858 1
85.861 1
85.864 2
85.866 2
85.869 1
85.871 1
85.874 2
85.876 1
85.879 1
85.882 2
85.884 2
85.887 3
85.889 3
85.892 3
85.894 4
85.897 4
85.900 4
85.902 4
85.905 4
85.907 4
85.910 5
85.912 5
85.915 5
85.918 5
85.920 5
85.923 5
85.925 5
85.928 4
85.930 4
85.933 4
85.936 3
85.938 3
85.941 3
85.943 3
85.946 3
85.948 2
85.951 2
85.954 2
85.956 1
85.959 1
85.961 1
85.964 0
85.966 1
85.969 -0
85.972 -0
85.974 -0
85.977 0
85.979 0
85.982 0
85.984 -0
85.987 -1
85.990 -0
85.992 -0
85.995 0
85.997 1
86.000 1
86.002 1
86.005 2
86.008 3
86.010 3
86.013 3
86.015 3
86.018 3
86.020 4
86.023 4
86.026 4
86.028 4
86.031 4
86.033 4
86.036 4
86.038 4
86.041 4
86.044 4
86.046 4
86.049 5
86.051 5
86.054 5
86.056 5
86.059 4
86.062 4
86.064 4
86.067 4
86.069 4
86.072 4
86.074 4
86.077 3
86.080 4
86.082 4
86.085 4
86.087 3
86.090 4
86.092 4
86.095 4
86.098 4
86.100 4
86.103 4
86.105 4
86.108 4
86.110 4
86.113 4
86.116 3
86.118 3
86.121 4
86.123 3
86.126 4
86.128 3
86.131 3
86.134 3
86.136 3
86.139 3
86.141 3
86.144 3
86.146 4
86.149 3
86.152 3
86.154 3
86.157 3
86.159 3
86.162 3
86.165 3
86.167 3
86.170 3
86.172 2
86.175 3
86.177 2
86.180 2
86.183 2
86.185 2
86.188 2
86.190 2
86.193 2
86.195 3
86.198 3
86.201 3
86.203 3
86.206 3
86.208 3
86.211 4
86.213 4
86.216 3
86.219 3
86.221 4
86.224 3
86.226 2
86.229 2
86.231 2
86.234 2
86.237 2
86.239 2
86.242 2
86.244 2
86.247 2
86.249 2
86.252 2
86.255 2
86.257 2
86.260 2
86.262 2
86.265 2
86.267 2
86.270 1
86.273 1
86.275 1
86.278 1
86.280 1
86.283 0
86.286 0
86.288 1
86.291 1
86.293 0
86.296 1
86.298 1
86.301 0
86.304 1
86.306 1
86.309 1
86.311 1
86.314 1
86.316 1
86.319 2
86.322 2
86.324 2
86.327 2
86.329 2
86.332 1
86.334 1
86.337 1
86.340 1
86.342 1
86.345 2
86.347 2
86.350 2
86.352 2
86.355 2
86.358 1
86.360 1
86.363 1
86.365 2
86.368 2
86.370 2
86.373 3
86.376 3
86.378 3
86.381 3
86.383 3
86.386 3
86.389 3
86.391 3
86.394 3
86.396 3
86.399 3
86.401 3
86.404 4
86.407 4
86.409 4
86.412 4
86.414 4
86.417 4
86.419 4
86.422 4
86.425 4
86.427 4
86.430 4
86.432 3
86.435 3
86.437 3
86.440 2
86.443 2
86.445 2
86.448 2
86.450 2
86.453 2
86.455 3
86.458 3
86.461 2
86.463 2
86.466 2
86.468 2
86.471 1
86.474 1
86.476 1
86.479 2
86.481 2
86.484 2
86.486 2
86.489 2
86.492 2
86.494 1
86.497 1
86.499 2
86.502 2
86.504 2
86.507 2
86.510 1
86.512 2
86.515 2
86.517 2
86.520 2
86.522 3
86.525 3
86.528 3
86.530 3
86.533 3
86.535 3
86.538 3
86.541 3
86.543 2
86.546 3
86.548 2
86.551 2
86.553 2
86.556 2
86.559 3
86.561 3
86.564 3
86.566 3
86.569 3
86.571 3
86.574 3
86.577 3
86.579 2
86.582 2
86.584 2
86.587 2
86.589 2
86.592 3
86.595 3
86.597 3
86.600 3
86.602 2
86.605 3
86.608 4
86.610 4
86.613 4
86.615 4
86.618 4
86.620 4
86.623 5
86.626 5
86.628 4
86.631 4
86.633 4
86.636 4
86.638 4
86.641 4
86.644 4
86.646 4
86.649 3
86.651 3
86.654 2
86.657 2
86.659 1
86.662 1
86.664 0
86.667 -0
86.669 0
86.672 -0
86.675 -0
86.677 -0
86.680 -1
86.682 -1
86.685 -1
86.687 -1
86.690 -0
86.693 -0
86.695 -1
86.698 -1
86.700 0
86.703 0
86.705 1
86.708 2
86.711 1
86.713 2
86.716 2
86.718 2
86.721 3
86.724 4
86.726 4
86.729 3
86.731 4
86.734 4
86.736 4
86.739 4
86.742 4
86.744 4
86.747 4
86.749 4
86.752 4
86.754 4
86.757 4
86.760 3
86.762 4
86.765 3
86.767 2
86.770 3
86.773 2
86.775 3
86.778 3
86.780 2
86.783 2
86.785 2
86.788 2
86.791 3
86.793 3
86.796 3
86.798 3
86.801 2
86.803 2
86.806 2
86.809 2
86.811 1
86.814 1
86.816 1
86.819 2
86.822 2
86.824 1
86.827 1
86.829 1
86.832 2
86.834 1
86.837 1
86.840 0
86.842 -0
86.845 0
86.847 0
86.850 -0
86.853 -1
86.855 -1
86.858 -1
86.860 -1
86.863 -1
86.865 -2
86.868 -2
86.871 -2
86.873 -2
86.876 -3
86.878 -3
86.881 -3
86.883 -4
86.886 -3
86.889 -3
86.891 -3
86.894 -2
86.896 -3
86.899 -3
86.902 -2
86.904 -3
86.907 -3
86.909 -3
86.912 -3
86.914 -3
86.917 -3
86.920 -3
86.922 -3
86.925 -2
86.927 -2
86.930 -1
86.932 -1
86.935 -1
86.938 -0
86.940 0
86.943 0
86.945 1
86.948 1
86.951 1
86.953 1
86.956 1
86.958 1
86.961 2
86.963 2
86.966 2
86.969 3
86.971 4
86.974 4
86.976 5
86.979 5
86.982 4
86.984 5
86.987 5
86.989 4
86.992 4
86.994 5
86.997 4
87.000 4
87.002 4
87.005 4
87.007 4
87.010 5
87.013 5
87.015 4
87.018 4
87.020 4
87.023 5
87.025 5
87.028 5
87.031 5
87.033 5
87.036 4
87.038 4
87.041 4
87.043 3
87.046 3
87.049 3
87.051 3
87.054 3
87.056 3
87.059 2
87.062 1
87.064 0
87.067 -1
87.069 -1
87.072 -1
87.074 -1
87.077 -1
87.080 -1
87.082 -1
87.085 -1
87.087 -2
87.090 -2
87.093 -3
87.095 -3
87.098 -3
87.100 -4
87.103 -3
87.105 -3
87.108 -3
87.111 -3
87.113 -2
87.116 -2
87.118 -1
87.121 -1
87.124 -0
87.126 0
87.129 0
87.131 1
87.134 2
87.136 2
87.139 2
87.142 2
87.144 2
87.147 2
87.149 2
87.152 2
87.155 1
87.157 2
87.160 2
87.162 2
87.165 3
87.167 3
87.170 3
87.173 3
87.175 2
87.178 2
87.180 2
87.183 2
87.185 2
87.188 3
87.191 2
87.193 2
87.196 1
87.198 1
87.201 1
87.204 2
87.206 2
87.209 2
87.211 2
87.214 3
87.216 3
87.219 3
87.222 3
87.224 4
87.227 4
87.229 4
87.232 4
87.235 4
87.237 4
87.240 4
87.242 4
87.245 3
87.247 3
87.250 3
87.253 3
87.255 3
87.258 3
87.260 2
87.263 2
87.266 2
87.268 2
87.271 2
87.273 2
87.276 2
87.278 3
87.281 3
87.284 2
87.286 2
87.289 2
87.291 1
87.294 1
87.297 2
87.299 1
87.302 1
87.304 1
87.307 1
87.309 0
87.312 0
87.315 0
87.317 1
87.320 1
87.322 0
87.325 0
87.328 1
87.330 0
87.333 1
87.335 1
87.338 0
87.341 0
87.343 0
87.346 -0
87.348 1
87.351 0
87.353 0
87.356 1
87.359 1
87.361 1
87.364 1
87.366 1
87.369 1
87.372 2
87.374 2
87.377 2
87.379 1
87.382 2
87.384 2
87.387 2
87.390 2
87.392 2
87.395 2
87.397 2
87.400 2
87.403 2
87.405 2
87.408 3
87.410 4
87.413 4
87.415 3
87.418 3
87.421 3
87.423 3
87.426 3
87.428 4
87.431 3
87.434 3
87.436 3
87.439 3
87.441 2
87.444 3
87.446 2
87.449 2
87.452 2
87.454 2
87.457 2
87.459 2
87.462 2
87.465 2
87.467 2
87.470 2
87.472 2
87.475 1
87.477 1
87.480 1
87.483 1
87.485 1
87.488 1
87.490 1
87.493 0
87.496 1
87.498 1
87.501 1
87.503 1
87.506 2
87.509 2
87.511 3
87.514 3
87.516 4
87.519 4
87.521 5
87.524 5
87.527 5
87.529 5
87.532 4
87.534 5
87.537 6
87.540 5
87.542 6
87.545 6
87.547 5
87.550 5
87.552 6
87.555 6
87.558 6
87.560 5
87.563 5
87.565 5
87.568 5
87.571 5
87.573 5
87.576 5
87.578 4
87.581 4
87.584 3
87.586 3
87.589 2
87.591 2
87.594 2
87.596 2
87.599 2
87.602 2
87.604 1
87.607 2
87.609 2
87.612 2
87.615 2
87.617 1
87.620 2
87.622 2
87.625 2
87.627 1
87.630 1
87.633 0
87.635 -0
87.638 0
87.640 -0
87.643 -1
87.646 -1
87.648 -1
87.651 -0
87.653 1
87.656 0
87.659 -0
87.661 -0
87.664 -0
87.666 -1
87.669 -0
87.671 -0
87.674 -0
87.677 -0
87.679 -1
87.682 -0
87.684 0
87.687 1
87.690 1
87.692 2
87.695 2
87.697 3
87.700 3
87.703 3
87.705 4
87.708 5
87.710 4
87.713 5
87.715 6
87.718 6
87.721 6
87.723 6
87.726 6
87.728 6
87.731 6
87.734 6
87.736 6
87.739 6
87.741 6
87.744 6
87.747 6
87.749 5
87.752 6
87.754 6
87.757 6
87.759 5
87.762 5
87.765 5
87.767 5
87.770 5
87.772 4
87.775 2
87.778 2
87.780 2
87.783 2
87.785 1
87.788 1
87.791 0
87.793 0
87.796 0
87.798 0
87.801 1
87.803 1
87.806 1
87.809 2
87.811 1
87.814 1
87.816 2
87.819 1
87.822 1
87.824 2
87.827 1
87.829 2
87.832 2
87.835 2
87.837 2
87.840 2
87.842 2
87.845 2
87.847 2
87.850 2
87.853 2
87.855 2
87.858 2
87.860 2
87.863 3
87.866 3
87.868 2
87.871 3
87.873 2
87.876 2
87.879 2
87.881 1
87.884 1
87.886 1
87.889 -0
87.891 -0
87.894 0
87.897 -0
87.899 0
87.902 0
87.904 -0
87.907 -0
87.910 0
87.912 1
87.915 1
87.917 1
87.920 1
87.923 1
87.925 1
87.928 1
87.930 1
87.933 1
87.935 1
87.938 1
87.941 1
87.943 2
87.946 1
87.948 1
87.951 1
87.954 1
87.956 2
87.959 1
87.961 1
87.964 1
87.967 1
87.969 1
87.972 1
87.974 1
87.977 1
87.979 1
87.982 0
87.985 0
87.987 0
87.990 0
87.992 0
87.995 0
87.998 0
88.000 0
88.003 1
88.005 1
88.008 1
88.011 2
88.013 2
88.016 3
88.018 3
88.021 3
88.024 3
88.026 3
88.029 4
88.031 3
88.034 3
88.036 3
88.039 3
88.042 4
88.044 3
88.047 4
88.049 4
88.052 4
88.055 3
88.057 3
88.060 3
88.062 2
88.065 2
88.068 2
88.070 2
88.073 2
88.075 2
88.078 1
88.081 1
88.083 1
88.086 1
88.088 1
88.091 0
88.093 -0
88.096 -0
88.099 0
88.101 1
88.104 1
88.106 2
88.109 2
88.112 3
88.114 3
88.117 4
88.119 4
88.122 4
88.125 5
88.127 5
88.130 5
88.132 6
88.135 6
88.138 6
88.140 6
88.143 6
88.145 5
88.148 5
88.150 6
88.153 5
88.156 5
88.158 5
88.161 5
88.163 5
88.166 6
88.169 5
88.171 5
88.174 4
88.176 4
88.179 4
88.182 4
88.184 5
88.187 5
88.189 5
88.192 3
88.195 3
88.197 3
88.200 3
88.202 3
88.205 3
88.207 2
88.210 2
88.213 3
88.215 3
88.218 4
88.220 4
88.223 3
88.226 4
88.228 4
88.231 3
88.233 3
88.236 3
88.239 3
88.241 2
88.244 3
88.246 2
88.249 2
88.252 2
88.254 1
88.257 1
88.259 1
88.262 1
88.265 1
88.267 2
88.270 1
88.272 1
88.275 2
88.277 2
88.280 2
88.283 2
88.285 1
88.288 1
88.290 1
88.293 2
88.296 2
88.298 2
88.301 2
88.303 2
88.306 2
88.309 2
88.311 2
88.314 2
88.316 2
88.319 2
88.322 2
88.324 2
88.327 2
88.329 2
88.332 1
88.335 2
88.337 2
88.340 2
88.342 1
88.345 1
88.347 1
88.350 1
88.353 2
88.355 1
88.358 1
88.360 1
88.363 1
88.366 1
88.368 1
88.371 0
88.373 0
88.376 0
88.379 1
88.381 1
88.384 2
88.386 2
88.389 2
88.392 1
88.394 1
88.397 1
88.399 2
88.402 2
88.405 2
88.407 3
88.410 3
88.412 2
88.415 2
88.418 2
88.420 2
88.423 2
88.425 2
88.428 2
88.430 2
88.433 1
88.436 1
88.438 2
88.441 1
88.443 1
88.446 2
88.449 1
88.451 1
88.454 1
88.456 1
88.459 1
88.462 1
88.464 1
88.467 1
88.469 1
88.472 0
88.475 0
88.477 1
88.480 0
88.482 0
88.485 0
88.488 -0
88.490 -0
88.493 1
88.495 1
88.498 0
88.501 1
88.503 0
88.506 0
88.508 1
88.511 1
88.513 1
88.516 1
88.519 1
88.521 1
88.524 1
88.526 0
88.529 1
88.532 1
88.534 1
88.537 1
88.539 1
88.542 1
88.545 1
88.547 0
88.550 -1
88.552 -0
88.555 -0
88.558 -0
88.560 0
88.563 0
88.565 1
88.568 0
88.571 1
88.573 1
88.576 2
88.578 2
88.581 2
88.584 3
88.586 2
88.589 2
88.591 2
88.594 2
88.597 2
88.599 2
88.602 3
88.604 2
88.607 2
88.610 3
88.612 2
88.615 2
88.617 3
88.620 4
88.622 4
88.625 4
88.628 3
88.630 3
88.633 4
88.635 3
88.638 3
88.641 4
88.643 3
88.646 4
88.648 4
88.651 3
88.654 3
88.656 3
88.659 2
88.661 2
88.664 2
88.667 2
88.669 2
88.672 3
88.674 3
88.677 3
88.680 4
88.682 3
88.685 4
88.687 4
88.690 4
88.693 4
88.695 4
88.698 4
88.700 4
88.703 4
88.706 3
88.708 4
88.711 4
88.713 4
88.716 4
88.719 4
88.721 4
88.724 4
88.726 5
88.729 4
88.732 4
88.734 4
88.737 4
88.739 4
88.742 4
88.745 3
88.747 4
88.750 4
88.752 4
88.755 3
88.757 3
88.760 3
88.763 3
88.765 4
88.768 3
88.770 3
88.773 3
88.776 3
88.778 3
88.781 3
88.783 3
88.786 3
88.789 3
88.791 3
88.794 3
88.796 3
88.799 3
88.802 3
88.804 3
88.807 2
88.809 2
88.812 2
88.815 1
88.817 1
88.820 2
88.822 1
88.825 2
88.828 2
88.830 1
88.833 1
88.835 1
88.838 1
88.841 1
88.843 1
88.846 1
88.848 0
88.851 0
88.854 0
88.856 1
88.859 1
88.861 1
88.864 1
88.867 1
88.869 1
88.872 1
88.874 1
88.877 1
88.880 2
88.882 1
88.885 2
88.887 1
88.890 2
88.893 2
88.895 3
88.898 3
88.900 3
88.903 4
88.906 4
88.908 4
88.911 4
88.913 4
88.916 4
88.919 4
88.921 4
88.924 3
88.926 3
88.929 3
88.932 2
88.934 3
88.937 3
88.939 3
88.942 2
88.945 2
88.947 1
88.950 1
88.952 2
88.955 1
88.958 1
88.960 2
88.963 2
88.965 2
88.968 2
88.971 2
88.973 2
88.976 2
88.978 2
88.981 1
88.983 1
88.986 1
88.989 1
88.991 0
88.994 0
88.996 -0
88.999 -0
89.002 -1
89.004 0
89.007 -0
89.009 -0
89.012 -0
89.015 0
89.017 0
89.020 1
89.022 1
89.025 1
89.028 1
89.030 1
89.033 1
89.035 1
89.038 2
89.041 1
89.043 2
89.046 2
89.048 2
89.051 2
89.054 2
89.056 1
89.059 2
89.061 2
89.064 2
89.067 3
89.069 3
89.072 4
89.074 4
89.077 4
89.080 4
89.082 4
89.085 3
89.087 1
89.090 2
89.093 2
89.095 2
89.098 1
89.100 1
89.103 1
89.106 1
89.108 2
89.111 2
89.113 1
89.116 1
89.119 2
89.121 2
89.124 2
89.126 1
89.129 2
89.132 3
89.134 2
89.137 3
89.139 2
89.142 2
89.145 2
89.147 2
89.150 1
89.152 2
89.155 2
89.158 2
89.160 2
89.163 1
89.165 1
89.168 1
89.171 1
89.173 1
89.176 1
89.178 1
89.181 1
89.184 1
89.186 1
89.189 1
89.191 1
89.194 -0
89.197 -1
89.199 -1
89.202 -0
89.204 -2
89.207 -1
89.210 -0
89.212 -1
89.215 -0
89.217 0
89.220 1
89.223 1
89.225 2
89.228 2
89.230 3
89.233 3
89.236 3
89.238 3
89.241 3
89.243 3
89.246 3
89.249 4
89.251 3
89.254 3
89.256 3
89.259 3
89.262 4
89.264 4
89.267 3
89.269 3
89.272 3
89.275 3
89.277 2
89.280 2
89.283 1
89.285 1
89.288 1
89.290 0
89.293 0
89.296 1
89.298 1
89.301 0
89.303 1
89.306 0
89.309 -0
89.311 -0
89.314 -1
89.316 -1
89.319 -0
89.322 -0
89.324 -1
89.327 0
89.329 0
89.332 1
89.335 1
89.337 1
89.340 1
89.342 2
89.345 1
89.348 2
89.350 3
89.353 3
89.355 3
89.358 3
89.361 3
89.363 4
89.366 4
89.368 4
89.371 4
89.374 4
89.376 4
89.379 5
89.381 5
89.384 5
89.387 5
89.389 5
89.392 4
89.394 4
89.397 4
89.400 4
89.402 4
89.405 4
89.407 3
89.410 3
89.413 4
89.415 4
89.418 4
89.420 4
89.423 4
89.426 4
89.428 4
89.431 4
89.433 4
89.436 4
89.439 4
89.441 5
89.444 5
89.446 5
89.449 5
89.452 5
89.454 5
89.457 5
89.459 5
89.462 5
89.465 5
89.467 5
89.470 5
89.472 5
89.475 5
89.478 5
89.480 5
89.483 5
89.485 5
89.488 5
89.491 5
89.493 5
89.496 5
89.498 5
89.501 4
89.504 4
89.506 4
89.509 4
89.512 4
89.514 4
89.517 4
89.519 4
89.522 3
89.525 3
89.527 3
89.530 4
89.532 4
89.535 4
89.538 4
89.540 3
89.543 3
89.545 3
89.548 3
89.551 3
89.553 3
89.556 4
89.558 4
89.561 4
89.564 3
89.566 4
89.569 3
89.571 3
89.574 3
89.577 3
89.579 2
89.582 2
89.584 2
89.587 2
89.590 2
89.592 2
89.595 2
89.597 2
89.600 2
89.603 2
89.605 2
89.608 2
89.610 2
89.613 2
89.616 2
89.618 2
89.621 2
89.623 3
89.626 3
89.629 3
89.631 3
89.634 3
89.637 3
89.639 3
89.642 3
89.644 3
89.647 4
89.650 4
89.652 4
89.655 4
89.657 3
89.660 3
89.663 4
89.665 3
89.668 3
89.670 3
89.673 2
89.676 3
89.678 3
89.681 3
89.683 3
89.686 2
89.689 1
89.691 0
89.694 -0
89.696 0
89.699 0
89.702 1
89.704 2
89.707 3
89.709 3
89.712 3
89.715 4
89.717 4
89.720 3
89.722 4
89.725 4
89.728 4
89.730 4
89.733 4
89.735 5
89.738 5
89.741 6
89.743 5
89.746 5
89.749 6
89.751 6
89.754 6
89.756 6
89.759 6
89.762 6
89.764 6
89.767 6
89.769 6
89.772 5
89.775 4
89.777 4
89.780 3
89.782 3
89.785 3
89.788 3
89.790 3
89.793 2
89.795 3
89.798 2
89.801 1
89.803 1
89.806 0
89.808 -0
89.811 0
89.814 1
89.816 2
89.819 2
89.821 3
89.824 3
89.827 2
89.829 2
89.832 1
89.835 1
89.837 1
89.840 1
89.842 1
89.845 1
89.848 1
89.850 1
89.853 0
89.855 1
89.858 0
89.861 1
89.863 1
89.866 1
89.868 1
89.871 1
89.874 1
89.876 1
89.879 1
89.881 1
89.884 1
89.887 2
89.889 2
89.892 1
89.894 2
89.897 2
89.900 2
89.902 3
89.905 3
89.907 3
89.910 3
89.913 3
89.915 3
89.918 3
89.921 4
89.923 4
89.926 5
89.928 4
89.931 4
89.934 4
89.936 4
89.939 4
89.941 3
89.944 3
89.947 2
89.949 2
89.952 2
89.954 2
89.957 2
89.960 2
89.962 1
89.965 1
89.967 0
89.970 0
89.973 0
89.975 -0
89.978 -0
89.981 0
89.983 1
89.986 0
89.988 0
89.991 0
89.994 0
89.996 1
89.999 1
90.001 1
90.004 2
90.007 2
90.009 1
90.012 2
90.014 1
90.017 1
90.020 1
90.022 1
90.025 0
90.027 1
90.030 1
90.033 1
90.035 2
90.038 2
90.040 2
90.043 2
90.046 2
90.048 1
90.051 2
90.054 2
90.056 2
90.059 3
90.061 2
90.064 2
90.067 2
90.069 2
90.072 2
90.074 2
90.077 2
90.080 1
90.082 2
90.085 1
90.087 1
90.090 2
90.093 2
90.095 2
90.098 2
90.100 2
90.103 2
90.106 2
90.108 2
90.111 1
90.114 2
90.116 2
90.119 2
90.121 2
90.124 2
90.127 1
90.129 1
90.132 1
90.134 1
90.137 1
90.140 1
90.142 1
90.145 2
90.147 2
90.150 2
90.153 2
90.155 3
90.158 3
90.160 3
90.163 4
90.166 4
90.168 5
90.171 5
90.174 5
90.176 4
90.179 5
90.181 4
90.184 4
90.187 4
90.189 4
90.192 4
90.194 4
90.197 4
90.200 4
90.202 5
90.205 5
90.207 5
90.210 5
90.213 4
90.215 4
90.218 4
90.220 3
90.223 3
90.226 4
90.228 3
90.231 3
90.234 3
90.236 3
90.239 3
90.241 3
90.244 2
90.247 1
90.249 2
90.252 1
90.254 1
90.257 1
90.260 1
90.262 1
90.265 1
90.267 1
90.270 1
90.273 2
90.275 2
90.278 3
90.281 2
90.283 2
90.286 2
90.288 2
90.291 1
90.294 1
90.296 2
90.299 2
90.301 1
90.304 2
90.307 2
90.309 3
90.312 3
90.314 4
90.317 4
90.320 4
90.322 4
90.325 3
90.328 3
90.330 3
90.333 3
90.335 3
90.338 2
90.341 2
90.343 3
90.346 3
90.348 3
90.351 3
90.354 2
90.356 3
90.359 3
90.361 3
90.364 3
90.367 3
90.369 3
90.372 3
90.375 3
90.377 3
90.380 3
90.382 4
90.385 4
90.388 3
90.390 4
90.393 4
90.395 4
90.398 4
90.401 3
90.403 3
90.406 3
90.408 3
90.411 3
90.414 4
90.416 4
90.419 4
90.422 4
90.424 4
90.427 4
90.429 4
90.432 3
90.435 3
90.437 3
90.440 3
90.442 2
90.445 2
90.448 2
90.450 1
90.453 1
90.455 1
90.458 1
90.461 2
90.463 2
90.466 2
90.469 2
90.471 1
90.474 1
90.476 1
90.479 1
90.482 1
90.484 0
90.487 -0
90.489 -0
90.492 -0
90.495 -1
90.497 -1
90.500 -1
90.502 -1
90.505 -1
90.508 -0
90.510 -1
90.513 -0
90.516 -0
90.518 -0
90.521 -0
90.523 0
90.526 0
90.529 1
90.531 1
90.534 1
90.536 1
90.539 1
90.542 2
90.544 2
90.547 3
90.549 3
90.552 3
90.555 3
90.557 3
90.560 3
90.563 4
90.565 3
90.568 4
90.570 4
90.573 4
90.576 4
90.578 5
90.581 4
90.583 4
90.586 4
90.589 3
90.591 3
90.594 4
90.597 4
90.599 3
90.602 3
90.604 3
90.607 3
90.610 3
90.612 3
90.615 3
90.617 3
90.620 3
90.623 3
90.625 3
90.628 3
90.630 4
90.633 4
90.636 3
90.638 3
90.641 3
90.644 4
90.646 4
90.649 3
90.651 3
90.654 4
90.657 3
90.659 3
90.662 4
90.664 3
90.667 3
90.670 3
90.672 3
90.675 3
90.678 3
90.680 4
90.683 3
90.685 3
90.688 4
90.691 4
90.693 4
90.696 4
90.698 4
90.701 4
90.704 4
90.706 4
90.709 4
90.712 5
90.714 5
90.717 5
90.719 5
90.722 4
90.725 5
90.727 5
90.730 4
90.732 4
90.735 5
90.738 4
90.740 5
90.743 5
90.746 5
90.748 5
90.751 5
90.753 4
90.756 4
90.759 5
90.761 5
90.764 4
90.766 4
90.769 4
90.772 4
90.774 3
90.777 2
90.779 2
90.782 3
90.785 3
90.787 3
90.790 3
90.793 3
90.795 2
90.798 2
90.800 2
90.803 2
90.806 2
90.808 1
90.811 1
90.813 0
90.816 -0
90.819 -1
90.821 -0
90.824 -0
90.827 -1
90.829 -1
90.832 -1
90.834 -0
90.837 -1
90.840 -1
90.842 -0
90.845 0
90.847 -0
90.850 0
90.853 1
90.855 0
90.858 0
90.861 0
90.863 -0
90.866 1
90.868 0
90.871 0
90.874 1
90.876 1
90.879 1
90.881 1
90.884 1
90.887 1
90.889 2
90.892 2
90.895 2
90.897 2
90.900 3
90.902 3
90.905 2
90.908 2
90.910 1
90.913 1
90.915 0
90.918 -0
90.921 -1
90.923 -2
90.926 -2
90.929 -2
90.931 -2
90.934 -2
90.936 -2
90.939 -1
90.942 -1
90.944 -1
90.947 -1
90.949 -1
90.952 -1
90.955 -1
90.957 -1
90.960 -0
90.963 -1
90.965 -1
90.968 -1
90.970 -1
90.973 -2
90.976 -2
90.978 -1
90.981 -1
90.984 0
90.986 1
90.989 1
90.991 2
90.994 2
90.997 2
90.999 2
91.002 2
91.004 2
91.007 2
91.010 3
91.012 3
91.015 3
91.018 3
91.020 3
91.023 3
91.025 3
91.028 3
91.031 3
91.033 3
91.036 2
91.038 2
91.041 3
91.044 3
91.046 4
91.049 4
91.052 4
91.054 4
91.057 5
91.059 4
91.062 4
91.065 4
91.067 3
91.070 3
91.072 4
91.075 4
91.078 4
91.080 3
91.083 3
91.086 3
91.088 3
91.091 3
91.093 3
91.096 4
91.099 4
91.101 4
91.104 4
91.106 4
91.109 3
91.112 3
91.114 2
91.117 1
91.120 1
91.122 1
91.125 2
91.127 2
91.130 2
91.133 1
91.135 2
91.138 1
91.141 1
91.143 2
91.146 1
91.148 1
91.151 1
91.154 1
91.156 0
91.159 1
91.161 1
91.164 1
91.167 0
91.169 0
91.172 1
91.175 1
91.177 1
91.180 2
91.182 2
91.185 2
91.188 2
91.190 2
91.193 2
91.196 2
91.198 2
91.201 2
91.203 3
91.206 3
91.209 2
91.211 2
91.214 2
91.216 2
91.219 2
91.222 2
91.224 2
91.227 2
91.230 2
91.232 2
91.235 2
91.237 2
91.240 2
91.243 3
91.245 4
91.248 3
91.250 3
91.253 3
91.256 3
91.258 3
91.261 3
91.264 3
91.266 3
91.269 3
91.271 3
91.274 3
91.277 3
91.279 3
91.282 2
91.285 2
91.287 2
91.290 3
91.292 3
91.295 3
91.298 3
91.300 2
91.303 1
91.305 1
91.308 2
91.311 1
91.313 2
91.316 2
91.319 2
91.321 1
91.324 2
91.326 2
91.329 1
91.332 2
91.334 2
91.337 2
91.340 2
91.342 2
91.345 2
91.347 2
91.350 2
91.353 2
91.355 2
91.358 1
91.361 1
91.363 1
91.366 2
91.368 1
91.371 1
91.374 1
91.376 1
91.379 1
91.381 1
91.384 1
91.387 1
91.389 1
91.392 1
91.395 1
91.397 1
91.400 1
91.402 1
91.405 1
91.408 0
91.410 0
91.413 -0
91.416 -0
91.418 -0
91.421 -0
91.423 -0
91.426 0
91.429 -0
91.431 -0
91.434 0
91.436 0
91.439 0
91.442 1
91.444 1
91.447 1
91.450 1
91.452 0
91.455 0
91.457 1
91.460 -0
91.463 0
91.465 1
91.468 1
91.471 1
91.473 1
91.476 1
91.478 2
91.481 2
91.484 3
91.486 3
91.489 3
91.492 3
91.494 3
91.497 3
91.499 3
91.502 2
91.505 3
91.507 4
91.510 4
91.512 4
91.515 4
91.518 4
91.520 5
91.523 5
91.526 5
91.528 5
91.531 5
91.533 5
91.536 5
91.539 5
91.541 5
91.544 5
91.547 4
91.549 4
91.552 4
91.554 3
91.557 3
91.560 3
91.562 2
91.565 2
91.568 2
91.570 2
91.573 2
91.575 2
91.578 1
91.581 1
91.583 1
91.586 1
91.589 0
91.591 1
91.594 0
91.596 0
91.599 0
91.602 0
91.604 -0
91.607 -1
91.609 -1
91.612 -1
91.615 -2
91.617 -2
91.620 -2
91.623 -1
91.625 -1
91.628 -1
91.630 -0
91.633 -0
91.636 0
91.638 1
91.641 1
91.644 1
91.646 1
91.649 1
91.651 1
91.654 1
91.657 1
91.659 1
91.662 1
91.665 1
91.667 1
91.670 2
91.672 1
91.675 1
91.678 2
91.680 1
91.683 1
91.686 1
91.688 1
91.691 1
91.693 1
91.696 0
91.699 1
91.701 1
91.704 1
91.707 1
91.709 1
91.712 1
91.714 1
91.717 1
91.720 2
91.722 1
91.725 1
91.727 1
91.730 1
91.733 0
91.735 0
91.738 0
91.741 1
91.743 1
91.746 2
91.748 2
91.751 2
91.754 2
91.756 2
91.759 1
91.762 1
91.764 1
91.767 1
91.769 2
91.772 2
91.775 1
91.777 1
91.780 2
91.783 2
91.785 2
91.788 3
91.790 2
91.793 2
91.796 2
91.798 1
91.801 2
91.804 3
91.806 2
91.809 3
91.811 3
91.814 3
91.817 3
91.819 3
91.822 2
91.825 3
91.827 3
91.830 4
91.832 4
91.835 3
91.838 3
91.840 2
91.843 1
91.846 1
91.848 0
91.851 1
91.853 1
91.856 1
91.859 0
91.861 0
91.864 -0
91.867 -0
91.869 -1
91.872 -1
91.874 -2
91.877 -2
91.880 -2
91.882 -1
91.885 -1
91.888 -1
91.890 -0
91.893 -1
91.895 -0
91.898 0
91.901 0
91.903 1
91.906 1
91.909 0
91.911 0
91.914 1
91.916 0
91.919 1
91.922 2
91.924 2
91.927 2
91.930 3
91.932 2
91.935 3
91.937 4
91.940 4
91.943 5
91.945 5
91.948 4
91.951 5
91.953 4
91.956 4
91.958 4
91.961 4
91.964 5
91.966 5
91.969 5
91.972 5
91.974 5
91.977 5
91.979 4
91.982 4
91.985 4
91.987 4
91.990 3
91.993 3
91.995 3
91.998 3
92.000 4
92.003 3
92.006 4
92.008 4
92.011 3
92.014 3
92.016 3
92.019 2
92.021 2
92.024 2
92.027 1
92.029 1
92.032 1
92.035 1
92.037 1
92.040 1
92.042 1
92.045 1
92.048 0
92.050 -0
92.053 -0
92.056 0
92.058 -1
92.061 -0
92.063 -0
92.066 -0
92.069 -0
92.071 -0
92.074 -0
92.077 0
92.079 1
92.082 0
92.084 1
92.087 1
92.090 1
92.092 1
92.095 2
92.098 2
92.100 2
92.103 3
92.105 2
92.108 2
92.111 3
92.113 3
92.116 3
92.119 3
92.121 4
92.124 4
92.126 4
92.129 4
92.132 3
92.134 4
92.137 4
92.140 4
92.142 4
92.145 4
92.147 4
92.150 4
92.153 4
92.155 4
92.158 4
92.161 3
92.163 4
92.166 3
92.168 3
92.171 3
92.174 4
92.176 3
92.179 3
92.182 3
92.184 3
92.187 3
92.189 3
92.192 2
92.195 2
92.197 3
92.200 3
92.203 2
92.205 3
92.208 2
92.210 2
92.213 2
92.216 2
92.218 2
92.221 2
92.224 2
92.226 2
92.229 2
92.232 1
92.234 1
92.237 2
92.239 1
92.242 2
92.245 1
92.247 1
92.250 1
92.253 1
92.255 1
92.258 1
92.260 2
92.263 2
92.266 2
92.268 1
92.271 1
92.274 2
92.276 3
92.279 2
92.281 3
92.284 4
92.287 3
92.289 4
92.292 3
92.295 4
92.297 4
92.300 4
92.302 4
92.305 4
92.308 4
92.310 4
92.313 4
92.316 4
92.318 5
92.321 4
92.323 4
92.326 5
92.329 4
92.331 4
92.334 4
92.337 4
92.339 4
92.342 3
92.345 3
92.347 3
92.350 2
92.352 2
92.355 2
92.358 2
92.360 1
92.363 1
92.366 1
92.368 2
92.371 2
92.373 2
92.376 2
92.379 2
92.381 2
92.384 2
92.387 2
92.389 2
92.392 3
92.394 4
92.397 4
92.400 4
92.402 5
92.405 5
92.408 5
92.410 4
92.413 4
92.415 4
92.418 4
92.421 4
92.423 4
92.426 4
92.429 4
92.431 5
92.434 4
92.437 4
92.439 4
92.442 4
92.444 4
92.447 4
92.450 3
92.452 3
92.455 2
92.458 2
92.460 2
92.463 2
92.465 2
92.468 1
92.471 1
92.473 1
92.476 1
92.479 1
92.481 1
92.484 1
92.486 2
92.489 2
92.492 2
92.494 3
92.497 2
92.500 2
92.502 2
92.505 2
92.508 2
92.510 3
92.513 2
92.515 2
92.518 3
92.521 3
92.523 3
92.526 2
92.529 2
92.531 1
92.534 1
92.536 2
92.539 1
92.542 2
92.544 2
92.547 2
92.550 2
92.552 2
92.555 1
92.557 2
92.560 2
92.563 1
92.565 1
92.568 1
92.571 1
92.573 1
92.576 0
92.579 -0
92.581 -0
92.584 -0
92.586 -0
92.589 -1
92.592 -0
92.594 -0
92.597 -0
92.600 0
92.602 0
92.605 0
92.607 1
92.610 1
92.613 0
92.615 0
92.618 -0
92.621 -0
92.623 0
92.626 0
92.629 1
92.631 1
92.634 1
92.636 1
92.639 2
92.642 2
92.644 2
92.647 2
92.650 2
92.652 2
92.655 3
92.657 2
92.660 3
92.663 3
92.665 2
92.668 3
92.671 2
92.673 2
92.676 3
92.678 3
92.681 2
92.684 2
92.686 2
92.689 2
92.692 1
92.694 1
92.697 1
92.700 1
92.702 2
92.705 1
92.707 1
92.710 1
92.713 1
92.715 1
92.718 1
92.721 1
92.723 0
92.726 1
92.728 0
92.731 0
92.734 0
92.736 0
92.739 1
92.742 1
92.744 1
92.747 2
92.750 2
92.752 2
92.755 3
92.757 3
92.760 3
92.763 2
92.765 2
92.768 2
92.771 2
92.773 1
92.776 1
92.779 1
92.781 2
92.784 1
92.786 1
92.789 2
92.792 2
92.794 2
92.797 2
92.800 2
92.802 2
92.805 2
92.807 1
92.810 1
92.813 1
92.815 1
92.818 1
92.821 1
92.823 1
92.826 1
92.829 1
92.831 1
92.834 1
92.836 1
92.839 1
92.842 1
92.844 0
92.847 0
92.850 0
92.852 0
92.855 1
92.857 1
92.860 2
92.863 1
92.865 1
92.868 2
92.871 2
92.873 1
92.876 1
92.879 1
92.881 1
92.884 1
92.886 -0
92.889 0
92.892 0
92.894 -0
92.897 0
92.900 1
92.902 1
92.905 1
92.908 1
92.910 1
92.913 2
92.915 2
92.918 2
92.921 2
92.923 2
92.926 2
92.929 2
92.931 2
92.934 2
92.936 2
92.939 2
92.942 2
92.944 3
92.947 3
92.950 2
92.952 3
92.955 3
92.958 3
92.960 3
92.963 3
92.965 3
92.968 3
92.971 3
92.973 3
92.976 3
92.979 3
92.981 3
92.984 3
92.987 2
92.989 2
92.992 2
92.994 2
92.997 2
93.000 2
93.002 2
93.005 1
93.008 1
93.010 1
93.013 1
93.015 1
93.018 2
93.021 2
93.023 2
93.026 2
93.029 2
93.031 2
93.034 2
93.037 1
93.039 1
93.042 1
93.044 1
93.047 1
93.050 0
93.052 -0
93.055 0
93.058 -0
93.060 0
93.063 1
93.066 1
93.068 1
93.071 1
93.073 2
93.076 2
93.079 2
93.081 2
93.084 1
93.087 2
93.089 2
93.092 2
93.095 2
93.097 2
93.100 2
93.102 3
93.105 3
93.108 2
93.110 3
93.113 3
93.116 3
93.118 3
93.121 3
93.124 3
93.126 3
93.129 4
93.131 4
93.134 4
93.137 4
93.139 4
93.142 4
93.145 3
93.147 3
93.150 3
93.152 3
93.155 3
93.158 3
93.160 3
93.163 3
93.166 3
93.168 3
93.171 3
93.174 4
93.176 3
93.179 3
93.181 3
93.184 3
93.187 3
93.189 3
93.192 3
93.195 3
93.197 2
93.200 3
93.203 3
93.205 2
93.208 3
93.210 2
93.213 2
93.216 2
93.218 2
93.221 2
93.224 2
93.226 1
93.229 1
93.232 1
93.234 1
93.237 1
93.239 1
93.242 1
93.245 1
93.247 2
93.250 2
93.253 1
93.255 1
93.258 0
93.261 0
93.263 0
93.266 0
93.268 0
93.271 1
93.274 0
93.276 0
93.279 1
93.282 1
93.284 1
93.287 1
93.290 1
93.292 1
93.295 1
93.297 0
93.300 1
93.303 1
93.305 1
93.308 2
93.311 2
93.313 3
93.316 3
93.319 4
93.321 5
93.324 5
93.326 5
93.329 5
93.332 5
93.334 5
93.337 5
93.340 5
93.342 5
93.345 5
93.348 5
93.350 5
93.353 5
93.355 5
93.358 5
93.361 4
93.363 4
93.366 4
93.369 4
93.371 3
93.374 3
93.377 3
93.379 2
93.382 2
93.385 1
93.387 1
93.390 1
93.392 1
93.395 1
93.398 1
93.400 1
93.403 0
93.406 0
93.408 0
93.411 1
93.414 1
93.416 1
93.419 1
93.421 2
93.424 2
93.427 3
93.429 3
93.432 3
93.435 3
93.437 3
93.440 3
93.443 3
93.445 3
93.448 3
93.450 2
93.453 2
93.456 1
93.458 1
93.461 1
93.464 0
93.466 -0
93.469 -0
93.472 -1
93.474 -1
93.477 -1
93.479 -1
93.482 -1
93.485 -0
93.487 -0
93.490 -0
93.493 0
93.495 -0
93.498 -0
93.501 -0
93.503 0
93.506 -0
93.508 0
93.511 -0
93.514 -0
93.516 -0
93.519 -0
93.522 -0
93.524 0
93.527 -0
93.530 0
93.532 0
93.535 0
93.538 1
93.540 1
93.543 1
93.545 2
93.548 2
93.551 1
93.553 2
93.556 2
93.559 2
93.561 2
93.564 2
93.567 1
93.569 1
93.572 -0
93.574 -1
93.577 0
93.580 0
93.582 -0
93.585 -0
93.588 0
93.590 0
93.593 0
93.596 0
93.598 -0
93.601 0
93.603 0
93.606 1
93.609 1
93.611 1
93.614 1
93.617 1
93.619 1
93.622 0
93.625 1
93.627 1
93.630 1
93.633 1
93.635 1
93.638 1
93.640 1
93.643 0
93.646 0
93.648 0
93.651 1
93.654 0
93.656 1
93.659 1
93.662 1
93.664 1
93.667 1
93.669 0
93.672 1
93.675 1
93.677 0
93.680 1
93.683 1
93.685 0
93.688 0
93.691 1
93.693 1
93.696 1
93.699 1
93.701 1
93.704 1
93.706 2
93.709 1
93.712 1
93.714 1
93.717 1
93.720 1
93.722 1
93.725 1
93.728 2
93.730 2
93.733 1
93.735 2
93.738 2
93.741 2
93.743 3
93.746 3
93.749 3
93.751 2
93.754 2
93.757 2
93.759 2
93.762 2
93.765 2
93.767 2
93.770 2
93.772 3
93.775 3
93.778 3
93.780 2
93.783 2
93.786 2
93.788 2
93.791 2
93.794 3
93.796 3
93.799 3
93.802 3
93.804 2
93.807 2
93.809 3
93.812 3
93.815 2
93.817 3
93.820 3
93.823 2
93.825 3
93.828 2
93.831 2
93.833 2
93.836 1
93.838 1
93.841 1
93.844 2
93.846 2
93.849 1
93.852 1
93.854 1
93.857 2
93.860 1
93.862 2
93.865 1
93.868 1
93.870 1
93.873 1
93.875 1
93.878 2
93.881 2
93.883 2
93.886 2
93.889 3
93.891 3
93.894 3
93.897 2
93.899 2
93.902 2
93.905 2
93.907 2
93.910 2
93.912 2
93.915 2
93.918 2
93.920 2
93.923 2
93.926 2
93.928 3
93.931 2
93.934 2
93.936 2
93.939 2
93.942 1
93.944 1
93.947 1
93.949 1
93.952 1
93.955 1
93.957 1
93.960 1
93.963 1
93.965 1
93.968 1
93.971 1
93.973 1
93.976 2
93.979 2
93.981 1
93.984 2
93.986 1
93.989 1
93.992 2
93.994 1
93.997 2
94.000 2
94.002 1
94.005 1
94.008 1
94.010 1
94.013 1
94.016 1
94.018 1
94.021 2
94.023 2
94.026 2
94.029 3
94.031 3
94.034 3
94.037 4
94.039 4
94.042 4
94.045 4
94.047 4
94.050 4
94.053 3
94.055 3
94.058 3
94.060 3
94.063 2
94.066 2
94.068 2
94.071 3
94.074 3
94.076 2
94.079 3
94.082 2
94.084 3
94.087 3
94.090 3
94.092 3
94.095 2
94.097 2
94.100 2
94.103 2
94.105 2
94.108 2
94.111 2
94.113 2
94.116 2
94.119 2
94.121 2
94.124 2
94.127 2
94.129 2
94.132 2
94.134 2
94.137 2
94.140 2
94.142 2
94.145 1
94.148 0
94.150 1
94.153 1
94.156 1
94.158 2
94.161 1
94.164 1
94.166 1
94.169 1
94.171 1
94.174 1
94.177 -0
94.179 -0
94.182 0
94.185 0
94.187 1
94.190 1
94.193 1
94.195 1
94.198 1
94.201 1
94.203 1
94.206 2
94.209 1
94.211 1
94.214 2
94.216 2
94.219 2
94.222 2
94.224 2
94.227 2
94.230 2
94.232 2
94.235 3
94.238 3
94.240 3
94.243 2
94.246 1
94.248 0
94.251 0
94.253 0
94.256 0
94.259 0
94.261 0
94.264 0
94.267 1
94.269 2
94.272 3
94.275 3
94.277 3
94.280 3
94.283 4
94.285 4
94.288 4
94.291 4
94.293 4
94.296 4
94.298 4
94.301 4
94.304 4
94.306 4
94.309 4
94.312 4
94.314 3
94.317 3
94.320 4
94.322 4
94.325 5
94.328 4
94.330 4
94.333 4
94.335 4
94.338 4
94.341 4
94.343 4
94.346 4
94.349 4
94.351 4
94.354 4
94.357 4
94.359 3
94.362 3
94.365 3
94.367 3
94.370 4
94.373 4
94.375 5
94.378 5
94.380 5
94.383 5
94.386 6
94.388 6
94.391 6
94.394 6
94.396 6
94.399 5
94.402 6
94.404 6
94.407 5
94.410 5
94.412 5
94.415 5
94.418 4
94.420 5
94.423 4
94.425 3
94.428 4
94.431 3
94.433 3
94.436 4
94.439 4
94.441 4
94.444 3
94.447 3
94.449 3
94.452 3
94.455 3
94.457 4
94.460 4
94.462 4
94.465 3
94.468 3
94.470 2
94.473 2
94.476 1
94.478 1
94.481 0
94.484 -0
94.486 -1
94.489 -1
94.492 -1
94.494 -2
94.497 -2
94.500 -3
94.502 -3
94.505 -3
94.507 -2
94.510 -3
94.513 -3
94.515 -3
94.518 -4
94.521 -4
94.523 -4
94.526 -3
94.529 -4
94.531 -4
94.534 -4
94.537 -4
94.539 -4
94.542 -4
94.545 -3
94.547 -3
94.550 -3
94.553 -3
94.555 -2
94.558 -2
94.560 -1
94.563 -1
94.566 -1
94.568 0
94.571 1
94.574 1
94.576 1
94.579 2
94.582 2
94.584 2
94.587 2
94.590 1
94.592 2
94.595 3
94.598 2
94.600 3
94.603 3
94.605 3
94.608 3
94.611 4
94.613 3
94.616 4
94.619 4
94.621 4
94.624 4
94.627 5
94.629 4
94.632 4
94.635 4
94.637 4
94.640 4
94.643 4
94.645 3
94.648 4
94.650 3
94.653 2
94.656 2
94.658 2
94.661 3
94.664 2
94.666 2
94.669 1
94.672 2
94.674 2
94.677 2
94.680 1
94.682 1
94.685 1
94.688 1
94.690 1
94.693 -0
94.696 -1
94.698 -1
94.701 -1
94.703 -1
94.706 -1
94.709 -1
94.711 -1
94.714 -1
94.717 -1
94.719 -2
94.722 -1
94.725 -2
94.727 -2
94.730 -1
94.733 -1
94.735 -1
94.738 0
94.741 -0
94.743 0
94.746 1
94.748 1
94.751 1
94.754 2
94.756 2
94.759 3
94.762 3
94.764 3
94.767 4
94.770 4
94.772 4
94.775 5
94.778 5
94.780 5
94.783 5
94.786 6
94.788 6
94.791 6
94.794 6
94.796 5
94.799 4
94.801 4
94.804 3
94.807 3
94.809 3
94.812 3
94.815 2
94.817 3
94.820 3
94.823 3
94.825 3
94.828 3
94.831 3
94.833 3
94.836 2
94.839 2
94.841 3
94.844 3
94.847 3
94.849 4
94.852 4
94.854 4
94.857 5
94.860 4
94.862 4
94.865 4
94.868 4
94.870 4
94.873 4
94.876 4
94.878 4
94.881 4
94.884 3
94.886 3
94.889 3
94.892 2
94.894 2
94.897 2
94.900 1
94.902 1
94.905 1
94.907 0
94.910 -0
94.913 -1
94.915 -2
94.918 -3
94.921 -3
94.923 -3
94.926 -2
94.929 -2
94.931 -2
94.934 -2
94.937 -1
94.939 -1
94.942 -0
94.945 1
94.947 0
94.950 0
94.953 1
94.955 0
94.958 1
94.961 2
94.963 1
94.966 1
94.968 1
94.971 1
94.974 2
94.976 2
94.979 2
94.982 2
94.984 2
94.987 2
94.990 2
94.992 2
94.995 2
94.998 2
95.000 2
95.003 1
95.006 1
95.008 2
95.011 2
95.014 2
95.016 1
95.019 1
95.021 1
95.024 1
95.027 0
95.029 0
95.032 0
95.035 0
95.037 1
95.040 0
95.043 0
95.045 0
95.048 1
95.051 1
95.053 1
95.056 2
95.059 2
95.061 2
95.064 2
95.067 2
95.069 1
95.072 2
95.075 2
95.077 2
95.080 2
95.082 2
95.085 2
95.088 2
95.090 3
95.093 3
95.096 3
95.098 3
95.101 3
95.104 3
95.106 3
95.109 3
95.112 3
95.114 2
95.117 2
95.120 3
95.122 2
95.125 2
95.128 2
95.130 2
95.133 1
95.136 1
95.138 1
95.141 1
95.143 1
95.146 -0
95.149 -0
95.151 -0
95.154 -1
95.157 -1
95.159 -2
95.162 -2
95.165 -1
95.167 -1
95.170 -1
95.173 -1
95.175 -0
95.178 -0
95.181 0
95.183 1
95.186 0
95.189 -0
95.191 0
95.194 0
95.197 0
95.199 0
95.202 -0
95.205 -0
95.207 1
95.210 1
95.212 1
95.215 1
95.218 1
95.220 1
95.223 1
95.226 1
95.228 1
95.231 2
95.234 1
95.236 2
95.239 3
95.242 2
95.244 2
95.247 3
95.250 3
95.252 4
95.255 4
95.258 3
95.260 3
95.263 3
95.266 2
95.268 2
95.271 2
95.274 1
95.276 1
95.279 2
95.281 2
95.284 2
95.287 2
95.289 3
95.292 3
95.295 3
95.297 3
95.300 3
95.303 2
95.305 2
95.308 2
95.311 2
95.313 2
95.316 2
95.319 2
95.321 2
95.324 2
95.327 2
95.329 2
95.332 2
95.335 2
95.337 2
95.340 2
95.343 3
95.345 3
95.348 3
95.350 3
95.353 3
95.356 3
95.358 4
95.361 4
95.364 4
95.366 4
95.369 4
95.372 4
95.374 3
95.377 3
95.380 3
95.382 3
95.385 3
95.388 2
95.390 2
95.393 1
95.396 1
95.398 1
95.401 1
95.404 1
95.406 1
95.409 1
95.412 0
95.414 0
95.417 0
95.420 0
95.422 0
95.425 -0
95.427 0
95.430 1
95.433 0
95.435 1
95.438 1
95.441 1
95.443 1
95.446 1
95.449 1
95.451 1
95.454 1
95.457 2
95.459 2
95.462 3
95.465 3
95.467 3
95.470 3
95.473 3
95.475 3
95.478 3
95.481 3
95.483 3
95.486 3
95.489 3
95.491 3
95.494 4
95.497 3
95.499 3
95.502 3
95.504 2
95.507 2
95.510 2
95.512 1
95.515 1
95.518 1
95.520 0
95.523 0
95.526 1
95.528 1
95.531 0
95.534 0
95.536 1
95.539 -0
95.542 -0
95.544 -0
95.547 0
95.550 1
95.552 0
95.555 0
95.558 1
95.560 0
95.563 1
95.566 0
95.568 0
95.571 0
95.574 1
95.576 1
95.579 2
95.582 2
95.584 2
95.587 2
95.589 2
95.592 2
95.595 3
95.597 3
95.600 3
95.603 4
95.605 5
95.608 5
95.611 5
95.613 5
95.616 4
95.619 4
95.621 4
95.624 3
95.627 4
95.629 4
95.632 3
95.635 3
95.637 3
95.640 3
95.643 3
95.645 3
95.648 3
95.651 2
95.653 2
95.656 1
95.659 1
95.661 1
95.664 1
95.667 1
95.669 0
95.672 0
95.675 -0
95.677 -1
95.680 -1
95.682 -2
95.685 -1
95.688 -2
95.690 -1
95.693 -0
95.696 -1
95.698 -1
95.701 -1
95.704 -0
95.706 0
95.709 1
95.712 2
95.714 2
95.717 3
95.720 2
95.722 3
95.725 3
95.728 3
95.730 3
95.733 4
95.736 3
95.738 3
95.741 4
95.744 4
95.746 4
95.749 4
95.752 3
95.754 3
95.757 4
95.760 3
95.762 3
95.765 3
95.768 3
95.770 3
95.773 3
95.776 3
95.778 3
95.781 3
[truncated: 6,322,004 more chars]
