# Supplementary material for: Advancing lignin analytics via elucidation of linkage progressions in lignin populations
Source: Commun Chem. 2025 Dec 11;9:31. doi: 10.1038/s42004-025-01841-3 (PMC12820315; doi:10.1038/s42004-025-01841-3)
Supplement: Supplementary file 4 — Supplementary Data 1 [file 42004_2025_1841_MOESM4_ESM.zip › MWLSA OUTER 4 20 MGML TA30_0_E1_1.txt]

-0.033 5
-0.031 4
-0.030 4
-0.028 4
-0.026 3
-0.025 3
-0.023 3
-0.021 2
-0.020 2
-0.018 2
-0.016 2
-0.015 2
-0.013 1
-0.011 1
-0.010 1
-0.008 1
-0.007 1
-0.005 1
-0.003 1
-0.002 1
0.000 1
0.002 1
0.003 1
0.005 1
0.007 1
0.008 1
0.010 2
0.012 2
0.013 2
0.015 2
0.017 2
0.018 2
0.020 2
0.022 2
0.023 3
0.025 3
0.027 3
0.028 3
0.030 3
0.032 3
0.033 4
0.035 4
0.036 4
0.038 4
0.040 3
0.041 3
0.043 3
0.045 2
0.046 2
0.048 2
0.050 2
0.051 2
0.053 1
0.055 1
0.056 1
0.058 1
0.060 0
0.061 1
0.063 0
0.065 -1
0.066 -0
0.068 0
0.070 -0
0.071 -0
0.073 -0
0.075 -0
0.076 -0
0.078 -0
0.079 0
0.081 1
0.083 1
0.084 1
0.086 1
0.088 1
0.089 1
0.091 2
0.093 2
0.094 1
0.096 2
0.098 2
0.099 2
0.101 2
0.103 2
0.104 1
0.106 2
0.108 2
0.109 1
0.111 1
0.113 1
0.114 1
0.116 1
0.118 1
0.119 0
0.121 1
0.123 1
0.124 1
0.126 1
0.127 1
0.129 1
0.131 1
0.132 2
0.134 2
0.136 2
0.137 2
0.139 1
0.141 1
0.142 2
0.144 2
0.146 3
0.147 3
0.149 2
0.151 3
0.152 4
0.154 3
0.156 3
0.157 3
0.159 3
0.161 3
0.162 4
0.164 3
0.166 3
0.167 3
0.169 2
0.171 3
0.172 2
0.174 3
0.175 2
0.177 3
0.179 2
0.180 2
0.182 1
0.184 1
0.185 1
0.187 2
0.189 1
0.190 2
0.192 1
0.194 1
0.195 2
0.197 2
0.199 1
0.200 2
0.202 1
0.204 1
0.205 2
0.207 2
0.209 1
0.210 2
0.212 1
0.214 1
0.215 2
0.217 3
0.219 3
0.220 3
0.222 3
0.224 3
0.225 3
0.227 4
0.228 4
0.230 3
0.232 3
0.233 4
0.235 4
0.237 5
0.238 4
0.240 4
0.242 4
0.243 4
0.245 4
0.247 4
0.248 4
0.250 4
0.252 4
0.253 3
0.255 3
0.257 3
0.258 4
0.260 5
0.262 5
0.263 4
0.265 4
0.267 4
0.268 4
0.270 5
0.272 5
0.273 4
0.275 5
0.277 4
0.278 4
0.280 5
0.282 5
0.283 5
0.285 5
0.286 5
0.288 5
0.290 5
0.291 5
0.293 4
0.295 4
0.296 4
0.298 4
0.300 4
0.301 4
0.303 4
0.305 3
0.306 3
0.308 3
0.310 4
0.311 4
0.313 3
0.315 3
0.316 3
0.318 3
0.320 2
0.321 2
0.323 3
0.325 3
0.326 3
0.328 3
0.330 3
0.331 3
0.333 3
0.335 3
0.336 3
0.338 3
0.340 3
0.341 3
0.343 3
0.345 3
0.346 3
0.348 2
0.349 3
0.351 3
0.353 3
0.354 3
0.356 3
0.358 2
0.359 2
0.361 2
0.363 2
0.364 2
0.366 3
0.368 2
0.369 3
0.371 3
0.373 2
0.374 3
0.376 3
0.378 3
0.379 4
0.381 4
0.383 3
0.384 3
0.386 4
0.388 3
0.389 3
0.391 3
0.393 2
0.394 2
0.396 2
0.398 1
0.399 1
0.401 1
0.403 0
0.404 0
0.406 -0
0.408 -1
0.409 -1
0.411 -1
0.412 -1
0.414 -2
0.416 -2
0.417 -3
0.419 -3
0.421 -2
0.422 -3
0.424 -3
0.426 -2
0.427 -2
0.429 -2
0.431 -1
0.432 -2
0.434 -1
0.436 -1
0.437 -1
0.439 0
0.441 1
0.442 0
0.444 1
0.446 1
0.447 1
0.449 1
0.451 2
0.452 1
0.454 2
0.456 2
0.457 1
0.459 1
0.461 1
0.462 1
0.464 1
0.466 2
0.467 2
0.469 2
0.471 2
0.472 2
0.474 2
0.476 2
0.477 1
0.479 2
0.481 2
0.482 2
0.484 2
0.486 2
0.487 2
0.489 2
0.490 2
0.492 1
0.494 2
0.495 2
0.497 2
0.499 2
0.500 2
0.502 2
0.504 2
0.505 2
0.507 1
0.509 1
0.510 0
0.512 0
0.514 -0
0.515 0
0.517 -1
0.519 -0
0.520 -1
0.522 -1
0.524 -0
0.525 0
0.527 -0
0.529 -1
0.530 -0
0.532 -1
0.534 -1
0.535 -1
0.537 -1
0.539 0
0.540 1
0.542 1
0.544 2
0.545 2
0.547 3
0.549 3
0.550 3
0.552 3
0.554 4
0.555 4
0.557 4
0.559 4
0.560 5
0.562 5
0.564 5
0.565 5
0.567 5
0.569 5
0.570 5
0.572 4
0.574 4
0.575 4
0.577 3
0.579 4
0.580 4
0.582 3
0.583 3
0.585 3
0.587 4
0.588 4
0.590 4
0.592 4
0.593 3
0.595 3
0.597 2
0.598 3
0.600 3
0.602 2
0.603 2
0.605 2
0.607 1
0.608 2
0.610 2
0.612 1
0.613 2
0.615 2
0.617 2
0.618 2
0.620 2
0.622 1
0.623 1
0.625 1
0.627 0
0.628 1
0.630 1
0.632 0
0.633 0
0.635 0
0.637 -0
0.638 0
0.640 0
0.642 0
0.643 1
0.645 1
0.647 1
0.648 1
0.650 1
0.652 1
0.653 2
0.655 3
0.657 2
0.658 2
0.660 3
0.662 3
0.663 3
0.665 3
0.667 2
0.668 3
0.670 3
0.672 2
0.673 2
0.675 3
0.677 2
0.678 3
0.680 2
0.682 2
0.683 3
0.685 3
0.687 3
0.688 3
0.690 3
0.692 2
0.693 3
0.695 3
0.696 3
0.698 3
0.700 4
0.701 3
0.703 3
0.705 4
0.706 3
0.708 3
0.710 3
0.711 3
0.713 3
0.715 3
0.716 3
0.718 3
0.720 3
0.721 2
0.723 3
0.725 3
0.726 2
0.728 2
0.730 2
0.731 2
0.733 2
0.735 2
0.736 2
0.738 2
0.740 2
0.741 2
0.743 2
0.745 2
0.746 2
0.748 1
0.750 2
0.751 1
0.753 2
0.755 3
0.756 3
0.758 3
0.760 3
0.761 4
0.763 4
0.765 3
0.766 3
0.768 3
0.770 3
0.771 3
0.773 3
0.775 3
0.776 3
0.778 3
0.780 3
0.781 3
0.783 2
0.785 3
0.786 2
0.788 3
0.790 3
0.791 2
0.793 2
0.795 2
0.796 2
0.798 2
0.800 3
0.801 2
0.803 2
0.805 3
0.806 3
0.808 3
0.810 3
0.811 3
0.813 3
0.815 3
0.816 3
0.818 3
0.820 3
0.821 2
0.823 3
0.825 3
0.826 3
0.828 3
0.830 4
0.831 3
0.833 3
0.835 3
0.836 3
0.838 3
0.840 2
0.841 2
0.843 2
0.845 2
0.846 2
0.848 3
0.850 3
0.851 3
0.853 3
0.855 3
0.856 3
0.858 3
0.860 3
0.861 3
0.863 3
0.865 3
0.866 2
0.868 3
0.870 3
0.871 3
0.873 2
0.875 3
0.876 2
0.878 2
0.880 2
0.881 1
0.883 1
0.885 1
0.886 2
0.888 2
0.890 2
0.891 2
0.893 2
0.895 2
0.896 1
0.898 2
0.900 2
0.901 2
0.903 2
0.905 2
0.906 2
0.908 2
0.910 2
0.911 2
0.913 2
0.915 2
0.916 2
0.918 3
0.919 3
0.921 3
0.923 3
0.924 3
0.926 4
0.928 4
0.929 4
0.931 4
0.933 4
0.934 4
0.936 4
0.938 4
0.939 5
0.941 5
0.943 4
0.944 4
0.946 4
0.948 4
0.949 3
0.951 3
0.953 2
0.954 3
0.956 2
0.958 3
0.959 3
0.961 3
0.963 2
0.964 2
0.966 1
0.968 1
0.969 1
0.971 1
0.973 0
0.974 0
0.976 0
0.978 0
0.979 0
0.981 -0
0.983 0
0.984 1
0.986 1
0.988 1
0.989 1
0.991 1
0.993 1
0.994 1
0.996 1
0.998 1
0.999 1
1.001 1
1.003 1
1.004 -0
1.006 -0
1.008 -0
1.009 0
1.011 -1
1.013 -0
1.014 -0
1.016 -0
1.018 -0
1.019 -1
1.021 -1
1.023 -1
1.024 -0
1.026 -0
1.028 0
1.029 1
1.031 1
1.033 1
1.034 1
1.036 1
1.038 0
1.039 1
1.041 1
1.043 2
1.044 2
1.046 2
1.048 2
1.049 2
1.051 3
1.053 3
1.054 4
1.056 4
1.058 5
1.059 6
1.061 5
1.063 6
1.064 6
1.066 6
1.068 6
1.069 6
1.071 5
1.073 5
1.075 5
1.076 4
1.078 4
1.080 4
1.081 4
1.083 4
1.085 4
1.086 4
1.088 4
1.090 4
1.091 4
1.093 4
1.095 4
1.096 3
1.098 3
1.100 3
1.101 2
1.103 2
1.105 2
1.106 2
1.108 1
1.110 1
1.111 0
1.113 0
1.115 1
1.116 1
1.118 1
1.120 0
1.121 -0
1.123 -0
1.125 0
1.126 0
1.128 1
1.130 1
1.131 0
1.133 1
1.135 1
1.136 1
1.138 1
1.140 2
1.141 1
1.143 1
1.145 1
1.146 2
1.148 2
1.150 2
1.151 2
1.153 2
1.155 2
1.156 3
1.158 3
1.160 3
1.161 3
1.163 3
1.165 3
1.166 2
1.168 2
1.170 2
1.171 1
1.173 1
1.175 1
1.176 1
1.178 1
1.180 1
1.181 1
1.183 1
1.185 1
1.186 1
1.188 0
1.190 0
1.191 -0
1.193 -0
1.195 -0
1.196 -0
1.198 -0
1.200 -0
1.201 -0
1.203 -0
1.205 -0
1.206 -1
1.208 -0
1.210 0
1.211 -0
1.213 0
1.215 1
1.216 1
1.218 1
1.220 2
1.221 2
1.223 3
1.225 2
1.226 2
1.228 3
1.230 3
1.231 4
1.233 4
1.235 4
1.236 4
1.238 4
1.240 4
1.241 4
1.243 4
1.245 4
1.246 4
1.248 5
1.250 5
1.251 5
1.253 5
1.255 5
1.256 5
1.258 5
1.260 5
1.261 5
1.263 4
1.265 4
1.266 3
1.268 3
1.270 3
1.271 2
1.273 2
1.275 2
1.276 2
1.278 2
1.280 2
1.281 1
1.283 2
1.285 1
1.286 1
1.288 2
1.290 2
1.291 2
1.293 2
1.295 2
1.297 2
1.298 2
1.300 2
1.302 1
1.303 2
1.305 2
1.307 1
1.308 1
1.310 1
1.312 1
1.313 1
1.315 1
1.317 1
1.318 1
1.320 1
1.322 1
1.323 2
1.325 2
1.327 2
1.328 1
1.330 1
1.332 0
1.333 0
1.335 -0
1.337 -0
1.338 -1
1.340 -1
1.342 -0
1.343 0
1.345 1
1.347 1
1.348 1
1.350 1
1.352 1
1.353 1
1.355 1
1.357 1
1.358 1
1.360 2
1.362 1
1.363 2
1.365 2
1.367 1
1.368 1
1.370 2
1.372 2
1.373 2
1.375 2
1.377 2
1.378 2
1.380 2
1.382 2
1.383 3
1.385 3
1.387 3
1.388 3
1.390 3
1.392 2
1.393 2
1.395 3
1.397 3
1.398 3
1.400 3
1.402 2
1.403 2
1.405 2
1.407 2
1.408 2
1.410 3
1.412 2
1.414 3
1.415 3
1.417 3
1.419 3
1.420 3
1.422 2
1.424 2
1.425 2
1.427 3
1.429 3
1.430 4
1.432 3
1.434 3
1.435 3
1.437 3
1.439 3
1.440 3
1.442 3
1.444 4
1.445 4
1.447 4
1.449 4
1.450 4
1.452 4
1.454 5
1.455 5
1.457 5
1.459 5
1.460 5
1.462 5
1.464 5
1.465 5
1.467 5
1.469 5
1.470 5
1.472 5
1.474 5
1.475 4
1.477 4
1.479 3
1.480 3
1.482 2
1.484 2
1.485 2
1.487 1
1.489 1
1.490 1
1.492 0
1.494 0
1.495 -0
1.497 -1
1.499 -0
1.500 0
1.502 0
1.504 1
1.506 0
1.507 -0
1.509 -1
1.511 -0
1.512 -0
1.514 -1
1.516 -1
1.517 -0
1.519 0
1.521 1
1.522 0
1.524 1
1.526 1
1.527 1
1.529 2
1.531 2
1.532 2
1.534 2
1.536 2
1.537 2
1.539 2
1.541 2
1.542 1
1.544 1
1.546 1
1.547 1
1.549 1
1.551 1
1.552 1
1.554 1
1.556 1
1.557 2
1.559 2
1.561 2
1.562 2
1.564 3
1.566 3
1.567 2
1.569 3
1.571 2
1.572 2
1.574 2
1.576 3
1.577 2
1.579 2
1.581 2
1.583 2
1.584 2
1.586 2
1.588 2
1.589 2
1.591 1
1.593 1
1.594 2
1.596 1
1.598 1
1.599 1
1.601 1
1.603 1
1.604 1
1.606 1
1.608 1
1.609 1
1.611 1
1.613 1
1.614 1
1.616 1
1.618 1
1.619 1
1.621 2
1.623 1
1.624 1
1.626 2
1.628 2
1.629 2
1.631 2
1.633 2
1.634 2
1.636 2
1.638 2
1.639 2
1.641 2
1.643 2
1.644 2
1.646 2
1.648 1
1.650 2
1.651 2
1.653 2
1.655 2
1.656 2
1.658 2
1.660 3
1.661 3
1.663 2
1.665 2
1.666 2
1.668 2
1.670 3
1.671 3
1.673 3
1.675 3
1.676 3
1.678 4
1.680 4
1.681 4
1.683 4
1.685 4
1.686 4
1.688 4
1.690 4
1.691 4
1.693 4
1.695 4
1.696 4
1.698 3
1.700 3
1.701 4
1.703 3
1.705 3
1.706 3
1.708 3
1.710 3
1.712 3
1.713 3
1.715 3
1.717 3
1.718 3
1.720 3
1.722 2
1.723 2
1.725 2
1.727 2
1.728 1
1.730 1
1.732 2
1.733 2
1.735 2
1.737 2
1.738 2
1.740 2
1.742 2
1.743 2
1.745 2
1.747 2
1.748 2
1.750 2
1.752 2
1.753 2
1.755 2
1.757 3
1.758 3
1.760 3
1.762 3
1.763 3
1.765 3
1.767 3
1.769 3
1.770 3
1.772 3
1.774 3
1.775 3
1.777 4
1.779 3
1.780 3
1.782 3
1.784 2
1.785 1
1.787 1
1.789 1
1.790 1
1.792 1
1.794 1
1.795 1
1.797 1
1.799 1
1.800 1
1.802 1
1.804 1
1.805 1
1.807 2
1.809 1
1.810 1
1.812 1
1.814 0
1.815 0
1.817 -0
1.819 -0
1.821 -0
1.822 0
1.824 -0
1.826 -1
1.827 -0
1.829 -0
1.831 -0
1.832 -0
1.834 -0
1.836 0
1.837 -0
1.839 -0
1.841 1
1.842 1
1.844 0
1.846 0
1.847 0
1.849 0
1.851 0
1.852 1
1.854 0
1.856 0
1.857 0
1.859 0
1.861 1
1.862 1
1.864 1
1.866 1
1.867 2
1.869 2
1.871 3
1.873 3
1.874 3
1.876 3
1.878 4
1.879 4
1.881 3
1.883 3
1.884 2
1.886 3
1.888 3
1.889 3
1.891 3
1.893 3
1.894 3
1.896 3
1.898 2
1.899 2
1.901 2
1.903 1
1.904 1
1.906 1
1.908 1
1.909 0
1.911 1
1.913 1
1.914 0
1.916 1
1.918 1
1.920 1
1.921 1
1.923 2
1.925 2
1.926 1
1.928 2
1.930 2
1.931 2
1.933 2
1.935 2
1.936 3
1.938 3
1.940 3
1.941 3
1.943 3
1.945 3
1.946 3
1.948 3
1.950 3
1.951 3
1.953 3
1.955 3
1.956 3
1.958 3
1.960 3
1.962 3
1.963 4
1.965 4
1.967 4
1.968 3
1.970 3
1.972 3
1.973 2
1.975 2
1.977 3
1.978 3
1.980 2
1.982 2
1.983 2
1.985 2
1.987 2
1.988 2
1.990 2
1.992 2
1.993 2
1.995 2
1.997 3
1.998 2
2.000 2
2.002 2
2.003 2
2.005 3
2.007 2
2.009 2
2.010 2
2.012 2
2.014 2
2.015 1
2.017 2
2.019 1
2.020 1
2.022 2
2.024 2
2.025 2
2.027 2
2.029 1
2.030 1
2.032 2
2.034 2
2.035 1
2.037 2
2.039 2
2.040 2
2.042 3
2.044 2
2.046 2
2.047 3
2.049 3
2.051 3
2.052 4
2.054 3
2.056 3
2.057 3
2.059 3
2.061 4
2.062 4
2.064 4
2.066 4
2.067 4
2.069 4
2.071 4
2.072 4
2.074 4
2.076 3
2.077 4
2.079 4
2.081 3
2.082 3
2.084 3
2.086 3
2.088 3
2.089 3
2.091 2
2.093 2
2.094 2
2.096 1
2.098 1
2.099 1
2.101 1
2.103 1
2.104 1
2.106 0
2.108 1
2.109 0
2.111 1
2.113 1
2.114 2
2.116 2
2.118 2
2.119 2
2.121 1
2.123 1
2.125 1
2.126 0
2.128 1
2.130 0
2.131 -0
2.133 0
2.135 1
2.136 1
2.138 0
2.140 0
2.141 0
2.143 0
2.145 0
2.146 0
2.148 1
2.150 1
2.151 2
2.153 1
2.155 2
2.156 1
2.158 1
2.160 2
2.162 2
2.163 2
2.165 2
2.167 2
2.168 2
2.170 2
2.172 2
2.173 3
2.175 4
2.177 3
2.178 3
2.180 4
2.182 3
2.183 4
2.185 4
2.187 4
2.188 5
2.190 5
2.192 4
2.193 4
2.195 4
2.197 3
2.199 3
2.200 3
2.202 3
2.204 3
2.205 2
2.207 2
2.209 2
2.210 2
2.212 2
2.214 1
2.215 1
2.217 1
2.219 2
2.220 2
2.222 2
2.224 2
2.225 3
2.227 2
2.229 2
2.231 2
2.232 2
2.234 2
2.236 2
2.237 2
2.239 3
2.241 4
2.242 4
2.244 4
2.246 5
2.247 5
2.249 5
2.251 6
2.252 6
2.254 5
2.256 5
2.257 6
2.259 6
2.261 6
2.262 6
2.264 6
2.266 6
2.268 5
2.269 5
2.271 5
2.273 4
2.274 3
2.276 3
2.278 3
2.279 2
2.281 2
2.283 2
2.284 2
2.286 1
2.288 1
2.289 1
2.291 1
2.293 1
2.294 1
2.296 0
2.298 0
2.300 0
2.301 0
2.303 -1
2.305 -1
2.306 -1
2.308 -1
2.310 -1
2.311 -0
2.313 -0
2.315 0
2.316 -0
2.318 0
2.320 -0
2.321 -0
2.323 -0
2.325 -0
2.326 -0
2.328 -0
2.330 0
2.332 0
2.333 -0
2.335 1
2.337 1
2.338 0
2.340 0
2.342 1
2.343 0
2.345 0
2.347 1
2.348 0
2.350 -0
2.352 0
2.353 0
2.355 1
2.357 1
2.358 1
2.360 1
2.362 1
2.364 1
2.365 1
2.367 1
2.369 1
2.370 1
2.372 0
2.374 1
2.375 1
2.377 1
2.379 0
2.380 1
2.382 1
2.384 1
2.385 1
2.387 1
2.389 1
2.390 1
2.392 1
2.394 1
2.396 2
2.397 2
2.399 3
2.401 3
2.402 3
2.404 3
2.406 4
2.407 4
2.409 4
2.411 4
2.412 4
2.414 4
2.416 4
2.417 4
2.419 4
2.421 4
2.423 5
2.424 5
2.426 4
2.428 5
2.429 4
2.431 4
2.433 4
2.434 4
2.436 4
2.438 4
2.439 5
2.441 5
2.443 4
2.444 4
2.446 3
2.448 3
2.449 3
2.451 3
2.453 3
2.455 3
2.456 3
2.458 3
2.460 3
2.461 3
2.463 3
2.465 2
2.466 2
2.468 2
2.470 2
2.471 2
2.473 3
2.475 2
2.476 2
2.478 1
2.480 1
2.482 1
2.483 2
2.485 1
2.487 1
2.488 1
2.490 1
2.492 1
2.493 1
2.495 1
2.497 2
2.498 2
2.500 2
2.502 3
2.503 2
2.505 2
2.507 2
2.508 2
2.510 3
2.512 4
2.514 4
2.515 4
2.517 4
2.519 3
2.520 4
2.522 4
2.524 4
2.525 4
2.527 4
2.529 5
2.530 5
2.532 5
2.534 5
2.535 5
2.537 5
2.539 5
2.541 5
2.542 5
2.544 5
2.546 5
2.547 5
2.549 5
2.551 4
2.552 4
2.554 4
2.556 4
2.557 3
2.559 3
2.561 2
2.562 2
2.564 2
2.566 1
2.568 1
2.569 1
2.571 1
2.573 1
2.574 2
2.576 2
2.578 2
2.579 1
2.581 0
2.583 1
2.584 1
2.586 1
2.588 1
2.589 1
2.591 0
2.593 1
2.595 1
2.596 1
2.598 2
2.600 2
2.601 2
2.603 2
2.605 2
2.606 2
2.608 3
2.610 3
2.611 2
2.613 2
2.615 3
2.616 2
2.618 3
2.620 4
2.622 4
2.623 4
2.625 4
2.627 3
2.628 3
2.630 3
2.632 3
2.633 3
2.635 2
2.637 2
2.638 2
2.640 2
2.642 2
2.643 2
2.645 3
2.647 3
2.649 3
2.650 3
2.652 2
2.654 2
2.655 2
2.657 1
2.659 1
2.660 1
2.662 1
2.664 1
2.665 2
2.667 2
2.669 3
2.671 3
2.672 3
2.674 4
2.676 4
2.677 3
2.679 4
2.681 4
2.682 4
2.684 5
2.686 5
2.687 5
2.689 5
2.691 6
2.692 6
2.694 6
2.696 7
2.698 7
2.699 7
2.701 6
2.703 6
2.704 7
2.706 7
2.708 7
2.709 7
2.711 7
2.713 7
2.714 7
2.716 7
2.718 8
2.719 8
2.721 8
2.723 7
2.725 7
2.726 6
2.728 6
2.730 6
2.731 6
2.733 6
2.735 6
2.736 6
2.738 6
2.740 7
2.741 6
2.743 6
2.745 6
2.747 6
2.748 6
2.750 6
2.752 6
2.753 5
2.755 5
2.757 5
2.758 5
2.760 5
2.762 4
2.763 3
2.765 3
2.767 3
2.769 3
2.770 3
2.772 3
2.774 3
2.775 3
2.777 2
2.779 3
2.780 3
2.782 3
2.784 3
2.785 4
2.787 4
2.789 3
2.790 3
2.792 3
2.794 3
2.796 3
2.797 3
2.799 2
2.801 2
2.802 1
2.804 1
2.806 1
2.807 2
2.809 1
2.811 1
2.812 1
2.814 1
2.816 1
2.818 1
2.819 1
2.821 2
2.823 2
2.824 2
2.826 2
2.828 2
2.829 2
2.831 2
2.833 1
2.834 1
2.836 1
2.838 0
2.840 1
2.841 1
2.843 2
2.845 2
2.846 2
2.848 2
2.850 2
2.851 3
2.853 3
2.855 3
2.856 3
2.858 3
2.860 3
2.861 4
2.863 4
2.865 3
2.867 3
2.868 3
2.870 3
2.872 3
2.873 2
2.875 1
2.877 2
2.878 2
2.880 1
2.882 2
2.883 2
2.885 2
2.887 2
2.889 2
2.890 2
2.892 2
2.894 3
2.895 2
2.897 2
2.899 2
2.900 2
2.902 2
2.904 2
2.905 2
2.907 2
2.909 1
2.911 1
2.912 2
2.914 2
2.916 2
2.917 3
2.919 3
2.921 3
2.922 3
2.924 3
2.926 2
2.927 2
2.929 2
2.931 2
2.933 2
2.934 2
2.936 2
2.938 2
2.939 2
2.941 2
2.943 1
2.944 2
2.946 1
2.948 1
2.949 1
2.951 1
2.953 2
2.955 1
2.956 1
2.958 2
2.960 2
2.961 2
2.963 3
2.965 3
2.966 3
2.968 3
2.970 4
2.971 3
2.973 3
2.975 4
2.977 4
2.978 5
2.980 4
2.982 4
2.983 5
2.985 5
2.987 4
2.988 5
2.990 4
2.992 3
2.993 4
2.995 4
2.997 4
2.999 3
3.000 3
3.002 3
3.004 3
3.005 3
3.007 3
3.009 3
3.010 3
3.012 2
3.014 2
3.015 2
3.017 1
3.019 1
3.021 2
3.022 2
3.024 2
3.026 2
3.027 3
3.029 3
3.031 3
3.032 3
3.034 3
3.036 3
3.037 3
3.039 3
3.041 2
3.043 2
3.044 2
3.046 2
3.048 2
3.049 2
3.051 2
3.053 2
3.054 1
3.056 1
3.058 1
3.060 1
3.061 0
3.063 -0
3.065 -1
3.066 -1
3.068 -1
3.070 -1
3.071 -1
3.073 -1
3.075 -0
3.076 -0
3.078 -0
3.080 -0
3.082 -0
3.083 0
3.085 0
3.087 0
3.088 0
3.090 1
3.092 2
3.093 2
3.095 2
3.097 4
3.098 4
3.100 5
3.102 5
3.104 5
3.105 5
3.107 5
3.109 4
3.110 5
3.112 4
3.114 4
3.115 4
3.117 4
3.119 4
3.121 5
3.122 5
3.124 4
3.126 4
3.127 3
3.129 3
3.131 4
3.132 4
3.134 4
3.136 4
3.137 4
3.139 3
3.141 3
3.143 4
3.144 4
3.146 5
3.148 5
3.149 4
3.151 4
3.153 4
3.154 4
3.156 4
3.158 4
3.159 4
3.161 4
3.163 3
3.165 3
3.166 4
3.168 3
3.170 3
3.171 3
3.173 3
3.175 3
3.176 3
3.178 3
3.180 2
3.182 1
3.183 1
3.185 1
3.187 1
3.188 1
3.190 1
3.192 1
3.193 1
3.195 1
3.197 1
3.198 1
3.200 1
3.202 1
3.204 1
3.205 1
3.207 2
3.209 2
3.210 2
3.212 3
3.214 3
3.215 4
3.217 4
3.219 4
3.221 4
3.222 4
3.224 4
3.226 4
3.227 4
3.229 4
3.231 5
3.232 5
3.234 5
3.236 5
3.237 5
3.239 5
3.241 5
3.243 5
3.244 5
3.246 5
3.248 5
3.249 6
3.251 5
3.253 5
3.254 5
3.256 5
3.258 5
3.260 5
3.261 5
3.263 6
3.265 6
3.266 6
3.268 6
3.270 6
3.271 6
3.273 6
3.275 6
3.277 5
3.278 5
3.280 6
3.282 6
3.283 6
3.285 6
3.287 5
3.288 5
3.290 5
3.292 4
3.293 5
3.295 5
3.297 4
3.299 4
3.300 4
3.302 4
3.304 4
3.305 3
3.307 3
3.309 4
3.310 3
3.312 3
3.314 3
3.316 3
3.317 3
3.319 3
3.321 3
3.322 3
3.324 3
3.326 3
3.327 3
3.329 3
3.331 3
3.333 3
3.334 2
3.336 3
3.338 2
3.339 2
3.341 2
3.343 2
3.344 2
3.346 2
3.348 2
3.349 2
3.351 2
3.353 2
3.355 2
3.356 3
3.358 2
3.360 2
3.361 2
3.363 1
3.365 1
3.366 2
3.368 2
3.370 2
3.372 3
3.373 2
3.375 2
3.377 2
3.378 1
3.380 1
3.382 1
3.383 1
3.385 2
3.387 2
3.389 2
3.390 2
3.392 3
3.394 3
3.395 3
3.397 3
3.399 2
3.400 3
3.402 3
3.404 3
3.406 3
3.407 3
3.409 3
3.411 3
3.412 3
3.414 2
3.416 2
3.417 3
3.419 3
3.421 3
3.423 3
3.424 3
3.426 3
3.428 3
3.429 3
3.431 3
3.433 4
3.434 3
3.436 3
3.438 3
3.439 2
3.441 2
3.443 2
3.445 2
3.446 2
3.448 2
3.450 2
3.451 2
3.453 2
3.455 2
3.456 2
3.458 2
3.460 2
3.462 2
3.463 2
3.465 1
3.467 1
3.468 1
3.470 1
3.472 1
3.473 1
3.475 1
3.477 2
3.479 2
3.480 2
3.482 2
3.484 2
3.485 2
3.487 3
3.489 2
3.490 2
3.492 3
3.494 3
3.496 3
3.497 3
3.499 3
3.501 3
3.502 2
3.504 3
3.506 3
3.507 3
3.509 3
3.511 2
3.513 2
3.514 2
3.516 2
3.518 2
3.519 2
3.521 2
3.523 2
3.524 3
3.526 3
3.528 3
3.530 3
3.531 3
3.533 3
3.535 3
3.536 3
3.538 3
3.540 3
3.541 3
3.543 3
3.545 4
3.547 4
3.548 4
3.550 4
3.552 4
3.553 5
3.555 5
3.557 5
3.558 5
3.560 5
3.562 4
3.564 4
3.565 4
3.567 3
3.569 4
3.570 3
3.572 2
3.574 2
3.575 3
3.577 3
3.579 2
3.581 3
3.582 3
3.584 3
3.586 3
3.587 3
3.589 3
3.591 3
3.592 3
3.594 3
3.596 3
3.598 3
3.599 3
3.601 3
3.603 3
3.604 3
3.606 3
3.608 2
3.609 3
3.611 3
3.613 3
3.615 3
3.616 3
3.618 3
3.620 3
3.621 3
3.623 3
3.625 3
3.627 3
3.628 2
3.630 2
3.632 2
3.633 0
3.635 0
3.637 0
3.638 0
3.640 0
3.642 0
3.644 1
3.645 1
3.647 1
3.649 1
3.650 1
3.652 1
3.654 1
3.655 1
3.657 1
3.659 1
3.661 2
3.662 2
3.664 2
3.666 3
3.667 3
3.669 2
3.671 3
3.672 2
3.674 2
3.676 3
3.678 3
3.679 2
3.681 3
3.683 3
3.684 3
3.686 2
3.688 3
3.689 3
3.691 3
3.693 2
3.695 2
3.696 2
3.698 2
3.700 2
3.701 2
3.703 2
3.705 1
3.706 0
3.708 1
3.710 1
3.712 1
3.713 2
3.715 1
3.717 2
3.718 2
3.720 2
3.722 2
3.724 1
3.725 1
3.727 1
3.729 1
3.730 1
3.732 1
3.734 1
3.735 1
3.737 1
3.739 1
3.741 1
3.742 2
3.744 2
3.746 1
3.747 1
3.749 1
3.751 1
3.752 2
3.754 2
3.756 2
3.758 2
3.759 2
3.761 2
3.763 2
3.764 2
3.766 2
3.768 1
3.769 1
3.771 1
3.773 1
3.775 1
3.776 1
3.778 1
3.780 1
3.781 1
3.783 1
3.785 2
3.787 2
3.788 3
3.790 2
3.792 2
3.793 2
3.795 2
3.797 1
3.798 1
3.800 1
3.802 1
3.804 1
3.805 1
3.807 1
3.809 0
3.810 0
3.812 -0
3.814 0
3.815 0
3.817 0
3.819 0
3.821 -0
3.822 -1
3.824 -0
3.826 0
3.827 0
3.829 0
3.831 0
3.833 -0
3.834 -0
3.836 -0
3.838 -1
3.839 -1
3.841 -2
3.843 -2
3.844 -2
3.846 -1
3.848 -1
3.850 -0
3.851 0
3.853 0
3.855 1
3.856 2
3.858 2
3.860 2
3.861 3
3.863 3
3.865 4
3.867 5
3.868 4
3.870 5
3.872 5
3.873 6
3.875 6
3.877 6
3.879 6
3.880 7
3.882 7
3.884 7
3.885 7
3.887 7
3.889 7
3.890 7
3.892 7
3.894 6
3.896 7
3.897 6
3.899 6
3.901 6
3.902 6
3.904 5
3.906 5
3.908 4
3.909 4
3.911 4
3.913 3
3.914 2
3.916 2
3.918 2
3.919 2
3.921 2
3.923 2
3.925 1
3.926 2
3.928 2
3.930 2
3.931 3
3.933 3
3.935 2
3.936 3
3.938 3
3.940 3
3.942 3
3.943 3
3.945 3
3.947 3
3.948 3
3.950 3
3.952 3
3.954 2
3.955 2
3.957 3
3.959 3
3.960 3
3.962 3
3.964 3
3.965 3
3.967 2
3.969 2
3.971 2
3.972 3
3.974 3
3.976 3
3.977 3
3.979 3
3.981 2
3.983 3
3.984 3
3.986 2
3.988 3
3.989 2
3.991 2
3.993 2
3.994 2
3.996 1
3.998 1
4.000 1
4.001 1
4.003 1
4.005 1
4.006 0
4.008 0
4.010 -0
4.012 -1
4.013 -1
4.015 -1
4.017 -0
4.018 -0
4.020 -0
4.022 -0
4.023 0
4.025 0
4.027 0
4.029 -0
4.030 0
4.032 0
4.034 0
4.035 1
4.037 1
4.039 1
4.041 1
4.042 1
4.044 1
4.046 1
4.047 1
4.049 2
4.051 2
4.053 2
4.054 2
4.056 2
4.058 2
4.059 3
4.061 2
4.063 2
4.064 2
4.066 2
4.068 1
4.070 1
4.071 1
4.073 1
4.075 1
4.076 1
4.078 1
4.080 1
4.082 0
4.083 0
4.085 0
4.087 0
4.088 0
4.090 0
4.092 1
4.093 0
4.095 0
4.097 0
4.099 0
4.100 1
4.102 1
4.104 1
4.105 1
4.107 1
4.109 1
4.111 1
4.112 1
4.114 2
4.116 2
4.117 1
4.119 2
4.121 2
4.123 3
4.124 3
4.126 3
4.128 3
4.129 3
4.131 4
4.133 3
4.134 3
4.136 3
4.138 3
4.140 3
4.141 4
4.143 4
4.145 4
4.146 5
4.148 5
4.150 5
4.152 5
4.153 6
4.155 5
4.157 5
4.158 5
4.160 5
4.162 5
4.163 5
4.165 5
4.167 5
4.169 5
4.170 4
4.172 4
4.174 4
4.175 4
4.177 4
4.179 4
4.181 4
4.182 4
4.184 3
4.186 3
4.187 3
4.189 3
4.191 3
4.193 3
4.194 2
4.196 1
4.198 2
4.199 1
4.201 1
4.203 1
4.204 1
4.206 0
4.208 0
4.210 1
4.211 0
4.213 1
4.215 1
4.216 1
4.218 1
4.220 1
4.222 0
4.223 1
4.225 1
4.227 -0
4.228 -0
4.230 -0
4.232 -0
4.234 -1
4.235 -1
4.237 -1
4.239 -0
4.240 0
4.242 -0
4.244 -0
4.246 -1
4.247 -2
4.249 -1
4.251 -1
4.252 -1
4.254 -1
4.256 -1
4.257 -1
4.259 -0
4.261 -0
4.263 -0
4.264 0
4.266 0
4.268 0
4.269 0
4.271 0
4.273 0
4.275 1
4.276 2
4.278 2
4.280 2
4.281 2
4.283 3
4.285 3
4.287 3
4.288 3
4.290 3
4.292 4
4.293 4
4.295 4
4.297 4
4.299 3
4.300 4
4.302 4
4.304 4
4.305 4
4.307 5
4.309 5
4.310 5
4.312 5
4.314 5
4.316 5
4.317 5
4.319 5
4.321 5
4.322 5
4.324 4
4.326 4
4.328 4
4.329 4
4.331 4
4.333 3
4.334 3
4.336 2
4.338 2
4.340 1
4.341 1
4.343 1
4.345 0
4.346 0
4.348 -0
4.350 -1
4.352 -1
4.353 -1
4.355 -1
4.357 -2
4.358 -2
4.360 -2
4.362 -2
4.364 -2
4.365 -2
4.367 -2
4.369 -1
4.370 -1
4.372 -1
4.374 -0
4.375 -1
4.377 0
4.379 1
4.381 0
4.382 1
4.384 1
4.386 2
4.387 3
4.389 3
4.391 3
4.393 3
4.394 4
4.396 4
4.398 5
4.399 5
4.401 5
4.403 5
4.405 5
4.406 5
4.408 5
4.410 5
4.411 4
4.413 4
4.415 4
4.417 4
4.418 3
4.420 3
4.422 2
4.423 3
4.425 2
4.427 2
4.429 1
4.430 1
4.432 1
4.434 1
4.435 1
4.437 1
4.439 1
4.441 1
4.442 1
4.444 2
4.446 2
4.447 1
4.449 2
4.451 1
4.453 1
4.454 1
4.456 1
4.458 1
4.459 1
4.461 1
4.463 1
4.464 2
4.466 2
4.468 2
4.470 2
4.471 3
4.473 3
4.475 4
4.476 4
4.478 4
4.480 4
4.482 4
4.483 4
4.485 4
4.487 4
4.488 4
4.490 4
4.492 4
4.494 4
4.495 4
4.497 4
4.499 3
4.500 3
4.502 4
4.504 3
4.506 3
4.507 3
4.509 2
4.511 2
4.512 3
4.514 2
4.516 2
4.518 2
4.519 2
4.521 1
4.523 0
4.524 -0
4.526 -0
4.528 -0
4.530 -1
4.531 -1
4.533 -2
4.535 -2
4.536 -2
4.538 -1
4.540 -2
4.542 -1
4.543 -1
4.545 -2
4.547 -1
4.548 -1
4.550 -1
4.552 -0
4.554 -0
4.555 -0
4.557 0
4.559 -0
4.560 0
4.562 1
4.564 1
4.566 1
4.567 2
4.569 2
4.571 2
4.572 2
4.574 2
4.576 2
4.578 2
4.579 3
4.581 3
4.583 3
4.584 3
4.586 2
4.588 2
4.590 2
4.591 2
4.593 2
4.595 2
4.596 1
4.598 1
4.600 1
4.602 0
4.603 1
4.605 0
4.607 -1
4.608 -0
4.610 -0
4.612 -0
4.614 -0
4.615 -0
4.617 -1
4.619 -1
4.620 -1
4.622 -1
4.624 -1
4.626 -0
4.627 -1
4.629 -1
4.631 -1
4.632 -1
4.634 -0
4.636 -0
4.638 -0
4.639 0
4.641 0
4.643 0
4.644 1
4.646 2
4.648 1
4.650 2
4.651 2
4.653 2
4.655 3
4.656 3
4.658 3
4.660 4
4.662 3
4.663 3
4.665 3
4.667 3
4.668 3
4.670 3
4.672 3
4.674 3
4.675 3
4.677 2
4.679 2
4.680 2
4.682 2
4.684 2
4.686 2
4.687 2
4.689 1
4.691 1
4.692 0
4.694 -0
4.696 -0
4.698 -1
4.699 -0
4.701 -1
4.703 -1
4.704 -1
4.706 -0
4.708 -0
4.710 -0
4.711 -0
4.713 -0
4.715 -1
4.716 -0
4.718 0
4.720 1
4.722 1
4.723 1
4.725 1
4.727 1
4.728 1
4.730 2
4.732 2
4.734 2
4.735 2
4.737 2
4.739 2
4.740 2
4.742 2
4.744 2
4.746 2
4.747 2
4.749 3
4.751 3
4.752 3
4.754 2
4.756 2
4.758 2
4.759 2
4.761 2
4.763 2
4.764 1
4.766 1
4.768 1
4.770 1
4.771 -0
4.773 -0
4.775 -0
4.776 -1
4.778 -0
4.780 -0
4.782 -1
4.783 -1
4.785 -1
4.787 -1
4.788 0
4.790 0
4.792 0
4.794 1
4.795 1
4.797 1
4.799 1
4.800 2
4.802 2
4.804 3
4.806 3
4.807 4
4.809 4
4.811 4
4.813 4
4.814 4
4.816 4
4.818 4
4.819 3
4.821 4
4.823 4
4.825 4
4.826 4
4.828 3
4.830 4
4.831 3
4.833 3
4.835 3
4.837 3
4.838 2
4.840 2
4.842 2
4.843 2
4.845 2
4.847 1
4.849 0
4.850 0
4.852 1
4.854 1
4.855 1
4.857 1
4.859 1
4.861 1
4.862 2
4.864 2
4.866 2
4.867 1
4.869 1
4.871 1
4.873 2
4.874 2
4.876 2
4.878 3
4.879 3
4.881 3
4.883 4
4.885 3
4.886 3
4.888 3
4.890 2
4.891 2
4.893 2
4.895 2
4.897 2
4.898 2
4.900 2
4.902 2
4.904 3
4.905 2
4.907 2
4.909 2
4.910 2
4.912 2
4.914 2
4.916 2
4.917 2
4.919 3
4.921 2
4.922 2
4.924 2
4.926 2
4.928 2
4.929 2
4.931 2
4.933 2
4.934 2
4.936 1
4.938 1
4.940 1
4.941 1
4.943 1
4.945 0
4.946 1
4.948 1
4.950 1
4.952 1
4.953 1
4.955 2
4.957 1
4.959 1
4.960 1
4.962 1
4.964 0
4.965 0
4.967 0
4.969 -0
4.971 1
4.972 1
4.974 1
4.976 1
4.977 1
4.979 2
4.981 2
4.983 2
4.984 2
4.986 2
4.988 1
4.989 2
4.991 2
4.993 2
4.995 2
4.996 2
4.998 2
5.000 2
5.001 1
5.003 1
5.005 1
5.007 1
5.008 1
5.010 1
5.012 1
5.014 1
5.015 1
5.017 1
5.019 1
5.020 2
5.022 2
5.024 2
5.026 2
5.027 2
5.029 2
5.031 2
5.032 2
5.034 2
5.036 2
5.038 2
5.039 2
5.041 2
5.043 3
5.044 2
5.046 2
5.048 2
5.050 2
5.051 2
5.053 2
5.055 2
5.056 2
5.058 2
5.060 2
5.062 2
5.063 2
5.065 1
5.067 1
5.069 1
5.070 0
5.072 0
5.074 0
5.075 0
5.077 -0
5.079 -1
5.081 -1
5.082 -1
5.084 -1
5.086 -2
5.087 -1
5.089 -1
5.091 -2
5.093 -2
5.094 -1
5.096 -1
5.098 -1
5.099 -0
5.101 -0
5.103 -0
5.105 0
5.106 1
5.108 2
5.110 2
5.112 2
5.113 3
5.115 3
5.117 3
5.118 3
5.120 3
5.122 4
5.124 4
5.125 4
5.127 4
5.129 5
5.130 5
5.132 5
5.134 6
5.136 6
5.137 5
5.139 6
5.141 5
5.143 5
5.144 4
5.146 5
5.148 4
5.149 5
5.151 5
5.153 5
5.155 5
5.156 4
5.158 5
5.160 4
5.161 5
5.163 4
5.165 4
5.167 4
5.168 4
5.170 3
5.172 3
5.173 3
5.175 3
5.177 3
5.179 2
5.180 2
5.182 2
5.184 2
5.186 2
5.187 2
5.189 1
5.191 1
5.192 1
5.194 1
5.196 1
5.198 1
5.199 0
5.201 0
5.203 -0
5.204 -1
5.206 -0
5.208 -0
5.210 -0
5.211 -1
5.213 -1
5.215 -1
5.217 -2
5.218 -2
5.220 -2
5.222 -2
5.223 -2
5.225 -1
5.227 -1
5.229 -1
5.230 -1
5.232 -0
5.234 0
5.235 1
5.237 1
5.239 1
5.241 1
5.242 1
5.244 1
5.246 0
5.248 1
5.249 1
5.251 1
5.253 1
5.254 1
5.256 1
5.258 1
5.260 2
5.261 2
5.263 3
5.265 3
5.266 3
5.268 3
5.270 4
5.272 4
5.273 5
5.275 5
5.277 5
5.279 5
5.280 5
5.282 5
5.284 5
5.285 5
5.287 5
5.289 5
5.291 5
5.292 5
5.294 5
5.296 5
5.297 5
5.299 5
5.301 5
5.303 5
5.304 6
5.306 6
5.308 5
5.310 6
5.311 6
5.313 5
5.315 5
5.316 4
5.318 5
5.320 5
5.322 4
5.323 4
5.325 4
5.327 4
5.328 3
5.330 3
5.332 3
5.334 3
5.335 3
5.337 3
5.339 3
5.341 2
5.342 3
5.344 2
5.346 3
5.347 3
5.349 3
5.351 3
5.353 4
5.354 3
5.356 3
5.358 3
5.360 2
5.361 2
5.363 3
5.365 2
5.366 3
5.368 3
5.370 3
5.372 3
5.373 3
5.375 2
5.377 3
5.378 4
5.380 3
5.382 4
5.384 3
5.385 3
5.387 3
5.389 3
5.391 3
5.392 3
5.394 3
5.396 3
5.397 3
5.399 3
5.401 2
5.403 2
5.404 2
5.406 3
5.408 2
5.410 3
5.411 3
5.413 3
5.415 4
5.416 3
5.418 4
5.420 4
5.422 4
5.423 4
5.425 5
5.427 4
5.428 4
5.430 4
5.432 4
5.434 4
5.435 4
5.437 4
5.439 3
5.441 4
5.442 4
5.444 3
5.446 3
5.447 3
5.449 2
5.451 2
5.453 2
5.454 2
5.456 3
5.458 2
5.460 2
5.461 2
5.463 1
5.465 2
5.466 2
5.468 1
5.470 2
5.472 2
5.473 1
5.475 1
5.477 1
5.479 1
5.480 1
5.482 1
5.484 1
5.485 1
5.487 0
5.489 0
5.491 0
5.492 0
5.494 -0
5.496 -0
5.497 -0
5.499 -0
5.501 0
5.503 0
5.504 0
5.506 0
5.508 1
5.510 1
5.511 1
5.513 1
5.515 1
5.516 1
5.518 1
5.520 1
5.522 2
5.523 1
5.525 1
5.527 2
5.529 2
5.530 2
5.532 2
5.534 2
5.535 2
5.537 3
5.539 3
5.541 3
5.542 4
5.544 4
5.546 3
5.548 3
5.549 3
5.551 3
5.553 2
5.554 2
5.556 1
5.558 2
5.560 1
5.561 1
5.563 1
5.565 1
5.567 0
5.568 -0
5.570 0
5.572 0
5.573 0
5.575 1
5.577 0
5.579 1
5.580 1
5.582 1
5.584 1
5.586 1
5.587 1
5.589 1
5.591 1
5.592 1
5.594 1
5.596 1
5.598 1
5.599 2
5.601 3
5.603 2
5.605 2
5.606 3
5.608 2
5.610 2
5.611 2
5.613 2
5.615 2
5.617 2
5.618 2
5.620 2
5.622 2
5.623 2
5.625 2
5.627 2
5.629 1
5.630 2
5.632 2
5.634 2
5.636 3
5.637 2
5.639 2
5.641 2
5.642 2
5.644 2
5.646 2
5.648 3
5.649 3
5.651 3
5.653 2
5.655 2
5.656 3
5.658 3
5.660 3
5.661 3
5.663 3
5.665 3
5.667 3
5.668 3
5.670 2
5.672 2
5.674 2
5.675 2
5.677 2
5.679 2
5.681 2
5.682 2
5.684 2
5.686 1
5.687 1
5.689 2
5.691 1
5.693 1
5.694 2
5.696 1
5.698 2
5.700 2
5.701 2
5.703 2
5.705 2
5.706 2
5.708 2
5.710 2
5.712 2
5.713 1
5.715 1
5.717 1
5.719 2
5.720 2
5.722 2
5.724 2
5.725 2
5.727 2
5.729 2
5.731 2
5.732 2
5.734 3
5.736 3
5.738 2
5.739 2
5.741 3
5.743 3
5.744 3
5.746 3
5.748 3
5.750 4
5.751 4
5.753 4
5.755 4
5.757 4
5.758 3
5.760 3
5.762 3
5.763 3
5.765 3
5.767 3
5.769 3
5.770 3
5.772 3
5.774 3
5.776 2
5.777 2
5.779 2
5.781 1
5.782 1
5.784 0
5.786 -0
5.788 -1
5.789 -1
5.791 -1
5.793 -1
5.795 -1
5.796 -1
5.798 -1
5.800 -2
5.802 -1
5.803 -2
5.805 -2
5.807 -2
5.808 -1
5.810 -2
5.812 -1
5.814 -1
5.815 -1
5.817 0
5.819 1
5.821 1
5.822 2
5.824 3
5.826 2
5.827 2
5.829 2
5.831 2
5.833 2
5.834 2
5.836 2
5.838 2
5.840 3
5.841 2
5.843 3
5.845 3
5.846 2
5.848 2
5.850 3
5.852 3
5.853 3
5.855 3
5.857 2
5.859 2
5.860 3
5.862 2
5.864 2
5.866 2
5.867 2
5.869 3
5.871 2
5.872 2
5.874 2
5.876 2
5.878 2
5.879 2
5.881 1
5.883 1
5.885 2
5.886 2
5.888 2
5.890 2
5.891 2
5.893 3
5.895 3
5.897 3
5.898 2
5.900 2
5.902 2
5.904 2
5.905 1
5.907 1
5.909 1
5.910 2
5.912 1
5.914 1
5.916 1
5.917 1
5.919 1
5.921 1
5.923 1
5.924 1
5.926 2
5.928 2
5.930 1
5.931 1
5.933 1
5.935 0
5.936 0
5.938 1
5.940 1
5.942 1
5.943 1
5.945 2
5.947 3
5.949 3
5.950 2
5.952 3
5.954 3
5.956 2
5.957 2
5.959 2
5.961 2
5.962 3
5.964 3
5.966 3
5.968 3
5.969 3
5.971 3
5.973 3
5.975 3
5.976 3
5.978 3
5.980 2
5.981 2
5.983 2
5.985 3
5.987 2
5.988 3
5.990 3
5.992 2
5.994 3
5.995 3
5.997 2
5.999 2
6.001 2
6.002 2
6.004 2
6.006 2
6.007 1
6.009 0
6.011 1
6.013 1
6.014 1
6.016 2
6.018 2
6.020 2
6.021 2
6.023 2
6.025 2
6.027 2
6.028 1
6.030 1
6.032 2
6.033 1
6.035 2
6.037 2
6.039 2
6.040 2
6.042 2
6.044 2
6.046 2
6.047 2
6.049 2
6.051 3
6.052 3
6.054 4
6.056 4
6.058 4
6.059 4
6.061 4
6.063 5
6.065 5
6.066 4
6.068 4
6.070 4
6.072 4
6.073 4
6.075 3
6.077 4
6.078 4
6.080 4
6.082 4
6.084 4
6.085 4
6.087 5
6.089 5
6.091 5
6.092 4
6.094 4
6.096 4
6.098 3
6.099 3
6.101 2
6.103 3
6.104 2
6.106 2
6.108 2
6.110 2
6.111 1
6.113 1
6.115 1
6.117 1
6.118 1
6.120 1
6.122 -0
6.124 0
6.125 0
6.127 1
6.129 0
6.130 1
6.132 0
6.134 0
6.136 0
6.137 0
6.139 0
6.141 0
6.143 -0
6.144 0
6.146 0
6.148 1
6.150 1
6.151 2
6.153 2
6.155 3
6.156 4
6.158 4
6.160 5
6.162 5
6.163 5
6.165 5
6.167 5
6.169 5
6.170 4
6.172 4
6.174 5
6.176 5
6.177 4
6.179 4
6.181 4
6.182 4
6.184 3
6.186 3
6.188 2
6.189 2
6.191 2
6.193 2
6.195 2
6.196 2
6.198 1
6.200 1
6.202 1
6.203 2
6.205 1
6.207 1
6.209 1
6.210 0
6.212 1
6.214 0
6.215 0
6.217 -0
6.219 -1
6.221 -1
6.222 -1
6.224 -1
6.226 -0
6.228 0
6.229 1
6.231 1
6.233 2
6.235 2
6.236 3
6.238 3
6.240 3
6.241 3
6.243 3
6.245 4
6.247 3
6.248 3
6.250 3
6.252 3
6.254 3
6.255 4
6.257 3
6.259 3
6.261 3
6.262 3
6.264 3
6.266 3
6.268 3
6.269 3
6.271 3
6.273 3
6.274 3
6.276 3
6.278 2
6.280 3
6.281 4
6.283 3
6.285 3
6.287 3
6.288 2
6.290 1
6.292 1
6.294 0
6.295 0
6.297 0
6.299 -0
6.300 0
6.302 0
6.304 1
6.306 1
6.307 1
6.309 1
6.311 1
6.313 1
6.314 0
6.316 0
6.318 0
6.320 -0
6.321 -0
6.323 0
6.325 0
6.327 0
6.328 -0
6.330 -0
6.332 -0
6.333 0
6.335 0
6.337 0
6.339 0
6.340 -1
6.342 -0
6.344 0
6.346 0
6.347 0
6.349 0
6.351 1
6.353 1
6.354 2
6.356 2
6.358 2
6.360 3
6.361 2
6.363 2
6.365 2
6.366 2
6.368 2
6.370 3
6.372 3
6.373 3
6.375 3
6.377 3
6.379 3
6.380 3
6.382 3
6.384 3
6.386 3
6.387 3
6.389 3
6.391 3
6.393 3
6.394 3
6.396 3
6.398 3
6.399 3
6.401 4
6.403 4
6.405 4
6.406 4
6.408 3
6.410 4
6.412 4
6.413 4
6.415 4
6.417 4
6.419 3
6.420 3
6.422 4
6.424 4
6.426 4
6.427 4
6.429 4
6.431 4
6.432 4
6.434 3
6.436 3
6.438 4
6.439 3
6.441 3
6.443 3
6.445 3
6.446 3
6.448 2
6.450 2
6.452 2
6.453 2
6.455 2
6.457 2
6.459 1
6.460 2
6.462 2
6.464 2
6.465 2
6.467 2
6.469 2
6.471 2
6.472 2
6.474 2
6.476 2
6.478 2
6.479 3
6.481 3
6.483 4
6.485 4
6.486 4
6.488 4
6.490 4
6.492 3
6.493 3
6.495 3
6.497 3
6.498 4
6.500 4
6.502 4
6.504 4
6.505 4
6.507 4
6.509 4
6.511 5
6.512 4
6.514 5
6.516 5
6.518 4
6.519 4
6.521 4
6.523 3
6.525 4
6.526 4
6.528 4
6.530 4
6.532 4
6.533 4
6.535 4
6.537 4
6.538 4
6.540 4
6.542 3
6.544 3
6.545 3
6.547 3
6.549 3
6.551 3
6.552 3
6.554 3
6.556 4
6.558 4
6.559 3
6.561 3
6.563 3
6.565 2
6.566 2
6.568 2
6.570 1
6.572 2
6.573 1
6.575 2
6.577 2
6.578 2
6.580 1
6.582 2
6.584 1
6.585 1
6.587 2
6.589 2
6.591 1
6.592 2
6.594 2
6.596 1
6.598 1
6.599 2
6.601 1
6.603 1
6.605 2
6.606 1
6.608 1
6.610 1
6.612 1
6.613 1
6.615 1
6.617 0
6.618 0
6.620 -0
6.622 -0
6.624 0
6.625 0
6.627 0
6.629 1
6.631 1
6.632 1
6.634 1
6.636 0
6.638 -0
6.639 -1
6.641 -1
6.643 -1
6.645 -1
6.646 -1
6.648 -1
6.650 -1
6.652 -0
6.653 -1
6.655 0
6.657 1
6.659 1
6.660 2
6.662 2
6.664 3
6.665 3
6.667 4
6.669 4
6.671 4
6.672 5
6.674 4
6.676 4
6.678 5
6.679 5
6.681 5
6.683 5
6.685 5
6.686 5
6.688 6
6.690 5
6.692 5
6.693 5
6.695 5
6.697 5
6.699 5
6.700 4
6.702 4
6.704 4
6.706 3
6.707 3
6.709 3
6.711 2
6.712 2
6.714 2
6.716 1
6.718 1
6.719 1
6.721 2
6.723 2
6.725 3
6.726 3
6.728 3
6.730 3
6.732 3
6.733 4
6.735 4
6.737 4
6.739 4
6.740 4
6.742 4
6.744 4
6.746 4
6.747 4
6.749 4
6.751 4
6.753 4
6.754 4
6.756 5
6.758 4
6.759 4
6.761 4
6.763 3
6.765 3
6.766 3
6.768 3
6.770 2
6.772 2
6.773 2
6.775 1
6.777 1
6.779 -0
6.780 -0
6.782 0
6.784 0
6.786 -0
6.787 -0
6.789 -0
6.791 -0
6.793 0
6.794 -0
6.796 -0
6.798 1
6.800 1
6.801 1
6.803 1
6.805 1
6.807 1
6.808 1
6.810 0
6.812 1
6.813 1
6.815 1
6.817 1
6.819 1
6.820 2
6.822 2
6.824 2
6.826 2
6.827 2
6.829 3
6.831 3
6.833 3
6.834 3
6.836 3
6.838 3
6.840 3
6.841 3
6.843 4
6.845 4
6.847 4
6.848 4
6.850 4
6.852 4
6.854 4
6.855 4
6.857 4
6.859 4
6.861 4
6.862 4
6.864 4
6.866 4
6.868 4
6.869 4
6.871 3
6.873 3
6.874 3
6.876 3
6.878 2
6.880 2
6.881 2
6.883 2
6.885 2
6.887 2
6.888 1
6.890 1
6.892 1
6.894 1
6.895 1
6.897 1
6.899 1
6.901 2
6.902 2
6.904 2
6.906 2
6.908 2
6.909 2
6.911 2
6.913 2
6.915 2
6.916 3
6.918 3
6.920 3
6.922 4
6.923 3
6.925 3
6.927 4
6.929 4
6.930 3
6.932 3
6.934 3
6.936 2
6.937 3
6.939 3
6.941 3
6.942 4
6.944 3
6.946 3
6.948 4
6.949 4
6.951 3
6.953 3
6.955 3
6.956 3
6.958 3
6.960 4
6.962 4
6.963 4
6.965 4
6.967 3
6.969 4
6.970 4
6.972 4
6.974 4
6.976 5
6.977 4
6.979 5
6.981 4
6.983 4
6.984 4
6.986 3
6.988 3
6.990 3
6.991 3
6.993 3
6.995 3
6.997 3
6.998 2
7.000 2
7.002 2
7.004 1
7.005 1
7.007 1
7.009 -0
7.011 -1
7.012 -1
7.014 -1
7.016 -1
7.017 -0
7.019 -0
7.021 -0
7.023 -0
7.024 -1
7.026 0
7.028 0
7.030 0
7.031 -0
7.033 1
7.035 0
7.037 0
7.038 1
7.040 1
7.042 1
7.044 1
7.045 1
7.047 1
7.049 2
7.051 1
7.052 1
7.054 2
7.056 1
7.058 2
7.059 2
7.061 1
7.063 2
7.065 2
7.066 2
7.068 2
7.070 2
7.072 2
7.073 2
7.075 2
7.077 2
7.079 3
7.080 3
7.082 2
7.084 2
7.086 2
7.087 1
7.089 1
7.091 1
7.093 2
7.094 2
7.096 3
7.098 3
7.100 2
7.101 3
7.103 2
7.105 3
7.107 3
7.108 2
7.110 2
7.112 2
7.113 1
7.115 1
7.117 1
7.119 0
7.120 0
7.122 1
7.124 1
7.126 1
7.127 1
7.129 1
7.131 2
7.133 2
7.134 2
7.136 2
7.138 2
7.140 2
7.141 1
7.143 1
7.145 1
7.147 1
7.148 1
7.150 1
7.152 1
7.154 1
7.155 1
7.157 1
7.159 0
7.161 0
7.162 0
7.164 0
7.166 -0
7.168 -0
7.169 0
7.171 -0
7.173 0
7.175 1
7.176 -0
7.178 -0
7.180 -0
7.182 -1
7.183 -0
7.185 -0
7.187 -1
7.189 -1
7.190 -1
7.192 -1
7.194 -1
7.196 -0
7.197 -0
7.199 1
7.201 1
7.203 1
7.204 1
7.206 1
7.208 2
7.210 2
7.211 3
7.213 3
7.215 3
7.217 4
7.218 3
7.220 4
7.222 4
7.224 4
7.225 4
7.227 6
7.229 5
7.231 6
7.232 6
7.234 6
7.236 6
7.238 6
7.239 5
7.241 6
7.243 6
7.245 5
7.246 5
7.248 5
7.250 5
7.251 5
7.253 5
7.255 4
7.257 4
7.258 4
7.260 4
7.262 4
7.264 4
7.265 3
7.267 3
7.269 3
7.271 2
7.272 2
7.274 2
7.276 2
7.278 2
7.279 2
7.281 1
7.283 1
7.285 1
7.286 2
7.288 2
7.290 2
7.292 2
7.293 2
7.295 3
7.297 3
7.299 3
7.300 3
7.302 3
7.304 3
7.306 3
7.307 3
7.309 3
7.311 3
7.313 3
7.314 3
7.316 3
7.318 3
7.320 3
7.321 3
7.323 3
7.325 3
7.327 3
7.328 3
7.330 3
7.332 3
7.334 2
7.335 2
7.337 2
7.339 2
7.341 2
7.342 2
7.344 1
7.346 1
7.348 2
7.349 1
7.351 2
7.353 2
7.355 2
7.356 2
7.358 2
7.360 2
7.362 2
7.363 2
7.365 2
7.367 2
7.369 1
7.370 1
7.372 2
7.374 3
7.376 3
7.377 3
7.379 3
7.381 3
7.383 4
7.384 5
7.386 4
7.388 5
7.390 5
7.391 4
7.393 5
7.395 5
7.397 5
7.398 5
7.400 5
7.402 5
7.404 5
7.405 5
7.407 6
7.409 6
7.411 6
7.412 5
7.414 6
7.416 5
7.418 5
7.419 5
7.421 5
7.423 4
7.425 4
7.426 5
7.428 4
7.430 4
7.432 3
7.433 2
7.435 3
7.437 3
7.439 2
7.440 2
7.442 1
7.444 1
7.446 1
7.447 1
7.449 1
7.451 1
7.453 2
7.454 1
7.456 1
7.458 1
7.460 1
7.461 1
7.463 1
7.465 0
7.467 0
7.468 0
7.470 -0
7.472 -0
7.474 0
7.475 0
7.477 1
7.479 2
7.481 2
7.482 3
7.484 3
7.486 3
7.488 3
7.489 3
7.491 3
7.493 3
7.495 2
7.496 2
7.498 2
7.500 1
7.502 1
7.503 1
7.505 1
7.507 1
7.509 1
7.510 1
7.512 1
7.514 2
7.516 2
7.517 1
7.519 1
7.521 1
7.523 1
7.524 1
7.526 1
7.528 -0
7.530 -1
7.531 -0
7.533 -0
7.535 -0
7.537 0
7.538 -0
7.540 1
7.542 1
7.544 1
7.545 2
7.547 2
7.549 2
7.551 2
7.552 3
7.554 3
7.556 3
7.558 3
7.559 4
7.561 3
7.563 3
7.565 3
7.566 3
7.568 3
7.570 3
7.572 3
7.573 4
7.575 4
7.577 4
7.579 3
7.580 3
7.582 4
7.584 4
7.586 3
7.587 4
7.589 4
7.591 4
7.593 4
7.595 3
7.596 3
7.598 3
7.600 3
7.602 3
7.603 2
7.605 3
7.607 2
7.609 2
7.610 3
7.612 2
7.614 2
7.616 2
7.617 1
7.619 1
7.621 2
7.623 2
7.624 2
7.626 2
7.628 1
7.630 1
7.631 1
7.633 1
7.635 1
7.637 1
7.638 1
7.640 1
7.642 1
7.644 1
7.645 1
7.647 1
7.649 1
7.651 1
7.652 1
7.654 0
7.656 -0
7.658 -0
7.659 -0
7.661 1
7.663 1
7.665 1
7.666 1
7.668 2
7.670 1
7.672 1
7.673 1
7.675 1
7.677 1
7.679 2
7.680 2
7.682 2
7.684 2
7.686 1
7.687 2
7.689 2
7.691 1
7.693 1
7.694 1
7.696 1
7.698 1
7.700 2
7.701 2
7.703 2
7.705 2
7.707 1
7.708 1
7.710 1
7.712 1
7.714 2
7.715 2
7.717 1
7.719 1
7.721 1
7.722 1
7.724 1
7.726 1
7.728 1
7.729 0
7.731 1
7.733 1
7.735 1
7.737 1
7.738 2
7.740 2
7.742 2
7.744 2
7.745 2
7.747 2
7.749 1
7.751 2
7.752 2
7.754 1
7.756 2
7.758 2
7.759 2
7.761 2
7.763 2
7.765 2
7.766 2
7.768 2
7.770 2
7.772 2
7.773 2
7.775 2
7.777 2
7.779 2
7.780 1
7.782 1
7.784 0
7.786 0
7.787 0
7.789 0
7.791 0
7.793 0
7.794 0
7.796 -0
7.798 0
7.800 -1
7.801 -1
7.803 -0
7.805 -0
7.807 -0
7.808 -0
7.810 -0
7.812 -0
7.814 1
7.815 0
7.817 1
7.819 1
7.821 1
7.822 1
7.824 1
7.826 2
7.828 2
7.830 2
7.831 3
7.833 2
7.835 3
7.837 3
7.838 3
7.840 3
7.842 3
7.844 3
7.845 3
7.847 4
7.849 4
7.851 4
7.852 4
7.854 4
7.856 4
7.858 4
7.859 4
7.861 4
7.863 5
7.865 5
7.866 5
7.868 5
7.870 5
7.872 5
7.873 5
7.875 6
7.877 5
7.879 5
7.880 5
7.882 5
7.884 5
7.886 5
7.887 5
7.889 5
7.891 5
7.893 5
7.894 5
7.896 5
7.898 5
7.900 5
7.901 5
7.903 5
7.905 5
7.907 4
7.909 4
7.910 3
7.912 3
7.914 3
7.916 3
7.917 3
7.919 3
7.921 3
7.923 3
7.924 3
7.926 3
7.928 2
7.930 2
7.931 2
7.933 1
7.935 1
7.937 1
7.938 1
7.940 1
7.942 1
7.944 1
7.945 1
7.947 1
7.949 1
7.951 1
7.952 1
7.954 0
7.956 0
7.958 0
7.959 -0
7.961 -0
7.963 -0
7.965 -0
7.966 0
7.968 0
7.970 0
7.972 -0
7.973 0
7.975 -0
7.977 0
7.979 0
7.981 -0
7.982 1
7.984 1
7.986 1
7.988 1
7.989 2
7.991 2
7.993 2
7.995 2
7.996 2
7.998 2
8.000 2
8.002 2
8.003 1
8.005 1
8.007 0
8.009 1
8.010 1
8.012 0
8.014 0
8.016 1
8.017 1
8.019 1
8.021 2
8.023 1
8.024 2
8.026 2
8.028 2
8.030 2
8.031 2
8.033 2
8.035 2
8.037 3
8.039 2
8.040 2
8.042 3
8.044 2
8.046 2
8.047 2
8.049 2
8.051 3
8.053 3
8.054 3
8.056 4
8.058 3
8.060 3
8.061 3
8.063 3
8.065 4
8.067 4
8.068 4
8.070 3
8.072 3
8.074 3
8.075 2
8.077 2
8.079 2
8.081 1
8.082 1
8.084 1
8.086 1
8.088 2
8.090 2
8.091 2
8.093 2
8.095 2
8.097 2
8.098 2
8.100 1
8.102 1
8.104 1
8.105 2
8.107 1
8.109 2
8.111 2
8.112 1
8.114 2
8.116 2
8.118 1
8.119 2
8.121 1
8.123 1
8.125 1
8.126 2
8.128 2
8.130 2
8.132 2
8.133 2
8.135 2
8.137 2
8.139 2
8.141 3
8.142 3
8.144 3
8.146 3
8.148 2
8.149 2
8.151 1
8.153 2
8.155 1
8.156 1
8.158 1
8.160 1
8.162 2
8.163 1
8.165 1
8.167 1
8.169 1
8.170 0
8.172 0
8.174 0
8.176 0
8.177 -0
8.179 -0
8.181 0
8.183 1
8.184 1
8.186 1
8.188 1
8.190 1
8.192 0
8.193 0
8.195 1
8.197 1
8.199 1
8.200 0
8.202 1
8.204 1
8.206 2
8.207 2
8.209 2
8.211 2
8.213 2
8.214 3
8.216 3
8.218 4
8.220 4
8.221 4
8.223 4
8.225 4
8.227 4
8.228 4
8.230 4
8.232 4
8.234 3
8.236 3
8.237 3
8.239 3
8.241 3
8.243 3
8.244 2
8.246 3
8.248 3
8.250 3
8.251 3
8.253 3
8.255 3
8.257 4
8.258 4
8.260 4
8.262 4
8.264 3
8.265 2
8.267 1
8.269 1
8.271 1
8.273 1
8.274 0
8.276 -0
8.278 -0
8.280 -0
8.281 -0
8.283 0
8.285 0
8.287 -0
8.288 0
8.290 0
8.292 -1
8.294 -0
8.295 1
8.297 1
8.299 0
8.301 0
8.302 -0
8.304 0
8.306 1
8.308 -0
8.309 0
8.311 0
8.313 0
8.315 1
8.317 1
8.318 1
8.320 1
8.322 1
8.324 1
8.325 2
8.327 2
8.329 2
8.331 2
8.332 2
8.334 2
8.336 3
8.338 3
8.339 2
8.341 3
8.343 2
8.345 2
8.346 2
8.348 2
8.350 2
8.352 2
8.354 2
8.355 1
8.357 1
8.359 1
8.361 0
8.362 1
8.364 1
8.366 1
8.368 1
8.369 1
8.371 0
8.373 -0
8.375 -1
8.376 -1
8.378 -1
8.380 -1
8.382 -1
8.383 -1
8.385 -1
8.387 -1
8.389 -0
8.391 -0
8.392 -1
8.394 -1
8.396 -1
8.398 -1
8.399 -0
8.401 -0
8.403 -0
8.405 0
8.406 0
8.408 1
8.410 2
8.412 2
8.413 2
8.415 2
8.417 3
8.419 2
8.420 3
8.422 3
8.424 3
8.426 3
8.428 3
8.429 3
8.431 4
8.433 4
8.435 3
8.436 3
8.438 3
8.440 3
8.442 3
8.443 3
8.445 2
8.447 2
8.449 3
8.450 2
8.452 2
8.454 2
8.456 2
8.458 2
8.459 2
8.461 2
8.463 3
8.465 3
8.466 3
8.468 3
8.470 3
8.472 2
8.473 3
8.475 3
8.477 4
8.479 4
8.480 4
8.482 4
8.484 4
8.486 4
8.487 4
8.489 5
8.491 5
8.493 4
8.495 5
8.496 4
8.498 5
8.500 5
8.502 5
8.503 5
8.505 4
8.507 5
8.509 4
8.510 4
8.512 4
8.514 3
8.516 3
8.517 3
8.519 2
8.521 2
8.523 2
8.525 2
8.526 2
8.528 3
8.530 3
8.532 3
8.533 2
8.535 2
8.537 2
8.539 2
8.540 2
8.542 2
8.544 2
8.546 2
8.547 2
8.549 2
8.551 2
8.553 3
8.555 3
8.556 3
8.558 3
8.560 2
8.562 2
8.563 2
8.565 2
8.567 3
8.569 3
8.570 3
8.572 3
8.574 3
8.576 3
8.577 3
8.579 3
8.581 2
8.583 2
8.585 1
8.586 1
8.588 1
8.590 1
8.592 1
8.593 0
8.595 1
8.597 1
8.599 1
8.600 2
8.602 2
8.604 2
8.606 2
8.607 2
8.609 2
8.611 2
8.613 3
8.615 2
8.616 2
8.618 3
8.620 3
8.622 3
8.623 3
8.625 4
8.627 4
8.629 4
8.630 4
8.632 4
8.634 4
8.636 3
8.637 4
8.639 4
8.641 3
8.643 3
8.645 3
8.646 3
8.648 3
8.650 3
8.652 3
8.653 2
8.655 2
8.657 1
8.659 1
8.660 0
8.662 0
8.664 1
8.666 0
8.667 0
8.669 0
8.671 0
8.673 0
8.675 1
8.676 1
8.678 1
8.680 1
8.682 1
8.683 0
8.685 0
8.687 0
8.689 0
8.690 1
8.692 1
8.694 0
8.696 1
8.698 2
8.699 2
8.701 2
8.703 3
8.705 3
8.706 3
8.708 3
8.710 2
8.712 3
8.713 3
8.715 3
8.717 3
8.719 3
8.720 3
8.722 3
8.724 3
8.726 3
8.728 4
8.729 3
8.731 3
8.733 3
8.735 3
8.736 3
8.738 3
8.740 3
8.742 2
8.743 3
8.745 3
8.747 2
8.749 3
8.750 3
8.752 2
8.754 3
8.756 2
8.758 2
8.759 2
8.761 2
8.763 1
8.765 2
8.766 3
8.768 3
8.770 3
8.772 3
8.773 3
8.775 4
8.777 4
8.779 4
8.781 4
8.782 3
8.784 3
8.786 3
8.788 3
8.789 3
8.791 3
8.793 3
8.795 2
8.796 2
8.798 3
8.800 3
8.802 3
8.804 3
8.805 2
8.807 2
8.809 2
8.811 2
8.812 2
8.814 2
8.816 1
8.818 1
8.819 2
8.821 1
8.823 2
8.825 2
8.826 1
8.828 2
8.830 2
8.832 2
8.834 2
8.835 2
8.837 1
8.839 2
8.841 2
8.842 2
8.844 2
8.846 3
8.848 3
8.849 3
8.851 3
8.853 3
8.855 3
8.857 3
8.858 3
8.860 4
8.862 4
8.864 4
8.865 4
8.867 4
8.869 4
8.871 4
8.872 4
8.874 4
8.876 4
8.878 4
8.880 4
8.881 4
8.883 4
8.885 4
8.887 4
8.888 4
8.890 4
8.892 5
8.894 5
8.895 5
8.897 5
8.899 5
8.901 5
8.903 5
8.904 4
8.906 4
8.908 4
8.910 4
8.911 3
8.913 3
8.915 3
8.917 2
8.918 2
8.920 2
8.922 2
8.924 2
8.926 2
8.927 2
8.929 2
8.931 1
8.933 1
8.934 1
8.936 1
8.938 1
8.940 1
8.941 1
8.943 0
8.945 0
8.947 0
8.949 -0
8.950 -0
8.952 -0
8.954 -1
8.956 -0
8.957 0
8.959 -0
8.961 0
8.963 0
8.964 0
8.966 0
8.968 -0
8.970 -0
8.972 -0
8.973 -0
8.975 -1
8.977 -1
8.979 -0
8.980 -0
8.982 0
8.984 0
8.986 0
8.987 1
8.989 1
8.991 0
8.993 0
8.995 0
8.996 0
8.998 0
9.000 0
9.002 -0
9.003 -0
9.005 0
9.007 -0
9.009 -0
9.010 -0
9.012 -0
9.014 -0
9.016 -1
9.018 -0
9.019 -0
9.021 -0
9.023 -0
9.025 0
9.026 0
9.028 0
9.030 -0
9.032 -0
9.033 -1
9.035 -1
9.037 -0
9.039 -0
9.041 -0
9.042 -0
9.044 -0
9.046 -0
9.048 -0
9.049 -1
9.051 -1
9.053 -1
9.055 -1
9.056 -0
9.058 0
9.060 0
9.062 0
9.064 -0
9.065 -0
9.067 -1
9.069 -1
9.071 -0
9.072 -1
9.074 -0
9.076 -1
9.078 -0
9.080 -0
9.081 -1
9.083 -0
9.085 -0
9.087 -1
9.088 -0
9.090 -1
9.092 -1
9.094 -0
9.095 -0
9.097 -0
9.099 1
9.101 1
9.103 1
9.104 1
9.106 2
9.108 1
9.110 2
9.111 3
9.113 2
9.115 3
9.117 3
9.118 4
9.120 4
9.122 4
9.124 4
9.126 4
9.127 4
9.129 3
9.131 3
9.133 4
9.134 4
9.136 4
9.138 4
9.140 3
9.142 3
9.143 3
9.145 2
9.147 2
9.149 2
9.150 2
9.152 2
9.154 2
9.156 2
9.157 2
9.159 2
9.161 2
9.163 2
9.165 2
9.166 1
9.168 2
9.170 2
9.172 2
9.173 2
9.175 2
9.177 2
9.179 2
9.180 3
9.182 2
9.184 3
9.186 3
9.188 3
9.189 3
9.191 3
9.193 3
9.195 3
9.196 3
9.198 3
9.200 3
9.202 3
9.204 4
9.205 4
9.207 4
9.209 4
9.211 4
9.212 4
9.214 4
9.216 4
9.218 4
9.219 4
9.221 4
9.223 4
9.225 4
9.227 4
9.228 5
9.230 5
9.232 5
9.234 5
9.235 5
9.237 5
9.239 5
9.241 5
9.243 4
9.244 4
9.246 3
9.248 3
9.250 3
9.251 2
9.253 2
9.255 0
9.257 0
9.258 0
9.260 0
9.262 -0
9.264 -0
9.266 -1
9.267 -1
9.269 -1
9.271 -2
9.273 -2
9.274 -2
9.276 -3
9.278 -3
9.280 -3
9.282 -2
9.283 -2
9.285 -2
9.287 -2
9.289 -2
9.290 -1
9.292 -1
9.294 -1
9.296 -0
9.297 -0
9.299 -0
9.301 -0
9.303 0
9.305 1
9.306 1
9.308 2
9.310 1
9.312 2
9.313 2
9.315 2
9.317 2
9.319 3
9.321 2
9.322 2
9.324 2
9.326 2
9.328 2
9.329 2
9.331 2
9.333 3
9.335 3
9.337 3
9.338 3
9.340 3
9.342 3
9.344 3
9.345 3
9.347 2
9.349 3
9.351 3
9.352 2
9.354 2
9.356 2
9.358 2
9.360 2
9.361 2
9.363 2
9.365 2
9.367 2
9.368 2
9.370 2
9.372 3
9.374 2
9.376 3
9.377 2
9.379 2
9.381 2
9.383 2
9.384 2
9.386 3
9.388 2
9.390 2
9.392 1
9.393 1
9.395 1
9.397 1
9.399 1
9.400 0
9.402 1
9.404 2
9.406 2
9.408 2
9.409 3
9.411 2
9.413 2
9.415 2
9.416 2
9.418 2
9.420 3
9.422 3
9.423 3
9.425 3
9.427 2
9.429 3
9.431 3
9.432 2
9.434 2
9.436 2
9.438 2
9.439 2
9.441 2
9.443 2
9.445 2
9.447 2
9.448 2
9.450 2
9.452 3
9.454 3
9.455 3
9.457 3
9.459 3
9.461 3
9.463 3
9.464 2
9.466 2
9.468 2
9.470 2
9.471 2
9.473 2
9.475 2
9.477 3
9.479 3
9.480 3
9.482 3
9.484 3
9.486 3
9.487 2
9.489 2
9.491 2
9.493 2
9.495 3
9.496 2
9.498 3
9.500 3
9.502 3
9.503 3
9.505 2
9.507 2
9.509 2
9.510 2
9.512 2
9.514 2
9.516 2
9.518 1
9.519 1
9.521 1
9.523 2
9.525 3
9.526 3
9.528 2
9.530 2
9.532 2
9.534 2
9.535 2
9.537 2
9.539 1
9.541 2
9.542 2
9.544 1
9.546 2
9.548 2
9.550 2
9.551 2
9.553 3
9.555 2
9.557 3
9.558 3
9.560 2
9.562 2
9.564 2
9.566 2
9.567 2
9.569 2
9.571 2
9.573 2
9.574 2
9.576 2
9.578 2
9.580 2
9.582 2
9.583 2
9.585 2
9.587 2
9.589 1
9.590 2
9.592 2
9.594 2
9.596 2
9.598 1
9.599 2
9.601 2
9.603 2
9.605 3
9.606 3
9.608 2
9.610 3
9.612 3
9.614 2
9.615 2
9.617 3
9.619 3
9.621 4
9.622 3
9.624 3
9.626 3
9.628 3
9.630 3
9.631 3
9.633 3
9.635 2
9.637 2
9.638 2
9.640 2
9.642 1
9.644 1
9.646 1
9.647 2
9.649 1
9.651 0
9.653 1
9.654 1
9.656 1
9.658 1
9.660 1
9.662 1
9.663 1
9.665 1
9.667 0
9.669 -0
9.670 1
9.672 1
9.674 1
9.676 1
9.678 0
9.679 1
9.681 1
9.683 1
9.685 2
9.686 2
9.688 2
9.690 2
9.692 2
9.694 1
9.695 1
9.697 2
9.699 2
9.701 2
9.702 1
9.704 1
9.706 2
9.708 2
9.710 1
9.711 2
9.713 1
9.715 1
9.717 1
9.718 1
9.720 2
9.722 2
9.724 2
9.726 3
9.727 2
9.729 2
9.731 2
9.733 2
9.734 3
9.736 3
9.738 3
9.740 3
9.742 3
9.743 3
9.745 3
9.747 3
9.749 3
9.751 3
9.752 3
9.754 3
9.756 2
9.758 2
9.759 2
9.761 3
9.763 2
9.765 3
9.767 2
9.768 2
9.770 2
9.772 3
9.774 3
9.775 3
9.777 3
9.779 4
9.781 3
9.783 3
9.784 2
9.786 3
9.788 3
9.790 3
9.791 3
9.793 3
9.795 2
9.797 2
9.799 3
9.800 2
9.802 3
9.804 2
9.806 2
9.807 2
9.809 2
9.811 2
9.813 3
9.815 3
9.816 3
9.818 4
9.820 3
9.822 4
9.823 4
9.825 4
9.827 4
9.829 4
9.831 4
9.832 4
9.834 4
9.836 4
9.838 4
9.839 4
9.841 5
9.843 5
9.845 5
9.847 5
9.848 5
9.850 6
9.852 6
9.854 5
9.856 5
9.857 5
9.859 5
9.861 4
9.863 3
9.864 3
9.866 3
9.868 4
9.870 3
9.872 3
9.873 2
9.875 2
9.877 2
9.879 2
9.880 2
9.882 2
9.884 2
9.886 2
9.888 2
9.889 3
9.891 3
9.893 3
9.895 3
9.896 3
9.898 4
9.900 4
9.902 4
9.904 4
9.905 4
9.907 4
9.909 4
9.911 4
9.913 4
9.914 5
9.916 5
9.918 5
9.920 5
9.921 5
9.923 5
9.925 5
9.927 5
9.929 5
9.930 4
9.932 4
9.934 4
9.936 3
9.937 3
9.939 3
9.941 3
9.943 2
9.945 2
9.946 2
9.948 2
9.950 2
9.952 2
9.953 3
9.955 2
9.957 2
9.959 3
9.961 2
9.962 2
9.964 2
9.966 1
9.968 1
9.970 2
9.971 2
9.973 2
9.975 3
9.977 2
9.978 2
9.980 2
9.982 2
9.984 3
9.986 2
9.987 2
9.989 3
9.991 3
9.993 2
9.994 2
9.996 1
9.998 0
10.000 0
10.002 0
10.003 0
10.005 0
10.007 0
10.009 0
10.011 0
10.012 -0
10.014 0
10.016 0
10.018 -0
10.019 -0
10.021 1
10.023 1
10.025 0
10.027 1
10.028 1
10.030 1
10.032 2
10.034 2
10.035 2
10.037 2
10.039 3
10.041 3
10.043 3
10.044 3
10.046 3
10.048 3
10.050 3
10.052 3
10.053 3
10.055 3
10.057 3
10.059 3
10.060 3
10.062 3
10.064 4
10.066 3
10.068 3
10.069 3
10.071 3
10.073 2
10.075 2
10.076 2
10.078 2
10.080 2
10.082 2
10.084 2
10.085 2
10.087 2
10.089 2
10.091 2
10.093 3
10.094 3
10.096 3
10.098 3
10.100 3
10.101 3
10.103 3
10.105 3
10.107 2
10.109 3
10.110 3
10.112 2
10.114 3
10.116 2
10.118 2
10.119 2
10.121 1
10.123 1
10.125 1
10.126 1
10.128 1
10.130 1
10.132 1
10.134 1
10.135 1
10.137 1
10.139 1
10.141 2
10.142 1
10.144 1
10.146 1
10.148 1
10.150 2
10.151 2
10.153 2
10.155 2
10.157 3
10.159 3
10.160 3
10.162 3
10.164 3
10.166 3
10.167 3
10.169 3
10.171 3
10.173 3
10.175 3
10.176 4
10.178 3
10.180 3
10.182 3
10.184 3
10.185 3
10.187 3
10.189 3
10.191 3
10.192 2
10.194 2
10.196 2
10.198 2
10.200 2
10.201 1
10.203 1
10.205 2
10.207 2
10.209 2
10.210 3
10.212 2
10.214 2
10.216 3
10.217 3
10.219 2
10.221 2
10.223 2
10.225 2
10.226 2
10.228 2
10.230 3
10.232 3
10.234 3
10.235 3
10.237 3
10.239 3
10.241 3
10.242 3
10.244 3
10.246 3
10.248 3
10.250 3
10.251 3
10.253 3
10.255 3
10.257 4
10.259 4
10.260 3
10.262 3
10.264 4
10.266 3
10.267 3
10.269 3
10.271 2
10.273 2
10.275 2
10.276 2
10.278 2
10.280 2
10.282 1
10.284 1
10.285 1
10.287 1
10.289 1
10.291 1
10.292 1
10.294 1
10.296 1
10.298 1
10.300 1
10.301 1
10.303 1
10.305 1
10.307 1
10.309 0
10.310 1
10.312 1
10.314 1
10.316 1
10.317 1
10.319 0
10.321 1
10.323 1
10.325 1
10.326 1
10.328 1
10.330 1
10.332 1
10.334 2
10.335 1
10.337 1
10.339 1
10.341 1
10.342 1
10.344 1
10.346 1
10.348 0
10.350 0
10.351 -0
10.353 0
10.355 0
10.357 0
10.359 -0
10.360 -0
10.362 -0
10.364 -0
10.366 0
10.367 0
10.369 1
10.371 1
10.373 1
10.375 1
10.376 0
10.378 0
10.380 0
10.382 1
10.384 1
10.385 1
10.387 1
10.389 1
10.391 1
10.392 2
10.394 1
10.396 1
10.398 1
10.400 1
10.401 2
10.403 2
10.405 2
10.407 1
10.409 2
10.410 1
10.412 1
10.414 1
10.416 0
10.418 -0
10.419 0
10.421 0
10.423 1
10.425 1
10.426 0
10.428 -0
10.430 -1
10.432 -0
10.434 0
10.435 0
10.437 -0
10.439 -0
10.441 0
10.443 -0
10.444 -0
10.446 0
10.448 -0
10.450 0
10.451 0
10.453 0
10.455 1
10.457 0
10.459 0
10.460 1
10.462 2
10.464 2
10.466 2
10.468 2
10.469 2
10.471 2
10.473 2
10.475 1
10.477 1
10.478 1
10.480 1
10.482 1
10.484 0
10.485 -0
10.487 -0
10.489 -0
10.491 -1
10.493 -1
10.494 -1
10.496 -2
10.498 -2
10.500 -1
10.502 -1
10.503 -1
10.505 -0
10.507 -0
10.509 -1
10.511 -0
10.512 0
10.514 1
10.516 1
10.518 1
10.519 1
10.521 1
10.523 1
10.525 1
10.527 1
10.528 2
10.530 2
10.532 3
10.534 3
10.536 3
10.537 3
10.539 3
10.541 3
10.543 4
10.545 4
10.546 3
10.548 3
10.550 3
10.552 2
10.553 2
10.555 2
10.557 2
10.559 2
10.561 3
10.562 3
10.564 2
10.566 3
10.568 3
10.570 3
10.571 3
10.573 3
10.575 4
10.577 4
10.579 4
10.580 4
10.582 5
10.584 5
10.586 5
10.587 4
10.589 5
10.591 4
10.593 4
10.595 5
10.596 4
10.598 4
10.600 4
10.602 4
10.604 3
10.605 4
10.607 4
10.609 3
10.611 3
10.613 3
10.614 3
10.616 3
10.618 2
10.620 2
10.621 2
10.623 2
10.625 2
10.627 1
10.629 1
10.630 2
10.632 2
10.634 2
10.636 2
10.638 2
10.639 3
10.641 2
10.643 2
10.645 2
10.647 2
10.648 2
10.650 2
10.652 2
10.654 2
10.655 2
10.657 2
10.659 2
10.661 2
10.663 2
10.664 1
10.666 2
10.668 1
10.670 1
10.672 2
10.673 1
10.675 1
10.677 1
10.679 0
10.681 1
10.682 1
10.684 1
10.686 1
10.688 2
10.690 1
10.691 2
10.693 2
10.695 2
10.697 2
10.698 2
10.700 1
10.702 1
10.704 1
10.706 1
10.707 2
10.709 2
10.711 2
10.713 3
10.715 3
10.716 3
10.718 3
10.720 2
10.722 2
10.724 2
10.725 2
10.727 2
10.729 3
10.731 3
10.732 3
10.734 3
10.736 3
10.738 3
10.740 3
10.741 4
10.743 4
10.745 4
10.747 3
10.749 3
10.750 3
10.752 3
10.754 2
10.756 3
10.758 3
10.759 3
10.761 4
10.763 4
10.765 4
10.767 3
10.768 3
10.770 3
10.772 3
10.774 3
10.775 3
10.777 3
10.779 2
10.781 2
10.783 2
10.784 2
10.786 2
10.788 3
10.790 3
10.792 3
10.793 3
10.795 3
10.797 2
10.799 2
10.801 2
10.802 1
10.804 1
10.806 1
10.808 1
10.810 1
10.811 1
10.813 1
10.815 1
10.817 1
10.819 1
10.820 1
10.822 2
10.824 2
10.826 2
10.827 2
10.829 2
10.831 2
10.833 2
10.835 2
10.836 2
10.838 3
10.840 3
10.842 3
10.844 3
10.845 3
10.847 3
10.849 3
10.851 3
10.853 2
10.854 3
10.856 2
10.858 2
10.860 2
10.862 1
10.863 1
10.865 2
10.867 1
10.869 1
10.871 1
10.872 -0
10.874 -0
10.876 1
10.878 -0
10.879 -0
10.881 -1
10.883 -2
10.885 -2
10.887 -2
10.888 -2
10.890 -2
10.892 -2
10.894 -3
10.896 -2
10.897 -2
10.899 -2
10.901 -2
10.903 -1
10.905 -1
10.906 -1
10.908 -0
10.910 -1
10.912 -0
10.914 0
10.915 0
10.917 0
10.919 1
10.921 1
10.923 1
10.924 1
10.926 1
10.928 1
10.930 1
10.931 1
10.933 1
10.935 2
10.937 2
10.939 2
10.940 2
10.942 2
10.944 3
10.946 3
10.948 2
10.949 3
10.951 3
10.953 2
10.955 3
10.957 2
10.958 2
10.960 1
10.962 1
10.964 1
10.966 1
10.967 1
10.969 1
10.971 1
10.973 1
10.975 1
10.976 1
10.978 0
10.980 0
10.982 1
10.984 1
10.985 1
10.987 1
10.989 1
10.991 1
10.993 1
10.994 1
10.996 0
10.998 -0
11.000 -0
11.001 0
11.003 0
11.005 0
11.007 0
11.009 1
11.010 1
11.012 1
11.014 0
11.016 1
11.018 1
11.019 2
11.021 2
11.023 1
11.025 2
11.027 2
11.028 1
11.030 1
11.032 1
11.034 1
11.036 1
11.037 -0
11.039 0
11.041 1
11.043 0
11.045 1
11.046 1
11.048 1
11.050 1
11.052 1
11.054 2
11.055 1
11.057 1
11.059 1
11.061 1
11.063 2
11.064 2
11.066 1
11.068 1
11.070 1
11.071 1
11.073 1
11.075 1
11.077 1
11.079 1
11.080 2
11.082 2
11.084 2
11.086 2
11.088 2
11.089 2
11.091 3
11.093 3
11.095 3
11.097 3
11.098 4
11.100 4
11.102 5
11.104 4
11.106 4
11.107 4
11.109 4
11.111 5
11.113 5
11.115 5
11.116 5
11.118 5
11.120 5
11.122 6
11.124 6
11.125 6
11.127 7
11.129 6
11.131 6
11.133 6
11.134 6
11.136 5
11.138 5
11.140 6
11.142 5
11.143 6
11.145 6
11.147 6
11.149 6
11.151 5
11.152 5
11.154 5
11.156 5
11.158 5
11.160 5
11.161 5
11.163 5
11.165 5
11.167 5
11.168 5
11.170 5
11.172 4
11.174 4
11.176 4
11.177 4
11.179 3
11.181 4
11.183 4
11.185 3
11.186 3
11.188 3
11.190 2
11.192 2
11.194 2
11.195 2
11.197 2
11.199 2
11.201 2
11.203 1
11.204 1
11.206 1
11.208 1
11.210 -0
11.212 -1
11.213 -0
11.215 -0
11.217 -0
11.219 0
11.221 0
11.222 1
11.224 1
11.226 2
11.228 1
11.230 2
11.231 2
11.233 2
11.235 2
11.237 3
11.239 3
11.240 3
11.242 4
11.244 4
11.246 4
11.248 5
11.249 4
11.251 4
11.253 4
11.255 4
11.257 4
11.258 4
11.260 4
11.262 4
11.264 4
11.266 3
11.267 2
11.269 2
11.271 2
11.273 2
11.275 2
11.276 1
11.278 1
11.280 1
11.282 1
11.284 1
11.285 -0
11.287 -0
11.289 -0
11.291 -0
11.293 -1
11.294 -1
11.296 0
11.298 0
11.300 0
11.302 0
11.303 1
11.305 2
11.307 1
11.309 1
11.311 1
11.312 1
11.314 1
11.316 1
11.318 2
11.320 1
11.321 2
11.323 1
11.325 1
11.327 2
11.329 1
11.330 1
11.332 1
11.334 1
11.336 1
11.338 1
11.339 1
11.341 1
11.343 2
11.345 2
11.347 1
11.348 2
11.350 2
11.352 2
11.354 2
11.356 2
11.357 2
11.359 2
11.361 2
11.363 2
11.364 2
11.366 2
11.368 2
11.370 2
11.372 2
11.373 1
11.375 1
11.377 2
11.379 2
11.381 3
11.382 3
11.384 2
11.386 2
11.388 2
11.390 1
11.391 1
11.393 1
11.395 1
11.397 1
11.399 1
11.400 0
11.402 0
11.404 0
11.406 0
11.408 1
11.409 1
11.411 1
11.413 2
11.415 2
11.417 2
11.418 3
11.420 3
11.422 3
11.424 4
11.426 4
11.427 4
11.429 4
11.431 4
11.433 4
11.435 4
11.436 4
11.438 4
11.440 4
11.442 4
11.444 4
11.445 5
11.447 5
11.449 5
11.451 5
11.453 5
11.454 4
11.456 4
11.458 4
11.460 4
11.462 4
11.463 4
11.465 3
11.467 3
11.469 3
11.471 3
11.473 2
11.474 3
11.476 2
11.478 1
11.480 0
11.482 -1
11.483 -1
11.485 -0
11.487 -0
11.489 -0
11.491 -0
11.492 -1
11.494 -1
11.496 -1
11.498 -1
11.500 -1
11.501 -1
11.503 -2
11.505 -2
11.507 -2
11.509 -2
11.510 -1
11.512 -1
11.514 -2
11.516 -1
11.518 -1
11.519 -1
11.521 -1
11.523 -0
11.525 -0
11.527 0
11.528 0
11.530 -0
11.532 0
11.534 1
11.536 1
11.537 1
11.539 2
11.541 2
11.543 2
11.545 3
11.546 4
11.548 4
11.550 5
11.552 5
11.554 5
11.555 5
11.557 5
11.559 5
11.561 4
11.563 4
11.564 4
11.566 5
11.568 5
11.570 5
11.572 4
11.573 5
11.575 4
11.577 4
11.579 4
11.581 4
11.582 4
11.584 4
11.586 4
11.588 3
11.590 3
11.591 3
11.593 2
11.595 2
11.597 1
11.599 2
11.600 1
11.602 1
11.604 2
11.606 1
11.608 1
11.609 1
11.611 1
11.613 1
11.615 2
11.617 1
11.618 1
11.620 1
11.622 1
11.624 1
11.626 2
11.627 2
11.629 2
11.631 2
11.633 2
11.635 2
11.636 2
11.638 2
11.640 3
11.642 2
11.644 2
11.645 3
11.647 3
11.649 3
11.651 3
11.653 4
11.654 4
11.656 4
11.658 4
11.660 3
11.662 4
11.664 4
11.665 4
11.667 4
11.669 4
11.671 4
11.673 4
11.674 4
11.676 4
11.678 4
11.680 4
11.682 4
11.683 4
11.685 4
11.687 4
11.689 3
11.691 3
11.692 3
11.694 3
11.696 2
11.698 1
11.700 1
11.701 1
11.703 1
11.705 1
11.707 1
11.709 1
11.710 1
11.712 1
11.714 0
11.716 0
11.718 0
11.719 0
11.721 0
11.723 0
11.725 0
11.727 0
11.728 0
11.730 0
11.732 1
11.734 0
11.736 0
11.737 0
11.739 0
11.741 1
11.743 1
11.745 2
11.746 2
11.748 3
11.750 3
11.752 3
11.754 3
11.755 4
11.757 4
11.759 4
11.761 4
11.763 4
11.765 4
11.766 4
11.768 3
11.770 4
11.772 3
11.774 3
11.775 3
11.777 3
11.779 3
11.781 3
11.783 4
11.784 3
11.786 3
11.788 3
11.790 2
11.792 3
11.793 2
11.795 2
11.797 2
11.799 2
11.801 2
11.802 2
11.804 1
11.806 0
11.808 1
11.810 1
11.811 0
11.813 1
11.815 1
11.817 1
11.819 1
11.820 2
11.822 2
11.824 2
11.826 3
11.828 2
11.829 2
11.831 2
11.833 1
11.835 1
11.837 1
11.839 1
11.840 1
11.842 1
11.844 1
11.846 1
11.848 1
11.849 0
11.851 -0
11.853 1
11.855 1
11.857 1
11.858 1
11.860 1
11.862 1
11.864 0
11.866 -0
11.867 -0
11.869 -0
11.871 -0
11.873 0
11.875 1
11.876 1
11.878 1
11.880 2
11.882 1
11.884 1
11.885 1
11.887 1
11.889 2
11.891 2
11.893 2
11.894 2
11.896 2
11.898 2
11.900 2
11.902 2
11.904 1
11.905 2
11.907 2
11.909 1
11.911 1
11.913 1
11.914 2
11.916 1
11.918 2
11.920 2
11.922 3
11.923 3
11.925 3
11.927 3
11.929 2
11.931 2
11.932 2
11.934 2
11.936 2
11.938 2
11.940 1
11.941 0
11.943 0
11.945 0
11.947 1
11.949 1
11.950 1
11.952 1
11.954 2
11.956 2
11.958 2
11.960 1
11.961 1
11.963 1
11.965 1
11.967 1
11.969 1
11.970 1
11.972 1
11.974 0
11.976 1
11.978 1
11.979 1
11.981 1
11.983 2
11.985 2
11.987 2
11.988 2
11.990 1
11.992 1
11.994 2
11.996 2
11.997 2
11.999 2
12.001 2
12.003 2
12.005 3
12.006 2
12.008 2
12.010 2
12.012 3
12.014 3
12.016 3
12.017 3
12.019 3
12.021 3
12.023 3
12.025 2
12.026 3
12.028 3
12.030 3
12.032 3
12.034 2
12.035 2
12.037 2
12.039 2
12.041 1
12.043 2
12.044 2
12.046 2
12.048 2
12.050 1
12.052 1
12.053 1
12.055 1
12.057 1
12.059 2
12.061 2
12.063 1
12.064 1
12.066 1
12.068 1
12.070 1
12.072 1
12.073 2
12.075 2
12.077 2
12.079 2
12.081 3
12.082 2
12.084 3
12.086 3
12.088 3
12.090 3
12.091 4
12.093 3
12.095 4
12.097 4
12.099 4
12.100 4
12.102 4
12.104 4
12.106 3
12.108 3
12.110 3
12.111 4
12.113 4
12.115 4
12.117 4
12.119 4
12.120 4
12.122 4
12.124 4
12.126 4
12.128 3
12.129 4
12.131 3
12.133 3
12.135 3
12.137 3
12.138 3
12.140 3
12.142 3
12.144 3
12.146 3
12.148 3
12.149 3
12.151 3
12.153 3
12.155 3
12.157 3
12.158 3
12.160 3
12.162 3
12.164 2
12.166 2
12.167 2
12.169 2
12.171 3
12.173 3
12.175 3
12.176 3
12.178 3
12.180 3
12.182 3
12.184 3
12.186 2
12.187 3
12.189 2
12.191 2
12.193 3
12.195 3
12.196 2
12.198 2
12.200 1
12.202 1
12.204 1
12.205 1
12.207 1
12.209 1
12.211 0
12.213 -0
12.214 -0
12.216 0
12.218 -0
12.220 0
12.222 0
12.224 0
12.225 0
12.227 0
12.229 0
12.231 0
12.233 0
12.234 0
12.236 0
12.238 0
12.240 1
12.242 0
12.243 1
12.245 1
12.247 1
12.249 2
12.251 2
12.252 3
12.254 3
12.256 3
12.258 4
12.260 3
12.262 3
12.263 3
12.265 3
12.267 3
12.269 3
12.271 3
12.272 3
12.274 4
12.276 4
12.278 3
12.280 4
12.281 4
12.283 3
12.285 4
12.287 4
12.289 4
12.291 4
12.292 3
12.294 3
12.296 3
12.298 2
12.300 2
12.301 2
12.303 3
12.305 2
12.307 2
12.309 2
12.310 2
12.312 1
12.314 1
12.316 1
12.318 1
12.319 1
12.321 1
12.323 2
12.325 2
12.327 2
12.329 2
12.330 3
12.332 3
12.334 3
12.336 3
12.338 3
12.339 4
12.341 4
12.343 3
12.345 4
12.347 4
12.348 4
12.350 4
12.352 5
12.354 5
12.356 5
12.358 5
12.359 4
12.361 4
12.363 4
12.365 3
12.367 4
12.368 4
12.370 3
12.372 3
12.374 3
12.376 3
12.377 3
12.379 3
12.381 3
12.383 3
12.385 3
12.387 3
12.388 2
12.390 2
12.392 2
12.394 2
12.396 2
12.397 2
12.399 2
12.401 3
12.403 2
12.405 2
12.406 2
12.408 1
12.410 1
12.412 1
12.414 1
12.416 2
12.417 2
12.419 2
12.421 2
12.423 2
12.425 2
12.426 2
12.428 2
12.430 2
12.432 1
12.434 2
12.435 2
12.437 1
12.439 1
12.441 1
12.443 1
12.445 1
12.446 2
12.448 2
12.450 2
12.452 1
12.454 1
12.455 2
12.457 2
12.459 3
12.461 4
12.463 4
12.464 5
12.466 5
12.468 5
12.470 5
12.472 6
12.474 6
12.475 7
12.477 7
12.479 7
12.481 7
12.483 7
12.484 7
12.486 7
12.488 8
12.490 8
12.492 8
12.493 8
12.495 8
12.497 8
12.499 8
12.501 7
12.503 6
12.504 6
12.506 5
12.508 5
12.510 4
12.512 4
12.513 4
12.515 3
12.517 3
12.519 3
12.521 2
12.522 1
12.524 1
12.526 1
12.528 -0
12.530 -1
12.532 -1
12.533 -1
12.535 -1
12.537 -1
12.539 -1
12.541 -0
12.542 0
12.544 -0
12.546 -0
12.548 1
12.550 0
12.551 1
12.553 1
12.555 1
12.557 1
12.559 2
12.561 2
12.562 2
12.564 3
12.566 3
12.568 4
12.570 4
12.571 4
12.573 4
12.575 4
12.577 4
12.579 4
12.581 3
12.582 3
12.584 3
12.586 4
12.588 4
12.590 4
12.591 3
12.593 3
12.595 3
12.597 3
12.599 2
12.600 3
12.602 2
12.604 2
12.606 3
12.608 3
12.610 3
12.611 3
12.613 2
12.615 2
12.617 2
12.619 2
12.620 1
12.622 2
12.624 2
12.626 2
12.628 1
12.630 2
12.631 1
12.633 1
12.635 1
12.637 -0
12.639 -0
12.640 0
12.642 -0
12.644 0
12.646 0
12.648 -0
12.649 -0
12.651 0
12.653 -0
12.655 -0
12.657 -0
12.659 -0
12.660 -1
12.662 -1
12.664 -2
12.666 -1
12.668 -1
12.669 -1
12.671 -1
12.673 -2
12.675 -1
12.677 -0
12.679 -0
12.680 -0
12.682 -0
12.684 1
12.686 2
12.688 2
12.689 2
12.691 2
12.693 2
12.695 3
12.697 3
12.698 4
12.700 4
12.702 5
12.704 5
12.706 5
12.708 6
12.709 6
12.711 5
12.713 5
12.715 5
12.717 4
12.718 4
12.720 4
12.722 5
12.724 5
12.726 5
12.728 5
12.729 4
12.731 4
12.733 5
12.735 4
12.737 4
12.738 4
12.740 4
12.742 3
12.744 3
12.746 2
12.748 3
12.749 3
12.751 2
12.753 2
12.755 2
12.757 2
12.758 3
12.760 3
12.762 2
12.764 2
12.766 2
12.768 2
12.769 1
12.771 1
12.773 1
12.775 1
12.777 1
12.778 2
12.780 1
12.782 1
12.784 0
12.786 0
12.788 -0
12.789 -1
12.791 -0
12.793 -1
12.795 -1
12.797 -0
12.798 -0
12.800 -1
12.802 -0
12.804 -0
12.806 -1
12.807 -0
12.809 -0
12.811 -0
12.813 1
12.815 1
12.817 1
12.818 1
12.820 1
12.822 1
12.824 2
12.826 2
12.827 2
12.829 3
12.831 3
12.833 2
12.835 3
12.837 3
12.838 4
12.840 4
12.842 5
12.844 4
12.846 4
12.847 4
12.849 4
12.851 4
12.853 4
12.855 4
12.857 4
12.858 4
12.860 4
12.862 4
12.864 3
12.866 3
12.867 3
12.869 3
12.871 3
12.873 3
12.875 3
12.877 2
12.878 3
12.880 2
12.882 1
12.884 1
12.886 1
12.887 0
12.889 0
12.891 0
12.893 -0
12.895 1
12.897 1
12.898 -0
12.900 0
12.902 0
12.904 -0
12.906 0
12.907 0
12.909 0
12.911 1
12.913 1
12.915 0
12.917 1
12.918 1
12.920 1
12.922 1
12.924 2
12.926 1
12.927 2
12.929 2
12.931 2
12.933 2
12.935 3
12.937 3
12.938 3
12.940 4
12.942 4
12.944 4
12.946 3
12.947 3
12.949 3
12.951 4
12.953 3
12.955 4
12.957 4
12.958 4
12.960 4
12.962 4
12.964 4
12.966 3
12.967 3
12.969 3
12.971 3
12.973 4
12.975 4
12.977 4
12.978 4
12.980 4
12.982 4
12.984 3
12.986 3
12.987 3
12.989 3
12.991 3
12.993 3
12.995 3
12.997 2
12.998 2
13.000 2
13.002 2
13.004 2
13.006 1
13.008 1
13.009 1
13.011 1
13.013 2
13.015 2
13.017 2
13.018 2
13.020 2
13.022 2
13.024 2
13.026 3
13.028 3
13.029 3
13.031 3
13.033 3
13.035 3
13.037 3
13.038 4
13.040 4
13.042 4
13.044 4
13.046 4
13.048 4
13.049 4
13.051 5
13.053 4
13.055 4
13.057 4
13.058 4
13.060 4
13.062 3
13.064 3
13.066 3
13.068 3
13.069 3
13.071 3
13.073 2
13.075 2
13.077 2
13.078 2
13.080 2
13.082 1
13.084 1
13.086 2
13.088 1
13.089 1
13.091 1
13.093 0
13.095 -0
13.097 0
13.099 -0
13.100 0
13.102 0
13.104 1
13.106 0
13.108 0
13.109 0
13.111 -0
13.113 0
13.115 -0
13.117 -1
13.119 -0
13.120 -0
13.122 -1
13.124 -0
13.126 -0
13.128 -0
13.129 0
13.131 -0
13.133 -0
13.135 -0
13.137 -0
13.139 0
13.140 -0
13.142 0
13.144 -0
13.146 0
13.148 0
13.150 0
13.151 1
13.153 1
13.155 1
13.157 1
13.159 1
13.160 1
13.162 1
13.164 1
13.166 0
13.168 1
13.170 1
13.171 0
13.173 1
13.175 0
13.177 -0
13.179 0
13.180 0
13.182 0
13.184 0
13.186 -0
13.188 -1
13.190 -1
13.191 -1
13.193 -2
13.195 -2
13.197 -2
13.199 -3
13.201 -2
13.202 -2
13.204 -2
13.206 -1
13.208 -1
13.210 -1
13.211 -0
13.213 -1
13.215 -0
13.217 0
13.219 0
13.221 0
13.222 1
13.224 1
13.226 1
13.228 2
13.230 2
13.231 2
13.233 2
13.235 2
13.237 2
13.239 1
13.241 1
13.242 -0
13.244 0
13.246 0
13.248 0
13.250 0
13.252 0
13.253 -0
13.255 -1
13.257 -1
13.259 -1
13.261 -1
13.262 -1
13.264 -1
13.266 -1
13.268 -1
13.270 -2
13.272 -2
13.273 -2
13.275 -2
13.277 -1
13.279 -1
13.281 -1
13.283 -1
13.284 -0
13.286 -0
13.288 1
13.290 1
13.292 1
13.293 2
13.295 2
13.297 2
13.299 3
13.301 4
13.303 4
13.304 4
13.306 5
13.308 5
13.310 6
13.312 5
13.314 5
13.315 5
13.317 5
13.319 4
13.321 4
13.323 4
13.324 4
13.326 4
13.328 4
13.330 4
13.332 4
13.334 4
13.335 4
13.337 4
13.339 4
13.341 3
13.343 3
13.345 2
13.346 2
13.348 1
13.350 1
13.352 1
13.354 0
13.355 -0
13.357 -1
13.359 -1
13.361 -1
13.363 -1
13.365 -1
13.366 -1
13.368 -1
13.370 -1
13.372 -0
13.374 -0
13.376 0
13.377 -0
13.379 -0
13.381 0
13.383 0
13.385 0
13.386 1
13.388 1
13.390 1
13.392 2
13.394 1
13.396 1
13.397 2
13.399 2
13.401 2
13.403 2
13.405 2
13.407 2
13.408 3
13.410 3
13.412 3
13.414 3
13.416 3
13.417 3
13.419 3
13.421 3
13.423 2
13.425 2
13.427 2
13.428 2
13.430 2
13.432 2
13.434 2
13.436 2
13.438 2
13.439 2
13.441 2
13.443 3
13.445 2
13.447 2
13.448 2
13.450 2
13.452 2
13.454 2
13.456 2
13.458 2
13.459 2
13.461 1
13.463 1
13.465 1
13.467 1
13.469 2
13.470 2
13.472 2
13.474 2
13.476 1
13.478 1
13.480 2
13.481 1
13.483 2
13.485 1
13.487 1
13.489 -0
13.490 -0
13.492 -0
13.494 -1
13.496 -0
13.498 0
13.500 -0
13.501 0
13.503 1
13.505 1
13.507 1
13.509 1
13.511 1
13.512 1
13.514 1
13.516 1
13.518 2
13.520 1
13.522 1
13.523 1
13.525 1
13.527 0
13.529 0
13.531 1
13.532 1
13.534 1
13.536 1
13.538 1
13.540 1
13.542 2
13.543 2
13.545 2
13.547 2
13.549 2
13.551 2
13.553 2
13.554 2
13.556 2
13.558 1
13.560 1
13.562 1
13.564 1
13.565 -0
13.567 -0
13.569 -1
13.571 -1
13.573 -1
13.574 -0
13.576 0
13.578 1
13.580 1
13.582 1
13.584 1
13.585 1
13.587 1
13.589 1
13.591 1
13.593 0
13.595 0
13.596 0
13.598 1
13.600 1
13.602 1
13.604 0
13.606 1
13.607 0
13.609 0
13.611 0
13.613 1
13.615 0
13.616 1
13.618 0
13.620 1
13.622 1
13.624 1
13.626 1
13.627 1
13.629 1
13.631 1
13.633 1
13.635 1
13.637 0
13.638 0
13.640 1
13.642 0
13.644 1
13.646 1
13.648 0
13.649 1
13.651 1
13.653 1
13.655 1
13.657 1
13.659 1
13.660 2
13.662 2
13.664 2
13.666 2
13.668 2
13.669 2
13.671 2
13.673 1
13.675 2
13.677 2
13.679 2
13.680 2
13.682 2
13.684 1
13.686 1
13.688 1
13.690 1
13.691 0
13.693 0
13.695 0
13.697 0
13.699 0
13.701 0
13.702 0
13.704 1
13.706 0
13.708 -0
13.710 0
13.712 0
13.713 1
13.715 1
13.717 1
13.719 0
13.721 0
13.722 1
13.724 -0
13.726 -0
13.728 0
13.730 0
13.732 0
13.733 1
13.735 0
13.737 1
13.739 1
13.741 1
13.743 1
13.744 1
13.746 0
13.748 1
13.750 1
13.752 1
13.754 1
13.755 1
13.757 1
13.759 2
13.761 2
13.763 1
13.765 1
13.766 2
13.768 1
13.770 2
13.772 2
13.774 1
13.776 2
13.777 2
13.779 2
13.781 2
13.783 2
13.785 2
13.787 2
13.788 3
13.790 2
13.792 2
13.794 2
13.796 1
13.797 1
13.799 0
13.801 0
13.803 0
13.805 0
13.807 -0
13.808 -0
13.810 0
13.812 -1
13.814 -1
13.816 -1
13.818 -1
13.819 -1
13.821 -1
13.823 -1
13.825 -1
13.827 -1
13.829 -1
13.830 -0
13.832 -0
13.834 -0
13.836 -0
13.838 0
13.840 0
13.841 1
13.843 1
13.845 1
13.847 1
13.849 2
13.851 2
13.852 3
13.854 3
13.856 4
13.858 4
13.860 5
13.862 4
13.863 4
13.865 4
13.867 4
13.869 5
13.871 5
13.872 5
13.874 4
13.876 5
13.878 5
13.880 5
13.882 5
13.883 5
13.885 6
13.887 5
13.889 5
13.891 5
13.893 5
13.894 4
13.896 5
13.898 5
13.900 4
13.902 4
13.904 4
13.905 4
13.907 5
13.909 5
13.911 4
13.913 5
13.915 4
13.916 4
13.918 4
13.920 4
13.922 4
13.924 3
13.926 3
13.927 3
13.929 3
13.931 4
13.933 3
13.935 2
13.937 2
13.938 1
13.940 1
13.942 1
13.944 1
13.946 -0
13.948 0
13.949 0
13.951 0
13.953 1
13.955 0
13.957 0
13.959 1
13.960 1
13.962 1
13.964 1
13.966 1
13.968 0
13.970 1
13.971 1
13.973 1
13.975 1
13.977 1
13.979 1
13.981 2
13.982 1
13.984 2
13.986 2
13.988 2
13.990 3
13.991 3
13.993 3
13.995 3
13.997 3
13.999 3
14.001 3
14.002 4
14.004 3
14.006 3
14.008 3
14.010 3
14.012 3
14.013 3
14.015 2
14.017 2
14.019 3
14.021 3
14.023 3
14.024 4
14.026 4
14.028 3
14.030 3
14.032 3
14.034 4
14.035 3
14.037 3
14.039 3
14.041 3
14.043 3
14.045 3
14.046 3
14.048 3
14.050 3
14.052 3
14.054 3
14.056 3
14.057 2
14.059 2
14.061 2
14.063 1
14.065 1
14.067 1
14.068 1
14.070 0
14.072 0
14.074 0
14.076 0
14.078 -1
14.079 -1
14.081 -1
14.083 -1
14.085 -0
14.087 -0
14.089 -0
14.090 -1
14.092 -1
14.094 -0
14.096 0
14.098 0
14.100 1
14.101 1
14.103 1
14.105 1
14.107 2
14.109 1
14.111 1
14.112 1
14.114 1
14.116 2
14.118 2
14.120 1
14.122 2
14.123 2
14.125 2
14.127 2
14.129 2
14.131 2
14.133 2
14.134 2
14.136 1
14.138 1
14.140 1
14.142 1
14.144 1
14.145 1
14.147 1
14.149 1
14.151 1
14.153 1
14.155 1
14.156 2
14.158 2
14.160 2
14.162 2
14.164 2
14.166 3
14.167 2
14.169 2
14.171 2
14.173 2
14.175 1
14.177 2
14.178 2
14.180 1
14.182 1
14.184 1
14.186 1
14.188 1
14.189 0
14.191 0
14.193 -1
14.195 -1
14.197 -1
14.199 -1
14.200 -2
14.202 -2
14.204 -2
14.206 -2
14.208 -2
14.210 -2
14.211 -3
14.213 -3
14.215 -3
14.217 -3
14.219 -3
14.221 -2
14.222 -1
14.224 -1
14.226 -0
14.228 0
14.230 0
14.232 1
14.233 2
14.235 2
14.237 3
14.239 4
14.241 3
14.243 4
14.244 5
14.246 5
14.248 5
14.250 5
14.252 4
14.254 5
14.255 5
14.257 5
14.259 4
14.261 5
14.263 4
14.265 4
14.266 4
14.268 3
14.270 3
14.272 2
14.274 1
14.276 1
14.277 1
14.279 0
14.281 0
14.283 0
14.285 -0
14.287 0
14.289 0
14.290 0
14.292 0
14.294 0
14.296 -0
14.298 1
14.300 1
14.301 1
14.303 2
14.305 2
14.307 2
14.309 3
14.311 3
14.312 3
14.314 2
14.316 3
14.318 3
14.320 3
14.322 4
14.323 3
14.325 3
14.327 4
14.329 3
14.331 3
14.333 4
14.334 4
14.336 4
14.338 4
14.340 4
14.342 4
14.344 5
14.345 4
14.347 4
14.349 4
14.351 3
14.353 3
14.355 3
14.356 3
14.358 4
14.360 4
14.362 4
14.364 4
14.366 4
14.367 5
14.369 5
14.371 5
14.373 5
14.375 5
14.377 5
14.378 5
14.380 5
14.382 5
14.384 4
14.386 4
14.388 4
14.389 3
14.391 3
14.393 3
14.395 2
14.397 1
14.399 1
14.400 1
14.402 1
14.404 0
14.406 -0
14.408 -0
14.410 0
14.412 0
14.413 -0
14.415 0
14.417 -0
14.419 0
14.421 0
14.423 -0
14.424 0
14.426 -0
14.428 -1
14.430 -1
14.432 -0
14.434 -0
14.435 -0
14.437 0
14.439 0
14.441 1
14.443 1
14.445 0
14.446 1
14.448 1
14.450 1
14.452 2
14.454 2
14.456 2
14.457 2
14.459 2
14.461 2
14.463 2
14.465 3
14.467 3
14.468 2
14.470 2
14.472 2
14.474 3
14.476 3
14.478 3
14.479 4
14.481 4
14.483 5
14.485 5
14.487 5
14.489 4
14.491 4
14.492 4
14.494 4
14.496 3
14.498 3
14.500 3
14.502 3
14.503 3
14.505 2
14.507 3
14.509 3
14.511 2
14.513 2
14.514 3
14.516 3
14.518 3
14.520 2
14.522 3
14.524 3
14.525 3
14.527 3
14.529 3
14.531 2
14.533 2
14.535 3
14.536 3
14.538 3
14.540 3
14.542 3
14.544 3
14.546 3
14.547 3
14.549 2
14.551 2
14.553 3
14.555 3
14.557 4
14.559 4
14.560 4
14.562 3
14.564 3
14.566 3
14.568 2
14.570 2
14.571 2
14.573 2
14.575 2
14.577 2
14.579 1
14.581 1
14.582 1
14.584 1
14.586 1
14.588 0
14.590 1
14.592 1
14.593 1
14.595 1
14.597 1
14.599 1
14.601 1
14.603 -0
14.604 -0
14.606 -0
14.608 -1
14.610 -1
14.612 -0
14.614 -0
14.616 -0
14.617 0
14.619 1
14.621 0
14.623 1
14.625 1
14.627 0
14.628 0
14.630 0
14.632 0
14.634 0
14.636 1
14.638 1
14.639 1
14.641 1
14.643 1
14.645 0
14.647 1
14.649 0
14.650 0
14.652 0
14.654 1
14.656 2
14.658 2
14.660 2
14.662 2
14.663 2
14.665 2
14.667 2
14.669 2
14.671 2
14.673 3
14.674 3
14.676 3
14.678 3
14.680 3
14.682 2
14.684 2
14.685 3
14.687 2
14.689 2
14.691 2
14.693 3
14.695 3
14.696 4
14.698 4
14.700 4
14.702 3
14.704 4
14.706 4
14.708 4
14.709 4
14.711 4
14.713 4
14.715 4
14.717 4
14.719 5
14.720 5
14.722 4
14.724 4
14.726 4
14.728 4
14.730 4
14.731 4
14.733 4
14.735 4
14.737 4
14.739 4
14.741 4
14.742 3
14.744 4
14.746 3
14.748 3
14.750 3
14.752 3
14.754 2
14.755 2
14.757 2
14.759 2
14.761 1
14.763 1
14.765 1
14.766 1
14.768 1
14.770 1
14.772 1
14.774 1
14.776 1
14.777 1
14.779 1
14.781 1
14.783 1
14.785 1
14.787 1
14.789 1
14.790 1
14.792 1
14.794 1
14.796 1
14.798 1
14.800 2
14.801 1
14.803 1
14.805 1
14.807 1
14.809 2
14.811 2
14.812 2
14.814 2
14.816 1
14.818 1
14.820 1
14.822 1
14.823 2
14.825 2
14.827 2
14.829 2
14.831 2
14.833 2
14.835 2
14.836 3
14.838 3
14.840 3
14.842 2
14.844 3
14.846 2
14.847 2
14.849 3
14.851 3
14.853 2
14.855 2
14.857 1
14.858 1
14.860 1
14.862 1
14.864 1
14.866 1
14.868 1
14.870 1
14.871 1
14.873 1
14.875 0
14.877 1
14.879 1
14.881 -0
14.882 0
14.884 1
14.886 0
14.888 1
14.890 1
14.892 1
14.893 1
14.895 1
14.897 1
14.899 2
14.901 1
14.903 1
14.905 2
14.906 2
14.908 2
14.910 2
14.912 2
14.914 2
14.916 2
14.917 2
14.919 2
14.921 2
14.923 2
14.925 2
14.927 2
14.929 3
14.930 2
14.932 3
14.934 3
14.936 3
14.938 3
14.940 3
14.941 3
14.943 3
14.945 3
14.947 3
14.949 3
14.951 3
14.952 3
14.954 2
14.956 3
14.958 2
14.960 3
14.962 3
14.964 3
14.965 3
14.967 4
14.969 3
14.971 3
14.973 4
14.975 4
14.976 3
14.978 4
14.980 3
14.982 4
14.984 4
14.986 3
14.987 3
14.989 3
14.991 2
14.993 3
14.995 2
14.997 2
14.999 3
15.000 3
15.002 2
15.004 3
15.006 2
15.008 2
15.010 2
15.011 2
15.013 2
15.015 2
15.017 2
15.019 1
15.021 1
15.023 1
15.024 1
15.026 1
15.028 0
15.030 -0
15.032 0
15.034 0
15.035 -0
15.037 0
15.039 1
15.041 1
15.043 0
15.045 0
15.047 -1
15.048 -0
15.050 -1
15.052 -1
15.054 -1
15.056 -0
15.058 -0
15.059 0
15.061 -0
15.063 0
15.065 0
15.067 0
15.069 0
15.070 0
15.072 1
15.074 1
15.076 0
15.078 2
15.080 1
15.082 2
15.083 3
15.085 2
15.087 3
15.089 4
15.091 4
15.093 5
15.094 5
15.096 5
15.098 5
15.100 5
15.102 5
15.104 5
15.106 6
15.107 6
15.109 6
15.111 6
15.113 7
15.115 7
15.117 7
15.118 7
15.120 7
15.122 7
15.124 6
15.126 6
15.128 5
15.130 4
15.131 5
15.133 5
15.135 4
15.137 5
15.139 5
15.141 5
15.142 4
15.144 4
15.146 3
15.148 4
15.150 3
15.152 3
15.154 3
15.155 3
15.157 2
15.159 2
15.161 3
15.163 3
15.165 3
15.166 3
15.168 2
15.170 1
15.172 1
15.174 0
15.176 0
15.178 -0
15.179 -1
15.181 -1
15.183 -1
15.185 -1
15.187 -1
15.189 -1
15.190 -1
15.192 -1
15.194 -0
15.196 -0
15.198 0
15.200 0
15.202 -0
15.203 0
15.205 1
15.207 1
15.209 1
15.211 1
15.213 1
15.214 2
15.216 3
15.218 3
15.220 3
15.222 3
15.224 3
15.226 4
15.227 5
15.229 5
15.231 5
15.233 5
15.235 4
15.237 4
15.238 4
15.240 4
15.242 4
15.244 3
15.246 3
15.248 3
15.250 2
15.251 2
15.253 2
15.255 2
15.257 2
15.259 2
15.261 1
15.262 0
15.264 0
15.266 0
15.268 -0
15.270 -0
15.272 -1
15.274 -1
15.275 -1
15.277 -1
15.279 -1
15.281 -0
15.283 0
15.285 0
15.286 0
15.288 1
15.290 1
15.292 1
15.294 1
15.296 1
15.298 1
15.299 1
15.301 1
15.303 1
15.305 1
15.307 1
15.309 2
15.310 2
15.312 1
15.314 1
15.316 1
15.318 0
15.320 0
15.322 1
15.323 0
15.325 0
15.327 1
15.329 0
15.331 0
15.333 0
15.334 0
15.336 0
15.338 0
15.340 -0
15.342 0
15.344 -0
15.346 -0
15.347 -0
15.349 -1
15.351 -1
15.353 -0
15.355 -0
15.357 0
15.359 0
15.360 0
15.362 1
15.364 1
15.366 1
15.368 1
15.370 1
15.371 1
15.373 1
15.375 2
15.377 2
15.379 2
15.381 2
15.383 2
15.384 1
15.386 1
15.388 1
15.390 1
15.392 2
15.394 2
15.395 1
15.397 2
15.399 2
15.401 2
15.403 2
15.405 2
15.407 2
15.408 3
15.410 3
15.412 3
15.414 3
15.416 3
15.418 3
15.420 3
15.421 4
15.423 4
15.425 4
15.427 4
15.429 3
15.431 3
15.432 3
15.434 3
15.436 4
15.438 4
15.440 3
15.442 3
15.444 2
15.445 2
15.447 2
15.449 2
15.451 1
15.453 2
15.455 2
15.457 2
15.458 2
15.460 2
15.462 2
15.464 2
15.466 2
15.468 2
15.469 2
15.471 2
15.473 2
15.475 2
15.477 3
15.479 3
15.481 3
15.482 4
15.484 4
15.486 4
15.488 4
15.490 5
15.492 6
15.493 6
15.495 6
15.497 6
15.499 6
15.501 6
15.503 6
15.505 7
15.506 7
15.508 7
15.510 6
15.512 6
15.514 6
15.516 6
15.518 6
15.519 6
15.521 6
15.523 5
15.525 5
15.527 5
15.529 4
15.530 4
15.532 4
15.534 4
15.536 4
15.538 4
15.540 4
15.542 3
15.543 3
15.545 2
15.547 1
15.549 1
15.551 1
15.553 1
15.555 0
15.556 -0
15.558 0
15.560 -0
15.562 -0
15.564 -0
15.566 0
15.568 -0
15.569 -0
15.571 0
15.573 -0
15.575 0
15.577 1
15.579 0
15.580 0
15.582 0
15.584 1
15.586 1
15.588 2
15.590 1
15.592 1
15.593 2
15.595 1
15.597 1
15.599 2
15.601 1
15.603 1
15.605 1
15.606 1
15.608 1
15.610 1
15.612 1
15.614 1
15.616 2
15.617 2
15.619 2
15.621 2
15.623 2
15.625 2
15.627 1
15.629 1
15.630 1
15.632 1
15.634 1
15.636 1
15.638 1
15.640 1
15.642 2
15.643 2
15.645 2
15.647 2
15.649 2
15.651 2
15.653 2
15.655 3
15.656 2
15.658 3
15.660 3
15.662 2
15.664 2
15.666 3
15.667 3
15.669 3
15.671 3
15.673 4
15.675 4
15.677 4
15.679 4
15.680 4
15.682 4
15.684 4
15.686 4
15.688 4
15.690 4
15.692 4
15.693 4
15.695 4
15.697 5
15.699 5
15.701 5
15.703 4
15.705 4
15.706 4
15.708 4
15.710 3
15.712 3
15.714 3
15.716 3
15.717 3
15.719 3
15.721 3
15.723 3
15.725 3
15.727 2
15.729 1
15.730 1
15.732 0
15.734 -0
15.736 -0
15.738 -0
15.740 -1
15.742 -1
15.743 -1
15.745 -1
15.747 -1
15.749 -0
15.751 0
15.753 0
15.755 -1
15.756 -1
15.758 0
15.760 1
15.762 0
15.764 1
15.766 1
15.768 1
15.769 2
15.771 3
15.773 3
15.775 3
15.777 3
15.779 3
15.780 3
15.782 4
15.784 4
15.786 4
15.788 4
15.790 4
15.792 4
15.793 4
15.795 3
15.797 4
15.799 4
15.801 4
15.803 4
15.805 3
15.806 3
15.808 2
15.810 2
15.812 1
15.814 1
15.816 1
15.818 1
15.819 1
15.821 1
15.823 1
15.825 1
15.827 1
15.829 1
15.831 1
15.832 1
15.834 0
15.836 0
15.838 0
15.840 0
15.842 1
15.844 2
15.845 2
15.847 2
15.849 2
15.851 2
15.853 2
15.855 2
15.856 2
15.858 3
15.860 3
15.862 2
15.864 2
15.866 3
15.868 2
15.869 3
15.871 3
15.873 2
15.875 2
15.877 2
15.879 2
15.881 2
15.882 1
15.884 1
15.886 1
15.888 1
15.890 0
15.892 0
15.894 1
15.895 0
15.897 1
15.899 1
15.901 1
15.903 1
15.905 1
15.907 2
15.908 2
15.910 2
15.912 2
15.914 2
15.916 2
15.918 2
15.920 2
15.921 2
15.923 3
15.925 3
15.927 4
15.929 3
15.931 3
15.933 3
15.934 3
15.936 3
15.938 3
15.940 4
15.942 4
15.944 4
15.946 4
15.947 4
15.949 4
15.951 4
15.953 4
15.955 4
15.957 4
15.958 3
15.960 4
15.962 3
15.964 3
15.966 2
15.968 2
15.970 3
15.971 3
15.973 2
15.975 3
15.977 3
15.979 3
15.981 2
15.983 3
15.984 2
15.986 3
15.988 3
15.990 3
15.992 3
15.994 3
15.996 3
15.997 3
15.999 3
16.001 3
16.003 3
16.005 4
16.007 4
16.009 4
16.010 4
16.012 5
16.014 5
16.016 4
16.018 4
16.020 5
16.022 4
16.023 4
16.025 4
16.027 3
16.029 3
16.031 3
16.033 3
16.035 2
16.036 3
16.038 3
16.040 3
16.042 2
16.044 2
16.046 1
16.048 1
16.049 1
16.051 0
16.053 1
16.055 1
16.057 1
16.059 1
16.061 0
16.062 0
16.064 0
16.066 0
16.068 0
16.070 0
16.072 1
16.074 1
16.075 1
16.077 0
16.079 0
16.081 1
16.083 1
16.085 1
16.087 2
16.088 2
16.090 2
16.092 2
16.094 3
16.096 3
16.098 2
16.100 1
16.101 1
16.103 2
16.105 2
16.107 1
16.109 1
16.111 2
16.113 2
16.114 3
16.116 3
16.118 3
16.120 3
16.122 3
16.124 4
16.126 3
16.127 2
16.129 3
16.131 3
16.133 3
16.135 2
16.137 3
16.139 3
16.140 3
16.142 3
16.144 3
16.146 2
16.148 2
16.150 2
16.152 2
16.153 1
16.155 1
16.157 1
16.159 0
16.161 -1
16.163 -1
16.165 -1
16.166 -0
16.168 -1
16.170 -1
16.172 -0
16.174 -1
16.176 -1
16.178 -1
16.179 -1
16.181 -0
16.183 -0
16.185 0
16.187 1
16.189 1
16.191 1
16.192 1
16.194 2
16.196 2
16.198 2
16.200 2
16.202 2
16.204 2
16.205 2
16.207 2
16.209 2
16.211 1
16.213 1
16.215 2
16.217 1
16.218 1
16.220 2
16.222 2
16.224 2
16.226 2
16.228 2
16.230 2
16.231 2
16.233 1
16.235 1
16.237 1
16.239 1
16.241 1
16.243 0
16.244 0
16.246 0
16.248 0
16.250 -0
16.252 -0
16.254 1
16.256 1
16.257 1
16.259 1
16.261 1
16.263 1
16.265 2
16.267 2
16.269 2
16.271 2
16.272 2
16.274 2
16.276 2
16.278 2
16.280 2
16.282 3
16.284 3
16.285 2
16.287 2
16.289 2
16.291 2
16.293 2
16.295 2
16.297 2
16.298 3
16.300 3
16.302 2
16.304 3
16.306 3
16.308 2
16.310 2
16.311 2
16.313 1
16.315 1
16.317 1
16.319 1
16.321 1
16.323 1
16.324 1
16.326 1
16.328 0
16.330 0
16.332 0
16.334 0
16.336 -0
16.337 0
16.339 0
16.341 -0
16.343 -1
16.345 -0
16.347 -0
16.349 0
16.350 0
16.352 1
16.354 1
16.356 1
16.358 1
16.360 1
16.362 2
16.363 1
16.365 2
16.367 2
16.369 1
16.371 1
16.373 1
16.375 1
16.377 2
16.378 2
16.380 1
16.382 2
16.384 2
16.386 1
16.388 1
16.390 1
16.391 1
16.393 1
16.395 1
16.397 1
16.399 1
16.401 2
16.403 2
16.404 3
16.406 3
16.408 2
16.410 3
16.412 3
16.414 3
16.416 3
16.417 4
16.419 3
16.421 3
16.423 3
16.425 3
16.427 4
16.429 4
16.430 4
16.432 4
16.434 4
16.436 3
16.438 3
16.440 3
16.442 2
16.444 2
16.445 3
16.447 2
16.449 2
16.451 1
16.453 1
16.455 1
16.457 1
16.458 1
16.460 1
16.462 0
16.464 -0
16.466 -0
16.468 -0
16.470 0
16.471 1
16.473 0
16.475 1
16.477 1
16.479 2
16.481 1
16.483 2
16.484 2
16.486 2
16.488 3
16.490 3
16.492 3
16.494 3
16.496 4
16.497 4
16.499 4
16.501 5
16.503 4
16.505 4
16.507 4
16.509 4
16.511 4
16.512 4
16.514 4
16.516 5
16.518 4
16.520 3
16.522 3
16.524 3
16.525 2
16.527 2
16.529 2
16.531 2
16.533 2
16.535 2
16.537 2
16.538 3
16.540 2
16.542 1
16.544 2
16.546 2
16.548 1
16.550 2
16.551 2
16.553 2
16.555 2
16.557 2
16.559 2
16.561 2
16.563 3
16.565 2
16.566 2
16.568 3
16.570 2
16.572 3
16.574 3
16.576 2
16.578 3
16.579 3
16.581 3
16.583 3
16.585 3
16.587 3
16.589 3
16.591 3
16.592 4
16.594 4
16.596 5
16.598 4
16.600 4
16.602 4
16.604 3
16.606 3
16.607 3
16.609 3
16.611 3
16.613 4
16.615 3
16.617 3
16.619 3
16.620 3
16.622 4
16.624 3
16.626 1
16.628 2
16.630 2
16.632 1
16.633 1
16.635 2
16.637 1
16.639 2
16.641 2
16.643 1
16.645 2
16.647 2
16.648 2
16.650 2
16.652 3
16.654 3
16.656 3
16.658 3
16.660 3
16.661 4
16.663 4
16.665 4
16.667 4
16.669 4
16.671 4
16.673 5
16.674 5
16.676 5
16.678 6
16.680 6
16.682 5
16.684 5
16.686 5
16.688 5
16.689 5
16.691 4
16.693 4
16.695 4
16.697 4
16.699 3
16.701 3
16.702 3
16.704 3
16.706 3
16.708 3
16.710 3
16.712 3
16.714 3
16.715 3
16.717 2
16.719 2
16.721 2
16.723 2
16.725 2
16.727 2
16.729 2
16.730 3
16.732 3
16.734 3
16.736 3
16.738 3
16.740 3
16.742 3
16.743 3
16.745 3
16.747 4
16.749 3
16.751 3
16.753 3
16.755 3
16.756 3
16.758 3
16.760 3
16.762 3
16.764 3
16.766 2
16.768 2
16.770 2
16.771 2
16.773 1
16.775 1
16.777 1
16.779 2
16.781 2
16.783 2
16.784 2
16.786 2
16.788 1
16.790 2
16.792 2
16.794 2
16.796 2
16.798 2
16.799 2
16.801 2
16.803 3
16.805 3
16.807 4
16.809 4
16.811 2
16.812 3
16.814 3
16.816 3
16.818 3
16.820 3
16.822 3
16.824 4
16.826 4
16.827 4
16.829 4
16.831 5
16.833 5
16.835 5
16.837 5
16.839 4
16.840 5
16.842 5
16.844 5
16.846 5
16.848 5
16.850 4
16.852 4
16.854 4
16.855 4
16.857 4
16.859 4
16.861 5
16.863 4
16.865 4
16.867 4
16.868 4
16.870 3
16.872 3
16.874 4
16.876 4
16.878 4
16.880 4
16.881 4
16.883 4
16.885 4
16.887 4
16.889 4
16.891 3
16.893 3
16.895 2
16.896 3
16.898 3
16.900 3
16.902 3
16.904 3
16.906 3
16.908 4
16.909 3
16.911 3
16.913 4
16.915 4
16.917 4
16.919 5
16.921 5
16.923 4
16.924 4
16.926 5
16.928 4
16.930 5
16.932 4
16.934 4
16.936 4
16.938 4
16.939 4
16.941 5
16.943 4
16.945 4
16.947 4
16.949 4
16.951 4
16.952 4
16.954 4
16.956 3
16.958 4
16.960 4
16.962 4
16.964 4
16.966 4
16.967 3
16.969 3
16.971 3
16.973 3
16.975 2
16.977 2
16.979 1
16.980 1
16.982 1
16.984 1
16.986 1
16.988 1
16.990 0
16.992 1
16.994 1
16.995 1
16.997 1
16.999 1
17.001 1
17.003 2
17.005 2
17.007 1
17.008 1
17.010 1
17.012 1
17.014 1
17.016 1
17.018 1
17.020 2
17.022 2
17.023 2
17.025 3
17.027 4
17.029 3
17.031 4
17.033 4
17.035 4
17.036 5
17.038 5
17.040 3
17.042 4
17.044 4
17.046 4
17.048 4
17.050 4
17.051 3
17.053 3
17.055 3
17.057 2
17.059 1
17.061 1
17.063 0
17.065 0
17.066 1
17.068 1
17.070 1
17.072 1
17.074 0
17.076 0
17.078 1
17.079 0
17.081 0
17.083 1
17.085 0
17.087 0
17.089 -0
17.091 -1
17.093 0
17.094 1
17.096 1
17.098 1
17.100 2
17.102 2
17.104 2
17.106 2
17.108 3
17.109 3
17.111 2
17.113 2
17.115 2
17.117 3
17.119 3
17.121 3
17.122 2
17.124 2
17.126 2
17.128 3
17.130 3
17.132 3
17.134 3
17.136 3
17.137 3
17.139 2
17.141 2
17.143 2
17.145 2
17.147 2
17.149 3
17.150 3
17.152 3
17.154 3
17.156 3
17.158 3
17.160 3
17.162 4
17.164 4
17.165 4
17.167 4
17.169 4
17.171 4
17.173 4
17.175 4
17.177 4
17.179 5
17.180 5
17.182 4
17.184 4
17.186 5
17.188 4
17.190 4
17.192 4
17.194 4
17.195 4
17.197 3
17.199 4
17.201 4
17.203 3
17.205 3
17.207 3
17.208 3
17.210 3
17.212 3
17.214 2
17.216 2
17.218 2
17.220 2
17.222 1
17.223 2
17.225 1
17.227 2
17.229 1
17.231 1
17.233 1
17.235 1
17.237 1
17.238 1
17.240 2
17.242 2
17.244 2
17.246 2
17.248 2
17.250 3
17.251 2
17.253 2
17.255 2
17.257 2
17.259 2
17.261 3
17.263 3
17.265 3
17.266 3
17.268 3
17.270 4
17.272 3
17.274 3
17.276 3
17.278 3
17.280 3
17.281 3
17.283 3
17.285 3
17.287 3
17.289 3
17.291 3
17.293 3
17.295 4
17.296 3
17.298 3
17.300 3
17.302 3
17.304 4
17.306 4
17.308 4
17.309 4
17.311 4
17.313 4
17.315 3
17.317 3
17.319 4
17.321 3
17.323 4
17.324 4
17.326 3
17.328 3
17.330 2
17.332 2
17.334 2
17.336 1
17.338 1
17.339 0
17.341 1
17.343 -1
17.345 -0
17.347 -0
17.349 -0
17.351 -0
17.353 -1
17.354 -1
17.356 -1
17.358 -1
17.360 -1
17.362 -0
17.364 -1
17.366 -1
17.368 -1
17.369 -1
17.371 -1
17.373 0
17.375 0
17.377 1
17.379 0
17.381 -0
17.383 -1
17.384 -1
17.386 -0
17.388 1
17.390 1
17.392 1
17.394 0
17.396 1
17.397 1
17.399 1
17.401 1
17.403 2
17.405 1
17.407 2
17.409 2
17.411 2
17.412 2
17.414 2
17.416 1
17.418 2
17.420 2
17.422 2
17.424 2
17.426 2
17.427 2
17.429 2
17.431 3
17.433 3
17.435 3
17.437 2
17.439 2
17.441 2
17.442 2
17.444 2
17.446 1
17.448 1
17.450 1
17.452 1
17.454 1
17.456 0
17.457 0
17.459 1
17.461 -0
17.463 -1
17.465 -2
17.467 -2
17.469 -1
17.471 -1
17.472 -0
17.474 -0
17.476 -1
17.478 -1
17.480 -1
17.482 -0
17.484 -1
17.486 0
17.487 0
17.489 1
17.491 1
17.493 1
17.495 1
17.497 2
17.499 1
17.501 1
17.502 1
17.504 2
17.506 2
17.508 2
17.510 2
17.512 2
17.514 2
17.516 2
17.517 2
17.519 2
17.521 2
17.523 2
17.525 2
17.527 2
17.529 2
17.530 2
17.532 3
17.534 2
17.536 2
17.538 2
17.540 2
17.542 2
17.544 3
17.545 3
17.547 3
17.549 3
17.551 3
17.553 4
17.555 4
17.557 4
17.559 4
17.560 4
17.562 4
17.564 5
17.566 5
17.568 5
17.570 6
17.572 6
17.574 5
17.575 5
17.577 5
17.579 5
17.581 5
17.583 4
17.585 3
17.587 3
17.589 2
17.590 2
17.592 2
17.594 2
17.596 1
17.598 1
17.600 2
17.602 1
17.604 1
17.605 0
17.607 -0
17.609 -0
17.611 -0
17.613 -0
17.615 -0
17.617 -1
17.619 -1
17.620 -1
17.622 -1
17.624 -1
17.626 0
17.628 1
17.630 0
17.632 1
17.634 2
17.635 2
17.637 2
17.639 2
17.641 2
17.643 3
17.645 3
17.647 3
17.649 4
17.650 4
17.652 5
17.654 5
17.656 5
17.658 5
17.660 5
17.662 5
17.664 4
17.665 4
17.667 4
17.669 3
17.671 4
17.673 4
17.675 4
17.677 4
17.679 4
17.681 4
17.682 4
17.684 4
17.686 4
17.688 4
17.690 4
17.692 3
17.694 3
17.696 3
17.697 3
17.699 3
17.701 3
17.703 3
17.705 3
17.707 3
17.709 3
17.711 3
17.712 3
17.714 2
17.716 3
17.718 3
17.720 2
17.722 2
17.724 2
17.726 3
17.727 3
17.729 3
17.731 3
17.733 4
17.735 4
17.737 3
17.739 4
17.741 4
17.742 4
17.744 4
17.746 5
17.748 5
17.750 5
17.752 5
17.754 5
17.756 5
17.757 6
17.759 6
17.761 6
17.763 6
17.765 6
17.767 6
17.769 6
17.771 5
17.772 6
17.774 5
17.776 5
17.778 4
17.780 4
17.782 4
17.784 4
17.786 4
17.787 3
17.789 3
17.791 3
17.793 3
17.795 3
17.797 3
17.799 3
17.801 3
17.802 3
17.804 3
17.806 3
17.808 3
17.810 3
17.812 3
17.814 3
17.816 2
17.818 3
17.819 3
17.821 2
17.823 2
17.825 2
17.827 1
17.829 2
17.831 1
17.833 2
17.834 2
17.836 1
17.838 1
17.840 1
17.842 1
17.844 1
17.846 1
17.848 1
17.849 1
17.851 1
17.853 1
17.855 2
17.857 2
17.859 1
17.861 1
17.863 1
17.864 1
17.866 0
17.868 1
17.870 1
17.872 0
17.874 1
17.876 2
17.878 1
17.879 2
17.881 2
17.883 2
17.885 3
17.887 3
17.889 2
17.891 2
17.893 2
17.895 2
17.896 1
17.898 1
17.900 1
17.902 2
17.904 2
17.906 1
17.908 1
17.910 1
17.911 1
17.913 1
17.915 1
17.917 1
17.919 1
17.921 1
17.923 0
17.925 2
17.926 1
17.928 1
17.930 2
17.932 2
17.934 2
17.936 3
17.938 3
17.940 3
17.941 3
17.943 3
17.945 3
17.947 3
17.949 3
17.951 3
17.953 3
17.955 3
17.957 3
17.958 3
17.960 4
17.962 2
17.964 2
17.966 2
17.968 2
17.970 2
17.972 2
17.973 2
17.975 2
17.977 2
17.979 1
17.981 1
17.983 1
17.985 1
17.987 2
17.988 2
17.990 2
17.992 2
17.994 2
17.996 2
17.998 2
18.000 2
18.002 1
18.003 1
18.005 0
18.007 1
18.009 1
18.011 1
18.013 1
18.015 2
18.017 2
18.019 2
18.020 3
18.022 3
18.024 2
18.026 3
18.028 3
18.030 3
18.032 3
18.034 3
18.035 2
18.037 2
18.039 2
18.041 1
18.043 2
18.045 1
18.047 1
18.049 1
18.050 2
18.052 2
18.054 2
18.056 2
18.058 2
18.060 2
18.062 3
18.064 2
18.066 2
18.067 3
18.069 4
18.071 4
18.073 4
18.075 4
18.077 4
18.079 4
18.081 3
18.082 3
18.084 3
18.086 2
18.088 2
18.090 2
18.092 1
18.094 2
18.096 2
18.098 2
18.099 2
18.101 3
18.103 3
18.105 2
18.107 3
18.109 2
18.111 3
18.113 2
18.114 2
18.116 2
18.118 1
18.120 2
18.122 2
18.124 2
18.126 2
18.128 2
18.129 3
18.131 3
18.133 3
18.135 3
18.137 3
18.139 4
18.141 4
18.143 4
18.145 4
18.146 4
18.148 4
18.150 4
18.152 3
18.154 3
18.156 3
18.158 3
18.160 2
18.161 2
18.163 2
18.165 2
18.167 2
18.169 2
18.171 0
18.173 1
18.175 1
18.177 1
18.178 1
18.180 2
18.182 1
18.184 2
18.186 2
18.188 2
18.190 2
18.192 2
18.193 2
18.195 2
18.197 2
18.199 1
18.201 1
18.203 1
18.205 1
18.207 1
18.209 1
18.210 1
18.212 1
18.214 1
18.216 1
18.218 1
18.220 1
18.222 1
18.224 2
18.225 2
18.227 1
18.229 1
18.231 1
18.233 1
18.235 1
18.237 1
18.239 0
18.241 0
18.242 1
18.244 1
18.246 1
18.248 2
18.250 1
18.252 1
18.254 1
18.256 1
18.257 2
18.259 2
18.261 2
18.263 2
18.265 2
18.267 1
18.269 2
18.271 2
18.273 2
18.274 2
18.276 2
18.278 1
18.280 2
18.282 1
18.284 1
18.286 1
18.288 1
18.289 1
18.291 1
18.293 1
18.295 1
18.297 1
18.299 2
18.301 1
18.303 1
18.305 2
18.306 1
18.308 1
18.310 0
18.312 0
18.314 -0
18.316 -0
18.318 -1
18.320 -1
18.322 -1
18.323 -2
18.325 -2
18.327 -2
18.329 -2
18.331 -1
18.333 -1
18.335 -1
18.337 -1
18.338 -1
18.340 -1
18.342 -1
18.344 -0
18.346 -1
18.348 -0
18.350 -0
18.352 -0
18.354 0
18.355 0
18.357 0
18.359 1
18.361 1
18.363 1
18.365 1
18.367 1
18.369 1
18.370 2
18.372 3
18.374 3
18.376 3
18.378 3
18.380 3
18.382 3
18.384 3
18.386 3
18.387 3
18.389 3
18.391 2
18.393 2
18.395 1
18.397 0
18.399 1
18.401 1
18.403 0
18.404 -0
18.406 -1
18.408 -1
18.410 -1
18.412 -1
18.414 -0
18.416 0
18.418 0
18.419 -0
18.421 -1
18.423 -0
18.425 -1
18.427 -1
18.429 -1
18.431 -1
18.433 -1
18.435 -1
18.436 -1
18.438 -1
18.440 -1
18.442 -1
18.444 0
18.446 1
18.448 0
18.450 0
18.452 1
18.453 1
18.455 1
18.457 2
18.459 1
18.461 1
18.463 1
18.465 1
18.467 2
18.468 1
18.470 1
18.472 2
18.474 2
18.476 2
18.478 1
18.480 2
18.482 1
18.484 2
18.485 3
18.487 3
18.489 3
18.491 3
18.493 3
18.495 3
18.497 3
18.499 2
18.501 3
18.502 2
18.504 2
18.506 2
18.508 2
18.510 1
18.512 2
18.514 1
18.516 2
18.518 2
18.519 3
18.521 2
18.523 2
18.525 3
18.527 3
18.529 3
18.531 3
18.533 2
18.534 2
18.536 2
18.538 1
18.540 1
18.542 1
18.544 1
18.546 1
18.548 1
18.550 1
18.551 0
18.553 0
18.555 0
18.557 1
18.559 1
18.561 1
18.563 1
18.565 1
18.567 1
18.568 1
18.570 1
18.572 1
18.574 1
18.576 0
18.578 0
18.580 1
18.582 1
18.584 0
18.585 1
18.587 1
18.589 1
18.591 2
18.593 3
18.595 2
18.597 2
18.599 3
18.601 3
18.602 3
18.604 3
18.606 3
18.608 3
18.610 3
18.612 3
18.614 3
18.616 4
18.617 3
18.619 3
18.621 3
18.623 3
18.625 2
18.627 2
18.629 2
18.631 2
18.633 2
18.634 2
18.636 2
18.638 2
18.640 2
18.642 3
18.644 3
18.646 2
18.648 2
18.650 2
18.651 2
18.653 2
18.655 2
18.657 2
18.659 2
18.661 2
18.663 2
18.665 3
18.667 3
18.668 2
18.670 2
18.672 2
18.674 2
18.676 2
18.678 2
18.680 2
18.682 2
18.684 2
18.685 2
18.687 2
18.689 1
18.691 1
18.693 1
18.695 1
18.697 1
18.699 2
18.701 1
18.702 0
18.704 0
18.706 0
18.708 -0
18.710 -0
18.712 0
18.714 0
18.716 0
18.718 0
18.719 0
18.721 1
18.723 1
18.725 1
18.727 1
18.729 2
18.731 1
18.733 2
18.735 2
18.736 2
18.738 2
18.740 2
18.742 2
18.744 2
18.746 1
18.748 0
18.750 0
18.752 1
18.753 1
18.755 1
18.757 0
18.759 0
18.761 1
18.763 1
18.765 2
18.767 2
18.769 2
18.770 1
18.772 2
18.774 3
18.776 2
18.778 3
18.780 3
18.782 3
18.784 3
18.786 3
18.787 3
18.789 3
18.791 3
18.793 3
18.795 4
18.797 4
18.799 4
18.801 3
18.803 4
18.804 3
18.806 3
18.808 4
18.810 3
18.812 4
18.814 4
18.816 3
18.818 3
18.820 4
18.821 4
18.823 3
18.825 3
18.827 3
18.829 3
18.831 3
18.833 2
18.835 2
18.837 3
18.838 2
18.840 3
18.842 3
18.844 2
18.846 3
18.848 3
18.850 3
18.852 3
18.854 3
18.855 2
18.857 3
18.859 3
18.861 3
18.863 2
18.865 2
18.867 2
18.869 2
18.871 1
18.872 1
18.874 2
18.876 2
18.878 1
18.880 1
18.882 1
18.884 1
18.886 1
18.888 1
18.889 1
18.891 1
18.893 1
18.895 1
18.897 1
18.899 1
18.901 1
18.903 1
18.905 2
18.906 2
18.908 2
18.910 1
18.912 1
18.914 1
18.916 1
18.918 1
18.920 0
18.922 0
18.923 0
18.925 0
18.927 1
18.929 -0
18.931 -0
18.933 -0
18.935 -1
18.937 -1
18.939 -1
18.941 -1
18.942 -1
18.944 -2
18.946 -2
18.948 -1
18.950 -1
18.952 -1
18.954 -1
18.956 -1
18.958 -1
18.959 -0
18.961 0
18.963 -0
18.965 0
18.967 1
18.969 1
18.971 0
18.973 0
18.975 -0
18.976 0
18.978 1
18.980 1
18.982 1
18.984 2
18.986 2
18.988 2
18.990 2
18.992 1
18.993 2
18.995 1
18.997 1
18.999 1
19.001 1
19.003 0
19.005 0
19.007 0
19.009 0
19.010 1
19.012 0
19.014 -0
19.016 0
19.018 0
19.020 1
19.022 1
19.024 1
19.026 1
19.028 1
19.029 1
19.031 0
19.033 1
19.035 1
19.037 1
19.039 1
19.041 2
19.043 2
19.045 2
19.046 2
19.048 2
19.050 2
19.052 2
19.054 2
19.056 2
19.058 2
19.060 3
19.062 4
19.063 4
19.065 4
19.067 4
19.069 5
19.071 4
19.073 4
19.075 4
19.077 4
19.079 4
19.081 5
19.082 4
19.084 4
19.086 4
19.088 3
19.090 3
19.092 3
19.094 2
19.096 2
19.098 2
19.099 1
19.101 2
19.103 2
19.105 1
19.107 1
19.109 1
19.111 0
19.113 0
19.115 0
19.116 -0
19.118 0
19.120 0
19.122 0
19.124 1
19.126 2
19.128 2
19.130 2
19.132 2
19.134 2
19.135 2
19.137 3
19.139 3
19.141 4
19.143 4
19.145 3
19.147 4
19.149 5
19.151 4
19.152 5
19.154 5
19.156 6
19.158 6
19.160 6
19.162 6
19.164 6
19.166 6
19.168 6
19.169 6
19.171 6
19.173 5
19.175 5
19.177 5
19.179 5
19.181 4
19.183 4
19.185 4
19.187 4
19.188 4
19.190 4
19.192 4
19.194 4
19.196 4
19.198 4
19.200 4
19.202 4
19.204 3
19.205 3
19.207 3
19.209 3
19.211 3
19.213 2
19.215 2
19.217 2
19.219 1
19.221 1
19.223 1
19.224 1
19.226 1
19.228 1
19.230 1
19.232 1
19.234 1
19.236 0
19.238 -0
19.240 0
19.241 -0
19.243 -1
19.245 -1
19.247 -1
19.249 -1
19.251 -1
19.253 -1
19.255 -1
19.257 -1
19.259 -0
19.260 -1
19.262 -1
19.264 -1
19.266 -0
19.268 -0
19.270 -0
19.272 0
19.274 1
19.276 1
19.277 1
19.279 0
19.281 0
19.283 -0
19.285 0
19.287 -1
19.289 -0
19.291 -0
19.293 -0
19.295 0
19.296 1
19.298 1
19.300 1
19.302 1
19.304 2
19.306 2
19.308 2
19.310 2
19.312 3
19.313 3
19.315 3
19.317 3
19.319 3
19.321 3
19.323 3
19.325 3
19.327 2
19.329 2
19.331 2
19.332 2
19.334 2
19.336 2
19.338 2
19.340 2
19.342 2
19.344 1
19.346 1
19.348 1
19.349 1
19.351 1
19.353 1
19.355 1
19.357 1
19.359 1
19.361 0
19.363 0
19.365 0
19.367 0
19.368 0
19.370 0
19.372 -0
19.374 -0
19.376 -0
19.378 -0
19.380 -0
19.382 0
19.384 -0
19.385 1
19.387 1
19.389 0
19.391 1
19.393 1
19.395 0
19.397 1
19.399 1
19.401 1
19.403 1
19.404 -0
19.406 -0
19.408 -0
19.410 -0
19.412 -1
19.414 -1
19.416 -1
19.418 -1
19.420 -1
19.422 -1
19.423 -2
19.425 -2
19.427 -1
19.429 -1
19.431 -1
19.433 -1
19.435 -1
19.437 -2
19.439 -1
19.440 -1
19.442 -1
19.444 -1
19.446 -2
19.448 -0
19.450 0
19.452 0
19.454 1
19.456 0
19.458 0
19.459 1
19.461 1
19.463 2
19.465 2
19.467 3
19.469 3
19.471 3
19.473 3
19.475 3
19.477 3
19.478 3
19.480 3
19.482 3
19.484 4
19.486 3
19.488 3
19.490 3
19.492 3
19.494 4
19.496 4
19.497 3
19.499 3
19.501 3
19.503 3
19.505 3
19.507 3
19.509 4
19.511 3
19.513 3
19.514 3
19.516 3
19.518 2
19.520 2
19.522 2
19.524 2
19.526 2
19.528 2
19.530 2
19.532 2
19.533 2
19.535 2
19.537 2
19.539 2
19.541 2
19.543 1
19.545 1
19.547 1
19.549 0
19.551 1
19.552 0
19.554 0
19.556 0
19.558 -0
19.560 -0
19.562 0
19.564 1
19.566 0
19.568 1
19.570 1
19.571 0
19.573 -0
19.575 0
19.577 0
19.579 0
19.581 0
19.583 0
19.585 0
19.587 0
19.589 0
19.590 1
19.592 1
19.594 -0
19.596 -0
19.598 -1
19.600 -1
19.602 -1
19.604 -1
19.606 -1
19.607 -1
19.609 -0
19.611 -0
19.613 -1
19.615 -1
19.617 -2
19.619 -2
19.621 -2
19.623 -3
19.625 -2
19.626 -3
19.628 -4
19.630 -3
19.632 -3
19.634 -3
19.636 -3
19.638 -2
19.640 -2
19.642 -1
19.644 -1
19.645 -0
19.647 1
19.649 1
19.651 1
19.653 1
19.655 1
19.657 1
19.659 1
19.661 1
19.663 2
19.664 2
19.666 2
19.668 2
19.670 2
19.672 2
19.674 2
19.676 2
19.678 2
19.680 2
19.682 2
19.683 2
19.685 2
19.687 2
19.689 2
19.691 3
19.693 3
19.695 3
19.697 3
19.699 3
19.701 2
19.702 2
19.704 1
19.706 2
19.708 1
19.710 1
19.712 1
19.714 -0
19.716 0
19.718 0
19.720 -0
19.721 -0
19.723 0
19.725 0
19.727 1
19.729 0
19.731 0
19.733 0
19.735 -0
19.737 -1
19.739 -1
19.740 -1
19.742 -1
19.744 -1
19.746 0
19.748 -0
19.750 0
19.752 0
19.754 -0
19.756 -0
19.758 -0
19.759 -0
19.761 0
19.763 0
19.765 -0
19.767 -0
19.769 0
19.771 0
19.773 1
19.775 1
19.777 1
19.778 2
19.780 2
19.782 2
19.784 1
19.786 1
19.788 1
19.790 1
19.792 1
19.794 1
19.796 0
19.797 0
19.799 -1
19.801 -1
19.803 -0
19.805 -1
19.807 0
19.809 -0
19.811 0
19.813 -0
19.815 -0
19.816 -0
19.818 0
19.820 1
19.822 0
19.824 0
19.826 0
19.828 1
19.830 1
19.832 1
19.834 1
19.836 1
19.837 2
19.839 1
19.841 1
19.843 1
19.845 1
19.847 2
19.849 2
19.851 2
19.853 2
19.855 2
19.856 3
19.858 3
19.860 3
19.862 3
19.864 3
19.866 4
19.868 4
19.870 4
19.872 3
19.874 3
19.875 4
19.877 4
19.879 3
19.881 3
19.883 3
19.885 3
19.887 3
19.889 3
19.891 3
19.893 4
19.894 4
19.896 4
19.898 5
19.900 5
19.902 5
19.904 5
19.906 5
19.908 5
19.910 5
19.912 4
19.913 4
19.915 4
19.917 4
19.919 4
19.921 4
19.923 4
19.925 3
19.927 3
19.929 3
19.931 3
19.933 3
19.934 2
19.936 2
19.938 2
19.940 2
19.942 1
19.944 1
19.946 0
19.948 0
19.950 0
19.952 -0
19.953 -1
19.955 -1
19.957 -1
19.959 -2
19.961 -2
19.963 -2
19.965 -3
19.967 -2
19.969 -2
19.971 -2
19.972 -1
19.974 -2
19.976 -2
19.978 -1
19.980 -0
19.982 -0
19.984 0
19.986 -0
19.988 -1
19.990 0
19.992 1
19.993 1
19.995 2
19.997 2
19.999 2
20.001 2
20.003 2
20.005 3
20.007 3
20.009 4
20.011 4
20.012 5
20.014 5
20.016 5
20.018 6
20.020 6
20.022 6
20.024 6
20.026 7
20.028 7
20.030 7
20.031 7
20.033 7
20.035 7
20.037 7
20.039 7
20.041 7
20.043 6
20.045 6
20.047 6
20.049 6
20.051 5
20.052 5
20.054 5
20.056 4
20.058 3
20.060 3
20.062 2
20.064 2
20.066 2
20.068 1
20.070 1
20.071 1
20.073 0
20.075 1
20.077 1
20.079 0
20.081 0
20.083 0
20.085 -1
20.087 -1
20.089 -1
20.091 -1
20.092 -1
20.094 -1
20.096 -1
20.098 -0
20.100 0
20.102 -0
20.104 0
20.106 0
20.108 0
20.110 1
20.111 1
20.113 1
20.115 2
20.117 2
20.119 2
20.121 2
20.123 2
20.125 2
20.127 2
20.129 2
20.130 2
20.132 2
20.134 3
20.136 3
20.138 2
20.140 3
20.142 2
20.144 2
20.146 2
20.148 2
20.150 3
20.151 3
20.153 2
20.155 3
20.157 3
20.159 2
20.161 3
20.163 3
20.165 2
20.167 2
20.169 1
20.171 2
20.172 2
20.174 2
20.176 1
20.178 1
20.180 1
20.182 1
20.184 1
20.186 1
20.188 1
20.190 1
20.191 1
20.193 1
20.195 1
20.197 2
20.199 1
20.201 1
20.203 1
20.205 1
20.207 2
20.209 2
20.211 1
20.212 2
20.214 2
20.216 3
20.218 3
20.220 2
20.222 3
20.224 2
20.226 2
20.228 2
20.230 2
20.231 3
20.233 2
20.235 3
20.237 2
20.239 3
20.241 3
20.243 3
20.245 3
20.247 3
20.249 2
20.251 2
20.252 1
20.254 1
20.256 1
20.258 2
20.260 1
20.262 0
20.264 1
20.266 0
20.268 0
20.270 0
20.272 0
20.273 0
20.275 1
20.277 1
20.279 1
20.281 1
20.283 1
20.285 1
20.287 1
20.289 1
20.291 1
20.292 1
20.294 1
20.296 1
20.298 1
20.300 2
20.302 2
20.304 2
20.306 2
20.308 2
20.310 2
20.312 3
20.313 2
20.315 3
20.317 3
20.319 3
20.321 3
20.323 3
20.325 3
20.327 3
20.329 3
20.331 3
20.333 2
20.334 2
20.336 2
20.338 2
20.340 1
20.342 1
20.344 2
20.346 2
20.348 1
20.350 0
20.352 0
20.354 -0
20.355 0
20.357 1
20.359 1
20.361 1
20.363 1
20.365 1
20.367 1
20.369 1
20.371 0
20.373 1
20.375 1
20.376 0
20.378 1
20.380 2
20.382 2
20.384 3
20.386 3
20.388 2
20.390 2
20.392 2
20.394 2
20.395 3
20.397 3
20.399 3
20.401 3
20.403 4
20.405 4
20.407 4
20.409 4
20.411 5
20.413 5
20.415 5
20.416 4
20.418 4
20.420 4
20.422 3
20.424 3
20.426 3
20.428 3
20.430 2
20.432 2
20.434 2
20.436 1
20.437 1
20.439 1
20.441 1
20.443 1
20.445 1
20.447 1
20.449 2
20.451 1
20.453 2
20.455 2
20.457 2
20.458 2
20.460 2
20.462 1
20.464 2
20.466 2
20.468 1
20.470 1
20.472 1
20.474 0
20.476 0
20.478 0
20.479 0
20.481 0
20.483 1
20.485 0
20.487 0
20.489 0
20.491 -0
20.493 -0
20.495 -0
20.497 -0
20.499 0
20.500 -1
20.502 -0
20.504 -1
20.506 -0
20.508 -1
20.510 -1
20.512 -1
20.514 -1
20.516 -1
20.518 -1
20.520 -1
20.521 -1
20.523 -1
20.525 -1
20.527 0
20.529 0
20.531 -0
20.533 0
20.535 0
20.537 -0
20.539 0
20.541 1
20.542 0
20.544 -0
20.546 -0
20.548 -0
20.550 0
20.552 1
20.554 1
20.556 1
20.558 1
20.560 1
20.562 1
20.563 1
20.565 1
20.567 1
20.569 2
20.571 2
20.573 1
20.575 1
20.577 2
20.579 2
20.581 3
20.583 3
20.585 3
20.586 3
20.588 2
20.590 3
20.592 2
20.594 2
20.596 2
20.598 2
20.600 2
20.602 2
20.604 2
20.606 2
20.607 2
20.609 2
20.611 2
20.613 2
20.615 1
20.617 -0
20.619 -0
20.621 -1
20.623 -0
20.625 -0
20.627 -1
20.628 -1
20.630 -1
20.632 -0
20.634 0
20.636 1
20.638 1
20.640 1
20.642 1
20.644 1
20.646 1
20.648 0
20.649 1
20.651 1
20.653 2
20.655 2
20.657 2
20.659 2
20.661 2
20.663 2
20.665 2
20.667 2
20.669 2
20.670 2
20.672 2
20.674 1
20.676 2
20.678 2
20.680 1
20.682 1
20.684 1
20.686 2
20.688 2
20.690 2
20.692 2
20.693 1
20.695 1
20.697 1
20.699 1
20.701 0
20.703 -0
20.705 0
20.707 0
20.709 0
20.711 1
20.713 1
20.714 0
20.716 1
20.718 1
20.720 1
20.722 1
20.724 1
20.726 1
20.728 1
20.730 1
20.732 1
20.734 2
20.735 2
20.737 2
20.739 2
20.741 2
20.743 2
20.745 2
20.747 2
20.749 2
20.751 3
20.753 2
20.755 2
20.757 3
20.758 3
20.760 2
20.762 2
20.764 2
20.766 2
20.768 2
20.770 2
20.772 2
20.774 2
20.776 2
20.778 1
20.779 1
20.781 1
20.783 1
20.785 1
20.787 0
20.789 -0
20.791 0
20.793 0
20.795 -0
20.797 -0
20.799 -0
20.800 -0
20.802 -0
20.804 -0
20.806 -0
20.808 1
20.810 0
20.812 -1
20.814 -1
20.816 -1
20.818 -1
20.820 -1
20.822 -1
20.823 -1
20.825 -1
20.827 -0
20.829 -1
20.831 -0
20.833 0
20.835 0
20.837 1
20.839 1
20.841 1
20.843 1
20.844 1
20.846 1
20.848 1
20.850 1
20.852 1
20.854 1
20.856 2
20.858 1
20.860 1
20.862 2
20.864 1
20.866 1
20.867 2
20.869 2
20.871 2
20.873 2
20.875 2
20.877 2
20.879 2
20.881 2
20.883 2
20.885 2
20.887 2
20.889 2
20.890 2
20.892 2
20.894 2
20.896 2
20.898 1
20.900 1
20.902 2
20.904 2
20.906 2
20.908 2
20.910 2
20.911 3
20.913 3
20.915 2
20.917 2
20.919 3
20.921 3
20.923 3
20.925 2
20.927 3
20.929 3
20.931 2
20.933 2
20.934 2
20.936 1
20.938 1
20.940 1
20.942 1
20.944 1
20.946 0
20.948 0
20.950 1
20.952 1
20.954 1
20.956 0
20.957 0
20.959 -0
20.961 -0
20.963 -0
20.965 -0
20.967 -1
20.969 -1
20.971 -1
20.973 -1
20.975 -1
20.977 -0
20.978 -0
20.980 0
20.982 1
20.984 1
20.986 1
20.988 1
20.990 1
20.992 1
20.994 1
20.996 1
20.998 1
21.000 1
21.001 1
21.003 1
21.005 1
21.007 2
21.009 2
21.011 1
21.013 2
21.015 2
21.017 2
21.019 2
21.021 1
21.023 1
21.024 1
21.026 1
21.028 1
21.030 1
21.032 1
21.034 1
21.036 1
21.038 1
21.040 1
21.042 0
21.044 1
21.046 1
21.047 -0
21.049 -0
21.051 -1
21.053 -1
21.055 -0
21.057 -0
21.059 -0
21.061 -0
21.063 0
21.065 0
21.067 -0
21.069 0
21.070 1
21.072 0
21.074 -0
21.076 -1
21.078 -1
21.080 -1
21.082 -1
21.084 0
21.086 1
21.088 1
21.090 1
21.091 1
21.093 1
21.095 2
21.097 2
21.099 2
21.101 3
21.103 3
21.105 2
21.107 2
21.109 3
21.111 3
21.113 3
21.114 3
21.116 3
21.118 3
21.120 4
21.122 4
21.124 5
21.126 5
21.128 4
21.130 4
21.132 4
21.134 3
21.136 3
21.137 3
21.139 2
21.141 2
21.143 2
21.145 2
21.147 2
21.149 1
21.151 1
21.153 0
21.155 0
21.157 1
21.159 0
21.160 -0
21.162 -0
21.164 -0
21.166 0
21.168 0
21.170 0
21.172 0
21.174 -0
21.176 -1
21.178 -1
21.180 -0
21.182 -0
21.183 0
21.185 -0
21.187 0
21.189 1
21.191 1
21.193 1
21.195 2
21.197 1
21.199 1
21.201 2
21.203 2
21.205 3
21.207 3
21.208 3
21.210 3
21.212 3
21.214 2
21.216 2
21.218 2
21.220 2
21.222 2
21.224 3
21.226 2
21.228 2
21.230 2
21.231 2
21.233 1
21.235 2
21.237 1
21.239 1
21.241 2
21.243 1
21.245 2
21.247 1
21.249 1
21.251 2
21.253 1
21.254 1
21.256 1
21.258 1
21.260 1
21.262 1
21.264 0
21.266 0
21.268 1
21.270 1
21.272 1
21.274 1
21.276 2
21.277 1
21.279 2
21.281 1
21.283 1
21.285 1
21.287 1
21.289 1
21.291 1
21.293 1
21.295 0
21.297 1
21.299 1
21.300 1
21.302 1
21.304 1
21.306 1
21.308 2
21.310 2
21.312 2
21.314 2
21.316 2
21.318 1
21.320 1
21.322 1
21.324 2
21.325 2
21.327 2
21.329 1
21.331 2
21.333 2
21.335 2
21.337 2
21.339 2
21.341 2
21.343 2
21.345 3
21.347 3
21.348 2
21.350 2
21.352 2
21.354 2
21.356 3
21.358 2
21.360 3
21.362 3
21.364 2
21.366 2
21.368 2
21.370 2
21.371 2
21.373 3
21.375 2
21.377 2
21.379 2
21.381 2
21.383 2
21.385 2
21.387 2
21.389 2
21.391 2
21.393 2
21.395 2
21.396 3
21.398 2
21.400 2
21.402 2
21.404 2
21.406 2
21.408 3
21.410 2
21.412 2
21.414 2
21.416 1
21.418 2
21.419 2
21.421 2
21.423 2
21.425 2
21.427 2
21.429 3
21.431 2
21.433 2
21.435 1
21.437 1
21.439 0
21.441 1
21.443 1
21.444 0
21.446 1
21.448 1
21.450 1
21.452 1
21.454 1
21.456 1
21.458 1
21.460 2
21.462 1
21.464 1
21.466 1
21.467 2
21.469 2
21.471 2
21.473 2
21.475 1
21.477 2
21.479 2
21.481 2
21.483 3
21.485 3
21.487 3
21.489 3
21.491 3
21.492 4
21.494 4
21.496 4
21.498 4
21.500 4
21.502 4
21.504 4
21.506 4
21.508 4
21.510 3
21.512 3
21.514 3
21.516 2
21.517 2
21.519 2
21.521 2
21.523 2
21.525 2
21.527 2
21.529 3
21.531 3
21.533 4
21.535 4
21.537 3
21.539 3
21.540 3
21.542 3
21.544 3
21.546 3
21.548 2
21.550 1
21.552 1
21.554 1
21.556 1
21.558 1
21.560 0
21.562 1
21.564 1
21.565 1
21.567 1
21.569 2
21.571 2
21.573 3
21.575 3
21.577 2
21.579 2
21.581 2
21.583 1
21.585 1
21.587 -0
21.589 -1
21.590 -1
21.592 -1
21.594 -1
21.596 -1
21.598 -0
21.600 0
21.602 1
21.604 2
21.606 3
21.608 3
21.610 3
21.612 4
21.614 4
21.615 4
21.617 3
21.619 3
21.621 2
21.623 2
21.625 2
21.627 2
21.629 2
21.631 2
21.633 3
21.635 3
21.637 3
21.639 3
21.640 3
21.642 4
21.644 5
21.646 4
21.648 5
21.650 5
21.652 4
21.654 5
21.656 5
21.658 5
21.660 5
21.662 4
21.664 4
21.665 4
21.667 4
21.669 3
21.671 3
21.673 3
21.675 2
21.677 3
21.679 3
21.681 3
21.683 4
21.685 4
21.687 4
21.688 4
21.690 4
21.692 3
21.694 3
21.696 3
21.698 2
21.700 1
21.702 0
21.704 -1
21.706 -0
21.708 -1
21.710 -1
21.712 -1
21.714 -0
21.715 -0
21.717 0
21.719 1
21.721 0
21.723 0
21.725 0
21.727 -0
21.729 1
21.731 0
21.733 -0
21.735 0
21.737 0
21.739 -0
21.740 -0
21.742 -0
21.744 -1
21.746 -0
21.748 -1
21.750 -1
21.752 -1
21.754 -0
21.756 -0
21.758 0
21.760 0
21.762 0
21.764 1
21.765 2
21.767 1
21.769 2
21.771 2
21.773 2
21.775 2
21.777 2
21.779 1
21.781 1
21.783 1
21.785 0
21.787 -0
21.789 -0
21.790 -1
21.792 -0
21.794 0
21.796 0
21.798 1
21.800 1
21.802 1
21.804 2
21.806 2
21.808 2
21.810 2
21.812 2
21.814 2
21.815 2
21.817 2
21.819 2
21.821 2
21.823 3
21.825 3
21.827 3
21.829 3
21.831 2
21.833 3
21.835 3
21.837 3
21.839 4
21.840 4
21.842 5
21.844 5
21.846 6
21.848 5
21.850 6
21.852 6
21.854 5
21.856 5
21.858 4
21.860 3
21.862 3
21.864 2
21.866 1
21.867 1
21.869 1
21.871 0
21.873 -0
21.875 -0
21.877 -0
21.879 0
21.881 0
21.883 -0
21.885 -0
21.887 0
21.889 0
21.891 1
21.892 1
21.894 1
21.896 0
21.898 -0
21.900 -1
21.902 -1
21.904 -1
21.906 -1
21.908 1
21.910 1
21.912 1
21.914 1
21.916 1
21.918 1
21.919 1
21.921 2
21.923 2
21.925 3
21.927 3
21.929 3
21.931 3
21.933 3
21.935 3
21.937 3
21.939 3
21.941 2
21.943 3
21.944 2
21.946 2
21.948 2
21.950 1
21.952 1
21.954 1
21.956 1
21.958 -0
21.960 0
21.962 0
21.964 0
21.966 0
21.968 -0
21.970 -1
21.971 -0
21.973 0
21.975 0
21.977 -0
21.979 -0
21.981 -1
21.983 -1
21.985 -1
21.987 -2
21.989 -1
21.991 -1
21.993 -2
21.995 -2
21.996 -2
21.998 -2
22.000 -2
22.002 -2
22.004 -1
22.006 -1
22.008 -0
22.010 0
22.012 1
22.014 1
22.016 0
22.018 0
22.020 1
22.022 1
22.023 1
22.025 2
22.027 1
22.029 1
22.031 2
22.033 1
22.035 1
22.037 0
22.039 0
22.041 0
22.043 1
22.045 1
22.047 1
22.049 2
22.050 1
22.052 2
22.054 2
22.056 2
22.058 3
22.060 3
22.062 3
22.064 3
22.066 4
22.068 3
22.070 3
22.072 3
22.074 3
22.075 3
22.077 3
22.079 2
22.081 3
22.083 4
22.085 4
22.087 4
22.089 4
22.091 5
22.093 4
22.095 4
22.097 4
22.099 4
22.101 4
22.102 4
22.104 4
22.106 4
22.108 4
22.110 4
22.112 4
22.114 3
22.116 2
22.118 3
22.120 2
22.122 2
22.124 2
22.126 2
22.128 2
22.129 3
22.131 3
22.133 2
22.135 2
22.137 2
22.139 3
22.141 3
22.143 3
22.145 3
22.147 3
22.149 3
22.151 2
22.153 2
22.155 2
22.156 2
22.158 2
22.160 1
22.162 2
22.164 2
22.166 1
22.168 1
22.170 2
22.172 1
22.174 1
22.176 1
22.178 1
22.180 2
22.182 1
22.183 1
22.185 2
22.187 3
22.189 2
22.191 3
22.193 2
22.195 2
22.197 2
22.199 2
22.201 1
22.203 1
22.205 2
22.207 2
22.209 2
22.210 2
22.212 2
22.214 2
22.216 2
22.218 2
22.220 2
22.222 2
22.224 2
22.226 3
22.228 3
22.230 1
22.232 2
22.234 2
22.236 1
22.237 1
22.239 1
22.241 1
22.243 1
22.245 1
22.247 1
22.249 1
22.251 2
22.253 1
22.255 1
22.257 2
22.259 1
22.261 2
22.263 2
22.265 2
22.266 2
22.268 2
22.270 2
22.272 2
22.274 2
22.276 2
22.278 2
22.280 2
22.282 2
22.284 2
22.286 2
22.288 2
22.290 2
22.292 3
22.293 3
22.295 3
22.297 3
22.299 3
22.301 3
22.303 3
22.305 3
22.307 2
22.309 2
22.311 2
22.313 2
22.315 2
22.317 1
22.319 2
22.320 2
22.322 2
22.324 2
22.326 3
22.328 2
22.330 3
22.332 3
22.334 3
22.336 4
22.338 4
22.340 4
22.342 4
22.344 4
22.346 4
22.348 3
22.349 3
22.351 3
22.353 3
22.355 3
22.357 3
22.359 3
22.361 3
22.363 3
22.365 3
22.367 2
22.369 2
22.371 2
22.373 2
22.375 3
22.376 3
22.378 3
22.380 3
22.382 3
22.384 3
22.386 3
22.388 3
22.390 2
22.392 2
22.394 2
22.396 2
22.398 2
22.400 2
22.402 2
22.404 2
22.405 2
22.407 3
22.409 2
22.411 3
22.413 3
22.415 3
22.417 4
22.419 4
22.421 4
22.423 4
22.425 4
22.427 3
22.429 3
22.431 2
22.432 0
22.434 0
22.436 0
22.438 0
22.440 0
22.442 1
22.444 1
22.446 1
22.448 2
22.450 2
22.452 3
22.454 2
22.456 2
22.458 2
22.460 1
22.461 1
22.463 1
22.465 -1
22.467 -1
22.469 -1
22.471 -0
22.473 -1
22.475 -0
22.477 -0
22.479 0
22.481 1
22.483 2
22.485 2
22.487 2
22.489 3
22.490 2
22.492 2
22.494 1
22.496 0
22.498 0
22.500 -1
22.502 -2
22.504 -3
22.506 -3
22.508 -3
22.510 -3
22.512 -2
22.514 -1
22.516 -1
22.518 0
22.519 1
22.521 2
22.523 4
22.525 4
22.527 5
22.529 5
22.531 4
22.533 4
22.535 4
22.537 3
22.539 3
22.541 2
22.543 2
22.545 2
22.546 3
22.548 3
22.550 4
22.552 5
22.554 6
22.556 8
22.558 8
22.560 9
22.562 9
22.564 9
22.566 8
22.568 8
22.570 7
22.572 5
22.574 4
22.575 3
22.577 2
22.579 2
22.581 2
22.583 1
22.585 1
22.587 2
22.589 2
22.591 3
22.593 4
22.595 5
22.597 6
22.599 7
22.601 7
22.603 7
22.604 7
22.606 7
22.608 7
22.610 7
22.612 5
22.614 6
22.616 6
22.618 5
22.620 5
22.622 6
22.624 5
22.626 5
22.628 6
22.630 6
22.632 7
22.634 8
22.635 7
22.637 7
22.639 7
22.641 6
22.643 6
22.645 5
22.647 4
22.649 4
22.651 4
22.653 3
22.655 2
22.657 2
22.659 2
22.661 2
22.663 2
22.664 2
22.666 2
22.668 2
22.670 2
22.672 3
22.674 4
22.676 5
22.678 5
22.680 6
22.682 6
22.684 6
22.686 7
22.688 6
22.690 7
22.692 7
22.693 6
22.695 6
22.697 6
22.699 5
22.701 5
22.703 6
22.705 5
22.707 5
22.709 5
22.711 5
22.713 4
22.715 5
22.717 5
22.719 5
22.721 5
22.722 4
22.724 4
22.726 4
22.728 4
22.730 4
22.732 3
22.734 2
22.736 2
22.738 2
22.740 1
22.742 1
22.744 2
22.746 1
22.748 2
22.750 2
22.752 2
22.753 3
22.755 4
22.757 4
22.759 6
22.761 7
22.763 7
22.765 7
22.767 7
22.769 7
22.771 7
22.773 5
22.775 4
22.777 4
22.779 3
22.781 3
22.782 3
22.784 3
22.786 3
22.788 4
22.790 5
22.792 5
22.794 5
22.796 5
22.798 5
22.800 5
22.802 5
22.804 5
22.806 5
22.808 4
22.810 3
22.812 3
22.813 3
22.815 2
22.817 2
22.819 3
22.821 2
22.823 3
22.825 4
22.827 4
22.829 6
22.831 7
22.833 6
22.835 7
22.837 7
22.839 7
22.841 7
22.843 7
22.844 6
22.846 6
22.848 6
22.850 5
22.852 5
22.854 4
22.856 3
22.858 4
22.860 3
22.862 3
22.864 3
22.866 3
22.868 3
22.870 3
22.872 3
22.874 2
22.875 2
22.877 1
22.879 1
22.881 -1
22.883 -1
22.885 -1
22.887 -1
22.889 -1
22.891 -1
22.893 -1
22.895 -1
22.897 -2
22.899 -1
22.901 -1
22.903 -0
22.904 0
22.906 0
22.908 1
22.910 1
22.912 1
22.914 1
22.916 1
22.918 2
22.920 1
22.922 1
22.924 1
22.926 0
22.928 1
22.930 1
22.932 1
22.934 1
22.935 1
22.937 1
22.939 1
22.941 1
22.943 2
22.945 2
22.947 2
22.949 2
22.951 2
22.953 2
22.955 2
22.957 2
22.959 2
22.961 2
22.963 2
22.965 3
22.966 3
22.968 3
22.970 3
22.972 3
22.974 4
22.976 4
22.978 4
22.980 4
22.982 3
22.984 3
22.986 3
22.988 2
22.990 2
22.992 3
22.994 2
22.996 2
22.998 2
22.999 2
23.001 2
23.003 3
23.005 3
23.007 2
23.009 2
23.011 1
23.013 1
23.015 0
23.017 0
23.019 -0
23.021 -0
23.023 -0
23.025 -1
23.027 -0
23.029 0
23.030 1
23.032 1
23.034 1
23.036 1
23.038 1
23.040 2
23.042 2
23.044 3
23.046 3
23.048 4
23.050 4
23.052 5
23.054 5
23.056 5
23.058 5
23.060 5
23.061 5
23.063 5
23.065 5
23.067 6
23.069 5
23.071 5
23.073 6
23.075 5
23.077 5
23.079 6
23.081 5
23.083 5
23.085 5
23.087 5
23.089 4
23.091 4
23.093 4
23.094 3
23.096 2
23.098 1
23.100 1
23.102 1
23.104 0
23.106 -0
23.108 0
23.110 0
23.112 -0
23.114 0
23.116 0
23.118 0
23.120 1
23.122 1
23.124 1
23.125 1
23.127 1
23.129 2
23.131 2
23.133 2
23.135 2
23.137 2
23.139 2
23.141 1
23.143 2
23.145 1
23.147 1
23.149 1
23.151 2
23.153 2
23.155 2
23.157 2
23.158 1
23.160 1
23.162 1
23.164 1
23.166 1
23.168 1
23.170 1
23.172 1
23.174 1
23.176 1
23.178 1
23.180 1
23.182 0
23.184 1
23.186 1
23.188 0
23.190 1
23.191 0
23.193 0
23.195 0
23.197 0
23.199 0
23.201 0
23.203 0
23.205 0
23.207 1
23.209 2
23.211 2
23.213 2
23.215 2
23.217 3
23.219 3
23.221 3
23.222 3
23.224 3
23.226 2
23.228 2
23.230 2
23.232 2
23.234 1
23.236 2
23.238 2
23.240 2
23.242 2
23.244 2
23.246 2
23.248 2
23.250 2
23.252 2
23.254 2
23.255 3
23.257 2
23.259 2
23.261 2
23.263 2
23.265 2
23.267 2
23.269 1
23.271 2
23.273 2
23.275 1
23.277 0
23.279 1
23.281 1
23.283 1
23.285 1
23.287 1
23.288 1
23.290 2
23.292 2
23.294 2
23.296 3
23.298 3
23.300 3
23.302 3
23.304 3
23.306 2
23.308 2
23.310 1
23.312 1
23.314 0
23.316 -0
23.318 -0
23.320 0
23.322 0
23.323 1
23.325 1
23.327 1
23.329 1
23.331 2
23.333 2
23.335 2
23.337 2
23.339 2
23.341 2
23.343 2
23.345 2
23.347 3
23.349 2
23.351 2
23.353 3
23.355 3
23.356 3
23.358 3
23.360 3
23.362 2
23.364 3
23.366 3
23.368 3
23.370 4
23.372 3
23.374 3
23.376 3
23.378 3
23.380 3
23.382 2
23.384 3
23.386 3
23.388 2
23.389 2
23.391 1
23.393 1
23.395 1
23.397 1
23.399 1
23.401 2
23.403 2
23.405 2
23.407 3
23.409 3
23.411 3
23.413 3
23.415 3
23.417 3
23.419 3
23.421 3
23.423 3
23.424 3
23.426 3
23.428 3
23.430 3
23.432 3
23.434 3
23.436 3
23.438 2
23.440 3
23.442 3
23.444 3
23.446 3
23.448 3
23.450 3
23.452 3
23.454 3
23.456 3
23.458 2
23.459 2
23.461 1
23.463 1
23.465 1
23.467 1
23.469 1
23.471 0
23.473 0
23.475 1
23.477 0
23.479 0
23.481 1
23.483 1
23.485 1
23.487 1
23.489 2
23.491 2
23.492 2
23.494 1
23.496 1
23.498 2
23.500 1
23.502 0
23.504 -0
23.506 0
23.508 -0
23.510 0
23.512 1
23.514 0
23.516 -0
23.518 0
23.520 0
23.522 0
23.524 0
23.526 0
23.527 0
23.529 1
23.531 1
23.533 1
23.535 2
23.537 2
23.539 2
23.541 2
23.543 1
23.545 1
23.547 1
23.549 1
23.551 1
23.553 2
23.555 2
23.557 2
23.559 2
23.561 2
23.562 3
23.564 3
23.566 3
23.568 3
23.570 4
23.572 4
23.574 5
23.576 5
23.578 5
23.580 5
23.582 4
23.584 4
23.586 4
23.588 4
23.590 3
23.592 3
23.594 3
23.596 3
23.598 3
23.599 3
23.601 2
23.603 2
23.605 2
23.607 2
23.609 2
23.611 2
23.613 1
23.615 2
23.617 1
23.619 1
23.621 1
23.623 1
23.625 1
23.627 1
23.629 1
23.631 -0
23.633 -0
23.634 0
23.636 1
23.638 2
23.640 2
23.642 2
23.644 2
23.646 2
23.648 2
23.650 3
23.652 3
23.654 3
23.656 3
23.658 4
23.660 4
23.662 4
23.664 4
23.666 4
23.668 4
23.669 3
23.671 3
23.673 3
23.675 3
23.677 3
23.679 3
23.681 2
23.683 2
23.685 2
23.687 2
23.689 1
23.691 1
23.693 1
23.695 1
23.697 1
23.699 0
23.701 -0
23.703 -0
23.705 0
23.706 -1
23.708 -1
23.710 -0
23.712 0
23.714 0
23.716 -0
23.718 -1
23.720 -1
23.722 -0
23.724 -1
23.726 -0
23.728 0
23.730 0
23.732 0
23.734 1
23.736 1
23.738 2
23.740 2
23.742 2
23.743 2
23.745 3
23.747 3
23.749 3
23.751 3
23.753 3
23.755 2
23.757 2
23.759 2
23.761 2
23.763 2
23.765 2
23.767 2
23.769 2
23.771 1
23.773 2
23.775 2
23.777 2
23.779 2
23.780 2
23.782 2
23.784 2
23.786 3
23.788 3
23.790 3
23.792 3
23.794 2
23.796 2
23.798 2
23.800 1
23.802 1
23.804 1
23.806 1
23.808 0
23.810 1
23.812 0
23.814 1
23.816 1
23.817 1
23.819 1
23.821 1
23.823 0
23.825 0
23.827 0
23.829 0
23.831 1
23.833 1
23.835 1
23.837 -0
23.839 -0
23.841 -0
23.843 -0
23.845 -0
23.847 -0
23.849 0
23.851 0
23.853 0
23.854 0
23.856 0
23.858 0
23.860 0
23.862 1
23.864 1
23.866 2
23.868 3
23.870 3
23.872 4
23.874 4
23.876 4
23.878 3
23.880 4
23.882 4
23.884 4
23.886 5
23.888 5
23.890 5
23.891 5
23.893 5
23.895 5
23.897 5
23.899 5
23.901 5
23.903 6
23.905 5
23.907 5
23.909 5
23.911 4
23.913 4
23.915 4
23.917 4
23.919 3
23.921 2
23.923 1
23.925 1
23.927 1
23.929 0
23.930 0
23.932 0
23.934 -0
23.936 0
23.938 0
23.940 1
23.942 1
23.944 2
23.946 2
23.948 3
23.950 3
23.952 3
23.954 4
23.956 4
23.958 4
23.960 5
23.962 4
23.964 4
23.966 5
23.967 5
23.969 6
23.971 6
23.973 5
23.975 5
23.977 5
23.979 5
23.981 5
23.983 5
23.985 5
23.987 6
23.989 5
23.991 6
23.993 6
23.995 5
23.997 4
23.999 3
24.001 3
24.003 3
24.005 2
24.006 2
24.008 1
24.010 0
24.012 1
24.014 1
24.016 0
24.018 1
24.020 1
24.022 1
24.024 2
24.026 2
24.028 2
24.030 3
24.032 2
24.034 2
24.036 3
24.038 3
24.040 2
24.042 2
24.044 2
24.045 2
24.047 2
24.049 2
24.051 1
24.053 2
24.055 2
24.057 1
24.059 2
24.061 1
24.063 1
24.065 1
24.067 2
24.069 2
24.071 3
24.073 3
24.075 3
24.077 3
24.079 3
24.081 3
24.083 3
24.084 3
24.086 2
24.088 3
24.090 3
24.092 3
24.094 3
24.096 3
24.098 3
24.100 3
24.102 3
24.104 3
24.106 4
24.108 4
24.110 4
24.112 4
24.114 4
24.116 4
24.118 4
24.120 4
24.122 4
24.124 4
24.125 4
24.127 3
24.129 3
24.131 4
24.133 3
24.135 3
24.137 3
24.139 3
24.141 3
24.143 3
24.145 3
24.147 3
24.149 3
24.151 3
24.153 3
24.155 4
24.157 4
24.159 4
24.161 4
24.163 3
24.164 4
24.166 4
24.168 3
24.170 3
24.172 3
24.174 2
24.176 2
24.178 2
24.180 1
24.182 1
24.184 0
24.186 0
24.188 1
24.190 1
24.192 1
24.194 1
24.196 2
24.198 1
24.200 1
24.202 1
24.204 0
24.205 1
24.207 1
24.209 1
24.211 1
24.213 1
24.215 0
24.217 1
24.219 1
24.221 0
24.223 1
24.225 0
24.227 0
24.229 1
24.231 1
24.233 1
24.235 1
24.237 1
24.239 1
24.241 1
24.243 2
24.245 2
24.246 2
24.248 2
24.250 1
24.252 1
24.254 1
24.256 1
24.258 1
24.260 1
24.262 1
24.264 1
24.266 1
24.268 2
24.270 2
24.272 2
24.274 1
24.276 2
24.278 2
24.280 2
24.282 3
24.284 3
24.286 2
24.288 2
24.289 2
24.291 2
24.293 2
24.295 2
24.297 2
24.299 2
24.301 1
24.303 1
24.305 1
24.307 1
24.309 0
24.311 0
24.313 -0
24.315 -0
24.317 1
24.319 0
24.321 -0
24.323 0
24.325 0
24.327 0
24.329 1
24.330 1
24.332 1
24.334 1
24.336 1
24.338 1
24.340 2
24.342 3
24.344 3
24.346 4
24.348 4
24.350 4
24.352 5
24.354 5
24.356 5
24.358 6
24.360 6
24.362 5
24.364 6
24.366 6
24.368 5
24.370 5
24.372 5
24.373 5
24.375 5
24.377 4
24.379 4
24.381 4
24.383 4
24.385 4
24.387 4
24.389 4
24.391 3
24.393 3
24.395 3
24.397 3
24.399 3
24.401 2
24.403 2
24.405 2
24.407 2
24.409 2
24.411 3
24.413 3
24.415 2
24.416 2
24.418 2
24.420 2
24.422 2
24.424 2
24.426 2
24.428 2
24.430 3
24.432 2
24.434 2
24.436 2
24.438 2
24.440 2
24.442 2
24.444 2
24.446 2
24.448 2
24.450 1
24.452 0
24.454 0
24.456 -0
24.458 -0
24.459 -1
24.461 -1
24.463 -1
24.465 -1
24.467 -1
24.469 -1
24.471 -1
24.473 -1
24.475 -1
24.477 -1
24.479 -1
24.481 -1
24.483 -1
24.485 -2
24.487 -2
24.489 -1
24.491 -2
24.493 -2
24.495 -2
24.497 -2
24.499 -2
24.501 -1
24.502 -2
24.504 -2
24.506 -2
24.508 -1
24.510 -1
24.512 -2
24.514 -2
24.516 -1
24.518 -0
24.520 0
24.522 1
24.524 1
24.526 1
24.528 1
24.530 2
24.532 2
24.534 2
24.536 3
24.538 3
24.540 3
24.542 4
24.544 4
24.546 4
24.547 5
24.549 5
24.551 5
24.553 5
24.555 4
24.557 5
24.559 5
24.561 5
24.563 5
24.565 5
24.567 5
24.569 5
24.571 4
24.573 4
24.575 4
24.577 4
24.579 3
24.581 3
24.583 3
24.585 2
24.587 3
24.589 3
24.591 3
24.592 2
24.594 3
24.596 2
24.598 2
24.600 2
24.602 2
24.604 2
24.606 3
24.608 3
24.610 3
24.612 3
24.614 2
24.616 3
24.618 3
24.620 2
24.622 3
24.624 2
24.626 3
24.628 3
24.630 3
24.632 3
24.634 3
24.636 3
24.637 2
24.639 1
24.641 1
24.643 1
24.645 1
24.647 1
24.649 1
24.651 1
24.653 1
24.655 0
24.657 1
24.659 1
24.661 1
24.663 0
24.665 0
24.667 -0
24.669 1
24.671 1
24.673 1
24.675 1
24.677 1
24.679 1
24.681 1
24.682 2
24.684 1
24.686 1
24.688 1
24.690 2
24.692 2
24.694 2
24.696 2
24.698 2
24.700 2
24.702 2
24.704 2
24.706 2
24.708 2
24.710 2
24.712 2
24.714 1
24.716 2
24.718 2
24.720 2
24.722 2
24.724 1
24.726 0
24.728 0
24.729 0
24.731 -0
24.733 -0
24.735 1
24.737 -0
24.739 -0
24.741 1
24.743 -0
24.745 -0
24.747 -0
24.749 -0
24.751 -0
24.753 -1
24.755 -1
24.757 -1
24.759 -0
24.761 -0
24.763 -0
24.765 -0
24.767 -1
24.769 -0
24.771 0
24.773 -0
24.775 -0
24.776 0
24.778 0
24.780 0
24.782 0
24.784 0
24.786 0
24.788 0
24.790 -0
24.792 0
24.794 0
24.796 1
24.798 0
24.800 0
24.802 0
24.804 0
24.806 0
24.808 0
24.810 1
24.812 1
24.814 1
24.816 1
24.818 1
24.820 1
24.822 1
24.823 1
24.825 1
24.827 1
24.829 2
24.831 1
24.833 1
24.835 0
24.837 0
24.839 0
24.841 -0
24.843 -0
24.845 -0
24.847 -0
24.849 -0
24.851 -0
24.853 -1
24.855 -0
24.857 1
24.859 1
24.861 0
24.863 1
24.865 1
24.867 1
24.869 1
24.871 1
24.872 1
24.874 1
24.876 0
24.878 0
24.880 1
24.882 1
24.884 1
24.886 2
24.888 2
24.890 2
24.892 3
24.894 4
24.896 3
24.898 4
24.900 4
24.902 4
24.904 5
24.906 5
24.908 4
24.910 4
24.912 4
24.914 4
24.916 4
24.918 4
24.920 4
24.921 3
24.923 3
24.925 2
24.927 3
24.929 3
24.931 2
24.933 2
24.935 2
24.937 2
24.939 2
24.941 3
24.943 3
24.945 3
24.947 2
24.949 2
24.951 2
24.953 2
24.955 1
24.957 1
24.959 1
24.961 1
24.963 0
24.965 -1
24.967 -0
24.969 0
24.971 0
24.972 1
24.974 1
24.976 2
24.978 2
24.980 3
24.982 3
24.984 3
24.986 3
24.988 3
24.990 3
24.992 4
24.994 4
24.996 4
24.998 4
25.000 4
25.002 4
25.004 5
25.006 4
25.008 4
25.010 4
25.012 4
25.014 4
25.016 4
25.018 4
25.020 4
25.021 3
25.023 3
25.025 3
25.027 3
25.029 3
25.031 3
25.033 2
25.035 2
25.037 1
25.039 1
25.041 1
25.043 1
25.045 0
25.047 1
25.049 0
25.051 0
25.053 0
25.055 1
25.057 1
25.059 1
25.061 1
25.063 1
25.065 1
25.067 1
25.069 1
25.071 1
25.073 1
25.074 1
25.076 1
25.078 0
25.080 1
25.082 1
25.084 1
25.086 1
25.088 1
25.090 1
25.092 1
25.094 1
25.096 0
25.098 -0
25.100 0
25.102 -0
25.104 -0
25.106 -1
25.108 -1
25.110 -1
25.112 -1
25.114 -1
25.116 -1
25.118 -2
25.120 -2
25.122 -3
25.124 -2
25.125 -3
25.127 -2
25.129 -2
25.131 -3
25.133 -2
25.135 -3
25.137 -3
25.139 -3
25.141 -2
25.143 -2
25.145 -1
25.147 -1
25.149 -1
25.151 -2
25.153 -2
25.155 -2
25.157 -1
25.159 -1
25.161 -1
25.163 -0
25.165 0
25.167 0
25.169 1
25.171 2
25.173 2
25.175 2
25.177 2
25.178 3
25.180 3
25.182 3
25.184 2
25.186 2
25.188 2
25.190 2
25.192 2
25.194 2
25.196 3
25.198 2
25.200 2
25.202 2
25.204 2
25.206 1
25.208 1
25.210 2
25.212 2
25.214 2
25.216 2
25.218 2
25.220 1
25.222 1
25.224 1
25.226 1
25.228 2
25.230 2
25.232 2
25.233 2
25.235 2
25.237 2
25.239 2
25.241 2
25.243 2
25.245 3
25.247 2
25.249 2
25.251 3
25.253 3
25.255 3
25.257 3
25.259 3
25.261 3
25.263 3
25.265 3
25.267 2
25.269 2
25.271 2
25.273 2
25.275 2
25.277 2
25.279 1
25.281 2
25.283 2
25.285 2
25.287 2
25.288 1
25.290 1
25.292 1
25.294 1
25.296 1
25.298 1
25.300 1
25.302 0
25.304 0
25.306 1
25.308 -0
25.310 0
25.312 1
25.314 1
25.316 1
25.318 1
25.320 0
25.322 0
25.324 1
25.326 1
25.328 2
25.330 2
25.332 1
25.334 1
25.336 1
25.338 1
25.340 1
25.342 2
25.343 2
25.345 1
25.347 2
25.349 2
25.351 3
25.353 3
25.355 2
25.357 2
25.359 3
25.361 3
25.363 3
25.365 3
25.367 3
25.369 3
25.371 3
25.373 2
25.375 2
25.377 2
25.379 1
25.381 2
25.383 2
25.385 1
25.387 2
25.389 2
25.391 2
25.393 2
25.395 2
25.397 1
25.399 1
25.400 1
25.402 1
25.404 0
25.406 0
25.408 -1
25.410 -1
25.412 -1
25.414 -1
25.416 -1
25.418 -1
25.420 -1
25.422 -0
25.424 -0
25.426 -1
25.428 0
25.430 -0
25.432 -0
25.434 -1
25.436 -1
25.438 -1
25.440 -1
25.442 -1
25.444 -2
25.446 -1
25.448 0
25.450 1
25.452 1
25.454 2
25.456 2
25.458 2
25.459 2
25.461 2
25.463 3
25.465 3
25.467 2
25.469 2
25.471 3
25.473 3
25.475 3
25.477 4
25.479 4
25.481 4
25.483 4
25.485 3
25.487 3
25.489 4
25.491 4
25.493 4
25.495 4
25.497 3
25.499 3
25.501 3
25.503 3
25.505 4
25.507 3
25.509 3
25.511 3
25.513 3
25.515 2
25.517 3
25.518 3
25.520 2
25.522 3
25.524 3
25.526 3
25.528 3
25.530 3
25.532 3
25.534 3
25.536 4
25.538 4
25.540 3
25.542 3
25.544 3
25.546 2
25.548 3
25.550 2
25.552 2
25.554 2
25.556 2
25.558 2
25.560 2
25.562 2
25.564 2
25.566 2
25.568 1
25.570 2
25.572 1
25.574 1
25.576 1
25.578 2
25.579 1
25.581 1
25.583 1
25.585 0
25.587 0
25.589 -0
25.591 0
25.593 0
25.595 1
25.597 1
25.599 1
25.601 1
25.603 2
25.605 2
25.607 2
25.609 2
25.611 3
25.613 2
25.615 2
25.617 2
25.619 2
25.621 1
25.623 2
25.625 2
25.627 1
25.629 1
25.631 1
25.633 1
25.635 1
25.637 1
25.639 2
25.640 2
25.642 2
25.644 1
25.646 1
25.648 1
25.650 1
25.652 2
25.654 1
25.656 1
25.658 1
25.660 2
25.662 2
25.664 2
25.666 1
25.668 1
25.670 1
25.672 1
25.674 0
25.676 1
25.678 1
25.680 1
25.682 2
25.684 2
25.686 2
25.688 2
25.690 2
25.692 2
25.694 3
25.696 3
25.698 3
25.700 3
25.702 3
25.703 3
25.705 3
25.707 3
25.709 3
25.711 3
25.713 4
25.715 4
25.717 4
25.719 4
25.721 5
25.723 5
25.725 5
25.727 5
25.729 5
25.731 5
25.733 6
25.735 6
25.737 7
25.739 6
25.741 7
25.743 7
25.745 6
25.747 6
25.749 6
25.751 6
25.753 5
25.755 5
25.757 5
25.759 5
25.761 4
25.763 4
25.765 4
25.767 4
25.768 3
25.770 3
25.772 3
25.774 2
25.776 2
25.778 2
25.780 2
25.782 2
25.784 2
25.786 1
25.788 0
25.790 1
25.792 -1
25.794 -0
25.796 -1
25.798 -1
25.800 -0
25.802 0
25.804 -0
25.806 -0
25.808 0
25.810 -0
25.812 -0
25.814 -0
25.816 -0
25.818 0
25.820 1
25.822 1
25.824 1
25.826 2
25.828 1
25.830 1
25.832 2
25.834 2
25.835 2
25.837 2
25.839 2
25.841 2
25.843 3
25.845 3
25.847 3
25.849 3
25.851 2
25.853 2
25.855 3
25.857 2
25.859 2
25.861 3
25.863 2
25.865 2
25.867 2
25.869 2
25.871 2
25.873 2
25.875 1
25.877 1
25.879 2
25.881 1
25.883 1
25.885 1
25.887 1
25.889 1
25.891 1
25.893 1
25.895 1
25.897 1
25.899 0
25.901 1
25.903 1
25.904 1
25.906 1
25.908 1
25.910 2
25.912 2
25.914 2
25.916 2
25.918 2
25.920 3
25.922 3
25.924 4
25.926 4
25.928 4
25.930 4
25.932 5
25.934 5
25.936 5
25.938 5
25.940 4
25.942 4
25.944 4
25.946 4
25.948 4
25.950 4
25.952 4
25.954 4
25.956 4
25.958 4
25.960 4
25.962 4
25.964 3
25.966 3
25.968 3
25.970 2
25.972 2
25.973 2
25.975 2
25.977 1
25.979 1
25.981 1
25.983 1
25.985 1
25.987 0
25.989 1
25.991 1
25.993 0
25.995 0
25.997 0
25.999 0
26.001 0
26.003 0
26.005 0
26.007 -0
26.009 -0
26.011 -0
26.013 -0
26.015 0
26.017 0
26.019 0
26.021 0
26.023 0
26.025 1
26.027 0
26.029 0
26.031 -0
26.033 -0
26.035 -0
26.037 0
26.039 1
26.041 1
26.043 2
26.045 2
26.046 2
26.048 3
26.050 3
26.052 3
26.054 3
26.056 4
26.058 3
26.060 4
26.062 5
26.064 5
26.066 5
26.068 5
26.070 5
26.072 5
26.074 5
26.076 5
26.078 5
26.080 5
26.082 4
26.084 5
26.086 5
26.088 5
26.090 5
26.092 6
26.094 5
26.096 5
26.098 5
26.100 5
26.102 6
26.104 5
26.106 5
26.108 4
26.110 4
26.112 3
26.114 3
26.116 3
26.118 3
26.120 3
26.121 3
26.123 3
26.125 3
26.127 3
26.129 3
26.131 2
26.133 2
26.135 2
26.137 2
26.139 2
26.141 1
26.143 0
26.145 0
26.147 -0
26.149 -1
26.151 -0
26.153 -1
26.155 -1
26.157 -1
26.159 -1
26.161 -1
26.163 -1
26.165 -2
26.167 -2
26.169 -2
26.171 -3
26.173 -3
26.175 -2
26.177 -2
26.179 -2
26.181 -2
26.183 -2
26.185 -2
26.187 -2
26.189 -2
26.191 -2
26.193 -1
26.195 -2
26.197 -1
26.198 -1
26.200 -1
26.202 -0
26.204 0
26.206 0
26.208 1
26.210 1
26.212 1
26.214 2
26.216 2
26.218 2
26.220 3
26.222 3
26.224 3
26.226 3
26.228 3
26.230 3
26.232 3
26.234 3
26.236 3
26.238 4
26.240 4
26.242 4
26.244 4
26.246 4
26.248 4
26.250 3
26.252 2
26.254 2
26.256 1
26.258 1
26.260 1
26.262 1
26.264 1
26.266 1
26.268 1
26.270 1
26.272 1
26.274 0
26.276 0
26.278 0
26.279 0
26.281 1
26.283 -0
26.285 -1
26.287 -1
26.289 -2
26.291 -2
26.293 -2
26.295 -2
26.297 -2
26.299 -2
26.301 -2
26.303 -1
26.305 -1
26.307 -1
26.309 -1
26.311 -1
26.313 -2
26.315 -1
26.317 -1
26.319 -1
26.321 -1
26.323 -0
26.325 -0
26.327 0
26.329 0
26.331 -0
26.333 -1
26.335 -2
26.337 -2
26.339 -1
26.341 -2
26.343 -1
26.345 -0
26.347 -0
26.349 0
26.351 1
26.353 1
26.355 1
26.357 1
26.359 1
26.361 1
26.362 2
26.364 1
26.366 1
26.368 1
26.370 0
26.372 -0
26.374 -0
26.376 -0
26.378 -1
26.380 -0
26.382 0
26.384 -0
26.386 1
26.388 1
26.390 1
26.392 0
26.394 1
26.396 1
26.398 0
26.400 0
26.402 0
26.404 0
26.406 1
26.408 1
26.410 2
26.412 2
26.414 2
26.416 2
26.418 2
26.420 1
26.422 2
26.424 2
26.426 3
26.428 4
26.430 5
26.432 5
26.434 5
26.436 5
26.438 6
26.440 6
26.442 6
26.444 6
26.446 6
26.448 6
26.449 6
26.451 5
26.453 5
26.455 4
26.457 5
26.459 4
26.461 5
26.463 5
26.465 5
26.467 5
26.469 5
26.471 5
26.473 4
26.475 4
26.477 4
26.479 3
26.481 3
26.483 3
26.485 2
26.487 3
26.489 3
26.491 3
26.493 3
26.495 3
26.497 3
26.499 2
26.501 2
26.503 2
26.505 3
26.507 3
26.509 3
26.511 3
26.513 4
26.515 4
26.517 4
26.519 4
26.521 4
26.523 4
26.525 4
26.527 4
26.529 4
26.531 3
26.533 3
26.535 3
26.537 3
26.539 3
26.540 4
26.542 4
26.544 5
26.546 5
26.548 5
26.550 5
26.552 6
26.554 6
26.556 6
26.558 6
26.560 6
26.562 5
26.564 5
26.566 5
26.568 5
26.570 4
26.572 4
26.574 4
26.576 3
26.578 3
26.580 2
26.582 1
26.584 1
26.586 1
26.588 1
26.590 1
26.592 1
26.594 1
26.596 1
26.598 1
26.600 1
26.602 1
26.604 1
26.606 1
26.608 1
26.610 0
26.612 1
26.614 0
26.616 -0
26.618 0
26.620 0
26.622 -0
26.624 0
26.626 0
26.628 -0
26.630 0
26.632 1
26.634 0
26.635 0
26.637 1
26.639 1
26.641 1
26.643 1
26.645 1
26.647 1
26.649 1
26.651 1
26.653 0
26.655 1
26.657 1
26.659 1
26.661 1
26.663 1
26.665 1
26.667 1
26.669 1
26.671 1
26.673 1
26.675 2
26.677 2
26.679 2
26.681 2
26.683 2
26.685 2
26.687 2
26.689 3
26.691 3
26.693 2
26.695 2
26.697 2
26.699 2
26.701 3
26.703 2
26.705 2
26.707 2
26.709 1
26.711 1
26.713 1
26.715 1
26.717 1
26.719 1
26.721 2
26.723 1
26.725 2
26.727 2
26.729 2
26.731 2
26.733 2
26.735 2
26.736 2
26.738 1
26.740 1
26.742 2
26.744 2
26.746 2
26.748 2
26.750 2
26.752 2
26.754 2
26.756 2
26.758 1
26.760 2
26.762 2
26.764 2
26.766 2
26.768 2
26.770 2
26.772 2
26.774 1
26.776 1
26.778 2
26.780 2
26.782 2
26.784 2
26.786 3
26.788 3
26.790 3
26.792 3
26.794 3
26.796 4
26.798 4
26.800 4
26.802 5
26.804 5
26.806 5
26.808 5
26.810 4
26.812 5
26.814 5
26.816 5
26.818 5
26.820 5
26.822 5
26.824 4
26.826 4
26.828 4
26.830 4
26.832 4
26.834 4
26.836 4
26.838 3
26.840 3
26.842 3
26.844 3
26.845 3
26.847 3
26.849 3
26.851 2
26.853 1
26.855 1
26.857 1
26.859 0
26.861 -0
26.863 0
26.865 0
26.867 1
26.869 0
26.871 1
26.873 1
26.875 2
26.877 2
26.879 2
26.881 2
26.883 2
26.885 3
26.887 3
26.889 2
26.891 2
26.893 3
26.895 2
26.897 3
26.899 3
26.901 3
26.903 4
26.905 4
26.907 4
26.909 4
26.911 4
26.913 3
26.915 4
26.917 4
26.919 4
26.921 5
26.923 5
26.925 5
26.927 4
26.929 4
26.931 4
26.933 5
26.935 5
26.937 4
26.939 4
26.941 4
26.943 3
26.945 4
26.947 4
26.949 3
26.951 3
26.953 4
26.955 4
26.957 3
26.959 3
26.960 3
26.962 3
26.964 3
26.966 3
26.968 3
26.970 3
26.972 3
26.974 3
26.976 3
26.978 3
26.980 3
26.982 3
26.984 3
26.986 3
26.988 3
26.990 4
26.992 3
26.994 4
26.996 4
26.998 4
27.000 4
27.002 4
27.004 4
27.006 4
27.008 4
27.010 4
27.012 4
27.014 4
27.016 4
27.018 4
27.020 4
27.022 4
27.024 4
27.026 3
27.028 3
27.030 3
27.032 2
27.034 2
27.036 2
27.038 1
27.040 1
27.042 1
27.044 1
27.046 0
27.048 0
27.050 -0
27.052 0
27.054 0
27.056 -0
27.058 -1
27.060 -1
27.062 -1
27.064 -1
27.066 -1
27.068 -1
27.070 -2
27.072 -2
27.074 -3
27.076 -3
27.078 -2
27.080 -2
27.082 -1
27.084 -2
27.085 -2
27.087 -1
27.089 -1
27.091 -2
27.093 -1
27.095 -1
27.097 -1
27.099 -0
27.101 -0
27.103 0
27.105 1
27.107 1
27.109 1
27.111 1
27.113 1
27.115 1
27.117 1
27.119 1
27.121 1
27.123 1
27.125 1
27.127 1
27.129 2
27.131 2
27.133 2
27.135 2
27.137 2
27.139 2
27.141 2
27.143 2
27.145 2
27.147 1
27.149 1
27.151 0
27.153 1
27.155 0
27.157 0
27.159 0
27.161 -0
27.163 0
27.165 0
27.167 1
27.169 1
27.171 1
27.173 1
27.175 1
27.177 1
27.179 1
27.181 1
27.183 1
27.185 2
27.187 2
27.189 2
27.191 2
27.193 1
27.195 1
27.197 0
27.199 -0
27.201 0
27.203 -0
27.205 0
27.207 0
27.209 0
27.211 1
27.213 1
27.215 1
27.217 1
27.219 1
27.221 1
27.223 1
27.225 1
27.226 1
27.228 1
27.230 1
27.232 0
27.234 0
27.236 -0
27.238 -0
27.240 -0
27.242 1
27.244 1
27.246 1
27.248 1
27.250 1
27.252 1
27.254 1
27.256 1
27.258 1
27.260 2
27.262 2
27.264 2
27.266 2
27.268 2
27.270 2
27.272 3
27.274 3
27.276 3
27.278 3
27.280 3
27.282 2
27.284 2
27.286 2
27.288 2
27.290 3
27.292 3
27.294 3
27.296 4
27.298 3
27.300 4
27.302 4
27.304 4
27.306 4
27.308 4
27.310 5
27.312 4
27.314 4
27.316 4
27.318 4
27.320 3
27.322 3
27.324 3
27.326 3
27.328 3
27.330 3
27.332 4
27.334 4
27.336 3
27.338 3
27.340 3
27.342 3
27.344 4
27.346 4
27.348 4
27.350 4
27.352 4
27.354 4
27.356 3
27.358 4
27.360 3
27.362 3
27.364 3
27.366 2
27.368 2
27.370 2
27.372 2
27.374 2
27.376 2
27.378 2
27.380 3
27.382 3
27.383 3
27.385 3
27.387 3
27.389 4
27.391 4
27.393 4
27.395 4
27.397 3
27.399 4
27.401 4
27.403 4
27.405 4
27.407 4
27.409 4
27.411 4
27.413 4
27.415 5
27.417 5
27.419 5
27.421 5
27.423 5
27.425 5
27.427 5
27.429 5
27.431 4
27.433 4
27.435 4
27.437 4
27.439 3
27.441 3
27.443 3
27.445 3
27.447 4
27.449 4
27.451 3
27.453 3
27.455 3
27.457 3
27.459 3
27.461 3
27.463 3
27.465 4
27.467 3
27.469 4
27.471 4
27.473 3
27.475 3
27.477 3
27.479 3
27.481 3
27.483 3
27.485 3
27.487 3
27.489 3
27.491 3
27.493 3
27.495 3
27.497 3
27.499 4
27.501 3
27.503 3
27.505 3
27.507 3
27.509 2
27.511 2
27.513 2
27.515 1
27.517 1
27.519 1
27.521 0
27.523 1
27.525 1
27.527 1
27.529 2
27.531 2
27.533 1
27.535 2
27.537 2
27.539 2
27.541 2
27.543 1
27.545 1
27.547 2
27.549 2
27.551 1
27.553 2
27.555 2
27.557 2
27.559 2
27.561 2
27.563 2
27.565 2
27.567 3
27.569 2
27.570 3
27.572 3
27.574 3
27.576 3
27.578 3
27.580 3
27.582 3
27.584 4
27.586 4
27.588 4
27.590 4
27.592 4
27.594 5
27.596 4
27.598 4
27.600 4
27.602 4
27.604 4
27.606 4
27.608 4
27.610 4
27.612 4
27.614 4
27.616 4
27.618 4
27.620 4
27.622 3
27.624 3
27.626 3
27.628 3
27.630 3
27.632 2
27.634 2
27.636 3
27.638 3
27.640 2
27.642 2
27.644 2
27.646 2
27.648 2
27.650 3
27.652 3
27.654 3
27.656 2
27.658 3
27.660 3
27.662 3
27.664 2
27.666 2
27.668 2
27.670 3
27.672 2
27.674 3
27.676 3
27.678 3
27.680 2
27.682 2
27.684 3
27.686 3
27.688 2
27.690 2
27.692 2
27.694 2
27.696 2
27.698 2
27.700 2
27.702 3
27.704 3
27.706 2
27.708 3
27.710 3
27.712 2
27.714 2
27.716 2
27.718 2
27.720 2
27.722 3
27.724 3
27.726 3
27.728 4
27.730 3
27.732 3
27.734 3
27.736 3
27.738 4
27.740 4
27.742 4
27.744 4
27.746 4
27.748 3
27.750 3
27.752 3
27.754 3
27.756 3
27.758 3
27.760 3
27.762 3
27.764 3
27.766 3
27.768 3
27.770 3
27.772 3
27.774 3
27.776 3
27.778 2
27.780 2
27.782 2
27.784 2
27.786 3
27.788 3
27.790 3
27.792 3
27.794 3
27.796 2
27.798 3
27.800 3
27.802 2
27.804 3
27.806 3
27.808 2
27.810 2
27.812 2
27.813 3
27.815 3
27.817 3
27.819 2
27.821 1
27.823 2
27.825 2
27.827 2
27.829 2
27.831 2
27.833 2
27.835 2
27.837 1
27.839 2
27.841 2
27.843 1
27.845 2
27.847 2
27.849 2
27.851 3
27.853 3
27.855 3
27.857 3
27.859 3
27.861 3
27.863 3
27.865 3
27.867 4
27.869 4
27.871 4
27.873 3
27.875 4
27.877 3
27.879 3
27.881 3
27.883 3
27.885 3
27.887 3
27.889 3
27.891 3
27.893 3
27.895 3
27.897 3
27.899 3
27.901 4
27.903 4
27.905 4
27.907 4
27.909 3
27.911 3
27.913 3
27.915 4
27.917 4
27.919 4
27.921 3
27.923 4
27.925 3
27.927 3
27.929 3
27.931 4
27.933 3
27.935 3
27.937 4
27.939 4
27.941 5
27.943 5
27.945 4
27.947 4
27.949 5
27.951 5
27.953 4
27.955 5
27.957 4
27.959 4
27.961 4
27.963 3
27.965 3
27.967 3
27.969 2
27.971 3
27.973 2
27.975 1
27.977 1
27.979 1
27.981 1
27.983 1
27.985 0
27.987 0
27.989 0
27.991 1
27.993 0
27.995 0
27.997 0
27.999 0
28.001 1
28.003 1
28.005 1
28.007 0
28.009 0
28.011 -0
28.013 0
28.015 0
28.017 -1
28.019 0
28.021 1
28.023 1
28.025 2
28.027 2
28.029 2
28.031 2
28.033 3
28.035 3
28.037 4
28.039 3
28.041 3
28.043 3
28.045 3
28.047 3
28.049 3
28.051 3
28.053 3
28.055 3
28.057 3
28.059 3
28.061 3
28.063 3
28.065 2
28.067 2
28.069 2
28.071 2
28.073 2
28.075 2
28.077 1
28.079 2
28.081 1
28.083 1
28.085 1
28.087 1
28.089 0
28.091 1
28.093 0
28.095 -0
28.097 -0
28.099 -0
28.101 -0
28.103 -0
28.105 0
28.107 0
28.109 1
28.111 2
28.113 2
28.115 2
28.117 3
28.119 3
28.121 4
28.123 4
28.125 4
28.127 5
28.129 5
28.131 5
28.133 5
28.135 6
28.137 6
28.139 6
28.141 6
28.143 6
28.145 7
28.147 7
28.149 7
28.151 7
28.153 6
28.155 6
28.157 6
28.159 6
28.161 5
28.163 6
28.165 6
28.167 6
28.169 6
28.171 6
28.173 5
28.175 5
28.177 5
28.179 5
28.181 5
28.183 5
28.185 3
28.187 3
28.189 3
28.191 2
28.193 2
28.195 2
28.197 3
28.199 3
28.201 3
28.203 2
28.205 2
28.207 2
28.209 2
28.211 1
28.213 1
28.215 0
28.217 1
28.219 1
28.221 1
28.223 1
28.225 1
28.227 1
28.229 1
28.231 1
28.233 1
28.235 1
28.237 1
28.239 0
28.241 0
28.243 -0
28.245 -0
28.247 0
28.249 0
28.251 -0
28.253 -0
28.255 1
28.257 1
28.259 1
28.261 1
28.263 -0
28.265 -0
28.267 0
28.269 -0
28.271 -0
28.273 -0
28.275 -1
28.277 -1
28.279 -1
28.281 -1
28.283 -1
28.285 -1
28.287 -1
28.289 -1
28.291 -1
28.293 -1
28.295 -1
28.297 -1
28.298 -1
28.300 -1
28.302 -1
28.304 -1
28.306 -1
28.308 0
28.310 0
28.312 0
28.314 0
28.316 0
28.318 0
28.320 1
28.322 1
28.324 1
28.326 1
28.328 1
28.330 1
28.332 2
28.334 2
28.336 2
28.338 2
28.340 1
28.342 2
28.344 2
28.346 2
28.348 2
28.350 2
28.352 1
28.354 1
28.356 2
28.358 2
28.360 2
28.362 1
28.364 1
28.366 1
28.368 0
28.370 0
28.372 1
28.374 0
28.376 -0
28.378 -0
28.380 -0
28.382 -0
28.384 -0
28.386 -1
28.388 -1
28.390 -1
28.392 -1
28.394 -1
28.396 -1
28.398 -1
28.400 -1
28.402 -1
28.404 -1
28.406 -1
28.408 -0
28.410 -0
28.412 -0
28.414 1
28.416 1
28.418 1
28.420 1
28.422 2
28.424 2
28.426 2
28.428 1
28.430 0
28.432 -0
28.434 -0
28.436 -1
28.438 -1
28.440 -1
28.442 -2
28.444 -1
28.446 -2
28.448 -2
28.450 -2
28.452 -1
28.454 -2
28.456 -1
28.458 -1
28.460 -1
28.462 -0
28.464 -0
28.466 -1
28.468 -1
28.470 -1
28.472 -0
28.474 1
28.476 1
28.478 1
28.480 1
28.482 1
28.484 1
28.486 1
28.488 1
28.490 2
28.492 2
28.494 3
28.496 3
28.498 3
28.500 3
28.502 3
28.504 3
28.506 4
28.508 3
28.510 3
28.512 3
28.514 3
28.516 3
28.518 2
28.520 1
28.522 1
28.524 1
28.526 0
28.528 0
28.530 1
28.532 1
28.534 1
28.536 1
28.538 1
28.540 2
28.542 2
28.544 2
28.547 2
28.549 2
28.551 2
28.553 3
28.555 2
28.557 2
28.559 2
28.561 2
28.563 2
28.565 3
28.567 3
28.569 2
28.571 2
28.573 2
28.575 2
28.577 2
28.579 3
28.581 3
28.583 3
28.585 3
28.587 2
28.589 2
28.591 2
28.593 2
28.595 3
28.597 4
28.599 3
28.601 3
28.603 3
28.605 3
28.607 3
28.609 2
28.611 1
28.613 2
28.615 1
28.617 0
28.619 1
28.621 2
28.623 2
28.625 3
28.627 3
28.629 3
28.631 3
28.633 3
28.635 3
28.637 3
28.639 3
28.641 3
28.643 3
28.645 3
28.647 2
28.649 2
28.651 2
28.653 2
28.655 2
28.657 2
28.659 2
28.661 2
28.663 2
28.665 2
28.667 2
28.669 3
28.671 2
28.673 3
28.675 2
28.677 1
28.679 2
28.681 2
28.683 2
28.685 2
28.687 2
28.689 1
28.691 0
28.693 0
28.695 -0
28.697 -0
28.699 -1
28.701 -1
28.703 -0
28.705 0
28.707 -0
28.709 -0
28.711 0
28.713 1
28.715 1
28.717 1
28.719 1
28.721 1
28.723 2
28.725 2
28.727 1
28.729 2
28.731 1
28.733 1
28.735 2
28.737 1
28.739 1
28.741 2
28.743 1
28.745 2
28.747 2
28.749 2
28.751 2
28.753 2
28.755 1
28.757 1
28.759 2
28.761 2
28.763 2
28.765 3
28.767 2
28.769 2
28.771 3
28.773 3
28.775 3
28.777 3
28.779 3
28.781 3
28.783 4
28.785 4
28.787 4
28.789 4
28.791 3
28.793 4
28.795 3
28.797 3
28.799 3
28.801 4
28.803 4
28.805 4
28.807 4
28.809 4
28.811 4
28.813 5
28.815 5
28.817 5
28.819 5
28.821 5
28.823 5
28.825 5
28.827 5
28.829 5
28.831 5
28.833 5
28.835 4
28.837 5
28.839 4
28.841 4
28.843 4
28.845 3
28.847 4
28.849 4
28.851 4
28.853 4
28.855 3
28.857 3
28.859 3
28.861 3
28.863 3
28.865 3
28.867 3
28.869 2
28.871 2
28.873 2
28.875 1
28.877 1
28.879 1
28.881 0
28.883 0
28.885 0
28.887 0
28.889 0
28.891 -0
28.893 0
28.895 1
28.897 1
28.899 1
28.901 1
28.903 2
28.905 1
28.907 2
28.909 1
28.911 1
28.913 2
28.915 2
28.917 2
28.919 2
28.921 2
28.923 1
28.925 2
28.927 2
28.929 2
28.931 1
28.933 1
28.935 1
28.937 2
28.939 2
28.941 1
28.943 2
28.945 1
28.947 1
28.949 2
28.951 2
28.953 2
28.955 1
28.957 1
28.959 1
28.961 1
28.963 1
28.965 1
28.967 1
28.969 1
28.971 1
28.973 1
28.975 1
28.977 0
28.979 1
28.981 1
28.983 0
28.985 1
28.987 1
28.989 0
28.991 1
28.993 1
28.995 0
28.997 0
28.999 -0
29.001 -0
29.003 0
29.005 0
29.007 -0
29.009 -0
29.011 -1
29.013 -1
29.015 -1
29.017 -0
29.019 -1
29.021 -1
29.023 -1
29.025 -0
29.027 -0
29.029 -1
29.031 -1
29.034 -1
29.036 -0
29.038 -1
29.040 -1
29.042 -1
29.044 -1
29.046 -1
29.048 -1
29.050 -1
29.052 -1
29.054 -1
29.056 -1
29.058 -1
29.060 -1
29.062 -1
29.064 -1
29.066 -2
29.068 -2
29.070 -2
29.072 -2
29.074 -2
29.076 -2
29.078 -1
29.080 -1
29.082 -1
29.084 -1
29.086 -1
29.088 -1
29.090 -0
29.092 -0
29.094 0
29.096 1
29.098 1
29.100 2
29.102 2
29.104 2
29.106 3
29.108 3
29.110 2
29.112 3
29.114 3
29.116 4
29.118 4
29.120 3
29.122 3
29.124 3
29.126 3
29.128 3
29.130 3
29.132 4
29.134 4
29.136 3
29.138 3
29.140 3
29.142 2
29.144 2
29.146 1
29.148 1
29.150 1
29.152 0
29.154 0
29.156 0
29.158 1
29.160 0
29.162 -0
29.164 -0
29.166 0
29.168 1
29.170 0
29.172 0
29.174 0
29.176 0
29.178 1
29.180 2
29.182 1
29.184 2
29.186 2
29.188 3
29.190 3
29.192 3
29.194 2
29.196 2
29.198 2
29.200 2
29.202 3
29.204 4
29.206 3
29.208 3
29.210 3
29.212 3
29.214 4
29.216 4
29.218 4
29.220 3
29.222 3
29.224 3
29.226 2
29.228 2
29.230 2
29.232 2
29.234 2
29.236 2
29.238 3
29.240 3
29.242 3
29.244 4
29.246 4
29.248 3
29.250 3
29.252 3
29.254 3
29.256 3
29.258 3
29.260 2
29.262 2
29.264 2
29.266 2
29.268 2
29.270 2
29.272 2
29.274 1
29.276 1
29.279 1
29.281 0
29.283 0
29.285 0
29.287 1
29.289 1
29.291 1
29.293 2
29.295 1
29.297 1
29.299 1
29.301 1
29.303 2
29.305 2
29.307 2
29.309 2
29.311 2
29.313 2
29.315 2
29.317 2
29.319 2
29.321 2
29.323 2
29.325 2
29.327 3
29.329 3
29.331 3
29.333 3
29.335 4
29.337 4
29.339 4
29.341 4
29.343 4
29.345 4
29.347 4
29.349 4
29.351 4
29.353 4
29.355 4
29.357 4
29.359 4
29.361 4
29.363 3
29.365 3
29.367 3
29.369 3
29.371 3
29.373 3
29.375 4
29.377 4
29.379 5
29.381 4
29.383 4
29.385 4
29.387 3
29.389 3
29.391 3
29.393 3
29.395 2
29.397 2
29.399 1
29.401 1
29.403 1
29.405 0
29.407 0
29.409 0
29.411 -0
29.413 -0
29.415 -1
29.417 -0
29.419 -0
29.421 0
29.423 0
29.425 1
29.427 1
29.429 1
29.431 1
29.433 1
29.435 1
29.437 1
29.439 2
29.441 2
29.443 1
29.445 2
29.447 2
29.449 2
29.451 2
29.453 2
29.455 2
29.457 3
29.459 3
29.461 3
29.463 3
29.465 3
29.468 3
29.470 3
29.472 3
29.474 2
29.476 2
29.478 2
29.480 1
29.482 2
29.484 2
29.486 2
29.488 2
29.490 2
29.492 2
29.494 2
29.496 1
29.498 2
29.500 2
29.502 2
29.504 2
29.506 2
29.508 2
29.510 2
29.512 2
29.514 3
29.516 3
29.518 4
29.520 4
29.522 5
29.524 5
29.526 5
29.528 6
29.530 6
29.532 5
29.534 5
29.536 5
29.538 6
29.540 7
29.542 7
29.544 6
29.546 7
29.548 7
29.550 7
29.552 8
29.554 8
29.556 8
29.558 8
29.560 8
29.562 8
29.564 8
29.566 8
29.568 7
29.570 8
29.572 8
29.574 8
29.576 8
29.578 7
29.580 6
29.582 7
29.584 6
29.586 5
29.588 5
29.590 5
29.592 5
29.594 5
29.596 5
29.598 4
29.600 4
29.602 4
29.604 4
29.606 3
29.608 3
29.610 3
29.612 2
29.614 1
29.616 1
29.618 0
29.620 -0
29.622 -1
29.624 -1
29.627 -1
29.629 -1
29.631 -2
29.633 -2
29.635 -2
29.637 -2
29.639 -1
29.641 -2
29.643 -1
29.645 -0
29.647 1
29.649 0
29.651 0
29.653 1
29.655 1
29.657 2
29.659 1
29.661 2
29.663 2
29.665 1
29.667 2
29.669 2
29.671 2
29.673 1
29.675 2
29.677 1
29.679 1
29.681 1
29.683 1
29.685 1
29.687 1
29.689 1
29.691 1
29.693 1
29.695 1
29.697 1
29.699 0
29.701 0
29.703 1
29.705 1
29.707 0
29.709 0
29.711 0
29.713 -0
29.715 0
29.717 0
29.719 -0
29.721 0
29.723 0
29.725 0
29.727 1
29.729 0
29.731 0
29.733 1
29.735 1
29.737 1
29.739 1
29.741 1
29.743 0
29.745 0
29.747 -0
29.749 -0
29.751 -1
29.753 -1
29.755 -1
29.757 -1
29.759 -1
29.761 -1
29.763 -2
29.765 -1
29.768 -1
29.770 -1
29.772 -1
29.774 -1
29.776 -0
29.778 0
29.780 -0
29.782 0
29.784 1
29.786 0
29.788 1
29.790 1
29.792 1
29.794 2
29.796 1
29.798 1
29.800 1
29.802 1
29.804 1
29.806 1
29.808 1
29.810 1
29.812 1
29.814 1
29.816 0
29.818 0
29.820 -0
29.822 -1
29.824 0
29.826 -0
29.828 -1
29.830 -0
29.832 -1
29.834 -1
29.836 -1
29.838 0
29.840 -0
29.842 1
29.844 1
29.846 1
29.848 2
29.850 2
29.852 2
29.854 2
29.856 3
29.858 2
29.860 2
29.862 3
29.864 3
29.866 3
29.868 3
29.870 2
29.872 2
29.874 3
29.876 2
29.878 2
29.880 2
29.882 1
29.884 2
29.886 1
29.888 1
29.890 1
29.892 0
29.894 0
29.897 1
29.899 1
29.901 0
29.903 1
29.905 0
29.907 1
29.909 1
29.911 1
29.913 0
29.915 1
29.917 1
29.919 0
29.921 0
29.923 1
29.925 1
29.927 1
29.929 1
29.931 1
29.933 1
29.935 1
29.937 1
29.939 1
29.941 1
29.943 1
29.945 1
29.947 1
29.949 0
29.951 1
29.953 1
29.955 1
29.957 1
29.959 1
29.961 -0
29.963 0
29.965 -0
29.967 -0
29.969 -1
29.971 -0
29.973 -1
29.975 -1
29.977 -1
29.979 -1
29.981 -1
29.983 -1
29.985 -0
29.987 0
29.989 1
29.991 1
29.993 1
29.995 1
29.997 1
29.999 1
30.001 1
30.003 0
30.005 1
30.007 1
30.009 1
30.011 1
30.014 1
30.016 1
30.018 1
30.020 1
30.022 1
30.024 1
30.026 1
30.028 1
30.030 1
30.032 0
30.034 1
30.036 1
30.038 1
30.040 0
30.042 1
30.044 1
30.046 0
30.048 0
30.050 0
30.052 0
30.054 0
30.056 1
30.058 1
30.060 1
30.062 0
30.064 0
30.066 0
30.068 -0
30.070 -0
30.072 0
30.074 1
30.076 1
30.078 1
30.080 1
30.082 2
30.084 3
30.086 3
30.088 3
30.090 4
30.092 5
30.094 4
30.096 4
30.098 5
30.100 4
30.102 4
30.104 4
30.106 4
30.108 4
30.110 4
30.112 4
30.114 4
30.116 4
30.118 4
30.120 4
30.122 4
30.125 4
30.127 4
30.129 4
30.131 3
30.133 3
30.135 3
30.137 3
30.139 3
30.141 3
30.143 4
30.145 3
30.147 3
30.149 2
30.151 1
30.153 1
30.155 0
30.157 0
30.159 -0
30.161 -0
30.163 0
30.165 -0
30.167 -1
30.169 -0
30.171 -1
30.173 -0
30.175 -0
30.177 -0
30.179 -0
30.181 0
30.183 0
30.185 -0
30.187 -0
30.189 -0
30.191 -1
30.193 0
30.195 1
30.197 1
30.199 2
30.201 3
30.203 3
30.205 4
30.207 5
30.209 5
30.211 6
30.213 6
30.215 6
30.217 6
30.219 6
30.221 6
30.223 7
30.225 6
30.228 6
30.230 6
30.232 6
30.234 6
30.236 6
30.238 5
30.240 4
30.242 4
30.244 4
30.246 4
30.248 4
30.250 4
30.252 3
30.254 2
30.256 2
30.258 1
30.260 1
30.262 1
30.264 -0
30.266 -0
30.268 -1
30.270 -1
30.272 -1
30.274 -1
30.276 -2
30.278 -2
30.280 -2
30.282 -2
30.284 -1
30.286 -1
30.288 -1
30.290 -0
30.292 -0
30.294 -1
30.296 -0
30.298 -0
30.300 -0
30.302 -1
30.304 -1
30.306 -1
30.308 -1
30.310 0
30.312 -0
30.314 0
30.316 -0
30.318 -1
30.320 0
30.322 0
30.325 1
30.327 1
30.329 0
30.331 -0
30.333 0
30.335 0
30.337 0
30.339 0
30.341 0
30.343 0
30.345 0
30.347 1
30.349 1
30.351 1
30.353 1
30.355 0
30.357 0
30.359 1
30.361 1
30.363 1
30.365 1
30.367 0
30.369 0
30.371 1
30.373 0
30.375 1
30.377 1
30.379 1
30.381 1
30.383 1
30.385 0
30.387 1
30.389 1
30.391 -0
30.393 0
30.395 0
30.397 1
30.399 1
30.401 1
30.403 1
30.405 1
30.407 1
30.409 1
30.411 1
30.413 1
30.415 1
30.418 1
30.420 -0
30.422 -0
30.424 -0
30.426 -0
30.428 -0
30.430 0
30.432 0
30.434 1
30.436 1
30.438 1
30.440 1
30.442 1
30.444 0
30.446 0
30.448 -0
30.450 0
30.452 -0
30.454 -1
30.456 -1
30.458 -1
30.460 -1
30.462 -1
30.464 -1
30.466 -1
30.468 -1
30.470 -1
30.472 -1
30.474 -1
30.476 -1
30.478 -0
30.480 0
30.482 -0
30.484 0
30.486 0
30.488 0
30.490 0
30.492 0
30.494 0
30.496 1
30.498 1
30.500 1
30.502 1
30.504 2
30.507 1
30.509 1
30.511 1
30.513 2
30.515 2
30.517 2
30.519 2
30.521 3
30.523 3
30.525 3
30.527 3
30.529 3
30.531 3
30.533 4
30.535 4
30.537 3
30.539 3
30.541 3
30.543 2
30.545 3
30.547 2
30.549 2
30.551 2
30.553 2
30.555 1
30.557 2
30.559 2
30.561 2
30.563 2
30.565 3
30.567 2
30.569 2
30.571 2
30.573 1
30.575 2
30.577 2
30.579 2
30.581 2
30.583 2
30.585 2
30.587 3
30.589 3
30.592 2
30.594 3
30.596 3
30.598 2
30.600 2
30.602 2
30.604 3
30.606 4
30.608 4
30.610 3
30.612 3
30.614 3
30.616 3
30.618 3
30.620 3
30.622 3
30.624 3
30.626 3
30.628 2
30.630 2
30.632 2
30.634 1
30.636 1
30.638 2
30.640 1
30.642 1
30.644 1
30.646 2
30.648 1
30.650 1
30.652 1
30.654 1
30.656 2
30.658 1
30.660 1
30.662 2
30.664 1
30.666 2
30.668 2
30.670 2
30.672 2
30.675 2
30.677 1
30.679 2
30.681 1
30.683 1
30.685 1
30.687 2
30.689 2
30.691 1
30.693 2
30.695 2
30.697 2
30.699 2
30.701 2
30.703 2
30.705 2
30.707 2
30.709 2
30.711 2
30.713 2
30.715 2
30.717 1
30.719 0
30.721 0
30.723 0
30.725 -1
30.727 -1
30.729 -1
30.731 -1
30.733 -2
30.735 -1
30.737 -2
30.739 -2
30.741 -2
30.743 -2
30.745 -2
30.747 -3
30.749 -3
30.751 -3
30.754 -3
30.756 -4
30.758 -4
30.760 -4
30.762 -4
30.764 -4
30.766 -4
30.768 -4
30.770 -3
30.772 -3
30.774 -3
30.776 -2
30.778 -2
30.780 -2
30.782 -1
30.784 -1
30.786 -0
30.788 0
30.790 1
30.792 1
30.794 2
30.796 2
30.798 3
30.800 3
30.802 3
30.804 3
30.806 3
30.808 3
30.810 2
30.812 2
30.814 2
30.816 2
30.818 2
30.820 2
30.822 2
30.824 2
30.826 2
30.828 2
30.831 2
30.833 2
30.835 1
30.837 2
30.839 2
30.841 1
30.843 2
30.845 1
30.847 1
30.849 1
30.851 1
30.853 1
30.855 2
30.857 2
30.859 3
30.861 3
30.863 3
30.865 2
30.867 3
30.869 3
30.871 3
30.873 3
30.875 3
30.877 2
30.879 2
30.881 2
30.883 2
30.885 2
30.887 2
30.889 2
30.891 2
30.893 2
30.895 0
30.897 1
30.899 1
30.901 0
30.904 0
30.906 0
30.908 -0
30.910 0
30.912 1
30.914 0
30.916 1
30.918 0
30.920 0
30.922 1
30.924 1
30.926 1
30.928 1
30.930 1
30.932 1
30.934 1
30.936 1
30.938 1
30.940 1
30.942 1
30.944 2
30.946 2
30.948 1
30.950 1
30.952 1
30.954 1
30.956 0
30.958 0
30.960 1
30.962 1
30.964 1
30.966 1
30.968 1
30.970 1
30.972 1
30.974 1
30.977 1
30.979 1
30.981 1
30.983 2
30.985 2
30.987 1
30.989 1
30.991 2
30.993 1
30.995 1
30.997 2
30.999 2
31.001 2
31.003 3
31.005 2
31.007 3
31.009 3
31.011 3
31.013 4
31.015 4
31.017 4
31.019 4
31.021 4
31.023 4
31.025 4
31.027 5
31.029 4
31.031 4
31.033 4
31.035 4
31.037 4
31.039 4
31.041 4
31.043 4
31.046 4
31.048 3
31.050 3
31.052 3
31.054 4
31.056 3
31.058 3
31.060 3
31.062 2
31.064 2
31.066 1
31.068 1
31.070 1
31.072 1
31.074 1
31.076 1
31.078 1
31.080 0
31.082 0
31.084 0
31.086 0
31.088 0
31.090 -1
31.092 -1
31.094 -1
31.096 -1
31.098 -1
31.100 -1
31.102 -2
31.104 -1
31.106 -1
31.108 -0
31.110 -0
31.112 0
31.115 0
31.117 1
31.119 0
31.121 0
31.123 0
31.125 0
31.127 0
31.129 1
31.131 0
31.133 0
31.135 1
31.137 1
31.139 1
31.141 2
31.143 2
31.145 1
31.147 2
31.149 2
31.151 2
31.153 2
31.155 2
31.157 2
31.159 3
31.161 3
31.163 3
31.165 4
31.167 4
31.169 4
31.171 4
31.173 4
31.175 4
31.177 3
31.179 2
31.182 2
31.184 2
31.186 2
31.188 1
31.190 1
31.192 1
31.194 -0
31.196 0
31.198 1
31.200 0
31.202 0
31.204 0
31.206 -0
31.208 -1
31.210 -1
31.212 -1
31.214 -1
31.216 -1
31.218 -2
31.220 -1
31.222 -0
31.224 -1
31.226 0
31.228 0
31.230 -0
31.232 0
31.234 1
31.236 0
31.238 1
31.240 1
31.242 1
31.244 1
31.247 1
31.249 1
31.251 2
31.253 2
31.255 2
31.257 3
31.259 2
31.261 2
31.263 3
31.265 3
31.267 3
31.269 2
31.271 2
31.273 2
31.275 2
31.277 2
31.279 2
31.281 2
31.283 1
31.285 1
31.287 2
31.289 2
31.291 1
31.293 2
31.295 2
31.297 2
31.299 2
31.301 2
31.303 2
31.305 2
31.307 2
31.309 2
31.312 3
31.314 4
31.316 4
31.318 4
31.320 4
31.322 4
31.324 4
31.326 5
31.328 5
31.330 5
31.332 6
31.334 5
31.336 6
31.338 6
31.340 6
31.342 6
31.344 6
31.346 6
31.348 5
31.350 5
31.352 5
31.354 5
31.356 5
31.358 4
31.360 4
31.362 3
31.364 3
31.366 3
31.368 2
31.370 2
31.373 2
31.375 1
31.377 0
31.379 1
31.381 -0
31.383 -1
31.385 -1
31.387 -1
31.389 -1
31.391 -2
31.393 -1
31.395 -1
31.397 -1
31.399 -0
31.401 -1
31.403 -0
31.405 0
31.407 -0
31.409 -0
31.411 1
31.413 1
31.415 1
31.417 2
31.419 2
31.421 2
31.423 3
31.425 3
31.427 3
31.429 3
31.431 3
31.433 3
31.436 3
31.438 3
31.440 4
31.442 4
31.444 4
31.446 4
31.448 4
31.450 4
31.452 4
31.454 4
31.456 4
31.458 4
31.460 4
31.462 4
31.464 4
31.466 4
31.468 3
31.470 3
31.472 3
31.474 2
31.476 2
31.478 3
31.480 2
31.482 2
31.484 2
31.486 2
31.488 2
31.490 2
31.492 2
31.495 1
31.497 2
31.499 1
31.501 2
31.503 2
31.505 3
31.507 2
31.509 3
31.511 2
31.513 2
31.515 2
31.517 3
31.519 3
31.521 3
31.523 3
31.525 3
31.527 3
31.529 3
31.531 3
31.533 3
31.535 3
31.537 3
31.539 4
31.541 4
31.543 4
31.545 4
31.547 4
31.549 4
31.551 3
31.554 3
31.556 3
31.558 3
31.560 2
31.562 2
31.564 3
31.566 2
31.568 2
31.570 2
31.572 1
31.574 1
31.576 1
31.578 1
31.580 1
31.582 1
31.584 2
31.586 2
31.588 2
31.590 3
31.592 3
31.594 4
31.596 4
31.598 4
31.600 3
31.602 3
31.604 3
31.606 3
31.608 3
31.610 3
31.613 2
31.615 2
31.617 2
31.619 2
31.621 3
31.623 4
31.625 3
31.627 3
31.629 4
31.631 4
31.633 4
31.635 4
31.637 4
31.639 3
31.641 3
31.643 3
31.645 3
31.647 3
31.649 3
31.651 3
31.653 3
31.655 3
31.657 3
31.659 3
31.661 3
31.663 2
31.665 2
31.668 3
31.670 2
31.672 2
31.674 2
31.676 2
31.678 3
31.680 3
31.682 2
31.684 3
31.686 2
31.688 3
31.690 3
31.692 3
31.694 2
31.696 2
31.698 2
31.700 2
31.702 2
31.704 2
31.706 2
31.708 4
31.710 4
31.712 4
31.714 5
31.716 4
31.718 3
31.720 4
31.722 4
31.725 4
31.727 4
31.729 3
31.731 4
31.733 3
31.735 3
31.737 3
31.739 2
31.741 2
31.743 1
31.745 1
31.747 1
31.749 0
31.751 0
31.753 1
31.755 1
31.757 1
31.759 1
31.761 1
31.763 1
31.765 2
31.767 1
31.769 2
31.771 1
31.773 2
31.775 2
31.777 2
31.780 2
31.782 3
31.784 3
31.786 3
31.788 3
31.790 3
31.792 4
31.794 4
31.796 5
31.798 5
31.800 5
31.802 4
31.804 4
31.806 4
31.808 4
31.810 4
31.812 4
31.814 4
31.816 4
31.818 4
31.820 4
31.822 4
31.824 4
31.826 4
31.828 3
31.830 3
31.833 3
31.835 3
31.837 3
31.839 3
31.841 3
31.843 4
31.845 3
31.847 3
31.849 4
31.851 4
31.853 3
31.855 3
31.857 3
31.859 3
31.861 2
31.863 3
31.865 2
31.867 3
31.869 2
31.871 2
31.873 2
31.875 2
31.877 2
31.879 2
31.881 2
31.883 2
31.885 2
31.888 1
31.890 1
31.892 1
31.894 1
31.896 1
31.898 2
31.900 2
31.902 1
31.904 2
31.906 2
31.908 2
31.910 3
31.912 3
31.914 3
31.916 4
31.918 4
31.920 4
31.922 4
31.924 5
31.926 5
31.928 5
31.930 5
31.932 5
31.934 5
31.936 6
31.939 5
31.941 6
31.943 6
31.945 6
31.947 6
31.949 6
31.951 6
31.953 6
31.955 6
31.957 5
31.959 5
31.961 5
31.963 4
31.965 4
31.967 4
31.969 3
31.971 4
31.973 3
31.975 3
31.977 3
31.979 2
31.981 2
31.983 3
31.985 2
31.987 2
31.989 2
31.992 2
31.994 2
31.996 2
31.998 1
32.000 0
32.002 0
32.004 0
32.006 -0
32.008 0
32.010 -0
32.012 -1
32.014 -0
32.016 -1
32.018 -1
32.020 -1
32.022 -1
32.024 -1
32.026 -1
32.028 -1
32.030 -1
32.032 -1
32.034 -1
32.036 -1
32.038 -1
32.040 -1
32.043 -2
32.045 -1
32.047 -1
32.049 -2
32.051 -1
32.053 -0
32.055 -0
32.057 0
32.059 1
32.061 1
32.063 1
32.065 1
32.067 1
32.069 1
32.071 1
32.073 2
32.075 3
32.077 2
32.079 2
32.081 2
32.083 2
32.085 2
32.087 2
32.089 1
32.092 1
32.094 2
32.096 2
32.098 1
32.100 2
32.102 2
32.104 1
32.106 1
32.108 1
32.110 1
32.112 1
32.114 2
32.116 2
32.118 2
32.120 2
32.122 2
32.124 2
32.126 3
32.128 3
32.130 3
32.132 3
32.134 3
32.136 2
32.138 3
32.140 2
32.143 2
32.145 3
32.147 2
32.149 2
32.151 1
32.153 1
32.155 1
32.157 1
32.159 1
32.161 1
32.163 0
32.165 -0
32.167 0
32.169 -0
32.171 -1
32.173 -1
32.175 -1
32.177 -1
32.179 -1
32.181 -1
32.183 -1
32.185 -1
32.187 -0
32.189 -1
32.192 -0
32.194 -0
32.196 0
32.198 0
32.200 1
32.202 1
32.204 2
32.206 2
32.208 2
32.210 2
32.212 3
32.214 2
32.216 3
32.218 3
32.220 3
32.222 3
32.224 3
32.226 3
32.228 4
32.230 4
32.232 4
32.234 4
32.236 3
32.238 3
32.241 3
32.243 3
32.245 2
32.247 2
32.249 2
32.251 2
32.253 1
32.255 0
32.257 0
32.259 1
32.261 1
32.263 0
32.265 -0
32.267 0
32.269 -0
32.271 -0
32.273 -0
32.275 0
32.277 1
32.279 1
32.281 1
32.283 1
32.285 1
32.288 0
32.290 1
32.292 0
32.294 0
32.296 1
32.298 1
32.300 1
32.302 1
32.304 1
32.306 1
32.308 2
32.310 2
32.312 2
32.314 3
32.316 3
32.318 3
32.320 3
32.322 3
32.324 2
32.326 2
32.328 2
32.330 2
32.332 1
32.335 1
32.337 1
32.339 1
32.341 1
32.343 1
32.345 1
32.347 1
32.349 1
32.351 1
32.353 0
32.355 -0
32.357 -0
32.359 -0
32.361 -1
32.363 -1
32.365 -0
32.367 -0
32.369 0
32.371 0
32.373 0
32.375 0
32.377 -0
32.379 0
32.382 0
32.384 0
32.386 0
32.388 1
32.390 2
32.392 2
32.394 2
32.396 2
32.398 3
32.400 3
32.402 4
32.404 4
32.406 4
32.408 5
32.410 4
32.412 5
32.414 5
32.416 5
32.418 5
32.420 5
32.422 5
32.424 5
32.426 5
32.429 5
32.431 5
32.433 4
32.435 4
32.437 4
32.439 4
32.441 3
32.443 3
32.445 3
32.447 2
32.449 2
32.451 2
32.453 2
32.455 2
32.457 2
32.459 2
32.461 2
32.463 2
32.465 1
32.467 1
32.469 1
32.471 -0
32.474 -0
32.476 -0
32.478 -0
32.480 -0
32.482 -0
32.484 -1
32.486 -1
32.488 -1
32.490 -1
32.492 0
32.494 0
32.496 0
32.498 0
32.500 -0
32.502 -0
32.504 0
32.506 0
32.508 0
32.510 -0
32.512 0
32.514 0
32.516 1
32.519 0
32.521 0
32.523 1
32.525 1
32.527 1
32.529 1
32.531 1
32.533 1
32.535 2
32.537 2
32.539 2
32.541 2
32.543 3
32.545 3
32.547 3
32.549 3
32.551 2
32.553 3
32.555 2
32.557 2
32.559 2
32.561 2
32.564 2
32.566 2
32.568 3
32.570 3
32.572 3
32.574 3
32.576 3
32.578 4
32.580 4
32.582 4
32.584 5
32.586 5
32.588 5
32.590 5
32.592 5
32.594 5
32.596 5
32.598 5
32.600 5
32.602 5
32.604 4
32.606 4
32.609 4
32.611 4
32.613 4
32.615 4
32.617 4
32.619 3
32.621 3
32.623 4
32.625 4
32.627 4
32.629 4
32.631 3
32.633 3
32.635 3
32.637 2
32.639 2
32.641 3
32.643 2
32.645 3
32.647 3
32.649 2
32.652 3
32.654 3
32.656 3
32.658 3
32.660 3
32.662 3
32.664 4
32.666 3
32.668 3
32.670 4
32.672 4
32.674 3
32.676 4
32.678 4
32.680 4
32.682 4
32.684 4
32.686 4
32.688 3
32.690 3
32.692 3
32.695 3
32.697 3
32.699 3
32.701 3
32.703 3
32.705 3
32.707 4
32.709 4
32.711 3
32.713 3
32.715 3
32.717 3
32.719 3
32.721 2
32.723 2
32.725 2
32.727 2
32.729 2
32.731 3
32.733 3
32.735 3
32.738 2
32.740 3
32.742 2
32.744 2
32.746 2
32.748 2
32.750 2
32.752 2
32.754 2
32.756 2
32.758 2
32.760 3
32.762 3
32.764 3
32.766 3
32.768 3
32.770 4
32.772 3
32.774 4
32.776 4
32.778 4
32.781 5
32.783 5
32.785 5
32.787 5
32.789 5
32.791 5
32.793 5
32.795 5
32.797 4
32.799 4
32.801 4
32.803 3
32.805 2
32.807 2
32.809 2
32.811 2
32.813 2
32.815 2
32.817 2
32.819 2
32.822 1
32.824 1
32.826 1
32.828 0
32.830 1
32.832 1
32.834 0
32.836 -0
32.838 0
32.840 -1
32.842 -0
32.844 0
32.846 0
32.848 1
32.850 1
32.852 1
32.854 2
32.856 2
32.858 1
32.860 2
32.862 3
32.865 3
32.867 3
32.869 4
32.871 4
32.873 5
32.875 5
32.877 5
32.879 5
32.881 5
32.883 5
32.885 5
32.887 5
32.889 5
32.891 5
32.893 4
32.895 4
32.897 4
32.899 5
32.901 5
32.903 4
32.906 4
32.908 4
32.910 4
32.912 3
32.914 3
32.916 3
32.918 3
32.920 3
32.922 3
32.924 3
32.926 2
32.928 2
32.930 3
32.932 2
32.934 3
32.936 3
32.938 3
32.940 4
32.942 4
32.944 3
32.947 3
32.949 3
32.951 3
32.953 3
32.955 4
32.957 5
32.959 4
32.961 4
32.963 4
32.965 5
32.967 5
32.969 4
32.971 4
32.973 4
32.975 3
32.977 3
32.979 3
32.981 2
32.983 3
32.985 3
32.988 3
32.990 3
32.992 3
32.994 3
32.996 3
32.998 3
33.000 2
33.002 2
33.004 2
33.006 1
33.008 2
33.010 2
33.012 2
33.014 1
33.016 2
33.018 1
33.020 2
33.022 2
33.024 2
33.026 1
33.029 2
33.031 1
33.033 1
33.035 1
33.037 0
33.039 1
33.041 1
33.043 1
33.045 1
33.047 1
33.049 1
33.051 1
33.053 1
33.055 -0
33.057 1
33.059 1
33.061 0
33.063 0
33.065 0
33.068 -0
33.070 0
33.072 0
33.074 0
33.076 1
33.078 1
33.080 1
33.082 1
33.084 1
33.086 1
33.088 1
33.090 0
33.092 -1
33.094 -1
33.096 -1
33.098 -1
33.100 -0
33.102 0
33.104 -0
33.107 0
33.109 1
33.111 1
33.113 1
33.115 1
33.117 1
33.119 1
33.121 1
33.123 2
33.125 2
33.127 2
33.129 3
33.131 3
33.133 4
33.135 3
33.137 4
33.139 3
33.141 3
33.143 3
33.145 4
33.148 3
33.150 4
33.152 4
33.154 4
33.156 4
33.158 5
33.160 4
33.162 4
33.164 4
33.166 4
33.168 4
33.170 4
33.172 3
33.174 4
33.176 4
33.178 3
33.180 3
33.182 3
33.184 2
33.187 2
33.189 3
33.191 2
33.193 3
33.195 3
33.197 2
33.199 2
33.201 2
33.203 2
33.205 2
33.207 2
33.209 1
33.211 1
33.213 1
33.215 1
33.217 1
33.219 1
33.221 1
33.224 1
33.226 0
33.228 -0
33.230 -0
33.232 -0
33.234 -1
33.236 0
33.238 1
33.240 1
33.242 1
33.244 1
33.246 1
33.248 1
33.250 1
33.252 1
33.254 1
33.256 1
33.258 1
33.260 2
33.263 2
33.265 2
33.267 2
33.269 3
33.271 2
33.273 3
33.275 3
33.277 3
33.279 3
33.281 4
33.283 3
33.285 3
33.287 3
33.289 3
33.291 3
33.293 3
33.295 3
33.297 3
33.299 3
33.302 3
33.304 2
33.306 2
33.308 1
33.310 1
33.312 1
33.314 0
33.316 -0
33.318 -0
33.320 -1
33.322 -0
33.324 -1
33.326 -1
33.328 -0
33.330 -0
33.332 -1
33.334 -1
33.336 -0
33.339 -1
33.341 -1
33.343 -1
33.345 -0
33.347 0
33.349 1
33.351 1
33.353 1
33.355 1
33.357 1
33.359 1
33.361 1
33.363 2
33.365 2
33.367 2
33.369 2
33.371 2
33.373 2
33.376 2
33.378 2
33.380 3
33.382 3
33.384 3
33.386 2
33.388 2
33.390 2
33.392 2
33.394 2
33.396 2
33.398 2
33.400 1
33.402 1
33.404 1
33.406 1
33.408 1
33.410 2
33.412 1
33.415 1
33.417 2
33.419 1
33.421 1
33.423 0
33.425 0
33.427 1
33.429 1
33.431 0
33.433 1
33.435 1
33.437 1
33.439 1
33.441 1
33.443 1
33.445 1
33.447 1
33.449 1
33.452 1
33.454 1
33.456 1
33.458 0
33.460 1
33.462 0
33.464 0
33.466 1
33.468 1
33.470 1
33.472 1
33.474 2
33.476 2
33.478 2
33.480 2
33.482 3
33.484 3
33.486 3
33.489 4
33.491 3
33.493 3
33.495 3
33.497 3
33.499 3
33.501 3
33.503 3
33.505 3
33.507 3
33.509 3
33.511 3
33.513 2
33.515 1
33.517 1
33.519 2
33.521 2
33.524 1
33.526 1
33.528 2
33.530 1
33.532 2
33.534 2
33.536 1
33.538 1
33.540 1
33.542 1
33.544 1
33.546 0
33.548 0
33.550 1
33.552 1
33.554 2
33.556 2
33.558 2
33.561 3
33.563 4
33.565 4
33.567 4
33.569 5
33.571 5
33.573 5
33.575 5
33.577 6
33.579 5
33.581 5
33.583 5
33.585 5
33.587 5
33.589 5
33.591 4
33.593 4
33.596 5
33.598 5
33.600 4
33.602 4
33.604 3
33.606 2
33.608 2
33.610 2
33.612 2
33.614 2
33.616 1
33.618 1
33.620 1
33.622 -0
33.624 -0
33.626 -1
33.628 -2
33.630 -2
33.633 -2
33.635 -2
33.637 -2
33.639 -2
33.641 -3
33.643 -2
33.645 -1
33.647 -1
33.649 -1
33.651 -1
33.653 -2
33.655 -2
33.657 -2
33.659 -1
33.661 -1
33.663 -0
33.665 -0
33.668 -0
33.670 -0
33.672 -1
33.674 -1
33.676 -0
33.678 -0
33.680 -1
33.682 -0
33.684 -0
33.686 -0
33.688 0
33.690 1
33.692 1
33.694 0
33.696 0
33.698 1
33.700 1
33.703 1
33.705 0
33.707 0
33.709 0
33.711 1
33.713 1
33.715 1
33.717 1
33.719 1
33.721 1
33.723 1
33.725 1
33.727 1
33.729 1
33.731 1
33.733 2
33.735 2
33.738 2
33.740 2
33.742 1
33.744 2
33.746 2
33.748 2
33.750 2
33.752 2
33.754 2
33.756 1
33.758 1
33.760 1
33.762 1
33.764 1
33.766 1
33.768 1
33.770 1
33.773 1
33.775 0
33.777 1
33.779 1
33.781 1
33.783 1
33.785 1
33.787 1
33.789 0
33.791 1
33.793 1
33.795 0
33.797 1
33.799 1
33.801 1
33.803 1
33.805 1
33.808 1
33.810 1
33.812 1
33.814 2
33.816 1
33.818 1
33.820 2
33.822 2
33.824 3
33.826 3
33.828 3
33.830 2
33.832 2
33.834 2
33.836 2
33.838 3
33.840 3
33.843 3
33.845 2
33.847 1
33.849 2
33.851 1
33.853 2
33.855 2
33.857 1
33.859 2
33.861 1
33.863 1
33.865 1
33.867 1
33.869 1
33.871 1
33.873 1
33.876 1
33.878 1
33.880 1
33.882 -0
33.884 0
33.886 0
33.888 -0
33.890 0
33.892 -0
33.894 -0
33.896 -0
33.898 -0
33.900 -1
33.902 -1
33.904 -1
33.906 -1
33.908 -1
33.911 -1
33.913 -1
33.915 -0
33.917 -0
33.919 -0
33.921 1
33.923 0
33.925 0
33.927 1
33.929 1
33.931 1
33.933 1
33.935 1
33.937 1
33.939 0
33.941 1
33.944 1
33.946 2
33.948 2
33.950 2
33.952 2
33.954 2
33.956 2
33.958 2
33.960 2
33.962 3
33.964 3
33.966 3
33.968 4
33.970 4
33.972 4
33.974 4
33.976 5
33.979 5
33.981 5
33.983 5
33.985 5
33.987 5
33.989 5
33.991 5
33.993 4
33.995 5
33.997 4
33.999 4
34.001 5
34.003 5
34.005 4
34.007 4
34.009 4
34.012 4
34.014 4
34.016 3
34.018 3
34.020 3
34.022 3
34.024 3
34.026 2
34.028 2
34.030 2
34.032 2
34.034 2
34.036 2
34.038 3
34.040 2
34.042 1
34.045 1
34.047 1
34.049 0
34.051 1
34.053 1
34.055 0
34.057 1
34.059 1
34.061 1
34.063 1
34.065 0
34.067 0
34.069 0
34.071 0
34.073 -0
34.075 0
34.078 0
34.080 -0
34.082 -0
34.084 -1
34.086 -1
34.088 -1
34.090 -1
34.092 -2
34.094 -2
34.096 -2
34.098 -2
34.100 -2
34.102 -2
34.104 -2
34.106 -2
34.108 -1
34.111 -1
34.113 -0
34.115 -0
34.117 -0
34.119 0
34.121 1
34.123 1
34.125 1
34.127 1
34.129 1
34.131 1
34.133 1
34.135 1
34.137 1
34.139 2
34.141 2
34.144 2
34.146 2
34.148 3
34.150 3
34.152 3
34.154 3
34.156 3
34.158 3
34.160 3
34.162 4
34.164 4
34.166 4
34.168 4
34.170 4
34.172 3
34.174 3
34.177 4
34.179 4
34.181 4
34.183 4
34.185 3
34.187 3
34.189 3
34.191 2
34.193 2
34.195 2
34.197 2
34.199 2
34.201 2
34.203 2
34.205 2
34.208 2
34.210 2
34.212 2
34.214 2
34.216 2
34.218 1
34.220 1
34.222 1
34.224 1
34.226 2
34.228 2
34.230 2
34.232 1
34.234 2
34.236 2
34.238 2
34.241 1
34.243 2
34.245 2
34.247 3
34.249 3
34.251 3
34.253 3
34.255 3
34.257 4
34.259 3
34.261 3
34.263 3
34.265 3
34.267 3
34.269 3
34.272 3
34.274 3
34.276 2
34.278 2
34.280 2
34.282 2
34.284 1
34.286 1
34.288 1
34.290 0
34.292 1
34.294 1
34.296 1
34.298 1
34.300 1
34.302 0
34.305 0
34.307 0
34.309 -0
34.311 -0
34.313 -0
34.315 0
34.317 0
34.319 1
34.321 0
34.323 0
34.325 1
34.327 0
34.329 1
34.331 1
34.333 1
34.336 1
34.338 1
34.340 1
34.342 1
34.344 1
34.346 1
34.348 1
34.350 1
34.352 1
34.354 1
34.356 1
34.358 1
34.360 1
34.362 1
34.364 1
34.367 1
34.369 2
34.371 1
34.373 2
34.375 2
34.377 2
34.379 2
34.381 2
34.383 2
34.385 2
34.387 2
34.389 2
34.391 2
34.393 2
34.395 1
34.397 1
34.400 2
34.402 2
34.404 2
34.406 2
34.408 2
34.410 2
34.412 1
34.414 1
34.416 1
34.418 2
34.420 2
34.422 1
34.424 2
34.426 2
34.428 1
34.431 1
34.433 1
34.435 1
34.437 1
34.439 1
34.441 1
34.443 1
34.445 1
34.447 1
34.449 1
34.451 1
34.453 1
34.455 1
34.457 1
34.459 1
34.462 2
34.464 2
34.466 2
34.468 2
34.470 1
34.472 1
34.474 1
34.476 1
34.478 1
34.480 1
34.482 -0
34.484 0
34.486 -0
34.488 -0
34.490 -0
34.493 -0
34.495 -0
34.497 -0
34.499 -1
34.501 -1
34.503 -0
34.505 0
34.507 0
34.509 1
34.511 1
34.513 0
34.515 1
34.517 1
34.519 1
34.522 1
34.524 1
34.526 1
34.528 1
34.530 2
34.532 2
34.534 2
34.536 2
34.538 2
34.540 2
34.542 2
34.544 2
34.546 2
34.548 3
34.550 3
34.553 3
34.555 3
34.557 3
34.559 3
34.561 2
34.563 2
34.565 1
34.567 1
34.569 1
34.571 1
34.573 1
34.575 1
34.577 1
34.579 1
34.581 1
34.584 2
34.586 1
34.588 1
34.590 1
34.592 2
34.594 1
34.596 2
34.598 2
34.600 1
34.602 2
34.604 2
34.606 2
34.608 2
34.610 3
34.612 3
34.615 3
34.617 4
34.619 4
34.621 4
34.623 5
34.625 5
34.627 5
34.629 5
34.631 4
34.633 5
34.635 5
34.637 5
34.639 6
34.641 6
34.644 6
34.646 5
34.648 4
34.650 3
34.652 3
34.654 3
34.656 2
34.658 2
34.660 2
34.662 2
34.664 2
34.666 2
34.668 2
34.670 2
34.672 2
34.675 2
34.677 2
34.679 1
34.681 1
34.683 2
34.685 2
34.687 2
34.689 2
34.691 2
34.693 2
34.695 2
34.697 2
34.699 2
34.701 2
34.704 2
34.706 2
34.708 2
34.710 2
34.712 2
34.714 3
34.716 3
34.718 3
34.720 3
34.722 4
34.724 3
34.726 4
34.728 4
34.730 4
34.732 4
34.735 4
34.737 3
34.739 3
34.741 3
34.743 2
34.745 2
34.747 2
34.749 2
34.751 3
34.753 3
34.755 3
34.757 3
34.759 4
34.761 4
34.764 5
34.766 5
34.768 4
34.770 4
34.772 5
34.774 5
34.776 5
34.778 5
34.780 5
34.782 5
34.784 5
34.786 5
34.788 4
34.790 4
34.793 4
34.795 4
34.797 5
34.799 5
34.801 4
34.803 4
34.805 5
34.807 4
34.809 5
34.811 4
34.813 4
34.815 4
34.817 4
34.819 3
34.822 3
34.824 3
34.826 3
34.828 2
34.830 2
34.832 2
34.834 2
34.836 2
34.838 2
34.840 2
34.842 2
34.844 2
34.846 3
34.848 3
34.851 3
34.853 3
34.855 2
34.857 2
34.859 2
34.861 2
34.863 1
34.865 1
34.867 1
34.869 1
34.871 1
34.873 0
34.875 0
34.877 1
34.880 1
34.882 0
34.884 0
34.886 0
34.888 0
34.890 1
34.892 0
34.894 1
34.896 1
34.898 0
34.900 1
34.902 -0
34.904 -1
34.906 -1
34.909 -0
34.911 -1
34.913 -1
34.915 -1
34.917 -1
34.919 -1
34.921 -1
34.923 -1
34.925 -1
34.927 -1
34.929 -1
34.931 -0
34.933 0
34.935 -0
34.938 0
34.940 0
34.942 1
34.944 1
34.946 1
34.948 0
34.950 1
34.952 1
34.954 1
34.956 1
34.958 1
34.960 1
34.962 1
34.964 2
34.967 2
34.969 2
34.971 2
34.973 2
34.975 3
34.977 3
34.979 3
34.981 3
34.983 4
34.985 3
34.987 4
34.989 3
34.991 3
34.993 2
34.996 2
34.998 2
35.000 2
35.002 3
35.004 2
35.006 2
35.008 3
35.010 3
35.012 2
35.014 2
35.016 3
35.018 3
35.020 3
35.022 3
35.025 3
35.027 4
35.029 4
35.031 3
35.033 4
35.035 4
35.037 5
35.039 4
35.041 4
35.043 4
35.045 5
35.047 4
35.049 4
35.051 4
35.054 4
35.056 4
35.058 4
35.060 4
35.062 3
35.064 3
35.066 3
35.068 3
35.070 4
35.072 3
35.074 3
35.076 3
35.078 3
35.081 3
35.083 3
35.085 2
35.087 2
35.089 2
35.091 2
35.093 2
35.095 2
35.097 2
35.099 2
35.101 2
35.103 2
35.105 2
35.107 2
35.110 2
35.112 3
35.114 3
35.116 3
35.118 3
35.120 3
35.122 3
35.124 3
35.126 3
35.128 3
35.130 4
35.132 4
35.134 3
35.137 3
35.139 3
35.141 3
35.143 3
35.145 3
35.147 3
35.149 3
35.151 3
35.153 2
35.155 2
35.157 2
35.159 2
35.161 2
35.163 2
35.166 2
35.168 2
35.170 1
35.172 1
35.174 2
35.176 2
35.178 2
35.180 1
35.182 2
35.184 1
35.186 2
35.188 2
35.190 2
35.193 2
35.195 2
35.197 2
35.199 2
35.201 3
35.203 3
35.205 3
35.207 4
35.209 4
35.211 4
35.213 4
35.215 3
35.217 3
35.219 4
35.222 4
35.224 4
35.226 4
35.228 3
35.230 3
35.232 3
35.234 2
35.236 3
35.238 3
35.240 2
35.242 2
35.244 2
35.246 2
35.249 2
35.251 1
35.253 2
35.255 1
35.257 1
35.259 1
35.261 1
35.263 0
35.265 0
35.267 2
35.269 1
35.271 1
35.273 1
35.276 1
35.278 1
35.280 1
35.282 1
35.284 1
35.286 2
35.288 2
35.290 1
35.292 2
35.294 2
35.296 2
35.298 2
35.300 2
35.303 2
35.305 2
35.307 2
35.309 2
35.311 2
35.313 2
35.315 2
35.317 2
35.319 2
35.321 2
35.323 3
35.325 3
35.327 3
35.330 3
35.332 4
35.334 4
35.336 4
35.338 4
35.340 3
35.342 4
35.344 4
35.346 4
35.348 4
35.350 3
35.352 3
35.354 3
35.356 4
35.359 4
35.361 4
35.363 4
35.365 3
35.367 4
35.369 4
35.371 3
35.373 3
35.375 3
35.377 2
35.379 2
35.381 2
35.383 2
35.386 2
35.388 2
35.390 1
35.392 2
35.394 2
35.396 2
35.398 2
35.400 2
35.402 2
35.404 2
35.406 1
35.408 1
35.410 2
35.413 2
35.415 2
35.417 2
35.419 2
35.421 2
35.423 2
35.425 2
35.427 2
35.429 2
35.431 3
35.433 2
35.435 2
35.437 2
35.440 2
35.442 2
35.444 3
35.446 3
35.448 3
35.450 4
35.452 4
35.454 4
35.456 4
35.458 4
35.460 4
35.462 4
35.465 3
35.467 3
35.469 3
35.471 3
35.473 3
35.475 3
35.477 3
35.479 3
35.481 3
35.483 3
35.485 3
35.487 4
35.489 3
35.492 3
35.494 3
35.496 2
35.498 2
35.500 1
35.502 1
35.504 1
35.506 1
35.508 0
35.510 0
35.512 -0
35.514 -0
35.516 -1
35.519 -0
35.521 -1
35.523 -0
35.525 -1
35.527 -1
35.529 -1
35.531 -0
35.533 -0
35.535 0
35.537 1
35.539 -0
35.541 0
35.543 -0
35.546 -0
35.548 -1
35.550 -1
35.552 -2
35.554 -1
35.556 -1
35.558 -2
35.560 -1
35.562 -2
35.564 -2
35.566 -1
35.568 -0
35.570 -0
35.573 -1
35.575 -0
35.577 -0
35.579 -0
35.581 -0
35.583 -0
35.585 -1
35.587 -1
35.589 -1
35.591 -1
35.593 -2
35.595 -2
35.598 -2
35.600 -2
35.602 -1
35.604 -1
35.606 -0
35.608 -1
35.610 -1
35.612 0
35.614 -0
35.616 0
35.618 1
35.620 1
35.622 2
35.625 2
35.627 2
35.629 2
35.631 2
35.633 1
35.635 2
35.637 2
35.639 2
35.641 3
35.643 3
35.645 3
35.647 4
35.650 4
35.652 4
35.654 5
35.656 5
35.658 5
35.660 6
35.662 6
35.664 5
35.666 4
35.668 4
35.670 4
35.672 4
35.674 3
35.677 3
35.679 3
35.681 3
35.683 2
35.685 2
35.687 2
35.689 2
35.691 2
35.693 2
35.695 2
35.697 2
35.699 1
35.702 1
35.704 0
35.706 1
35.708 1
35.710 1
35.712 1
35.714 1
35.716 1
35.718 0
35.720 -0
35.722 1
35.724 1
35.726 2
35.729 2
35.731 2
35.733 2
35.735 3
35.737 3
35.739 3
35.741 4
35.743 4
35.745 4
35.747 4
35.749 4
35.751 4
35.754 4
35.756 4
35.758 3
35.760 3
35.762 3
35.764 3
35.766 3
35.768 3
35.770 3
35.772 4
35.774 4
35.776 3
35.778 3
35.781 4
35.783 3
35.785 2
35.787 3
35.789 2
35.791 2
35.793 2
35.795 2
35.797 2
35.799 1
35.801 1
35.803 1
35.806 1
35.808 0
35.810 1
35.812 0
35.814 0
35.816 0
35.818 1
35.820 1
35.822 1
35.824 1
35.826 0
35.828 1
35.831 1
35.833 0
35.835 1
35.837 1
35.839 1
35.841 1
35.843 1
35.845 1
35.847 2
35.849 2
35.851 2
35.853 2
35.855 3
35.858 3
35.860 3
35.862 3
35.864 3
35.866 4
35.868 5
35.870 4
35.872 4
35.874 4
35.876 4
35.878 4
35.880 4
35.883 5
35.885 5
35.887 5
35.889 5
35.891 4
35.893 4
35.895 4
35.897 4
35.899 4
35.901 3
35.903 4
35.905 3
35.908 3
35.910 3
35.912 3
35.914 3
35.916 2
35.918 3
35.920 2
35.922 2
35.924 2
35.926 1
35.928 2
35.930 3
35.933 2
35.935 3
35.937 2
35.939 2
35.941 3
35.943 3
35.945 2
35.947 3
35.949 3
35.951 2
35.953 2
35.955 3
35.958 2
35.960 2
35.962 2
35.964 2
35.966 1
35.968 1
35.970 2
35.972 2
35.974 2
35.976 2
35.978 3
35.980 3
35.983 3
35.985 3
35.987 3
35.989 3
35.991 3
35.993 3
35.995 3
35.997 3
35.999 3
36.001 3
36.003 3
36.005 3
36.008 3
36.010 3
36.012 3
36.014 3
36.016 3
36.018 3
36.020 3
36.022 4
36.024 3
36.026 3
36.028 3
36.030 2
36.033 2
36.035 2
36.037 1
36.039 1
36.041 1
36.043 1
36.045 1
36.047 0
36.049 0
36.051 -1
36.053 -0
36.055 -0
36.058 -1
36.060 0
36.062 1
36.064 1
36.066 2
36.068 2
36.070 2
36.072 3
36.074 3
36.076 3
36.078 3
36.080 3
36.083 3
36.085 3
36.087 3
36.089 2
36.091 3
36.093 3
36.095 2
36.097 2
36.099 2
36.101 2
36.103 2
36.105 2
36.108 2
36.110 1
36.112 1
36.114 0
36.116 -0
36.118 0
36.120 -1
36.122 -0
36.124 0
36.126 -1
36.128 -0
36.131 -0
36.133 -0
36.135 -1
36.137 -0
36.139 -1
36.141 -1
36.143 -1
36.145 -0
36.147 -0
36.149 0
36.151 -0
36.153 0
36.156 1
36.158 1
36.160 1
36.162 1
36.164 2
36.166 2
36.168 2
36.170 1
36.172 1
36.174 1
36.176 1
36.178 1
36.181 2
36.183 1
36.185 1
36.187 1
36.189 1
36.191 1
36.193 2
36.195 1
36.197 1
36.199 2
36.201 1
36.203 1
36.206 1
36.208 0
36.210 1
36.212 1
36.214 1
36.216 1
36.218 2
36.220 1
36.222 1
36.224 1
36.226 0
36.229 0
36.231 0
36.233 0
36.235 -0
36.237 -0
36.239 0
36.241 0
36.243 0
36.245 0
36.247 1
36.249 1
36.251 1
36.254 1
36.256 1
36.258 0
36.260 0
36.262 0
36.264 0
36.266 -0
36.268 1
36.270 0
36.272 1
36.274 1
36.276 1
36.279 2
36.281 2
36.283 2
36.285 2
36.287 2
36.289 2
36.291 2
36.293 3
36.295 3
36.297 3
36.299 4
36.302 4
36.304 4
36.306 4
36.308 4
36.310 4
36.312 4
36.314 4
36.316 4
36.318 4
36.320 4
36.322 4
36.324 4
36.327 4
36.329 4
36.331 3
36.333 3
36.335 3
36.337 3
36.339 3
36.341 2
36.343 2
36.345 2
36.347 2
36.350 2
36.352 1
36.354 1
36.356 1
36.358 1
36.360 1
36.362 1
36.364 1
36.366 1
36.368 1
36.370 1
36.372 1
36.375 1
36.377 1
36.379 1
36.381 2
36.383 2
36.385 3
36.387 4
36.389 4
36.391 4
36.393 5
36.395 4
36.398 5
36.400 5
36.402 5
36.404 5
36.406 5
36.408 5
36.410 5
36.412 5
36.414 5
36.416 5
36.418 4
36.421 4
36.423 4
36.425 4
36.427 3
36.429 3
36.431 3
36.433 3
36.435 3
36.437 3
36.439 3
36.441 3
36.443 3
36.446 2
36.448 2
36.450 2
36.452 2
36.454 2
36.456 1
36.458 1
36.460 0
36.462 0
36.464 0
36.466 0
36.469 1
36.471 1
36.473 1
36.475 2
36.477 2
36.479 1
36.481 1
36.483 1
36.485 2
36.487 1
36.489 1
36.492 2
36.494 2
36.496 2
36.498 2
36.500 3
36.502 3
36.504 3
36.506 2
36.508 1
36.510 2
36.512 2
36.514 2
36.517 2
36.519 3
36.521 2
36.523 2
36.525 3
36.527 2
36.529 3
36.531 2
36.533 2
36.535 2
36.537 2
36.540 2
36.542 2
36.544 2
36.546 1
36.548 1
36.550 1
36.552 0
36.554 -0
36.556 0
36.558 -0
36.560 -0
36.563 -0
36.565 -0
36.567 -0
36.569 -1
36.571 -1
36.573 -1
36.575 -2
36.577 -1
36.579 -0
36.581 0
36.583 -0
36.586 1
36.588 1
36.590 1
36.592 1
36.594 2
36.596 1
36.598 1
36.600 1
36.602 1
36.604 2
36.606 2
36.609 2
36.611 2
36.613 2
36.615 1
36.617 1
36.619 1
36.621 1
36.623 1
36.625 1
36.627 1
36.629 1
36.632 2
36.634 2
36.636 2
36.638 1
36.640 1
36.642 1
36.644 1
36.646 1
36.648 2
36.650 2
36.652 2
36.655 1
36.657 1
36.659 2
36.661 2
36.663 1
36.665 2
36.667 2
36.669 3
36.671 3
36.673 4
36.675 4
36.678 4
36.680 4
36.682 5
36.684 5
36.686 5
36.688 5
36.690 5
36.692 5
36.694 5
36.696 5
36.698 5
36.701 5
36.703 4
36.705 4
36.707 3
36.709 3
36.711 3
36.713 4
36.715 4
36.717 4
36.719 4
36.721 3
36.724 4
36.726 3
36.728 3
36.730 4
36.732 3
36.734 3
36.736 3
36.738 3
36.740 3
36.742 3
36.744 3
36.747 2
36.749 2
36.751 3
36.753 4
36.755 4
36.757 3
36.759 3
36.761 4
36.763 3
36.765 3
36.767 3
36.770 3
36.772 3
36.774 3
36.776 3
36.778 2
36.780 2
36.782 2
36.784 2
36.786 2
36.788 2
36.790 2
36.793 2
36.795 2
36.797 1
36.799 0
36.801 1
36.803 1
36.805 0
36.807 0
36.809 0
36.811 -0
36.813 -0
36.816 -1
36.818 -1
36.820 -1
36.822 -1
36.824 -0
36.826 -0
36.828 -1
36.830 -0
36.832 -1
36.834 -0
36.836 1
36.839 1
36.841 1
36.843 1
36.845 2
36.847 2
36.849 2
36.851 2
36.853 2
36.855 2
36.857 2
36.859 2
36.862 2
36.864 2
36.866 2
36.868 3
36.870 3
36.872 3
36.874 3
36.876 4
36.878 3
36.880 3
36.883 3
36.885 3
36.887 3
36.889 2
36.891 2
36.893 2
36.895 2
36.897 2
36.899 2
36.901 2
36.903 2
36.906 2
36.908 2
36.910 1
36.912 2
36.914 2
36.916 2
36.918 3
36.920 2
36.922 2
36.924 2
36.926 2
36.929 2
36.931 3
36.933 3
36.935 2
36.937 2
36.939 3
36.941 2
36.943 2
36.945 2
36.947 2
36.949 2
36.952 2
36.954 2
36.956 2
36.958 2
36.960 2
36.962 2
36.964 3
36.966 2
36.968 2
36.970 2
36.973 1
36.975 1
36.977 1
36.979 1
36.981 1
36.983 1
36.985 1
36.987 1
36.989 1
36.991 1
36.993 1
36.996 1
36.998 1
37.000 2
37.002 2
37.004 2
37.006 2
37.008 2
37.010 2
37.012 2
37.014 2
37.017 2
37.019 3
37.021 3
37.023 3
37.025 4
37.027 4
37.029 4
37.031 4
37.033 4
37.035 4
37.037 4
37.040 5
37.042 5
37.044 5
37.046 6
37.048 6
37.050 6
37.052 5
37.054 5
37.056 4
37.058 4
37.060 4
37.063 4
37.065 4
37.067 4
37.069 4
37.071 4
37.073 3
37.075 3
37.077 2
37.079 1
37.081 0
37.084 -0
37.086 -1
37.088 -1
37.090 -2
37.092 -2
37.094 -2
37.096 -2
37.098 -3
37.100 -2
37.102 -2
37.104 -2
37.107 -2
37.109 -2
37.111 -2
37.113 -1
37.115 -1
37.117 -1
37.119 -0
37.121 1
37.123 1
37.125 1
37.128 1
37.130 1
37.132 2
37.134 2
37.136 2
37.138 3
37.140 2
37.142 2
37.144 2
37.146 2
37.148 2
37.151 2
37.153 2
37.155 3
37.157 3
37.159 3
37.161 3
37.163 3
37.165 2
37.167 1
37.169 1
37.172 2
37.174 1
37.176 1
37.178 1
37.180 1
37.182 1
37.184 1
37.186 2
37.188 2
37.190 2
37.193 2
37.195 3
37.197 3
37.199 3
37.201 3
37.203 3
37.205 3
37.207 4
37.209 4
37.211 5
37.213 5
37.216 5
37.218 4
37.220 4
37.222 4
37.224 3
37.226 3
37.228 3
37.230 2
37.232 2
37.234 2
37.237 1
37.239 1
37.241 2
37.243 1
37.245 1
37.247 2
37.249 1
37.251 2
37.253 2
37.255 1
37.258 1
37.260 1
37.262 1
37.264 2
37.266 2
37.268 2
37.270 2
37.272 2
37.274 2
37.276 2
37.278 2
37.281 2
37.283 2
37.285 2
37.287 2
37.289 2
37.291 2
37.293 2
37.295 3
37.297 3
37.299 3
37.302 3
37.304 3
37.306 3
37.308 3
37.310 3
37.312 2
37.314 3
37.316 3
37.318 2
37.320 2
37.323 3
37.325 2
37.327 2
37.329 2
37.331 2
37.333 2
37.335 2
37.337 3
37.339 2
37.341 3
37.344 3
37.346 3
37.348 3
37.350 2
37.352 3
37.354 3
37.356 4
37.358 4
37.360 3
37.362 3
37.364 3
37.367 3
37.369 3
37.371 3
37.373 2
37.375 2
37.377 1
37.379 1
37.381 1
37.383 1
37.385 1
37.388 0
37.390 1
37.392 1
37.394 -0
37.396 -1
37.398 -1
37.400 -0
37.402 -1
37.404 -1
37.406 -1
37.409 -1
37.411 -1
37.413 -1
37.415 -1
37.417 -1
37.419 -2
37.421 -1
37.423 -1
37.425 -1
37.427 -0
37.430 0
37.432 -0
37.434 0
37.436 1
37.438 1
37.440 1
37.442 2
37.444 2
37.446 2
37.448 3
37.451 3
37.453 4
37.455 3
37.457 3
37.459 4
37.461 3
37.463 4
37.465 4
37.467 4
37.469 3
37.472 4
37.474 3
37.476 3
37.478 4
37.480 4
37.482 3
37.484 4
37.486 4
37.488 3
37.490 2
37.493 3
37.495 3
37.497 3
37.499 3
37.501 3
37.503 2
37.505 2
37.507 2
37.509 2
37.511 2
37.514 2
37.516 2
37.518 2
37.520 1
37.522 2
37.524 1
37.526 1
37.528 1
37.530 1
37.532 1
37.535 1
37.537 1
37.539 0
37.541 0
37.543 1
37.545 0
37.547 0
37.549 -0
37.551 -1
37.553 -0
37.556 0
37.558 -0
37.560 -0
37.562 -0
37.564 -0
37.566 -0
37.568 0
37.570 0
37.572 1
37.574 1
37.577 1
37.579 1
37.581 1
37.583 0
37.585 0
37.587 1
37.589 1
37.591 1
37.593 1
37.595 0
37.598 1
37.600 1
37.602 2
37.604 2
37.606 2
37.608 2
37.610 2
37.612 2
37.614 2
37.616 3
37.619 4
37.621 4
37.623 4
37.625 4
37.627 4
37.629 4
37.631 4
37.633 4
37.635 4
37.637 4
37.640 3
37.642 3
37.644 3
37.646 3
37.648 4
37.650 3
37.652 3
37.654 2
37.656 2
37.658 2
37.661 2
37.663 1
37.665 1
37.667 1
37.669 0
37.671 -0
37.673 -0
37.675 -0
37.677 -0
37.679 -0
37.682 0
37.684 -0
37.686 0
37.688 0
37.690 -0
37.692 0
37.694 1
37.696 1
37.698 1
37.700 1
37.703 1
37.705 1
37.707 2
37.709 2
37.711 2
37.713 2
37.715 2
37.717 2
37.719 2
37.721 2
37.724 2
37.726 3
37.728 2
37.730 2
37.732 2
37.734 2
37.736 1
37.738 2
37.740 1
37.743 1
37.745 1
37.747 0
37.749 -0
37.751 -0
37.753 -0
37.755 0
37.757 0
37.759 0
37.761 0
37.764 1
37.766 0
37.768 1
37.770 1
37.772 1
37.774 2
37.776 2
37.778 2
37.780 3
37.782 3
37.785 2
37.787 2
37.789 3
37.791 3
37.793 3
37.795 4
37.797 4
37.799 4
37.801 3
37.803 3
37.806 3
37.808 4
37.810 4
37.812 4
37.814 4
37.816 4
37.818 4
37.820 4
37.822 3
37.825 2
37.827 2
37.829 2
37.831 2
37.833 2
37.835 2
37.837 2
37.839 1
37.841 1
37.843 1
37.846 2
37.848 2
37.850 2
37.852 2
37.854 1
37.856 1
37.858 1
37.860 0
37.862 0
37.864 1
37.867 1
37.869 1
37.871 2
37.873 2
37.875 2
37.877 2
37.879 2
37.881 2
37.883 3
37.886 4
37.888 4
37.890 4
37.892 4
37.894 5
37.896 5
37.898 5
37.900 6
37.902 6
37.904 6
37.907 6
37.909 6
37.911 6
37.913 6
37.915 5
37.917 5
37.919 5
37.921 5
37.923 5
37.925 5
37.928 5
37.930 5
37.932 4
37.934 4
37.936 3
37.938 3
37.940 3
37.942 3
37.944 2
37.947 2
37.949 2
37.951 2
37.953 2
37.955 1
37.957 1
37.959 2
37.961 2
37.963 2
37.965 2
37.968 1
37.970 2
37.972 2
37.974 1
37.976 2
37.978 2
37.980 2
37.982 3
37.984 3
37.987 3
37.989 3
37.991 3
37.993 3
37.995 3
37.997 3
37.999 3
38.001 3
38.003 2
38.005 1
38.008 1
38.010 1
38.012 1
38.014 1
38.016 1
38.018 0
38.020 0
38.022 0
38.024 -0
38.027 0
38.029 1
38.031 0
38.033 1
38.035 1
38.037 1
38.039 1
38.041 2
38.043 1
38.045 3
38.048 3
38.050 2
38.052 2
38.054 3
38.056 3
38.058 3
38.060 3
38.062 3
38.064 3
38.067 3
38.069 3
38.071 3
38.073 4
38.075 4
38.077 4
38.079 4
38.081 4
38.083 4
38.085 3
38.088 3
38.090 4
38.092 4
38.094 3
38.096 3
38.098 2
38.100 1
38.102 2
38.104 2
38.107 2
38.109 2
38.111 2
38.113 2
38.115 2
38.117 2
38.119 2
38.121 2
38.123 2
38.125 2
38.128 1
38.130 1
38.132 1
38.134 2
38.136 1
38.138 1
38.140 1
38.142 2
38.144 1
38.147 1
38.149 0
38.151 0
38.153 0
38.155 0
38.157 0
38.159 1
38.161 0
38.163 -0
38.166 0
38.168 0
38.170 0
38.172 1
38.174 1
38.176 1
38.178 0
38.180 0
38.182 -0
38.184 0
38.187 0
38.189 -0
38.191 -1
38.193 -1
38.195 -1
38.197 -1
38.199 -1
38.201 -2
38.203 -1
38.206 -2
38.208 -2
38.210 -2
38.212 -3
38.214 -3
38.216 -2
38.218 -2
38.220 -1
38.222 -1
38.225 -1
38.227 0
38.229 1
38.231 1
38.233 1
38.235 1
38.237 1
38.239 1
38.241 1
38.243 2
38.246 2
38.248 2
38.250 2
38.252 2
38.254 3
38.256 3
38.258 3
38.260 3
38.262 4
38.265 4
38.267 4
38.269 5
38.271 4
38.273 4
38.275 3
38.277 3
38.279 3
38.281 3
38.284 2
38.286 2
38.288 2
38.290 1
38.292 2
38.294 2
38.296 0
38.298 0
38.300 -0
38.303 -1
38.305 -0
38.307 0
38.309 1
38.311 1
38.313 2
38.315 2
38.317 3
38.319 2
38.321 3
38.324 3
38.326 3
38.328 3
38.330 3
38.332 3
38.334 3
38.336 4
38.338 3
38.340 4
38.343 3
38.345 3
38.347 3
38.349 3
38.351 3
38.353 3
38.355 3
38.357 3
38.359 3
38.362 3
38.364 3
38.366 3
38.368 2
38.370 2
38.372 2
38.374 2
38.376 1
38.378 1
38.381 1
38.383 1
38.385 0
38.387 0
38.389 -0
38.391 -1
38.393 -1
38.395 -1
38.397 -1
38.400 -1
38.402 -1
38.404 -0
38.406 -1
38.408 -1
38.410 -1
38.412 -1
38.414 -1
38.416 -1
38.418 -0
38.421 -0
38.423 -1
38.425 -1
38.427 -2
38.429 -2
38.431 -2
38.433 -2
38.435 -2
38.437 -2
38.440 -2
38.442 -2
38.444 -2
38.446 -2
38.448 -2
38.450 -2
38.452 -1
38.454 -2
38.456 -2
38.459 -2
38.461 -2
38.463 -1
38.465 -1
38.467 -1
38.469 -0
38.471 -0
38.473 0
38.475 1
38.478 1
38.480 0
38.482 0
38.484 1
38.486 0
38.488 1
38.490 1
38.492 1
38.494 2
38.497 2
38.499 2
38.501 2
38.503 2
38.505 1
38.507 2
38.509 2
38.511 1
38.513 2
38.516 2
38.518 1
38.520 1
38.522 1
38.524 1
38.526 2
38.528 2
38.530 2
38.532 2
38.535 2
38.537 2
38.539 2
38.541 2
38.543 2
38.545 3
38.547 2
38.549 2
38.551 2
38.554 2
38.556 2
38.558 2
38.560 1
38.562 1
38.564 1
38.566 2
38.568 2
38.570 2
38.573 2
38.575 2
38.577 2
38.579 2
38.581 3
38.583 3
38.585 2
38.587 2
38.589 2
38.592 2
38.594 2
38.596 2
38.598 2
38.600 2
38.602 2
38.604 2
38.606 2
38.608 2
38.611 2
38.613 2
38.615 2
38.617 2
38.619 1
38.621 2
38.623 2
38.625 1
38.627 2
38.630 2
38.632 2
38.634 2
38.636 2
38.638 2
38.640 2
38.642 2
38.644 1
38.646 1
38.649 1
38.651 0
38.653 1
38.655 1
38.657 1
38.659 2
38.661 2
38.663 3
38.665 3
38.668 3
38.670 3
38.672 3
38.674 3
38.676 3
38.678 2
38.680 2
38.682 2
38.684 3
38.687 3
38.689 2
38.691 3
38.693 3
38.695 2
38.697 3
38.699 2
38.701 2
38.703 2
38.706 1
38.708 2
38.710 2
38.712 2
38.714 2
38.716 2
38.718 3
38.720 3
38.722 3
38.725 3
38.727 2
38.729 3
38.731 3
38.733 4
38.735 3
38.737 3
38.739 2
38.741 3
38.744 3
38.746 3
38.748 3
38.750 4
38.752 4
38.754 4
38.756 4
38.758 4
38.761 4
38.763 3
38.765 2
38.767 2
38.769 2
38.771 1
38.773 1
38.775 1
38.777 1
38.780 1
38.782 2
38.784 1
38.786 2
38.788 2
38.790 1
38.792 1
38.794 1
38.796 -0
38.799 0
38.801 1
38.803 0
38.805 1
38.807 1
38.809 0
38.811 0
38.813 1
38.815 1
38.818 1
38.820 2
38.822 1
38.824 2
38.826 2
38.828 1
38.830 1
38.832 0
38.834 1
38.837 1
38.839 2
38.841 2
38.843 2
38.845 2
38.847 2
38.849 2
38.851 2
38.854 1
38.856 1
38.858 1
38.860 0
38.862 1
38.864 1
38.866 1
38.868 1
38.870 1
38.873 1
38.875 1
38.877 1
38.879 1
38.881 1
38.883 1
38.885 1
38.887 0
38.889 0
38.892 -0
38.894 0
38.896 1
38.898 0
38.900 1
38.902 1
38.904 1
38.906 2
38.908 2
38.911 2
38.913 2
38.915 2
38.917 2
38.919 2
38.921 2
38.923 1
38.925 1
38.928 2
38.930 2
38.932 2
38.934 2
38.936 2
38.938 2
38.940 2
38.942 1
38.944 1
38.947 1
38.949 1
38.951 2
38.953 2
38.955 1
38.957 2
38.959 2
38.961 2
38.963 2
38.966 3
38.968 3
38.970 3
38.972 3
38.974 2
38.976 3
38.978 3
38.980 2
38.983 2
38.985 2
38.987 2
38.989 3
38.991 3
38.993 3
38.995 4
38.997 4
38.999 3
39.002 4
39.004 3
39.006 3
39.008 3
39.010 3
39.012 3
39.014 3
39.016 2
39.018 2
39.021 2
39.023 2
39.025 2
39.027 3
39.029 2
39.031 2
39.033 2
39.035 3
39.038 2
39.040 3
39.042 3
39.044 4
39.046 4
39.048 4
39.050 4
39.052 4
39.054 4
39.057 4
39.059 4
39.061 4
39.063 4
39.065 4
39.067 4
39.069 3
39.071 3
39.073 3
39.076 3
39.078 3
39.080 4
39.082 3
39.084 3
39.086 3
39.088 2
39.090 2
39.093 2
39.095 2
39.097 2
39.099 2
39.101 2
39.103 2
39.105 2
39.107 2
39.109 2
39.112 2
39.114 1
39.116 2
39.118 2
39.120 2
39.122 2
39.124 2
39.126 2
39.129 3
39.131 3
39.133 2
39.135 3
39.137 3
39.139 3
39.141 3
39.143 3
39.145 2
39.148 2
39.150 2
39.152 1
39.154 1
39.156 1
39.158 1
39.160 1
39.162 1
39.165 0
39.167 0
39.169 0
39.171 0
39.173 1
39.175 1
39.177 0
39.179 0
39.181 1
39.184 1
39.186 1
39.188 1
39.190 1
39.192 2
39.194 2
39.196 2
39.198 2
39.201 2
39.203 2
39.205 2
39.207 3
39.209 3
39.211 2
39.213 2
39.215 2
39.217 2
39.220 2
39.222 2
39.224 3
39.226 3
39.228 3
39.230 4
39.232 4
39.234 3
39.237 4
39.239 4
39.241 3
39.243 3
39.245 3
39.247 2
39.249 2
39.251 2
39.253 2
39.256 2
39.258 2
39.260 3
39.262 2
39.264 3
39.266 3
39.268 3
39.270 3
39.273 2
39.275 2
39.277 2
39.279 2
39.281 2
39.283 2
39.285 2
39.287 2
39.289 2
39.292 1
39.294 1
39.296 2
39.298 1
39.300 2
39.302 2
39.304 2
39.306 1
39.309 1
39.311 1
39.313 2
39.315 2
39.317 2
39.319 2
39.321 2
39.323 2
39.326 2
39.328 2
39.330 2
39.332 2
39.334 2
39.336 2
39.338 2
39.340 1
39.342 1
39.345 2
39.347 2
39.349 2
39.351 2
39.353 3
39.355 2
39.357 2
39.359 2
39.362 2
39.364 2
39.366 2
39.368 2
39.370 2
39.372 3
39.374 2
39.376 3
39.378 3
39.381 3
39.383 4
39.385 4
39.387 5
39.389 4
39.391 4
39.393 4
39.395 5
39.398 5
39.400 4
39.402 5
39.404 5
39.406 5
39.408 5
39.410 5
39.412 4
39.415 4
39.417 5
39.419 4
39.421 4
39.423 4
39.425 3
39.427 3
39.429 3
39.431 3
39.434 2
39.436 2
39.438 3
39.440 3
39.442 3
39.444 3
39.446 3
39.448 3
39.451 2
39.453 2
39.455 2
39.457 2
39.459 2
39.461 2
39.463 2
39.465 2
39.468 2
39.470 2
39.472 2
39.474 2
39.476 2
39.478 2
39.480 2
39.482 2
39.485 2
39.487 2
39.489 2
39.491 2
39.493 2
39.495 2
39.497 2
39.499 2
39.501 2
39.504 3
39.506 3
39.508 3
39.510 3
39.512 4
39.514 3
39.516 3
39.518 3
39.521 2
39.523 2
39.525 3
39.527 2
39.529 2
39.531 2
39.533 2
39.535 2
39.538 2
39.540 1
39.542 0
39.544 -1
39.546 -2
39.548 -1
39.550 -1
39.552 -2
39.555 -1
39.557 -1
39.559 -1
39.561 -1
39.563 -1
39.565 -1
39.567 -1
39.569 -1
39.571 -1
39.574 -1
39.576 -0
39.578 -1
39.580 -1
39.582 -1
39.584 -1
39.586 -2
39.588 -2
39.591 -2
39.593 -1
39.595 -1
39.597 -1
39.599 -0
39.601 0
39.603 0
39.605 0
39.608 0
39.610 0
39.612 -0
39.614 0
39.616 0
39.618 1
39.620 0
39.622 -0
39.625 -0
39.627 -0
39.629 -1
39.631 -0
39.633 -0
39.635 -2
39.637 -2
39.639 -1
39.642 -1
39.644 -0
39.646 0
39.648 0
39.650 1
39.652 1
39.654 1
39.656 1
39.658 1
39.661 1
39.663 1
39.665 1
39.667 1
39.669 1
39.671 1
39.673 0
39.675 0
39.678 0
39.680 0
39.682 0
39.684 1
39.686 1
39.688 1
39.690 1
39.692 0
39.695 1
39.697 1
39.699 0
39.701 0
39.703 1
39.705 1
39.707 1
39.709 1
39.712 1
39.714 1
39.716 1
39.718 1
39.720 1
39.722 1
39.724 1
39.726 1
39.729 1
39.731 1
39.733 1
39.735 2
39.737 2
39.739 2
39.741 3
39.743 2
39.746 3
39.748 2
39.750 2
39.752 2
39.754 3
39.756 3
39.758 3
39.760 3
39.763 3
39.765 3
39.767 3
39.769 3
39.771 3
39.773 3
39.775 3
39.777 3
39.780 3
39.782 2
39.784 2
39.786 2
39.788 2
39.790 2
39.792 2
39.794 2
39.797 2
39.799 2
39.801 3
39.803 2
39.805 2
39.807 2
39.809 2
39.811 2
39.814 2
39.816 3
39.818 2
39.820 2
39.822 2
39.824 1
39.826 1
39.828 1
39.830 1
39.833 1
39.835 1
39.837 1
39.839 1
39.841 0
39.843 1
39.845 0
39.847 1
39.850 1
39.852 2
39.854 3
39.856 3
39.858 3
39.860 3
39.862 3
39.864 3
39.867 3
39.869 4
39.871 4
39.873 4
39.875 4
39.877 4
39.879 4
39.881 5
39.884 5
39.886 5
39.888 5
39.890 5
39.892 5
39.894 4
39.896 4
39.898 4
39.901 4
39.903 4
39.905 4
39.907 4
39.909 3
39.911 3
39.913 3
39.915 2
39.918 2
39.920 2
39.922 1
39.924 1
39.926 1
39.928 0
39.930 1
39.932 1
39.935 1
39.937 1
39.939 1
39.941 1
39.943 1
39.945 1
39.947 1
39.950 1
39.952 1
39.954 2
39.956 2
39.958 3
39.960 3
39.962 3
39.964 3
39.967 2
39.969 2
39.971 2
39.973 2
39.975 3
39.977 3
39.979 3
39.981 3
39.984 3
39.986 3
39.988 3
39.990 3
39.992 3
39.994 3
39.996 3
39.998 2
40.001 3
40.003 3
40.005 3
40.007 3
40.009 3
40.011 2
40.013 2
40.015 3
40.018 3
40.020 3
40.022 3
40.024 3
40.026 3
40.028 3
40.030 3
40.032 2
40.035 2
40.037 2
40.039 1
40.041 2
40.043 2
40.045 2
40.047 3
40.049 3
40.052 3
40.054 3
40.056 3
40.058 3
40.060 3
40.062 3
40.064 3
40.066 3
40.069 3
40.071 4
40.073 4
40.075 4
40.077 4
40.079 3
40.081 3
40.083 3
40.086 3
40.088 3
40.090 2
40.092 2
40.094 2
40.096 2
40.098 2
40.100 1
40.103 1
40.105 1
40.107 1
40.109 2
40.111 2
40.113 2
40.115 1
40.118 2
40.120 1
40.122 1
40.124 1
40.126 1
40.128 1
40.130 1
40.132 1
40.135 2
40.137 1
40.139 2
40.141 2
40.143 2
40.145 2
40.147 2
40.149 3
40.152 3
40.154 3
40.156 3
40.158 2
40.160 3
40.162 3
40.164 3
40.166 3
40.169 3
40.171 2
40.173 2
40.175 2
40.177 1
40.179 1
40.181 2
40.183 1
40.186 1
40.188 -0
40.190 -1
40.192 -1
40.194 -1
40.196 -2
40.198 -1
40.200 -1
40.203 -1
40.205 -1
40.207 -1
40.209 -1
40.211 -1
40.213 -1
40.215 -1
40.218 -1
40.220 -1
40.222 -1
40.224 -1
40.226 -1
40.228 -1
40.230 -1
40.232 -1
40.235 -1
40.237 -0
40.239 -0
40.241 -0
40.243 0
40.245 1
40.247 0
40.249 0
40.252 0
40.254 1
40.256 1
40.258 1
40.260 1
40.262 1
40.264 1
40.266 2
40.269 3
40.271 3
40.273 3
40.275 4
40.277 3
40.279 3
40.281 3
40.284 2
40.286 2
40.288 2
40.290 3
40.292 3
40.294 3
40.296 3
40.298 3
40.301 3
40.303 3
40.305 3
40.307 3
40.309 4
40.311 4
40.313 4
40.315 3
40.318 3
40.320 3
40.322 3
40.324 3
40.326 3
40.328 3
40.330 3
40.333 3
40.335 2
40.337 2
40.339 2
40.341 2
40.343 1
40.345 1
40.347 1
40.350 1
40.352 1
40.354 1
40.356 1
40.358 1
40.360 1
40.362 1
40.364 1
40.367 1
40.369 0
40.371 -0
40.373 -0
40.375 -0
40.377 -1
40.379 0
40.381 -1
40.384 -1
40.386 -1
40.388 -0
40.390 -0
40.392 -1
40.394 -1
40.396 -0
40.399 -0
40.401 -0
40.403 0
40.405 0
40.407 1
40.409 1
40.411 1
40.413 1
40.416 1
40.418 1
40.420 1
40.422 1
40.424 1
40.426 0
40.428 0
40.430 0
40.433 -0
40.435 0
40.437 0
40.439 -0
40.441 0
40.443 0
40.445 0
40.448 0
40.450 0
40.452 0
40.454 1
40.456 0
40.458 0
40.460 0
40.462 1
40.465 0
40.467 0
40.469 1
40.471 1
40.473 1
40.475 1
40.477 0
40.480 -0
40.482 -0
40.484 -0
40.486 0
40.488 0
40.490 -0
40.492 0
40.494 0
40.497 -0
40.499 -0
40.501 0
40.503 0
40.505 0
40.507 1
40.509 -0
40.511 -0
40.514 0
40.516 0
40.518 0
40.520 0
40.522 -0
40.524 1
40.526 1
40.529 1
40.531 1
40.533 1
40.535 1
40.537 1
40.539 1
40.541 1
40.543 1
40.546 1
40.548 1
40.550 1
40.552 1
40.554 1
40.556 1
40.558 1
40.561 1
40.563 1
40.565 1
40.567 1
40.569 1
40.571 1
40.573 0
40.575 1
40.578 1
40.580 1
40.582 1
40.584 1
40.586 1
40.588 1
40.590 1
40.593 0
40.595 1
40.597 1
40.599 0
40.601 0
40.603 0
40.605 0
40.607 -1
40.610 -0
40.612 -1
40.614 -1
40.616 -1
40.618 -1
40.620 -0
40.622 0
40.624 -1
40.627 -0
40.629 0
40.631 0
40.633 0
40.635 0
40.637 -0
40.639 0
40.642 1
40.644 1
40.646 1
40.648 1
40.650 1
40.652 1
40.654 1
40.656 1
40.659 2
40.661 2
40.663 3
40.665 3
40.667 4
40.669 4
40.671 4
40.674 5
40.676 4
40.678 4
40.680 5
40.682 5
40.684 5
40.686 4
40.688 3
40.691 3
40.693 3
40.695 2
40.697 2
40.699 2
40.701 2
40.703 1
40.706 1
40.708 1
40.710 1
40.712 1
40.714 1
40.716 1
40.718 0
40.721 -0
40.723 -0
40.725 0
40.727 0
40.729 -0
40.731 -0
40.733 -1
40.735 -0
40.738 -0
40.740 -1
40.742 -1
40.744 -1
40.746 -1
40.748 -1
40.750 -0
40.753 -0
40.755 1
40.757 2
40.759 1
40.761 1
40.763 1
40.765 1
40.767 1
40.770 1
40.772 1
40.774 1
40.776 1
40.778 1
40.780 2
40.782 2
40.785 2
40.787 1
40.789 2
40.791 2
40.793 3
40.795 3
40.797 3
40.799 3
40.802 4
40.804 3
40.806 3
40.808 4
40.810 4
40.812 4
40.814 4
40.817 4
40.819 4
40.821 4
40.823 4
40.825 3
40.827 3
40.829 3
40.831 2
40.834 3
40.836 2
40.838 2
40.840 2
40.842 1
40.844 1
40.846 1
40.849 0
40.851 -0
40.853 0
40.855 -0
40.857 -1
40.859 -1
40.861 -0
40.864 -1
40.866 -1
40.868 -1
40.870 -1
40.872 -1
40.874 -1
40.876 -1
40.878 -1
40.881 -1
40.883 -1
40.885 -1
40.887 0
40.889 0
40.891 1
40.893 1
40.896 1
40.898 1
40.900 1
40.902 1
40.904 2
40.906 2
40.908 1
40.911 1
40.913 1
40.915 1
40.917 1
40.919 1
40.921 1
40.923 1
40.925 0
40.928 1
40.930 1
40.932 1
40.934 1
40.936 0
40.938 -0
40.940 -0
40.943 0
40.945 0
40.947 0
40.949 1
40.951 0
40.953 0
40.955 0
40.958 1
40.960 1
40.962 1
40.964 1
40.966 0
40.968 0
40.970 0
40.972 0
40.975 1
40.977 0
40.979 1
40.981 1
40.983 1
40.985 1
40.987 1
40.990 0
40.992 1
40.994 0
40.996 0
40.998 0
41.000 0
41.002 0
41.005 0
41.007 1
41.009 1
41.011 2
41.013 2
41.015 2
41.017 2
41.019 2
41.022 2
41.024 2
41.026 3
41.028 2
41.030 2
41.032 2
41.034 2
41.037 3
41.039 3
41.041 3
41.043 3
41.045 2
41.047 2
41.049 2
41.052 2
41.054 2
41.056 2
41.058 2
41.060 2
41.062 1
41.064 1
41.066 1
41.069 1
41.071 1
41.073 1
41.075 1
41.077 1
41.079 1
41.081 1
41.084 1
41.086 1
41.088 1
41.090 1
41.092 0
41.094 0
41.096 0
41.099 1
41.101 2
41.103 2
41.105 2
41.107 2
41.109 2
41.111 2
41.114 2
41.116 2
41.118 2
41.120 2
41.122 2
41.124 2
41.126 3
41.128 3
41.131 3
41.133 3
41.135 3
41.137 3
41.139 3
41.141 3
41.143 2
41.146 3
41.148 3
41.150 2
41.152 2
41.154 2
41.156 2
41.158 2
41.161 2
41.163 2
41.165 3
41.167 3
41.169 4
41.171 4
41.173 4
41.176 4
41.178 4
41.180 4
41.182 4
41.184 3
41.186 3
41.188 2
41.191 3
41.193 3
41.195 3
41.197 3
41.199 3
41.201 2
41.203 2
41.205 2
41.208 2
41.210 1
41.212 1
41.214 1
41.216 1
41.218 1
41.220 1
41.223 1
41.225 1
41.227 0
41.229 0
41.231 0
41.233 0
41.235 0
41.238 0
41.240 0
41.242 1
41.244 0
41.246 0
41.248 0
41.250 1
41.253 1
41.255 3
41.257 3
41.259 3
41.261 4
41.263 4
41.265 4
41.268 5
41.270 5
41.272 4
41.274 4
41.276 5
41.278 5
41.280 4
41.282 4
41.285 4
41.287 4
41.289 4
41.291 4
41.293 3
41.295 4
41.297 3
41.300 2
41.302 2
41.304 2
41.306 2
41.308 2
41.310 1
41.312 1
41.315 1
41.317 0
41.319 0
41.321 0
41.323 -1
41.325 -1
41.327 -1
41.330 -0
41.332 -1
41.334 -1
41.336 -1
41.338 -1
41.340 -1
41.342 -1
41.345 -1
41.347 -1
41.349 -1
41.351 0
41.353 0
41.355 -0
41.357 0
41.360 0
41.362 1
41.364 1
41.366 1
41.368 1
41.370 0
41.372 1
41.375 1
41.377 1
41.379 2
41.381 2
41.383 2
41.385 2
41.387 2
41.390 1
41.392 1
41.394 0
41.396 0
41.398 1
41.400 1
41.402 2
41.405 2
41.407 2
41.409 2
41.411 2
41.413 2
41.415 1
41.417 1
41.419 2
41.422 1
41.424 2
41.426 2
41.428 3
41.430 3
41.432 3
41.434 3
41.437 3
41.439 3
41.441 4
41.443 4
41.445 4
41.447 5
41.449 5
41.452 4
41.454 4
41.456 4
41.458 4
41.460 4
41.462 3
41.464 3
41.467 3
41.469 3
41.471 3
41.473 3
41.475 3
41.477 3
41.479 2
41.482 2
41.484 1
41.486 1
41.488 1
41.490 0
41.492 1
41.494 1
41.497 1
41.499 1
41.501 2
41.503 1
41.505 1
41.507 1
41.509 1
41.512 2
41.514 1
41.516 0
41.518 2
41.520 1
41.522 1
41.524 1
41.527 2
41.529 1
41.531 1
41.533 1
41.535 1
41.537 1
41.539 2
41.542 1
41.544 1
41.546 1
41.548 1
41.550 1
41.552 1
41.554 1
41.557 1
41.559 1
41.561 1
41.563 1
41.565 1
41.567 0
41.569 1
41.572 1
41.574 1
41.576 0
41.578 -0
41.580 -0
41.582 -0
41.584 0
41.587 0
41.589 1
41.591 2
41.593 1
41.595 2
41.597 2
41.599 2
41.602 2
41.604 3
41.606 2
41.608 3
41.610 2
41.612 2
41.614 2
41.617 2
41.619 2
41.621 3
41.623 3
41.625 2
41.627 3
41.629 3
41.632 3
41.634 3
41.636 3
41.638 3
41.640 3
41.642 3
41.644 3
41.647 4
41.649 5
41.651 4
41.653 4
41.655 4
41.657 3
41.659 4
41.662 4
41.664 4
41.666 4
41.668 4
41.670 4
41.672 4
41.674 4
41.677 4
41.679 4
41.681 4
41.683 4
41.685 4
41.687 4
41.689 3
41.692 4
41.694 4
41.696 4
41.698 4
41.700 3
41.702 3
41.704 2
41.707 3
41.709 2
41.711 2
41.713 2
41.715 2
41.717 2
41.719 2
41.722 1
41.724 1
41.726 1
41.728 1
41.730 1
41.732 1
41.735 0
41.737 1
41.739 1
41.741 0
41.743 1
41.745 1
41.747 1
41.750 0
41.752 0
41.754 -0
41.756 1
41.758 1
41.760 0
41.762 0
41.765 1
41.767 1
41.769 1
41.771 1
41.773 1
41.775 0
41.777 1
41.780 1
41.782 1
41.784 2
41.786 2
41.788 2
41.790 3
41.792 3
41.795 3
41.797 3
41.799 3
41.801 4
41.803 4
41.805 4
41.807 4
41.810 4
41.812 4
41.814 4
41.816 3
41.818 2
41.820 3
41.822 3
41.825 3
41.827 3
41.829 2
41.831 2
41.833 2
41.835 2
41.837 1
41.840 1
41.842 2
41.844 1
41.846 2
41.848 2
41.850 1
41.852 1
41.855 1
41.857 0
41.859 0
41.861 1
41.863 1
41.865 1
41.868 1
41.870 1
41.872 1
41.874 2
41.876 2
41.878 3
41.880 3
41.883 3
41.885 3
41.887 3
41.889 3
41.891 3
41.893 3
41.895 3
41.898 4
41.900 4
41.902 3
41.904 3
41.906 3
41.908 3
41.910 3
41.913 3
41.915 2
41.917 2
41.919 3
41.921 2
41.923 2
41.925 2
41.928 2
41.930 2
41.932 2
41.934 2
41.936 2
41.938 2
41.940 2
41.943 2
41.945 2
41.947 1
41.949 1
41.951 2
41.953 2
41.956 2
41.958 2
41.960 2
41.962 2
41.964 2
41.966 2
41.968 2
41.971 1
41.973 1
41.975 1
41.977 1
41.979 2
41.981 2
41.983 2
41.986 2
41.988 3
41.990 3
41.992 2
41.994 3
41.996 3
41.998 3
42.001 3
42.003 3
42.005 3
42.007 3
42.009 3
42.011 3
42.014 3
42.016 3
42.018 3
42.020 3
42.022 4
42.024 4
42.026 3
42.029 3
42.031 3
42.033 3
42.035 2
42.037 2
42.039 2
42.041 2
42.044 1
42.046 0
42.048 0
42.050 -0
42.052 -1
42.054 -2
42.056 -2
42.059 -3
42.061 -3
42.063 -3
42.065 -3
42.067 -3
42.069 -4
42.071 -3
42.074 -2
42.076 -2
42.078 -1
42.080 -0
42.082 -1
42.084 -0
42.087 0
42.089 -0
42.091 0
42.093 1
42.095 1
42.097 1
42.099 1
42.102 1
42.104 2
42.106 3
42.108 3
42.110 4
42.112 4
42.114 3
42.117 4
42.119 4
42.121 4
42.123 5
42.125 4
42.127 4
42.130 4
42.132 4
42.134 4
42.136 4
42.138 4
42.140 4
42.142 3
42.145 3
42.147 2
42.149 2
42.151 2
42.153 2
42.155 2
42.157 2
42.160 2
42.162 2
42.164 1
42.166 1
42.168 1
42.170 1
42.172 1
42.175 1
42.177 1
42.179 0
42.181 -0
42.183 -0
42.185 -0
42.188 0
42.190 0
42.192 -0
42.194 0
42.196 1
42.198 1
42.200 2
42.203 2
42.205 2
42.207 2
42.209 2
42.211 1
42.213 1
42.215 1
42.218 1
42.220 1
42.222 2
42.224 2
42.226 2
42.228 3
42.231 2
42.233 3
42.235 3
42.237 3
42.239 3
42.241 3
42.243 3
42.246 4
42.248 4
42.250 4
42.252 4
42.254 4
42.256 4
42.258 4
42.261 4
42.263 3
42.265 3
42.267 3
42.269 2
42.271 2
42.274 2
42.276 1
42.278 1
42.280 2
42.282 2
42.284 2
42.286 2
42.289 1
42.291 2
42.293 2
42.295 2
42.297 2
42.299 1
42.301 1
42.304 1
42.306 0
42.308 0
42.310 -0
42.312 -0
42.314 0
42.317 1
42.319 0
42.321 0
42.323 0
42.325 0
42.327 0
42.329 1
42.332 1
42.334 1
42.336 1
42.338 1
42.340 0
42.342 1
42.344 1
42.347 1
42.349 -0
42.351 -0
42.353 -1
42.355 -1
42.357 -1
42.360 -1
42.362 -1
42.364 -1
42.366 -1
42.368 -1
42.370 -1
42.372 -1
42.375 -2
42.377 -1
42.379 -1
42.381 -1
42.383 -1
42.385 -1
42.388 -1
42.390 -1
42.392 -1
42.394 -0
42.396 -0
42.398 -0
42.400 0
42.403 0
42.405 0
42.407 0
42.409 0
42.411 0
42.413 0
42.415 -0
42.418 -1
42.420 -0
42.422 0
42.424 0
42.426 1
42.428 1
42.431 1
42.433 1
42.435 0
42.437 -0
42.439 -0
42.441 0
42.443 0
42.446 0
42.448 0
42.450 0
42.452 0
42.454 1
42.456 1
42.459 1
42.461 1
42.463 0
42.465 0
42.467 0
42.469 0
42.471 0
42.474 0
42.476 1
42.478 1
42.480 2
42.482 2
42.484 2
42.487 3
42.489 3
42.491 4
42.493 4
42.495 3
42.497 4
42.499 3
42.502 3
42.504 4
42.506 4
42.508 4
42.510 4
42.512 4
42.514 4
42.517 4
42.519 4
42.521 4
42.523 4
42.525 5
42.527 4
42.530 4
42.532 3
42.534 3
42.536 3
42.538 3
42.540 3
42.542 3
42.545 3
42.547 2
42.549 2
42.551 1
42.553 1
42.555 1
42.558 0
42.560 -0
42.562 -0
42.564 -0
42.566 -1
42.568 -1
42.570 -1
42.573 -1
42.575 -1
42.577 -1
42.579 -1
42.581 -0
42.583 -0
42.586 0
42.588 1
42.590 2
42.592 1
42.594 1
42.596 2
42.598 2
42.601 3
42.603 3
42.605 3
42.607 4
42.609 4
42.611 4
42.614 4
42.616 4
42.618 4
42.620 4
42.622 4
42.624 4
42.626 4
42.629 3
42.631 3
42.633 3
42.635 4
42.637 3
42.639 3
42.642 3
42.644 2
42.646 3
42.648 2
42.650 2
42.652 2
42.654 2
42.657 2
42.659 2
42.661 2
42.663 2
42.665 1
42.667 1
42.670 1
42.672 1
42.674 2
42.676 2
42.678 2
42.680 2
42.682 2
42.685 3
42.687 2
42.689 1
42.691 1
42.693 1
42.695 1
42.698 1
42.700 1
42.702 1
42.704 1
42.706 1
42.708 0
42.710 0
42.713 -0
42.715 -1
42.717 -1
42.719 -1
42.721 -1
42.723 -0
42.726 0
42.728 -0
42.730 0
42.732 -0
42.734 0
42.736 0
42.739 1
42.741 0
42.743 0
42.745 1
42.747 1
42.749 1
42.751 2
42.754 1
42.756 2
42.758 2
42.760 1
42.762 2
42.764 2
42.767 2
42.769 2
42.771 3
42.773 3
42.775 2
42.777 3
42.779 2
42.782 2
42.784 2
42.786 1
42.788 2
42.790 1
42.792 1
42.795 1
42.797 0
42.799 -0
42.801 0
42.803 0
42.805 -0
42.807 -0
42.810 0
42.812 -1
42.814 -0
42.816 -1
42.818 -0
42.820 0
42.823 0
42.825 -1
42.827 -1
42.829 -1
42.831 -1
42.833 -2
42.836 -1
42.838 -2
42.840 -2
42.842 -2
42.844 -2
42.846 -2
42.848 -2
42.851 -2
42.853 -1
42.855 -1
42.857 -0
42.859 1
42.861 1
42.864 0
42.866 1
42.868 1
42.870 1
42.872 1
42.874 2
42.876 2
42.879 2
42.881 2
42.883 2
42.885 2
42.887 2
42.889 1
42.892 2
42.894 2
42.896 2
42.898 2
42.900 3
42.902 3
42.905 3
42.907 3
42.909 3
42.911 3
42.913 3
42.915 2
42.917 3
42.920 3
42.922 2
42.924 2
42.926 3
42.928 2
42.930 2
42.933 2
42.935 2
42.937 2
42.939 2
42.941 2
42.943 3
42.946 3
42.948 2
42.950 3
42.952 3
42.954 3
42.956 3
42.958 4
42.961 3
42.963 3
42.965 3
42.967 2
42.969 2
42.971 3
42.974 2
42.976 2
42.978 2
42.980 2
42.982 2
42.984 2
42.986 1
42.989 1
42.991 1
42.993 1
42.995 1
42.997 1
42.999 1
43.002 1
43.004 1
43.006 0
43.008 0
43.010 0
43.012 0
43.015 0
43.017 0
43.019 0
43.021 1
43.023 1
43.025 1
43.027 1
43.030 1
43.032 1
43.034 2
43.036 2
43.038 2
43.040 2
43.043 2
43.045 1
43.047 1
43.049 2
43.051 2
43.053 2
43.056 2
43.058 2
43.060 2
43.062 2
43.064 2
43.066 2
43.069 3
43.071 3
43.073 3
43.075 2
43.077 2
43.079 2
43.081 3
43.084 2
43.086 2
43.088 1
43.090 1
43.092 1
43.094 1
43.097 1
43.099 0
43.101 0
43.103 -1
43.105 -1
43.107 -0
43.110 -1
43.112 -0
43.114 -1
43.116 -1
43.118 -1
43.120 -1
43.122 -1
43.125 -1
43.127 -0
43.129 -1
43.131 -0
43.133 -0
43.135 -1
43.138 -1
43.140 -1
43.142 -1
43.144 -1
43.146 -0
43.148 -0
43.151 -0
43.153 -0
43.155 -0
43.157 -0
43.159 0
43.161 0
43.164 1
43.166 1
43.168 1
43.170 1
43.172 2
43.174 2
43.176 2
43.179 2
43.181 2
43.183 1
43.185 1
43.187 0
43.189 0
43.192 -0
43.194 -0
43.196 -0
43.198 -0
43.200 -0
43.202 -0
43.205 0
43.207 -0
43.209 -0
43.211 -1
43.213 -1
43.215 -0
43.218 -0
43.220 0
43.222 0
43.224 1
43.226 1
43.228 1
43.230 1
43.233 1
43.235 1
43.237 1
43.239 0
43.241 1
43.243 1
43.246 1
43.248 1
43.250 1
43.252 1
43.254 1
43.256 1
43.259 1
43.261 1
43.263 2
43.265 2
43.267 2
43.269 2
43.272 2
43.274 2
43.276 2
43.278 1
43.280 1
43.282 1
43.284 0
43.287 1
43.289 1
43.291 1
43.293 1
43.295 2
43.297 1
43.300 2
43.302 2
43.304 1
43.306 2
43.308 3
43.310 3
43.313 3
43.315 4
43.317 4
43.319 4
43.321 4
43.323 5
43.326 5
43.328 5
43.330 5
43.332 5
43.334 5
43.336 5
43.339 5
43.341 5
43.343 5
43.345 5
43.347 4
43.349 4
43.351 4
43.354 3
43.356 3
43.358 2
43.360 2
43.362 2
43.364 3
43.367 2
43.369 2
43.371 2
43.373 2
43.375 1
43.377 1
43.380 1
43.382 0
43.384 1
43.386 1
43.388 0
43.390 1
43.393 2
43.395 1
43.397 1
43.399 1
43.401 1
43.403 1
43.406 2
43.408 2
43.410 2
43.412 2
43.414 2
43.416 2
43.419 2
43.421 2
43.423 2
43.425 2
43.427 1
43.429 2
43.431 2
43.434 2
43.436 2
43.438 2
43.440 1
43.442 1
43.444 1
43.447 0
43.449 1
43.451 0
43.453 -0
43.455 -0
43.457 -0
43.460 -0
43.462 -0
43.464 -1
43.466 -1
43.468 -1
43.470 -1
43.473 -1
43.475 -1
43.477 -1
43.479 -1
43.481 -1
43.483 -1
43.486 -1
43.488 -1
43.490 -1
43.492 -1
43.494 -1
43.496 -1
43.499 -1
43.501 -0
43.503 -1
43.505 -0
43.507 0
43.509 1
43.511 1
43.514 1
43.516 1
43.518 1
43.520 1
43.522 1
43.524 1
43.527 1
43.529 2
43.531 2
43.533 2
43.535 2
43.537 2
43.540 2
43.542 3
43.544 3
43.546 3
43.548 3
43.550 2
43.553 2
43.555 3
43.557 3
43.559 3
43.561 3
43.563 3
43.566 3
43.568 3
43.570 3
43.572 3
43.574 3
43.576 3
43.579 3
43.581 3
43.583 2
43.585 2
43.587 2
43.589 2
43.592 2
43.594 2
43.596 2
43.598 2
43.600 2
43.602 1
43.605 1
43.607 1
43.609 1
43.611 0
43.613 1
43.615 -0
43.618 -0
43.620 -0
43.622 -0
43.624 -0
43.626 0
43.628 0
43.631 1
43.633 1
43.635 1
43.637 1
43.639 1
43.641 1
43.643 1
43.646 2
43.648 2
43.650 1
43.652 2
43.654 2
43.656 2
43.659 2
43.661 2
43.663 3
43.665 3
43.667 2
43.669 3
43.672 3
43.674 3
43.676 3
43.678 3
43.680 3
43.682 3
43.685 3
43.687 3
43.689 3
43.691 3
43.693 2
43.695 2
43.698 2
43.700 1
43.702 0
43.704 1
43.706 0
43.708 0
43.711 0
43.713 0
43.715 0
43.717 0
43.719 -0
43.721 0
43.724 0
43.726 -0
43.728 -0
43.730 0
43.732 -0
43.734 1
43.737 1
43.739 1
43.741 0
43.743 -0
43.745 -0
43.747 0
43.750 -0
43.752 -0
43.754 0
43.756 1
43.758 1
43.760 1
43.763 1
43.765 1
43.767 1
43.769 2
43.771 2
43.773 2
43.776 1
43.778 1
43.780 1
43.782 1
43.784 0
43.786 1
43.789 0
43.791 -1
43.793 -1
43.795 -1
43.797 -1
43.799 -1
43.802 -1
43.804 -1
43.806 0
43.808 0
43.810 0
43.812 0
43.815 0
43.817 -0
43.819 0
43.821 1
43.823 1
43.825 1
43.828 2
43.830 2
43.832 2
43.834 2
43.836 1
43.838 1
43.841 1
43.843 0
43.845 1
43.847 1
43.849 1
43.851 1
43.854 2
43.856 2
43.858 2
43.860 2
43.862 1
43.864 1
43.867 1
43.869 1
43.871 0
43.873 -0
43.875 -1
43.877 -0
43.880 -0
43.882 -0
43.884 -0
43.886 -1
43.888 -1
43.890 -1
43.893 -1
43.895 -0
43.897 0
43.899 1
43.901 0
43.903 1
43.906 1
43.908 0
43.910 1
43.912 1
43.914 1
43.916 1
43.919 1
43.921 1
43.923 1
43.925 1
43.927 1
43.929 2
43.932 2
43.934 2
43.936 2
43.938 2
43.940 2
43.942 2
43.945 3
43.947 3
43.949 3
43.951 3
43.953 3
43.955 4
43.958 4
43.960 3
43.962 3
43.964 4
43.966 4
43.968 4
43.971 4
43.973 4
43.975 4
43.977 4
43.979 4
43.981 4
43.984 4
43.986 3
43.988 4
43.990 4
43.992 3
43.994 3
43.997 3
43.999 2
44.001 2
44.003 2
44.005 2
44.007 3
44.010 3
44.012 2
44.014 2
44.016 1
44.018 1
44.020 1
44.023 1
44.025 1
44.027 1
44.029 1
44.031 1
44.033 0
44.036 1
44.038 1
44.040 0
44.042 1
44.044 1
44.047 1
44.049 0
44.051 0
44.053 0
44.055 1
44.057 1
44.060 1
44.062 2
44.064 2
44.066 2
44.068 2
44.070 2
44.073 2
44.075 2
44.077 2
44.079 2
44.081 2
44.083 3
44.086 3
44.088 3
44.090 3
44.092 3
44.094 3
44.096 3
44.099 3
44.101 4
44.103 4
44.105 4
44.107 4
44.109 3
44.112 4
44.114 4
44.116 4
44.118 4
44.120 4
44.122 4
44.125 4
44.127 3
44.129 3
44.131 3
44.133 3
44.135 3
44.138 3
44.140 3
44.142 3
44.144 2
44.146 3
44.148 3
44.151 3
44.153 4
44.155 3
44.157 3
44.159 3
44.161 2
44.164 2
44.166 3
44.168 2
44.170 2
44.172 1
44.175 1
44.177 2
44.179 2
44.181 2
44.183 2
44.185 1
44.188 1
44.190 1
44.192 2
44.194 1
44.196 1
44.198 1
44.201 1
44.203 1
44.205 1
44.207 1
44.209 1
44.211 2
44.214 1
44.216 1
44.218 1
44.220 1
44.222 1
44.224 1
44.227 1
44.229 2
44.231 2
44.233 2
44.235 2
44.237 3
44.240 3
44.242 3
44.244 3
44.246 3
44.248 3
44.250 4
44.253 3
44.255 3
44.257 3
44.259 3
44.261 3
44.264 4
44.266 4
44.268 3
44.270 3
44.272 2
44.274 3
44.277 3
44.279 3
44.281 3
44.283 2
44.285 2
44.287 2
44.290 3
44.292 3
44.294 3
44.296 3
44.298 3
44.300 3
44.303 3
44.305 3
44.307 3
44.309 3
44.311 2
44.313 2
44.316 2
44.318 2
44.320 3
44.322 3
44.324 2
44.326 3
44.329 3
44.331 3
44.333 3
44.335 3
44.337 3
44.340 2
44.342 3
44.344 2
44.346 2
44.348 2
44.350 3
44.353 2
44.355 2
44.357 2
44.359 2
44.361 2
44.363 1
44.366 1
44.368 1
44.370 1
44.372 0
44.374 0
44.376 0
44.379 1
44.381 -0
44.383 -1
44.385 -0
44.387 -0
44.389 -0
44.392 0
44.394 -0
44.396 -0
44.398 -0
44.400 -1
44.403 -1
44.405 -1
44.407 0
44.409 -0
44.411 -0
44.413 -1
44.416 -1
44.418 -1
44.420 -0
44.422 0
44.424 0
44.426 1
44.429 0
44.431 1
44.433 1
44.435 1
44.437 1
44.439 1
44.442 1
44.444 1
44.446 2
44.448 2
44.450 3
44.452 2
44.455 2
44.457 2
44.459 3
44.461 2
44.463 3
44.466 3
44.468 3
44.470 3
44.472 3
44.474 3
44.476 3
44.479 2
44.481 2
44.483 2
44.485 1
44.487 1
44.489 1
44.492 1
44.494 1
44.496 0
44.498 0
44.500 0
44.502 -0
44.505 -0
44.507 -1
44.509 -1
44.511 -1
44.513 -2
44.516 -1
44.518 -0
44.520 -1
44.522 -1
44.524 -1
44.526 -2
44.529 -1
44.531 -2
44.533 -2
44.535 -1
44.537 -1
44.539 -1
44.542 -1
44.544 -1
44.546 -1
44.548 -1
44.550 -0
44.552 -1
44.555 0
44.557 1
44.559 1
44.561 1
44.563 1
44.566 1
44.568 1
44.570 2
44.572 1
44.574 1
44.576 1
44.579 0
44.581 0
44.583 -0
44.585 -1
44.587 -0
44.589 -1
44.592 -1
44.594 -1
44.596 -1
44.598 -0
44.600 -0
44.602 -0
44.605 -1
44.607 -1
44.609 -1
44.611 -1
44.613 -1
44.616 -1
44.618 -1
44.620 -1
44.622 -1
44.624 -1
44.626 0
44.629 1
44.631 1
44.633 1
44.635 1
44.637 0
44.639 1
44.642 0
44.644 0
44.646 2
44.648 2
44.650 2
44.652 2
44.655 2
44.657 2
44.659 2
44.661 2
44.663 1
44.666 1
44.668 1
44.670 1
44.672 1
44.674 1
44.676 0
44.679 1
44.681 0
44.683 0
44.685 0
44.687 -0
44.689 -0
44.692 -0
44.694 1
44.696 0
44.698 1
44.700 0
44.703 0
44.705 0
44.707 1
44.709 1
44.711 2
44.713 2
44.716 3
44.718 3
44.720 4
44.722 4
44.724 5
44.726 5
44.729 5
44.731 5
44.733 4
44.735 4
44.737 4
44.740 5
44.742 5
44.744 5
44.746 5
44.748 4
44.750 4
44.753 3
44.755 2
44.757 2
44.759 2
44.761 1
44.763 2
44.766 1
44.768 1
44.770 1
44.772 0
44.774 0
44.777 1
44.779 1
44.781 0
44.783 0
44.785 -0
44.787 -0
44.790 0
44.792 0
44.794 1
44.796 1
44.798 1
44.800 0
44.803 1
44.805 1
44.807 1
44.809 2
44.811 2
44.814 2
44.816 3
44.818 3
44.820 2
44.822 3
44.824 3
44.827 2
44.829 2
44.831 2
44.833 2
44.835 2
44.837 2
44.840 2
44.842 2
44.844 2
44.846 1
44.848 1
44.851 1
44.853 1
44.855 1
44.857 1
44.859 0
44.861 1
44.864 1
44.866 0
44.868 1
44.870 1
44.872 1
44.874 1
44.877 2
44.879 1
44.881 1
44.883 1
44.885 1
44.888 2
44.890 1
44.892 1
44.894 2
44.896 2
44.898 1
44.901 1
44.903 1
44.905 1
44.907 1
44.909 1
44.911 1
44.914 1
44.916 1
44.918 1
44.920 1
44.922 1
44.925 0
44.927 0
44.929 1
44.931 1
44.933 1
44.935 1
44.938 1
44.940 1
44.942 1
44.944 1
44.946 2
44.949 2
44.951 3
44.953 4
44.955 3
44.957 3
44.959 3
44.962 4
44.964 4
44.966 4
44.968 5
44.970 4
44.972 4
44.975 4
44.977 4
44.979 4
44.981 4
44.983 5
44.986 5
44.988 5
44.990 4
44.992 4
44.994 4
44.996 3
44.999 3
45.001 2
45.003 1
45.005 1
45.007 1
45.010 1
45.012 -0
45.014 -0
45.016 -1
45.018 -1
45.020 -1
45.023 -1
45.025 -0
45.027 0
45.029 -1
45.031 -1
45.033 -1
45.036 -1
45.038 -0
45.040 -0
45.042 -0
45.044 0
45.047 1
45.049 1
45.051 2
45.053 1
45.055 1
45.057 1
45.060 1
45.062 1
45.064 1
45.066 1
45.068 1
45.071 1
45.073 1
45.075 1
45.077 2
45.079 3
45.081 3
45.084 3
45.086 3
45.088 2
45.090 2
45.092 3
45.095 2
45.097 2
45.099 2
45.101 2
45.103 2
45.105 2
45.108 2
45.110 2
45.112 2
45.114 3
45.116 3
45.118 3
45.121 3
45.123 3
45.125 3
45.127 3
45.129 3
45.132 3
45.134 3
45.136 3
45.138 3
45.140 3
45.142 3
45.145 3
45.147 3
45.149 2
45.151 2
45.153 1
45.156 2
45.158 1
45.160 1
45.162 2
45.164 1
45.166 1
45.169 2
45.171 1
45.173 1
45.175 1
45.177 2
45.180 1
45.182 1
45.184 1
45.186 1
45.188 0
45.190 0
45.193 0
45.195 0
45.197 0
45.199 0
45.201 -0
45.204 -0
45.206 -0
45.208 -1
45.210 -0
45.212 -1
45.214 -1
45.217 -1
45.219 -2
45.221 -1
45.223 -0
45.225 -1
45.228 -1
45.230 -1
45.232 -1
45.234 -0
45.236 -1
45.238 -1
45.241 -1
45.243 -0
45.245 -1
45.247 -0
45.249 -0
45.252 -0
45.254 0
45.256 0
45.258 0
45.260 1
45.262 1
45.265 1
45.267 1
45.269 1
45.271 0
45.273 1
45.276 1
45.278 2
45.280 1
45.282 2
45.284 1
45.286 1
45.289 1
45.291 2
45.293 2
45.295 3
45.297 3
45.300 3
45.302 3
45.304 3
45.306 3
45.308 2
45.310 2
45.313 2
45.315 3
45.317 2
45.319 2
45.321 2
45.324 1
45.326 1
45.328 2
45.330 2
45.332 2
45.334 2
45.337 1
45.339 2
45.341 2
45.343 1
45.345 1
45.348 1
45.350 1
45.352 1
45.354 2
45.356 1
45.358 1
45.361 1
45.363 1
45.365 1
45.367 0
45.369 0
45.372 1
45.374 2
45.376 2
45.378 2
45.380 2
45.382 2
45.385 2
45.387 3
45.389 3
45.391 3
45.393 3
45.396 3
45.398 3
45.400 3
45.402 3
45.404 3
45.406 3
45.409 3
45.411 3
45.413 3
45.415 3
45.417 3
45.420 4
45.422 3
45.424 4
45.426 4
45.428 4
45.430 4
45.433 4
45.435 4
45.437 4
45.439 3
45.441 2
45.444 3
45.446 3
45.448 3
45.450 3
45.452 2
45.454 2
45.457 2
45.459 2
45.461 2
45.463 2
45.465 2
45.468 1
45.470 2
45.472 2
45.474 1
45.476 1
45.478 0
45.481 -0
45.483 -0
45.485 -1
45.487 -1
45.489 -1
45.492 -0
45.494 -0
45.496 -0
45.498 0
45.500 0
45.503 1
45.505 1
45.507 1
45.509 1
45.511 1
45.513 1
45.516 1
45.518 1
45.520 1
45.522 1
45.524 2
45.527 1
45.529 2
45.531 1
45.533 1
45.535 1
45.537 1
45.540 1
45.542 1
45.544 1
45.546 1
45.548 1
45.551 1
45.553 1
45.555 1
45.557 2
45.559 1
45.561 2
45.564 1
45.566 0
45.568 0
45.570 1
45.572 1
45.575 1
45.577 0
45.579 -1
45.581 -0
45.583 -1
45.586 0
45.588 0
45.590 -1
45.592 -1
45.594 -1
45.596 -0
45.599 -1
45.601 -0
45.603 -1
45.605 -1
45.607 -1
45.610 -1
45.612 -1
45.614 -2
45.616 -1
45.618 -2
45.620 -1
45.623 -1
45.625 -1
45.627 -1
45.629 -1
45.631 -1
45.634 0
45.636 0
45.638 0
45.640 1
45.642 1
45.645 1
45.647 1
45.649 2
45.651 2
45.653 2
45.655 2
45.658 2
45.660 1
45.662 1
45.664 1
45.666 2
45.669 2
45.671 2
45.673 2
45.675 1
45.677 1
45.679 1
45.682 1
45.684 1
45.686 1
45.688 0
45.690 -0
45.693 -0
45.695 -0
45.697 -1
45.699 -1
45.701 -1
45.704 -1
45.706 -1
45.708 -1
45.710 -1
45.712 -1
45.714 -1
45.717 -1
45.719 -1
45.721 -1
45.723 -2
45.725 -2
45.728 -1
45.730 -1
45.732 -0
45.734 0
45.736 0
45.739 1
45.741 1
45.743 1
45.745 2
45.747 3
45.749 3
45.752 3
45.754 3
45.756 3
45.758 3
45.760 4
45.763 4
45.765 5
45.767 5
45.769 5
45.771 6
45.773 6
45.776 6
45.778 7
45.780 7
45.782 6
45.784 7
45.787 7
45.789 7
45.791 6
45.793 6
45.795 7
45.798 7
45.800 7
45.802 7
45.804 7
45.806 6
45.808 6
45.811 5
45.813 5
45.815 4
45.817 4
45.819 4
45.822 3
45.824 4
45.826 4
45.828 4
45.830 4
45.833 3
45.835 3
45.837 3
45.839 3
45.841 3
45.843 3
45.846 3
45.848 3
45.850 2
45.852 2
45.854 2
45.857 2
45.859 3
45.861 3
45.863 3
45.865 3
45.868 3
45.870 3
45.872 3
45.874 3
45.876 2
45.878 2
45.881 1
45.883 1
45.885 2
45.887 1
45.889 1
45.892 1
45.894 1
45.896 2
45.898 2
45.900 2
45.903 2
45.905 1
45.907 1
45.909 1
45.911 1
45.913 1
45.916 2
45.918 1
45.920 1
45.922 1
45.924 1
45.927 1
45.929 2
45.931 1
45.933 1
45.935 2
45.938 2
45.940 2
45.942 2
45.944 2
45.946 2
45.949 2
45.951 2
45.953 2
45.955 2
45.957 2
45.959 2
45.962 2
45.964 1
45.966 1
45.968 1
45.970 0
45.973 -0
45.975 -0
45.977 -0
45.979 -0
45.981 0
45.984 0
45.986 0
45.988 1
45.990 1
45.992 1
45.994 1
45.997 1
45.999 -0
46.001 -0
46.003 0
46.005 -0
46.008 0
46.010 1
46.012 0
46.014 0
46.016 0
46.019 1
46.021 1
46.023 1
46.025 2
46.027 2
46.030 3
46.032 2
46.034 3
46.036 3
46.038 3
46.040 4
46.043 3
46.045 3
46.047 3
46.049 3
46.051 3
46.054 2
46.056 2
46.058 1
46.060 1
46.062 1
46.065 -0
46.067 -0
46.069 0
46.071 -0
46.073 0
46.075 0
46.078 0
46.080 0
46.082 0
46.084 0
46.086 1
46.089 0
46.091 1
46.093 -0
46.095 1
46.097 0
46.100 0
46.102 1
46.104 1
46.106 1
46.108 0
46.111 1
46.113 1
46.115 1
46.117 1
46.119 1
46.121 1
46.124 2
46.126 3
46.128 3
46.130 3
46.132 3
46.135 4
46.137 3
46.139 4
46.141 4
46.143 3
46.146 3
46.148 3
46.150 2
46.152 2
46.154 2
46.157 2
46.159 2
46.161 2
46.163 2
46.165 3
46.167 3
46.170 3
46.172 3
46.174 3
46.176 3
46.178 3
46.181 3
46.183 4
46.185 4
46.187 5
46.189 4
46.192 4
46.194 4
46.196 4
46.198 4
46.200 4
46.203 3
46.205 3
46.207 3
46.209 2
46.211 3
46.213 2
46.216 2
46.218 3
46.220 2
46.222 2
46.224 2
46.227 1
46.229 1
46.231 1
46.233 1
46.235 0
46.238 1
46.240 1
46.242 0
46.244 1
46.246 -0
46.249 0
46.251 0
46.253 0
46.255 -0
46.257 -0
46.260 0
46.262 -1
46.264 -0
46.266 -0
46.268 -0
46.270 -0
46.273 0
46.275 0
46.277 1
46.279 1
46.281 0
46.284 1
46.286 1
46.288 1
46.290 1
46.292 1
46.295 1
46.297 1
46.299 2
46.301 1
46.303 1
46.306 2
46.308 2
46.310 3
46.312 3
46.314 3
46.317 3
46.319 3
46.321 3
46.323 3
46.325 4
46.327 3
46.330 3
46.332 4
46.334 3
46.336 4
46.338 4
46.341 4
46.343 3
46.345 4
46.347 3
46.349 4
46.352 3
46.354 3
46.356 3
46.358 3
46.360 3
46.363 3
46.365 4
46.367 4
46.369 3
46.371 3
46.374 3
46.376 3
46.378 3
46.380 2
46.382 2
46.384 2
46.387 1
46.389 1
46.391 1
46.393 1
46.395 1
46.398 1
46.400 1
46.402 1
46.404 1
46.406 0
46.409 1
46.411 1
46.413 0
46.415 0
46.417 0
46.420 -1
46.422 -0
46.424 -0
46.426 -1
46.428 -1
46.431 -0
46.433 -0
46.435 -0
46.437 1
46.439 0
46.442 1
46.444 2
46.446 2
46.448 3
46.450 3
46.452 3
46.455 4
46.457 4
46.459 3
46.461 4
46.463 4
46.466 4
46.468 4
46.470 3
46.472 3
46.474 3
46.477 3
46.479 2
46.481 2
46.483 2
46.485 1
46.488 1
46.490 1
46.492 1
46.494 1
46.496 0
46.499 0
46.501 0
46.503 0
46.505 0
46.507 0
46.510 0
46.512 -0
46.514 -0
46.516 -0
46.518 -0
46.520 0
46.523 1
46.525 1
46.527 1
46.529 1
46.531 1
46.534 1
46.536 1
46.538 1
46.540 1
46.542 1
46.545 1
46.547 1
46.549 1
46.551 1
46.553 1
46.556 1
46.558 1
46.560 1
46.562 1
46.564 0
46.567 1
46.569 0
46.571 -0
46.573 0
46.575 1
46.578 0
46.580 1
46.582 1
46.584 1
46.586 1
46.589 1
46.591 2
46.593 2
46.595 2
46.597 2
46.600 3
46.602 3
46.604 3
46.606 3
46.608 2
46.610 2
46.613 2
46.615 3
46.617 3
46.619 3
46.621 2
46.624 2
46.626 2
46.628 2
46.630 1
46.632 1
46.635 0
46.637 0
46.639 0
46.641 1
46.643 0
46.646 1
46.648 1
46.650 1
46.652 1
46.654 1
46.657 -0
46.659 -0
46.661 -1
46.663 -1
46.665 -1
46.668 -1
46.670 -1
46.672 -1
46.674 -1
46.676 -1
46.679 -1
46.681 -1
46.683 -1
46.685 -0
46.687 -0
46.690 -1
46.692 -0
46.694 -0
46.696 -1
46.698 -1
46.701 -1
46.703 -2
46.705 -2
46.707 -1
46.709 -1
46.712 -0
46.714 0
46.716 1
46.718 1
46.720 0
46.722 1
46.725 1
46.727 1
46.729 1
46.731 1
46.733 1
46.736 1
46.738 2
46.740 2
46.742 2
46.744 2
46.747 2
46.749 2
46.751 1
46.753 1
46.755 1
46.758 1
46.760 1
46.762 1
46.764 1
46.766 1
46.769 1
46.771 1
46.773 1
46.775 0
46.777 0
46.780 0
46.782 -0
46.784 -1
46.786 -1
46.788 -1
46.791 -2
46.793 -2
46.795 -2
46.797 -3
46.799 -3
46.802 -3
46.804 -2
46.806 -2
46.808 -2
46.810 -2
46.813 -2
46.815 -1
46.817 -1
46.819 -1
46.821 -1
46.824 -1
46.826 -1
46.828 -1
46.830 -1
46.832 -0
46.835 -0
46.837 0
46.839 1
46.841 1
46.843 1
46.846 1
46.848 1
46.850 1
46.852 2
46.854 2
46.857 2
46.859 2
46.861 1
46.863 2
46.865 2
46.868 1
46.870 1
46.872 0
46.874 0
46.876 0
46.878 1
46.881 1
46.883 0
46.885 1
46.887 1
46.889 0
46.892 1
46.894 0
46.896 0
46.898 1
46.900 1
46.903 1
46.905 2
46.907 2
46.909 2
46.911 2
46.914 3
46.916 3
46.918 3
46.920 3
46.922 3
46.925 3
46.927 3
46.929 4
46.931 4
46.933 3
46.936 3
46.938 3
46.940 3
46.942 3
46.944 3
46.947 2
46.949 2
46.951 2
46.953 2
46.955 2
46.958 2
46.960 1
46.962 1
46.964 1
46.966 1
46.969 1
46.971 0
46.973 1
46.975 1
46.977 2
46.980 2
46.982 2
46.984 2
46.986 2
46.988 3
46.991 2
46.993 3
46.995 3
46.997 3
46.999 4
47.002 4
47.004 4
47.006 4
47.008 4
47.010 4
47.013 4
47.015 4
47.017 4
47.019 4
47.021 5
47.024 5
47.026 4
47.028 4
47.030 4
47.032 3
47.035 3
47.037 3
47.039 3
47.041 4
47.043 4
47.046 4
47.048 4
47.050 5
47.052 4
47.054 4
47.057 4
47.059 4
47.061 4
47.063 4
47.065 4
47.068 4
47.070 4
47.072 4
47.074 5
47.076 4
47.079 4
47.081 4
47.083 4
47.085 4
47.087 4
47.090 4
47.092 4
47.094 4
47.096 4
47.098 3
47.101 4
47.103 4
47.105 4
47.107 3
47.109 4
47.112 4
47.114 4
47.116 4
47.118 3
47.120 3
47.123 3
47.125 2
47.127 3
47.129 2
47.131 1
47.134 1
47.136 2
47.138 1
47.140 2
47.142 2
47.145 1
47.147 1
47.149 1
47.151 0
47.153 0
47.156 0
47.158 0
47.160 0
47.162 1
47.164 1
47.167 1
47.169 1
47.171 1
47.173 1
47.175 1
47.178 1
47.180 1
47.182 1
47.184 1
47.186 1
47.189 1
47.191 1
47.193 1
47.195 1
47.197 1
47.200 1
47.202 2
47.204 2
47.206 2
47.208 2
47.211 2
47.213 2
47.215 2
47.217 2
47.219 2
47.222 2
47.224 1
47.226 1
47.228 1
47.230 1
47.233 1
47.235 1
47.237 1
47.239 1
47.242 2
47.244 1
47.246 2
47.248 2
47.250 2
47.253 2
47.255 3
47.257 2
47.259 2
47.261 3
47.264 3
47.266 3
47.268 3
47.270 2
47.272 2
47.275 2
47.277 2
47.279 2
47.281 2
47.283 2
47.286 2
47.288 2
47.290 2
47.292 2
47.294 2
47.297 1
47.299 2
47.301 2
47.303 1
47.305 1
47.308 1
47.310 1
47.312 1
47.314 2
47.316 2
47.319 2
47.321 3
47.323 2
47.325 2
47.327 2
47.330 2
47.332 2
47.334 2
47.336 2
47.338 2
47.341 2
47.343 2
47.345 2
47.347 3
47.349 2
47.352 2
47.354 2
47.356 2
47.358 2
47.360 2
47.363 3
47.365 3
47.367 3
47.369 2
47.371 3
47.374 3
47.376 3
47.378 3
47.380 3
47.382 3
47.385 3
47.387 3
47.389 2
47.391 3
47.393 2
47.396 2
47.398 2
47.400 3
47.402 2
47.405 3
47.407 3
47.409 3
47.411 3
47.413 3
47.416 3
47.418 3
47.420 3
47.422 2
47.424 2
47.427 2
47.429 2
47.431 2
47.433 2
47.435 2
47.438 2
47.440 2
47.442 2
47.444 2
47.446 2
47.449 2
47.451 2
47.453 2
47.455 1
47.457 1
47.460 2
47.462 2
47.464 2
47.466 2
47.468 1
47.471 2
47.473 2
47.475 1
47.477 2
47.479 1
47.482 1
47.484 1
47.486 1
47.488 1
47.490 2
47.493 2
47.495 2
47.497 3
47.499 3
47.501 3
47.504 3
47.506 3
47.508 3
47.510 3
47.513 3
47.515 3
47.517 2
47.519 3
47.521 2
47.524 2
47.526 2
47.528 3
47.530 3
47.532 3
47.535 2
47.537 2
47.539 3
47.541 2
47.543 2
47.546 2
47.548 2
47.550 2
47.552 2
47.554 1
47.557 2
47.559 2
47.561 2
47.563 2
47.565 2
47.568 2
47.570 2
47.572 2
47.574 2
47.576 2
47.579 2
47.581 2
47.583 1
47.585 1
47.587 1
47.590 1
47.592 2
47.594 1
47.596 1
47.599 1
47.601 1
47.603 1
47.605 1
47.607 1
47.610 1
47.612 1
47.614 1
47.616 1
47.618 1
47.621 1
47.623 2
47.625 2
47.627 2
47.629 2
47.632 2
47.634 3
47.636 3
47.638 3
47.640 3
47.643 3
47.645 4
47.647 3
47.649 4
47.651 5
47.654 4
47.656 4
47.658 4
47.660 4
47.662 4
47.665 4
47.667 4
47.669 4
47.671 3
47.674 3
47.676 3
47.678 3
47.680 3
47.682 3
47.685 2
47.687 2
47.689 2
47.691 3
47.693 2
47.696 2
47.698 3
47.700 2
47.702 3
47.704 3
47.707 2
47.709 3
47.711 2
47.713 2
47.715 3
47.718 3
47.720 2
47.722 3
47.724 2
47.726 2
47.729 2
47.731 3
47.733 3
47.735 3
47.737 3
47.740 2
47.742 2
47.744 2
47.746 2
47.749 2
47.751 2
47.753 1
47.755 1
47.757 1
47.760 1
47.762 1
47.764 0
47.766 -0
47.768 0
47.771 1
47.773 0
47.775 -0
47.777 -0
47.779 -0
47.782 -0
47.784 -0
47.786 -0
47.788 -0
47.790 -0
47.793 0
47.795 0
47.797 1
47.799 1
47.802 1
47.804 2
47.806 2
47.808 2
47.810 2
47.813 2
47.815 2
47.817 2
47.819 1
47.821 2
47.824 3
47.826 3
47.828 3
47.830 4
47.832 3
47.835 3
47.837 3
47.839 2
47.841 2
47.843 3
47.846 3
47.848 3
47.850 3
47.852 3
47.855 3
47.857 3
47.859 2
47.861 2
47.863 2
47.866 1
47.868 1
47.870 2
47.872 2
47.874 1
47.877 2
47.879 2
47.881 2
47.883 2
47.885 2
47.888 2
47.890 3
47.892 3
47.894 3
47.896 3
47.899 3
47.901 4
47.903 3
47.905 4
47.908 4
47.910 4
47.912 4
47.914 5
47.916 5
47.919 4
47.921 5
47.923 6
47.925 6
47.927 6
47.930 6
47.932 6
47.934 6
47.936 7
47.938 6
47.941 6
47.943 7
47.945 7
47.947 7
47.949 8
47.952 7
47.954 7
47.956 6
47.958 6
47.961 6
47.963 6
47.965 6
47.967 6
47.969 5
47.972 5
47.974 5
47.976 5
47.978 4
47.980 4
47.983 3
47.985 2
47.987 2
47.989 2
47.991 1
47.994 0
47.996 -0
47.998 -1
48.000 -1
48.003 -1
48.005 -1
48.007 -1
48.009 -1
48.011 -1
48.014 -1
48.016 -1
48.018 -1
48.020 -1
48.022 -1
48.025 -1
48.027 -1
48.029 -1
48.031 -1
48.033 -0
48.036 -1
48.038 -2
48.040 -2
48.042 -1
48.044 -1
48.047 -1
48.049 -1
48.051 -1
48.053 -1
48.056 0
48.058 0
48.060 0
48.062 1
48.064 1
48.067 0
48.069 1
48.071 0
48.073 0
48.075 1
48.078 0
48.080 0
48.082 -0
48.084 -0
48.086 0
48.089 -0
48.091 -1
48.093 -1
48.095 -1
48.098 -1
48.100 -0
48.102 1
48.104 1
48.106 2
48.109 1
48.111 1
48.113 1
48.115 1
48.117 1
48.120 1
48.122 1
48.124 0
48.126 0
48.128 0
48.131 0
48.133 0
48.135 0
48.137 -1
48.140 -1
48.142 0
48.144 1
48.146 1
48.148 1
48.151 0
48.153 1
48.155 1
48.157 1
48.159 1
48.162 2
48.164 2
48.166 2
48.168 2
48.171 2
48.173 2
48.175 2
48.177 2
48.179 2
48.182 2
48.184 2
48.186 3
48.188 3
48.190 3
48.193 3
48.195 4
48.197 4
48.199 5
48.201 5
48.204 5
48.206 5
48.208 5
48.210 5
48.213 5
48.215 5
48.217 5
48.219 5
48.221 5
48.224 5
48.226 5
48.228 5
48.230 5
48.232 5
48.235 5
48.237 4
48.239 4
48.241 4
48.243 4
48.246 5
48.248 4
48.250 4
48.252 4
48.255 4
48.257 3
48.259 3
48.261 3
48.263 2
48.266 2
48.268 2
48.270 2
48.272 1
48.274 2
48.277 2
48.279 2
48.281 3
48.283 1
48.286 1
48.288 2
48.290 1
48.292 2
48.294 2
48.297 2
48.299 2
48.301 2
48.303 2
48.305 2
48.308 2
48.310 2
48.312 2
48.314 2
48.317 2
48.319 2
48.321 3
48.323 3
48.325 3
48.328 2
48.330 2
48.332 2
48.334 2
48.336 3
48.339 3
48.341 4
48.343 3
48.345 4
48.347 4
48.350 3
48.352 3
48.354 3
48.356 3
48.359 3
48.361 4
48.363 3
48.365 4
48.367 4
48.370 4
48.372 4
48.374 4
48.376 4
48.378 5
48.381 5
48.383 4
48.385 4
48.387 5
48.390 5
48.392 5
48.394 6
48.396 6
48.398 6
48.401 5
48.403 4
48.405 4
48.407 4
48.409 3
48.412 4
48.414 4
48.416 4
48.418 4
48.421 4
48.423 3
48.425 3
48.427 3
48.429 3
48.432 3
48.434 3
48.436 3
48.438 3
48.440 2
48.443 3
48.445 2
48.447 3
48.449 2
48.452 2
48.454 2
48.456 3
48.458 3
48.460 3
48.463 3
48.465 3
48.467 4
48.469 3
48.471 4
48.474 4
48.476 3
48.478 4
48.480 4
48.483 3
48.485 3
48.487 3
48.489 3
48.491 2
48.494 3
48.496 3
48.498 2
48.500 2
48.502 1
48.505 0
48.507 1
48.509 1
48.511 1
48.514 1
48.516 1
48.518 1
48.520 0
48.522 -0
48.525 0
48.527 0
48.529 0
48.531 0
48.533 0
48.536 1
48.538 1
48.540 1
48.542 1
48.545 2
48.547 1
48.549 1
48.551 1
48.553 2
48.556 2
48.558 3
48.560 3
48.562 3
48.564 3
48.567 3
48.569 2
48.571 2
48.573 2
48.576 2
48.578 2
48.580 2
48.582 1
48.584 2
48.587 2
48.589 2
48.591 2
48.593 2
48.596 1
48.598 2
48.600 1
48.602 1
48.604 1
48.607 2
48.609 2
48.611 2
48.613 2
48.615 2
48.618 3
48.620 3
48.622 3
48.624 2
48.627 3
48.629 3
48.631 3
48.633 3
48.635 3
48.638 4
48.640 4
48.642 3
48.644 3
48.646 4
48.649 3
48.651 3
48.653 4
48.655 4
48.658 3
48.660 3
48.662 2
48.664 2
48.666 2
48.669 2
48.671 1
48.673 1
48.675 0
48.678 0
48.680 0
48.682 -0
48.684 -0
48.686 -0
48.689 -0
48.691 -1
48.693 -1
48.695 -1
48.697 -1
48.700 -0
48.702 -1
48.704 0
48.706 1
48.709 1
48.711 1
48.713 1
48.715 0
48.717 1
48.720 1
48.722 1
48.724 1
48.726 2
48.729 2
48.731 3
48.733 3
48.735 3
48.737 4
48.740 4
48.742 4
48.744 4
48.746 4
48.748 4
48.751 4
48.753 4
48.755 4
48.757 4
48.760 4
48.762 4
48.764 4
48.766 4
48.768 4
48.771 4
48.773 3
48.775 3
48.777 3
48.780 3
48.782 2
48.784 1
48.786 2
48.788 1
48.791 1
48.793 1
48.795 1
48.797 1
48.799 0
48.802 -0
48.804 1
48.806 1
48.808 0
48.811 -0
48.813 0
48.815 0
48.817 1
48.819 1
48.822 1
48.824 1
48.826 1
48.828 1
48.831 1
48.833 0
48.835 0
48.837 1
48.839 1
48.842 1
48.844 1
48.846 1
48.848 1
48.850 1
48.853 1
48.855 1
48.857 2
48.859 2
48.862 2
48.864 2
48.866 2
48.868 2
48.870 1
48.873 1
48.875 1
48.877 1
48.879 0
48.882 0
48.884 -0
48.886 1
48.888 1
48.890 1
48.893 2
48.895 2
48.897 3
48.899 3
48.902 3
48.904 3
48.906 4
48.908 4
48.910 4
48.913 4
48.915 4
48.917 4
48.919 5
48.921 4
48.924 4
48.926 4
48.928 4
48.930 5
48.933 5
48.935 5
48.937 5
48.939 4
48.941 4
48.944 4
48.946 4
48.948 3
48.950 3
48.953 3
48.955 2
48.957 3
48.959 3
48.961 2
48.964 2
48.966 2
48.968 2
48.970 1
48.973 1
48.975 0
48.977 -1
48.979 -1
48.981 -1
48.984 -0
48.986 1
48.988 1
48.990 1
48.992 1
48.995 1
48.997 1
48.999 0
49.001 0
49.004 1
49.006 1
49.008 1
49.010 1
49.012 1
49.015 1
49.017 2
49.019 3
49.021 3
49.024 2
49.026 3
49.028 3
49.030 4
49.032 3
49.035 4
49.037 4
49.039 4
49.041 4
49.044 4
49.046 4
49.048 4
49.050 4
49.052 4
49.055 4
49.057 4
49.059 5
49.061 4
49.064 4
49.066 4
49.068 4
49.070 3
49.072 3
49.075 3
49.077 4
49.079 4
49.081 4
49.084 4
49.086 5
49.088 4
49.090 4
49.092 5
49.095 4
49.097 4
49.099 4
49.101 4
49.104 5
49.106 5
49.108 4
49.110 4
49.112 4
49.115 4
49.117 4
49.119 4
49.121 4
49.124 3
49.126 4
49.128 3
49.130 4
49.132 4
49.135 3
49.137 4
49.139 4
49.141 4
49.143 4
49.146 4
49.148 4
49.150 4
49.152 4
49.155 4
49.157 4
49.159 5
49.161 5
49.163 5
49.166 5
49.168 5
49.170 5
49.172 5
49.175 5
49.177 6
49.179 6
49.181 5
49.183 5
49.186 5
49.188 4
49.190 5
49.192 5
49.195 5
49.197 4
49.199 5
49.201 5
49.203 5
49.206 4
49.208 4
49.210 3
49.212 4
49.215 3
49.217 2
49.219 2
49.221 2
49.223 2
49.226 2
49.228 1
49.230 1
49.232 1
49.235 1
49.237 1
49.239 2
49.241 1
49.243 1
49.246 1
49.248 1
49.250 2
49.252 2
49.255 2
49.257 2
49.259 2
49.261 2
49.263 2
49.266 3
49.268 2
49.270 2
49.272 3
49.275 2
49.277 3
49.279 3
49.281 2
49.283 2
49.286 3
49.288 3
49.290 3
49.292 4
49.295 4
49.297 4
49.299 4
49.301 3
49.303 4
49.306 4
49.308 3
49.310 2
49.312 2
49.315 2
49.317 2
49.319 2
49.321 1
49.324 2
49.326 2
49.328 1
49.330 1
49.332 1
49.335 1
49.337 1
49.339 1
49.341 1
49.344 1
49.346 1
49.348 1
49.350 2
49.352 2
49.355 1
49.357 1
49.359 1
49.361 1
49.364 2
49.366 2
49.368 2
49.370 2
49.372 2
49.375 3
49.377 3
49.379 3
49.381 3
49.384 3
49.386 3
49.388 3
49.390 3
49.392 4
49.395 3
49.397 3
49.399 3
49.401 3
49.404 3
49.406 3
49.408 2
49.410 2
49.412 2
49.415 1
49.417 1
49.419 1
49.421 1
49.424 1
49.426 1
49.428 0
49.430 -0
49.432 -1
49.435 -2
49.437 -2
49.439 -2
49.441 -2
49.444 -1
49.446 -2
49.448 -2
49.450 -2
49.452 -1
49.455 -1
49.457 -1
49.459 -1
49.461 -1
49.464 -0
49.466 -0
49.468 -0
49.470 0
49.473 1
49.475 1
49.477 2
49.479 2
49.481 2
49.484 3
49.486 3
49.488 3
49.490 3
49.493 3
49.495 3
49.497 3
49.499 3
49.501 3
49.504 3
49.506 3
49.508 3
49.510 3
49.513 3
49.515 2
49.517 2
49.519 2
49.521 1
49.524 1
49.526 1
49.528 0
49.530 0
49.533 0
49.535 -0
49.537 -0
49.539 0
49.541 0
49.544 1
49.546 1
49.548 1
49.550 1
49.553 2
49.555 1
49.557 1
49.559 1
49.562 2
49.564 1
49.566 1
49.568 1
49.570 2
49.573 2
49.575 2
49.577 3
49.579 3
49.582 3
49.584 2
49.586 2
49.588 2
49.590 2
49.593 3
49.595 2
49.597 3
49.599 2
49.602 2
49.604 2
49.606 2
49.608 2
49.610 2
49.613 2
49.615 1
49.617 2
49.619 1
49.622 1
49.624 1
49.626 2
49.628 1
49.631 1
49.633 1
49.635 -0
49.637 -1
49.639 -0
49.642 -0
49.644 0
49.646 0
49.648 0
49.651 0
49.653 0
49.655 0
49.657 0
49.659 0
49.662 0
49.664 0
49.666 0
49.668 1
49.671 1
49.673 1
49.675 1
49.677 1
49.680 0
49.682 0
49.684 0
49.686 0
49.688 -0
49.691 -0
49.693 0
49.695 -0
49.697 0
49.700 0
49.702 1
49.704 1
49.706 2
49.708 1
49.711 1
49.713 2
49.715 1
49.717 2
49.720 2
49.722 1
49.724 2
49.726 2
49.729 2
49.731 1
49.733 1
49.735 0
49.737 1
49.740 1
49.742 2
49.744 2
49.746 3
49.749 3
49.751 4
49.753 4
49.755 4
49.757 4
49.760 4
49.762 4
49.764 4
49.766 4
49.769 4
49.771 4
49.773 4
49.775 4
49.778 3
49.780 3
49.782 3
49.784 2
49.786 2
49.789 2
49.791 2
49.793 3
49.795 2
49.798 2
49.800 2
49.802 2
49.804 2
49.806 2
49.809 2
49.811 1
49.813 2
49.815 2
49.818 2
49.820 1
49.822 1
49.824 1
49.827 1
49.829 1
49.831 1
49.833 1
49.835 1
49.838 1
49.840 1
49.842 1
49.844 1
49.847 1
49.849 1
49.851 1
49.853 1
49.855 -0
49.858 0
49.860 -0
49.862 -1
49.864 -0
49.867 -0
49.869 -0
49.871 -0
49.873 -0
49.876 -1
49.878 -1
49.880 -1
49.882 -1
49.884 -0
49.887 -0
49.889 0
49.891 0
49.893 -0
49.896 -1
49.898 -1
49.900 -1
49.902 -2
49.905 -2
49.907 -1
49.909 -2
49.911 -2
49.913 -1
49.916 -1
49.918 -1
49.920 -1
49.922 -1
49.925 -1
49.927 -0
49.929 -0
49.931 1
49.934 0
49.936 -1
49.938 -1
49.940 -1
49.942 -1
49.945 -1
49.947 -0
49.949 -0
49.951 1
49.954 1
49.956 1
49.958 2
49.960 2
49.962 2
49.965 2
49.967 3
49.969 3
49.971 3
49.974 3
49.976 4
49.978 3
49.980 4
49.983 4
49.985 4
49.987 4
49.989 3
49.991 3
49.994 3
49.996 3
49.998 3
50.000 3
50.003 3
50.005 3
50.007 3
50.009 3
50.012 3
50.014 4
50.016 4
50.018 4
50.020 3
50.023 3
50.025 3
50.027 2
50.029 2
50.032 2
50.034 1
50.036 1
50.038 1
50.041 2
50.043 2
50.045 3
50.047 3
50.049 3
50.052 3
50.054 3
50.056 2
50.058 2
50.061 2
50.063 2
50.065 2
50.067 2
50.070 1
50.072 1
50.074 1
50.076 1
50.078 1
50.081 1
50.083 2
50.085 2
50.087 2
50.090 2
50.092 2
50.094 2
50.096 2
50.099 2
50.101 2
50.103 2
50.105 2
50.107 2
50.110 2
50.112 2
50.114 2
50.116 3
50.119 2
50.121 2
50.123 2
50.125 2
50.128 2
50.130 2
50.132 2
50.134 3
50.136 3
50.139 4
50.141 4
50.143 4
50.145 3
50.148 4
50.150 3
50.152 3
50.154 3
50.157 2
50.159 3
50.161 3
50.163 3
50.165 3
50.168 3
50.170 3
50.172 3
50.174 3
50.177 3
50.179 3
50.181 3
50.183 2
50.186 3
50.188 2
50.190 2
50.192 2
50.195 1
50.197 1
50.199 2
50.201 2
50.203 1
50.206 1
50.208 0
50.210 -1
50.212 -1
50.215 -1
50.217 -0
50.219 -1
50.221 -1
50.224 -1
50.226 -0
50.228 -1
50.230 -1
50.232 -0
50.235 0
50.237 0
50.239 0
50.241 0
50.244 0
50.246 0
50.248 -0
50.250 -0
50.253 -0
50.255 0
50.257 0
50.259 0
50.261 1
50.264 1
50.266 2
50.268 2
50.270 2
50.273 2
50.275 2
50.277 2
50.279 2
50.282 2
50.284 2
50.286 2
50.288 2
50.291 2
50.293 2
50.295 2
50.297 2
50.299 3
50.302 2
50.304 1
50.306 2
50.308 2
50.311 2
50.313 1
50.315 2
50.317 2
50.320 2
50.322 2
50.324 2
50.326 3
50.328 3
50.331 2
50.333 2
50.335 3
50.337 2
50.340 2
50.342 2
50.344 2
50.346 2
50.349 2
50.351 1
50.353 2
50.355 3
50.358 2
50.360 2
50.362 3
50.364 3
50.366 3
50.369 3
50.371 3
50.373 3
50.375 3
50.378 3
50.380 3
50.382 2
50.384 2
50.387 2
50.389 2
50.391 2
50.393 2
50.395 2
50.398 2
50.400 2
50.402 2
50.404 2
50.407 1
50.409 1
50.411 0
50.413 0
50.416 0
50.418 -0
50.420 -1
50.422 -1
50.425 -1
50.427 -1
50.429 -1
50.431 -1
50.433 -1
50.436 -0
50.438 -0
50.440 -0
50.442 1
50.445 1
50.447 1
50.449 1
50.451 1
50.454 1
50.456 1
50.458 0
50.460 1
50.463 1
50.465 1
50.467 1
50.469 1
50.471 1
50.474 1
50.476 2
50.478 1
50.480 2
50.483 2
50.485 2
50.487 1
50.489 2
50.492 3
50.494 3
50.496 4
50.498 4
50.501 3
50.503 3
50.505 2
50.507 2
50.509 2
50.512 2
50.514 2
50.516 3
50.518 2
50.521 3
50.523 3
50.525 3
50.527 4
50.530 3
50.532 4
50.534 3
50.536 4
50.539 4
50.541 4
50.543 3
50.545 4
50.547 4
50.550 4
50.552 3
50.554 3
50.556 3
50.559 2
50.561 3
50.563 3
50.565 3
50.568 3
50.570 3
50.572 2
50.574 3
50.577 3
50.579 4
50.581 3
50.583 3
50.585 3
50.588 3
50.590 4
50.592 4
50.594 4
50.597 3
50.599 3
50.601 3
50.603 2
50.606 2
50.608 2
50.610 2
50.612 2
50.615 3
50.617 3
50.619 2
50.621 2
50.623 2
50.626 1
50.628 1
50.630 -0
50.632 -1
50.635 -0
50.637 -1
50.639 -0
50.641 -1
50.644 -1
50.646 -1
50.648 -0
50.650 -0
50.653 -0
50.655 -0
50.657 -0
50.659 -0
50.662 -0
50.664 1
50.666 0
50.668 1
50.670 2
50.673 2
50.675 3
50.677 3
50.679 3
50.682 3
50.684 3
50.686 4
50.688 4
50.691 5
50.693 4
50.695 5
50.697 5
50.700 5
50.702 5
50.704 5
50.706 5
50.708 5
50.711 6
50.713 5
50.715 5
50.717 5
50.720 4
50.722 4
50.724 4
50.726 4
50.729 3
50.731 3
50.733 2
50.735 3
50.738 3
50.740 2
50.742 2
50.744 2
50.747 1
50.749 1
50.751 1
50.753 1
50.755 1
50.758 2
50.760 1
50.762 2
50.764 1
50.767 2
50.769 2
50.771 2
50.773 2
50.776 2
50.778 3
50.780 3
50.782 3
50.785 4
50.787 4
50.789 4
50.791 4
50.794 4
50.796 4
50.798 4
50.800 3
50.802 3
50.805 3
50.807 3
50.809 3
50.811 3
50.814 3
50.816 3
50.818 3
50.820 2
50.823 3
50.825 3
50.827 3
50.829 3
50.832 2
50.834 2
50.836 2
50.838 2
50.841 1
50.843 1
50.845 1
50.847 1
50.849 1
50.852 1
50.854 1
50.856 1
50.858 1
50.861 1
50.863 1
50.865 1
50.867 1
50.870 1
50.872 1
50.874 2
50.876 2
50.879 2
50.881 2
50.883 2
50.885 2
50.888 1
50.890 1
50.892 2
50.894 2
50.896 2
50.899 2
50.901 1
50.903 2
50.905 2
50.908 2
50.910 3
50.912 3
50.914 3
50.917 3
50.919 3
50.921 3
50.923 3
50.926 4
50.928 3
50.930 3
50.932 4
50.935 3
50.937 3
50.939 3
50.941 4
50.944 3
50.946 4
50.948 3
50.950 3
50.952 3
50.955 2
50.957 3
50.959 2
50.961 2
50.964 2
50.966 2
50.968 1
50.970 1
50.973 2
50.975 1
50.977 2
50.979 2
50.982 1
50.984 1
50.986 1
50.988 1
50.991 1
50.993 2
50.995 1
50.997 1
51.000 1
51.002 1
51.004 1
51.006 2
51.008 2
51.011 2
51.013 2
51.015 2
51.017 3
51.020 3
51.022 2
51.024 3
51.026 3
51.029 3
51.031 3
51.033 3
51.035 3
51.038 2
51.040 2
51.042 3
51.044 3
51.047 3
51.049 3
51.051 2
51.053 2
51.056 2
51.058 2
51.060 2
51.062 1
51.064 2
51.067 1
51.069 1
51.071 0
51.073 0
51.076 0
51.078 0
51.080 0
51.082 -0
51.085 -1
51.087 -1
51.089 -1
51.091 -1
51.094 -1
51.096 -1
51.098 -0
51.100 0
51.103 1
51.105 1
51.107 1
51.109 1
51.112 1
51.114 1
51.116 1
51.118 1
51.121 1
51.123 1
51.125 1
51.127 1
51.129 1
51.132 1
51.134 1
51.136 2
51.138 1
51.141 2
51.143 2
51.145 3
51.147 3
51.150 3
51.152 3
51.154 3
51.156 3
51.159 3
51.161 3
51.163 2
51.165 2
51.168 2
51.170 1
51.172 2
51.174 2
51.177 2
51.179 2
51.181 2
51.183 2
51.186 3
51.188 3
51.190 3
51.192 4
51.195 4
51.197 4
51.199 4
51.201 5
51.203 4
51.206 5
51.208 5
51.210 5
51.212 5
51.215 5
51.217 5
51.219 5
51.221 5
51.224 4
51.226 4
51.228 4
51.230 3
51.233 4
51.235 4
51.237 4
51.239 4
51.242 4
51.244 4
51.246 5
51.248 5
51.251 4
51.253 4
51.255 4
51.257 3
51.260 3
51.262 3
51.264 2
51.266 3
51.269 3
51.271 3
51.273 2
51.275 3
51.277 2
51.280 2
51.282 1
51.284 2
51.286 2
51.289 2
51.291 2
51.293 2
51.295 2
51.298 2
51.300 2
51.302 3
51.304 2
51.307 2
51.309 3
51.311 2
51.313 2
51.316 2
51.318 2
51.320 2
51.322 2
51.325 1
51.327 2
51.329 2
51.331 3
51.334 3
51.336 3
51.338 3
51.340 4
51.343 4
51.345 4
51.347 5
51.349 4
51.352 4
51.354 4
51.356 5
51.358 4
51.360 4
51.363 4
51.365 4
51.367 4
51.369 5
51.372 5
51.374 5
51.376 5
51.378 5
51.381 5
51.383 4
51.385 4
51.387 4
51.390 4
51.392 4
51.394 4
51.396 3
51.399 3
51.401 2
51.403 2
51.405 2
51.408 1
51.410 1
51.412 1
51.414 1
51.417 1
51.419 1
51.421 1
51.423 2
51.426 2
51.428 2
51.430 2
51.432 1
51.435 1
51.437 1
51.439 0
51.441 -0
51.444 -0
51.446 -1
51.448 -1
51.450 -1
51.453 -1
51.455 -1
51.457 -0
51.459 -0
51.461 -0
51.464 -0
51.466 0
51.468 0
51.470 0
51.473 1
51.475 1
51.477 1
51.479 1
51.482 1
51.484 1
51.486 1
51.488 1
51.491 1
51.493 1
51.495 2
51.497 2
51.500 1
51.502 2
51.504 2
51.506 2
51.509 3
51.511 3
51.513 3
51.515 4
51.518 4
51.520 5
51.522 5
51.524 5
51.527 5
51.529 5
51.531 4
51.533 4
51.536 4
51.538 4
51.540 3
51.542 3
51.545 3
51.547 3
51.549 2
51.551 2
51.554 2
51.556 3
51.558 2
51.560 2
51.563 2
51.565 2
51.567 2
51.569 2
51.572 1
51.574 1
51.576 1
51.578 1
51.580 1
51.583 1
51.585 1
51.587 0
51.589 0
51.592 1
51.594 0
51.596 0
51.598 0
51.601 0
51.603 -0
51.605 -0
51.607 -0
51.610 0
51.612 0
51.614 -0
51.616 0
51.619 1
51.621 0
51.623 1
51.625 1
51.628 0
51.630 0
51.632 1
51.634 1
51.637 1
51.639 1
51.641 1
51.643 2
51.646 1
51.648 0
51.650 1
51.652 1
51.655 1
51.657 2
51.659 2
51.661 1
51.664 1
51.666 2
51.668 1
51.670 2
51.673 2
51.675 1
51.677 2
51.679 2
51.682 1
51.684 1
51.686 2
51.688 1
51.691 2
51.693 2
51.695 2
51.697 2
51.700 2
51.702 1
51.704 1
51.706 1
51.709 1
51.711 1
51.713 1
51.715 1
51.718 1
51.720 1
51.722 1
51.724 2
51.727 2
51.729 2
51.731 2
51.733 3
51.736 2
51.738 2
51.740 2
51.742 1
51.745 1
51.747 2
51.749 1
51.751 1
51.754 2
51.756 2
51.758 2
51.760 2
51.762 1
51.765 2
51.767 2
51.769 1
51.771 1
51.774 2
51.776 1
51.778 1
51.780 1
51.783 1
51.785 1
51.787 2
51.789 2
51.792 2
51.794 2
51.796 2
51.798 2
51.801 2
51.803 2
51.805 2
51.807 2
51.810 2
51.812 2
51.814 2
51.816 1
51.819 1
51.821 1
51.823 1
51.825 0
51.828 1
51.830 0
51.832 0
51.834 -0
51.837 -0
51.839 -0
51.841 -0
51.843 -0
51.846 0
51.848 0
51.850 0
51.852 -0
51.855 -0
51.857 0
51.859 0
51.861 0
51.864 -1
51.866 -0
51.868 0
51.870 0
51.873 0
51.875 0
51.877 1
51.879 1
51.882 2
51.884 2
51.886 2
51.888 2
51.891 2
51.893 2
51.895 3
51.897 2
51.900 2
51.902 3
51.904 2
51.906 3
51.909 2
51.911 2
51.913 2
51.915 2
51.918 2
51.920 1
51.922 1
51.924 1
51.927 1
51.929 2
51.931 1
51.933 2
51.936 2
51.938 1
51.940 2
51.942 2
51.945 1
51.947 2
51.949 3
51.951 3
51.954 3
51.956 3
51.958 4
51.960 4
51.963 4
51.965 4
51.967 4
51.969 5
51.972 4
51.974 5
51.976 4
51.978 4
51.981 5
51.983 4
51.985 4
51.987 4
51.990 4
51.992 3
51.994 3
51.996 2
51.999 2
52.001 1
52.003 1
52.005 0
52.008 -0
52.010 -0
52.012 -1
52.014 -1
52.017 -2
52.019 -2
52.021 -2
52.023 -2
52.026 -2
52.028 -1
52.030 -1
52.032 -1
52.035 -1
52.037 -1
52.039 -1
52.041 -0
52.044 -0
52.046 0
52.048 1
52.050 1
52.053 1
52.055 2
52.057 1
52.059 2
52.062 3
52.064 3
52.066 2
52.068 3
52.071 3
52.073 3
52.075 3
52.077 3
52.080 3
52.082 3
52.084 3
52.086 3
52.089 3
52.091 3
52.093 3
52.095 3
52.098 3
52.100 2
52.102 3
52.104 3
52.107 3
52.109 3
52.111 3
52.113 3
52.116 4
52.118 3
52.120 3
52.122 4
52.125 4
52.127 3
52.129 3
52.131 3
52.134 3
52.136 3
52.138 3
52.140 2
52.143 2
52.145 2
52.147 2
52.149 2
52.152 2
52.154 1
52.156 2
52.158 2
52.161 1
52.163 1
52.165 1
52.167 1
52.170 0
52.172 1
52.174 0
52.177 0
52.179 0
52.181 -0
52.183 -0
52.186 -0
52.188 0
52.190 1
52.192 0
52.195 -0
52.197 1
52.199 1
52.201 1
52.204 1
52.206 2
52.208 2
52.210 2
52.213 2
52.215 1
52.217 1
52.219 1
52.222 1
52.224 2
52.226 1
52.228 1
52.231 1
52.233 1
52.235 1
52.237 1
52.240 1
52.242 1
52.244 0
52.246 0
52.249 0
52.251 -1
52.253 -1
52.255 -1
52.258 -1
52.260 -1
52.262 -1
52.264 -2
52.267 -1
52.269 -1
52.271 -1
52.273 -0
52.276 -0
52.278 -0
52.280 0
52.282 0
52.285 1
52.287 1
52.289 1
52.291 1
52.294 2
52.296 2
52.298 3
52.300 3
52.303 3
52.305 3
52.307 3
52.309 3
52.312 3
52.314 3
52.316 3
52.318 4
52.321 4
52.323 4
52.325 4
52.327 4
52.330 3
52.332 4
52.334 4
52.336 3
52.339 3
52.341 3
52.343 2
52.345 2
52.348 1
52.350 1
52.352 1
52.354 1
52.357 1
52.359 2
52.361 2
52.364 2
52.366 2
52.368 2
52.370 2
52.373 2
52.375 2
52.377 2
52.379 1
52.382 1
52.384 1
52.386 1
52.388 2
52.391 2
52.393 3
52.395 3
52.397 3
52.400 4
52.402 4
52.404 3
52.406 4
52.409 4
52.411 4
52.413 4
52.415 5
52.418 5
52.420 5
52.422 6
52.424 5
52.427 5
52.429 5
52.431 5
52.433 4
52.436 4
52.438 4
52.440 4
52.442 4
52.445 4
52.447 4
52.449 4
52.451 3
52.454 4
52.456 3
52.458 2
52.460 2
52.463 2
52.465 2
52.467 2
52.469 1
52.472 1
52.474 1
52.476 1
52.478 1
52.481 1
52.483 1
52.485 1
52.488 2
52.490 2
52.492 3
52.494 3
52.497 3
52.499 3
52.501 3
52.503 3
52.506 3
52.508 3
52.510 2
52.512 2
52.515 2
52.517 2
52.519 1
52.521 1
52.524 2
52.526 1
52.528 1
52.530 1
52.533 0
52.535 0
52.537 -0
52.539 -0
52.542 -0
52.544 -0
52.546 -2
52.548 -2
52.551 -2
52.553 -2
52.555 -3
52.557 -3
52.560 -4
52.562 -3
52.564 -3
52.566 -3
52.569 -3
52.571 -2
52.573 -3
52.575 -3
52.578 -3
52.580 -3
52.582 -3
52.585 -3
52.587 -3
52.589 -2
52.591 -2
52.594 -1
52.596 -1
52.598 -2
52.600 -1
52.603 -1
52.605 -1
52.607 -1
52.609 -1
52.612 0
52.614 0
52.616 1
52.618 1
52.621 2
52.623 2
52.625 2
52.627 2
52.630 2
52.632 2
52.634 1
52.636 1
52.639 1
52.641 0
52.643 1
52.645 1
52.648 0
52.650 0
52.652 1
52.654 1
52.657 1
52.659 1
52.661 1
52.663 1
52.666 1
52.668 1
52.670 1
52.673 1
52.675 0
52.677 0
52.679 -0
52.682 0
52.684 0
52.686 0
52.688 0
52.691 0
52.693 1
52.695 -0
52.697 -0
52.700 -1
52.702 -1
52.704 -0
52.706 -1
52.709 -0
52.711 0
52.713 1
52.715 1
52.718 1
52.720 1
52.722 0
52.724 0
52.727 -1
52.729 -1
52.731 -1
52.733 -1
52.736 -2
52.738 -1
52.740 -1
52.742 -0
52.745 -0
52.747 -1
52.749 -1
52.752 -0
52.754 0
52.756 0
52.758 1
52.761 1
52.763 1
52.765 0
52.767 1
52.770 0
52.772 1
52.774 1
52.776 1
52.779 1
52.781 1
52.783 1
52.785 1
52.788 0
52.790 0
52.792 0
52.794 -0
52.797 -0
52.799 -1
52.801 0
52.803 0
52.806 1
52.808 0
52.810 0
52.812 1
52.815 1
52.817 1
52.819 1
52.822 0
52.824 0
52.826 0
52.828 -0
52.831 0
52.833 0
52.835 0
52.837 1
52.840 1
52.842 1
52.844 1
52.846 0
52.849 0
52.851 -0
52.853 1
52.855 1
52.858 1
52.860 1
52.862 0
52.864 0
52.867 0
52.869 -0
52.871 1
52.873 1
52.876 0
52.878 -0
52.880 0
52.883 0
52.885 0
52.887 0
52.889 0
52.892 0
52.894 1
52.896 0
52.898 0
52.901 0
52.903 1
52.905 0
52.907 0
52.910 0
52.912 0
52.914 0
52.916 1
52.919 0
52.921 -0
52.923 0
52.925 0
52.928 1
52.930 1
52.932 1
52.934 1
52.937 1
52.939 1
52.941 1
52.944 1
52.946 0
52.948 1
52.950 1
52.953 1
52.955 1
52.957 2
52.959 2
52.962 2
52.964 3
52.966 2
52.968 3
52.971 3
52.973 3
52.975 4
52.977 4
52.980 4
52.982 4
52.984 3
52.986 3
52.989 3
52.991 4
52.993 4
52.996 4
52.998 4
53.000 4
53.002 5
53.005 5
53.007 5
53.009 5
53.011 5
53.014 4
53.016 4
53.018 5
53.020 4
53.023 5
53.025 5
53.027 5
53.029 5
53.032 5
53.034 5
53.036 5
53.038 5
53.041 4
53.043 4
53.045 4
53.048 3
53.050 3
53.052 4
53.054 4
53.057 4
53.059 4
53.061 5
53.063 5
53.066 4
53.068 4
53.070 3
53.072 4
53.075 3
53.077 3
53.079 2
53.081 2
53.084 2
53.086 2
53.088 2
53.090 2
53.093 3
53.095 3
53.097 3
53.100 3
53.102 3
53.104 3
53.106 3
53.109 3
53.111 3
53.113 3
53.115 2
53.118 3
53.120 3
53.122 3
53.124 3
53.127 3
53.129 2
53.131 2
53.133 2
53.136 1
53.138 2
53.140 2
53.142 1
53.145 1
53.147 2
53.149 2
53.152 2
53.154 2
53.156 1
53.158 3
53.161 2
53.163 2
53.165 1
53.167 1
53.170 1
53.172 1
53.174 1
53.176 1
53.179 1
53.181 1
53.183 2
53.185 2
53.188 3
53.190 3
53.192 3
53.195 4
53.197 4
53.199 4
53.201 4
53.204 4
53.206 4
53.208 4
53.210 4
53.213 4
53.215 5
53.217 4
53.219 4
53.222 4
53.224 4
53.226 4
53.228 4
53.231 3
53.233 3
53.235 4
53.237 4
53.240 4
53.242 4
53.244 4
53.247 4
53.249 4
53.251 4
53.253 4
53.256 4
53.258 3
53.260 3
53.262 3
53.265 2
53.267 2
53.269 2
53.271 3
53.274 2
53.276 2
53.278 1
53.280 2
53.283 2
53.285 2
53.287 2
53.290 2
53.292 1
53.294 1
53.296 1
53.299 1
53.301 1
53.303 0
53.305 -0
53.308 -0
53.310 -0
53.312 -1
53.314 -1
53.317 -0
53.319 -1
53.321 -0
53.323 -0
53.326 -0
53.328 -0
53.330 0
53.333 0
53.335 1
53.337 1
53.339 1
53.342 0
53.344 -0
53.346 0
53.348 1
53.351 1
53.353 1
53.355 1
53.357 2
53.360 2
53.362 2
53.364 2
53.367 3
53.369 3
53.371 3
53.373 3
53.376 3
53.378 3
53.380 3
53.382 4
53.385 4
53.387 4
53.389 4
53.391 4
53.394 4
53.396 4
53.398 5
53.400 4
53.403 4
53.405 4
53.407 3
53.410 3
53.412 3
53.414 3
53.416 3
53.419 3
53.421 2
53.423 2
53.425 2
53.428 1
53.430 1
53.432 1
53.434 1
53.437 0
53.439 0
53.441 -0
53.443 0
53.446 0
53.448 0
53.450 1
53.453 1
53.455 1
53.457 2
53.459 2
53.462 2
53.464 2
53.466 2
53.468 2
53.471 2
53.473 2
53.475 2
53.477 3
53.480 3
53.482 3
53.484 3
53.487 4
53.489 4
53.491 4
53.493 4
53.496 4
53.498 4
53.500 4
53.502 4
53.505 4
53.507 4
53.509 4
53.511 3
53.514 4
53.516 3
53.518 2
53.521 2
53.523 2
53.525 2
53.527 2
53.530 2
53.532 3
53.534 3
53.536 3
53.539 3
53.541 2
53.543 2
53.545 2
53.548 3
53.550 3
53.552 3
53.555 2
53.557 2
53.559 2
53.561 2
53.564 1
53.566 1
53.568 1
53.570 1
53.573 1
53.575 -0
53.577 0
53.579 -0
53.582 0
53.584 -0
53.586 -0
53.588 -1
53.591 -1
53.593 -1
53.595 -1
53.598 -1
53.600 -1
53.602 -1
53.604 -1
53.607 -0
53.609 -0
53.611 0
53.613 1
53.616 1
53.618 1
53.620 1
53.622 2
53.625 2
53.627 2
53.629 3
53.632 3
53.634 3
53.636 3
53.638 3
53.641 3
53.643 3
53.645 3
53.647 3
53.650 3
53.652 3
53.654 3
53.656 2
53.659 2
53.661 2
53.663 2
53.666 1
53.668 1
53.670 1
53.672 1
53.675 1
53.677 0
53.679 -0
53.681 0
53.684 0
53.686 -0
53.688 -0
53.690 -1
53.693 -1
53.695 -1
53.697 -2
53.700 -1
53.702 -1
53.704 -0
53.706 -0
53.709 0
53.711 1
53.713 1
53.715 1
53.718 1
53.720 1
53.722 1
53.725 1
53.727 1
53.729 2
53.731 3
53.734 3
53.736 3
53.738 3
53.740 2
53.743 2
53.745 3
53.747 3
53.749 3
53.752 3
53.754 3
53.756 3
53.759 3
53.761 3
53.763 3
53.765 4
53.768 4
53.770 4
53.772 4
53.774 4
53.777 4
53.779 4
53.781 4
53.783 4
53.786 4
53.788 4
53.790 4
53.793 3
53.795 3
53.797 4
53.799 3
53.802 4
53.804 4
53.806 4
53.808 3
53.811 4
53.813 3
53.815 3
53.818 3
53.820 3
53.822 2
53.824 3
53.827 3
53.829 3
53.831 3
53.833 3
53.836 2
53.838 2
53.840 2
53.842 2
53.845 2
53.847 2
53.849 2
53.852 2
53.854 2
53.856 2
53.858 2
53.861 2
53.863 2
53.865 2
53.867 3
53.870 3
53.872 3
53.874 3
53.876 2
53.879 3
53.881 2
53.883 2
53.886 2
53.888 1
53.890 2
53.892 2
53.895 1
53.897 1
53.899 2
53.901 2
53.904 1
53.906 2
53.908 2
53.911 1
53.913 1
53.915 1
53.917 1
53.920 2
53.922 2
53.924 2
53.926 2
53.929 2
53.931 2
53.933 2
53.935 2
53.938 2
53.940 2
53.942 2
53.945 2
53.947 2
53.949 2
53.951 3
53.954 3
53.956 3
53.958 3
53.960 3
53.963 3
53.965 3
53.967 2
53.970 2
53.972 2
53.974 2
53.976 2
53.979 1
53.981 1
53.983 1
53.985 0
53.988 1
53.990 1
53.992 1
53.995 1
53.997 1
53.999 1
54.001 1
54.004 1
54.006 1
54.008 1
54.010 1
54.013 0
54.015 1
54.017 2
54.019 2
54.022 3
54.024 3
54.026 2
54.029 2
54.031 3
54.033 3
54.035 3
54.038 3
54.040 3
54.042 3
54.044 3
54.047 3
54.049 4
54.051 5
54.054 4
54.056 4
54.058 4
54.060 3
54.063 3
54.065 3
54.067 3
54.069 3
54.072 3
54.074 2
54.076 2
54.079 3
54.081 3
54.083 2
54.085 2
54.088 1
54.090 1
54.092 1
54.094 0
54.097 -0
54.099 -0
54.101 -0
54.104 -0
54.106 -0
54.108 -0
54.110 -0
54.113 0
54.115 -1
54.117 -0
54.119 -0
54.122 -0
54.124 -0
54.126 -0
54.129 -1
54.131 0
54.133 1
54.135 1
54.138 1
54.140 1
54.142 0
54.144 1
54.147 0
54.149 0
54.151 1
54.153 1
54.156 1
54.158 1
54.160 1
54.163 1
54.165 2
54.167 3
54.169 3
54.172 4
54.174 4
54.176 4
54.178 4
54.181 4
54.183 4
54.185 3
54.188 3
54.190 2
54.192 2
54.194 2
54.197 2
54.199 2
54.201 2
54.203 2
54.206 2
54.208 1
54.210 1
54.213 0
54.215 0
54.217 0
54.219 -0
54.222 0
54.224 0
54.226 0
54.228 0
54.231 0
54.233 -0
54.235 0
54.238 0
54.240 0
54.242 -0
54.244 -1
54.247 -1
54.249 -0
54.251 -0
54.253 0
54.256 2
54.258 2
54.260 3
54.263 3
54.265 3
54.267 4
54.269 4
54.272 4
54.274 5
54.276 5
54.278 5
54.281 4
54.283 5
54.285 5
54.288 5
54.290 5
54.292 4
54.294 4
54.297 4
54.299 4
54.301 4
54.303 3
54.306 3
54.308 3
54.310 3
54.313 2
54.315 2
54.317 2
54.319 3
54.322 2
54.324 2
54.326 2
54.329 2
54.331 2
54.333 2
54.335 2
54.338 2
54.340 2
54.342 2
54.344 2
54.347 1
54.349 2
54.351 2
54.354 1
54.356 2
54.358 2
54.360 2
54.363 2
54.365 2
54.367 1
54.369 2
54.372 2
54.374 2
54.376 2
54.379 1
54.381 1
54.383 2
54.385 1
54.388 2
54.390 1
54.392 1
54.394 1
54.397 2
54.399 2
54.401 2
54.404 2
54.406 2
54.408 2
54.410 2
54.413 2
54.415 2
54.417 2
54.419 2
54.422 2
54.424 2
54.426 2
54.429 2
54.431 2
54.433 3
54.435 3
54.438 3
54.440 3
54.442 3
54.444 3
54.447 3
54.449 3
54.451 2
54.454 2
54.456 2
54.458 2
54.460 2
54.463 2
54.465 2
54.467 2
54.470 2
54.472 2
54.474 2
54.476 1
54.479 1
54.481 1
54.483 1
54.485 1
54.488 1
54.490 1
54.492 2
54.495 2
54.497 2
54.499 2
54.501 2
54.504 2
54.506 2
54.508 2
54.510 2
54.513 2
54.515 1
54.517 1
54.520 1
54.522 1
54.524 0
54.526 1
54.529 1
54.531 1
54.533 2
54.536 2
54.538 3
54.540 2
54.542 2
54.545 2
54.547 3
54.549 2
54.551 2
54.554 2
54.556 2
54.558 2
54.561 2
54.563 3
54.565 3
54.567 3
54.570 3
54.572 2
54.574 3
54.576 2
54.579 2
54.581 1
54.583 2
54.586 1
54.588 1
54.590 1
54.592 1
54.595 0
54.597 0
54.599 -0
54.602 -0
54.604 -1
54.606 -1
54.608 -1
54.611 -0
54.613 -1
54.615 -1
54.617 -1
54.620 -2
54.622 -2
54.624 -2
54.627 -2
54.629 -1
54.631 -0
54.633 0
54.636 1
54.638 1
54.640 0
54.642 0
54.645 0
54.647 0
54.649 1
54.652 0
54.654 0
54.656 1
54.658 1
54.661 2
54.663 1
54.665 2
54.668 2
54.670 3
54.672 3
54.674 2
54.677 2
54.679 2
54.681 1
54.683 2
54.686 2
54.688 2
54.690 1
54.693 1
54.695 1
54.697 1
54.699 1
54.702 1
54.704 1
54.706 0
54.709 0
54.711 1
54.713 1
54.715 0
54.718 0
54.720 0
54.722 -0
54.724 -0
54.727 -0
54.729 -1
54.731 -0
54.734 -0
54.736 -2
54.738 -2
54.740 -3
54.743 -3
54.745 -3
54.747 -3
54.750 -3
54.752 -2
54.754 -2
54.756 -2
54.759 -1
54.761 -1
54.763 -2
54.765 -2
54.768 -2
54.770 -2
54.772 -2
54.775 -1
54.777 -2
54.779 -1
54.781 -1
54.784 -1
54.786 -0
54.788 1
54.791 1
54.793 1
54.795 1
54.797 2
54.800 2
54.802 2
54.804 2
54.806 2
54.809 2
54.811 2
54.813 2
54.816 2
54.818 1
54.820 2
54.822 2
54.825 2
54.827 2
54.829 2
54.832 2
54.834 2
54.836 2
54.838 2
54.841 2
54.843 3
54.845 2
54.847 2
54.850 2
54.852 3
54.854 3
54.857 2
54.859 2
54.861 2
54.863 2
54.866 2
54.868 1
54.870 1
54.873 1
54.875 1
54.877 2
54.879 1
54.882 1
54.884 2
54.886 2
54.889 2
54.891 2
54.893 3
54.895 3
54.898 3
54.900 3
54.902 3
54.904 3
54.907 2
54.909 2
54.911 2
54.914 2
54.916 2
54.918 2
54.920 3
54.923 3
54.925 3
54.927 2
54.930 3
54.932 3
54.934 2
54.936 2
54.939 2
54.941 2
54.943 2
54.946 1
54.948 1
54.950 1
54.952 0
54.955 0
54.957 0
54.959 -0
54.961 -1
54.964 -1
54.966 -1
54.968 -2
54.971 -2
54.973 -2
54.975 -2
54.977 -2
54.980 -2
54.982 -2
54.984 -2
54.987 -2
54.989 -1
54.991 -0
54.993 -0
54.996 -1
54.998 -0
55.000 -0
55.003 -0
55.005 0
55.007 1
55.009 1
55.012 1
55.014 2
55.016 3
55.018 3
55.021 4
55.023 4
55.025 5
55.028 4
55.030 4
55.032 4
55.034 5
55.037 4
55.039 4
55.041 4
55.044 3
55.046 4
55.048 4
55.050 4
55.053 4
55.055 4
55.057 3
55.060 3
55.062 3
55.064 3
55.066 3
55.069 3
55.071 3
55.073 3
55.075 3
55.078 3
55.080 3
55.082 2
55.085 3
55.087 3
55.089 2
55.091 2
55.094 3
55.096 2
55.098 2
55.101 2
55.103 2
55.105 2
55.107 2
55.110 2
55.112 2
55.114 2
55.117 2
55.119 2
55.121 2
55.123 1
55.126 1
55.128 1
55.130 1
55.133 1
55.135 1
55.137 0
55.139 0
55.142 0
55.144 0
55.146 0
55.148 1
55.151 1
55.153 0
55.155 0
55.158 -0
55.160 -1
55.162 -1
55.164 0
55.167 -0
55.169 0
55.171 1
55.174 0
55.176 1
55.178 1
55.180 1
55.183 1
55.185 1
55.187 1
55.190 2
55.192 1
55.194 2
55.196 1
55.199 2
55.201 1
55.203 1
55.206 1
55.208 1
55.210 1
55.212 1
55.215 2
55.217 2
55.219 1
55.222 1
55.224 1
55.226 1
55.228 1
55.231 1
55.233 2
55.235 2
55.238 2
55.240 2
55.242 2
55.244 3
55.247 3
55.249 2
55.251 3
55.253 2
55.256 2
55.258 3
55.260 3
55.263 3
55.265 3
55.267 3
55.269 3
55.272 3
55.274 3
55.276 3
55.279 2
55.281 3
55.283 3
55.285 3
55.288 3
55.290 2
55.292 3
55.295 2
55.297 2
55.299 2
55.301 2
55.304 2
55.306 2
55.308 2
55.311 2
55.313 2
55.315 2
55.317 1
55.320 1
55.322 1
55.324 0
55.327 0
55.329 0
55.331 -0
55.333 0
55.336 0
55.338 0
55.340 1
55.343 1
55.345 0
55.347 0
55.349 0
55.352 0
55.354 1
55.356 0
55.359 -0
55.361 0
55.363 0
55.365 -0
55.368 -0
55.370 -1
55.372 -1
55.375 -1
55.377 -1
55.379 -1
55.381 -1
55.384 -0
55.386 -1
55.388 -0
55.391 -0
55.393 -1
55.395 -1
55.397 -0
55.400 -0
55.402 1
55.404 1
55.406 1
55.409 1
55.411 1
55.413 1
55.416 1
55.418 1
55.420 1
55.422 2
55.425 3
55.427 3
55.429 3
55.432 3
55.434 3
55.436 3
55.438 4
55.441 3
55.443 4
55.445 4
55.448 3
55.450 4
55.452 4
55.454 4
55.457 4
55.459 3
55.461 2
55.464 2
55.466 3
55.468 2
55.470 3
55.473 2
55.475 2
55.477 2
55.480 1
55.482 1
55.484 1
55.486 1
55.489 1
55.491 -0
55.493 0
55.496 -1
55.498 -1
55.500 -0
55.502 -0
55.505 -0
55.507 -1
55.509 -1
55.512 -1
55.514 -1
55.516 -1
55.518 -1
55.521 -1
55.523 -2
55.525 -2
55.528 -2
55.530 -2
55.532 -2
55.534 -2
55.537 -2
55.539 -1
55.541 -1
55.544 -2
55.546 -1
55.548 -0
55.550 -0
55.553 0
55.555 2
55.557 2
55.560 2
55.562 2
55.564 2
55.566 3
55.569 3
55.571 3
55.573 3
55.576 4
55.578 4
55.580 4
55.582 4
55.585 4
55.587 5
55.589 5
55.592 6
55.594 5
55.596 5
55.598 5
55.601 5
55.603 6
55.605 5
55.608 5
55.610 4
55.612 4
55.614 4
55.617 4
55.619 4
55.621 4
55.624 3
55.626 2
55.628 2
55.630 1
55.633 1
55.635 1
55.637 1
55.640 1
55.642 1
55.644 1
55.646 1
55.649 1
55.651 2
55.653 2
55.656 1
55.658 2
55.660 2
55.662 1
55.665 1
55.667 1
55.669 1
55.672 1
55.674 1
55.676 1
55.678 2
55.681 2
55.683 2
55.685 2
55.688 1
55.690 1
55.692 1
55.695 1
55.697 2
55.699 1
55.701 1
55.704 2
55.706 2
55.708 2
55.711 1
55.713 1
55.715 1
55.717 2
55.720 2
55.722 1
55.724 1
55.727 1
55.729 1
55.731 1
55.733 1
55.736 1
55.738 2
55.740 1
55.743 1
55.745 1
55.747 1
55.749 1
55.752 2
55.754 2
55.756 1
55.759 1
55.761 1
55.763 0
55.765 1
55.768 1
55.770 1
55.772 2
55.775 2
55.777 2
55.779 2
55.781 2
55.784 1
55.786 1
55.788 0
55.791 0
55.793 1
55.795 1
55.797 0
55.800 1
55.802 1
55.804 0
55.807 1
55.809 1
55.811 1
55.813 1
55.816 2
55.818 2
55.820 2
55.823 3
55.825 3
55.827 3
55.829 3
55.832 3
55.834 4
55.836 4
55.839 4
55.841 5
55.843 5
55.846 5
55.848 7
55.850 7
55.852 7
55.855 7
55.857 7
55.859 6
55.862 6
55.864 7
55.866 6
55.868 6
55.871 6
55.873 6
55.875 6
55.878 6
55.880 5
55.882 5
55.884 5
55.887 4
55.889 4
55.891 4
55.894 3
55.896 4
55.898 4
55.900 3
55.903 2
55.905 2
55.907 2
55.910 2
55.912 3
55.914 2
55.916 3
55.919 3
55.921 3
55.923 3
55.926 3
55.928 2
55.930 3
55.933 3
55.935 3
55.937 3
55.939 3
55.942 3
55.944 3
55.946 4
55.949 4
55.951 4
55.953 4
55.955 4
55.958 3
55.960 3
55.962 3
55.965 3
55.967 2
55.969 2
55.971 2
55.974 2
55.976 2
55.978 2
55.981 2
55.983 2
55.985 2
55.987 2
55.990 2
55.992 2
55.994 3
55.997 2
55.999 2
56.001 2
56.003 3
56.006 3
56.008 2
56.010 2
56.013 3
56.015 3
56.017 3
56.020 3
56.022 4
56.024 4
56.026 3
56.029 3
56.031 2
56.033 3
56.036 3
56.038 2
56.040 2
56.042 3
56.045 3
56.047 2
56.049 3
56.052 3
56.054 2
56.056 3
56.058 2
56.061 2
56.063 2
56.065 2
56.068 2
56.070 2
56.072 1
56.075 2
56.077 2
56.079 2
56.081 2
56.084 2
56.086 2
56.088 2
56.091 2
56.093 2
56.095 3
56.097 3
56.100 3
56.102 3
56.104 3
56.107 3
56.109 3
56.111 3
56.113 2
56.116 2
56.118 2
56.120 2
56.123 2
56.125 2
56.127 2
56.130 1
56.132 1
56.134 1
56.136 2
56.139 2
56.141 1
56.143 2
56.146 2
56.148 2
56.150 2
56.152 3
56.155 3
56.157 3
56.159 3
56.162 3
56.164 2
56.166 3
56.168 3
56.171 3
56.173 3
56.175 2
56.178 2
56.180 2
56.182 1
56.185 1
56.187 1
56.189 1
56.191 1
56.194 1
56.196 2
56.198 2
56.201 2
56.203 2
56.205 2
56.207 3
56.210 3
56.212 3
56.214 3
56.217 3
56.219 2
56.221 3
56.223 3
56.226 3
56.228 3
56.230 3
56.233 3
56.235 4
56.237 4
56.240 4
56.242 4
56.244 4
56.246 5
56.249 5
56.251 4
56.253 4
56.256 4
56.258 3
56.260 3
56.262 3
56.265 2
56.267 1
56.269 1
56.272 1
56.274 0
56.276 -0
56.279 -0
56.281 -1
56.283 -1
56.285 -1
56.288 -1
56.290 -1
56.292 -1
56.295 -1
56.297 -1
56.299 -1
56.301 -1
56.304 -1
56.306 -1
56.308 -0
56.311 -1
56.313 -1
56.315 -1
56.317 -1
56.320 -1
56.322 -1
56.324 -1
56.327 -0
56.329 -0
56.331 0
56.334 -1
56.336 0
56.338 0
56.340 0
56.343 0
56.345 -0
56.347 0
56.350 0
56.352 -0
56.354 -0
56.356 -0
56.359 -0
56.361 -0
56.363 -0
56.366 -0
56.368 -0
56.370 -0
56.373 0
56.375 0
56.377 0
56.379 1
56.382 1
56.384 1
56.386 2
56.389 1
56.391 2
56.393 2
56.395 2
56.398 2
56.400 2
56.402 2
56.405 3
56.407 3
56.409 3
56.412 3
56.414 3
56.416 2
56.418 3
56.421 4
56.423 4
56.425 5
56.428 5
56.430 4
56.432 4
56.434 4
56.437 5
56.439 4
56.441 5
56.444 4
56.446 4
56.448 4
56.451 4
56.453 4
56.455 3
56.457 3
56.460 3
56.462 3
56.464 2
56.467 3
56.469 2
56.471 2
56.473 3
56.476 3
56.478 3
56.480 2
56.483 2
56.485 1
56.487 2
56.490 1
56.492 1
56.494 1
56.496 1
56.499 0
56.501 1
56.503 1
56.506 1
56.508 2
56.510 2
56.513 2
56.515 2
56.517 2
56.519 2
56.522 3
56.524 3
56.526 3
56.529 4
56.531 4
56.533 3
56.535 4
56.538 4
56.540 4
56.542 5
56.545 4
56.547 5
56.549 5
56.552 5
56.554 5
56.556 6
56.558 6
56.561 5
56.563 6
56.565 7
56.568 7
56.570 7
56.572 8
56.574 7
56.577 8
56.579 8
56.581 7
56.584 7
56.586 6
56.588 6
56.591 6
56.593 5
56.595 5
56.597 5
56.600 5
56.602 4
56.604 4
56.607 4
56.609 4
56.611 4
56.614 4
56.616 4
56.618 3
56.620 3
56.623 3
56.625 3
56.627 3
56.630 3
56.632 3
56.634 4
56.636 3
56.639 3
56.641 3
56.643 3
56.646 3
56.648 4
56.650 3
56.653 4
56.655 3
56.657 3
56.659 4
56.662 4
56.664 4
56.666 4
56.669 4
56.671 4
56.673 4
56.676 4
56.678 4
56.680 4
56.682 4
56.685 3
56.687 4
56.689 3
56.692 3
56.694 3
56.696 3
56.699 2
56.701 2
56.703 2
56.705 2
56.708 2
56.710 2
56.712 2
56.715 2
56.717 2
56.719 1
56.721 1
56.724 1
56.726 1
56.728 2
56.731 2
56.733 2
56.735 2
56.738 2
56.740 2
56.742 2
56.744 3
56.747 3
56.749 3
56.751 2
56.754 2
56.756 3
56.758 3
56.761 2
56.763 2
56.765 2
56.767 1
56.770 2
56.772 2
56.774 2
56.777 2
56.779 2
56.781 2
56.784 2
56.786 2
56.788 2
56.790 2
56.793 3
56.795 2
56.797 2
56.800 3
56.802 3
56.804 3
56.807 3
56.809 3
56.811 3
56.813 2
56.816 2
56.818 2
56.820 2
56.823 2
56.825 2
56.827 2
56.829 2
56.832 2
56.834 2
56.836 2
56.839 2
56.841 2
56.843 2
56.846 2
56.848 2
56.850 2
56.852 1
56.855 1
56.857 1
56.859 1
56.862 0
56.864 0
56.866 0
56.869 -0
56.871 -1
56.873 -1
56.875 -1
56.878 -1
56.880 -1
56.882 -1
56.885 -1
56.887 -1
56.889 -1
56.892 -1
56.894 -1
56.896 -0
56.898 -0
56.901 -0
56.903 -0
56.905 0
56.908 0
56.910 0
56.912 0
56.915 0
56.917 1
56.919 1
56.921 1
56.924 1
56.926 1
56.928 1
56.931 1
56.933 1
56.935 1
56.938 1
56.940 1
56.942 1
56.944 1
56.947 1
56.949 1
56.951 0
56.954 -0
56.956 0
56.958 0
56.961 0
56.963 0
56.965 -0
56.967 -0
56.970 0
56.972 -1
56.974 -1
56.977 -2
56.979 -1
56.981 -2
56.984 -2
56.986 -2
56.988 -2
56.990 -1
56.993 -1
56.995 -1
56.997 -0
57.000 -0
57.002 -0
57.004 -1
57.007 -1
57.009 -1
57.011 -0
57.013 -0
57.016 0
57.018 0
57.020 0
57.023 0
57.025 0
57.027 1
57.030 1
57.032 0
57.034 1
57.036 0
57.039 1
57.041 1
57.043 1
57.046 1
57.048 1
57.050 1
57.053 1
57.055 0
57.057 0
57.059 0
57.062 1
57.064 0
57.066 0
57.069 1
57.071 1
57.073 1
57.076 1
57.078 0
57.080 0
57.082 0
57.085 0
57.087 1
57.089 1
57.092 1
57.094 1
57.096 0
57.099 -0
57.101 -0
57.103 1
57.105 -0
57.108 0
57.110 -1
57.112 -0
57.115 -0
57.117 -0
57.119 -1
57.122 -0
57.124 -1
57.126 -1
57.128 -1
57.131 -1
57.133 -1
57.135 -1
57.138 -1
57.140 -1
57.142 -1
57.145 -0
57.147 -1
57.149 -1
57.152 -1
57.154 -1
57.156 -1
57.158 -1
57.161 -1
57.163 -1
57.165 -1
57.168 -1
57.170 -1
57.172 -1
57.175 -1
57.177 -1
57.179 -0
57.181 -1
57.184 -0
57.186 0
57.188 -0
57.191 1
57.193 0
57.195 0
57.198 1
57.200 1
57.202 1
57.204 1
57.207 3
57.209 3
57.211 3
57.214 3
57.216 3
57.218 4
57.221 4
57.223 4
57.225 4
57.227 4
57.230 4
57.232 4
57.234 4
57.237 4
57.239 4
57.241 4
57.244 4
57.246 4
57.248 3
57.251 3
57.253 3
57.255 3
57.257 2
57.260 2
57.262 2
57.264 2
57.267 2
57.269 2
57.271 1
57.274 1
57.276 1
57.278 1
57.280 1
57.283 1
57.285 1
57.287 1
57.290 2
57.292 2
57.294 2
57.297 2
57.299 2
57.301 3
57.303 3
57.306 3
57.308 4
57.310 4
57.313 4
57.315 4
57.317 4
57.320 4
57.322 4
57.324 4
57.327 3
57.329 4
57.331 3
57.333 3
57.336 3
57.338 3
57.340 3
57.343 4
57.345 4
57.347 4
57.350 4
57.352 5
57.354 5
57.356 5
57.359 5
57.361 4
57.363 5
57.366 5
57.368 5
57.370 5
57.373 5
57.375 4
57.377 4
57.379 5
57.382 5
57.384 5
57.386 5
57.389 5
57.391 5
57.393 5
57.396 6
57.398 6
57.400 6
57.403 6
57.405 6
57.407 6
57.409 4
57.412 5
57.414 4
57.416 3
57.419 2
57.421 2
57.423 2
57.426 1
57.428 1
57.430 1
57.432 1
57.435 1
57.437 1
57.439 1
57.442 1
57.444 1
57.446 2
57.449 2
57.451 2
57.453 2
57.456 2
57.458 2
57.460 3
57.462 3
57.465 3
57.467 3
57.469 4
57.472 3
57.474 4
57.476 4
57.479 4
57.481 4
57.483 5
57.485 5
57.488 4
57.490 5
57.492 5
57.495 6
57.497 6
57.499 5
57.502 5
57.504 5
57.506 4
57.509 4
57.511 4
57.513 3
57.515 2
57.518 2
57.520 1
57.522 1
57.525 1
57.527 0
57.529 1
57.532 1
57.534 0
57.536 1
57.539 0
57.541 -0
57.543 -0
57.545 -0
57.548 -0
57.550 -0
57.552 -0
57.555 -0
57.557 -0
57.559 -1
57.562 -1
57.564 -0
57.566 -0
57.568 -1
57.571 -0
57.573 -0
57.575 0
57.578 0
57.580 1
57.582 1
57.585 1
57.587 2
57.589 1
57.592 1
57.594 1
57.596 1
57.598 2
57.601 2
57.603 2
57.605 2
57.608 2
57.610 3
57.612 3
57.615 3
57.617 3
57.619 2
57.622 2
57.624 2
57.626 2
57.628 3
57.631 2
57.633 3
57.635 3
57.638 3
57.640 3
57.642 4
57.645 4
57.647 4
57.649 4
57.652 4
57.654 3
57.656 3
57.658 3
57.661 3
57.663 2
57.665 2
57.668 2
57.670 2
57.672 2
57.675 2
57.677 2
57.679 2
57.682 2
57.684 2
57.686 2
57.688 2
57.691 2
57.693 2
57.695 2
57.698 2
57.700 2
57.702 3
57.705 3
57.707 2
57.709 3
57.711 3
57.714 3
57.716 4
57.718 3
57.721 3
57.723 3
57.725 3
57.728 3
57.730 4
57.732 3
57.735 3
57.737 3
57.739 4
57.741 3
57.744 3
57.746 3
57.748 3
57.751 3
57.753 2
57.755 1
57.758 1
57.760 1
57.762 0
57.765 -0
57.767 -1
57.769 -1
57.771 -1
57.774 -1
57.776 -2
57.778 -1
57.781 -1
57.783 -1
57.785 -1
57.788 -1
57.790 -1
57.792 -1
57.795 -1
57.797 -1
57.799 -1
57.801 -0
57.804 -0
57.806 0
57.808 0
57.811 0
57.813 0
57.815 1
57.818 1
57.820 1
57.822 2
57.825 1
57.827 2
57.829 2
57.832 2
57.834 2
57.836 2
57.838 1
57.841 2
57.843 2
57.845 2
57.848 3
57.850 3
57.852 3
57.855 3
57.857 4
57.859 4
57.862 3
57.864 3
57.866 4
57.868 4
57.871 4
57.873 4
57.875 5
57.878 5
57.880 5
57.882 6
57.885 6
57.887 5
57.889 6
57.892 6
57.894 5
57.896 5
57.898 6
57.901 5
57.903 6
57.905 6
57.908 5
57.910 5
57.912 5
57.915 5
57.917 5
57.919 5
57.922 4
57.924 3
57.926 3
57.928 2
57.931 2
57.933 3
57.935 1
57.938 0
57.940 1
57.942 1
57.945 2
57.947 2
57.949 2
57.952 2
57.954 2
57.956 2
57.958 2
57.961 2
57.963 2
57.965 2
57.968 2
57.970 2
57.972 2
57.975 2
57.977 2
57.979 1
57.982 2
57.984 1
57.986 2
57.989 2
57.991 1
57.993 1
57.995 2
57.998 2
58.000 3
58.002 2
58.005 2
58.007 3
58.009 3
58.012 3
58.014 3
58.016 4
58.019 4
58.021 4
58.023 4
58.025 4
58.028 4
58.030 5
58.032 5
58.035 6
58.037 6
58.039 5
58.042 6
58.044 6
58.046 7
58.049 7
58.051 7
58.053 6
58.056 6
58.058 6
58.060 6
58.062 6
58.065 5
58.067 5
58.069 5
58.072 5
58.074 4
58.076 3
58.079 3
58.081 3
58.083 2
58.086 2
58.088 2
58.090 2
58.092 2
58.095 2
58.097 2
58.099 2
58.102 2
58.104 2
58.106 2
58.109 2
58.111 2
58.113 2
58.116 2
58.118 3
58.120 3
58.123 3
58.125 3
58.127 4
58.129 4
58.132 5
58.134 5
58.136 5
58.139 5
58.141 6
58.143 5
58.146 5
58.148 5
58.150 4
58.153 5
58.155 4
58.157 4
58.160 4
58.162 4
58.164 4
58.166 4
58.169 4
58.171 3
58.173 3
58.176 3
58.178 3
58.180 3
58.183 3
58.185 2
58.187 3
58.190 3
58.192 3
58.194 3
58.197 3
58.199 2
58.201 2
58.203 2
58.206 1
58.208 2
58.210 2
58.213 2
58.215 2
58.217 2
58.220 1
58.222 1
58.224 1
58.227 0
58.229 1
58.231 1
58.234 0
58.236 1
58.238 1
58.240 -0
58.243 0
58.245 0
58.247 -0
58.250 -0
58.252 -0
58.254 -1
58.257 -1
58.259 -0
58.261 -0
58.264 0
58.266 -0
58.268 -0
58.271 -0
58.273 -0
58.275 0
58.277 -0
58.280 0
58.282 0
58.284 0
58.287 1
58.289 1
58.291 1
58.294 1
58.296 1
58.298 1
58.301 2
58.303 2
58.305 2
58.308 3
58.310 3
58.312 4
58.314 4
58.317 5
58.319 5
58.321 5
58.324 4
58.326 5
58.328 4
58.331 4
58.333 5
58.335 5
58.338 4
58.340 4
58.342 5
58.345 4
58.347 4
58.349 5
58.351 4
58.354 5
58.356 4
58.358 4
58.361 4
58.363 4
58.365 3
58.368 3
58.370 2
58.372 2
58.375 2
58.377 2
58.379 1
58.382 2
58.384 1
58.386 1
58.388 1
58.391 1
58.393 0
58.395 0
58.398 1
58.400 0
58.402 1
58.405 1
58.407 1
58.409 1
58.412 1
58.414 2
58.416 1
58.419 2
58.421 1
58.423 1
58.426 1
58.428 1
58.430 2
58.432 1
58.435 1
58.437 1
58.439 2
58.442 2
58.444 2
58.446 2
58.449 2
58.451 2
58.453 2
58.456 3
58.458 3
58.460 3
58.463 3
58.465 3
58.467 4
58.469 3
58.472 3
58.474 3
58.476 2
58.479 2
58.481 2
58.483 1
58.486 1
58.488 2
58.490 1
58.493 1
58.495 1
58.497 1
58.500 0
58.502 0
58.504 -0
58.507 -1
58.509 -0
58.511 0
58.513 -0
58.516 0
58.518 -1
58.520 -0
58.523 -1
58.525 -1
58.527 -1
58.530 -1
58.532 -0
58.534 -0
58.537 -0
58.539 0
58.541 0
58.544 0
58.546 1
58.548 1
58.551 1
58.553 2
58.555 2
58.557 3
58.560 3
58.562 3
58.564 4
58.567 3
58.569 3
58.571 3
58.574 3
58.576 2
58.578 3
58.581 2
58.583 3
58.585 3
58.588 3
58.590 4
58.592 4
58.595 3
58.597 3
58.599 3
58.601 3
58.604 3
58.606 4
58.608 4
58.611 5
58.613 5
58.615 4
58.618 4
58.620 5
58.622 5
58.625 5
58.627 5
58.629 5
58.632 5
58.634 5
58.636 5
58.639 5
58.641 4
58.643 5
58.645 5
58.648 5
58.650 5
58.652 5
58.655 5
58.657 5
58.659 5
58.662 4
58.664 4
58.666 4
58.669 4
58.671 3
58.673 3
58.676 3
58.678 3
58.680 3
58.683 3
58.685 2
58.687 2
58.689 1
58.692 0
58.694 1
58.696 0
58.699 -1
58.701 -1
58.703 -1
58.706 -1
58.708 -1
58.710 -2
58.713 -2
58.715 -2
58.717 -2
58.720 -3
58.722 -3
58.724 -2
58.727 -2
58.729 -2
58.731 -2
58.734 -3
58.736 -3
58.738 -3
58.740 -4
58.743 -3
58.745 -3
58.747 -2
58.750 -1
58.752 -1
58.754 -1
58.757 -1
58.759 -0
58.761 0
58.764 0
58.766 1
58.768 1
58.771 2
58.773 2
58.775 2
58.778 3
58.780 4
58.782 4
58.784 4
58.787 4
58.789 4
58.791 4
58.794 5
58.796 4
58.798 4
58.801 4
58.803 4
58.805 4
58.808 4
58.810 4
58.812 4
58.815 3
58.817 3
58.819 4
58.822 4
58.824 3
58.826 3
58.829 3
58.831 2
58.833 2
58.835 2
58.838 2
58.840 1
58.842 2
58.845 1
58.847 1
58.849 1
58.852 1
58.854 1
58.856 1
58.859 1
58.861 2
58.863 2
58.866 2
58.868 2
58.870 2
58.873 2
58.875 3
58.877 3
58.880 3
58.882 3
58.884 3
58.886 3
58.889 3
58.891 3
58.893 3
58.896 3
58.898 3
58.900 3
58.903 4
58.905 3
58.907 3
58.910 4
58.912 4
58.914 3
58.917 3
58.919 3
58.921 3
58.924 3
58.926 3
58.928 2
58.931 3
58.933 3
58.935 2
58.938 2
58.940 2
58.942 2
58.944 2
58.947 2
58.949 1
58.951 1
58.954 1
58.956 1
58.958 1
58.961 1
58.963 1
58.965 0
58.968 1
58.970 1
58.972 1
58.975 1
58.977 1
58.979 1
58.982 1
58.984 0
58.986 -0
58.989 0
58.991 -1
58.993 0
58.996 0
58.998 0
59.000 1
59.002 1
59.005 1
59.007 2
59.009 2
59.012 2
59.014 2
59.016 2
59.019 2
59.021 2
59.023 2
59.026 2
59.028 2
59.030 3
59.033 3
59.035 3
59.037 3
59.040 3
59.042 3
59.044 3
59.047 3
59.049 2
59.051 2
59.054 2
59.056 2
59.058 2
59.060 1
59.063 2
59.065 1
59.067 1
59.070 1
59.072 1
59.074 2
59.077 2
59.079 1
59.081 1
59.084 2
59.086 2
59.088 1
59.091 1
59.093 2
59.095 2
59.098 2
59.100 3
59.102 3
59.105 4
59.107 4
59.109 4
59.112 4
59.114 4
59.116 4
59.118 3
59.121 2
59.123 2
59.125 3
59.128 2
59.130 2
59.132 2
59.135 2
59.137 1
59.139 1
59.142 2
59.144 1
59.146 1
59.149 1
59.151 0
59.153 0
59.156 0
59.158 -0
59.160 -0
59.163 -0
59.165 -0
59.167 0
59.170 1
59.172 0
59.174 1
59.177 1
59.179 1
59.181 1
59.183 1
59.186 1
59.188 2
59.190 2
59.193 2
59.195 2
59.197 2
59.200 2
59.202 3
59.204 3
59.207 3
59.209 3
59.211 2
59.214 2
59.216 2
59.218 2
59.221 2
59.223 2
59.225 1
59.228 1
59.230 1
59.232 2
59.235 1
59.237 1
59.239 2
59.242 1
59.244 2
59.246 3
59.249 3
59.251 3
59.253 3
59.255 3
59.258 3
59.260 3
59.262 3
59.265 4
59.267 4
59.269 4
59.272 4
59.274 4
59.276 3
59.279 3
59.281 2
59.283 2
59.286 2
59.288 1
59.290 0
59.293 1
59.295 1
59.297 0
59.300 0
59.302 0
59.304 -0
59.307 0
59.309 0
59.311 -1
59.314 -1
59.316 -1
59.318 -1
59.321 -1
59.323 -1
59.325 -1
59.327 -1
59.330 -1
59.332 -1
59.334 -1
59.337 -1
59.339 -0
59.341 0
59.344 0
59.346 0
59.348 1
59.351 2
59.353 2
59.355 2
59.358 2
59.360 2
59.362 2
59.365 2
59.367 2
59.369 2
59.372 2
59.374 2
59.376 1
59.379 1
59.381 1
59.383 1
59.386 1
59.388 1
59.390 1
59.393 1
59.395 0
59.397 0
59.400 0
59.402 0
59.404 0
59.406 1
59.409 0
59.411 1
59.413 1
59.416 -0
59.418 0
59.420 1
59.423 0
59.425 -0
59.427 -1
59.430 -1
59.432 -1
59.434 -1
59.437 -1
59.439 -1
59.441 -1
59.444 -1
59.446 -1
59.448 -1
59.451 -1
59.453 -1
59.455 0
59.458 -1
59.460 -0
59.462 -0
59.465 0
59.467 1
59.469 1
59.472 0
59.474 1
59.476 1
59.479 1
59.481 1
59.483 1
59.486 0
59.488 1
59.490 1
59.492 1
59.495 1
59.497 1
59.499 1
59.502 1
59.504 1
59.506 1
59.509 1
59.511 0
59.513 0
59.516 -0
59.518 -0
59.520 -1
59.523 -1
59.525 -0
59.527 -1
59.530 -1
59.532 -1
59.534 -1
59.537 -0
59.539 -1
59.541 -1
59.544 -0
59.546 0
59.548 0
59.551 1
59.553 0
59.555 1
59.558 1
59.560 1
59.562 2
59.565 2
59.567 3
59.569 3
59.572 3
59.574 3
59.576 2
59.579 2
59.581 2
59.583 2
59.585 2
59.588 2
59.590 2
59.592 2
59.595 2
59.597 2
59.599 2
59.602 2
59.604 1
59.606 1
59.609 1
59.611 1
59.613 1
59.616 1
59.618 0
59.620 1
59.623 1
59.625 0
59.627 1
59.630 1
59.632 1
59.634 1
59.637 1
59.639 0
59.641 1
59.644 1
59.646 1
59.648 2
59.651 2
59.653 2
59.655 2
59.658 2
59.660 2
59.662 2
59.665 3
59.667 3
59.669 3
59.672 3
59.674 3
59.676 3
59.679 3
59.681 3
59.683 3
59.686 3
59.688 2
59.690 3
59.692 3
59.695 3
59.697 3
59.699 3
59.702 4
59.704 4
59.706 4
59.709 4
59.711 4
59.713 5
59.716 5
59.718 4
59.720 4
59.723 4
59.725 4
59.727 3
59.730 3
59.732 3
59.734 3
59.737 3
59.739 3
59.741 2
59.744 2
59.746 2
59.748 2
59.751 1
59.753 2
59.755 2
59.758 2
59.760 2
59.762 2
59.765 1
59.767 1
59.769 1
59.772 1
59.774 1
59.776 1
59.779 1
59.781 1
59.783 2
59.786 2
59.788 2
59.790 2
59.793 1
59.795 2
59.797 2
59.800 2
59.802 2
59.804 2
59.807 2
59.809 1
59.811 1
59.814 1
59.816 2
59.818 2
59.820 1
59.823 1
59.825 1
59.827 0
59.830 1
59.832 1
59.834 1
59.837 1
59.839 1
59.841 1
59.844 1
59.846 1
59.848 0
59.851 1
59.853 1
59.855 0
59.858 1
59.860 2
59.862 1
59.865 2
59.867 2
59.869 1
59.872 2
59.874 2
59.876 2
59.879 2
59.881 2
59.883 2
59.886 3
59.888 3
59.890 3
59.893 3
59.895 2
59.897 2
59.900 2
59.902 1
59.904 1
59.907 1
59.909 1
59.911 0
59.914 1
59.916 1
59.918 1
59.921 1
59.923 0
59.925 0
59.928 0
59.930 0
59.932 0
59.935 0
59.937 0
59.939 -0
59.942 -1
59.944 -1
59.946 -1
59.949 -1
59.951 -2
59.953 -2
59.956 -2
59.958 -2
59.960 -3
59.963 -2
59.965 -2
59.967 -2
59.970 -1
59.972 -1
59.974 -1
59.977 -1
59.979 -1
59.981 -1
59.983 -0
59.986 -0
59.988 -1
59.990 0
59.993 0
59.995 -0
59.997 0
60.000 1
60.002 0
60.004 0
60.007 1
60.009 1
60.011 1
60.014 1
60.016 1
60.018 2
60.021 3
60.023 2
60.025 2
60.028 2
60.030 2
60.032 2
60.035 2
60.037 1
60.039 2
60.042 2
60.044 1
60.046 1
60.049 1
60.051 1
60.053 1
60.056 0
60.058 -0
60.060 -0
60.063 0
60.065 -0
60.067 0
60.070 0
60.072 0
60.074 1
60.077 1
60.079 1
60.081 1
60.084 1
60.086 0
60.088 0
60.091 0
60.093 -0
60.095 0
60.098 1
60.100 1
60.102 1
60.105 1
60.107 1
60.109 0
60.112 1
60.114 1
60.116 1
60.119 1
60.121 1
60.123 1
60.126 1
60.128 1
60.130 1
60.133 1
60.135 1
60.137 1
60.140 1
60.142 0
60.144 1
60.147 1
60.149 0
60.151 0
60.154 -0
60.156 -0
60.158 -0
60.161 -0
60.163 -1
60.165 -1
60.168 -0
60.170 -0
60.172 -1
60.175 -1
60.177 -1
60.179 -1
60.182 -1
60.184 -1
60.186 -0
60.189 -0
60.191 -0
60.193 -0
60.196 0
60.198 0
60.200 1
60.203 1
60.205 0
60.207 0
60.210 0
60.212 0
60.214 -0
60.217 0
60.219 0
60.221 0
60.224 0
60.226 0
60.228 1
60.231 1
60.233 1
60.235 1
60.238 1
60.240 1
60.242 1
60.245 0
60.247 0
60.249 1
60.252 0
60.254 -0
60.256 0
60.259 -0
60.261 -0
60.263 0
60.266 0
60.268 -0
60.270 0
60.273 1
60.275 1
60.277 1
60.280 0
60.282 0
60.284 1
60.287 1
60.289 2
60.291 2
60.294 2
60.296 2
60.298 2
60.301 2
60.303 2
60.305 2
60.308 3
60.310 3
60.312 2
60.315 3
60.317 2
60.319 3
60.322 3
60.324 3
60.326 3
60.329 3
60.331 3
60.333 4
60.336 4
60.338 4
60.340 4
60.343 4
60.345 4
60.347 4
60.350 4
60.352 4
60.354 4
60.357 4
60.359 3
60.361 4
60.364 4
60.366 4
60.368 4
60.371 4
60.373 3
60.375 3
60.378 3
60.380 3
60.382 3
60.385 3
60.387 3
60.389 3
60.392 3
60.394 3
60.396 3
60.399 2
60.401 2
60.403 3
60.406 2
60.408 2
60.410 2
60.413 2
60.415 2
60.417 2
60.420 2
60.422 2
60.424 2
60.427 2
60.429 2
60.431 2
60.434 3
60.436 3
60.438 3
60.441 3
60.443 2
60.445 3
60.448 3
60.450 3
60.452 4
60.455 4
60.457 4
60.459 4
60.462 4
60.464 4
60.466 4
60.469 4
60.471 4
60.473 4
60.476 4
60.478 4
60.480 5
60.483 5
60.485 5
60.487 5
60.490 5
60.492 5
60.494 5
60.497 5
60.499 5
60.501 5
60.504 5
60.506 4
60.508 5
60.511 4
60.513 4
60.515 4
60.518 4
60.520 4
60.522 4
60.525 3
60.527 3
60.529 3
60.532 3
60.534 2
60.536 2
60.539 3
60.541 3
60.543 3
60.546 2
60.548 2
60.550 3
60.553 3
60.555 3
60.557 4
60.560 4
60.562 4
60.564 4
60.567 4
60.569 4
60.571 4
60.574 4
60.576 3
60.578 4
60.581 4
60.583 4
60.585 5
60.588 5
60.590 4
60.592 4
60.595 4
60.597 3
60.599 3
60.602 3
60.604 3
60.606 3
60.609 3
60.611 2
60.613 2
60.616 1
60.618 1
60.620 1
60.623 1
60.625 0
60.627 0
60.630 0
60.632 -0
60.634 -0
60.637 -1
60.639 -1
60.641 -1
60.644 -0
60.646 -1
60.648 -1
60.651 -1
60.653 -1
60.655 -1
60.658 -0
60.660 -0
60.662 -0
60.665 0
60.667 0
60.669 -0
60.672 -0
60.674 -1
60.676 -1
60.679 -1
60.681 -0
60.683 -0
60.686 0
60.688 1
60.690 0
60.693 0
60.695 0
60.697 0
60.700 -0
60.702 -0
60.704 0
60.707 0
60.709 0
60.711 0
60.714 0
60.716 0
60.718 1
60.721 0
60.723 0
60.725 1
60.728 1
60.730 0
60.732 1
60.735 1
60.737 0
60.739 0
60.742 1
60.744 1
60.746 1
60.749 2
60.751 2
60.753 1
60.756 1
60.758 1
60.760 2
60.763 2
60.765 2
60.767 2
60.770 2
60.772 3
60.775 2
60.777 2
60.779 2
60.782 1
60.784 2
60.786 2
60.789 2
60.791 2
60.793 2
60.796 2
60.798 1
60.800 2
60.803 2
60.805 2
60.807 1
60.810 2
60.812 2
60.814 1
60.817 1
60.819 1
60.821 1
60.824 1
60.826 1
60.828 1
60.831 1
60.833 1
60.835 1
60.838 1
60.840 2
60.842 1
60.845 2
60.847 2
60.849 1
60.852 1
60.854 1
60.856 1
60.859 0
60.861 -0
60.863 -0
60.866 -0
60.868 0
60.870 0
60.873 1
60.875 1
60.877 -0
60.880 0
60.882 0
60.884 0
60.887 1
60.889 1
60.891 1
60.894 2
60.896 2
60.898 2
60.901 2
60.903 2
60.905 2
60.908 2
60.910 2
60.912 2
60.915 2
60.917 2
60.919 2
60.922 2
60.924 2
60.926 2
60.929 2
60.931 3
60.933 2
60.936 2
60.938 2
60.941 2
60.943 2
60.945 2
60.948 2
60.950 2
60.952 2
60.955 1
60.957 1
60.959 1
60.962 1
60.964 1
60.966 1
60.969 1
60.971 1
60.973 1
60.976 1
60.978 1
60.980 1
60.983 1
60.985 1
60.987 2
60.990 1
60.992 2
60.994 2
60.997 1
60.999 1
61.001 1
61.004 0
61.006 1
61.008 1
61.011 0
61.013 1
61.015 1
61.018 1
61.020 1
61.022 1
61.025 1
61.027 2
61.029 1
61.032 1
61.034 1
61.036 1
61.039 1
61.041 1
61.043 2
61.046 3
61.048 3
61.050 3
61.053 3
61.055 4
61.057 4
61.060 3
61.062 4
61.064 4
61.067 4
61.069 5
61.072 5
61.074 5
61.076 5
61.079 5
61.081 5
61.083 5
61.086 5
61.088 5
61.090 5
61.093 5
61.095 4
61.097 4
61.100 4
61.102 4
61.104 4
61.107 3
61.109 3
61.111 3
61.114 3
61.116 3
61.118 3
61.121 3
61.123 3
61.125 3
61.128 3
61.130 2
61.132 2
61.135 2
61.137 1
61.139 1
61.142 1
61.144 -0
61.146 0
61.149 1
61.151 1
61.153 1
61.156 1
61.158 1
61.160 1
61.163 1
61.165 1
61.167 1
61.170 1
61.172 1
61.175 2
61.177 2
61.179 2
61.182 3
61.184 2
61.186 2
61.189 3
61.191 3
61.193 2
61.196 2
61.198 2
61.200 2
61.203 2
61.205 3
61.207 2
61.210 3
61.212 3
61.214 2
61.217 2
61.219 2
61.221 2
61.224 2
61.226 2
61.228 1
61.231 1
61.233 1
61.235 1
61.238 1
61.240 1
61.242 1
61.245 1
61.247 0
61.249 0
61.252 1
61.254 1
61.256 1
61.259 1
61.261 1
61.263 1
61.266 0
61.268 -0
61.271 -0
61.273 0
61.275 1
61.278 0
61.280 1
61.282 2
61.285 2
61.287 3
61.289 3
61.292 2
61.294 3
61.296 2
61.299 2
61.301 2
61.303 3
61.306 3
61.308 2
61.310 3
61.313 2
61.315 2
61.317 2
61.320 1
61.322 1
61.324 1
61.327 1
61.329 1
61.331 1
61.334 1
61.336 1
61.338 0
61.341 -0
61.343 0
61.345 0
61.348 0
61.350 -0
61.352 -0
61.355 -1
61.357 -1
61.360 -1
61.362 -2
61.364 -2
61.367 -3
61.369 -3
61.371 -3
61.374 -3
61.376 -3
61.378 -2
61.381 -1
61.383 -1
61.385 -1
61.388 -1
61.390 -1
61.392 -0
61.395 -0
61.397 -0
61.399 -0
61.402 -0
61.404 -0
61.406 0
61.409 0
61.411 0
61.413 1
61.416 1
61.418 1
61.420 1
61.423 2
61.425 2
61.427 2
61.430 1
61.432 1
61.435 1
61.437 2
61.439 2
61.442 2
61.444 2
61.446 2
61.449 3
61.451 3
61.453 3
61.456 3
61.458 3
61.460 3
61.463 3
61.465 3
61.467 3
61.470 3
61.472 3
61.474 3
61.477 3
61.479 3
61.481 2
61.484 3
61.486 3
61.488 3
61.491 3
61.493 3
61.495 3
61.498 4
61.500 4
61.502 4
61.505 4
61.507 3
61.510 3
61.512 4
61.514 4
61.517 4
61.519 4
61.521 5
61.524 5
61.526 4
61.528 4
61.531 5
61.533 5
61.535 5
61.538 5
61.540 5
61.542 5
61.545 4
61.547 5
61.549 4
61.552 4
61.554 5
61.556 4
61.559 4
61.561 4
61.563 4
61.566 3
61.568 3
61.570 3
61.573 2
61.575 2
61.578 1
61.580 0
61.582 0
61.585 1
61.587 1
61.589 0
61.592 0
61.594 0
61.596 -0
61.599 0
61.601 -0
61.603 -1
61.606 -1
61.608 -1
61.610 -1
61.613 -1
61.615 -1
61.617 -1
61.620 -1
61.622 -1
61.624 -1
61.627 -1
61.629 -1
61.631 -1
61.634 -1
61.636 -0
61.638 0
61.641 0
61.643 -0
61.646 0
61.648 -0
61.650 -1
61.653 0
61.655 0
61.657 1
61.660 1
61.662 1
61.664 1
61.667 1
61.669 1
61.671 1
61.674 1
61.676 2
61.678 2
61.681 2
61.683 2
61.685 2
61.688 3
61.690 4
61.692 3
61.695 3
61.697 3
61.699 3
61.702 3
61.704 3
61.707 3
61.709 3
61.711 3
61.714 3
61.716 3
61.718 3
61.721 2
61.723 2
61.725 2
61.728 2
61.730 2
61.732 1
61.735 1
61.737 2
61.739 2
61.742 1
61.744 1
61.746 1
61.749 1
61.751 1
61.753 0
61.756 0
61.758 1
61.760 1
61.763 1
61.765 1
61.768 1
61.770 1
61.772 2
61.775 2
61.777 1
61.779 2
61.782 2
61.784 2
61.786 1
61.789 1
61.791 1
61.793 2
61.796 2
61.798 2
61.800 2
61.803 2
61.805 2
61.807 2
61.810 2
61.812 2
61.814 2
61.817 2
61.819 2
61.822 2
61.824 2
61.826 1
61.829 1
61.831 2
61.833 2
61.836 2
61.838 2
61.840 2
61.843 3
61.845 3
61.847 2
61.850 2
61.852 3
61.854 2
61.857 3
61.859 2
61.861 3
61.864 4
61.866 3
61.868 3
61.871 4
61.873 3
61.876 3
61.878 3
61.880 3
61.883 2
61.885 2
61.887 2
61.890 2
61.892 2
61.894 2
61.897 2
61.899 3
61.901 3
61.904 2
61.906 2
61.908 3
61.911 2
61.913 2
61.915 2
61.918 1
61.920 1
61.922 1
61.925 0
61.927 0
61.930 1
61.932 1
61.934 1
61.937 2
61.939 2
61.941 2
61.944 3
61.946 2
61.948 2
61.951 2
61.953 2
61.955 1
61.958 1
61.960 1
61.962 1
61.965 1
61.967 1
61.969 1
61.972 1
61.974 1
61.977 1
61.979 1
61.981 1
61.984 1
61.986 1
61.988 1
61.991 1
61.993 2
61.995 1
61.998 2
62.000 2
62.002 1
62.005 1
62.007 1
62.009 1
62.012 0
62.014 1
62.016 0
62.019 1
62.021 1
62.023 0
62.026 1
62.028 1
62.031 1
62.033 1
62.035 2
62.038 3
62.040 3
62.042 3
62.045 2
62.047 2
62.049 2
62.052 2
62.054 2
62.056 3
62.059 2
62.061 3
62.063 2
62.066 2
62.068 3
62.070 3
62.073 4
62.075 4
62.078 4
62.080 4
62.082 4
62.085 4
62.087 3
62.089 4
62.092 4
62.094 4
62.096 4
62.099 4
62.101 3
62.103 3
62.106 2
62.108 1
62.110 1
62.113 2
62.115 2
62.117 2
62.120 2
62.122 2
62.125 3
62.127 2
62.129 2
62.132 2
62.134 2
62.136 2
62.139 2
62.141 2
62.143 2
62.146 2
62.148 2
62.150 2
62.153 2
62.155 3
62.157 3
62.160 3
62.162 4
62.164 3
62.167 4
62.169 4
62.172 3
62.174 3
62.176 4
62.179 3
62.181 3
62.183 3
62.186 3
62.188 3
62.190 3
62.193 4
62.195 4
62.197 3
62.200 2
62.202 1
62.204 1
62.207 0
62.209 0
62.212 -0
62.214 -1
62.216 -1
62.219 -0
62.221 -1
62.223 -1
62.226 -1
62.228 -1
62.230 -0
62.233 -0
62.235 -0
62.237 0
62.240 0
62.242 0
62.244 0
62.247 0
62.249 0
62.251 1
62.254 2
62.256 1
62.259 2
62.261 2
62.263 2
62.266 2
62.268 2
62.270 2
62.273 2
62.275 2
62.277 1
62.280 1
62.282 1
62.284 1
62.287 2
62.289 1
62.291 2
62.294 1
62.296 1
62.299 0
62.301 -0
62.303 -1
62.306 -1
62.308 -1
62.310 -1
62.313 -1
62.315 -1
62.317 -1
62.320 -1
62.322 -0
62.324 1
62.327 1
62.329 1
62.331 2
62.334 2
62.336 2
62.339 3
62.341 2
62.343 2
62.346 2
62.348 1
62.350 2
62.353 2
62.355 2
62.357 2
62.360 2
62.362 2
62.364 1
62.367 1
62.369 0
62.371 0
62.374 0
62.376 0
62.378 0
62.381 0
62.383 -0
62.386 -1
62.388 -1
62.390 -1
62.393 -1
62.395 -1
62.397 -1
62.400 -1
62.402 -1
62.404 -1
62.407 -0
62.409 1
62.411 1
62.414 1
62.416 2
62.418 2
62.421 3
62.423 3
62.426 3
62.428 3
62.430 4
62.433 4
62.435 4
62.437 4
62.440 4
62.442 4
62.444 4
62.447 4
62.449 4
62.451 4
62.454 4
62.456 4
62.459 4
62.461 3
62.463 3
62.466 3
62.468 3
62.470 3
62.473 2
62.475 2
62.477 2
62.480 2
62.482 2
62.484 2
62.487 1
62.489 1
62.491 1
62.494 1
62.496 1
62.499 2
62.501 2
62.503 3
62.506 3
62.508 2
62.510 2
62.513 2
62.515 3
62.517 3
62.520 3
62.522 3
62.524 2
62.527 3
62.529 3
62.531 3
62.534 3
62.536 4
62.539 4
62.541 4
62.543 4
62.546 3
62.548 4
62.550 4
62.553 4
62.555 3
62.557 3
62.560 3
62.562 2
62.564 2
62.567 2
62.569 2
62.572 2
62.574 1
62.576 0
62.579 0
62.581 0
62.583 1
62.586 1
62.588 0
62.590 1
62.593 1
62.595 1
62.597 2
62.600 2
62.602 1
62.604 2
62.607 2
62.609 1
62.612 1
62.614 1
62.616 1
62.619 2
62.621 2
62.623 3
62.626 3
62.628 2
62.630 2
62.633 3
62.635 2
62.637 2
62.640 3
62.642 2
62.645 2
62.647 2
62.649 3
62.652 3
62.654 3
62.656 4
62.659 4
62.661 4
62.663 4
62.666 3
62.668 3
62.670 3
62.673 3
62.675 3
62.677 3
62.680 3
62.682 4
62.685 4
62.687 4
62.689 4
62.692 4
62.694 4
62.696 4
62.699 4
62.701 3
62.703 3
62.706 2
62.708 2
62.710 2
62.713 2
62.715 1
62.718 1
62.720 0
62.722 0
62.725 1
62.727 0
62.729 0
62.732 -0
62.734 -1
62.736 -1
62.739 0
62.741 0
62.743 -0
62.746 0
62.748 0
62.751 1
62.753 1
62.755 2
62.758 2
62.760 2
62.762 2
62.765 2
62.767 2
62.769 2
62.772 2
62.774 3
62.776 3
62.779 3
62.781 4
62.784 4
62.786 4
62.788 4
62.791 4
62.793 3
62.795 3
62.798 3
62.800 3
62.802 3
62.805 2
62.807 2
62.809 2
62.812 2
62.814 2
62.817 1
62.819 1
62.821 0
62.824 0
62.826 -0
62.828 -1
62.831 -1
62.833 -1
62.835 -1
62.838 -0
62.840 -1
62.842 -0
62.845 0
62.847 0
62.850 -1
62.852 -1
62.854 -1
62.857 -1
62.859 -0
62.861 -0
62.864 -1
62.866 -1
62.868 -1
62.871 -1
62.873 -0
62.875 0
62.878 0
62.880 0
62.883 1
62.885 1
62.887 1
62.890 1
62.892 1
62.894 1
62.897 1
62.899 1
62.901 1
62.904 1
62.906 1
62.908 1
62.911 1
62.913 0
62.916 1
62.918 1
62.920 1
62.923 1
62.925 1
62.927 0
62.930 0
62.932 -0
62.934 -0
62.937 0
62.939 1
62.941 1
62.944 1
62.946 1
62.949 0
62.951 1
62.953 1
62.956 1
62.958 2
62.960 2
62.963 3
62.965 3
62.967 3
62.970 3
62.972 4
62.974 4
62.977 5
62.979 5
62.982 5
62.984 5
62.986 5
62.989 6
62.991 6
62.993 6
62.996 7
62.998 6
63.000 6
63.003 6
63.005 6
63.008 6
63.010 6
63.012 6
63.015 6
63.017 5
63.019 5
63.022 5
63.024 5
63.026 4
63.029 3
63.031 3
63.033 3
63.036 2
63.038 2
63.041 2
63.043 2
63.045 1
63.048 1
63.050 0
63.052 0
63.055 -0
63.057 0
63.059 1
63.062 1
63.064 1
63.066 1
63.069 1
63.071 1
63.074 1
63.076 1
63.078 1
63.081 1
63.083 1
63.085 2
63.088 2
63.090 2
63.092 3
63.095 3
63.097 3
63.100 4
63.102 4
63.104 3
63.107 3
63.109 3
63.111 2
63.114 3
63.116 3
63.118 2
63.121 1
63.123 1
63.125 -0
63.128 -0
63.130 -0
63.133 -1
63.135 -0
63.137 0
63.140 -0
63.142 -1
63.144 -1
63.147 -1
63.149 -1
63.151 -2
63.154 -2
63.156 -2
63.159 -2
63.161 -2
63.163 -2
63.166 -2
63.168 -2
63.170 -2
63.173 -2
63.175 -2
63.177 -2
63.180 -1
63.182 -1
63.184 -1
63.187 -1
63.189 -0
63.192 0
63.194 1
63.196 0
63.199 1
63.201 1
63.203 1
63.206 1
63.208 1
63.210 2
63.213 2
63.215 2
63.218 3
63.220 3
63.222 4
63.225 3
63.227 3
63.229 4
63.232 4
63.234 4
63.236 4
63.239 4
63.241 4
63.244 4
63.246 4
63.248 4
63.251 4
63.253 3
63.255 3
63.258 3
63.260 2
63.262 3
63.265 2
63.267 2
63.269 2
63.272 2
63.274 2
63.277 1
63.279 1
63.281 1
63.284 2
63.286 2
63.288 2
63.291 2
63.293 2
63.295 2
63.298 3
63.300 3
63.303 3
63.305 3
63.307 4
63.310 3
63.312 4
63.314 4
63.317 4
63.319 4
63.321 4
63.324 4
63.326 4
63.329 4
63.331 4
63.333 4
63.336 4
63.338 4
63.340 4
63.343 3
63.345 4
63.347 4
63.350 3
63.352 3
63.355 3
63.357 2
63.359 2
63.362 2
63.364 2
63.366 2
63.369 1
63.371 1
63.373 1
63.376 1
63.378 1
63.380 -0
63.383 -0
63.385 -0
63.388 -0
63.390 0
63.392 0
63.395 -0
63.397 0
63.399 -0
63.402 -0
63.404 0
63.406 0
63.409 -0
63.411 -1
63.414 -1
63.416 -2
63.418 -2
63.421 -2
63.423 -2
63.425 -2
63.428 -2
63.430 -2
63.432 -1
63.435 -1
63.437 -1
63.440 -1
63.442 -0
63.444 -1
63.447 -1
63.449 -1
63.451 -1
63.454 -1
63.456 -0
63.458 -0
63.461 0
63.463 0
63.466 1
63.468 2
63.470 2
63.473 1
63.475 2
63.477 2
63.480 2
63.482 2
63.484 1
63.487 1
63.489 2
63.492 2
63.494 2
63.496 2
63.499 2
63.501 2
63.503 2
63.506 2
63.508 2
63.510 2
63.513 2
63.515 2
63.518 2
63.520 2
63.522 2
63.525 2
63.527 2
63.529 2
63.532 2
63.534 3
63.536 2
63.539 2
63.541 3
63.544 2
63.546 3
63.548 3
63.551 3
63.553 2
63.555 3
63.558 3
63.560 3
63.562 4
63.565 4
63.567 4
63.570 4
63.572 4
63.574 5
63.577 5
63.579 5
63.581 5
63.584 6
63.586 6
63.588 6
63.591 6
63.593 6
63.596 6
63.598 6
63.600 6
63.603 7
63.605 7
63.607 6
63.610 6
63.612 6
63.614 6
63.617 5
63.619 6
63.622 6
63.624 7
63.626 6
63.629 6
63.631 6
63.633 6
63.636 5
63.638 5
63.641 4
63.643 3
63.645 3
63.648 3
63.650 2
63.652 2
63.655 2
63.657 1
63.659 1
63.662 1
63.664 1
63.667 1
63.669 1
63.671 1
63.674 1
63.676 2
63.678 2
63.681 2
63.683 2
63.685 2
63.688 2
63.690 1
63.693 1
63.695 1
63.697 1
63.700 1
63.702 2
63.704 1
63.707 1
63.709 2
63.711 1
63.714 1
63.716 1
63.719 2
63.721 2
63.723 2
63.726 3
63.728 3
63.730 2
63.733 3
63.735 2
63.737 3
63.740 3
63.742 3
63.745 3
63.747 3
63.749 2
63.752 2
63.754 2
63.756 3
63.759 3
63.761 3
63.764 3
63.766 3
63.768 3
63.771 3
63.773 4
63.775 3
63.778 3
63.780 3
63.782 3
63.785 2
63.787 2
63.790 1
63.792 2
63.794 2
63.797 2
63.799 1
63.801 2
63.804 2
63.806 2
63.808 2
63.811 3
63.813 2
63.816 2
63.818 2
63.820 2
63.823 2
63.825 2
63.827 2
63.830 2
63.832 1
63.835 1
63.837 1
63.839 1
63.842 1
63.844 2
63.846 2
63.849 2
63.851 2
63.853 2
63.856 1
63.858 1
63.861 1
63.863 1
63.865 1
63.868 1
63.870 1
63.872 0
63.875 0
63.877 0
63.879 0
63.882 0
63.884 -1
63.887 -1
63.889 -1
63.891 -1
63.894 -2
63.896 -1
63.898 -1
63.901 -1
63.903 -0
63.906 -0
63.908 0
63.910 1
63.913 1
63.915 1
63.917 1
63.920 1
63.922 1
63.924 2
63.927 1
63.929 2
63.932 2
63.934 2
63.936 2
63.939 2
63.941 2
63.943 3
63.946 3
63.948 3
63.951 3
63.953 4
63.955 4
63.958 4
63.960 4
63.962 4
63.965 4
63.967 4
63.969 5
63.972 5
63.974 5
63.977 5
63.979 5
63.981 5
63.984 4
63.986 4
63.988 4
63.991 4
63.993 4
63.996 5
63.998 5
64.000 5
64.003 4
64.005 4
64.007 4
64.010 4
64.012 4
64.014 4
64.017 4
64.019 4
64.022 4
64.024 4
64.026 4
64.029 4
64.031 4
64.033 4
64.036 4
64.038 4
64.041 3
64.043 4
64.045 3
64.048 3
64.050 3
64.052 2
64.055 2
64.057 1
64.059 2
64.062 2
64.064 1
64.067 1
64.069 1
64.071 1
64.074 1
64.076 1
64.078 1
64.081 2
64.083 1
64.086 1
64.088 1
64.090 1
64.093 2
64.095 2
64.097 2
64.100 2
64.102 2
64.104 2
64.107 2
64.109 2
64.112 2
64.114 2
64.116 3
64.119 3
64.121 4
64.123 4
64.126 4
64.128 4
64.131 4
64.133 4
64.135 5
64.138 5
64.140 5
64.142 5
64.145 5
64.147 5
64.150 4
64.152 4
64.154 4
64.157 5
64.159 4
64.161 4
64.164 3
64.166 3
64.168 3
64.171 3
64.173 3
64.176 3
64.178 3
64.180 2
64.183 2
64.185 2
64.187 2
64.190 2
64.192 1
64.195 1
64.197 1
64.199 1
64.202 1
64.204 0
64.206 1
64.209 -0
64.211 -0
64.213 0
64.216 1
64.218 1
64.221 2
64.223 2
64.225 2
64.228 3
64.230 3
64.232 2
64.235 2
64.237 2
64.240 2
64.242 2
64.244 2
64.247 2
64.249 2
64.251 2
64.254 2
64.256 2
64.259 1
64.261 1
64.263 1
64.266 1
64.268 -0
64.270 0
64.273 0
64.275 -0
64.278 0
64.280 0
64.282 0
64.285 1
64.287 1
64.289 1
64.292 1
64.294 2
64.296 1
64.299 1
64.301 1
64.304 1
64.306 2
64.308 2
64.311 2
64.313 2
64.315 2
64.318 2
64.320 3
64.323 3
64.325 4
64.327 4
64.330 4
64.332 4
64.334 4
64.337 4
64.339 4
64.342 5
64.344 5
64.346 5
64.349 5
64.351 5
64.353 4
64.356 5
64.358 4
64.361 4
64.363 4
64.365 4
64.368 3
64.370 4
64.372 4
64.375 4
64.377 4
64.379 5
64.382 5
64.384 5
64.387 6
64.389 6
64.391 6
64.394 6
64.396 5
64.398 6
64.401 6
64.403 5
64.406 5
64.408 5
64.410 5
64.413 5
64.415 5
64.417 4
64.420 4
64.422 3
64.425 3
64.427 3
64.429 3
64.432 3
64.434 3
64.436 3
64.439 2
64.441 2
64.444 2
64.446 1
64.448 2
64.451 3
64.453 2
64.455 2
64.458 2
64.460 2
64.463 2
64.465 1
64.467 1
64.470 1
64.472 1
64.474 2
64.477 2
64.479 2
64.482 2
64.484 2
64.486 3
64.489 3
64.491 3
64.493 3
64.496 3
64.498 3
64.500 3
64.503 3
64.505 3
64.508 4
64.510 3
64.512 4
64.515 4
64.517 3
64.519 3
64.522 3
64.524 3
64.527 3
64.529 3
64.531 3
64.534 3
64.536 3
64.538 3
64.541 3
64.543 3
64.546 3
64.548 3
64.550 3
64.553 4
64.555 4
64.557 4
64.560 3
64.562 3
64.565 4
64.567 3
64.569 3
64.572 3
64.574 2
64.576 3
64.579 3
64.581 3
64.584 3
64.586 3
64.588 2
64.591 3
64.593 3
64.595 3
64.598 3
64.600 3
64.603 2
64.605 2
64.607 2
64.610 2
64.612 2
64.614 2
64.617 2
64.619 2
64.622 2
64.624 1
64.626 1
64.629 1
64.631 1
64.633 1
64.636 2
64.638 1
64.641 2
64.643 2
64.645 2
64.648 2
64.650 2
64.652 2
64.655 2
64.657 3
64.660 2
64.662 2
64.664 2
64.667 2
64.669 3
64.671 3
64.674 2
64.676 2
64.679 3
64.681 4
64.683 4
64.686 4
64.688 4
64.690 4
64.693 4
64.695 4
64.698 4
64.700 5
64.702 5
64.705 4
64.707 4
64.709 3
64.712 3
64.714 3
64.717 3
64.719 2
64.721 2
64.724 2
64.726 2
64.728 1
64.731 1
64.733 1
64.736 0
64.738 1
64.740 1
64.743 2
64.745 2
64.747 1
64.750 1
64.752 1
64.755 1
64.757 2
64.759 1
64.762 1
64.764 1
64.766 1
64.769 1
64.771 1
64.774 1
64.776 2
64.778 2
64.781 1
64.783 2
64.785 3
64.788 3
64.790 4
64.793 3
64.795 4
64.797 4
64.800 4
64.802 4
64.804 4
64.807 4
64.809 4
64.812 4
64.814 3
64.816 3
64.819 2
64.821 2
64.823 2
64.826 1
64.828 1
64.831 1
64.833 2
64.835 1
64.838 2
64.840 2
64.842 2
64.845 2
64.847 3
64.850 2
64.852 2
64.854 1
64.857 1
64.859 0
64.861 0
64.864 0
64.866 -0
64.869 -1
64.871 -1
64.873 -1
64.876 0
64.878 0
64.881 -0
64.883 0
64.885 1
64.888 1
64.890 1
64.892 2
64.895 2
64.897 3
64.900 3
64.902 3
64.904 3
64.907 3
64.909 3
64.911 3
64.914 4
64.916 3
64.919 3
64.921 3
64.923 3
64.926 3
64.928 3
64.930 3
64.933 3
64.935 4
64.938 4
64.940 5
64.942 5
64.945 4
64.947 4
64.949 4
64.952 3
64.954 3
64.957 3
64.959 2
64.961 2
64.964 2
64.966 2
64.968 2
64.971 3
64.973 3
64.976 3
64.978 3
64.980 3
64.983 3
64.985 3
64.987 3
64.990 3
64.992 3
64.995 3
64.997 3
64.999 3
65.002 2
65.004 3
65.007 2
65.009 1
65.011 1
65.014 1
65.016 2
65.018 1
65.021 1
65.023 1
65.026 1
65.028 1
65.030 1
65.033 1
65.035 1
65.037 1
65.040 1
65.042 1
65.045 1
65.047 0
65.049 0
65.052 -0
65.054 -0
65.056 0
65.059 1
65.061 1
65.064 1
65.066 1
65.068 2
65.071 2
65.073 2
65.075 3
65.078 3
65.080 3
65.083 4
65.085 3
65.087 3
65.090 3
65.092 4
65.095 4
65.097 4
65.099 4
65.102 4
65.104 4
65.106 4
65.109 3
65.111 3
65.114 3
65.116 3
65.118 3
65.121 3
65.123 3
65.125 3
65.128 2
65.130 3
65.133 3
65.135 3
65.137 2
65.140 2
65.142 2
65.144 2
65.147 1
65.149 1
65.152 1
65.154 1
65.156 1
65.159 1
65.161 1
65.164 2
65.166 2
65.168 2
65.171 2
65.173 2
65.175 2
65.178 2
65.180 3
65.183 3
65.185 4
65.187 3
65.190 3
65.192 4
65.194 3
65.197 4
65.199 4
65.202 4
65.204 5
65.206 5
65.209 4
65.211 4
65.213 4
65.216 4
65.218 4
65.221 4
65.223 4
65.225 4
65.228 4
65.230 4
65.233 4
65.235 4
65.237 4
65.240 4
65.242 4
65.244 4
65.247 4
65.249 4
65.252 3
65.254 3
65.256 3
65.259 3
65.261 3
65.263 3
65.266 3
65.268 3
65.271 3
65.273 3
65.275 2
65.278 3
65.280 2
65.283 2
65.285 2
65.287 2
65.290 2
65.292 1
65.294 1
65.297 0
65.299 0
65.302 -0
65.304 0
65.306 1
65.309 1
65.311 0
65.313 1
65.316 1
65.318 0
65.321 1
65.323 0
65.325 1
65.328 1
65.330 1
65.333 2
65.335 2
65.337 2
65.340 2
65.342 2
65.344 2
65.347 2
65.349 2
65.352 2
65.354 2
65.356 2
65.359 2
65.361 2
65.363 2
65.366 2
65.368 2
65.371 2
65.373 2
65.375 2
65.378 1
65.380 1
65.383 1
65.385 1
65.387 0
65.390 0
65.392 -0
65.394 -1
65.397 -1
65.399 -2
65.402 -3
65.404 -2
65.406 -2
65.409 -2
65.411 -2
65.414 -1
65.416 -2
65.418 -1
65.421 -1
65.423 -1
65.425 -0
65.428 -0
65.430 0
65.433 1
65.435 1
65.437 2
65.440 2
65.442 1
65.444 1
65.447 2
65.449 2
65.452 1
65.454 2
65.456 3
65.459 3
65.461 3
65.464 3
65.466 3
65.468 3
65.471 3
65.473 3
65.475 4
65.478 4
65.480 4
65.483 4
65.485 4
65.487 4
65.490 4
65.492 4
65.495 4
65.497 4
65.499 4
65.502 4
65.504 4
65.506 4
65.509 4
65.511 4
65.514 4
65.516 4
65.518 4
65.521 5
65.523 4
65.525 5
65.528 5
65.530 5
65.533 5
65.535 5
65.537 4
65.540 4
65.542 3
65.545 3
65.547 2
65.549 2
65.552 2
65.554 2
65.556 2
65.559 2
65.561 2
65.564 2
65.566 1
65.568 1
65.571 0
65.573 0
65.576 1
65.578 1
65.580 1
65.583 1
65.585 1
65.587 1
65.590 1
65.592 1
65.595 1
65.597 1
65.599 1
65.602 1
65.604 2
65.607 2
65.609 1
65.611 2
65.614 2
65.616 1
65.618 2
65.621 2
65.623 2
65.626 2
65.628 2
65.630 2
65.633 2
65.635 3
65.638 2
65.640 2
65.642 2
65.645 2
65.647 2
65.649 2
65.652 2
65.654 2
65.657 2
65.659 1
65.661 1
65.664 2
65.666 1
65.669 1
65.671 1
65.673 0
65.676 -0
65.678 0
65.680 0
65.683 1
65.685 0
65.688 0
65.690 0
65.692 1
65.695 1
65.697 1
65.700 1
65.702 0
65.704 0
65.707 0
65.709 0
65.711 0
65.714 0
65.716 1
65.719 2
65.721 2
65.723 3
65.726 3
65.728 3
65.731 4
65.733 4
65.735 4
65.738 4
65.740 4
65.742 4
65.745 4
65.747 4
65.750 4
65.752 3
65.754 3
65.757 3
65.759 2
65.762 2
65.764 3
65.766 3
65.769 3
65.771 3
65.773 3
65.776 2
65.778 2
65.781 2
65.783 2
65.785 2
65.788 2
65.790 1
65.793 2
65.795 1
65.797 2
65.800 2
65.802 2
65.804 2
65.807 2
65.809 2
65.812 2
65.814 2
65.816 2
65.819 3
65.821 3
65.824 3
65.826 3
65.828 3
65.831 4
65.833 4
65.835 3
65.838 3
65.840 3
65.843 2
65.845 2
65.847 2
65.850 2
65.852 2
65.855 2
65.857 1
65.859 1
65.862 1
65.864 2
65.866 1
65.869 1
65.871 2
65.874 1
65.876 1
65.878 1
65.881 1
65.883 1
65.886 1
65.888 1
65.890 1
65.893 1
65.895 1
65.898 2
65.900 1
65.902 1
65.905 2
65.907 2
65.909 1
65.912 1
65.914 1
65.917 0
65.919 1
65.921 1
65.924 0
65.926 0
65.929 0
65.931 -1
65.933 -0
65.936 -0
65.938 -0
65.940 -0
65.943 0
65.945 0
65.948 0
65.950 0
65.952 1
65.955 1
65.957 2
65.960 1
65.962 2
65.964 1
65.967 1
65.969 2
65.972 1
65.974 1
65.976 1
65.979 1
65.981 1
65.983 1
65.986 2
65.988 2
65.991 2
65.993 2
65.995 2
65.998 2
66.000 2
66.003 2
66.005 2
66.007 2
66.010 2
66.012 2
66.014 2
66.017 1
66.019 1
66.022 2
66.024 2
66.026 2
66.029 2
66.031 2
66.034 2
66.036 2
66.038 2
66.041 3
66.043 3
66.046 3
66.048 3
66.050 3
66.053 4
66.055 4
66.057 3
66.060 3
66.062 3
66.065 3
66.067 3
66.069 3
66.072 3
66.074 2
66.077 2
66.079 2
66.081 1
66.084 1
66.086 2
66.089 2
66.091 2
66.093 2
66.096 1
66.098 1
66.100 1
66.103 1
66.105 1
66.108 1
66.110 1
66.112 2
66.115 2
66.117 2
66.120 2
66.122 2
66.124 2
66.127 2
66.129 2
66.132 2
66.134 2
66.136 2
66.139 2
66.141 2
66.143 2
66.146 2
66.148 2
66.151 2
66.153 1
66.155 1
66.158 2
66.160 2
66.163 2
66.165 2
66.167 1
66.170 1
66.172 1
66.175 1
66.177 1
66.179 0
66.182 0
66.184 0
66.186 1
66.189 1
66.191 2
66.194 2
66.196 2
66.198 2
66.201 3
66.203 2
66.206 3
66.208 3
66.210 3
66.213 3
66.215 3
66.218 4
66.220 4
66.222 4
66.225 4
66.227 5
66.229 5
66.232 5
66.234 5
66.237 5
66.239 5
66.241 5
66.244 5
66.246 5
66.249 5
66.251 5
66.253 5
66.256 4
66.258 4
66.261 4
66.263 4
66.265 4
66.268 3
66.270 3
66.273 3
66.275 2
66.277 2
66.280 3
66.282 2
66.284 2
66.287 3
66.289 2
66.292 2
66.294 2
66.296 3
66.299 3
66.301 3
66.304 2
66.306 3
66.308 3
66.311 3
66.313 3
66.316 3
66.318 3
66.320 3
66.323 4
66.325 3
66.327 3
66.330 4
66.332 4
66.335 4
66.337 5
66.339 4
66.342 5
66.344 5
66.347 4
66.349 4
66.351 4
66.354 4
66.356 4
66.359 4
66.361 3
66.363 3
66.366 3
66.368 3
66.371 2
66.373 1
66.375 1
66.378 2
66.380 2
66.382 2
66.385 2
66.387 2
66.390 2
66.392 2
66.394 2
66.397 2
66.399 2
66.402 2
66.404 2
66.406 2
66.409 1
66.411 1
66.414 1
66.416 1
66.418 0
66.421 0
66.423 -0
66.426 -0
66.428 -0
66.430 -0
66.433 -0
66.435 -0
66.437 0
66.440 0
66.442 0
66.445 0
66.447 -0
66.449 0
66.452 1
66.454 0
66.457 0
66.459 1
66.461 1
66.464 1
66.466 1
66.469 0
66.471 1
66.473 1
66.476 1
66.478 1
66.481 1
66.483 1
66.485 2
66.488 2
66.490 2
66.493 3
66.495 3
66.497 2
66.500 2
66.502 3
66.504 3
66.507 3
66.509 3
66.512 2
66.514 2
66.516 2
66.519 3
66.521 3
66.524 2
66.526 2
66.528 2
66.531 2
66.533 2
66.536 2
66.538 2
66.540 2
66.543 2
66.545 2
66.548 2
66.550 2
66.552 3
66.555 2
66.557 2
66.559 2
66.562 2
66.564 2
66.567 2
66.569 2
66.571 2
66.574 2
66.576 1
66.579 1
66.581 2
66.583 1
66.586 1
66.588 1
66.591 1
66.593 0
66.595 1
66.598 0
66.600 -0
66.603 -1
66.605 -1
66.607 -1
66.610 -0
66.612 -0
66.615 0
66.617 0
66.619 -0
66.622 0
66.624 -0
66.627 -0
66.629 -0
66.631 -1
66.634 -1
66.636 -0
66.638 0
66.641 1
66.643 1
66.646 1
66.648 2
66.650 2
66.653 2
66.655 2
66.658 1
66.660 2
66.662 2
66.665 2
66.667 1
66.670 2
66.672 2
66.674 2
66.677 3
66.679 3
66.682 3
66.684 3
66.686 3
66.689 4
66.691 3
66.694 3
66.696 4
66.698 4
66.701 4
66.703 4
66.706 4
66.708 4
66.710 4
66.713 4
66.715 5
66.717 5
66.720 5
66.722 5
66.725 5
66.727 4
66.729 5
66.732 5
66.734 4
66.737 5
66.739 5
66.741 5
66.744 5
66.746 6
66.749 5
66.751 5
66.753 5
66.756 5
66.758 5
66.761 4
66.763 4
66.765 3
66.768 3
66.770 3
66.773 3
66.775 3
66.777 3
66.780 3
66.782 3
66.785 3
66.787 3
66.789 3
66.792 3
66.794 3
66.797 2
66.799 2
66.801 3
66.804 3
66.806 2
66.808 2
66.811 2
66.813 2
66.816 2
66.818 2
66.820 2
66.823 2
66.825 3
66.828 3
66.830 3
66.832 3
66.835 3
66.837 3
66.840 3
66.842 3
66.844 3
66.847 2
66.849 2
66.852 3
66.854 3
66.856 3
66.859 3
66.861 3
66.864 2
66.866 3
66.868 2
66.871 2
66.873 2
66.876 2
66.878 2
66.880 2
66.883 2
66.885 2
66.888 2
66.890 2
66.892 2
66.895 2
66.897 2
66.900 2
66.902 1
66.904 1
66.907 1
66.909 1
66.912 1
66.914 0
66.916 1
66.919 1
66.921 1
66.923 1
66.926 1
66.928 2
66.931 2
66.933 2
66.935 2
66.938 2
66.940 2
66.943 2
66.945 2
66.947 1
66.950 1
66.952 1
66.955 1
66.957 1
66.959 1
66.962 1
66.964 1
66.967 1
66.969 2
66.971 1
66.974 2
66.976 1
66.979 1
66.981 1
66.983 1
66.986 1
66.988 2
66.991 2
66.993 2
66.995 2
66.998 2
67.000 2
67.003 2
67.005 2
67.007 1
67.010 1
67.012 1
67.015 1
67.017 1
67.019 0
67.022 0
67.024 1
67.027 1
67.029 1
67.031 1
67.034 2
67.036 2
67.039 2
67.041 2
67.043 2
67.046 2
67.048 3
67.051 2
67.053 2
67.055 2
67.058 2
67.060 3
67.063 3
67.065 3
67.067 3
67.070 3
67.072 4
67.075 4
67.077 4
67.079 4
67.082 4
67.084 3
67.087 3
67.089 3
67.091 4
67.094 4
67.096 4
67.098 5
67.101 4
67.103 4
67.106 4
67.108 3
67.110 4
67.113 4
67.115 4
67.118 4
67.120 4
67.122 3
67.125 4
67.127 4
67.130 3
67.132 4
67.134 4
67.137 4
67.139 4
67.142 4
67.144 4
67.146 5
67.149 5
67.151 5
67.154 5
67.156 5
67.158 4
67.161 5
67.163 4
67.166 4
67.168 4
67.170 4
67.173 3
67.175 4
67.178 3
67.180 2
67.182 2
67.185 2
67.187 1
67.190 1
67.192 1
67.194 1
67.197 1
67.199 1
67.202 1
67.204 1
67.206 1
67.209 1
67.211 1
67.214 1
67.216 1
67.218 2
67.221 2
67.223 2
67.226 2
67.228 1
67.230 2
67.233 2
67.235 1
67.238 1
67.240 1
67.242 2
67.245 2
67.247 2
67.250 3
67.252 2
67.254 3
67.257 3
67.259 2
67.262 2
67.264 2
67.266 2
67.269 2
67.271 3
67.274 2
67.276 2
67.278 2
67.281 2
67.283 3
67.286 3
67.288 2
67.290 3
67.293 2
67.295 2
67.298 2
67.300 3
67.302 3
67.305 3
67.307 3
67.310 2
67.312 3
67.314 3
67.317 2
67.319 2
67.322 3
67.324 2
67.326 3
67.329 2
67.331 2
67.334 2
67.336 2
67.338 1
67.341 1
67.343 1
67.346 0
67.348 1
67.350 0
67.353 1
67.355 1
67.358 1
67.360 0
67.362 -0
67.365 -0
67.367 -0
67.370 -0
67.372 0
67.374 -0
67.377 0
67.379 0
67.382 0
67.384 -0
67.386 -0
67.389 -0
67.391 0
67.394 1
67.396 0
67.398 1
67.401 1
67.403 1
67.406 1
67.408 1
67.410 1
67.413 1
67.415 1
67.418 1
67.420 2
67.422 2
67.425 2
67.427 2
67.430 3
67.432 2
67.434 3
67.437 3
67.439 3
67.442 4
67.444 4
67.446 4
67.449 4
67.451 5
67.454 5
67.456 5
67.458 4
67.461 4
67.463 5
67.466 4
67.468 4
67.470 4
67.473 4
67.475 4
67.478 4
67.480 4
67.482 4
67.485 4
67.487 4
67.490 3
67.492 3
67.494 3
67.497 3
67.499 3
67.502 3
67.504 3
67.506 3
67.509 3
67.511 2
67.514 2
67.516 2
67.519 1
67.521 2
67.523 2
67.526 2
67.528 2
67.531 2
67.533 1
67.535 1
67.538 0
67.540 1
67.543 1
67.545 1
67.547 0
67.550 1
67.552 1
67.555 1
67.557 1
67.559 1
67.562 1
67.564 1
67.567 1
67.569 1
67.571 2
67.574 2
67.576 1
67.579 1
67.581 1
67.583 -0
67.586 -0
67.588 1
67.591 0
67.593 0
67.595 0
67.598 -0
67.600 -0
67.603 0
67.605 -0
67.607 0
67.610 1
67.612 1
67.615 0
67.617 0
67.619 -0
67.622 -0
67.624 -0
67.627 -1
67.629 -1
67.631 -1
67.634 -1
67.636 -1
67.639 -1
67.641 -1
67.643 -1
67.646 -1
67.648 -0
67.651 -0
67.653 -0
67.655 -0
67.658 -0
67.660 1
67.663 1
67.665 1
67.667 1
67.670 1
67.672 2
67.675 1
67.677 1
67.679 1
67.682 1
67.684 1
67.687 1
67.689 1
67.692 2
67.694 3
67.696 3
67.699 3
67.701 3
67.704 3
67.706 3
67.708 3
67.711 3
67.713 3
67.716 3
67.718 4
67.720 4
67.723 4
67.725 4
67.728 4
67.730 4
67.732 3
67.735 3
67.737 3
67.740 3
67.742 3
67.744 3
67.747 3
67.749 3
67.752 3
67.754 3
67.756 3
67.759 2
67.761 2
67.764 2
67.766 2
67.768 2
67.771 1
67.773 1
67.776 2
67.778 1
67.780 1
67.783 1
67.785 1
67.788 2
67.790 2
67.792 2
67.795 2
67.797 3
67.800 2
67.802 3
67.805 2
67.807 1
67.809 1
67.812 2
67.814 1
67.817 1
67.819 1
67.821 1
67.824 2
67.826 2
67.829 2
67.831 2
67.833 1
67.836 1
67.838 1
67.841 0
67.843 -0
67.845 0
67.848 1
67.850 0
67.853 0
67.855 -0
67.857 -0
67.860 1
67.862 1
67.865 1
67.867 1
67.869 1
67.872 2
67.874 2
67.877 2
67.879 2
67.881 2
67.884 3
67.886 3
67.889 4
67.891 4
67.894 5
67.896 5
67.898 5
67.901 5
67.903 6
67.906 5
67.908 5
67.910 5
67.913 5
67.915 4
67.918 4
67.920 4
67.922 4
67.925 3
67.927 3
67.930 3
67.932 3
67.934 3
67.937 3
67.939 3
67.942 2
67.944 2
67.946 2
67.949 2
67.951 2
67.954 2
67.956 2
67.958 2
67.961 1
67.963 2
67.966 1
67.968 1
67.971 2
67.973 1
67.975 1
67.978 1
67.980 1
67.983 1
67.985 1
67.987 1
67.990 2
67.992 2
67.995 2
67.997 3
67.999 3
68.002 3
68.004 3
68.007 4
68.009 3
68.011 3
68.014 3
68.016 3
68.019 2
68.021 2
68.023 2
68.026 2
68.028 2
68.031 2
68.033 2
68.035 3
68.038 3
68.040 3
68.043 3
68.045 2
68.048 2
68.050 2
68.052 2
68.055 2
68.057 1
68.060 0
68.062 0
68.064 -0
68.067 -0
68.069 -0
68.072 -1
68.074 -2
68.076 -2
68.079 -1
68.081 -2
68.084 -1
68.086 -1
68.088 -1
68.091 -1
68.093 -1
68.096 -1
68.098 -0
68.100 1
68.103 1
68.105 1
68.108 2
68.110 2
68.113 2
68.115 2
68.117 3
68.120 3
68.122 3
68.125 3
68.127 3
68.129 3
68.132 3
68.134 3
68.137 3
68.139 3
68.141 4
68.144 4
68.146 3
68.149 3
68.151 2
68.153 2
68.156 2
68.158 1
68.161 1
68.163 1
68.165 0
68.168 -0
68.170 -0
68.173 -0
68.175 -1
68.178 0
68.180 -0
68.182 -1
68.185 -1
68.187 0
68.190 -0
68.192 0
68.194 1
68.197 1
68.199 1
68.202 1
68.204 1
68.206 2
68.209 2
68.211 3
68.214 3
68.216 3
68.218 2
68.221 2
68.223 2
68.226 2
68.228 2
68.231 2
68.233 2
68.235 1
68.238 2
68.240 1
68.243 1
68.245 2
68.247 1
68.250 1
68.252 1
68.255 0
68.257 0
68.259 0
68.262 -0
68.264 0
68.267 0
68.269 -0
68.271 -0
68.274 -0
68.276 -1
68.279 -0
68.281 0
68.284 -0
68.286 1
68.288 1
68.291 0
68.293 1
68.296 2
68.298 2
68.300 2
68.303 2
68.305 2
68.308 2
68.310 2
68.312 2
68.315 2
68.317 3
68.320 2
68.322 2
68.324 1
68.327 1
68.329 1
68.332 1
68.334 1
68.337 2
68.339 2
68.341 1
68.344 2
68.346 2
68.349 1
68.351 1
68.353 1
68.356 1
68.358 1
68.361 1
68.363 1
68.365 1
68.368 0
68.370 0
68.373 1
68.375 0
68.378 0
68.380 1
68.382 1
68.385 1
68.387 1
68.390 2
68.392 1
68.394 1
68.397 2
68.399 2
68.402 2
68.404 2
68.406 2
68.409 2
68.411 2
68.414 2
68.416 2
68.418 2
68.421 2
68.423 2
68.426 2
68.428 1
68.431 1
68.433 2
68.435 2
68.438 3
68.440 3
68.443 3
68.445 3
68.447 3
68.450 3
68.452 3
68.455 3
68.457 3
68.459 3
68.462 4
68.464 3
68.467 4
68.469 4
68.472 4
68.474 4
68.476 3
68.479 3
68.481 4
68.484 4
68.486 3
68.488 4
68.491 4
68.493 3
68.496 3
68.498 3
68.500 3
68.503 3
68.505 3
68.508 3
68.510 3
68.513 2
68.515 2
68.517 2
68.520 2
68.522 1
68.525 1
68.527 1
68.529 1
68.532 1
68.534 1
68.537 1
68.539 1
68.541 1
68.544 1
68.546 1
68.549 1
68.551 1
68.554 2
68.556 2
68.558 1
68.561 2
68.563 2
68.566 2
68.568 2
68.570 1
68.573 1
68.575 1
68.578 2
68.580 1
68.582 2
68.585 2
68.587 2
68.590 2
68.592 2
68.595 2
68.597 3
68.599 3
68.602 3
68.604 4
68.607 4
68.609 4
68.611 5
68.614 5
68.616 5
68.619 5
68.621 5
68.623 5
68.626 5
68.628 4
68.631 4
68.633 4
68.636 4
68.638 3
68.640 3
68.643 3
68.645 2
68.648 2
68.650 2
68.652 2
68.655 2
68.657 2
68.660 2
68.662 2
68.664 1
68.667 0
68.669 -0
68.672 -0
68.674 -0
68.677 -0
68.679 -1
68.681 -1
68.684 -0
68.686 0
68.689 -0
68.691 -0
68.693 0
68.696 -0
68.698 0
68.701 1
68.703 1
68.706 2
68.708 2
68.710 2
68.713 2
68.715 2
68.718 3
68.720 3
68.722 3
68.725 3
68.727 3
68.730 3
68.732 2
68.734 2
68.737 2
68.739 2
68.742 2
68.744 2
68.747 2
68.749 2
68.751 2
68.754 1
68.756 1
68.759 1
68.761 0
68.763 0
68.766 1
68.768 1
68.771 1
68.773 1
68.776 1
68.778 2
68.780 2
68.783 2
68.785 2
68.788 2
68.790 2
68.792 2
68.795 3
68.797 2
68.800 3
68.802 3
68.804 4
68.807 4
68.809 4
68.812 4
68.814 4
68.817 4
68.819 4
68.821 5
68.824 6
68.826 5
68.829 5
68.831 5
68.833 5
68.836 5
68.838 5
68.841 4
68.843 5
68.846 5
68.848 4
68.850 4
68.853 3
68.855 3
68.858 3
68.860 2
68.862 2
68.865 2
68.867 2
68.870 2
68.872 2
68.874 2
68.877 2
68.879 2
68.882 2
68.884 1
68.887 1
68.889 1
68.891 1
68.894 1
68.896 1
68.899 1
68.901 1
68.903 1
68.906 1
68.908 2
68.911 2
68.913 1
68.916 2
68.918 1
68.920 1
68.923 2
68.925 1
68.928 1
68.930 1
68.932 1
68.935 1
68.937 1
68.940 1
68.942 1
68.945 2
68.947 1
68.949 2
68.952 2
68.954 2
68.957 1
68.959 1
68.961 2
68.964 2
68.966 2
68.969 3
68.971 2
68.974 2
68.976 2
68.978 2
68.981 2
68.983 2
68.986 1
68.988 1
68.990 1
68.993 0
68.995 0
68.998 0
69.000 0
69.003 0
69.005 0
69.007 -0
69.010 -0
69.012 -0
69.015 -1
69.017 -0
69.019 -0
69.022 -1
69.024 -1
69.027 -1
69.029 -1
69.032 -1
69.034 -1
69.036 -1
69.039 -1
69.041 -0
69.044 -0
69.046 -0
69.048 0
69.051 -0
69.053 1
69.056 1
69.058 1
69.061 2
69.063 2
69.065 1
69.068 2
69.070 2
69.073 2
69.075 3
69.077 3
69.080 2
69.082 2
69.085 3
69.087 3
69.090 2
69.092 2
69.094 2
69.097 2
69.099 1
69.102 0
69.104 0
69.106 1
69.109 1
69.111 1
69.114 1
69.116 0
69.119 1
69.121 1
69.123 0
69.126 1
69.128 1
69.131 1
69.133 1
69.135 2
69.138 2
69.140 3
69.143 3
69.145 2
69.148 2
69.150 3
69.152 3
69.155 3
69.157 3
69.160 4
69.162 4
69.164 4
69.167 3
69.169 4
69.172 4
69.174 4
69.177 4
69.179 5
69.181 4
69.184 4
69.186 4
69.189 4
69.191 3
69.193 3
69.196 3
69.198 3
69.201 3
69.203 2
69.206 2
69.208 2
69.210 2
69.213 3
69.215 3
69.218 3
69.220 3
69.222 3
69.225 2
69.227 2
69.230 2
69.232 2
69.235 2
69.237 2
69.239 1
69.242 1
69.244 2
69.247 2
69.249 2
69.252 1
69.254 0
69.256 0
69.259 0
69.261 -0
69.264 -0
69.266 -0
69.268 -1
69.271 -0
69.273 0
69.276 1
69.278 1
69.281 1
69.283 1
69.285 1
69.288 1
69.290 1
69.293 2
69.295 2
69.297 1
69.300 2
69.302 2
69.305 2
69.307 3
69.310 3
69.312 3
69.314 3
69.317 3
69.319 3
69.322 3
69.324 3
69.326 3
69.329 3
69.331 3
69.334 2
69.336 2
69.339 3
69.341 3
69.343 2
69.346 3
69.348 3
69.351 3
69.353 3
69.356 3
69.358 3
69.360 3
69.363 2
69.365 2
69.368 3
69.370 2
69.372 3
69.375 3
69.377 3
69.380 4
69.382 4
69.385 4
69.387 4
69.389 3
69.392 3
69.394 3
69.397 3
69.399 2
69.401 3
69.404 3
69.406 2
69.409 2
69.411 2
69.414 2
69.416 2
69.418 2
69.421 2
69.423 2
69.426 2
69.428 1
69.431 2
69.433 2
69.435 2
69.438 2
69.440 2
69.443 2
69.445 2
69.447 2
69.450 3
69.452 2
69.455 2
69.457 2
69.460 2
69.462 2
69.464 1
69.467 1
69.469 2
69.472 1
69.474 2
69.477 2
69.479 2
69.481 2
69.484 2
69.486 2
69.489 2
69.491 1
69.493 1
69.496 2
69.498 1
69.501 1
69.503 2
69.506 1
69.508 1
69.510 2
69.513 2
69.515 2
69.518 2
69.520 2
69.523 2
69.525 2
69.527 2
69.530 2
69.532 3
69.535 3
69.537 2
69.539 2
69.542 2
69.544 2
69.547 2
69.549 2
69.552 2
69.554 2
69.556 2
69.559 2
69.561 2
69.564 1
69.566 1
69.569 1
69.571 1
69.573 0
69.576 1
69.578 1
69.581 1
69.583 1
69.585 1
69.588 1
69.590 2
69.593 2
69.595 1
69.598 1
69.600 1
69.602 1
69.605 1
69.607 1
69.610 1
69.612 1
69.615 2
69.617 1
69.619 2
69.622 2
69.624 1
69.627 1
69.629 1
69.631 1
69.634 1
69.636 1
69.639 0
69.641 0
69.644 -0
69.646 -0
69.648 0
69.651 0
69.653 -0
69.656 0
69.658 1
69.661 1
69.663 1
69.665 1
69.668 1
69.670 1
69.673 1
69.675 -1
69.678 -0
69.680 -0
69.682 -1
69.685 -0
69.687 -0
69.690 -0
69.692 0
69.694 0
69.697 -0
69.699 0
69.702 -1
69.704 -1
69.707 -1
69.709 -1
69.711 -1
69.714 -0
69.716 -1
69.719 -1
69.721 -0
69.724 -0
69.726 -0
69.728 -0
69.731 -0
69.733 -1
69.736 -0
69.738 -1
69.741 -0
69.743 -0
69.745 -0
69.748 -0
69.750 0
69.753 1
69.755 1
69.757 2
69.760 2
69.762 2
69.765 2
69.767 3
69.770 3
69.772 3
69.774 3
69.777 3
69.779 3
69.782 3
69.784 3
69.787 2
69.789 3
69.791 2
69.794 2
69.796 2
69.799 2
69.801 3
69.804 3
69.806 3
69.808 3
69.811 3
69.813 3
69.816 3
69.818 3
69.820 3
69.823 4
69.825 4
69.828 4
69.830 4
69.833 4
69.835 4
69.837 4
69.840 5
69.842 4
69.845 4
69.847 4
69.850 4
69.852 5
69.854 5
69.857 4
69.859 5
69.862 5
69.864 5
69.867 4
69.869 5
69.871 4
69.874 5
69.876 5
69.879 5
69.881 4
69.884 4
69.886 4
69.888 4
69.891 4
69.893 4
69.896 3
69.898 3
69.900 3
69.903 4
69.905 4
69.908 4
69.910 5
69.913 5
69.915 5
69.917 5
69.920 4
69.922 3
69.925 3
69.927 3
69.930 3
69.932 3
69.934 3
69.937 2
69.939 3
69.942 2
69.944 2
69.947 1
69.949 1
69.951 1
69.954 1
69.956 1
69.959 1
69.961 2
69.964 2
69.966 2
69.968 2
69.971 2
69.973 2
69.976 2
69.978 2
69.981 3
69.983 3
69.985 3
69.988 3
69.990 4
69.993 4
69.995 3
69.997 4
70.000 4
70.002 4
70.005 4
70.007 4
70.010 4
70.012 4
70.014 4
70.017 4
70.019 4
70.022 4
70.024 3
70.027 4
70.029 3
70.031 3
70.034 3
70.036 3
70.039 3
70.041 3
70.044 3
70.046 3
70.048 3
70.051 3
70.053 2
70.056 1
70.058 1
70.061 1
70.063 2
70.065 2
70.068 1
70.070 1
70.073 1
70.075 1
70.078 0
70.080 0
70.082 0
70.085 0
70.087 0
70.090 0
70.092 1
70.095 1
70.097 0
70.099 1
70.102 1
70.104 1
70.107 1
70.109 2
70.112 2
70.114 2
70.116 2
70.119 3
70.121 3
70.124 3
70.126 3
70.128 3
70.131 3
70.133 3
70.136 3
70.138 3
70.141 3
70.143 3
70.145 3
70.148 2
70.150 2
70.153 3
70.155 2
70.158 2
70.160 2
70.162 1
70.165 1
70.167 1
70.170 0
70.172 -0
70.175 -0
70.177 -1
70.179 -1
70.182 -1
70.184 -2
70.187 -2
70.189 -2
70.192 -3
70.194 -3
70.196 -2
70.199 -3
70.201 -2
70.204 -2
70.206 -2
70.209 -2
70.211 -2
70.213 -1
70.216 -1
70.218 -1
70.221 -1
70.223 -1
70.226 -0
70.228 -0
70.230 0
70.233 1
70.235 1
70.238 2
70.240 2
70.243 2
70.245 2
70.247 1
70.250 1
70.252 2
70.255 2
70.257 0
70.260 1
70.262 2
70.264 2
70.267 1
70.269 1
70.272 1
70.274 1
70.277 1
70.279 1
70.281 1
70.284 1
70.286 2
70.289 1
70.291 1
70.294 1
70.296 1
70.298 2
70.301 2
70.303 2
70.306 2
70.308 2
70.311 2
70.313 3
70.315 3
70.318 2
70.320 2
70.323 3
70.325 3
70.328 3
70.330 3
70.332 4
70.335 4
70.337 4
70.340 5
70.342 5
70.345 5
70.347 5
70.349 5
70.352 5
70.354 5
70.357 5
70.359 4
70.362 4
70.364 4
70.366 4
70.369 3
70.371 4
70.374 4
70.376 4
70.379 3
70.381 3
70.383 4
70.386 4
70.388 4
70.391 4
70.393 4
70.396 4
70.398 4
70.400 4
70.403 4
70.405 4
70.408 3
70.410 3
70.413 3
70.415 3
70.417 3
70.420 2
70.422 2
70.425 2
70.427 1
70.430 1
70.432 1
70.434 1
70.437 1
70.439 -0
70.442 0
70.444 -0
70.447 -1
70.449 -0
70.451 -1
70.454 -1
70.456 -1
70.459 -1
70.461 -1
70.464 -1
70.466 -1
70.468 -2
70.471 -2
70.473 -2
70.476 -1
70.478 -1
70.481 -0
70.483 -0
70.485 1
70.488 1
70.490 1
70.493 2
70.495 3
70.498 3
70.500 3
70.502 3
70.505 3
70.507 3
70.510 3
70.512 3
70.515 3
70.517 3
70.519 3
70.522 4
70.524 4
70.527 4
70.529 4
70.532 4
70.534 3
70.537 3
70.539 3
70.541 3
70.544 3
70.546 3
70.549 2
70.551 2
70.554 2
70.556 1
70.558 1
70.561 1
70.563 0
70.566 1
70.568 1
70.571 1
70.573 0
70.575 1
70.578 0
70.580 0
70.583 1
70.585 0
70.588 1
70.590 1
70.592 1
70.595 1
70.597 1
70.600 1
70.602 1
70.605 1
70.607 1
70.609 1
70.612 1
70.614 1
70.617 0
70.619 1
70.622 0
70.624 1
70.626 2
70.629 1
70.631 2
70.634 2
70.636 1
70.639 2
70.641 2
70.643 2
70.646 2
70.648 2
70.651 2
70.653 3
70.656 4
70.658 3
70.661 3
70.663 3
70.665 3
70.668 4
70.670 4
70.673 4
70.675 4
70.678 4
70.680 4
70.682 4
70.685 4
70.687 4
70.690 4
70.692 3
70.695 3
70.697 3
70.699 3
70.702 3
70.704 3
70.707 2
70.709 2
70.712 2
70.714 2
70.716 1
70.719 1
70.721 1
70.724 -0
70.726 1
70.729 1
70.731 1
70.733 1
70.736 2
70.738 2
70.741 2
70.743 2
70.746 2
70.748 2
70.750 2
70.753 2
70.755 2
70.758 1
70.760 1
70.763 2
70.765 2
70.768 1
70.770 1
70.772 1
70.775 1
70.777 2
70.780 2
70.782 2
70.785 2
70.787 2
70.789 1
70.792 2
70.794 2
70.797 1
70.799 2
70.802 1
70.804 1
70.806 1
70.809 1
70.811 1
70.814 1
70.816 0
70.819 0
70.821 0
70.823 1
70.826 1
70.828 1
70.831 1
70.833 1
70.836 2
70.838 2
70.841 2
70.843 2
70.845 2
70.848 2
70.850 2
70.853 2
70.855 1
70.858 1
70.860 1
70.862 0
70.865 0
70.867 1
70.870 1
70.872 1
70.875 1
70.877 1
70.879 1
70.882 1
70.884 1
70.887 1
70.889 1
70.892 0
70.894 1
70.896 1
70.899 1
70.901 1
70.904 1
70.906 1
70.909 1
70.911 1
70.914 1
70.916 0
70.918 0
70.921 0
70.923 1
70.926 1
70.928 1
70.931 1
70.933 1
70.935 1
70.938 2
70.940 1
70.943 1
70.945 1
70.948 0
70.950 0
70.952 0
70.955 -1
70.957 -1
70.960 -1
70.962 -0
70.965 -0
70.967 0
70.970 0
70.972 -1
70.974 -1
70.977 0
70.979 0
70.982 0
70.984 -0
70.987 -1
70.989 -0
70.991 0
70.994 -0
70.996 -0
70.999 0
71.001 0
71.004 1
71.006 1
71.008 1
71.011 1
71.013 1
71.016 1
71.018 1
71.021 1
71.023 1
71.026 1
71.028 1
71.030 1
71.033 1
71.035 1
71.038 1
71.040 1
71.043 1
71.045 0
71.047 0
71.050 -0
71.052 -0
71.055 -0
71.057 -0
71.060 -0
71.062 -0
71.064 -1
71.067 -1
71.069 -1
71.072 -0
71.074 -0
71.077 -0
71.079 0
71.082 -0
71.084 -0
71.086 1
71.089 0
71.091 0
71.094 -0
71.096 -0
71.099 0
71.101 1
71.103 0
71.106 0
71.108 -0
71.111 0
71.113 1
71.116 1
71.118 1
71.121 1
71.123 1
71.125 1
71.128 1
71.130 1
71.133 1
71.135 0
71.138 0
71.140 0
71.142 0
71.145 0
71.147 0
71.150 1
71.152 1
71.155 0
71.157 0
71.159 1
71.162 2
71.164 2
71.167 2
71.169 2
71.172 2
71.174 2
71.177 2
71.179 2
71.181 3
71.184 3
71.186 3
71.189 3
71.191 3
71.194 3
71.196 3
71.198 3
71.201 3
71.203 3
71.206 2
71.208 2
71.211 2
71.213 2
71.216 2
71.218 2
71.220 1
71.223 2
71.225 2
71.228 2
71.230 2
71.233 1
71.235 1
71.237 0
71.240 -0
71.242 -1
71.245 -0
71.247 -1
71.250 -0
71.252 -0
71.255 -0
71.257 0
71.259 1
71.262 0
71.264 -0
71.267 0
71.269 1
71.272 1
71.274 1
71.276 1
71.279 1
71.281 1
71.284 2
71.286 2
71.289 2
71.291 2
71.294 2
71.296 2
71.298 2
71.301 2
71.303 2
71.306 3
71.308 3
71.311 3
71.313 3
71.315 3
71.318 3
71.320 3
71.323 2
71.325 2
71.328 3
71.330 2
71.333 2
71.335 2
71.337 2
71.340 2
71.342 2
71.345 1
71.347 2
71.350 2
71.352 2
71.354 2
71.357 3
71.359 2
71.362 3
71.364 2
71.367 2
71.369 1
71.372 1
71.374 1
71.376 1
71.379 1
71.381 2
71.384 2
71.386 2
71.389 3
71.391 3
71.394 4
71.396 4
71.398 4
71.401 4
71.403 4
71.406 4
71.408 4
71.411 4
71.413 5
71.415 5
71.418 4
71.420 4
71.423 4
71.425 4
71.428 4
71.430 3
71.433 3
71.435 3
71.437 3
71.440 3
71.442 3
71.445 3
71.447 3
71.450 4
71.452 4
71.454 3
71.457 3
71.459 3
71.462 2
71.464 2
71.467 3
71.469 2
71.472 2
71.474 0
71.476 0
71.479 0
71.481 0
71.484 0
71.486 1
71.489 0
71.491 -0
71.494 0
71.496 0
71.498 0
71.501 0
71.503 -0
71.506 -0
71.508 -0
71.511 -1
71.513 -1
71.515 -1
71.518 -0
71.520 -1
71.523 -1
71.525 -1
71.528 -2
71.530 -2
71.533 -1
71.535 -1
71.537 -1
71.540 -0
71.542 -1
71.545 0
71.547 -0
71.550 -0
71.552 0
71.555 1
71.557 1
71.559 1
71.562 1
71.564 1
71.567 1
71.569 1
71.572 1
71.574 2
71.576 2
71.579 1
71.581 1
71.584 1
71.586 1
71.589 2
71.591 1
71.594 2
71.596 1
71.598 1
71.601 1
71.603 1
71.606 1
71.608 1
71.611 1
71.613 0
71.616 0
71.618 1
71.620 1
71.623 1
71.625 1
71.628 1
71.630 1
71.633 1
71.635 1
71.637 1
71.640 1
71.642 2
71.645 1
71.647 2
71.650 2
71.652 2
71.655 1
71.657 1
71.659 1
71.662 2
71.664 2
71.667 2
71.669 2
71.672 2
71.674 2
71.677 2
71.679 2
71.681 2
71.684 1
71.686 1
71.689 1
71.691 1
71.694 1
71.696 1
71.699 1
71.701 1
71.703 1
71.706 1
71.708 1
71.711 1
71.713 0
71.716 -0
71.718 -1
71.720 -1
71.723 -1
71.725 -1
71.728 -0
71.730 -0
71.733 -0
71.735 -0
71.738 -0
71.740 -0
71.742 -1
71.745 0
71.747 0
71.750 0
71.752 1
71.755 0
71.757 0
71.760 1
71.762 0
71.764 -0
71.767 0
71.769 0
71.772 0
71.774 1
71.777 1
71.779 1
71.782 1
71.784 1
71.786 1
71.789 1
71.791 1
71.794 1
71.796 1
71.799 1
71.801 1
71.804 1
71.806 1
71.808 2
71.811 2
71.813 2
71.816 3
71.818 2
71.821 2
71.823 1
71.825 1
71.828 1
71.830 1
71.833 1
71.835 1
71.838 1
71.840 1
71.843 0
71.845 0
71.847 1
71.850 1
71.852 2
71.855 2
71.857 1
71.860 1
71.862 1
71.865 2
71.867 1
71.869 1
71.872 1
71.874 1
71.877 1
71.879 1
71.882 1
71.884 1
71.887 1
71.889 1
71.891 1
71.894 1
71.896 1
71.899 1
71.901 1
71.904 0
71.906 -0
71.909 -1
71.911 -1
71.913 -0
71.916 -1
71.918 -0
71.921 -0
71.923 -1
71.926 -0
71.928 -1
71.931 -1
71.933 -1
71.935 -1
71.938 -1
71.940 -1
71.943 -1
71.945 -0
71.948 0
71.950 0
71.953 0
71.955 1
71.957 2
71.960 2
71.962 2
71.965 3
71.967 3
71.970 3
71.972 4
71.975 4
71.977 5
71.979 4
71.982 4
71.984 4
71.987 4
71.989 4
71.992 4
71.994 4
71.997 4
71.999 4
72.001 4
72.004 3
72.006 3
72.009 4
72.011 4
72.014 3
72.016 3
72.019 3
72.021 3
72.023 3
72.026 3
72.028 3
72.031 3
72.033 3
72.036 2
72.038 3
72.041 2
72.043 2
72.045 2
72.048 2
72.050 2
72.053 2
72.055 2
72.058 3
72.060 2
72.063 2
72.065 2
72.067 2
72.070 2
72.072 2
72.075 2
72.077 2
72.080 2
72.082 2
72.085 1
72.087 1
72.089 1
72.092 0
72.094 0
72.097 -0
72.099 -1
72.102 -1
72.104 -0
72.107 -1
72.109 -0
72.111 -0
72.114 0
72.116 1
72.119 1
72.121 2
72.124 2
72.126 3
72.129 3
72.131 4
72.133 4
72.136 4
72.138 5
72.141 5
72.143 5
72.146 5
72.148 4
72.151 4
72.153 4
72.155 4
72.158 3
72.160 4
72.163 4
72.165 3
72.168 4
72.170 4
72.173 3
72.175 3
72.177 3
72.180 3
72.182 3
72.185 3
72.187 3
72.190 2
72.192 2
72.195 2
72.197 2
72.199 2
72.202 2
72.204 2
72.207 2
72.209 1
72.212 2
72.214 2
72.217 2
72.219 2
72.222 2
72.224 2
72.226 2
72.229 2
72.231 2
72.234 2
72.236 3
72.239 2
72.241 1
72.244 1
72.246 0
72.248 1
72.251 1
72.253 1
72.256 0
72.258 0
72.261 -0
72.263 -1
72.266 -1
72.268 -2
72.270 -2
72.273 -2
72.275 -2
72.278 -3
72.280 -3
72.283 -3
72.285 -3
72.288 -3
72.290 -2
72.292 -2
72.295 -2
72.297 -2
72.300 -2
72.302 -1
72.305 -1
72.307 -1
72.310 -1
72.312 -0
72.314 -0
72.317 -0
72.319 -1
72.322 -1
72.324 -1
72.327 -1
72.329 -0
72.332 -0
72.334 -0
72.337 -0
72.339 0
72.341 0
72.344 1
72.346 1
72.349 1
72.351 1
72.354 2
72.356 3
72.359 3
72.361 4
72.363 4
72.366 4
72.368 4
72.371 4
72.373 4
72.376 4
72.378 4
72.381 4
72.383 4
72.385 4
72.388 4
72.390 5
72.393 5
72.395 5
72.398 6
72.400 6
72.403 6
72.405 6
72.408 5
72.410 5
72.412 5
72.415 5
72.417 4
72.420 4
72.422 4
72.425 4
72.427 4
72.430 3
72.432 3
72.434 3
72.437 2
72.439 2
72.442 1
72.444 1
72.447 0
72.449 0
72.452 -0
72.454 -0
72.456 0
72.459 -0
72.461 -0
72.464 -1
72.466 -1
72.469 -1
72.471 -2
72.474 -2
72.476 -2
72.479 -2
72.481 -2
72.483 -2
72.486 -2
72.488 -2
72.491 -2
72.493 -2
72.496 -2
72.498 -1
72.501 -1
72.503 -1
72.505 -1
72.508 -0
72.510 -0
72.513 0
72.515 0
72.518 0
72.520 0
72.523 1
72.525 1
72.527 1
72.530 2
72.532 2
72.535 2
72.537 3
72.540 3
72.542 2
72.545 3
72.547 2
72.550 3
72.552 3
72.554 3
72.557 3
72.559 2
72.562 3
72.564 2
72.567 3
72.569 2
72.572 2
72.574 1
72.576 1
72.579 1
72.581 1
72.584 0
72.586 1
72.589 1
72.591 0
72.594 1
72.596 1
72.599 0
72.601 0
72.603 1
72.606 0
72.608 1
72.611 0
72.613 0
72.616 0
72.618 1
72.621 1
72.623 2
72.625 2
72.628 2
72.630 2
72.633 2
72.635 3
72.638 3
72.640 3
72.643 2
72.645 3
72.648 3
72.650 3
72.652 3
72.655 3
72.657 3
72.660 3
72.662 3
72.665 4
72.667 4
72.670 4
72.672 4
72.674 4
72.677 4
72.679 4
72.682 3
72.684 4
72.687 3
72.689 3
72.692 3
72.694 3
72.697 3
72.699 4
72.701 4
72.704 4
72.706 4
72.709 4
72.711 4
72.714 4
72.716 4
72.719 4
72.721 4
72.724 3
72.726 4
72.728 4
72.731 3
72.733 4
72.736 3
72.738 2
72.741 2
72.743 2
72.746 1
72.748 2
72.750 2
72.753 2
72.755 2
72.758 2
72.760 2
72.763 2
72.765 2
72.768 2
72.770 2
72.773 2
72.775 2
72.777 2
72.780 2
72.782 2
72.785 1
72.787 1
72.790 1
72.792 2
72.795 2
72.797 2
72.799 1
72.802 2
72.804 2
72.807 2
72.809 2
72.812 2
72.814 2
72.817 3
72.819 3
72.822 2
72.824 2
72.826 2
72.829 2
72.831 2
72.834 2
72.836 2
72.839 2
72.841 2
72.844 2
72.846 2
72.849 1
72.851 2
72.853 2
72.856 2
72.858 3
72.861 3
72.863 2
72.866 2
72.868 2
72.871 2
72.873 3
72.876 3
72.878 3
72.880 3
72.883 3
72.885 3
72.888 4
72.890 4
72.893 4
72.895 4
72.898 4
72.900 3
72.902 3
72.905 3
72.907 2
72.910 2
72.912 2
72.915 2
72.917 2
72.920 1
72.922 1
72.925 1
72.927 1
72.929 1
72.932 1
72.934 1
72.937 0
72.939 0
72.942 1
72.944 1
72.947 1
72.949 0
72.952 -0
72.954 -0
72.956 -0
72.959 -0
72.961 -0
72.964 -0
72.966 0
72.969 0
72.971 1
72.974 1
72.976 1
72.979 1
72.981 1
72.983 1
72.986 1
72.988 1
72.991 1
72.993 1
72.996 1
72.998 1
73.001 1
73.003 1
73.006 1
73.008 1
73.010 1
73.013 1
73.015 2
73.018 2
73.020 2
73.023 2
73.025 2
73.028 2
73.030 2
73.033 2
73.035 2
73.037 2
73.040 2
73.042 2
73.045 2
73.047 2
73.050 2
73.052 2
73.055 2
73.057 2
73.060 2
73.062 2
73.064 2
73.067 2
73.069 2
73.072 2
73.074 3
73.077 3
73.079 3
73.082 2
73.084 2
73.087 2
73.089 1
73.091 1
73.094 1
73.096 1
73.099 1
73.101 1
73.104 1
73.106 1
73.109 1
73.111 1
73.114 1
73.116 1
73.118 1
73.121 0
73.123 1
73.126 1
73.128 2
73.131 2
73.133 2
73.136 1
73.138 1
73.141 2
73.143 2
73.145 2
73.148 2
73.150 2
73.153 2
73.155 2
73.158 2
73.160 2
73.163 2
73.165 2
73.168 2
73.170 3
73.172 3
73.175 4
73.177 4
73.180 4
73.182 4
73.185 4
73.187 4
73.190 3
73.192 3
73.195 3
73.197 3
73.199 4
73.202 3
73.204 4
73.207 4
73.209 4
73.212 3
73.214 4
73.217 3
73.219 3
73.222 3
73.224 4
73.226 3
73.229 3
73.231 3
73.234 3
73.236 4
73.239 4
73.241 4
73.244 4
73.246 4
73.249 4
73.251 4
73.253 4
73.256 4
73.258 4
73.261 3
73.263 3
73.266 4
73.268 3
73.271 4
73.273 4
73.276 4
73.278 4
73.280 4
73.283 4
73.285 4
73.288 3
73.290 3
73.293 3
73.295 3
73.298 3
73.300 3
73.303 2
73.305 2
73.308 2
73.310 2
73.312 2
73.315 3
73.317 3
73.320 3
73.322 3
73.325 3
73.327 3
73.330 3
73.332 3
73.335 2
73.337 2
73.339 2
73.342 1
73.344 1
73.347 1
73.349 1
73.352 1
73.354 1
73.357 0
73.359 1
73.362 1
73.364 1
73.366 1
73.369 1
73.371 1
73.374 1
73.376 1
73.379 1
73.381 1
73.384 1
73.386 0
73.389 1
73.391 1
73.394 1
73.396 2
73.398 1
73.401 1
73.403 2
73.406 2
73.408 2
73.411 2
73.413 2
73.416 2
73.418 3
73.421 3
73.423 4
73.425 5
73.428 5
73.430 5
73.433 5
73.435 5
73.438 5
73.440 5
73.443 5
73.445 5
73.448 5
73.450 5
73.452 5
73.455 5
73.457 6
73.460 5
73.462 5
73.465 5
73.467 4
73.470 4
73.472 5
73.475 5
73.477 5
73.480 4
73.482 4
73.484 4
73.487 4
73.489 3
73.492 3
73.494 3
73.497 2
73.499 2
73.502 2
73.504 2
73.507 2
73.509 2
73.511 2
73.514 2
73.516 2
73.519 2
73.521 2
73.524 2
73.526 1
73.529 2
73.531 2
73.534 1
73.536 2
73.539 2
73.541 1
73.543 1
73.546 1
73.548 1
73.551 2
73.553 2
73.556 2
73.558 3
73.561 3
73.563 3
73.566 3
73.568 4
73.570 3
73.573 3
73.575 3
73.578 3
73.580 3
73.583 3
73.585 3
73.588 3
73.590 4
73.593 3
73.595 3
73.598 3
73.600 3
73.602 3
73.605 2
73.607 2
73.610 2
73.612 2
73.615 1
73.617 2
73.620 2
73.622 2
73.625 1
73.627 1
73.630 1
73.632 0
73.634 1
73.637 0
73.639 0
73.642 -0
73.644 -1
73.647 -0
73.649 -0
73.652 -0
73.654 -0
73.657 1
73.659 1
73.661 1
73.664 1
73.666 1
73.669 2
73.671 2
73.674 2
73.676 2
73.679 3
73.681 3
73.684 3
73.686 3
73.689 3
73.691 3
73.693 3
73.696 3
73.698 3
73.701 4
73.703 3
73.706 3
73.708 3
73.711 3
73.713 3
73.716 3
73.718 2
73.721 3
73.723 2
73.725 1
73.728 1
73.730 2
73.733 1
73.735 1
73.738 0
73.740 -0
73.743 -0
73.745 0
73.748 0
73.750 0
73.753 0
73.755 0
73.757 1
73.760 2
73.762 1
73.765 2
73.767 2
73.770 2
73.772 3
73.775 3
73.777 3
73.780 4
73.782 4
73.785 4
73.787 4
73.789 4
73.792 3
73.794 3
73.797 3
73.799 3
73.802 3
73.804 2
73.807 2
73.809 2
73.812 1
73.814 1
73.816 0
73.819 0
73.821 -0
73.824 0
73.826 1
73.829 -0
73.831 -0
73.834 -0
73.836 -1
73.839 -1
73.841 -1
73.844 -2
73.846 -2
73.848 -2
73.851 -2
73.853 -1
73.856 -0
73.858 -0
73.861 0
73.863 0
73.866 1
73.868 2
73.871 2
73.873 2
73.876 2
73.878 3
73.880 3
73.883 3
73.885 3
73.888 3
73.890 3
73.893 3
73.895 3
73.898 3
73.900 3
73.903 3
73.905 3
73.908 3
73.910 2
73.913 2
73.915 2
73.917 1
73.920 1
73.922 2
73.925 1
73.927 1
73.930 2
73.932 2
73.935 2
73.937 3
73.940 3
73.942 2
73.945 3
73.947 3
73.949 3
73.952 2
73.954 2
73.957 2
73.959 2
73.962 2
73.964 2
73.967 3
73.969 2
73.972 2
73.974 2
73.977 2
73.979 3
73.981 3
73.984 2
73.986 3
73.989 3
73.991 3
73.994 3
73.996 3
73.999 3
74.001 3
74.004 3
74.006 3
74.009 3
74.011 3
74.013 3
74.016 3
74.018 3
74.021 2
74.023 2
74.026 3
74.028 3
74.031 3
74.033 3
74.036 3
74.038 3
74.041 4
74.043 4
74.045 5
74.048 5
74.050 4
74.053 4
74.055 4
74.058 4
74.060 4
74.063 3
74.065 3
74.068 3
74.070 3
74.073 3
74.075 4
74.078 4
74.080 4
74.082 4
74.085 4
74.087 5
74.090 5
74.092 5
74.095 4
74.097 5
74.100 5
74.102 4
74.105 4
74.107 4
74.110 3
74.112 3
74.114 2
74.117 2
74.119 2
74.122 2
74.124 1
74.127 2
74.129 2
74.132 1
74.134 1
74.137 1
74.139 1
74.142 1
74.144 1
74.147 1
74.149 1
74.151 1
74.154 2
74.156 2
74.159 2
74.161 1
74.164 2
74.166 2
74.169 1
74.171 2
74.174 2
74.176 2
74.179 2
74.181 2
74.183 2
74.186 3
74.188 3
74.191 3
74.193 4
74.196 4
74.198 3
74.201 4
74.203 3
74.206 3
74.208 3
74.211 3
74.213 2
74.216 3
74.218 3
74.220 2
74.223 3
74.225 2
74.228 2
74.230 2
74.233 2
74.235 1
74.238 1
74.240 2
74.243 2
74.245 2
74.248 2
74.250 2
74.252 3
74.255 3
74.257 3
74.260 4
74.262 4
74.265 4
74.267 4
74.270 3
74.272 3
74.275 3
74.277 3
74.280 3
74.282 3
74.285 4
74.287 3
74.289 4
74.292 4
74.294 4
74.297 4
74.299 4
74.302 4
74.304 4
74.307 3
74.309 3
74.312 2
74.314 3
74.317 2
74.319 2
74.322 2
74.324 1
74.326 1
74.329 2
74.331 1
74.334 1
74.336 2
74.339 1
74.341 1
74.344 1
74.346 2
74.349 3
74.351 3
74.354 3
74.356 3
74.359 4
74.361 4
74.363 4
74.366 5
74.368 4
74.371 5
74.373 5
74.376 4
74.378 4
74.381 4
74.383 4
74.386 4
74.388 4
74.391 4
74.393 5
74.396 5
74.398 4
74.400 5
74.403 5
74.405 4
74.408 5
74.410 5
74.413 4
74.415 4
74.418 3
74.420 2
74.423 3
74.425 3
74.428 2
74.430 2
74.433 2
74.435 1
74.437 1
74.440 1
74.442 1
74.445 1
74.447 1
74.450 1
74.452 1
74.455 2
74.457 1
74.460 2
74.462 2
74.465 2
74.467 2
74.470 2
74.472 2
74.474 3
74.477 3
74.479 3
74.482 2
74.484 3
74.487 2
74.489 2
74.492 2
74.494 2
74.497 3
74.499 2
74.502 1
74.504 2
74.507 2
74.509 3
74.511 4
74.514 5
74.516 4
74.519 4
74.521 5
74.524 5
74.526 5
74.529 5
74.531 6
74.534 6
74.536 6
74.539 6
74.541 6
74.544 6
74.546 6
74.548 6
74.551 7
74.553 6
74.556 7
74.558 7
74.561 7
74.563 7
74.566 8
74.568 7
74.571 7
74.573 8
74.576 7
74.578 7
74.581 8
74.583 7
74.586 7
74.588 6
74.590 6
74.593 6
74.595 6
74.598 6
74.600 5
74.603 5
74.605 4
74.608 4
74.610 3
74.613 2
74.615 2
74.618 3
74.620 3
74.623 3
74.625 3
74.627 2
74.630 1
74.632 1
74.635 1
74.637 1
74.640 0
74.642 0
74.645 0
74.647 0
74.650 0
74.652 -0
74.655 -0
74.657 -1
74.660 -1
74.662 -1
74.665 -2
74.667 -1
74.669 -1
74.672 -1
74.674 -1
74.677 -1
74.679 -2
74.682 -1
74.684 -1
74.687 -1
74.689 -1
74.692 -0
74.694 -0
74.697 -0
74.699 1
74.702 1
74.704 2
74.707 2
74.709 2
74.711 2
74.714 2
74.716 2
74.719 2
74.721 2
74.724 2
74.726 3
74.729 3
74.731 3
74.734 3
74.736 3
74.739 3
74.741 4
74.744 4
74.746 4
74.748 4
74.751 5
74.753 4
74.756 5
74.758 4
74.761 4
74.763 4
74.766 3
74.768 3
74.771 3
74.773 3
74.776 2
74.778 2
74.781 2
74.783 1
74.786 1
74.788 1
74.790 1
74.793 1
74.795 1
74.798 1
74.800 2
74.803 2
74.805 1
74.808 2
74.810 2
74.813 2
74.815 2
74.818 1
74.820 1
74.823 1
74.825 1
74.828 1
74.830 1
74.832 1
74.835 1
74.837 1
74.840 1
74.842 0
74.845 1
74.847 1
74.850 1
74.852 1
74.855 2
74.857 2
74.860 2
74.862 1
74.865 1
74.867 2
74.870 2
74.872 2
74.874 2
74.877 1
74.879 1
74.882 1
74.884 1
74.887 2
74.889 2
74.892 2
74.894 2
74.897 2
74.899 3
74.902 3
74.904 4
74.907 4
74.909 4
74.912 4
74.914 4
74.916 3
74.919 3
74.921 3
74.924 3
74.926 4
74.929 4
74.931 3
74.934 4
74.936 3
74.939 3
74.941 3
74.944 4
74.946 2
74.949 2
74.951 2
74.954 2
74.956 2
74.959 2
74.961 2
74.963 3
74.966 3
74.968 3
74.971 3
74.973 4
74.976 3
74.978 4
74.981 4
74.983 4
74.986 4
74.988 4
74.991 4
74.993 5
74.996 5
74.998 4
75.001 5
75.003 5
75.005 5
75.008 5
75.010 5
75.013 4
75.015 5
75.018 5
75.020 4
75.023 3
75.025 3
75.028 3
75.030 3
75.033 4
75.035 3
75.038 3
75.040 4
75.043 4
75.045 4
75.048 4
75.050 3
75.052 4
75.055 3
75.057 3
75.060 2
75.062 2
75.065 2
75.067 2
75.070 2
75.072 3
75.075 3
75.077 3
75.080 3
75.082 3
75.085 3
75.087 3
75.090 3
75.092 3
75.094 3
75.097 4
75.099 4
75.102 4
75.104 4
75.107 4
75.109 3
75.112 4
75.114 4
75.117 4
75.119 4
75.122 4
75.124 4
75.127 4
75.129 4
75.132 3
75.134 3
75.137 3
75.139 2
75.141 3
75.144 4
75.146 4
75.149 4
75.151 5
75.154 6
75.156 5
75.159 5
75.161 5
75.164 5
75.166 5
75.169 4
75.171 4
75.174 4
75.176 3
75.179 4
75.181 4
75.184 3
75.186 3
75.188 3
75.191 3
75.193 3
75.196 2
75.198 2
75.201 2
75.203 2
75.206 2
75.208 2
75.211 1
75.213 1
75.216 1
75.218 1
75.221 0
75.223 0
75.226 1
75.228 1
75.231 1
75.233 1
75.236 0
75.238 1
75.240 0
75.243 -0
75.245 1
75.248 0
75.250 0
75.253 0
75.255 2
75.258 2
75.260 2
75.263 3
75.265 2
75.268 3
75.270 3
75.273 3
75.275 3
75.278 3
75.280 2
75.283 3
75.285 2
75.287 3
75.290 3
75.292 3
75.295 3
75.297 3
75.300 3
75.302 3
75.305 3
75.307 3
75.310 2
75.312 2
75.315 3
75.317 2
75.320 2
75.322 2
75.325 2
75.327 3
75.330 2
75.332 1
75.334 2
75.337 2
75.339 2
75.342 2
75.344 2
75.347 2
75.349 2
75.352 3
75.354 2
75.357 2
75.359 3
75.362 2
75.364 3
75.367 3
75.369 3
75.372 2
75.374 3
75.377 2
75.379 2
75.382 2
75.384 2
75.386 2
75.389 1
75.391 1
75.394 1
75.396 1
75.399 0
75.401 1
75.404 0
75.406 0
75.409 -0
75.411 -0
75.414 -1
75.416 -1
75.419 -1
75.421 -2
75.424 -2
75.426 -2
75.429 -2
75.431 -2
75.434 -2
75.436 -3
75.438 -2
75.441 -2
75.443 -2
75.446 -2
75.448 -1
75.451 -1
75.453 -1
75.456 -1
75.458 -2
75.461 -1
75.463 -0
75.466 0
75.468 -0
75.471 0
75.473 1
75.476 1
75.478 1
75.481 1
75.483 1
75.486 1
75.488 1
75.490 1
75.493 2
75.495 1
75.498 2
75.500 1
75.503 2
75.505 2
75.508 2
75.510 3
75.513 3
75.515 3
75.518 2
75.520 2
75.523 3
75.525 3
75.528 3
75.530 2
75.533 2
75.535 2
75.538 2
75.540 3
75.543 3
75.545 2
75.547 2
75.550 2
75.552 3
75.555 2
75.557 2
75.560 2
75.562 1
75.565 1
75.567 1
75.570 1
75.572 1
75.575 1
75.577 1
75.580 1
75.582 0
75.585 1
75.587 0
75.590 1
75.592 0
75.595 1
75.597 0
75.599 1
75.602 1
75.604 2
75.607 1
75.609 1
75.612 2
75.614 2
75.617 2
75.619 2
75.622 3
75.624 3
75.627 3
75.629 2
75.632 3
75.634 3
75.637 3
75.639 2
75.642 2
75.644 2
75.647 3
75.649 3
75.652 3
75.654 3
75.656 3
75.659 2
75.661 2
75.664 3
75.666 3
75.669 3
75.671 3
75.674 2
75.676 2
75.679 2
75.681 2
75.684 1
75.686 1
75.689 1
75.691 1
75.694 0
75.696 -0
75.699 0
75.701 0
75.704 0
75.706 0
75.709 1
75.711 0
75.713 1
75.716 1
75.718 1
75.721 1
75.723 2
75.726 2
75.728 3
75.731 3
75.733 3
75.736 3
75.738 3
75.741 3
75.743 3
75.746 3
75.748 3
75.751 3
75.753 3
75.756 3
75.758 4
75.761 4
75.763 3
75.766 4
75.768 3
75.771 3
75.773 3
75.775 4
75.778 4
75.780 4
75.783 4
75.785 3
75.788 3
75.790 3
75.793 3
75.795 3
75.798 3
75.800 3
75.803 3
75.805 2
75.808 2
75.810 2
75.813 2
75.815 2
75.818 2
75.820 2
75.823 1
75.825 2
75.828 2
75.830 2
75.832 2
75.835 2
75.837 2
75.840 2
75.842 2
75.845 2
75.847 2
75.850 1
75.852 1
75.855 1
75.857 0
75.860 0
75.862 1
75.865 1
75.867 1
75.870 1
75.872 1
75.875 1
75.877 1
75.880 2
75.882 2
75.885 2
75.887 2
75.890 2
75.892 2
75.895 2
75.897 2
75.899 2
75.902 3
75.904 3
75.907 3
75.909 3
75.912 2
75.914 3
75.917 2
75.919 2
75.922 2
75.924 1
75.927 1
75.929 1
75.932 0
75.934 -1
75.937 -1
75.939 -1
75.942 -1
75.944 -0
75.947 -0
75.949 -1
75.952 -1
75.954 -1
75.957 -1
75.959 -1
75.961 -1
75.964 -1
75.966 -1
75.969 -1
75.971 -1
75.974 -1
75.976 -1
75.979 -1
75.981 -1
75.984 -0
75.986 -0
75.989 0
75.991 0
75.994 0
75.996 1
75.999 1
76.001 1
76.004 2
76.006 1
76.009 1
76.011 1
76.014 2
76.016 1
76.019 1
76.021 1
76.024 1
76.026 1
76.028 1
76.031 0
76.033 0
76.036 -0
76.038 -0
76.041 -1
76.043 -1
76.046 -1
76.048 -1
76.051 -0
76.053 -0
76.056 -0
76.058 -0
76.061 -1
76.063 -1
76.066 -1
76.068 -1
76.071 -1
76.073 -0
76.076 -0
76.078 -0
76.081 -0
76.083 0
76.086 0
76.088 0
76.091 0
76.093 1
76.095 1
76.098 1
76.100 1
76.103 1
76.105 1
76.108 1
76.110 1
76.113 1
76.115 1
76.118 1
76.120 0
76.123 1
76.125 1
76.128 0
76.130 0
76.133 1
76.135 1
76.138 1
76.140 1
76.143 0
76.145 1
76.148 0
76.150 -0
76.153 0
76.155 -0
76.158 0
76.160 0
76.163 0
76.165 -0
76.167 0
76.170 0
76.172 1
76.175 1
76.177 1
76.180 1
76.182 2
76.185 2
76.187 2
76.190 2
76.192 3
76.195 3
76.197 3
76.200 3
76.202 3
76.205 3
76.207 3
76.210 3
76.212 4
76.215 4
76.217 4
76.220 5
76.222 5
76.225 4
76.227 4
76.230 4
76.232 4
76.235 4
76.237 5
76.240 5
76.242 5
76.244 5
76.247 5
76.249 5
76.252 5
76.254 4
76.257 4
76.259 4
76.262 4
76.264 4
76.267 4
76.269 3
76.272 3
76.274 3
76.277 3
76.279 3
76.282 3
76.284 2
76.287 2
76.289 1
76.292 0
76.294 0
76.297 0
76.299 0
76.302 1
76.304 0
76.307 -0
76.309 -1
76.312 -1
76.314 -1
76.317 -1
76.319 -1
76.321 -1
76.324 -0
76.326 -0
76.329 -0
76.331 -1
76.334 -0
76.336 -1
76.339 -0
76.341 0
76.344 1
76.346 1
76.349 1
76.351 1
76.354 1
76.356 1
76.359 1
76.361 2
76.364 2
76.366 2
76.369 2
76.371 3
76.374 3
76.376 3
76.379 3
76.381 2
76.384 3
76.386 4
76.389 4
76.391 3
76.394 3
76.396 3
76.399 2
76.401 2
76.403 2
76.406 2
76.408 3
76.411 2
76.413 2
76.416 2
76.418 2
76.421 2
76.423 2
76.426 2
76.428 3
76.431 4
76.433 3
76.436 4
76.438 3
76.441 3
76.443 3
76.446 3
76.448 2
76.451 3
76.453 3
76.456 3
76.458 2
76.461 2
76.463 2
76.466 2
76.468 2
76.471 2
76.473 2
76.476 2
76.478 2
76.481 3
76.483 3
76.486 3
76.488 3
76.490 3
76.493 3
76.495 3
76.498 3
76.500 2
76.503 2
76.505 2
76.508 1
76.510 1
76.513 1
76.515 1
76.518 2
76.520 1
76.523 1
76.525 1
76.528 2
76.530 1
76.533 1
76.535 1
76.538 -0
76.540 -0
76.543 -0
76.545 -1
76.548 -1
76.550 -2
76.553 -2
76.555 -2
76.558 -2
76.560 -2
76.563 -2
76.565 -1
76.568 -2
76.570 -2
76.573 -2
76.575 -2
76.578 -2
76.580 -2
76.582 -1
76.585 -1
76.587 -1
76.590 -1
76.592 0
76.595 0
76.597 -0
76.600 0
76.602 1
76.605 1
76.607 1
76.610 1
76.612 1
76.615 2
76.617 3
76.620 3
76.622 3
76.625 3
76.627 3
76.630 3
76.632 4
76.635 3
76.637 3
76.640 3
76.642 2
76.645 2
76.647 3
76.650 2
76.652 2
76.655 2
76.657 2
76.660 2
76.662 2
76.665 2
76.667 2
76.670 2
76.672 1
76.675 1
76.677 0
76.679 -0
76.682 -1
76.684 0
76.687 -1
76.689 -1
76.692 -1
76.694 -1
76.697 -0
76.699 -0
76.702 -0
76.704 0
76.707 1
76.709 1
76.712 2
76.714 3
76.717 4
76.719 4
76.722 5
76.724 5
76.727 5
76.729 5
76.732 4
76.734 4
76.737 4
76.739 4
76.742 5
76.744 5
76.747 5
76.749 5
76.752 5
76.754 5
76.757 6
76.759 6
76.762 6
76.764 5
76.767 5
76.769 5
76.772 5
76.774 4
76.777 4
76.779 4
76.782 3
76.784 2
76.786 2
76.789 1
76.791 1
76.794 1
76.796 1
76.799 0
76.801 0
76.804 0
76.806 0
76.809 1
76.811 1
76.814 1
76.816 1
76.819 1
76.821 1
76.824 2
76.826 3
76.829 3
76.831 2
76.834 2
76.836 2
76.839 3
76.841 2
76.844 2
76.846 2
76.849 3
76.851 3
76.854 4
76.856 4
76.859 4
76.861 4
76.864 4
76.866 4
76.869 4
76.871 4
76.874 3
76.876 4
76.879 4
76.881 4
76.884 3
76.886 4
76.889 3
76.891 3
76.894 3
76.896 2
76.898 2
76.901 2
76.903 1
76.906 1
76.908 1
76.911 1
76.913 0
76.916 0
76.918 -0
76.921 -0
76.923 -0
76.926 -1
76.928 -1
76.931 -1
76.933 -1
76.936 -0
76.938 -0
76.941 -0
76.943 -1
76.946 -1
76.948 -1
76.951 -0
76.953 0
76.956 -0
76.958 0
76.961 0
76.963 -0
76.966 1
76.968 1
76.971 1
76.973 1
76.976 1
76.978 2
76.981 2
76.983 2
76.986 2
76.988 3
76.991 3
76.993 2
76.996 3
76.998 3
77.001 3
77.003 3
77.006 4
77.008 4
77.011 4
77.013 4
77.016 4
77.018 3
77.021 4
77.023 3
77.026 3
77.028 2
77.030 2
77.033 2
77.035 1
77.038 1
77.040 1
77.043 1
77.045 1
77.048 1
77.050 1
77.053 0
77.055 1
77.058 0
77.060 1
77.063 0
77.065 1
77.068 0
77.070 0
77.073 -0
77.075 -0
77.078 0
77.080 -0
77.083 -0
77.085 -0
77.088 0
77.090 -0
77.093 0
77.095 0
77.098 -0
77.100 0
77.103 1
77.105 0
77.108 1
77.110 2
77.113 2
77.115 2
77.118 2
77.120 2
77.123 3
77.125 2
77.128 2
77.130 2
77.133 2
77.135 2
77.138 2
77.140 2
77.143 2
77.145 2
77.148 2
77.150 2
77.153 3
77.155 3
77.158 3
77.160 4
77.163 4
77.165 4
77.168 4
77.170 4
77.173 4
77.175 4
77.177 3
77.180 3
77.182 3
77.185 3
77.187 2
77.190 3
77.192 2
77.195 2
77.197 2
77.200 2
77.202 2
77.205 2
77.207 2
77.210 1
77.212 2
77.215 1
77.217 1
77.220 2
77.222 1
77.225 1
77.227 1
77.230 1
77.232 0
77.235 1
77.237 0
77.240 -0
77.242 -0
77.245 -0
77.247 -1
77.250 -1
77.252 -1
77.255 -1
77.257 -1
77.260 -1
77.262 -1
77.265 0
77.267 0
77.270 -0
77.272 0
77.275 1
77.277 -0
77.280 0
77.282 0
77.285 0
77.287 1
77.290 1
77.292 1
77.295 1
77.297 1
77.300 2
77.302 2
77.305 2
77.307 2
77.310 2
77.312 2
77.315 2
77.317 3
77.320 3
77.322 3
77.325 4
77.327 4
77.330 4
77.332 4
77.335 4
77.337 4
77.340 4
77.342 3
77.345 3
77.347 3
77.350 3
77.352 3
77.355 4
77.357 3
77.359 3
77.362 3
77.364 2
77.367 2
77.369 1
77.372 1
77.374 1
77.377 1
77.379 1
77.382 0
77.384 1
77.387 1
77.389 0
77.392 1
77.394 1
77.397 0
77.399 0
77.402 0
77.404 -1
77.407 -1
77.409 -1
77.412 -1
77.414 -0
77.417 -1
77.419 -1
77.422 -0
77.424 -0
77.427 -0
77.429 0
77.432 0
77.434 1
77.437 1
77.439 1
77.442 1
77.444 1
77.447 1
77.449 1
77.452 2
77.454 2
77.457 1
77.459 2
77.462 2
77.464 1
77.467 1
77.469 1
77.472 -0
77.474 -0
77.477 -1
77.479 -1
77.482 -1
77.484 -1
77.487 -1
77.489 -1
77.492 -0
77.494 -1
77.497 -0
77.499 -1
77.502 -1
77.504 -1
77.507 -1
77.509 -2
77.512 -2
77.514 -1
77.517 -2
77.519 -1
77.522 -1
77.524 -0
77.527 -0
77.529 0
77.532 -0
77.534 0
77.537 1
77.539 1
77.542 2
77.544 2
77.547 2
77.549 2
77.552 2
77.554 2
77.557 2
77.559 2
77.562 2
77.564 3
77.567 2
77.569 2
77.572 2
77.574 2
77.577 1
77.579 2
77.582 1
77.584 1
77.587 1
77.589 0
77.592 0
77.594 1
77.597 1
77.599 1
77.602 1
77.604 1
77.607 1
77.609 1
77.611 1
77.614 1
77.616 2
77.619 2
77.621 2
77.624 2
77.626 2
77.629 2
77.631 3
77.634 3
77.636 3
77.639 3
77.641 3
77.644 3
77.646 3
77.649 3
77.651 4
77.654 4
77.656 4
77.659 3
77.661 3
77.664 3
77.666 4
77.669 4
77.671 3
77.674 3
77.676 3
77.679 3
77.681 2
77.684 3
77.686 3
77.689 2
77.691 2
77.694 2
77.696 2
77.699 1
77.701 2
77.704 1
77.706 2
77.709 2
77.711 2
77.714 2
77.716 2
77.719 2
77.721 3
77.724 2
77.726 2
77.729 2
77.731 2
77.734 2
77.736 2
77.739 2
77.741 2
77.744 3
77.746 3
77.749 3
77.751 3
77.754 3
77.756 3
77.759 3
77.761 3
77.764 3
77.766 3
77.769 2
77.771 2
77.774 2
77.776 2
77.779 2
77.781 2
77.784 2
77.786 2
77.789 2
77.791 2
77.794 1
77.796 2
77.799 2
77.801 1
77.804 1
77.806 1
77.809 1
77.811 1
77.814 1
77.816 1
77.819 0
77.821 1
77.824 1
77.826 1
77.829 1
77.831 1
77.834 1
77.836 1
77.839 1
77.841 1
77.844 2
77.846 2
77.849 2
77.851 2
77.854 2
77.856 2
77.859 1
77.861 1
77.864 1
77.866 1
77.869 0
77.871 0
77.874 0
77.876 0
77.879 -0
77.881 -0
77.884 -0
77.886 -1
77.889 -1
77.891 -1
77.894 -0
77.896 -0
77.899 -1
77.901 -1
77.904 -1
77.906 -1
77.909 -1
77.911 -1
77.914 -2
77.916 -2
77.919 -2
77.921 -1
77.924 -1
77.926 -1
77.929 -1
77.931 -1
77.934 -0
77.936 -0
77.939 -1
77.941 -0
77.944 -0
77.946 0
77.949 1
77.951 1
77.954 2
77.956 2
77.959 1
77.961 2
77.964 2
77.966 1
77.969 1
77.971 1
77.974 1
77.976 2
77.979 1
77.981 1
77.984 2
77.986 2
77.989 2
77.991 2
77.994 1
77.996 1
77.999 2
78.001 1
78.004 2
78.006 2
78.009 1
78.011 1
78.014 1
78.016 2
78.019 2
78.021 2
78.024 2
78.026 2
78.029 3
78.031 3
78.034 3
78.036 3
78.039 3
78.041 3
78.044 3
78.046 3
78.049 3
78.051 3
78.054 3
78.056 4
78.059 4
78.061 3
78.064 3
78.066 4
78.069 4
78.071 4
78.074 3
78.076 3
78.079 3
78.081 3
78.084 3
78.086 3
78.089 3
78.091 3
78.094 3
78.096 3
78.099 3
78.101 2
78.104 2
78.106 2
78.109 1
78.111 1
78.114 1
78.116 0
78.119 1
78.121 1
78.124 1
78.126 1
78.129 1
78.131 1
78.134 1
78.136 1
78.139 1
78.141 1
78.144 1
78.146 0
78.149 1
78.151 1
78.154 1
78.156 1
78.159 1
78.161 1
78.164 2
78.166 3
78.169 3
78.171 3
78.174 3
78.176 3
78.179 4
78.181 4
78.184 4
78.186 4
78.189 4
78.191 3
78.194 4
78.196 4
78.199 4
78.201 4
78.204 5
78.206 4
78.209 5
78.211 4
78.214 4
78.216 4
78.219 4
78.221 3
78.224 3
78.226 3
78.229 3
78.231 4
78.234 3
78.236 3
78.239 2
78.241 2
78.244 2
78.246 2
78.249 2
78.251 2
78.254 2
78.256 2
78.259 2
78.261 2
78.264 2
78.266 2
78.269 2
78.271 2
78.274 2
78.276 2
78.279 2
78.281 1
78.284 1
78.286 1
78.289 1
78.291 1
78.294 1
78.296 0
78.299 1
78.301 1
78.304 1
78.306 1
78.309 1
78.311 1
78.314 1
78.316 2
78.319 1
78.321 1
78.324 1
78.326 1
78.329 1
78.331 1
78.334 1
78.336 2
78.339 2
78.341 2
78.344 2
78.346 2
78.349 2
78.351 2
78.354 3
78.356 2
78.359 2
78.361 3
78.364 3
78.366 3
78.369 2
78.371 2
78.374 3
78.376 3
78.379 2
78.381 2
78.384 1
78.386 1
78.389 1
78.391 1
78.394 1
78.396 1
78.399 1
78.401 1
78.404 1
78.406 2
78.409 2
78.411 2
78.414 2
78.416 2
78.419 2
78.422 2
78.424 2
78.427 2
78.429 2
78.432 2
78.434 2
78.437 2
78.439 1
78.442 2
78.444 2
78.447 2
78.449 2
78.452 3
78.454 3
78.457 3
78.459 3
78.462 3
78.464 2
78.467 2
78.469 2
78.472 2
78.474 2
78.477 2
78.479 1
78.482 1
78.484 1
78.487 1
78.489 1
78.492 1
78.494 1
78.497 1
78.499 1
78.502 1
78.504 1
78.507 1
78.509 1
78.512 1
78.514 1
78.517 2
78.519 2
78.522 2
78.524 2
78.527 2
78.529 1
78.532 1
78.534 1
78.537 1
78.539 1
78.542 1
78.544 1
78.547 1
78.549 1
78.552 1
78.554 1
78.557 2
78.559 1
78.562 1
78.564 1
78.567 1
78.569 0
78.572 1
78.574 -0
78.577 -0
78.579 0
78.582 -0
78.584 -0
78.587 -0
78.589 -1
78.592 -1
78.594 -1
78.597 -1
78.599 -0
78.602 -0
78.604 -1
78.607 -0
78.609 -0
78.612 -0
78.614 -0
78.617 -0
78.619 -0
78.622 0
78.624 1
78.627 1
78.629 1
78.632 2
78.634 1
78.637 1
78.639 2
78.642 1
78.644 2
78.647 2
78.649 2
78.652 3
78.654 2
78.657 2
78.659 2
78.662 3
78.664 2
78.667 2
78.669 2
78.672 2
78.674 2
78.677 2
78.680 2
78.682 2
78.685 2
78.687 1
78.690 1
78.692 2
78.695 1
78.697 1
78.700 1
78.702 1
78.705 1
78.707 1
78.710 1
78.712 1
78.715 1
78.717 1
78.720 1
78.722 1
78.725 1
78.727 2
78.730 2
78.732 2
78.735 3
78.737 3
78.740 3
78.742 4
78.745 4
78.747 4
78.750 3
78.752 4
78.755 3
78.757 3
78.760 4
78.762 3
78.765 3
78.767 3
78.770 3
78.772 3
78.775 3
78.777 3
78.780 3
78.782 3
78.785 2
78.787 3
78.790 3
78.792 2
78.795 2
78.797 2
78.800 1
78.802 2
78.805 2
78.807 2
78.810 2
78.812 2
78.815 1
78.817 1
78.820 1
78.822 0
78.825 0
78.827 -0
78.830 -1
78.832 0
78.835 -0
78.837 -0
78.840 1
78.842 1
78.845 1
78.847 2
78.850 2
78.852 2
78.855 2
78.857 2
78.860 2
78.863 3
78.865 3
78.868 2
78.870 2
78.873 3
78.875 3
78.878 3
78.880 3
78.883 3
78.885 3
78.888 4
78.890 4
78.893 5
78.895 5
78.898 4
78.900 5
78.903 5
78.905 5
78.908 5
78.910 5
78.913 5
78.915 6
78.918 6
78.920 6
78.923 5
78.925 5
78.928 5
78.930 5
78.933 4
78.935 3
78.938 3
78.940 3
78.943 3
78.945 3
78.948 3
78.950 3
78.953 4
78.955 4
78.958 3
78.960 3
78.963 3
78.965 2
78.968 3
78.970 2
78.973 2
78.975 2
78.978 2
78.980 1
78.983 1
78.985 1
78.988 1
78.990 0
78.993 1
78.995 0
78.998 0
79.000 -0
79.003 -0
79.005 0
79.008 -0
79.011 -0
79.013 -1
79.016 0
79.018 0
79.021 0
79.023 -0
79.026 0
79.028 0
79.031 1
79.033 0
79.036 1
79.038 -0
79.041 -0
79.043 -0
79.046 -1
79.048 -2
79.051 -1
79.053 -1
79.056 -2
79.058 -2
79.061 -2
79.063 -2
79.066 -2
79.068 -1
79.071 -2
79.073 -2
79.076 -2
79.078 -2
79.081 -2
79.083 -1
79.086 -2
79.088 -2
79.091 -1
79.093 -1
79.096 -1
79.098 -1
79.101 -2
79.103 -1
79.106 -1
79.108 -0
79.111 -1
79.113 -0
79.116 -0
79.118 0
79.121 1
79.123 1
79.126 1
79.128 2
79.131 2
79.133 2
79.136 2
79.139 2
79.141 3
79.144 3
79.146 3
79.149 3
79.151 3
79.154 2
79.156 2
79.159 2
79.161 2
79.164 2
79.166 3
79.169 2
79.171 3
79.174 3
79.176 3
79.179 3
79.181 3
79.184 3
79.186 3
79.189 3
79.191 3
79.194 3
79.196 3
79.199 3
79.201 3
79.204 3
79.206 3
79.209 4
79.211 4
79.214 3
79.216 4
79.219 4
79.221 4
79.224 4
79.226 3
79.229 3
79.231 3
79.234 3
79.236 3
79.239 3
79.241 3
79.244 3
79.246 3
79.249 2
79.251 2
79.254 2
79.257 2
79.259 2
79.262 2
79.264 1
79.267 1
79.269 1
79.272 1
79.274 1
79.277 1
79.279 1
79.282 1
79.284 0
79.287 0
79.289 -0
79.292 -0
79.294 0
79.297 0
79.299 0
79.302 0
79.304 0
79.307 0
79.309 0
79.312 -0
79.314 1
79.317 1
79.319 1
79.322 2
79.324 2
79.327 1
79.329 2
79.332 2
79.334 2
79.337 2
79.339 2
79.342 2
79.344 2
79.347 2
79.349 2
79.352 2
79.354 3
79.357 2
79.359 3
79.362 3
79.365 3
79.367 3
79.370 4
79.372 4
79.375 4
79.377 4
79.380 3
79.382 3
79.385 3
79.387 3
79.390 3
79.392 3
79.395 2
79.397 2
79.400 2
79.402 2
79.405 2
79.407 2
79.410 2
79.412 2
79.415 2
79.417 2
79.420 2
79.422 2
79.425 2
79.427 2
79.430 2
79.432 2
79.435 2
79.437 2
79.440 1
79.442 1
79.445 1
79.447 1
79.450 1
79.452 1
79.455 1
79.457 1
79.460 1
79.463 1
79.465 2
79.468 2
79.470 2
79.473 2
79.475 2
79.478 2
79.480 2
79.483 2
79.485 1
79.488 1
79.490 0
79.493 -0
79.495 -0
79.498 -0
79.500 -0
79.503 0
79.505 0
79.508 -0
79.510 -0
79.513 -0
79.515 0
79.518 0
79.520 1
79.523 0
79.525 0
79.528 1
79.530 1
79.533 1
79.535 2
79.538 2
79.540 2
79.543 2
79.545 2
79.548 3
79.550 3
79.553 2
79.556 3
79.558 3
79.561 3
79.563 3
79.566 3
79.568 3
79.571 3
79.573 3
79.576 3
79.578 3
79.581 3
79.583 3
79.586 3
79.588 3
79.591 3
79.593 3
79.596 2
79.598 1
79.601 2
79.603 2
79.606 1
79.608 1
79.611 1
79.613 1
79.616 1
79.618 1
79.621 1
79.623 1
79.626 1
79.628 1
79.631 1
79.633 1
79.636 1
79.638 2
79.641 2
79.644 2
79.646 2
79.649 2
79.651 3
79.654 3
79.656 2
79.659 2
79.661 2
79.664 2
79.666 1
79.669 1
79.671 1
79.674 1
79.676 1
79.679 1
79.681 1
79.684 1
79.686 1
79.689 1
79.691 1
79.694 1
79.696 2
79.699 2
79.701 2
79.704 2
79.706 2
79.709 1
79.711 1
79.714 1
79.716 1
79.719 0
79.722 0
79.724 0
79.727 0
79.729 1
79.732 1
79.734 1
79.737 1
79.739 1
79.742 1
79.744 1
79.747 1
79.749 1
79.752 1
79.754 1
79.757 0
79.759 0
79.762 -0
79.764 -0
79.767 -0
79.769 -0
79.772 -1
79.774 -1
79.777 -0
79.779 -0
79.782 -0
79.784 1
79.787 1
79.789 2
79.792 2
79.794 3
79.797 3
79.799 3
79.802 3
79.805 3
79.807 3
79.810 4
79.812 4
79.815 4
79.817 4
79.820 4
79.822 4
79.825 4
79.827 4
79.830 4
79.832 4
79.835 4
79.837 5
79.840 4
79.842 5
79.845 5
79.847 4
79.850 4
79.852 4
79.855 3
79.857 2
79.860 2
79.862 2
79.865 2
79.867 1
79.870 1
79.872 1
79.875 1
79.878 1
79.880 1
79.883 1
79.885 1
79.888 1
79.890 2
79.893 2
79.895 2
79.898 3
79.900 3
79.903 3
79.905 3
79.908 3
79.910 3
79.913 3
79.915 3
79.918 3
79.920 3
79.923 3
79.925 3
79.928 4
79.930 3
79.933 4
79.935 4
79.938 3
79.940 4
79.943 4
79.945 4
79.948 4
79.951 4
79.953 4
79.956 3
79.958 3
79.961 3
79.963 2
79.966 2
79.968 1
79.971 1
79.973 1
79.976 1
79.978 1
79.981 1
79.983 1
79.986 1
79.988 2
79.991 1
79.993 1
79.996 1
79.998 1
80.001 2
80.003 2
80.006 2
80.008 2
80.011 2
80.013 2
80.016 2
80.019 2
80.021 2
80.024 1
80.026 1
80.029 1
80.031 2
80.034 2
80.036 2
80.039 2
80.041 2
80.044 2
80.046 2
80.049 2
80.051 1
80.054 2
80.056 1
80.059 1
80.061 1
80.064 1
80.066 1
80.069 1
80.071 0
80.074 -0
80.076 0
80.079 0
80.081 0
80.084 0
80.087 1
80.089 1
80.092 1
80.094 1
80.097 -0
80.099 -0
80.102 -0
80.104 -0
80.107 0
80.109 1
80.112 0
80.114 0
80.117 1
80.119 1
80.122 1
80.124 0
80.127 0
80.129 1
80.132 1
80.134 0
80.137 1
80.139 1
80.142 1
80.144 1
80.147 1
80.149 1
80.152 2
80.155 1
80.157 1
80.160 1
80.162 1
80.165 1
80.167 1
80.170 1
80.172 1
80.175 2
80.177 1
80.180 1
80.182 2
80.185 2
80.187 2
80.190 3
80.192 3
80.195 2
80.197 2
80.200 3
80.202 2
80.205 2
80.207 2
80.210 1
80.212 2
80.215 2
80.218 2
80.220 2
80.223 2
80.225 2
80.228 2
80.230 2
80.233 2
80.235 2
80.238 2
80.240 2
80.243 3
80.245 3
80.248 2
80.250 2
80.253 2
80.255 1
80.258 1
80.260 1
80.263 1
80.265 0
80.268 1
80.270 0
80.273 -0
80.275 0
80.278 0
80.281 0
80.283 -0
80.286 -1
80.288 -1
80.291 -1
80.293 -1
80.296 -1
80.298 -1
80.301 -1
80.303 -1
80.306 -1
80.308 -2
80.311 -1
80.313 -1
80.316 -1
80.318 -1
80.321 -1
80.323 -1
80.326 -1
80.328 -0
80.331 -0
80.333 0
80.336 1
80.339 1
80.341 1
80.344 2
80.346 2
80.349 2
80.351 3
80.354 3
80.356 2
80.359 2
80.361 2
80.364 2
80.366 2
80.369 2
80.371 3
80.374 3
80.376 3
80.379 3
80.381 3
80.384 3
80.386 3
80.389 3
80.391 3
80.394 2
80.397 2
80.399 2
80.402 2
80.404 2
80.407 2
80.409 3
80.412 3
80.414 2
80.417 2
80.419 2
80.422 2
80.424 2
80.427 3
80.429 2
80.432 2
80.434 2
80.437 2
80.439 2
80.442 3
80.444 2
80.447 2
80.449 2
80.452 2
80.455 3
80.457 3
80.460 2
80.462 3
80.465 3
80.467 2
80.470 2
80.472 2
80.475 2
80.477 2
80.480 2
80.482 2
80.485 2
80.487 2
80.490 2
80.492 2
80.495 2
80.497 2
80.500 2
80.502 2
80.505 2
80.507 2
80.510 3
80.513 3
80.515 3
80.518 3
80.520 3
80.523 3
80.525 3
80.528 3
80.530 3
80.533 4
80.535 3
80.538 4
80.540 4
80.543 3
80.545 3
80.548 3
80.550 3
80.553 3
80.555 4
80.558 3
80.560 4
80.563 4
80.566 4
80.568 4
80.571 4
80.573 4
80.576 5
80.578 5
80.581 4
80.583 4
80.586 4
80.588 4
80.591 3
80.593 3
80.596 3
80.598 3
80.601 3
80.603 3
80.606 3
80.608 3
80.611 3
80.613 4
80.616 3
80.619 3
80.621 3
80.624 3
80.626 3
80.629 3
80.631 3
80.634 3
80.636 3
80.639 3
80.641 3
80.644 3
80.646 3
80.649 3
80.651 3
80.654 3
80.656 3
80.659 3
80.661 3
80.664 2
80.666 3
80.669 3
80.672 2
80.674 2
80.677 3
80.679 3
80.682 2
80.684 2
80.687 2
80.689 2
80.692 2
80.694 1
80.697 1
80.699 1
80.702 0
80.704 1
80.707 1
80.709 0
80.712 0
80.714 -1
80.717 -0
80.719 0
80.722 0
80.725 0
80.727 0
80.730 1
80.732 0
80.735 1
80.737 1
80.740 1
80.742 1
80.745 2
80.747 1
80.750 2
80.752 2
80.755 2
80.757 3
80.760 2
80.762 2
80.765 3
80.767 3
80.770 3
80.772 3
80.775 3
80.778 3
80.780 3
80.783 4
80.785 4
80.788 4
80.790 4
80.793 3
80.795 3
80.798 3
80.800 2
80.803 2
80.805 2
80.808 1
80.810 1
80.813 2
80.815 2
80.818 2
80.820 2
80.823 2
80.826 1
80.828 1
80.831 1
80.833 2
80.836 2
80.838 1
80.841 2
80.843 2
80.846 1
80.848 1
80.851 2
80.853 1
80.856 1
80.858 1
80.861 1
80.863 1
80.866 2
80.868 1
80.871 1
80.874 1
80.876 0
80.879 1
80.881 1
80.884 1
80.886 1
80.889 1
80.891 1
80.894 1
80.896 1
80.899 1
80.901 1
80.904 0
80.906 1
80.909 1
80.911 1
80.914 1
80.916 1
80.919 1
80.922 2
80.924 3
80.927 3
80.929 3
80.932 3
80.934 3
80.937 2
80.939 2
80.942 1
80.944 1
80.947 1
80.949 1
80.952 2
80.954 2
80.957 2
80.959 2
80.962 2
80.964 2
80.967 2
80.970 2
80.972 2
80.975 2
80.977 2
80.980 1
80.982 1
80.985 1
80.987 0
80.990 -0
80.992 0
80.995 0
80.997 0
81.000 1
81.002 0
81.005 -0
81.007 -0
81.010 -0
81.012 -0
81.015 0
81.018 -0
81.020 -0
81.023 0
81.025 -0
81.028 0
81.030 0
81.033 0
81.035 0
81.038 -0
81.040 -0
81.043 -0
81.045 -1
81.048 -1
81.050 -1
81.053 -1
81.055 -1
81.058 -1
81.061 -1
81.063 -0
81.066 -0
81.068 -0
81.071 -0
81.073 -0
81.076 0
81.078 -0
81.081 -0
81.083 -0
81.086 -1
81.088 -1
81.091 -1
81.093 -1
81.096 -1
81.098 -1
81.101 -1
81.103 -1
81.106 -0
81.109 -0
81.111 -1
81.114 -1
81.116 -0
81.119 -1
81.121 -1
81.124 -1
81.126 -0
81.129 0
81.131 0
81.134 0
81.136 1
81.139 1
81.141 1
81.144 1
81.146 1
81.149 1
81.152 1
81.154 1
81.157 2
81.159 2
81.162 2
81.164 2
81.167 3
81.169 3
81.172 2
81.174 2
81.177 3
81.179 3
81.182 4
81.184 4
81.187 4
81.189 4
81.192 4
81.195 4
81.197 4
81.200 4
81.202 4
81.205 4
81.207 4
81.210 4
81.212 4
81.215 3
81.217 2
81.220 3
81.222 3
81.225 3
81.227 2
81.230 1
81.232 1
81.235 2
81.238 2
81.240 2
81.243 2
81.245 2
81.248 1
81.250 2
81.253 2
81.255 1
81.258 1
81.260 1
81.263 1
81.265 1
81.268 1
81.270 1
81.273 1
81.275 1
81.278 1
81.281 1
81.283 1
81.286 0
81.288 1
81.291 1
81.293 2
81.296 2
81.298 2
81.301 1
81.303 1
81.306 1
81.308 0
81.311 0
81.313 0
81.316 0
81.318 -0
81.321 0
81.324 -0
81.326 -0
81.329 -0
81.331 -1
81.334 -1
81.336 -1
81.339 -1
81.341 -2
81.344 -2
81.346 -3
81.349 -2
81.351 -1
81.354 -2
81.356 -1
81.359 -1
81.361 -1
81.364 -1
81.367 -0
81.369 0
81.372 0
81.374 0
81.377 0
81.379 0
81.382 1
81.384 1
81.387 1
81.389 2
81.392 1
81.394 1
81.397 2
81.399 1
81.402 1
81.405 2
81.407 2
81.410 2
81.412 1
81.415 1
81.417 2
81.420 2
81.422 2
81.425 2
81.427 3
81.430 3
81.432 3
81.435 3
81.437 3
81.440 3
81.442 3
81.445 3
81.448 3
81.450 2
81.453 2
81.455 3
81.458 3
81.460 3
81.463 3
81.465 4
81.468 4
81.470 5
81.473 5
81.475 5
81.478 5
81.480 4
81.483 4
81.486 5
81.488 4
81.491 3
81.493 3
81.496 3
81.498 2
81.501 2
81.503 2
81.506 2
81.508 2
81.511 2
81.513 2
81.516 2
81.518 2
81.521 1
81.523 2
81.526 2
81.529 1
81.531 2
81.534 2
81.536 2
81.539 2
81.541 2
81.544 2
81.546 2
81.549 2
81.551 2
81.554 3
81.556 3
81.559 3
81.561 4
81.564 4
81.567 4
81.569 4
81.572 5
81.574 5
81.577 5
81.579 5
81.582 5
81.584 5
81.587 4
81.589 3
81.592 3
81.594 3
81.597 3
81.599 3
81.602 3
81.605 2
81.607 1
81.610 1
81.612 1
81.615 1
81.617 1
81.620 0
81.622 0
81.625 0
81.627 0
81.630 0
81.632 0
81.635 -0
81.637 -0
81.640 -0
81.643 -1
81.645 -1
81.648 -0
81.650 -0
81.653 0
81.655 1
81.658 0
81.660 1
81.663 1
81.665 1
81.668 2
81.670 2
81.673 2
81.675 2
81.678 3
81.681 2
81.683 2
81.686 3
81.688 3
81.691 3
81.693 3
81.696 2
81.698 2
81.701 2
81.703 2
81.706 3
81.708 3
81.711 2
81.713 2
81.716 2
81.719 2
81.721 2
81.724 1
81.726 1
81.729 1
81.731 1
81.734 0
81.736 0
81.739 1
81.741 0
81.744 1
81.746 1
81.749 1
81.751 1
81.754 1
81.757 1
81.759 1
81.762 2
81.764 2
81.767 2
81.769 2
81.772 2
81.774 2
81.777 2
81.779 2
81.782 3
81.784 3
81.787 3
81.789 3
81.792 3
81.795 3
81.797 3
81.800 3
81.802 2
81.805 3
81.807 2
81.810 2
81.812 2
81.815 2
81.817 2
81.820 2
81.822 2
81.825 2
81.827 2
81.830 2
81.833 2
81.835 2
81.838 2
81.840 1
81.843 2
81.845 2
81.848 2
81.850 2
81.853 2
81.855 3
81.858 3
81.860 3
81.863 3
81.866 3
81.868 3
81.871 3
81.873 3
81.876 3
81.878 3
81.881 4
81.883 4
81.886 4
81.888 4
81.891 4
81.893 4
81.896 4
81.898 4
81.901 4
81.904 4
81.906 4
81.909 3
81.911 2
81.914 3
81.916 2
81.919 3
81.921 3
81.924 3
81.926 3
81.929 3
81.931 3
81.934 3
81.936 3
81.939 3
81.942 3
81.944 3
81.947 2
81.949 2
81.952 2
81.954 1
81.957 2
81.959 2
81.962 2
81.964 2
81.967 2
81.969 2
81.972 1
81.975 1
81.977 1
81.980 1
81.982 1
81.985 2
81.987 2
81.990 3
81.992 2
81.995 3
81.997 3
82.000 3
82.002 3
82.005 3
82.008 3
82.010 3
82.013 3
82.015 2
82.018 2
82.020 2
82.023 2
82.025 2
82.028 3
82.030 3
82.033 4
82.035 4
82.038 3
82.040 3
82.043 4
82.046 3
82.048 3
82.051 3
82.053 3
82.056 3
82.058 3
82.061 3
82.063 3
82.066 3
82.068 4
82.071 4
82.073 4
82.076 3
82.079 3
82.081 3
82.084 2
82.086 3
82.089 3
82.091 2
82.094 3
82.096 3
82.099 3
82.101 2
82.104 2
82.106 2
82.109 2
82.112 2
82.114 1
82.117 1
82.119 1
82.122 0
82.124 -0
82.127 -1
82.129 -1
82.132 -0
82.134 -0
82.137 -0
82.139 -0
82.142 -0
82.144 -0
82.147 -0
82.150 0
82.152 -0
82.155 0
82.157 1
82.160 1
82.162 1
82.165 2
82.167 3
82.170 3
82.172 3
82.175 3
82.177 4
82.180 4
82.183 4
82.185 4
82.188 4
82.190 3
82.193 3
82.195 3
82.198 3
82.200 3
82.203 3
82.205 2
82.208 2
82.210 3
82.213 2
82.216 2
82.218 2
82.221 2
82.223 2
82.226 2
82.228 1
82.231 1
82.233 1
82.236 1
82.238 1
82.241 1
82.243 0
82.246 1
82.249 1
82.251 1
82.254 1
82.256 1
82.259 1
82.261 1
82.264 1
82.266 1
82.269 1
82.271 1
82.274 2
82.276 2
82.279 2
82.282 2
82.284 3
82.287 3
82.289 3
82.292 3
82.294 3
82.297 3
82.299 3
82.302 3
82.304 2
82.307 2
82.309 2
82.312 2
82.315 2
82.317 2
82.320 2
82.322 2
82.325 3
82.327 3
82.330 3
82.332 3
82.335 3
82.337 2
82.340 2
82.342 1
82.345 1
82.348 1
82.350 0
82.353 0
82.355 0
82.358 -0
82.360 -0
82.363 -0
82.365 -0
82.368 -0
82.370 -1
82.373 -1
82.376 -1
82.378 -1
82.381 -1
82.383 -0
82.386 -0
82.388 -0
82.391 0
82.393 0
82.396 0
82.398 0
82.401 1
82.403 0
82.406 0
82.409 -0
82.411 -1
82.414 -1
82.416 -0
82.419 -1
82.421 -1
82.424 -0
82.426 -0
82.429 0
82.431 0
82.434 0
82.436 0
82.439 1
82.442 1
82.444 1
82.447 1
82.449 1
82.452 0
82.454 -0
82.457 -0
82.459 -0
82.462 -0
82.464 -1
82.467 -0
82.469 -1
82.472 -1
82.475 -1
82.477 -1
82.480 -1
82.482 -1
82.485 -1
82.487 -1
82.490 -1
82.492 -1
82.495 -1
82.497 -1
82.500 0
82.503 -0
82.505 0
82.508 1
82.510 1
82.513 0
82.515 1
82.518 0
82.520 0
82.523 0
82.525 0
82.528 0
82.530 1
82.533 1
82.536 1
82.538 1
82.541 2
82.543 3
82.546 3
82.548 2
82.551 3
82.553 3
82.556 3
82.558 3
82.561 4
82.564 3
82.566 2
82.569 3
82.571 2
82.574 2
82.576 2
82.579 2
82.581 2
82.584 2
82.586 1
82.589 1
82.591 1
82.594 1
82.597 1
82.599 2
82.602 2
82.604 1
82.607 1
82.609 1
82.612 1
82.614 2
82.617 2
82.619 1
82.622 1
82.625 1
82.627 1
82.630 0
82.632 1
82.635 1
82.637 1
82.640 0
82.642 1
82.645 1
82.647 1
82.650 1
82.652 0
82.655 1
82.658 1
82.660 2
82.663 1
82.665 1
82.668 1
82.670 1
82.673 0
82.675 1
82.678 -0
82.680 0
82.683 1
82.686 1
82.688 1
82.691 1
82.693 1
82.696 2
82.698 3
82.701 3
82.703 2
82.706 3
82.708 3
82.711 3
82.713 3
82.716 3
82.719 3
82.721 3
82.724 3
82.726 3
82.729 3
82.731 3
82.734 3
82.736 3
82.739 2
82.741 2
82.744 2
82.747 1
82.749 2
82.752 3
82.754 3
82.757 3
82.759 3
82.762 2
82.764 2
82.767 2
82.769 2
82.772 2
82.775 2
82.777 1
82.780 1
82.782 1
82.785 0
82.787 1
82.790 1
82.792 1
82.795 1
82.797 2
82.800 2
82.803 2
82.805 3
82.808 3
82.810 3
82.813 3
82.815 2
82.818 2
82.820 2
82.823 2
82.825 2
82.828 2
82.830 2
82.833 3
82.836 3
82.838 3
82.841 2
82.843 2
82.846 3
82.848 3
82.851 3
82.853 3
82.856 3
82.858 3
82.861 3
82.864 4
82.866 5
82.869 5
82.871 4
82.874 4
82.876 4
82.879 4
82.881 4
82.884 4
82.886 4
82.889 4
82.892 3
82.894 4
82.897 4
82.899 4
82.902 4
82.904 5
82.907 4
82.909 5
82.912 4
82.914 4
82.917 4
82.920 4
82.922 3
82.925 3
82.927 3
82.930 2
82.932 2
82.935 2
82.937 1
82.940 1
82.942 1
82.945 2
82.948 1
82.950 2
82.953 1
82.955 1
82.958 2
82.960 1
82.963 2
82.965 2
82.968 2
82.970 2
82.973 2
82.976 2
82.978 2
82.981 2
82.983 1
82.986 1
82.988 1
82.991 1
82.993 1
82.996 1
82.998 1
83.001 1
83.004 0
83.006 -0
83.009 1
83.011 1
83.014 1
83.016 1
83.019 1
83.021 0
83.024 0
83.026 1
83.029 0
83.032 -0
83.034 -0
83.037 -1
83.039 -0
83.042 -0
83.044 -1
83.047 -1
83.049 -0
83.052 -1
83.054 -1
83.057 0
83.060 1
83.062 1
83.065 0
83.067 0
83.070 0
83.072 1
83.075 0
83.077 0
83.080 -0
83.082 -0
83.085 0
83.088 -1
83.090 -0
83.093 0
83.095 0
83.098 -0
83.100 -0
83.103 0
83.105 -0
83.108 0
83.110 -0
83.113 0
83.116 0
83.118 -0
83.121 -0
83.123 -0
83.126 0
83.128 1
83.131 1
83.133 0
83.136 -0
83.138 -0
83.141 0
83.144 -0
83.146 -0
83.149 -0
83.151 -0
83.154 -0
83.156 1
83.159 0
83.161 0
83.164 1
83.166 0
83.169 1
83.172 0
83.174 0
83.177 0
83.179 -0
83.182 -1
83.184 -0
83.187 -1
83.189 -1
83.192 -1
83.194 0
83.197 -0
83.200 1
83.202 1
83.205 1
83.207 2
83.210 2
83.212 2
83.215 2
83.217 2
83.220 3
83.222 3
83.225 4
83.228 4
83.230 4
83.233 4
83.235 4
83.238 4
83.240 4
83.243 5
83.245 5
83.248 5
83.251 4
83.253 5
83.256 5
83.258 5
83.261 5
83.263 5
83.266 6
83.268 6
83.271 6
83.273 5
83.276 5
83.279 5
83.281 5
83.284 5
83.286 5
83.289 5
83.291 5
83.294 5
83.296 5
83.299 5
83.301 5
83.304 5
83.307 5
83.309 6
83.312 5
83.314 5
83.317 6
83.319 6
83.322 6
83.324 6
83.327 6
83.330 6
83.332 6
83.335 6
83.337 6
83.340 6
83.342 6
83.345 5
83.347 5
83.350 4
83.352 4
83.355 4
83.358 3
83.360 4
83.363 4
83.365 3
83.368 4
83.370 4
83.373 3
83.375 3
83.378 3
83.380 3
83.383 4
83.386 3
83.388 3
83.391 3
83.393 3
83.396 3
83.398 3
83.401 2
83.403 1
83.406 2
83.409 2
83.411 1
83.414 1
83.416 1
83.419 1
83.421 1
83.424 1
83.426 1
83.429 1
83.431 1
83.434 2
83.437 2
83.439 2
83.442 1
83.444 1
83.447 0
83.449 -0
83.452 0
83.454 0
83.457 -0
83.459 -0
83.462 -0
83.465 -0
83.467 -0
83.470 -0
83.472 -0
83.475 0
83.477 1
83.480 0
83.482 1
83.485 1
83.488 1
83.490 1
83.493 2
83.495 2
83.498 3
83.500 3
83.503 3
83.505 4
83.508 4
83.510 3
83.513 3
83.516 3
83.518 3
83.521 4
83.523 4
83.526 4
83.528 4
83.531 4
83.533 4
83.536 4
83.539 4
83.541 4
83.544 5
83.546 5
83.549 4
83.551 5
83.554 5
83.556 4
83.559 4
83.561 4
83.564 4
83.567 4
83.569 4
83.572 4
83.574 4
83.577 4
83.579 3
83.582 3
83.584 3
83.587 3
83.590 2
83.592 3
83.595 3
83.597 3
83.600 3
83.602 3
83.605 3
83.607 3
83.610 3
83.613 3
83.615 2
83.618 2
83.620 2
83.623 2
83.625 2
83.628 2
83.630 2
83.633 1
83.635 1
83.638 2
83.641 1
83.643 0
83.646 -0
83.648 -0
83.651 -0
83.653 -0
83.656 -1
83.658 -1
83.661 -1
83.664 -0
83.666 -0
83.669 -0
83.671 -1
83.674 -1
83.676 -1
83.679 -2
83.681 -1
83.684 -1
83.686 -2
83.689 -1
83.692 -2
83.694 -2
83.697 -2
83.699 -1
83.702 -2
83.704 -2
83.707 -1
83.709 -1
83.712 -1
83.715 -1
83.717 -1
83.720 -1
83.722 -0
83.725 0
83.727 0
83.730 1
83.732 1
83.735 2
83.738 2
83.740 2
83.743 2
83.745 3
83.748 3
83.750 3
83.753 3
83.755 3
83.758 4
83.760 4
83.763 4
83.766 5
83.768 5
83.771 4
83.773 5
83.776 5
83.778 4
83.781 5
83.783 4
83.786 4
83.789 4
83.791 4
83.794 4
83.796 4
83.799 4
83.801 4
83.804 4
83.806 4
83.809 4
83.812 4
83.814 3
83.817 3
83.819 2
83.822 2
83.824 2
83.827 2
83.829 2
83.832 3
83.835 3
83.837 3
83.840 3
83.842 3
83.845 3
83.847 3
83.850 2
83.852 2
83.855 1
83.857 1
83.860 1
83.863 2
83.865 2
83.868 2
83.870 2
83.873 2
83.875 3
83.878 2
83.880 2
83.883 2
83.886 2
83.888 2
83.891 2
83.893 1
83.896 1
83.898 1
83.901 0
83.903 1
83.906 0
83.909 -0
83.911 1
83.914 1
83.916 1
83.919 1
83.921 1
83.924 1
83.926 2
83.929 2
83.932 1
83.934 2
83.937 2
83.939 2
83.942 3
83.944 3
83.947 3
83.949 3
83.952 4
83.955 3
83.957 3
83.960 3
83.962 2
83.965 3
83.967 2
83.970 2
83.972 2
83.975 3
83.978 3
83.980 3
83.983 3
83.985 3
83.988 2
83.990 2
83.993 2
83.995 2
83.998 2
84.000 1
84.003 2
84.006 1
84.008 0
84.011 1
84.013 1
84.016 0
84.018 1
84.021 1
84.023 1
84.026 2
84.029 2
84.031 2
84.034 2
84.036 1
84.039 1
84.041 2
84.044 2
84.046 1
84.049 1
84.052 2
84.054 2
84.057 2
84.059 2
84.062 2
84.064 2
84.067 2
84.069 2
84.072 2
84.075 1
84.077 1
84.080 1
84.082 1
84.085 1
84.087 1
84.090 1
84.092 1
84.095 1
84.098 1
84.100 1
84.103 1
84.105 1
84.108 1
84.110 1
84.113 2
84.115 1
84.118 2
84.121 2
84.123 2
84.126 2
84.128 2
84.131 2
84.133 3
84.136 3
84.138 2
84.141 2
84.144 2
84.146 2
84.149 2
84.151 2
84.154 2
84.156 2
84.159 3
84.161 2
84.164 2
84.167 3
84.169 3
84.172 3
84.174 2
84.177 1
84.179 1
84.182 1
84.184 1
84.187 0
84.190 0
84.192 -0
84.195 0
84.197 -0
84.200 -0
84.202 -0
84.205 -1
84.207 -1
84.210 -1
84.213 -1
84.215 -1
84.218 -0
84.220 -0
84.223 -1
84.225 -0
84.228 -0
84.230 1
84.233 -0
84.236 0
84.238 -0
84.241 -0
84.243 -0
84.246 -0
84.248 -0
84.251 0
84.253 0
84.256 0
84.259 1
84.261 2
84.264 2
84.266 2
84.269 2
84.271 2
84.274 2
84.276 2
84.279 2
84.282 2
84.284 2
84.287 2
84.289 1
84.292 1
84.294 2
84.297 2
84.300 2
84.302 2
84.305 2
84.307 2
84.310 2
84.312 2
84.315 2
84.317 3
84.320 2
84.323 1
84.325 3
84.328 3
84.330 3
84.333 3
84.335 4
84.338 3
84.340 3
84.343 3
84.346 2
84.348 2
84.351 2
84.353 2
84.356 2
84.358 3
84.361 2
84.363 2
84.366 3
84.369 3
84.371 2
84.374 3
84.376 3
84.379 3
84.381 3
84.384 3
84.386 2
84.389 2
84.392 3
84.394 3
84.397 3
84.399 3
84.402 2
84.404 2
84.407 2
84.409 3
84.412 3
84.415 3
84.417 3
84.420 3
84.422 3
84.425 3
84.427 3
84.430 3
84.432 4
84.435 4
84.438 3
84.440 3
84.443 3
84.445 3
84.448 3
84.450 2
84.453 3
84.456 2
84.458 2
84.461 3
84.463 3
84.466 4
84.468 4
84.471 4
84.473 4
84.476 3
84.479 3
84.481 3
84.484 3
84.486 2
84.489 3
84.491 2
84.494 2
84.496 2
84.499 2
84.502 2
84.504 1
84.507 1
84.509 0
84.512 0
84.514 -0
84.517 -0
84.519 -1
84.522 -1
84.525 -1
84.527 -1
84.530 -1
84.532 -1
84.535 -0
84.537 -0
84.540 0
84.543 0
84.545 0
84.548 0
84.550 -0
84.553 -0
84.555 0
84.558 0
84.560 -0
84.563 1
84.566 1
84.568 1
84.571 2
84.573 2
84.576 2
84.578 2
84.581 2
84.583 2
84.586 2
84.589 2
84.591 3
84.594 3
84.596 3
84.599 3
84.601 2
84.604 3
84.607 2
84.609 2
84.612 2
84.614 1
84.617 1
84.619 0
84.622 -0
84.624 -0
84.627 -0
84.630 -1
84.632 -1
84.635 -0
84.637 -1
84.640 -0
84.642 -0
84.645 0
84.647 1
84.650 1
84.653 1
84.655 1
84.658 1
84.660 0
84.663 1
84.665 0
84.668 0
84.671 1
84.673 1
84.676 1
84.678 2
84.681 2
84.683 2
84.686 2
84.688 3
84.691 2
84.694 2
84.696 2
84.699 1
84.701 2
84.704 1
84.706 1
84.709 2
84.711 2
84.714 1
84.717 1
84.719 1
84.722 2
84.724 1
84.727 1
84.729 0
84.732 0
84.735 0
84.737 0
84.740 1
84.742 1
84.745 0
84.747 0
84.750 1
84.752 1
84.755 1
84.758 1
84.760 1
84.763 2
84.765 2
84.768 2
84.770 2
84.773 2
84.776 2
84.778 1
84.781 1
84.783 1
84.786 1
84.788 2
84.791 1
84.793 1
84.796 1
84.799 0
84.801 1
84.804 1
84.806 -0
84.809 -1
84.811 -1
84.814 -0
84.816 0
84.819 1
84.822 1
84.824 1
84.827 2
84.829 2
84.832 2
84.834 2
84.837 2
84.840 2
84.842 2
84.845 2
84.847 2
84.850 3
84.852 2
84.855 2
84.857 2
84.860 1
84.863 2
84.865 1
84.868 1
84.870 1
84.873 1
84.875 1
84.878 1
84.881 1
84.883 1
84.886 2
84.888 1
84.891 0
84.893 0
84.896 -0
84.898 -0
84.901 -1
84.904 -0
84.906 -1
84.909 -1
84.911 -0
84.914 -1
84.916 -1
84.919 -0
84.922 -1
84.924 -0
84.927 0
84.929 0
84.932 1
84.934 1
84.937 1
84.939 2
84.942 2
84.945 1
84.947 2
84.950 2
84.952 2
84.955 2
84.957 2
84.960 1
84.963 1
84.965 1
84.968 -0
84.970 -0
84.973 -0
84.975 -1
84.978 -1
84.980 -1
84.983 -1
84.986 -1
84.988 -0
84.991 -0
84.993 0
84.996 0
84.998 0
85.001 1
85.004 1
85.006 1
85.009 1
85.011 2
85.014 2
85.016 2
85.019 2
85.021 2
85.024 2
85.027 2
85.029 2
85.032 2
85.034 3
85.037 3
85.039 3
85.042 4
85.045 4
85.047 4
85.050 4
85.052 4
85.055 4
85.057 5
85.060 5
85.063 5
85.065 6
85.068 5
85.070 5
85.073 5
85.075 4
85.078 4
85.080 4
85.083 3
85.086 4
85.088 3
85.091 3
85.093 3
85.096 3
85.098 3
85.101 3
85.104 3
85.106 2
85.109 2
85.111 2
85.114 1
85.116 2
85.119 2
85.121 2
85.124 1
85.127 2
85.129 1
85.132 1
85.134 2
85.137 1
85.139 1
85.142 1
85.145 1
85.147 1
85.150 0
85.152 0
85.155 1
85.157 1
85.160 1
85.163 1
85.165 1
85.168 0
85.170 1
85.173 1
85.175 1
85.178 1
85.180 1
85.183 1
85.186 1
85.188 1
85.191 0
85.193 0
85.196 0
85.198 0
85.201 0
85.204 1
85.206 0
85.209 0
85.211 1
85.214 0
85.216 1
85.219 1
85.222 0
85.224 1
85.227 1
85.229 1
85.232 1
85.234 2
85.237 1
85.239 2
85.242 2
85.245 2
85.247 2
85.250 3
85.252 2
85.255 2
85.257 2
85.260 2
85.263 2
85.265 2
85.268 1
85.270 2
85.273 2
85.275 1
85.278 2
85.281 2
85.283 1
85.286 1
85.288 1
85.291 1
85.293 0
85.296 0
85.298 -0
85.301 -1
85.304 -1
85.306 -1
85.309 -1
85.311 -1
85.314 -0
85.316 0
85.319 0
85.322 -0
85.324 -0
85.327 -0
85.329 -0
85.332 -1
85.334 -1
85.337 -2
85.340 -2
85.342 -2
85.345 -2
85.347 -2
85.350 -1
85.352 -1
85.355 -1
85.358 -0
85.360 -0
85.363 1
85.365 0
85.368 1
85.370 1
85.373 1
85.375 1
85.378 2
85.381 1
85.383 1
85.386 1
85.388 1
85.391 1
85.393 1
85.396 2
85.399 2
85.401 2
85.404 2
85.406 2
85.409 2
85.411 1
85.414 1
85.417 1
85.419 1
85.422 1
85.424 2
85.427 2
85.429 2
85.432 2
85.435 2
85.437 1
85.440 1
85.442 0
85.445 0
85.447 0
85.450 0
85.452 -0
85.455 -0
85.458 1
85.460 1
85.463 1
85.465 0
85.468 1
85.470 2
85.473 2
85.476 2
85.478 2
85.481 2
85.483 1
85.486 2
85.488 2
85.491 1
85.494 1
85.496 1
85.499 1
85.501 1
85.504 1
85.506 1
85.509 1
85.512 1
85.514 1
85.517 1
85.519 1
85.522 1
85.524 1
85.527 1
85.530 1
85.532 1
85.535 1
85.537 1
85.540 3
85.542 3
85.545 2
85.547 2
85.550 2
85.553 2
85.555 2
85.558 2
85.560 2
85.563 2
85.565 2
85.568 1
85.571 2
85.573 2
85.576 2
85.578 2
85.581 2
85.583 2
85.586 3
85.589 3
85.591 3
85.594 3
85.596 2
85.599 2
85.601 3
85.604 3
85.607 2
85.609 2
85.612 2
85.614 2
85.617 2
85.619 1
85.622 1
85.625 1
85.627 1
85.630 1
85.632 2
85.635 2
85.637 3
85.640 2
85.643 3
85.645 3
85.648 3
85.650 4
85.653 4
85.655 3
85.658 4
85.661 3
85.663 3
85.666 3
85.668 3
85.671 2
85.673 2
85.676 2
85.678 2
85.681 2
85.684 2
85.686 2
85.689 3
85.691 2
85.694 3
85.696 3
85.699 2
85.702 3
85.704 3
85.707 2
85.709 2
85.712 2
85.714 2
85.717 3
85.720 3
85.722 2
85.725 2
85.727 2
85.730 2
85.732 2
85.735 2
85.738 3
85.740 3
85.743 3
85.745 3
85.748 3
85.750 3
85.753 3
85.756 3
85.758 3
85.761 3
85.763 3
85.766 3
85.768 2
85.771 2
85.774 2
85.776 2
85.779 2
85.781 2
85.784 1
85.786 1
85.789 1
85.792 1
85.794 1
85.797 0
85.799 -0
85.802 0
85.804 0
85.807 -0
85.810 -0
85.812 -0
85.815 -0
85.817 -0
85.820 -0
85.822 -1
85.825 -1
85.828 -0
85.830 -0
85.833 1
85.835 1
85.838 1
85.840 1
85.843 2
85.846 1
85.848 2
85.851 2
85.853 2
85.856 2
85.858 1
85.861 1
85.864 2
85.866 2
85.869 2
85.871 2
85.874 3
85.876 3
85.879 3
85.882 3
85.884 3
85.887 3
85.889 4
85.892 3
85.894 4
85.897 3
85.900 3
85.902 3
85.905 3
85.907 2
85.910 2
85.912 2
85.915 2
85.918 1
85.920 2
85.923 1
85.925 1
85.928 1
85.930 0
85.933 0
85.936 1
85.938 0
85.941 1
85.943 1
85.946 2
85.948 2
85.951 3
85.954 2
85.956 2
85.959 2
85.961 1
85.964 1
85.966 2
85.969 1
85.972 1
85.974 2
85.977 1
85.979 2
85.982 3
85.984 2
85.987 3
85.990 3
85.992 4
85.995 4
85.997 4
86.000 4
86.002 3
86.005 3
86.008 3
86.010 3
86.013 3
86.015 2
86.018 3
86.020 3
86.023 2
86.026 2
86.028 2
86.031 2
86.033 2
86.036 2
86.038 2
86.041 2
86.044 3
86.046 2
86.049 2
86.051 2
86.054 2
86.056 2
86.059 2
86.062 2
86.064 2
86.067 2
86.069 1
86.072 1
86.074 1
86.077 1
86.080 1
86.082 1
86.085 1
86.087 1
86.090 2
86.092 1
86.095 1
86.098 2
86.100 2
86.103 1
86.105 2
86.108 2
86.110 2
86.113 2
86.116 1
86.118 1
86.121 1
86.123 2
86.126 2
86.128 2
86.131 2
86.134 2
86.136 2
86.139 1
86.141 2
86.144 2
86.146 1
86.149 2
86.152 2
86.154 1
86.157 2
86.159 1
86.162 0
86.165 0
86.167 1
86.170 0
86.172 0
86.175 0
86.177 0
86.180 1
86.183 2
86.185 1
86.188 2
86.190 2
86.193 2
86.195 2
86.198 3
86.201 2
86.203 2
86.206 2
86.208 2
86.211 3
86.213 3
86.216 3
86.219 3
86.221 4
86.224 4
86.226 4
86.229 4
86.231 4
86.234 4
86.237 4
86.239 5
86.242 4
86.244 4
86.247 4
86.249 4
86.252 4
86.255 3
86.257 3
86.260 3
86.262 3
86.265 3
86.267 3
86.270 2
86.273 2
86.275 2
86.278 1
86.280 2
86.283 3
86.286 3
86.288 3
86.291 3
86.293 3
86.296 3
86.298 3
86.301 3
86.304 3
86.306 2
86.309 2
86.311 2
86.314 2
86.316 2
86.319 1
86.322 2
86.324 1
86.327 1
86.329 1
86.332 0
86.334 0
86.337 1
86.340 1
86.342 1
86.345 2
86.347 1
86.350 1
86.352 2
86.355 1
86.358 2
86.360 1
86.363 1
86.365 1
86.368 1
86.370 1
86.373 1
86.376 1
86.378 0
86.381 0
86.383 0
86.386 0
86.389 1
86.391 1
86.394 0
86.396 1
86.399 1
86.401 2
86.404 2
86.407 1
86.409 1
86.412 2
86.414 2
86.417 1
86.419 1
86.422 1
86.425 1
86.427 1
86.430 1
86.432 1
86.435 1
86.437 1
86.440 1
86.443 0
86.445 0
86.448 0
86.450 1
86.453 1
86.455 1
86.458 2
86.461 1
86.463 1
86.466 1
86.468 2
86.471 3
86.474 2
86.476 2
86.479 1
86.481 2
86.484 2
86.486 2
86.489 1
86.492 1
86.494 1
86.497 1
86.499 0
86.502 0
86.504 1
86.507 1
86.510 -0
86.512 -0
86.515 -0
86.517 -1
86.520 -1
86.522 -1
86.525 -2
86.528 -1
86.530 -1
86.533 -1
86.535 -1
86.538 -0
86.541 -1
86.543 -1
86.546 -1
86.548 -1
86.551 -1
86.553 -1
86.556 -2
86.559 -2
86.561 -1
86.564 -1
86.566 -1
86.569 -0
86.571 -0
86.574 0
86.577 1
86.579 1
86.582 1
86.584 1
86.587 1
86.589 1
86.592 1
86.595 1
86.597 1
86.600 2
86.602 1
86.605 2
86.608 2
86.610 1
86.613 1
86.615 1
86.618 1
86.620 1
86.623 2
86.626 1
86.628 2
86.631 2
86.633 2
86.636 2
86.638 2
86.641 2
86.644 2
86.646 2
86.649 2
86.651 2
86.654 2
86.657 2
86.659 1
86.662 1
86.664 1
86.667 1
86.669 1
86.672 1
86.675 1
86.677 1
86.680 1
86.682 1
86.685 1
86.687 1
86.690 1
86.693 2
86.695 1
86.698 1
86.700 1
86.703 0
86.705 -0
86.708 -0
86.711 -1
86.713 -0
86.716 0
86.718 -0
86.721 -0
86.724 0
86.726 -1
86.729 -0
86.731 0
86.734 1
86.736 2
86.739 2
86.742 1
86.744 2
86.747 2
86.749 2
86.752 2
86.754 2
86.757 2
86.760 2
86.762 3
86.765 3
86.767 3
86.770 3
86.773 3
86.775 3
86.778 3
86.780 3
86.783 3
86.785 4
86.788 4
86.791 4
86.793 5
86.796 5
86.798 5
86.801 6
86.803 5
86.806 5
86.809 5
86.811 5
86.814 5
86.816 4
86.819 3
86.822 3
86.824 4
86.827 3
86.829 4
86.832 4
86.834 3
86.837 3
86.840 3
86.842 3
86.845 3
86.847 3
86.850 3
86.853 2
86.855 3
86.858 3
86.860 3
86.863 3
86.865 3
86.868 3
86.871 2
86.873 2
86.876 2
86.878 2
86.881 1
86.883 1
86.886 1
86.889 1
86.891 2
86.894 2
86.896 2
86.899 2
86.902 2
86.904 2
86.907 2
86.909 2
86.912 1
86.914 2
86.917 2
86.920 2
86.922 2
86.925 2
86.927 2
86.930 3
86.932 3
86.935 2
86.938 2
86.940 3
86.943 2
86.945 3
86.948 3
86.951 3
86.953 3
86.956 4
86.958 4
86.961 4
86.963 4
86.966 5
86.969 5
86.971 5
86.974 6
86.976 5
86.979 5
86.982 5
86.984 5
86.987 5
86.989 5
86.992 5
86.994 5
86.997 4
87.000 5
87.002 5
87.005 4
87.007 5
87.010 4
87.013 4
87.015 4
87.018 4
87.020 4
87.023 4
87.025 4
87.028 3
87.031 4
87.033 4
87.036 4
87.038 4
87.041 3
87.043 2
87.046 2
87.049 2
87.051 1
87.054 2
87.056 1
87.059 1
87.062 1
87.064 2
87.067 2
87.069 2
87.072 3
87.074 3
87.077 3
87.080 3
87.082 3
87.085 3
87.087 3
87.090 2
87.093 3
87.095 3
87.098 2
87.100 3
87.103 2
87.105 2
87.108 3
87.111 2
87.113 3
87.116 2
87.118 2
87.121 2
87.124 2
87.126 2
87.129 2
87.131 2
87.134 2
87.136 1
87.139 1
87.142 1
87.144 0
87.147 -0
87.149 -0
87.152 -1
87.155 -1
87.157 -2
87.160 -2
87.162 -2
87.165 -2
87.167 -2
87.170 -2
87.173 -2
87.175 -3
87.178 -2
87.180 -1
87.183 -1
87.185 -0
87.188 -0
87.191 -0
87.193 0
87.196 -0
87.198 0
87.201 1
87.204 1
87.206 1
87.209 1
87.211 2
87.214 2
87.216 3
87.219 3
87.222 3
87.224 3
87.227 4
87.229 3
87.232 3
87.235 3
87.237 3
87.240 4
87.242 4
87.245 4
87.247 4
87.250 4
87.253 3
87.255 3
87.258 2
87.260 2
87.263 1
87.266 1
87.268 0
87.271 0
87.273 0
87.276 -0
87.278 0
87.281 -0
87.284 -0
87.286 0
87.289 -0
87.291 -1
87.294 -1
87.297 -0
87.299 -0
87.302 -0
87.304 -1
87.307 -1
87.309 -1
87.312 -0
87.315 -0
87.317 1
87.320 1
87.322 1
87.325 1
87.328 2
87.330 2
87.333 2
87.335 2
87.338 2
87.341 2
87.343 3
87.346 3
87.348 4
87.351 4
87.353 3
87.356 4
87.359 4
87.361 4
87.364 4
87.366 4
87.369 4
87.372 4
87.374 4
87.377 3
87.379 3
87.382 3
87.384 3
87.387 4
87.390 3
87.392 3
87.395 2
87.397 2
87.400 2
87.403 2
87.405 2
87.408 1
87.410 1
87.413 1
87.415 1
87.418 0
87.421 0
87.423 -0
87.426 -0
87.428 0
87.431 0
87.434 0
87.436 -0
87.439 -1
87.441 -0
87.444 -0
87.446 -0
87.449 -0
87.452 -0
87.454 -1
87.457 -0
87.459 0
87.462 0
87.465 0
87.467 1
87.470 0
87.472 1
87.475 2
87.477 1
87.480 2
87.483 2
87.485 2
87.488 2
87.490 3
87.493 2
87.496 2
87.498 2
87.501 1
87.503 1
87.506 1
87.509 1
87.511 1
87.514 2
87.516 1
87.519 2
87.521 2
87.524 2
87.527 1
87.529 1
87.532 0
87.534 -0
87.537 -0
87.540 -1
87.542 -1
87.545 -1
87.547 -1
87.550 -1
87.552 -1
87.555 -1
87.558 -1
87.560 -1
87.563 -1
87.565 -1
87.568 -1
87.571 -1
87.573 -0
87.576 0
87.578 -0
87.581 1
87.584 1
87.586 1
87.589 1
87.591 2
87.594 2
87.596 2
87.599 2
87.602 2
87.604 2
87.607 2
87.609 2
87.612 1
87.615 2
87.617 2
87.620 2
87.622 3
87.625 3
87.627 3
87.630 3
87.633 3
87.635 3
87.638 3
87.640 2
87.643 2
87.646 1
87.648 1
87.651 1
87.653 1
87.656 0
87.659 0
87.661 0
87.664 -0
87.666 0
87.669 0
87.671 0
87.674 -0
87.677 -0
87.679 -0
87.682 -0
87.684 -0
87.687 -1
87.690 0
87.692 0
87.695 -0
87.697 -0
87.700 -0
87.703 -0
87.705 0
87.708 -0
87.710 0
87.713 -0
87.715 0
87.718 0
87.721 0
87.723 0
87.726 -0
87.728 0
87.731 0
87.734 1
87.736 1
87.739 2
87.741 1
87.744 2
87.747 2
87.749 1
87.752 2
87.754 2
87.757 1
87.759 1
87.762 0
87.765 -0
87.767 1
87.770 1
87.772 0
87.775 -0
87.778 -0
87.780 -0
87.783 -0
87.785 -0
87.788 -1
87.791 -0
87.793 -0
87.796 0
87.798 0
87.801 0
87.803 0
87.806 1
87.809 1
87.811 1
87.814 1
87.816 1
87.819 1
87.822 2
87.824 2
87.827 2
87.829 2
87.832 2
87.835 2
87.837 2
87.840 3
87.842 3
87.845 3
87.847 4
87.850 4
87.853 4
87.855 5
87.858 4
87.860 5
87.863 5
87.866 4
87.868 4
87.871 4
87.873 4
87.876 4
87.879 4
87.881 3
87.884 3
87.886 3
87.889 3
87.891 2
87.894 2
87.897 2
87.899 2
87.902 2
87.904 2
87.907 2
87.910 2
87.912 2
87.915 2
87.917 2
87.920 2
87.923 2
87.925 1
87.928 1
87.930 2
87.933 2
87.935 2
87.938 2
87.941 2
87.943 1
87.946 1
87.948 1
87.951 1
87.954 2
87.956 2
87.959 2
87.961 3
87.964 3
87.967 3
87.969 3
87.972 3
87.974 3
87.977 3
87.979 3
87.982 3
87.985 3
87.987 4
87.990 4
87.992 3
87.995 3
87.998 2
88.000 2
88.003 2
88.005 2
88.008 2
88.011 2
88.013 2
88.016 2
88.018 2
88.021 1
88.024 2
88.026 2
88.029 0
88.031 0
88.034 -0
88.036 -1
88.039 -1
88.042 -1
88.044 -2
88.047 -1
88.049 -1
88.052 -1
88.055 -2
88.057 -1
88.060 -2
88.062 -1
88.065 -1
88.068 -0
88.070 0
88.073 0
88.075 -0
88.078 0
88.081 1
88.083 1
88.086 1
88.088 2
88.091 2
88.093 3
88.096 3
88.099 3
88.101 4
88.104 4
88.106 3
88.109 3
88.112 4
88.114 3
88.117 4
88.119 4
88.122 4
88.125 4
88.127 4
88.130 4
88.132 4
88.135 3
88.138 3
88.140 2
88.143 2
88.145 1
88.148 1
88.150 1
88.153 1
88.156 2
88.158 1
88.161 1
88.163 1
88.166 0
88.169 -0
88.171 0
88.174 0
88.176 1
88.179 0
88.182 1
88.184 1
88.187 1
88.189 1
88.192 1
88.195 1
88.197 2
88.200 2
88.202 1
88.205 2
88.207 2
88.210 2
88.213 3
88.215 2
88.218 2
88.220 2
88.223 2
88.226 1
88.228 1
88.231 2
88.233 1
88.236 2
88.239 1
88.241 1
88.244 2
88.246 2
88.249 2
88.252 1
88.254 2
88.257 1
88.259 1
88.262 1
88.265 1
88.267 2
88.270 2
88.272 2
88.275 2
88.277 1
88.280 2
88.283 2
88.285 2
88.288 3
88.290 3
88.293 3
88.296 3
88.298 3
88.301 3
88.303 3
88.306 3
88.309 2
88.311 3
88.314 2
88.316 2
88.319 2
88.322 2
88.324 1
88.327 1
88.329 1
88.332 0
88.335 0
88.337 0
88.340 0
88.342 1
88.345 1
88.347 0
88.350 1
88.353 1
88.355 1
88.358 1
88.360 1
88.363 1
88.366 1
88.368 0
88.371 -0
88.373 0
88.376 -0
88.379 -0
88.381 0
88.384 1
88.386 0
88.389 0
88.392 -0
88.394 -0
88.397 0
88.399 1
88.402 1
88.405 1
88.407 1
88.410 1
88.412 1
88.415 1
88.418 0
88.420 1
88.423 1
88.425 1
88.428 1
88.430 1
88.433 1
88.436 1
88.438 2
88.441 2
88.443 2
88.446 2
88.449 2
88.451 3
88.454 3
88.456 3
88.459 3
88.462 4
88.464 3
88.467 4
88.469 4
88.472 4
88.475 4
88.477 4
88.480 4
88.482 4
88.485 3
88.488 3
88.490 3
88.493 3
88.495 3
88.498 3
88.501 3
88.503 2
88.506 1
88.508 1
88.511 1
88.513 1
88.516 2
88.519 1
88.521 1
88.524 0
88.526 -0
88.529 0
88.532 0
88.534 1
88.537 1
88.539 2
88.542 1
88.545 2
88.547 2
88.550 1
88.552 2
88.555 1
88.558 1
88.560 1
88.563 1
88.565 1
88.568 1
88.571 2
88.573 1
88.576 2
88.578 2
88.581 2
88.584 2
88.586 3
88.589 3
88.591 3
88.594 3
88.597 3
88.599 3
88.602 3
88.604 4
88.607 4
88.610 4
88.612 3
88.615 4
88.617 4
88.620 3
88.622 2
88.625 2
88.628 2
88.630 2
88.633 2
88.635 2
88.638 2
88.641 1
88.643 1
88.646 1
88.648 1
88.651 0
88.654 0
88.656 0
88.659 -0
88.661 -1
88.664 -1
88.667 -1
88.669 -1
88.672 -1
88.674 -2
88.677 -1
88.680 -1
88.682 -2
88.685 -2
88.687 -1
88.690 -1
88.693 -0
88.695 0
88.698 0
88.700 1
88.703 1
88.706 1
88.708 1
88.711 2
88.713 2
88.716 2
88.719 2
88.721 2
88.724 3
88.726 2
88.729 2
88.732 2
88.734 2
88.737 2
88.739 1
88.742 1
88.745 1
88.747 1
88.750 1
88.752 1
88.755 1
88.757 1
88.760 2
88.763 2
88.765 3
88.768 3
88.770 3
88.773 3
88.776 3
88.778 4
88.781 4
88.783 4
88.786 4
88.789 4
88.791 4
88.794 4
88.796 3
88.799 3
88.802 3
88.804 4
88.807 4
88.809 4
88.812 3
88.815 3
88.817 3
88.820 3
88.822 3
88.825 3
88.828 2
88.830 1
88.833 1
88.835 1
88.838 0
88.841 0
88.843 0
88.846 -1
88.848 -1
88.851 -1
88.854 -2
88.856 -2
88.859 -2
88.861 -2
88.864 -1
88.867 -1
88.869 -2
88.872 -1
88.874 -1
88.877 -2
88.880 -1
88.882 -2
88.885 -2
88.887 -2
88.890 -2
88.893 -1
88.895 -0
88.898 -0
88.900 -0
88.903 0
88.906 -0
88.908 -0
88.911 -0
88.913 0
88.916 -0
88.919 1
88.921 1
88.924 1
88.926 1
88.929 2
88.932 1
88.934 2
88.937 2
88.939 1
88.942 1
88.945 1
88.947 0
88.950 0
88.952 1
88.955 1
88.958 1
88.960 1
88.963 1
88.965 1
88.968 1
88.971 1
88.973 1
88.976 1
88.978 1
88.981 1
88.983 0
88.986 -1
88.989 -1
88.991 -1
88.994 -1
88.996 -1
88.999 -0
89.002 -0
89.004 0
89.007 0
89.009 1
89.012 1
89.015 2
89.017 1
89.020 2
89.022 2
89.025 1
89.028 2
89.030 2
89.033 2
89.035 2
89.038 3
89.041 3
89.043 3
89.046 4
89.048 4
89.051 3
89.054 4
89.056 3
89.059 3
89.061 3
89.064 4
89.067 4
89.069 4
89.072 4
89.074 5
89.077 4
89.080 4
89.082 4
89.085 4
89.087 4
89.090 4
89.093 4
89.095 4
89.098 4
89.100 3
89.103 3
89.106 3
89.108 3
89.111 3
89.113 3
89.116 3
89.119 2
89.121 2
89.124 2
89.126 2
89.129 2
89.132 2
89.134 2
89.137 2
89.139 2
89.142 1
89.145 1
89.147 1
89.150 0
89.152 1
89.155 1
89.158 2
89.160 1
89.163 2
89.165 2
89.168 2
89.171 2
89.173 1
89.176 2
89.178 2
89.181 2
89.184 3
89.186 3
89.189 3
89.191 3
89.194 3
89.197 2
89.199 2
89.202 2
89.204 2
89.207 1
89.210 1
89.212 1
89.215 1
89.217 0
89.220 0
89.223 0
89.225 0
89.228 -0
89.230 -0
89.233 0
89.236 -1
89.238 -1
89.241 0
89.243 -0
89.246 1
89.249 -0
89.251 -0
89.254 0
89.256 -0
89.259 -1
89.262 -1
89.264 -1
89.267 -0
89.269 0
89.272 0
89.275 -0
89.277 0
89.280 0
89.283 0
89.285 1
89.288 1
89.290 1
89.293 2
89.296 2
89.298 2
89.301 3
89.303 3
89.306 2
89.309 2
89.311 2
89.314 2
89.316 2
89.319 2
89.322 2
89.324 2
89.327 2
89.329 2
89.332 2
89.335 2
89.337 2
89.340 3
89.342 3
89.345 3
89.348 3
89.350 3
89.353 3
89.355 3
89.358 3
89.361 3
89.363 3
89.366 3
89.368 2
89.371 3
89.374 3
89.376 2
89.379 2
89.381 2
89.384 2
89.387 1
89.389 1
89.392 1
89.394 1
89.397 2
89.400 2
89.402 2
89.405 2
89.407 2
89.410 2
89.413 2
89.415 2
89.418 2
89.420 3
89.423 3
89.426 3
89.428 3
89.431 3
89.433 3
89.436 3
89.439 2
89.441 3
89.444 3
89.446 2
89.449 3
89.452 4
89.454 4
89.457 4
89.459 4
89.462 4
89.465 4
89.467 3
89.470 3
89.472 3
89.475 3
89.478 3
89.480 3
89.483 3
89.485 3
89.488 3
89.491 2
89.493 2
89.496 2
89.498 2
89.501 1
89.504 2
89.506 2
89.509 2
89.512 2
89.514 2
89.517 1
89.519 1
89.522 1
89.525 1
89.527 1
89.530 1
89.532 1
89.535 1
89.538 1
89.540 1
89.543 0
89.545 0
89.548 -0
89.551 -0
89.553 -1
89.556 -1
89.558 -1
89.561 -1
89.564 -1
89.566 -1
89.569 -1
89.571 -1
89.574 -2
89.577 -2
89.579 -3
89.582 -4
89.584 -4
89.587 -4
89.590 -3
89.592 -3
89.595 -4
89.597 -3
89.600 -3
89.603 -3
89.605 -3
89.608 -3
89.610 -3
89.613 -2
89.616 -2
89.618 -2
89.621 -2
89.623 -1
89.626 -2
89.629 -1
89.631 -1
89.634 -1
89.637 -0
89.639 -0
89.642 0
89.644 1
89.647 1
89.650 1
89.652 1
89.655 2
89.657 1
89.660 1
89.663 2
89.665 2
89.668 2
89.670 2
89.673 2
89.676 3
89.678 2
89.681 2
89.683 2
89.686 2
89.689 1
89.691 1
89.694 1
89.696 1
89.699 1
89.702 0
89.704 1
89.707 1
89.709 1
89.712 0
89.715 0
89.717 0
89.720 1
89.722 1
89.725 1
89.728 1
89.730 1
89.733 1
89.735 1
89.738 1
89.741 1
89.743 1
89.746 1
89.749 1
89.751 1
89.754 1
89.756 1
89.759 1
89.762 2
89.764 1
89.767 1
89.769 1
89.772 1
89.775 1
89.777 1
89.780 2
89.782 1
89.785 1
89.788 1
89.790 1
89.793 1
89.795 1
89.798 1
89.801 0
89.803 0
89.806 -0
89.808 -0
89.811 0
89.814 -0
89.816 -0
89.819 0
89.821 0
89.824 1
89.827 1
89.829 1
89.832 1
89.835 2
89.837 2
89.840 2
89.842 3
89.845 3
89.848 3
89.850 3
89.853 3
89.855 3
89.858 4
89.861 3
89.863 4
89.866 4
89.868 3
89.871 3
89.874 3
89.876 3
89.879 4
89.881 4
89.884 4
89.887 4
89.889 4
89.892 4
89.894 4
89.897 4
89.900 4
89.902 4
89.905 4
89.907 3
89.910 3
89.913 2
89.915 2
89.918 2
89.921 1
89.923 1
89.926 1
89.928 1
89.931 1
89.934 1
89.936 1
89.939 1
89.941 1
89.944 1
89.947 0
89.949 0
89.952 0
89.954 0
89.957 -0
89.960 -0
89.962 -0
89.965 -0
89.967 -1
89.970 -2
89.973 -2
89.975 -2
89.978 -2
89.981 -2
89.983 -2
89.986 -2
89.988 -2
89.991 -2
89.994 -2
89.996 -2
89.999 -2
90.001 -2
90.004 -2
90.007 -1
90.009 -2
90.012 -1
90.014 -1
90.017 -2
90.020 -1
90.022 -1
90.025 -2
90.027 -2
90.030 -1
90.033 -1
90.035 -1
90.038 -1
90.040 -0
90.043 -0
90.046 0
90.048 0
90.051 0
90.054 0
90.056 -0
90.059 -0
90.061 0
90.064 1
90.067 1
90.069 1
90.072 1
90.074 1
90.077 2
90.080 1
90.082 1
90.085 1
90.087 1
90.090 2
90.093 3
90.095 3
90.098 4
90.100 4
90.103 3
90.106 4
90.108 4
90.111 4
90.114 4
90.116 5
90.119 5
90.121 5
90.124 5
90.127 5
90.129 6
90.132 6
90.134 5
90.137 6
90.140 5
90.142 5
90.145 5
90.147 5
90.150 4
90.153 5
90.155 4
90.158 4
90.160 4
90.163 4
90.166 3
90.168 3
90.171 4
90.174 3
90.176 3
90.179 3
90.181 3
90.184 3
90.187 3
90.189 2
90.192 2
90.194 3
90.197 2
90.200 2
90.202 2
90.205 2
90.207 3
90.210 2
90.213 2
90.215 2
90.218 2
90.220 2
90.223 1
90.226 2
90.228 2
90.231 2
90.234 2
90.236 2
90.239 2
90.241 2
90.244 2
90.247 2
90.249 1
90.252 1
90.254 1
90.257 1
90.260 0
90.262 1
90.265 1
90.267 1
90.270 2
90.273 2
90.275 2
90.278 3
90.281 3
90.283 3
90.286 3
90.288 3
90.291 3
90.294 2
90.296 3
90.299 2
90.301 2
90.304 3
90.307 2
90.309 2
90.312 2
90.314 1
90.317 1
90.320 1
90.322 1
90.325 2
90.328 1
90.330 1
90.333 1
90.335 0
90.338 -0
90.341 -0
90.343 -0
90.346 -0
90.348 0
90.351 -0
90.354 -1
90.356 -1
90.359 -1
90.361 -0
90.364 -0
90.367 1
90.369 -0
90.372 0
90.375 0
90.377 1
90.380 1
90.382 2
90.385 2
90.388 3
90.390 4
90.393 3
90.395 4
90.398 4
90.401 4
90.403 4
90.406 4
90.408 3
90.411 4
90.414 4
90.416 4
90.419 4
90.422 4
90.424 3
90.427 3
90.429 3
90.432 3
90.435 3
90.437 3
90.440 2
90.442 2
90.445 2
90.448 1
90.450 1
90.453 0
90.455 0
90.458 0
90.461 1
90.463 -0
90.466 -0
90.469 -0
90.471 -0
90.474 -0
90.476 0
90.479 0
90.482 0
90.484 -0
90.487 -0
90.489 -0
90.492 0
90.495 -0
90.497 0
90.500 1
90.502 1
90.505 2
90.508 2
90.510 2
90.513 2
90.516 2
90.518 2
90.521 2
90.523 2
90.526 1
90.529 2
90.531 2
90.534 2
90.536 2
90.539 2
90.542 1
90.544 1
90.547 1
90.549 1
90.552 1
90.555 0
90.557 -0
90.560 -0
90.563 -0
90.565 -1
90.568 -1
90.570 -1
90.573 -1
90.576 -0
90.578 -1
90.581 -1
90.583 -1
90.586 -1
90.589 -1
90.591 -0
90.594 -0
90.597 -1
90.599 -1
90.602 -1
90.604 -1
90.607 -1
90.610 -0
90.612 -0
90.615 0
90.617 -0
90.620 0
90.623 -0
90.625 0
90.628 0
90.630 0
90.633 0
90.636 0
90.638 1
90.641 0
90.644 1
90.646 1
90.649 1
90.651 1
90.654 1
90.657 0
90.659 -1
90.662 -0
90.664 0
90.667 0
90.670 1
90.672 1
90.675 0
90.678 1
90.680 1
90.683 1
90.685 1
90.688 1
90.691 1
90.693 2
90.696 2
90.698 1
90.701 2
90.704 3
90.706 3
90.709 3
90.712 4
90.714 3
90.717 3
90.719 3
90.722 3
90.725 3
90.727 2
90.730 3
90.732 3
90.735 3
90.738 3
90.740 4
90.743 4
90.746 4
90.748 5
90.751 5
90.753 5
90.756 5
90.759 4
90.761 4
90.764 5
90.766 5
90.769 4
90.772 3
90.774 4
90.777 3
90.779 3
90.782 4
90.785 4
90.787 4
90.790 4
90.793 4
90.795 4
90.798 4
90.800 4
90.803 3
90.806 3
90.808 3
90.811 3
90.813 3
90.816 2
90.819 2
90.821 2
90.824 1
90.827 1
90.829 1
90.832 1
90.834 0
90.837 0
90.840 -0
90.842 -0
90.845 0
90.847 0
90.850 1
90.853 1
90.855 0
90.858 0
90.861 1
90.863 1
90.866 1
90.868 1
90.871 1
90.874 1
90.876 2
90.879 1
90.881 2
90.884 2
90.887 2
90.889 2
90.892 2
90.895 3
90.897 3
90.900 3
90.902 3
90.905 3
90.908 3
90.910 3
90.913 3
90.915 3
90.918 3
90.921 2
90.923 2
90.926 2
90.929 2
90.931 1
90.934 1
90.936 1
90.939 1
90.942 0
90.944 0
90.947 0
90.949 -0
90.952 -1
90.955 -0
90.957 -1
90.960 -1
90.963 -1
90.965 -2
90.968 -2
90.970 -2
90.973 -2
90.976 -3
90.978 -2
90.981 -2
90.984 -2
90.986 -3
90.989 -3
90.991 -3
90.994 -3
90.997 -3
90.999 -3
91.002 -3
91.004 -3
91.007 -2
91.010 -3
91.012 -2
91.015 -2
91.018 -2
91.020 -2
91.023 -2
91.025 -2
91.028 -2
91.031 -1
91.033 -0
91.036 -0
91.038 -1
91.041 -0
91.044 -1
91.046 0
91.049 1
91.052 1
91.054 2
91.057 2
91.059 2
91.062 2
91.065 3
91.067 2
91.070 3
91.072 3
91.075 3
91.078 2
91.080 2
91.083 2
91.086 3
91.088 3
91.091 2
91.093 2
91.096 2
91.099 1
91.101 2
91.104 1
91.106 0
91.109 1
91.112 1
91.114 1
91.117 1
91.120 1
91.122 1
91.125 0
91.127 0
91.130 -1
91.133 -0
91.135 -0
91.138 -0
91.141 0
91.143 0
91.146 0
91.148 0
91.151 0
91.154 0
91.156 -0
91.159 -0
91.161 -0
91.164 0
91.167 1
91.169 1
91.172 0
91.175 -0
91.177 -1
91.180 -0
91.182 -1
91.185 -1
91.188 -1
91.190 -1
91.193 -2
91.196 -2
91.198 -1
91.201 -1
91.203 -0
91.206 -1
91.209 -2
91.211 -1
91.214 -1
91.216 -2
91.219 -1
91.222 -1
91.224 -1
91.227 -1
91.230 -0
91.232 -0
91.235 0
91.237 0
91.240 0
91.243 0
91.245 0
91.248 0
91.250 0
91.253 1
91.256 1
91.258 1
91.261 2
91.264 1
91.266 2
91.269 2
91.271 2
91.274 2
91.277 2
91.279 2
91.282 2
91.285 3
91.287 2
91.290 2
91.292 1
91.295 1
91.298 1
91.300 2
91.303 1
91.305 1
91.308 2
91.311 2
91.313 2
91.316 2
91.319 2
91.321 3
91.324 2
91.326 2
91.329 2
91.332 2
91.334 1
91.337 1
91.340 2
91.342 1
91.345 2
91.347 2
91.350 2
91.353 2
91.355 2
91.358 1
91.361 1
91.363 1
91.366 1
91.368 1
91.371 1
91.374 1
91.376 1
91.379 2
91.381 2
91.384 2
91.387 2
91.389 1
91.392 1
91.395 1
91.397 0
91.400 0
91.402 1
91.405 0
91.408 -0
91.410 0
91.413 1
91.416 1
91.418 2
91.421 1
91.423 1
91.426 1
91.429 1
91.431 1
91.434 1
91.436 1
91.439 1
91.442 1
91.444 0
91.447 0
91.450 0
91.452 0
91.455 0
91.457 1
91.460 -0
91.463 0
91.465 1
91.468 1
91.471 1
91.473 1
91.476 1
91.478 1
91.481 1
91.484 1
91.486 2
91.489 2
91.492 2
91.494 2
91.497 2
91.499 2
91.502 3
91.505 3
91.507 2
91.510 3
91.512 3
91.515 2
91.518 2
91.520 3
91.523 4
91.526 4
91.528 4
91.531 4
91.533 4
91.536 4
91.539 3
91.541 3
91.544 3
91.547 3
91.549 3
91.552 3
91.554 3
91.557 2
91.560 2
91.562 2
91.565 2
91.568 2
91.570 2
91.573 2
91.575 2
91.578 1
91.581 1
91.583 2
91.586 1
91.589 2
91.591 2
91.594 2
91.596 2
91.599 2
91.602 1
91.604 1
91.607 1
91.609 1
91.612 1
91.615 1
91.617 1
91.620 2
91.623 2
91.625 2
91.628 2
91.630 2
91.633 1
91.636 1
91.638 1
91.641 1
91.644 1
91.646 0
91.649 -0
91.651 -0
91.654 -0
91.657 -0
91.659 -1
91.662 -1
91.665 -1
91.667 -1
91.670 -1
91.672 -1
91.675 -1
91.678 -1
91.680 -1
91.683 -1
91.686 -1
91.688 -1
91.691 -1
91.693 -1
91.696 -0
91.699 -0
91.701 0
91.704 0
91.707 0
91.709 1
91.712 1
91.714 1
91.717 1
91.720 1
91.722 2
91.725 2
91.727 2
91.730 2
91.733 3
91.735 2
91.738 3
91.741 2
91.743 2
91.746 3
91.748 3
91.751 3
91.754 3
91.756 3
91.759 2
91.762 2
91.764 3
91.767 2
91.769 2
91.772 2
91.775 2
91.777 2
91.780 2
91.783 2
91.785 2
91.788 2
91.790 1
91.793 2
91.796 2
91.798 2
91.801 2
91.804 2
91.806 2
91.809 2
91.811 2
91.814 2
91.817 2
91.819 2
91.822 1
91.825 1
91.827 2
91.830 1
91.832 1
91.835 1
91.838 1
91.840 2
91.843 1
91.846 1
91.848 1
91.851 0
91.853 -0
91.856 -0
91.859 -0
91.861 -1
91.864 -0
91.867 -0
91.869 -0
91.872 -0
91.874 -1
91.877 -1
91.880 -1
91.882 -0
91.885 -0
91.888 -0
91.890 0
91.893 0
91.895 1
91.898 1
91.901 1
91.903 1
91.906 2
91.909 1
91.911 2
91.914 2
91.916 2
91.919 2
91.922 3
91.924 2
91.927 2
91.930 2
91.932 2
91.935 3
91.937 3
91.940 2
91.943 2
91.945 2
91.948 2
91.951 3
91.953 3
91.956 3
91.958 3
91.961 3
91.964 2
91.966 3
91.969 2
91.972 2
91.974 2
91.977 2
91.979 1
91.982 1
91.985 2
91.987 2
91.990 3
91.993 3
91.995 3
91.998 3
92.000 3
92.003 3
92.006 3
92.008 3
92.011 3
92.014 2
92.016 3
92.019 2
92.021 2
92.024 2
92.027 2
92.029 3
92.032 2
92.035 2
92.037 3
92.040 2
92.042 2
92.045 2
92.048 3
92.050 3
92.053 3
92.056 3
92.058 2
92.061 2
92.063 2
92.066 2
92.069 2
92.071 2
92.074 2
92.077 2
92.079 1
92.082 1
92.084 1
92.087 2
92.090 2
92.092 2
92.095 3
92.098 3
92.100 3
92.103 3
92.105 3
92.108 3
92.111 3
92.113 2
92.116 3
92.119 3
92.121 2
92.124 2
92.126 2
92.129 2
92.132 2
92.134 2
92.137 2
92.140 2
92.142 2
92.145 2
92.147 2
92.150 2
92.153 1
92.155 1
92.158 1
92.161 1
92.163 1
92.166 1
92.168 1
92.171 1
92.174 1
92.176 1
92.179 1
92.182 1
92.184 1
92.187 1
92.189 1
92.192 1
92.195 1
92.197 1
92.200 1
92.203 1
92.205 1
92.208 2
92.210 2
92.213 2
92.216 2
92.218 2
92.221 1
92.224 1
92.226 1
92.229 1
92.232 2
92.234 2
92.237 2
92.239 2
92.242 2
92.245 2
92.247 2
92.250 2
92.253 2
92.255 2
92.258 1
92.260 1
92.263 1
92.266 1
92.268 1
92.271 0
92.274 0
92.276 1
92.279 1
92.281 1
92.284 2
92.287 2
92.289 2
92.292 2
92.295 2
92.297 2
92.300 2
92.302 1
92.305 1
92.308 1
92.310 1
92.313 1
92.316 1
92.318 0
92.321 0
92.323 -0
92.326 -1
92.329 0
92.331 -0
92.334 -1
92.337 -1
92.339 -0
92.342 -0
92.345 0
92.347 0
92.350 -0
92.352 1
92.355 1
92.358 1
92.360 0
92.363 1
92.366 1
92.368 2
92.371 2
92.373 2
92.376 2
92.379 2
92.381 2
92.384 3
92.387 3
92.389 3
92.392 3
92.394 3
92.397 4
92.400 4
92.402 5
92.405 5
92.408 5
92.410 5
92.413 5
92.415 5
92.418 5
92.421 5
92.423 5
92.426 5
92.429 5
92.431 5
92.434 4
92.437 4
92.439 4
92.442 3
92.444 3
92.447 3
92.450 3
92.452 3
92.455 3
92.458 3
92.460 2
92.463 2
92.465 2
92.468 2
92.471 2
92.473 2
92.476 2
92.479 2
92.481 2
92.484 1
92.486 1
92.489 0
92.492 0
92.494 0
92.497 1
92.500 1
92.502 1
92.505 0
92.508 0
92.510 1
92.513 1
92.515 1
92.518 1
92.521 2
92.523 2
92.526 2
92.529 2
92.531 2
92.534 3
92.536 3
92.539 2
92.542 2
92.544 2
92.547 1
92.550 1
92.552 1
92.555 1
92.557 2
92.560 3
92.563 3
92.565 3
92.568 3
92.571 3
92.573 3
92.576 4
92.579 3
92.581 4
92.584 4
92.586 4
92.589 4
92.592 4
92.594 4
92.597 4
92.600 3
92.602 3
92.605 3
92.607 4
92.610 4
92.613 4
92.615 4
92.618 3
92.621 4
92.623 3
92.626 3
92.629 3
92.631 3
92.634 2
92.636 3
92.639 2
92.642 1
92.644 1
92.647 1
92.650 1
92.652 0
92.655 0
92.657 -0
92.660 -0
92.663 0
92.665 -0
92.668 0
92.671 1
92.673 0
92.676 1
92.678 1
92.681 0
92.684 0
92.686 0
92.689 -0
92.692 0
92.694 1
92.697 1
92.700 2
92.702 2
92.705 3
92.707 3
92.710 3
92.713 2
92.715 3
92.718 3
92.721 3
92.723 3
92.726 3
92.728 3
92.731 3
92.734 3
92.736 4
92.739 4
92.742 4
92.744 4
92.747 4
92.750 4
92.752 3
92.755 3
92.757 3
92.760 3
92.763 3
92.765 3
92.768 4
92.771 4
92.773 3
92.776 3
92.779 3
92.781 3
92.784 3
92.786 2
92.789 2
92.792 1
92.794 1
92.797 1
92.800 1
92.802 1
92.805 1
92.807 1
92.810 2
92.813 2
92.815 3
92.818 3
92.821 3
92.823 3
92.826 3
92.829 2
92.831 2
92.834 2
92.836 3
92.839 2
92.842 2
92.844 2
92.847 2
92.850 2
92.852 3
92.855 3
92.857 2
92.860 2
92.863 2
92.865 2
92.868 3
92.871 3
92.873 3
92.876 3
92.879 3
92.881 3
92.884 3
92.886 3
92.889 3
92.892 2
92.894 2
92.897 2
92.900 1
92.902 1
92.905 2
92.908 2
92.910 2
92.913 2
92.915 2
92.918 2
92.921 2
92.923 2
92.926 2
92.929 2
92.931 2
92.934 2
92.936 3
92.939 2
92.942 2
92.944 2
92.947 2
92.950 2
92.952 2
92.955 2
92.958 2
92.960 2
92.963 1
92.965 1
92.968 1
92.971 1
92.973 1
92.976 1
92.979 1
92.981 2
92.984 2
92.987 2
92.989 2
92.992 3
92.994 2
92.997 2
93.000 3
93.002 2
93.005 2
93.008 1
93.010 1
93.013 1
93.015 2
93.018 2
93.021 2
93.023 2
93.026 2
93.029 1
93.031 1
93.034 1
93.037 0
93.039 0
93.042 1
93.044 1
93.047 1
93.050 1
93.052 1
93.055 1
93.058 1
93.060 1
93.063 0
93.066 0
93.068 0
93.071 0
93.073 1
93.076 -0
93.079 0
93.081 -0
93.084 -1
93.087 -0
93.089 -0
93.092 -0
93.095 0
93.097 1
93.100 1
93.102 1
93.105 1
93.108 1
93.110 1
93.113 1
93.116 1
93.118 1
93.121 1
93.124 1
93.126 1
93.129 1
93.131 1
93.134 2
93.137 2
93.139 2
93.142 2
93.145 2
93.147 2
93.150 3
93.152 3
93.155 3
93.158 3
93.160 3
93.163 3
93.166 3
93.168 3
93.171 3
93.174 3
93.176 3
93.179 3
93.181 3
93.184 3
93.187 3
93.189 3
93.192 3
93.195 2
93.197 2
93.200 2
93.203 2
93.205 2
93.208 2
93.210 2
93.213 3
93.216 3
93.218 2
93.221 2
93.224 1
93.226 1
93.229 1
93.232 1
93.234 0
93.237 0
93.239 1
93.242 0
93.245 0
93.247 0
93.250 0
93.253 1
93.255 1
93.258 0
93.261 1
93.263 0
93.266 1
93.268 1
93.271 1
93.274 1
93.276 1
93.279 0
93.282 1
93.284 1
93.287 1
93.290 0
93.292 1
93.295 1
93.297 1
93.300 1
93.303 1
93.305 1
93.308 1
93.311 0
93.313 -0
93.316 -0
93.319 0
93.321 0
93.324 0
93.326 0
93.329 1
93.332 0
93.334 -1
93.337 -2
93.340 -2
93.342 -2
93.345 -2
93.348 -2
93.350 -2
93.353 -2
93.355 -2
93.358 -2
93.361 -2
93.363 -2
93.366 -1
93.369 -1
93.371 -1
93.374 -1
93.377 -1
93.379 0
93.382 1
93.385 0
93.387 1
93.390 1
93.392 0
93.395 1
93.398 1
93.400 1
93.403 2
93.406 2
93.408 2
93.411 2
93.414 3
93.416 3
93.419 3
93.421 3
93.424 3
93.427 4
93.429 4
93.432 4
93.435 5
93.437 5
93.440 5
93.443 6
93.445 6
93.448 5
93.450 6
93.453 5
93.456 5
93.458 5
93.461 5
93.464 4
93.466 4
93.469 4
93.472 4
93.474 4
93.477 4
93.479 2
93.482 2
93.485 2
93.487 1
93.490 2
93.493 2
93.495 1
93.498 2
93.501 2
93.503 1
93.506 1
93.508 1
93.511 0
93.514 1
93.516 1
93.519 1
93.522 1
93.524 1
93.527 1
93.530 1
93.532 1
93.535 1
93.538 1
93.540 3
93.543 3
93.545 3
93.548 4
93.551 3
93.553 3
93.556 3
93.559 4
93.561 4
93.564 4
93.567 4
93.569 4
93.572 3
93.574 3
93.577 3
93.580 3
93.582 3
93.585 3
93.588 3
93.590 2
93.593 2
93.596 2
93.598 1
93.601 0
93.603 1
93.606 1
93.609 2
93.611 2
93.614 2
93.617 2
93.619 3
93.622 2
93.625 2
93.627 3
93.630 3
93.633 3
93.635 3
93.638 3
93.640 4
93.643 4
93.646 4
93.648 4
93.651 4
93.654 4
93.656 4
93.659 5
93.662 4
93.664 4
93.667 4
93.669 3
93.672 3
93.675 3
93.677 3
93.680 4
93.683 4
93.685 3
93.688 3
93.691 3
93.693 3
93.696 3
93.699 3
93.701 2
93.704 2
93.706 1
93.709 0
93.712 0
93.714 0
93.717 -0
93.720 -1
93.722 -0
93.725 -0
93.728 0
93.730 0
93.733 -0
93.735 0
93.738 0
93.741 -0
93.743 -0
93.746 -0
93.749 -0
93.751 0
93.754 1
93.757 0
93.759 1
93.762 1
93.765 1
93.767 1
93.770 1
93.772 1
93.775 1
93.778 1
93.780 1
93.783 1
93.786 1
93.788 1
93.791 1
93.794 1
93.796 1
93.799 1
93.802 2
93.804 1
93.807 2
93.809 2
93.812 2
93.815 2
93.817 1
93.820 0
93.823 -0
93.825 -0
93.828 -0
93.831 -0
93.833 -1
93.836 -1
93.838 -1
93.841 -1
93.844 -1
93.846 -1
93.849 -1
93.852 -1
93.854 -1
93.857 -1
93.860 -2
93.862 -2
93.865 -1
93.868 -1
93.870 -1
93.873 -1
93.875 -1
93.878 -1
93.881 0
93.883 -0
93.886 0
93.889 -0
93.891 0
93.894 -0
93.897 -0
93.899 -1
93.902 -1
93.905 -1
93.907 -0
93.910 -0
93.912 -0
93.915 -0
93.918 0
93.920 0
93.923 0
93.926 1
93.928 1
93.931 -0
93.934 -1
93.936 -1
93.939 -1
93.942 -1
93.944 -1
93.947 -1
93.949 -1
93.952 -0
93.955 -1
93.957 -0
93.960 0
93.963 0
93.965 0
93.968 0
93.971 -0
93.973 1
93.976 1
93.979 1
93.981 1
93.984 1
93.986 1
93.989 2
93.992 2
93.994 2
93.997 2
94.000 3
94.002 2
94.005 3
94.008 3
94.010 3
94.013 3
94.016 3
94.018 3
94.021 4
94.023 4
94.026 4
94.029 4
94.031 4
94.034 3
94.037 3
94.039 3
94.042 3
94.045 3
94.047 3
94.050 2
94.053 2
94.055 2
94.058 2
94.060 2
94.063 2
94.066 3
94.068 3
94.071 4
94.074 3
94.076 3
94.079 4
94.082 3
94.084 3
94.087 3
94.090 2
94.092 2
94.095 3
94.097 2
94.100 2
94.103 2
94.105 2
94.108 2
94.111 2
94.113 1
94.116 2
94.119 2
94.121 1
94.124 1
94.127 1
94.129 1
94.132 1
94.134 1
94.137 1
94.140 0
94.142 -0
94.145 -1
94.148 -1
94.150 -1
94.153 -1
94.156 -1
94.158 -1
94.161 -1
94.164 -1
94.166 -1
94.169 -0
94.171 0
94.174 0
94.177 0
94.179 1
94.182 2
94.185 2
94.187 3
94.190 3
94.193 3
94.195 2
94.198 2
94.201 2
94.203 3
94.206 3
94.209 3
94.211 3
94.214 3
94.216 3
94.219 3
94.222 3
94.224 3
94.227 3
94.230 3
94.232 3
94.235 3
94.238 3
94.240 3
94.243 3
94.246 3
94.248 2
94.251 2
94.253 2
94.256 1
94.259 1
94.261 1
94.264 1
94.267 1
94.269 1
94.272 1
94.275 1
94.277 1
94.280 1
94.283 2
94.285 2
94.288 1
94.291 2
94.293 2
94.296 2
94.298 2
94.301 3
94.304 3
94.306 3
94.309 3
94.312 3
94.314 3
94.317 3
94.320 3
94.322 3
94.325 3
94.328 3
94.330 4
94.333 4
94.335 4
94.338 4
94.341 4
94.343 3
94.346 3
94.349 3
94.351 3
94.354 3
94.357 3
94.359 3
94.362 3
94.365 3
94.367 3
94.370 3
94.373 4
94.375 3
94.378 3
94.380 3
94.383 3
94.386 3
94.388 4
94.391 3
94.394 3
94.396 4
94.399 4
94.402 4
94.404 4
94.407 3
94.410 4
94.412 4
94.415 4
94.418 4
94.420 4
94.423 4
94.425 4
94.428 4
94.431 4
94.433 4
94.436 3
94.439 2
94.441 2
94.444 2
94.447 2
94.449 3
94.452 2
94.455 1
94.457 1
94.460 1
94.462 1
94.465 1
94.468 1
94.470 1
94.473 1
94.476 1
94.478 0
94.481 0
94.484 0
94.486 0
94.489 -0
94.492 -1
94.494 -1
94.497 -1
94.500 -1
94.502 -1
94.505 -1
94.507 -1
94.510 -1
94.513 -1
94.515 -0
94.518 -1
94.521 -0
94.523 0
94.526 0
94.529 0
94.531 1
94.534 0
94.537 1
94.539 1
94.542 1
94.545 0
94.547 0
94.550 1
94.553 1
94.555 0
94.558 -0
94.560 1
94.563 1
94.566 1
94.568 2
94.571 2
94.574 1
94.576 2
94.579 2
94.582 2
94.584 2
94.587 2
94.590 1
94.592 2
94.595 2
94.598 2
94.600 2
94.603 2
94.605 2
94.608 2
94.611 2
94.613 1
94.616 2
94.619 1
94.621 1
94.624 1
94.627 1
94.629 1
94.632 1
94.635 1
94.637 1
94.640 1
94.643 0
94.645 0
94.648 0
94.650 -0
94.653 0
94.656 -0
94.658 -0
94.661 -0
94.664 -0
94.666 -1
94.669 -1
94.672 -1
94.674 -1
94.677 -2
94.680 -1
94.682 -1
94.685 -1
94.688 -1
94.690 -1
94.693 -1
94.696 -0
94.698 -0
94.701 -0
94.703 -0
94.706 -0
94.709 0
94.711 1
94.714 1
94.717 1
94.719 2
94.722 2
94.725 2
94.727 2
94.730 2
94.733 2
94.735 2
94.738 2
94.741 2
94.743 2
94.746 3
94.748 3
94.751 3
94.754 3
94.756 3
94.759 3
94.762 3
94.764 3
94.767 4
94.770 4
94.772 3
94.775 3
94.778 3
94.780 3
94.783 3
94.786 2
94.788 2
94.791 3
94.794 3
94.796 3
94.799 3
94.801 3
94.804 3
94.807 3
94.809 3
94.812 3
94.815 3
94.817 3
94.820 2
94.823 3
94.825 3
94.828 3
94.831 3
94.833 3
94.836 3
94.839 2
94.841 2
94.844 2
94.847 2
94.849 2
94.852 1
94.854 1
94.857 1
94.860 1
94.862 2
94.865 2
94.868 3
94.870 3
94.873 3
94.876 2
94.878 3
94.881 2
94.884 2
94.886 2
94.889 2
94.892 2
94.894 2
94.897 2
94.900 1
94.902 2
94.905 3
94.907 3
94.910 3
94.913 3
94.915 3
94.918 3
94.921 3
94.923 3
94.926 3
94.929 3
94.931 3
94.934 3
94.937 4
94.939 3
94.942 4
94.945 4
94.947 4
94.950 4
94.953 3
94.955 3
94.958 2
94.961 2
94.963 2
94.966 2
94.968 2
94.971 1
94.974 2
94.976 2
94.979 2
94.982 2
94.984 1
94.987 1
94.990 1
94.992 1
94.995 0
94.998 -0
95.000 0
95.003 -0
95.006 -0
95.008 -0
95.011 -1
95.014 -0
95.016 -0
95.019 -1
95.021 0
95.024 1
95.027 1
95.029 1
95.032 1
95.035 1
95.037 1
95.040 2
95.043 2
95.045 2
95.048 2
95.051 2
95.053 3
95.056 2
95.059 3
95.061 3
95.064 3
95.067 3
95.069 3
95.072 3
95.075 2
95.077 3
95.080 3
95.082 3
95.085 3
95.088 3
95.090 2
95.093 2
95.096 2
95.098 1
95.101 1
95.104 1
95.106 0
95.109 0
95.112 0
95.114 -0
95.117 -0
95.120 -0
95.122 -1
95.125 -1
95.128 -1
95.130 -2
95.133 -1
95.136 -1
95.138 -1
95.141 -1
95.143 -0
95.146 -0
95.149 0
95.151 -0
95.154 -0
95.157 1
95.159 0
95.162 0
95.165 0
95.167 1
95.170 0
95.173 1
95.175 0
95.178 0
95.181 0
95.183 1
95.186 0
95.189 1
95.191 1
95.194 1
95.197 1
95.199 2
95.202 1
95.205 1
95.207 1
95.210 1
95.212 0
95.215 -0
95.218 -1
95.220 -1
95.223 -1
95.226 -1
95.228 -2
95.231 -1
95.234 -1
95.236 -1
95.239 -1
95.242 -1
95.244 -1
95.247 -0
95.250 -0
95.252 0
95.255 1
95.258 1
95.260 1
95.263 2
95.266 2
95.268 2
95.271 1
95.274 2
95.276 2
95.279 2
95.281 2
95.284 2
95.287 2
95.289 2
95.292 2
95.295 3
95.297 2
95.300 3
95.303 3
95.305 3
95.308 3
95.311 3
95.313 3
95.316 3
95.319 3
95.321 2
95.324 2
95.327 2
95.329 1
95.332 2
95.335 1
95.337 0
95.340 0
95.343 -0
95.345 1
95.348 1
95.350 1
95.353 1
95.356 2
95.358 2
95.361 2
95.364 2
95.366 2
95.369 1
95.372 1
95.374 2
95.377 2
95.380 2
95.382 2
95.385 1
95.388 2
95.390 2
95.393 1
95.396 2
95.398 2
95.401 2
95.404 3
95.406 3
95.409 2
95.412 3
95.414 3
95.417 3
95.420 3
95.422 4
95.425 4
95.427 4
95.430 4
95.433 5
95.435 5
95.438 5
95.441 5
95.443 5
95.446 5
95.449 4
95.451 4
95.454 4
95.457 3
95.459 3
95.462 4
95.465 3
95.467 4
95.470 3
95.473 3
95.475 3
95.478 2
95.481 2
95.483 2
95.486 2
95.489 1
95.491 1
95.494 0
95.497 0
95.499 -0
95.502 -1
95.504 -1
95.507 -1
95.510 -1
95.512 -2
95.515 -2
95.518 -2
95.520 -2
95.523 -2
95.526 -2
95.528 -2
95.531 -1
95.534 -1
95.536 -1
95.539 -0
95.542 -0
95.544 0
95.547 0
95.550 1
95.552 1
95.555 2
95.558 2
95.560 1
95.563 1
95.566 1
95.568 0
95.571 1
95.574 1
95.576 1
95.579 1
95.582 1
95.584 0
95.587 1
95.589 1
95.592 1
95.595 1
95.597 1
95.600 0
95.603 1
95.605 0
95.608 -0
95.611 -0
95.613 -1
95.616 -1
95.619 -0
95.621 -1
95.624 -1
95.627 -0
95.629 -0
95.632 -1
95.635 -0
95.637 -0
95.640 -1
95.643 -0
95.645 -0
95.648 -0
95.651 0
95.653 1
95.656 0
95.659 1
95.661 1
[truncated: 6,250,203 more chars]
