# Supplementary material for: Advancing lignin analytics via elucidation of linkage progressions in lignin populations
Source: Commun Chem. 2025 Dec 11;9:31. doi: 10.1038/s42004-025-01841-3 (PMC12820315; doi:10.1038/s42004-025-01841-3)
Supplement: Supplementary file 4 — Supplementary Data 1 [file 42004_2025_1841_MOESM4_ESM.zip › MWLSA OUTER 5 20 MGML TA30_0_E2_1.txt]

-0.033 -1
-0.031 -1
-0.030 -1
-0.028 -1
-0.026 -0
-0.025 -0
-0.023 0
-0.021 0
-0.020 1
-0.018 1
-0.016 1
-0.015 1
-0.013 1
-0.011 1
-0.010 1
-0.008 2
-0.007 2
-0.005 2
-0.003 2
-0.002 2
0.000 2
0.002 2
0.003 2
0.005 2
0.007 2
0.008 1
0.010 1
0.012 1
0.013 1
0.015 1
0.017 0
0.018 0
0.020 -0
0.022 -0
0.023 -0
0.025 -1
0.027 -1
0.028 -1
0.030 -1
0.032 -1
0.033 -1
0.035 -1
0.036 -1
0.038 -1
0.040 -1
0.041 -1
0.043 -1
0.045 -1
0.046 -1
0.048 -1
0.050 -1
0.051 -0
0.053 -0
0.055 0
0.056 0
0.058 0
0.060 1
0.061 1
0.063 1
0.065 1
0.066 1
0.068 2
0.070 2
0.071 2
0.073 2
0.075 2
0.076 2
0.078 2
0.079 2
0.081 2
0.083 2
0.084 2
0.086 2
0.088 2
0.089 2
0.091 2
0.093 2
0.094 2
0.096 2
0.098 1
0.099 1
0.101 1
0.103 1
0.104 1
0.106 1
0.108 1
0.109 1
0.111 1
0.113 1
0.114 1
0.116 1
0.118 1
0.119 1
0.121 1
0.123 1
0.124 1
0.126 1
0.127 1
0.129 1
0.131 1
0.132 1
0.134 1
0.136 1
0.137 1
0.139 1
0.141 1
0.142 1
0.144 1
0.146 1
0.147 1
0.149 1
0.151 1
0.152 1
0.154 1
0.156 1
0.157 1
0.159 1
0.161 1
0.162 1
0.164 1
0.166 1
0.167 1
0.169 1
0.171 1
0.172 1
0.174 0
0.175 0
0.177 0
0.179 0
0.180 1
0.182 1
0.184 1
0.185 1
0.187 1
0.189 1
0.190 1
0.192 1
0.194 1
0.195 1
0.197 0
0.199 0
0.200 0
0.202 0
0.204 0
0.205 -0
0.207 -0
0.209 -0
0.210 -0
0.212 -0
0.214 -0
0.215 -0
0.217 -0
0.219 -0
0.220 -0
0.222 -0
0.224 -0
0.225 -0
0.227 -0
0.228 0
0.230 0
0.232 0
0.233 0
0.235 0
0.237 0
0.238 1
0.240 1
0.242 1
0.243 1
0.245 1
0.247 2
0.248 2
0.250 2
0.252 2
0.253 3
0.255 3
0.257 3
0.258 3
0.260 3
0.262 3
0.263 3
0.265 3
0.267 3
0.268 3
0.270 3
0.272 3
0.273 3
0.275 3
0.277 3
0.278 3
0.280 2
0.282 2
0.283 2
0.285 2
0.286 2
0.288 2
0.290 1
0.291 1
0.293 1
0.295 1
0.296 1
0.298 1
0.300 0
0.301 0
0.303 0
0.305 0
0.306 0
0.308 0
0.310 0
0.311 0
0.313 0
0.315 0
0.316 1
0.318 1
0.320 1
0.321 1
0.323 1
0.325 2
0.326 2
0.328 2
0.330 2
0.331 2
0.333 3
0.335 3
0.336 3
0.338 3
0.340 3
0.341 3
0.343 4
0.345 4
0.346 4
0.348 4
0.349 4
0.351 4
0.353 4
0.354 4
0.356 4
0.358 4
0.359 4
0.361 4
0.363 4
0.364 4
0.366 4
0.368 4
0.369 3
0.371 3
0.373 3
0.374 3
0.376 3
0.378 3
0.379 2
0.381 2
0.383 2
0.384 2
0.386 2
0.388 2
0.389 2
0.391 1
0.393 1
0.394 1
0.396 1
0.398 1
0.399 1
0.401 1
0.403 1
0.404 1
0.406 1
0.408 2
0.409 2
0.411 2
0.412 2
0.414 2
0.416 2
0.417 3
0.419 3
0.421 3
0.422 3
0.424 4
0.426 4
0.427 4
0.429 4
0.431 5
0.432 5
0.434 5
0.436 5
0.437 5
0.439 5
0.441 5
0.442 5
0.444 6
0.446 6
0.447 6
0.449 6
0.451 5
0.452 5
0.454 5
0.456 5
0.457 5
0.459 5
0.461 5
0.462 5
0.464 5
0.466 4
0.467 4
0.469 4
0.471 4
0.472 4
0.474 4
0.476 4
0.477 4
0.479 4
0.481 4
0.482 4
0.484 4
0.486 4
0.487 4
0.489 3
0.490 3
0.492 3
0.494 3
0.495 3
0.497 3
0.499 4
0.500 4
0.502 3
0.504 3
0.505 3
0.507 3
0.509 3
0.510 3
0.512 3
0.514 3
0.515 3
0.517 3
0.519 3
0.520 3
0.522 3
0.524 2
0.525 2
0.527 2
0.529 2
0.530 2
0.532 2
0.534 2
0.535 2
0.537 2
0.539 2
0.540 1
0.542 1
0.544 1
0.545 1
0.547 1
0.549 1
0.550 1
0.552 1
0.554 1
0.555 1
0.557 1
0.559 0
0.560 0
0.562 0
0.564 0
0.565 0
0.567 0
0.569 0
0.570 0
0.572 0
0.574 -0
0.575 -0
0.577 -0
0.579 -0
0.580 -0
0.582 -0
0.583 -0
0.585 -0
0.587 -0
0.588 -0
0.590 -0
0.592 -0
0.593 -0
0.595 -0
0.597 -0
0.598 -0
0.600 -0
0.602 -0
0.603 -0
0.605 -0
0.607 -0
0.608 -0
0.610 -0
0.612 -0
0.613 -0
0.615 -0
0.617 -0
0.618 -0
0.620 -0
0.622 0
0.623 0
0.625 0
0.627 0
0.628 1
0.630 1
0.632 1
0.633 1
0.635 1
0.637 1
0.638 2
0.640 2
0.642 2
0.643 2
0.645 2
0.647 3
0.648 3
0.650 3
0.652 3
0.653 3
0.655 3
0.657 4
0.658 4
0.660 4
0.662 4
0.663 4
0.665 4
0.667 4
0.668 4
0.670 4
0.672 4
0.673 4
0.675 4
0.677 4
0.678 4
0.680 4
0.682 4
0.683 3
0.685 3
0.687 3
0.688 3
0.690 3
0.692 3
0.693 3
0.695 3
0.696 3
0.698 3
0.700 3
0.701 3
0.703 3
0.705 3
0.706 3
0.708 3
0.710 3
0.711 3
0.713 3
0.715 3
0.716 3
0.718 3
0.720 3
0.721 3
0.723 3
0.725 3
0.726 3
0.728 3
0.730 3
0.731 3
0.733 3
0.735 3
0.736 3
0.738 3
0.740 3
0.741 3
0.743 3
0.745 3
0.746 2
0.748 2
0.750 2
0.751 2
0.753 2
0.755 2
0.756 2
0.758 2
0.760 2
0.761 2
0.763 2
0.765 2
0.766 2
0.768 1
0.770 1
0.771 1
0.773 1
0.775 1
0.776 1
0.778 1
0.780 1
0.781 2
0.783 2
0.785 2
0.786 2
0.788 2
0.790 2
0.791 2
0.793 3
0.795 3
0.796 3
0.798 3
0.800 3
0.801 3
0.803 4
0.805 4
0.806 4
0.808 4
0.810 4
0.811 4
0.813 4
0.815 4
0.816 4
0.818 4
0.820 4
0.821 4
0.823 4
0.825 4
0.826 4
0.828 4
0.830 4
0.831 3
0.833 3
0.835 3
0.836 3
0.838 2
0.840 2
0.841 2
0.843 2
0.845 1
0.846 1
0.848 1
0.850 1
0.851 0
0.853 0
0.855 0
0.856 0
0.858 -0
0.860 -0
0.861 -0
0.863 -0
0.865 -0
0.866 0
0.868 0
0.870 0
0.871 0
0.873 0
0.875 1
0.876 1
0.878 1
0.880 1
0.881 2
0.883 2
0.885 2
0.886 3
0.888 3
0.890 3
0.891 3
0.893 4
0.895 4
0.896 4
0.898 4
0.900 5
0.901 5
0.903 5
0.905 5
0.906 5
0.908 5
0.910 5
0.911 5
0.913 5
0.915 5
0.916 5
0.918 5
0.919 4
0.921 4
0.923 4
0.924 4
0.926 4
0.928 4
0.929 3
0.931 3
0.933 3
0.934 3
0.936 3
0.938 3
0.939 2
0.941 2
0.943 2
0.944 2
0.946 2
0.948 2
0.949 2
0.951 2
0.953 2
0.954 2
0.956 2
0.958 2
0.959 2
0.961 2
0.963 2
0.964 2
0.966 2
0.968 2
0.969 2
0.971 2
0.973 2
0.974 2
0.976 2
0.978 2
0.979 3
0.981 3
0.983 3
0.984 3
0.986 3
0.988 3
0.989 3
0.991 3
0.993 3
0.994 3
0.996 3
0.998 3
0.999 3
1.001 3
1.003 3
1.004 3
1.006 3
1.008 3
1.009 3
1.011 3
1.013 3
1.014 3
1.016 3
1.018 2
1.019 2
1.021 2
1.023 2
1.024 2
1.026 2
1.028 2
1.029 2
1.031 2
1.033 1
1.034 1
1.036 1
1.038 1
1.039 1
1.041 1
1.043 1
1.044 1
1.046 1
1.048 1
1.049 1
1.051 0
1.053 0
1.054 0
1.056 1
1.058 1
1.059 1
1.061 1
1.063 1
1.064 1
1.066 1
1.068 1
1.069 1
1.071 1
1.073 1
1.075 1
1.076 1
1.078 1
1.080 1
1.081 1
1.083 2
1.085 2
1.086 2
1.088 2
1.090 2
1.091 3
1.093 3
1.095 3
1.096 3
1.098 3
1.100 3
1.101 3
1.103 4
1.105 4
1.106 4
1.108 4
1.110 4
1.111 4
1.113 4
1.115 4
1.116 4
1.118 4
1.120 4
1.121 4
1.123 4
1.125 4
1.126 4
1.128 3
1.130 3
1.131 3
1.133 3
1.135 3
1.136 3
1.138 2
1.140 2
1.141 2
1.143 2
1.145 2
1.146 2
1.148 1
1.150 1
1.151 1
1.153 1
1.155 1
1.156 1
1.158 1
1.160 1
1.161 1
1.163 1
1.165 1
1.166 1
1.168 0
1.170 0
1.171 0
1.173 0
1.175 0
1.176 0
1.178 0
1.180 0
1.181 0
1.183 0
1.185 0
1.186 0
1.188 0
1.190 0
1.191 0
1.193 1
1.195 1
1.196 1
1.198 1
1.200 1
1.201 1
1.203 2
1.205 2
1.206 2
1.208 2
1.210 3
1.211 3
1.213 3
1.215 3
1.216 4
1.218 4
1.220 4
1.221 4
1.223 5
1.225 5
1.226 5
1.228 5
1.230 6
1.231 6
1.233 6
1.235 6
1.236 6
1.238 6
1.240 6
1.241 6
1.243 5
1.245 5
1.246 5
1.248 5
1.250 5
1.251 5
1.253 4
1.255 4
1.256 4
1.258 4
1.260 4
1.261 4
1.263 3
1.265 3
1.266 3
1.268 3
1.270 3
1.271 3
1.273 3
1.275 3
1.276 3
1.278 3
1.280 3
1.281 3
1.283 3
1.285 3
1.286 3
1.288 3
1.290 3
1.291 3
1.293 3
1.295 3
1.297 3
1.298 3
1.300 3
1.302 3
1.303 3
1.305 3
1.307 2
1.308 2
1.310 2
1.312 2
1.313 2
1.315 2
1.317 2
1.318 2
1.320 2
1.322 1
1.323 1
1.325 1
1.327 1
1.328 1
1.330 1
1.332 1
1.333 1
1.335 1
1.337 1
1.338 1
1.340 1
1.342 1
1.343 1
1.345 1
1.347 1
1.348 1
1.350 1
1.352 2
1.353 2
1.355 2
1.357 2
1.358 2
1.360 2
1.362 2
1.363 2
1.365 2
1.367 2
1.368 2
1.370 2
1.372 2
1.373 2
1.375 3
1.377 3
1.378 3
1.380 3
1.382 3
1.383 3
1.385 3
1.387 3
1.388 3
1.390 4
1.392 4
1.393 4
1.395 4
1.397 4
1.398 4
1.400 4
1.402 4
1.403 4
1.405 4
1.407 4
1.408 4
1.410 4
1.412 4
1.414 4
1.415 4
1.417 4
1.419 4
1.420 4
1.422 4
1.424 4
1.425 3
1.427 3
1.429 3
1.430 3
1.432 3
1.434 2
1.435 2
1.437 2
1.439 2
1.440 2
1.442 1
1.444 1
1.445 1
1.447 1
1.449 1
1.450 1
1.452 1
1.454 2
1.455 2
1.457 2
1.459 2
1.460 2
1.462 2
1.464 3
1.465 3
1.467 3
1.469 3
1.470 3
1.472 4
1.474 4
1.475 4
1.477 4
1.479 4
1.480 4
1.482 4
1.484 4
1.485 4
1.487 4
1.489 4
1.490 4
1.492 4
1.494 4
1.495 4
1.497 4
1.499 4
1.500 3
1.502 3
1.504 3
1.506 3
1.507 3
1.509 3
1.511 2
1.512 2
1.514 2
1.516 2
1.517 2
1.519 2
1.521 2
1.522 2
1.524 2
1.526 2
1.527 2
1.529 2
1.531 2
1.532 2
1.534 2
1.536 2
1.537 2
1.539 2
1.541 2
1.542 2
1.544 2
1.546 2
1.547 2
1.549 1
1.551 1
1.552 1
1.554 1
1.556 1
1.557 0
1.559 0
1.561 0
1.562 -0
1.564 -0
1.566 -0
1.567 -0
1.569 -0
1.571 -0
1.572 -0
1.574 -0
1.576 -0
1.577 0
1.579 0
1.581 0
1.583 1
1.584 1
1.586 1
1.588 1
1.589 2
1.591 2
1.593 2
1.594 2
1.596 3
1.598 3
1.599 3
1.601 3
1.603 3
1.604 4
1.606 4
1.608 4
1.609 4
1.611 4
1.613 4
1.614 4
1.616 4
1.618 4
1.619 4
1.621 3
1.623 3
1.624 3
1.626 3
1.628 3
1.629 3
1.631 2
1.633 2
1.634 2
1.636 2
1.638 2
1.639 2
1.641 2
1.643 2
1.644 2
1.646 2
1.648 2
1.650 2
1.651 2
1.653 2
1.655 2
1.656 2
1.658 2
1.660 2
1.661 2
1.663 2
1.665 2
1.666 2
1.668 3
1.670 3
1.671 3
1.673 3
1.675 3
1.676 3
1.678 3
1.680 3
1.681 3
1.683 3
1.685 3
1.686 3
1.688 3
1.690 3
1.691 3
1.693 3
1.695 3
1.696 3
1.698 3
1.700 3
1.701 3
1.703 3
1.705 3
1.706 3
1.708 3
1.710 3
1.712 3
1.713 2
1.715 2
1.717 2
1.718 2
1.720 2
1.722 2
1.723 2
1.725 2
1.727 2
1.728 2
1.730 2
1.732 2
1.733 2
1.735 2
1.737 2
1.738 2
1.740 2
1.742 2
1.743 2
1.745 2
1.747 2
1.748 2
1.750 2
1.752 2
1.753 2
1.755 3
1.757 3
1.758 3
1.760 3
1.762 3
1.763 3
1.765 4
1.767 4
1.769 4
1.770 4
1.772 4
1.774 5
1.775 5
1.777 5
1.779 5
1.780 5
1.782 5
1.784 6
1.785 6
1.787 6
1.789 6
1.790 6
1.792 6
1.794 6
1.795 6
1.797 6
1.799 6
1.800 6
1.802 6
1.804 6
1.805 5
1.807 5
1.809 5
1.810 5
1.812 5
1.814 5
1.815 5
1.817 4
1.819 4
1.821 4
1.822 4
1.824 4
1.826 3
1.827 3
1.829 3
1.831 3
1.832 3
1.834 3
1.836 3
1.837 3
1.839 3
1.841 3
1.842 3
1.844 3
1.846 3
1.847 3
1.849 3
1.851 3
1.852 3
1.854 3
1.856 3
1.857 3
1.859 3
1.861 3
1.862 3
1.864 3
1.866 3
1.867 3
1.869 3
1.871 3
1.873 3
1.874 3
1.876 3
1.878 2
1.879 2
1.881 2
1.883 2
1.884 2
1.886 2
1.888 2
1.889 2
1.891 2
1.893 2
1.894 2
1.896 2
1.898 2
1.899 1
1.901 2
1.903 2
1.904 2
1.906 2
1.908 2
1.909 2
1.911 2
1.913 2
1.914 2
1.916 2
1.918 2
1.920 2
1.921 2
1.923 2
1.925 2
1.926 2
1.928 2
1.930 2
1.931 2
1.933 2
1.935 2
1.936 2
1.938 2
1.940 2
1.941 1
1.943 1
1.945 1
1.946 1
1.948 1
1.950 1
1.951 1
1.953 1
1.955 1
1.956 1
1.958 0
1.960 0
1.962 0
1.963 0
1.965 0
1.967 0
1.968 0
1.970 0
1.972 0
1.973 1
1.975 1
1.977 1
1.978 1
1.980 1
1.982 1
1.983 2
1.985 2
1.987 2
1.988 2
1.990 2
1.992 3
1.993 3
1.995 3
1.997 3
1.998 3
2.000 3
2.002 4
2.003 4
2.005 4
2.007 4
2.009 4
2.010 4
2.012 4
2.014 4
2.015 4
2.017 5
2.019 5
2.020 5
2.022 5
2.024 5
2.025 5
2.027 5
2.029 5
2.030 5
2.032 5
2.034 5
2.035 5
2.037 5
2.039 5
2.040 5
2.042 5
2.044 4
2.046 4
2.047 4
2.049 4
2.051 4
2.052 4
2.054 4
2.056 4
2.057 4
2.059 4
2.061 3
2.062 3
2.064 3
2.066 3
2.067 3
2.069 3
2.071 2
2.072 2
2.074 2
2.076 2
2.077 2
2.079 2
2.081 2
2.082 2
2.084 2
2.086 2
2.088 2
2.089 2
2.091 2
2.093 2
2.094 2
2.096 2
2.098 2
2.099 2
2.101 2
2.103 2
2.104 2
2.106 2
2.108 2
2.109 2
2.111 2
2.113 2
2.114 2
2.116 2
2.118 2
2.119 2
2.121 2
2.123 1
2.125 1
2.126 1
2.128 1
2.130 1
2.131 1
2.133 1
2.135 1
2.136 1
2.138 1
2.140 1
2.141 1
2.143 1
2.145 1
2.146 1
2.148 1
2.150 0
2.151 0
2.153 0
2.155 0
2.156 0
2.158 0
2.160 0
2.162 1
2.163 1
2.165 1
2.167 1
2.168 1
2.170 1
2.172 1
2.173 1
2.175 1
2.177 1
2.178 1
2.180 1
2.182 1
2.183 1
2.185 1
2.187 1
2.188 1
2.190 1
2.192 1
2.193 1
2.195 1
2.197 1
2.199 1
2.200 1
2.202 1
2.204 1
2.205 1
2.207 1
2.209 1
2.210 1
2.212 1
2.214 1
2.215 1
2.217 1
2.219 1
2.220 1
2.222 1
2.224 1
2.225 1
2.227 1
2.229 1
2.231 1
2.232 1
2.234 1
2.236 1
2.237 2
2.239 2
2.241 2
2.242 2
2.244 2
2.246 2
2.247 3
2.249 3
2.251 3
2.252 3
2.254 3
2.256 3
2.257 3
2.259 4
2.261 4
2.262 4
2.264 4
2.266 4
2.268 4
2.269 4
2.271 4
2.273 4
2.274 4
2.276 4
2.278 4
2.279 4
2.281 4
2.283 4
2.284 4
2.286 4
2.288 3
2.289 3
2.291 3
2.293 3
2.294 3
2.296 3
2.298 3
2.300 3
2.301 3
2.303 2
2.305 2
2.306 2
2.308 2
2.310 2
2.311 2
2.313 2
2.315 2
2.316 2
2.318 2
2.320 2
2.321 1
2.323 1
2.325 1
2.326 1
2.328 1
2.330 1
2.332 1
2.333 1
2.335 1
2.337 1
2.338 1
2.340 1
2.342 1
2.343 2
2.345 2
2.347 2
2.348 2
2.350 2
2.352 2
2.353 2
2.355 2
2.357 3
2.358 3
2.360 3
2.362 3
2.364 3
2.365 3
2.367 3
2.369 3
2.370 3
2.372 3
2.374 3
2.375 2
2.377 2
2.379 2
2.380 2
2.382 2
2.384 2
2.385 2
2.387 1
2.389 1
2.390 1
2.392 1
2.394 1
2.396 1
2.397 0
2.399 0
2.401 0
2.402 0
2.404 -0
2.406 -0
2.407 -0
2.409 -0
2.411 -0
2.412 -0
2.414 -0
2.416 -0
2.417 -0
2.419 -0
2.421 0
2.423 0
2.424 0
2.426 0
2.428 0
2.429 0
2.431 0
2.433 0
2.434 0
2.436 0
2.438 0
2.439 0
2.441 1
2.443 1
2.444 1
2.446 0
2.448 0
2.449 0
2.451 0
2.453 1
2.455 1
2.456 1
2.458 1
2.460 1
2.461 1
2.463 1
2.465 1
2.466 1
2.468 1
2.470 1
2.471 1
2.473 1
2.475 1
2.476 1
2.478 2
2.480 2
2.482 2
2.483 2
2.485 2
2.487 2
2.488 2
2.490 2
2.492 2
2.493 2
2.495 2
2.497 2
2.498 2
2.500 2
2.502 2
2.503 2
2.505 2
2.507 2
2.508 2
2.510 2
2.512 2
2.514 2
2.515 2
2.517 2
2.519 1
2.520 1
2.522 1
2.524 1
2.525 1
2.527 0
2.529 0
2.530 0
2.532 -0
2.534 -0
2.535 -1
2.537 -1
2.539 -1
2.541 -1
2.542 -1
2.544 -1
2.546 -2
2.547 -2
2.549 -2
2.551 -2
2.552 -1
2.554 -1
2.556 -1
2.557 -1
2.559 -1
2.561 -1
2.562 -0
2.564 -0
2.566 -0
2.568 0
2.569 1
2.571 1
2.573 1
2.574 2
2.576 2
2.578 2
2.579 3
2.581 3
2.583 4
2.584 4
2.586 4
2.588 5
2.589 5
2.591 5
2.593 5
2.595 5
2.596 6
2.598 6
2.600 6
2.601 6
2.603 6
2.605 6
2.606 6
2.608 5
2.610 5
2.611 5
2.613 5
2.615 5
2.616 5
2.618 4
2.620 4
2.622 4
2.623 4
2.625 4
2.627 3
2.628 3
2.630 3
2.632 3
2.633 3
2.635 2
2.637 2
2.638 2
2.640 2
2.642 2
2.643 2
2.645 2
2.647 2
2.649 2
2.650 2
2.652 2
2.654 2
2.655 2
2.657 2
2.659 2
2.660 2
2.662 2
2.664 2
2.665 2
2.667 2
2.669 2
2.671 2
2.672 2
2.674 2
2.676 2
2.677 2
2.679 2
2.681 2
2.682 2
2.684 2
2.686 2
2.687 2
2.689 2
2.691 2
2.692 2
2.694 2
2.696 2
2.698 2
2.699 2
2.701 2
2.703 2
2.704 2
2.706 2
2.708 2
2.709 2
2.711 2
2.713 2
2.714 2
2.716 2
2.718 2
2.719 2
2.721 2
2.723 2
2.725 2
2.726 2
2.728 2
2.730 2
2.731 2
2.733 2
2.735 2
2.736 2
2.738 2
2.740 1
2.741 1
2.743 1
2.745 1
2.747 1
2.748 1
2.750 1
2.752 1
2.753 1
2.755 1
2.757 1
2.758 0
2.760 0
2.762 0
2.763 0
2.765 1
2.767 1
2.769 1
2.770 1
2.772 1
2.774 1
2.775 1
2.777 1
2.779 1
2.780 1
2.782 1
2.784 1
2.785 1
2.787 1
2.789 1
2.790 2
2.792 2
2.794 2
2.796 2
2.797 2
2.799 2
2.801 2
2.802 2
2.804 2
2.806 2
2.807 2
2.809 2
2.811 2
2.812 2
2.814 2
2.816 2
2.818 2
2.819 2
2.821 1
2.823 1
2.824 1
2.826 1
2.828 1
2.829 1
2.831 1
2.833 1
2.834 0
2.836 0
2.838 0
2.840 0
2.841 0
2.843 0
2.845 0
2.846 0
2.848 0
2.850 -0
2.851 -0
2.853 -0
2.855 -0
2.856 0
2.858 0
2.860 0
2.861 0
2.863 0
2.865 0
2.867 0
2.868 1
2.870 1
2.872 1
2.873 1
2.875 1
2.877 1
2.878 1
2.880 1
2.882 1
2.883 1
2.885 0
2.887 0
2.889 0
2.890 0
2.892 0
2.894 -0
2.895 -0
2.897 -0
2.899 -0
2.900 -0
2.902 -0
2.904 -0
2.905 -0
2.907 -0
2.909 -0
2.911 -0
2.912 -0
2.914 -0
2.916 -0
2.917 -0
2.919 0
2.921 0
2.922 0
2.924 0
2.926 1
2.927 1
2.929 1
2.931 1
2.933 1
2.934 1
2.936 1
2.938 1
2.939 2
2.941 2
2.943 2
2.944 2
2.946 2
2.948 2
2.949 2
2.951 3
2.953 3
2.955 3
2.956 3
2.958 3
2.960 3
2.961 3
2.963 3
2.965 3
2.966 4
2.968 4
2.970 4
2.971 4
2.973 4
2.975 4
2.977 4
2.978 4
2.980 4
2.982 4
2.983 4
2.985 4
2.987 4
2.988 3
2.990 3
2.992 3
2.993 3
2.995 3
2.997 3
2.999 2
3.000 2
3.002 2
3.004 2
3.005 1
3.007 1
3.009 1
3.010 1
3.012 1
3.014 1
3.015 0
3.017 0
3.019 0
3.021 0
3.022 0
3.024 0
3.026 0
3.027 0
3.029 1
3.031 1
3.032 1
3.034 1
3.036 1
3.037 1
3.039 1
3.041 1
3.043 1
3.044 1
3.046 1
3.048 1
3.049 1
3.051 1
3.053 1
3.054 1
3.056 1
3.058 1
3.060 1
3.061 1
3.063 1
3.065 1
3.066 1
3.068 1
3.070 1
3.071 1
3.073 1
3.075 1
3.076 1
3.078 1
3.080 1
3.082 1
3.083 1
3.085 1
3.087 1
3.088 1
3.090 2
3.092 2
3.093 2
3.095 2
3.097 3
3.098 3
3.100 3
3.102 3
3.104 4
3.105 4
3.107 4
3.109 4
3.110 4
3.112 4
3.114 4
3.115 4
3.117 4
3.119 4
3.121 4
3.122 4
3.124 4
3.126 4
3.127 4
3.129 4
3.131 4
3.132 4
3.134 4
3.136 3
3.137 3
3.139 3
3.141 3
3.143 3
3.144 3
3.146 3
3.148 2
3.149 2
3.151 2
3.153 2
3.154 2
3.156 2
3.158 2
3.159 2
3.161 2
3.163 2
3.165 2
3.166 2
3.168 2
3.170 2
3.171 2
3.173 2
3.175 2
3.176 2
3.178 2
3.180 2
3.182 2
3.183 2
3.185 2
3.187 2
3.188 2
3.190 2
3.192 2
3.193 2
3.195 2
3.197 2
3.198 2
3.200 2
3.202 2
3.204 2
3.205 2
3.207 2
3.209 2
3.210 2
3.212 2
3.214 2
3.215 2
3.217 2
3.219 2
3.221 2
3.222 1
3.224 1
3.226 1
3.227 1
3.229 1
3.231 1
3.232 1
3.234 1
3.236 1
3.237 1
3.239 1
3.241 0
3.243 0
3.244 -0
3.246 -0
3.248 -0
3.249 -1
3.251 -1
3.253 -1
3.254 -1
3.256 -1
3.258 -2
3.260 -2
3.261 -2
3.263 -2
3.265 -2
3.266 -2
3.268 -2
3.270 -2
3.271 -2
3.273 -2
3.275 -2
3.277 -2
3.278 -1
3.280 -1
3.282 -1
3.283 -1
3.285 -1
3.287 -0
3.288 -0
3.290 0
3.292 0
3.293 0
3.295 1
3.297 1
3.299 1
3.300 1
3.302 2
3.304 2
3.305 2
3.307 2
3.309 2
3.310 2
3.312 3
3.314 3
3.316 3
3.317 3
3.319 3
3.321 3
3.322 3
3.324 3
3.326 3
3.327 3
3.329 3
3.331 4
3.333 4
3.334 4
3.336 4
3.338 3
3.339 3
3.341 3
3.343 3
3.344 3
3.346 3
3.348 3
3.349 3
3.351 3
3.353 3
3.355 3
3.356 3
3.358 3
3.360 2
3.361 2
3.363 2
3.365 2
3.366 2
3.368 2
3.370 2
3.372 1
3.373 1
3.375 1
3.377 1
3.378 1
3.380 1
3.382 1
3.383 1
3.385 1
3.387 1
3.389 1
3.390 1
3.392 1
3.394 1
3.395 1
3.397 1
3.399 1
3.400 1
3.402 1
3.404 1
3.406 1
3.407 2
3.409 2
3.411 2
3.412 2
3.414 2
3.416 2
3.417 2
3.419 2
3.421 2
3.423 2
3.424 2
3.426 2
3.428 1
3.429 1
3.431 1
3.433 1
3.434 1
3.436 1
3.438 1
3.439 1
3.441 1
3.443 1
3.445 1
3.446 0
3.448 0
3.450 0
3.451 0
3.453 -0
3.455 -0
3.456 -0
3.458 -0
3.460 -1
3.462 -1
3.463 -1
3.465 -1
3.467 -1
3.468 -1
3.470 -1
3.472 -0
3.473 -0
3.475 -0
3.477 0
3.479 0
3.480 0
3.482 1
3.484 1
3.485 1
3.487 1
3.489 1
3.490 2
3.492 2
3.494 2
3.496 2
3.497 3
3.499 3
3.501 3
3.502 3
3.504 4
3.506 4
3.507 4
3.509 4
3.511 4
3.513 4
3.514 4
3.516 4
3.518 4
3.519 4
3.521 4
3.523 4
3.524 4
3.526 4
3.528 4
3.530 4
3.531 3
3.533 3
3.535 3
3.536 3
3.538 3
3.540 2
3.541 2
3.543 2
3.545 2
3.547 1
3.548 1
3.550 1
3.552 1
3.553 1
3.555 1
3.557 0
3.558 0
3.560 0
3.562 0
3.564 0
3.565 0
3.567 0
3.569 0
3.570 0
3.572 1
3.574 1
3.575 1
3.577 1
3.579 1
3.581 1
3.582 1
3.584 2
3.586 2
3.587 2
3.589 2
3.591 2
3.592 3
3.594 3
3.596 3
3.598 3
3.599 3
3.601 3
3.603 4
3.604 4
3.606 4
3.608 4
3.609 4
3.611 4
3.613 4
3.615 4
3.616 4
3.618 4
3.620 4
3.621 4
3.623 4
3.625 4
3.627 4
3.628 4
3.630 4
3.632 4
3.633 4
3.635 4
3.637 4
3.638 4
3.640 3
3.642 3
3.644 3
3.645 3
3.647 3
3.649 3
3.650 2
3.652 2
3.654 2
3.655 2
3.657 1
3.659 1
3.661 1
3.662 1
3.664 1
3.666 1
3.667 1
3.669 1
3.671 1
3.672 1
3.674 1
3.676 1
3.678 1
3.679 1
3.681 1
3.683 1
3.684 1
3.686 1
3.688 1
3.689 1
3.691 1
3.693 2
3.695 2
3.696 2
3.698 2
3.700 2
3.701 2
3.703 3
3.705 3
3.706 3
3.708 3
3.710 3
3.712 3
3.713 3
3.715 3
3.717 3
3.718 3
3.720 3
3.722 3
3.724 3
3.725 3
3.727 3
3.729 3
3.730 3
3.732 3
3.734 2
3.735 2
3.737 2
3.739 2
3.741 2
3.742 2
3.744 2
3.746 2
3.747 2
3.749 2
3.751 2
3.752 2
3.754 2
3.756 1
3.758 1
3.759 1
3.761 1
3.763 1
3.764 1
3.766 1
3.768 1
3.769 1
3.771 0
3.773 0
3.775 0
3.776 0
3.778 0
3.780 0
3.781 -0
3.783 -0
3.785 -0
3.787 -0
3.788 -0
3.790 -0
3.792 -0
3.793 -0
3.795 -0
3.797 -0
3.798 -0
3.800 -0
3.802 -0
3.804 -0
3.805 0
3.807 0
3.809 0
3.810 0
3.812 1
3.814 1
3.815 1
3.817 1
3.819 1
3.821 1
3.822 2
3.824 2
3.826 2
3.827 2
3.829 2
3.831 2
3.833 2
3.834 2
3.836 2
3.838 2
3.839 2
3.841 2
3.843 2
3.844 1
3.846 1
3.848 1
3.850 1
3.851 1
3.853 0
3.855 0
3.856 0
3.858 -0
3.860 -0
3.861 -0
3.863 -0
3.865 -0
3.867 -0
3.868 -0
3.870 -0
3.872 -0
3.873 0
3.875 0
3.877 0
3.879 1
3.880 1
3.882 1
3.884 1
3.885 2
3.887 2
3.889 2
3.890 2
3.892 3
3.894 3
3.896 3
3.897 3
3.899 3
3.901 4
3.902 4
3.904 4
3.906 4
3.908 4
3.909 3
3.911 3
3.913 3
3.914 3
3.916 3
3.918 2
3.919 2
3.921 2
3.923 2
3.925 1
3.926 1
3.928 1
3.930 1
3.931 1
3.933 0
3.935 0
3.936 0
3.938 0
3.940 0
3.942 0
3.943 0
3.945 0
3.947 0
3.948 0
3.950 0
3.952 0
3.954 1
3.955 1
3.957 1
3.959 1
3.960 1
3.962 1
3.964 2
3.965 2
3.967 2
3.969 2
3.971 2
3.972 3
3.974 3
3.976 3
3.977 3
3.979 3
3.981 3
3.983 3
3.984 4
3.986 4
3.988 4
3.989 4
3.991 4
3.993 4
3.994 4
3.996 4
3.998 4
4.000 4
4.001 4
4.003 4
4.005 4
4.006 4
4.008 4
4.010 4
4.012 4
4.013 4
4.015 4
4.017 4
4.018 4
4.020 4
4.022 4
4.023 4
4.025 4
4.027 4
4.029 4
4.030 4
4.032 3
4.034 3
4.035 3
4.037 3
4.039 3
4.041 3
4.042 3
4.044 3
4.046 3
4.047 3
4.049 3
4.051 3
4.053 3
4.054 3
4.056 3
4.058 3
4.059 3
4.061 3
4.063 3
4.064 3
4.066 3
4.068 3
4.070 3
4.071 3
4.073 3
4.075 3
4.076 3
4.078 3
4.080 3
4.082 3
4.083 3
4.085 3
4.087 3
4.088 3
4.090 3
4.092 3
4.093 3
4.095 3
4.097 3
4.099 3
4.100 3
4.102 3
4.104 3
4.105 3
4.107 3
4.109 3
4.111 3
4.112 3
4.114 3
4.116 3
4.117 3
4.119 3
4.121 3
4.123 3
4.124 2
4.126 2
4.128 2
4.129 2
4.131 2
4.133 2
4.134 2
4.136 1
4.138 1
4.140 1
4.141 1
4.143 1
4.145 1
4.146 1
4.148 0
4.150 0
4.152 0
4.153 0
4.155 0
4.157 0
4.158 0
4.160 0
4.162 0
4.163 0
4.165 1
4.167 1
4.169 1
4.170 1
4.172 1
4.174 1
4.175 1
4.177 1
4.179 2
4.181 2
4.182 2
4.184 2
4.186 3
4.187 3
4.189 3
4.191 3
4.193 4
4.194 4
4.196 4
4.198 4
4.199 5
4.201 5
4.203 5
4.204 5
4.206 5
4.208 5
4.210 5
4.211 5
4.213 5
4.215 5
4.216 5
4.218 5
4.220 5
4.222 5
4.223 5
4.225 5
4.227 5
4.228 5
4.230 5
4.232 5
4.234 4
4.235 4
4.237 4
4.239 3
4.240 3
4.242 3
4.244 2
4.246 2
4.247 2
4.249 2
4.251 1
4.252 1
4.254 1
4.256 1
4.257 0
4.259 0
4.261 -0
4.263 -0
4.264 -0
4.266 -0
4.268 -1
4.269 -1
4.271 -1
4.273 -1
4.275 -1
4.276 -1
4.278 -1
4.280 -1
4.281 -1
4.283 -1
4.285 -1
4.287 -1
4.288 -1
4.290 -1
4.292 -0
4.293 -0
4.295 -0
4.297 -0
4.299 0
4.300 0
4.302 0
4.304 0
4.305 0
4.307 0
4.309 0
4.310 0
4.312 0
4.314 0
4.316 0
4.317 0
4.319 0
4.321 0
4.322 0
4.324 0
4.326 1
4.328 1
4.329 1
4.331 1
4.333 1
4.334 1
4.336 1
4.338 1
4.340 1
4.341 1
4.343 1
4.345 2
4.346 2
4.348 2
4.350 2
4.352 2
4.353 2
4.355 2
4.357 2
4.358 2
4.360 2
4.362 3
4.364 3
4.365 3
4.367 3
4.369 3
4.370 3
4.372 3
4.374 3
4.375 3
4.377 3
4.379 3
4.381 3
4.382 3
4.384 2
4.386 2
4.387 2
4.389 2
4.391 2
4.393 2
4.394 2
4.396 1
4.398 1
4.399 1
4.401 1
4.403 1
4.405 1
4.406 1
4.408 0
4.410 0
4.411 0
4.413 0
4.415 -0
4.417 -0
4.418 -0
4.420 -0
4.422 -1
4.423 -1
4.425 -1
4.427 -1
4.429 -1
4.430 -1
4.432 -1
4.434 -1
4.435 -1
4.437 -1
4.439 -0
4.441 -0
4.442 -0
4.444 0
4.446 0
4.447 0
4.449 1
4.451 1
4.453 1
4.454 1
4.456 1
4.458 1
4.459 1
4.461 2
4.463 2
4.464 2
4.466 2
4.468 2
4.470 2
4.471 2
4.473 2
4.475 2
4.476 2
4.478 2
4.480 2
4.482 2
4.483 2
4.485 2
4.487 1
4.488 1
4.490 1
4.492 1
4.494 1
4.495 1
4.497 0
4.499 0
4.500 0
4.502 -0
4.504 -0
4.506 -0
4.507 -0
4.509 -0
4.511 -0
4.512 -0
4.514 -0
4.516 -0
4.518 0
4.519 0
4.521 0
4.523 1
4.524 1
4.526 1
4.528 1
4.530 1
4.531 2
4.533 2
4.535 2
4.536 3
4.538 3
4.540 3
4.542 3
4.543 4
4.545 4
4.547 4
4.548 4
4.550 4
4.552 5
4.554 5
4.555 5
4.557 5
4.559 5
4.560 4
4.562 4
4.564 4
4.566 4
4.567 4
4.569 4
4.571 3
4.572 3
4.574 3
4.576 3
4.578 2
4.579 2
4.581 2
4.583 2
4.584 1
4.586 1
4.588 1
4.590 1
4.591 1
4.593 0
4.595 0
4.596 0
4.598 -0
4.600 -0
4.602 -0
4.603 -0
4.605 -0
4.607 -0
4.608 -0
4.610 -0
4.612 0
4.614 0
4.615 0
4.617 0
4.619 1
4.620 1
4.622 1
4.624 1
4.626 1
4.627 1
4.629 1
4.631 1
4.632 1
4.634 1
4.636 2
4.638 2
4.639 2
4.641 2
4.643 2
4.644 2
4.646 2
4.648 2
4.650 2
4.651 2
4.653 2
4.655 2
4.656 2
4.658 2
4.660 2
4.662 2
4.663 2
4.665 2
4.667 2
4.668 1
4.670 1
4.672 1
4.674 1
4.675 1
4.677 0
4.679 0
4.680 0
4.682 -0
4.684 -0
4.686 -0
4.687 -0
4.689 -1
4.691 -1
4.692 -1
4.694 -1
4.696 -1
4.698 -1
4.699 -1
4.701 -1
4.703 -1
4.704 -1
4.706 -1
4.708 -1
4.710 -0
4.711 -0
4.713 -0
4.715 0
4.716 0
4.718 1
4.720 1
4.722 1
4.723 1
4.725 2
4.727 2
4.728 2
4.730 2
4.732 2
4.734 2
4.735 2
4.737 2
4.739 2
4.740 2
4.742 2
4.744 2
4.746 2
4.747 2
4.749 2
4.751 2
4.752 2
4.754 2
4.756 2
4.758 2
4.759 1
4.761 1
4.763 1
4.764 1
4.766 1
4.768 1
4.770 1
4.771 1
4.773 1
4.775 1
4.776 1
4.778 1
4.780 1
4.782 1
4.783 1
4.785 1
4.787 1
4.788 1
4.790 1
4.792 1
4.794 1
4.795 1
4.797 0
4.799 0
4.800 0
4.802 0
4.804 -0
4.806 -0
4.807 -0
4.809 -0
4.811 -1
4.813 -1
4.814 -1
4.816 -1
4.818 -1
4.819 -1
4.821 -1
4.823 -1
4.825 -1
4.826 -1
4.828 -1
4.830 -1
4.831 -1
4.833 -1
4.835 -1
4.837 -1
4.838 -0
4.840 -0
4.842 0
4.843 0
4.845 0
4.847 1
4.849 1
4.850 1
4.852 1
4.854 2
4.855 2
4.857 2
4.859 2
4.861 2
4.862 2
4.864 3
4.866 3
4.867 3
4.869 3
4.871 3
4.873 3
4.874 3
4.876 2
4.878 2
4.879 2
4.881 2
4.883 2
4.885 2
4.886 1
4.888 1
4.890 1
4.891 1
4.893 1
4.895 1
4.897 1
4.898 1
4.900 0
4.902 0
4.904 0
4.905 0
4.907 0
4.909 1
4.910 1
4.912 1
4.914 1
4.916 1
4.917 1
4.919 1
4.921 1
4.922 1
4.924 1
4.926 1
4.928 2
4.929 2
4.931 2
4.933 2
4.934 2
4.936 2
4.938 2
4.940 2
4.941 2
4.943 2
4.945 2
4.946 2
4.948 2
4.950 2
4.952 1
4.953 1
4.955 1
4.957 1
4.959 1
4.960 1
4.962 1
4.964 0
4.965 0
4.967 0
4.969 0
4.971 0
4.972 0
4.974 0
4.976 1
4.977 1
4.979 1
4.981 1
4.983 1
4.984 1
4.986 1
4.988 1
4.989 1
4.991 2
4.993 2
4.995 2
4.996 2
4.998 2
5.000 2
5.001 2
5.003 2
5.005 2
5.007 3
5.008 3
5.010 2
5.012 2
5.014 2
5.015 2
5.017 2
5.019 2
5.020 2
5.022 2
5.024 2
5.026 1
5.027 1
5.029 1
5.031 1
5.032 1
5.034 1
5.036 1
5.038 1
5.039 1
5.041 1
5.043 1
5.044 1
5.046 1
5.048 1
5.050 1
5.051 1
5.053 1
5.055 1
5.056 1
5.058 1
5.060 1
5.062 1
5.063 1
5.065 1
5.067 2
5.069 2
5.070 2
5.072 2
5.074 2
5.075 2
5.077 2
5.079 2
5.081 2
5.082 2
5.084 2
5.086 2
5.087 3
5.089 3
5.091 3
5.093 3
5.094 3
5.096 3
5.098 3
5.099 3
5.101 3
5.103 4
5.105 4
5.106 4
5.108 4
5.110 4
5.112 4
5.113 4
5.115 4
5.117 4
5.118 4
5.120 5
5.122 5
5.124 5
5.125 5
5.127 4
5.129 4
5.130 4
5.132 4
5.134 4
5.136 4
5.137 4
5.139 3
5.141 3
5.143 3
5.144 3
5.146 3
5.148 2
5.149 2
5.151 2
5.153 2
5.155 2
5.156 2
5.158 1
5.160 1
5.161 1
5.163 1
5.165 1
5.167 0
5.168 0
5.170 0
5.172 0
5.173 -0
5.175 -0
5.177 -0
5.179 -0
5.180 -0
5.182 -0
5.184 -0
5.186 -0
5.187 -0
5.189 -0
5.191 -0
5.192 -0
5.194 -1
5.196 -1
5.198 -1
5.199 -1
5.201 -1
5.203 -1
5.204 -1
5.206 -1
5.208 -1
5.210 -1
5.211 -1
5.213 -1
5.215 -1
5.217 -1
5.218 -0
5.220 -0
5.222 -0
5.223 0
5.225 0
5.227 1
5.229 1
5.230 1
5.232 1
5.234 2
5.235 2
5.237 2
5.239 2
5.241 2
5.242 3
5.244 3
5.246 3
5.248 3
5.249 4
5.251 4
5.253 4
5.254 4
5.256 4
5.258 4
5.260 4
5.261 4
5.263 4
5.265 4
5.266 4
5.268 4
5.270 4
5.272 4
5.273 4
5.275 4
5.277 4
5.279 3
5.280 3
5.282 3
5.284 3
5.285 3
5.287 3
5.289 3
5.291 2
5.292 2
5.294 2
5.296 2
5.297 2
5.299 2
5.301 2
5.303 2
5.304 2
5.306 1
5.308 1
5.310 1
5.311 1
5.313 1
5.315 1
5.316 1
5.318 1
5.320 1
5.322 1
5.323 1
5.325 1
5.327 1
5.328 1
5.330 1
5.332 1
5.334 1
5.335 1
5.337 1
5.339 2
5.341 2
5.342 2
5.344 2
5.346 2
5.347 2
5.349 2
5.351 2
5.353 2
5.354 2
5.356 2
5.358 2
5.360 2
5.361 2
5.363 2
5.365 2
5.366 2
5.368 2
5.370 2
5.372 2
5.373 2
5.375 2
5.377 2
5.378 2
5.380 2
5.382 2
5.384 2
5.385 2
5.387 2
5.389 2
5.391 2
5.392 2
5.394 1
5.396 1
5.397 1
5.399 1
5.401 1
5.403 1
5.404 1
5.406 1
5.408 1
5.410 1
5.411 1
5.413 1
5.415 1
5.416 1
5.418 1
5.420 0
5.422 0
5.423 0
5.425 0
5.427 0
5.428 0
5.430 0
5.432 -0
5.434 -0
5.435 -0
5.437 -0
5.439 -0
5.441 -0
5.442 0
5.444 0
5.446 0
5.447 0
5.449 1
5.451 1
5.453 1
5.454 1
5.456 1
5.458 2
5.460 2
5.461 2
5.463 2
5.465 2
5.466 3
5.468 3
5.470 3
5.472 3
5.473 4
5.475 4
5.477 4
5.479 4
5.480 4
5.482 4
5.484 4
5.485 4
5.487 4
5.489 4
5.491 4
5.492 4
5.494 4
5.496 4
5.497 4
5.499 4
5.501 4
5.503 3
5.504 3
5.506 3
5.508 3
5.510 3
5.511 2
5.513 2
5.515 2
5.516 2
5.518 2
5.520 2
5.522 2
5.523 2
5.525 2
5.527 2
5.529 1
5.530 1
5.532 1
5.534 1
5.535 1
5.537 1
5.539 1
5.541 1
5.542 1
5.544 1
5.546 1
5.548 1
5.549 1
5.551 1
5.553 1
5.554 1
5.556 1
5.558 1
5.560 1
5.561 1
5.563 1
5.565 1
5.567 1
5.568 1
5.570 2
5.572 2
5.573 2
5.575 2
5.577 2
5.579 2
5.580 3
5.582 3
5.584 3
5.586 3
5.587 3
5.589 4
5.591 4
5.592 4
5.594 4
5.596 4
5.598 4
5.599 4
5.601 4
5.603 4
5.605 4
5.606 4
5.608 4
5.610 4
5.611 4
5.613 4
5.615 4
5.617 4
5.618 4
5.620 4
5.622 4
5.623 4
5.625 3
5.627 3
5.629 3
5.630 3
5.632 3
5.634 3
5.636 3
5.637 3
5.639 3
5.641 3
5.642 3
5.644 3
5.646 3
5.648 3
5.649 3
5.651 3
5.653 3
5.655 3
5.656 3
5.658 3
5.660 3
5.661 3
5.663 3
5.665 3
5.667 3
5.668 3
5.670 3
5.672 3
5.674 3
5.675 3
5.677 3
5.679 3
5.681 3
5.682 3
5.684 3
5.686 3
5.687 3
5.689 3
5.691 3
5.693 3
5.694 3
5.696 2
5.698 2
5.700 2
5.701 2
5.703 2
5.705 2
5.706 2
5.708 2
5.710 2
5.712 2
5.713 2
5.715 2
5.717 2
5.719 2
5.720 1
5.722 1
5.724 1
5.725 1
5.727 1
5.729 1
5.731 1
5.732 0
5.734 0
5.736 0
5.738 -0
5.739 -0
5.741 -0
5.743 -0
5.744 -1
5.746 -1
5.748 -1
5.750 -1
5.751 -1
5.753 -1
5.755 -1
5.757 -1
5.758 -1
5.760 -1
5.762 -0
5.763 -0
5.765 -0
5.767 0
5.769 0
5.770 1
5.772 1
5.774 1
5.776 1
5.777 2
5.779 2
5.781 2
5.782 2
5.784 3
5.786 3
5.788 3
5.789 3
5.791 3
5.793 3
5.795 4
5.796 4
5.798 4
5.800 4
5.802 4
5.803 4
5.805 4
5.807 4
5.808 4
5.810 4
5.812 4
5.814 4
5.815 4
5.817 4
5.819 4
5.821 4
5.822 4
5.824 4
5.826 4
5.827 4
5.829 4
5.831 4
5.833 4
5.834 4
5.836 4
5.838 4
5.840 4
5.841 4
5.843 4
5.845 4
5.846 4
5.848 4
5.850 4
5.852 3
5.853 3
5.855 3
5.857 3
5.859 3
5.860 3
5.862 3
5.864 3
5.866 2
5.867 2
5.869 2
5.871 2
5.872 2
5.874 2
5.876 2
5.878 2
5.879 2
5.881 2
5.883 2
5.885 2
5.886 3
5.888 3
5.890 3
5.891 3
5.893 3
5.895 3
5.897 3
5.898 3
5.900 3
5.902 3
5.904 3
5.905 3
5.907 3
5.909 4
5.910 4
5.912 4
5.914 4
5.916 4
5.917 4
5.919 4
5.921 4
5.923 4
5.924 4
5.926 4
5.928 4
5.930 4
5.931 4
5.933 4
5.935 4
5.936 4
5.938 5
5.940 5
5.942 5
5.943 5
5.945 5
5.947 5
5.949 6
5.950 6
5.952 6
5.954 6
5.956 6
5.957 7
5.959 7
5.961 7
5.962 7
5.964 7
5.966 7
5.968 7
5.969 7
5.971 6
5.973 6
5.975 6
5.976 6
5.978 6
5.980 6
5.981 5
5.983 5
5.985 5
5.987 4
5.988 4
5.990 4
5.992 3
5.994 3
5.995 3
5.997 3
5.999 2
6.001 2
6.002 2
6.004 2
6.006 1
6.007 1
6.009 1
6.011 1
6.013 1
6.014 1
6.016 1
6.018 1
6.020 1
6.021 1
6.023 1
6.025 1
6.027 1
6.028 1
6.030 2
6.032 2
6.033 2
6.035 2
6.037 2
6.039 2
6.040 2
6.042 2
6.044 3
6.046 3
6.047 3
6.049 3
6.051 3
6.052 3
6.054 3
6.056 3
6.058 3
6.059 2
6.061 2
6.063 2
6.065 2
6.066 2
6.068 2
6.070 2
6.072 2
6.073 1
6.075 1
6.077 1
6.078 1
6.080 1
6.082 1
6.084 1
6.085 1
6.087 1
6.089 1
6.091 1
6.092 1
6.094 1
6.096 1
6.098 1
6.099 2
6.101 2
6.103 2
6.104 2
6.106 3
6.108 3
6.110 3
6.111 3
6.113 4
6.115 4
6.117 4
6.118 4
6.120 5
6.122 5
6.124 5
6.125 5
6.127 5
6.129 5
6.130 6
6.132 6
6.134 6
6.136 6
6.137 6
6.139 6
6.141 6
6.143 6
6.144 6
6.146 6
6.148 5
6.150 5
6.151 5
6.153 5
6.155 5
6.156 5
6.158 5
6.160 5
6.162 4
6.163 4
6.165 4
6.167 4
6.169 4
6.170 4
6.172 3
6.174 3
6.176 3
6.177 3
6.179 2
6.181 2
6.182 2
6.184 2
6.186 2
6.188 2
6.189 1
6.191 1
6.193 1
6.195 1
6.196 1
6.198 1
6.200 1
6.202 1
6.203 1
6.205 1
6.207 2
6.209 2
6.210 2
6.212 2
6.214 2
6.215 2
6.217 3
6.219 3
6.221 3
6.222 3
6.224 4
6.226 4
6.228 4
6.229 4
6.231 4
6.233 5
6.235 5
6.236 5
6.238 5
6.240 5
6.241 5
6.243 5
6.245 4
6.247 4
6.248 4
6.250 4
6.252 4
6.254 4
6.255 3
6.257 3
6.259 3
6.261 3
6.262 3
6.264 2
6.266 2
6.268 2
6.269 2
6.271 2
6.273 1
6.274 1
6.276 1
6.278 1
6.280 1
6.281 1
6.283 1
6.285 1
6.287 0
6.288 0
6.290 0
6.292 0
6.294 0
6.295 0
6.297 0
6.299 0
6.300 0
6.302 0
6.304 -0
6.306 -0
6.307 -0
6.309 -0
6.311 -0
6.313 -0
6.314 -0
6.316 -0
6.318 -0
6.320 -0
6.321 -0
6.323 -0
6.325 -0
6.327 -0
6.328 -0
6.330 -0
6.332 0
6.333 0
6.335 0
6.337 0
6.339 1
6.340 1
6.342 1
6.344 1
6.346 1
6.347 1
6.349 1
6.351 1
6.353 1
6.354 1
6.356 2
6.358 2
6.360 2
6.361 2
6.363 2
6.365 1
6.366 1
6.368 1
6.370 1
6.372 1
6.373 2
6.375 2
6.377 2
6.379 2
6.380 2
6.382 2
6.384 2
6.386 2
6.387 2
6.389 2
6.391 2
6.393 2
6.394 2
6.396 2
6.398 2
6.399 2
6.401 2
6.403 2
6.405 3
6.406 3
6.408 3
6.410 3
6.412 3
6.413 3
6.415 3
6.417 3
6.419 3
6.420 4
6.422 4
6.424 4
6.426 4
6.427 4
6.429 4
6.431 4
6.432 4
6.434 4
6.436 4
6.438 4
6.439 3
6.441 3
6.443 3
6.445 3
6.446 3
6.448 3
6.450 3
6.452 3
6.453 3
6.455 3
6.457 3
6.459 3
6.460 3
6.462 2
6.464 2
6.465 2
6.467 2
6.469 2
6.471 2
6.472 2
6.474 1
6.476 1
6.478 1
6.479 1
6.481 1
6.483 1
6.485 1
6.486 1
6.488 0
6.490 0
6.492 0
6.493 0
6.495 0
6.497 0
6.498 0
6.500 -0
6.502 -0
6.504 -0
6.505 0
6.507 0
6.509 0
6.511 0
6.512 0
6.514 0
6.516 0
6.518 0
6.519 1
6.521 1
6.523 1
6.525 1
6.526 1
6.528 1
6.530 1
6.532 1
6.533 1
6.535 1
6.537 1
6.538 1
6.540 1
6.542 1
6.544 1
6.545 1
6.547 1
6.549 1
6.551 1
6.552 1
6.554 1
6.556 1
6.558 1
6.559 1
6.561 1
6.563 1
6.565 1
6.566 1
6.568 1
6.570 1
6.572 1
6.573 1
6.575 1
6.577 1
6.578 1
6.580 1
6.582 1
6.584 1
6.585 1
6.587 1
6.589 1
6.591 1
6.592 1
6.594 1
6.596 1
6.598 1
6.599 1
6.601 1
6.603 1
6.605 1
6.606 1
6.608 1
6.610 1
6.612 1
6.613 1
6.615 1
6.617 1
6.618 1
6.620 1
6.622 1
6.624 1
6.625 1
6.627 1
6.629 1
6.631 1
6.632 1
6.634 1
6.636 1
6.638 1
6.639 1
6.641 1
6.643 1
6.645 1
6.646 1
6.648 1
6.650 1
6.652 1
6.653 1
6.655 1
6.657 1
6.659 2
6.660 2
6.662 2
6.664 2
6.665 2
6.667 2
6.669 3
6.671 3
6.672 3
6.674 3
6.676 3
6.678 4
6.679 4
6.681 4
6.683 4
6.685 4
6.686 5
6.688 5
6.690 5
6.692 5
6.693 5
6.695 5
6.697 5
6.699 5
6.700 4
6.702 4
6.704 4
6.706 4
6.707 4
6.709 3
6.711 3
6.712 3
6.714 3
6.716 2
6.718 2
6.719 2
6.721 1
6.723 1
6.725 1
6.726 0
6.728 0
6.730 -0
6.732 -0
6.733 -0
6.735 -1
6.737 -1
6.739 -1
6.740 -1
6.742 -1
6.744 -1
6.746 -1
6.747 -1
6.749 -1
6.751 -1
6.753 -1
6.754 -0
6.756 -0
6.758 -0
6.759 -0
6.761 0
6.763 0
6.765 0
6.766 0
6.768 0
6.770 0
6.772 0
6.773 0
6.775 0
6.777 0
6.779 0
6.780 0
6.782 0
6.784 0
6.786 0
6.787 0
6.789 0
6.791 0
6.793 0
6.794 0
6.796 1
6.798 1
6.800 1
6.801 1
6.803 1
6.805 1
6.807 1
6.808 1
6.810 1
6.812 1
6.813 2
6.815 2
6.817 2
6.819 2
6.820 2
6.822 2
6.824 2
6.826 2
6.827 2
6.829 2
6.831 2
6.833 2
6.834 2
6.836 2
6.838 1
6.840 1
6.841 1
6.843 1
6.845 1
6.847 0
6.848 0
6.850 -0
6.852 -0
6.854 -0
6.855 -1
6.857 -1
6.859 -1
6.861 -1
6.862 -1
6.864 -1
6.866 -1
6.868 -1
6.869 -1
6.871 -1
6.873 -0
6.874 -0
6.876 -0
6.878 -0
6.880 0
6.881 0
6.883 0
6.885 0
6.887 0
6.888 1
6.890 1
6.892 1
6.894 1
6.895 1
6.897 1
6.899 1
6.901 1
6.902 1
6.904 1
6.906 1
6.908 1
6.909 1
6.911 1
6.913 1
6.915 1
6.916 1
6.918 1
6.920 1
6.922 1
6.923 1
6.925 1
6.927 1
6.929 1
6.930 1
6.932 1
6.934 1
6.936 2
6.937 2
6.939 2
6.941 2
6.942 2
6.944 3
6.946 3
6.948 3
6.949 3
6.951 3
6.953 4
6.955 4
6.956 4
6.958 4
6.960 4
6.962 4
6.963 4
6.965 5
6.967 5
6.969 5
6.970 4
6.972 4
6.974 4
6.976 4
6.977 4
6.979 4
6.981 4
6.983 3
6.984 3
6.986 3
6.988 3
6.990 2
6.991 2
6.993 2
6.995 1
6.997 1
6.998 1
7.000 1
7.002 0
7.004 0
7.005 -0
7.007 -0
7.009 -0
7.011 -1
7.012 -1
7.014 -1
7.016 -1
7.017 -1
7.019 -1
7.021 -2
7.023 -2
7.024 -2
7.026 -2
7.028 -2
7.030 -2
7.031 -2
7.033 -2
7.035 -2
7.037 -2
7.038 -2
7.040 -2
7.042 -2
7.044 -2
7.045 -2
7.047 -2
7.049 -2
7.051 -2
7.052 -2
7.054 -2
7.056 -2
7.058 -1
7.059 -1
7.061 -1
7.063 -1
7.065 -1
7.066 -1
7.068 -1
7.070 -1
7.072 -1
7.073 -0
7.075 -0
7.077 0
7.079 0
7.080 0
7.082 1
7.084 1
7.086 1
7.087 1
7.089 1
7.091 1
7.093 1
7.094 1
7.096 1
7.098 1
7.100 1
7.101 1
7.103 1
7.105 1
7.107 1
7.108 1
7.110 2
7.112 2
7.113 2
7.115 2
7.117 2
7.119 2
7.120 2
7.122 2
7.124 2
7.126 2
7.127 3
7.129 3
7.131 3
7.133 3
7.134 3
7.136 3
7.138 4
7.140 4
7.141 4
7.143 4
7.145 4
7.147 5
7.148 5
7.150 5
7.152 5
7.154 5
7.155 5
7.157 5
7.159 5
7.161 5
7.162 5
7.164 5
7.166 5
7.168 5
7.169 4
7.171 4
7.173 4
7.175 4
7.176 4
7.178 4
7.180 3
7.182 3
7.183 3
7.185 3
7.187 3
7.189 3
7.190 3
7.192 2
7.194 2
7.196 2
7.197 2
7.199 2
7.201 2
7.203 2
7.204 2
7.206 2
7.208 2
7.210 2
7.211 2
7.213 2
7.215 2
7.217 2
7.218 2
7.220 2
7.222 2
7.224 2
7.225 2
7.227 2
7.229 1
7.231 1
7.232 1
7.234 1
7.236 1
7.238 1
7.239 1
7.241 1
7.243 1
7.245 1
7.246 1
7.248 1
7.250 1
7.251 1
7.253 1
7.255 1
7.257 1
7.258 1
7.260 1
7.262 1
7.264 1
7.265 2
7.267 2
7.269 2
7.271 2
7.272 2
7.274 2
7.276 2
7.278 3
7.279 3
7.281 3
7.283 3
7.285 3
7.286 3
7.288 3
7.290 3
7.292 3
7.293 4
7.295 4
7.297 4
7.299 4
7.300 4
7.302 4
7.304 4
7.306 4
7.307 4
7.309 3
7.311 3
7.313 3
7.314 3
7.316 3
7.318 3
7.320 3
7.321 3
7.323 2
7.325 2
7.327 2
7.328 2
7.330 2
7.332 2
7.334 2
7.335 2
7.337 2
7.339 2
7.341 2
7.342 2
7.344 2
7.346 2
7.348 2
7.349 1
7.351 1
7.353 1
7.355 1
7.356 1
7.358 1
7.360 1
7.362 1
7.363 2
7.365 2
7.367 2
7.369 2
7.370 2
7.372 2
7.374 2
7.376 2
7.377 2
7.379 2
7.381 2
7.383 3
7.384 3
7.386 3
7.388 3
7.390 3
7.391 3
7.393 3
7.395 3
7.397 3
7.398 3
7.400 3
7.402 3
7.404 3
7.405 3
7.407 3
7.409 3
7.411 3
7.412 3
7.414 3
7.416 3
7.418 3
7.419 3
7.421 3
7.423 3
7.425 3
7.426 3
7.428 3
7.430 3
7.432 3
7.433 2
7.435 2
7.437 2
7.439 2
7.440 2
7.442 2
7.444 2
7.446 3
7.447 3
7.449 3
7.451 3
7.453 3
7.454 3
7.456 3
7.458 3
7.460 3
7.461 3
7.463 4
7.465 4
7.467 4
7.468 4
7.470 4
7.472 4
7.474 4
7.475 4
7.477 4
7.479 4
7.481 4
7.482 4
7.484 4
7.486 4
7.488 3
7.489 3
7.491 3
7.493 3
7.495 3
7.496 2
7.498 2
7.500 2
7.502 2
7.503 2
7.505 2
7.507 1
7.509 1
7.510 1
7.512 1
7.514 1
7.516 1
7.517 1
7.519 1
7.521 1
7.523 1
7.524 1
7.526 2
7.528 2
7.530 2
7.531 2
7.533 2
7.535 2
7.537 3
7.538 3
7.540 3
7.542 3
7.544 3
7.545 3
7.547 3
7.549 4
7.551 4
7.552 4
7.554 4
7.556 4
7.558 4
7.559 4
7.561 4
7.563 4
7.565 4
7.566 3
7.568 3
7.570 3
7.572 3
7.573 3
7.575 3
7.577 2
7.579 2
7.580 2
7.582 2
7.584 2
7.586 1
7.587 1
7.589 1
7.591 1
7.593 0
7.595 0
7.596 0
7.598 -0
7.600 -0
7.602 -0
7.603 -0
7.605 -0
7.607 -0
7.609 -0
7.610 -0
7.612 -0
7.614 -0
7.616 0
7.617 0
7.619 0
7.621 1
7.623 1
7.624 1
7.626 1
7.628 2
7.630 2
7.631 2
7.633 2
7.635 2
7.637 2
7.638 2
7.640 2
7.642 2
7.644 2
7.645 2
7.647 2
7.649 2
7.651 2
7.652 2
7.654 2
7.656 2
7.658 1
7.659 1
7.661 1
7.663 1
7.665 1
7.666 0
7.668 0
7.670 0
7.672 0
7.673 0
7.675 0
7.677 0
7.679 0
7.680 0
7.682 0
7.684 0
7.686 1
7.687 1
7.689 1
7.691 1
7.693 1
7.694 2
7.696 2
7.698 2
7.700 2
7.701 3
7.703 3
7.705 3
7.707 3
7.708 3
7.710 3
7.712 3
7.714 3
7.715 3
7.717 3
7.719 3
7.721 3
7.722 3
7.724 3
7.726 3
7.728 2
7.729 2
7.731 2
7.733 2
7.735 2
7.737 2
7.738 2
7.740 1
7.742 1
7.744 1
7.745 1
7.747 1
7.749 1
7.751 1
7.752 1
7.754 1
7.756 1
7.758 1
7.759 1
7.761 1
7.763 1
7.765 1
7.766 1
7.768 0
7.770 0
7.772 0
7.773 0
7.775 0
7.777 0
7.779 0
7.780 0
7.782 0
7.784 0
7.786 0
7.787 0
7.789 0
7.791 -0
7.793 -0
7.794 -0
7.796 -0
7.798 -0
7.800 -1
7.801 -1
7.803 -1
7.805 -1
7.807 -1
7.808 -1
7.810 -1
7.812 -1
7.814 -1
7.815 -0
7.817 -0
7.819 -0
7.821 -0
7.822 -0
7.824 -0
7.826 -0
7.828 -0
7.830 -0
7.831 0
7.833 0
7.835 0
7.837 0
7.838 0
7.840 0
7.842 1
7.844 1
7.845 1
7.847 1
7.849 1
7.851 1
7.852 1
7.854 1
7.856 1
7.858 1
7.859 1
7.861 1
7.863 1
7.865 1
7.866 1
7.868 1
7.870 1
7.872 1
7.873 1
7.875 1
7.877 1
7.879 1
7.880 1
7.882 1
7.884 1
7.886 1
7.887 1
7.889 1
7.891 1
7.893 1
7.894 1
7.896 1
7.898 1
7.900 1
7.901 0
7.903 0
7.905 0
7.907 0
7.909 0
7.910 0
7.912 1
7.914 1
7.916 1
7.917 1
7.919 1
7.921 1
7.923 1
7.924 2
7.926 2
7.928 2
7.930 2
7.931 2
7.933 2
7.935 2
7.937 3
7.938 3
7.940 3
7.942 3
7.944 3
7.945 3
7.947 3
7.949 3
7.951 3
7.952 3
7.954 3
7.956 3
7.958 3
7.959 3
7.961 2
7.963 2
7.965 2
7.966 2
7.968 2
7.970 2
7.972 2
7.973 1
7.975 1
7.977 1
7.979 1
7.981 1
7.982 1
7.984 1
7.986 1
7.988 1
7.989 2
7.991 2
7.993 2
7.995 2
7.996 2
7.998 2
8.000 3
8.002 3
8.003 3
8.005 3
8.007 3
8.009 4
8.010 4
8.012 4
8.014 4
8.016 4
8.017 4
8.019 5
8.021 5
8.023 5
8.024 5
8.026 5
8.028 5
8.030 5
8.031 5
8.033 5
8.035 5
8.037 5
8.039 5
8.040 5
8.042 5
8.044 5
8.046 5
8.047 5
8.049 5
8.051 4
8.053 4
8.054 4
8.056 4
8.058 4
8.060 3
8.061 3
8.063 3
8.065 2
8.067 2
8.068 2
8.070 2
8.072 1
8.074 1
8.075 0
8.077 0
8.079 -0
8.081 -0
8.082 -1
8.084 -1
8.086 -1
8.088 -2
8.090 -2
8.091 -2
8.093 -2
8.095 -2
8.097 -2
8.098 -2
8.100 -2
8.102 -2
8.104 -2
8.105 -2
8.107 -2
8.109 -2
8.111 -2
8.112 -2
8.114 -2
8.116 -2
8.118 -2
8.119 -1
8.121 -1
8.123 -1
8.125 -1
8.126 -0
8.128 -0
8.130 0
8.132 0
8.133 1
8.135 1
8.137 1
8.139 1
8.141 1
8.142 2
8.144 2
8.146 2
8.148 2
8.149 2
8.151 2
8.153 2
8.155 3
8.156 3
8.158 3
8.160 3
8.162 3
8.163 3
8.165 3
8.167 3
8.169 3
8.170 3
8.172 3
8.174 3
8.176 3
8.177 3
8.179 3
8.181 3
8.183 3
8.184 3
8.186 3
8.188 3
8.190 3
8.192 3
8.193 3
8.195 3
8.197 3
8.199 3
8.200 3
8.202 4
8.204 4
8.206 4
8.207 4
8.209 4
8.211 4
8.213 4
8.214 4
8.216 4
8.218 4
8.220 4
8.221 4
8.223 4
8.225 4
8.227 4
8.228 4
8.230 4
8.232 3
8.234 3
8.236 3
8.237 3
8.239 3
8.241 2
8.243 2
8.244 2
8.246 2
8.248 1
8.250 1
8.251 1
8.253 1
8.255 0
8.257 0
8.258 -0
8.260 -0
8.262 -1
8.264 -1
8.265 -1
8.267 -1
8.269 -1
8.271 -1
8.273 -1
8.274 -1
8.276 -1
8.278 -1
8.280 -1
8.281 -1
8.283 -1
8.285 -1
8.287 -1
8.288 -1
8.290 -1
8.292 -1
8.294 -1
8.295 -1
8.297 -1
8.299 -1
8.301 -0
8.302 -0
8.304 -0
8.306 -0
8.308 -0
8.309 -0
8.311 -0
8.313 -0
8.315 -0
8.317 -0
8.318 -0
8.320 -0
8.322 -0
8.324 -0
8.325 -0
8.327 -0
8.329 0
8.331 0
8.332 0
8.334 0
8.336 0
8.338 0
8.339 1
8.341 1
8.343 1
8.345 1
8.346 1
8.348 1
8.350 1
8.352 1
8.354 1
8.355 1
8.357 1
8.359 1
8.361 1
8.362 1
8.364 2
8.366 2
8.368 2
8.369 2
8.371 2
8.373 2
8.375 2
8.376 2
8.378 2
8.380 2
8.382 2
8.383 2
8.385 2
8.387 2
8.389 2
8.391 2
8.392 2
8.394 2
8.396 2
8.398 2
8.399 2
8.401 2
8.403 2
8.405 2
8.406 2
8.408 2
8.410 2
8.412 2
8.413 2
8.415 2
8.417 2
8.419 2
8.420 2
8.422 2
8.424 2
8.426 2
8.428 1
8.429 1
8.431 1
8.433 1
8.435 1
8.436 1
8.438 1
8.440 1
8.442 1
8.443 1
8.445 1
8.447 1
8.449 1
8.450 1
8.452 1
8.454 1
8.456 1
8.458 1
8.459 1
8.461 1
8.463 1
8.465 1
8.466 1
8.468 1
8.470 1
8.472 1
8.473 2
8.475 2
8.477 2
8.479 2
8.480 2
8.482 2
8.484 2
8.486 2
8.487 2
8.489 2
8.491 2
8.493 2
8.495 3
8.496 3
8.498 3
8.500 3
8.502 3
8.503 3
8.505 3
8.507 3
8.509 3
8.510 3
8.512 3
8.514 3
8.516 3
8.517 3
8.519 3
8.521 3
8.523 3
8.525 3
8.526 3
8.528 3
8.530 3
8.532 3
8.533 3
8.535 3
8.537 3
8.539 3
8.540 3
8.542 3
8.544 3
8.546 3
8.547 3
8.549 3
8.551 3
8.553 3
8.555 3
8.556 3
8.558 3
8.560 3
8.562 3
8.563 3
8.565 3
8.567 3
8.569 3
8.570 3
8.572 3
8.574 3
8.576 3
8.577 3
8.579 3
8.581 3
8.583 3
8.585 3
8.586 3
8.588 3
8.590 3
8.592 3
8.593 3
8.595 3
8.597 3
8.599 2
8.600 2
8.602 2
8.604 2
8.606 2
8.607 2
8.609 2
8.611 2
8.613 2
8.615 2
8.616 2
8.618 2
8.620 2
8.622 2
8.623 2
8.625 2
8.627 2
8.629 2
8.630 2
8.632 2
8.634 2
8.636 2
8.637 2
8.639 2
8.641 2
8.643 2
8.645 2
8.646 2
8.648 2
8.650 3
8.652 3
8.653 3
8.655 3
8.657 3
8.659 3
8.660 3
8.662 3
8.664 3
8.666 3
8.667 3
8.669 3
8.671 3
8.673 3
8.675 3
8.676 3
8.678 3
8.680 3
8.682 3
8.683 3
8.685 3
8.687 3
8.689 3
8.690 2
8.692 2
8.694 2
8.696 2
8.698 2
8.699 2
8.701 2
8.703 2
8.705 2
8.706 1
8.708 1
8.710 1
8.712 1
8.713 1
8.715 1
8.717 1
8.719 1
8.720 1
8.722 1
8.724 1
8.726 1
8.728 1
8.729 1
8.731 1
8.733 2
8.735 2
8.736 2
8.738 2
8.740 2
8.742 2
8.743 2
8.745 2
8.747 3
8.749 3
8.750 3
8.752 3
8.754 3
8.756 3
8.758 3
8.759 3
8.761 3
8.763 3
8.765 3
8.766 3
8.768 3
8.770 3
8.772 3
8.773 3
8.775 3
8.777 3
8.779 3
8.781 2
8.782 2
8.784 2
8.786 2
8.788 2
8.789 2
8.791 1
8.793 1
8.795 1
8.796 1
8.798 1
8.800 1
8.802 1
8.804 1
8.805 1
8.807 1
8.809 1
8.811 1
8.812 1
8.814 1
8.816 1
8.818 1
8.819 1
8.821 2
8.823 2
8.825 2
8.826 2
8.828 2
8.830 2
8.832 2
8.834 2
8.835 2
8.837 2
8.839 3
8.841 3
8.842 3
8.844 3
8.846 3
8.848 3
8.849 2
8.851 2
8.853 2
8.855 2
8.857 2
8.858 2
8.860 2
8.862 2
8.864 2
8.865 2
8.867 2
8.869 1
8.871 1
8.872 1
8.874 1
8.876 1
8.878 1
8.880 1
8.881 1
8.883 1
8.885 1
8.887 0
8.888 0
8.890 0
8.892 0
8.894 0
8.895 0
8.897 -0
8.899 -0
8.901 -0
8.903 -0
8.904 -0
8.906 -0
8.908 -0
8.910 -0
8.911 -0
8.913 -0
8.915 -0
8.917 0
8.918 0
8.920 0
8.922 0
8.924 0
8.926 1
8.927 1
8.929 1
8.931 1
8.933 1
8.934 1
8.936 2
8.938 2
8.940 2
8.941 2
8.943 2
8.945 2
8.947 2
8.949 3
8.950 3
8.952 3
8.954 3
8.956 3
8.957 3
8.959 3
8.961 3
8.963 3
8.964 3
8.966 3
8.968 2
8.970 2
8.972 2
8.973 2
8.975 2
8.977 2
8.979 2
8.980 1
8.982 1
8.984 1
8.986 1
8.987 1
8.989 1
8.991 1
8.993 1
8.995 1
8.996 0
8.998 0
9.000 0
9.002 0
9.003 0
9.005 0
9.007 0
9.009 0
9.010 0
9.012 0
9.014 0
9.016 0
9.018 0
9.019 0
9.021 0
9.023 1
9.025 1
9.026 1
9.028 1
9.030 1
9.032 1
9.033 1
9.035 1
9.037 1
9.039 1
9.041 1
9.042 1
9.044 2
9.046 2
9.048 2
9.049 2
9.051 2
9.053 2
9.055 2
9.056 2
9.058 2
9.060 2
9.062 2
9.064 3
9.065 3
9.067 3
9.069 3
9.071 3
9.072 3
9.074 3
9.076 3
9.078 4
9.080 4
9.081 4
9.083 4
9.085 4
9.087 4
9.088 4
9.090 4
9.092 3
9.094 3
9.095 3
9.097 3
9.099 3
9.101 3
9.103 2
9.104 2
9.106 2
9.108 1
9.110 1
9.111 1
9.113 0
9.115 -0
9.117 -0
9.118 -1
9.120 -1
9.122 -1
9.124 -1
9.126 -2
9.127 -2
9.129 -2
9.131 -2
9.133 -2
9.134 -2
9.136 -2
9.138 -2
9.140 -2
9.142 -2
9.143 -1
9.145 -1
9.147 -1
9.149 -1
9.150 -0
9.152 0
9.154 1
9.156 1
9.157 1
9.159 2
9.161 2
9.163 2
9.165 3
9.166 3
9.168 3
9.170 3
9.172 3
9.173 4
9.175 4
9.177 4
9.179 4
9.180 4
9.182 4
9.184 4
9.186 4
9.188 4
9.189 4
9.191 4
9.193 4
9.195 4
9.196 4
9.198 4
9.200 4
9.202 3
9.204 3
9.205 3
9.207 3
9.209 3
9.211 3
9.212 3
9.214 3
9.216 3
9.218 2
9.219 2
9.221 2
9.223 2
9.225 2
9.227 2
9.228 2
9.230 2
9.232 2
9.234 1
9.235 1
9.237 1
9.239 1
9.241 1
9.243 0
9.244 0
9.246 0
9.248 0
9.250 0
9.251 -0
9.253 -0
9.255 -0
9.257 -0
9.258 -0
9.260 -0
9.262 -0
9.264 -0
9.266 -0
9.267 -0
9.269 -0
9.271 -0
9.273 0
9.274 0
9.276 0
9.278 0
9.280 0
9.282 0
9.283 1
9.285 1
9.287 1
9.289 1
9.290 1
9.292 1
9.294 1
9.296 1
9.297 2
9.299 2
9.301 2
9.303 2
9.305 2
9.306 2
9.308 2
9.310 2
9.312 2
9.313 2
9.315 2
9.317 2
9.319 2
9.321 2
9.322 2
9.324 2
9.326 2
9.328 2
9.329 2
9.331 2
9.333 2
9.335 2
9.337 2
9.338 2
9.340 2
9.342 2
9.344 2
9.345 2
9.347 2
9.349 2
9.351 2
9.352 2
9.354 2
9.356 2
9.358 2
9.360 1
9.361 1
9.363 1
9.365 1
9.367 1
9.368 1
9.370 1
9.372 1
9.374 1
9.376 1
9.377 1
9.379 1
9.381 1
9.383 1
9.384 1
9.386 1
9.388 1
9.390 1
9.392 1
9.393 2
9.395 2
9.397 2
9.399 2
9.400 2
9.402 2
9.404 2
9.406 2
9.408 2
9.409 2
9.411 2
9.413 2
9.415 2
9.416 2
9.418 2
9.420 2
9.422 2
9.423 2
9.425 1
9.427 1
9.429 1
9.431 1
9.432 1
9.434 1
9.436 1
9.438 1
9.439 1
9.441 1
9.443 1
9.445 1
9.447 1
9.448 1
9.450 1
9.452 1
9.454 1
9.455 1
9.457 1
9.459 1
9.461 1
9.463 1
9.464 1
9.466 1
9.468 1
9.470 1
9.471 2
9.473 2
9.475 2
9.477 2
9.479 2
9.480 2
9.482 2
9.484 2
9.486 2
9.487 2
9.489 2
9.491 2
9.493 2
9.495 2
9.496 2
9.498 2
9.500 2
9.502 2
9.503 2
9.505 2
9.507 1
9.509 1
9.510 2
9.512 2
9.514 2
9.516 2
9.518 2
9.519 2
9.521 2
9.523 2
9.525 2
9.526 2
9.528 2
9.530 3
9.532 3
9.534 3
9.535 3
9.537 3
9.539 3
9.541 4
9.542 4
9.544 4
9.546 4
9.548 4
9.550 4
9.551 4
9.553 4
9.555 4
9.557 4
9.558 4
9.560 4
9.562 4
9.564 4
9.566 4
9.567 4
9.569 4
9.571 4
9.573 4
9.574 3
9.576 3
9.578 3
9.580 3
9.582 3
9.583 2
9.585 2
9.587 2
9.589 2
9.590 1
9.592 1
9.594 1
9.596 1
9.598 1
9.599 1
9.601 0
9.603 0
9.605 0
9.606 0
9.608 0
9.610 0
9.612 1
9.614 1
9.615 1
9.617 1
9.619 1
9.621 1
9.622 1
9.624 1
9.626 1
9.628 2
9.630 2
9.631 2
9.633 2
9.635 2
9.637 2
9.638 2
9.640 3
9.642 3
9.644 3
9.646 3
9.647 3
9.649 3
9.651 3
9.653 3
9.654 3
9.656 3
9.658 3
9.660 2
9.662 2
9.663 2
9.665 2
9.667 2
9.669 2
9.670 2
9.672 2
9.674 1
9.676 1
9.678 1
9.679 1
9.681 1
9.683 1
9.685 1
9.686 1
9.688 1
9.690 1
9.692 1
9.694 1
9.695 1
9.697 1
9.699 1
9.701 1
9.702 1
9.704 1
9.706 1
9.708 1
9.710 1
9.711 1
9.713 1
9.715 1
9.717 2
9.718 2
9.720 2
9.722 2
9.724 2
9.726 2
9.727 2
9.729 2
9.731 2
9.733 2
9.734 2
9.736 2
9.738 2
9.740 2
9.742 2
9.743 2
9.745 2
9.747 2
9.749 2
9.751 2
9.752 2
9.754 2
9.756 2
9.758 2
9.759 2
9.761 2
9.763 2
9.765 2
9.767 2
9.768 2
9.770 3
9.772 3
9.774 3
9.775 3
9.777 3
9.779 3
9.781 3
9.783 3
9.784 3
9.786 3
9.788 3
9.790 3
9.791 3
9.793 3
9.795 3
9.797 3
9.799 3
9.800 3
9.802 3
9.804 3
9.806 3
9.807 3
9.809 2
9.811 2
9.813 2
9.815 2
9.816 2
9.818 2
9.820 2
9.822 2
9.823 2
9.825 2
9.827 2
9.829 2
9.831 2
9.832 2
9.834 2
9.836 2
9.838 2
9.839 2
9.841 2
9.843 2
9.845 2
9.847 2
9.848 2
9.850 2
9.852 3
9.854 3
9.856 3
9.857 3
9.859 3
9.861 3
9.863 3
9.864 3
9.866 3
9.868 3
9.870 3
9.872 3
9.873 3
9.875 3
9.877 3
9.879 3
9.880 3
9.882 3
9.884 3
9.886 3
9.888 3
9.889 3
9.891 3
9.893 3
9.895 3
9.896 3
9.898 3
9.900 3
9.902 3
9.904 3
9.905 3
9.907 3
9.909 3
9.911 3
9.913 3
9.914 3
9.916 3
9.918 3
9.920 3
9.921 3
9.923 3
9.925 3
9.927 3
9.929 3
9.930 3
9.932 3
9.934 3
9.936 3
9.937 2
9.939 2
9.941 2
9.943 2
9.945 2
9.946 2
9.948 1
9.950 1
9.952 1
9.953 1
9.955 1
9.957 1
9.959 1
9.961 1
9.962 1
9.964 1
9.966 1
9.968 1
9.970 1
9.971 1
9.973 1
9.975 1
9.977 1
9.978 1
9.980 2
9.982 2
9.984 2
9.986 2
9.987 3
9.989 3
9.991 3
9.993 3
9.994 3
9.996 4
9.998 4
10.000 4
10.002 4
10.003 4
10.005 4
10.007 4
10.009 4
10.011 4
10.012 4
10.014 4
10.016 4
10.018 4
10.019 4
10.021 4
10.023 4
10.025 4
10.027 4
10.028 3
10.030 3
10.032 3
10.034 3
10.035 3
10.037 3
10.039 3
10.041 3
10.043 2
10.044 2
10.046 2
10.048 2
10.050 2
10.052 2
10.053 2
10.055 2
10.057 2
10.059 2
10.060 2
10.062 2
10.064 2
10.066 2
10.068 2
10.069 2
10.071 2
10.073 2
10.075 2
10.076 3
10.078 3
10.080 3
10.082 3
10.084 3
10.085 3
10.087 3
10.089 3
10.091 3
10.093 3
10.094 3
10.096 3
10.098 4
10.100 4
10.101 4
10.103 4
10.105 4
10.107 4
10.109 4
10.110 3
10.112 3
10.114 3
10.116 3
10.118 3
10.119 3
10.121 3
10.123 3
10.125 3
10.126 3
10.128 3
10.130 3
10.132 2
10.134 2
10.135 2
10.137 2
10.139 2
10.141 2
10.142 3
10.144 3
10.146 3
10.148 3
10.150 3
10.151 3
10.153 3
10.155 3
10.157 3
10.159 3
10.160 3
10.162 3
10.164 3
10.166 4
10.167 4
10.169 4
10.171 4
10.173 4
10.175 4
10.176 4
10.178 4
10.180 5
10.182 5
10.184 5
10.185 5
10.187 5
10.189 5
10.191 5
10.192 5
10.194 5
10.196 6
10.198 6
10.200 6
10.201 6
10.203 6
10.205 6
10.207 6
10.209 6
10.210 6
10.212 6
10.214 6
10.216 6
10.217 6
10.219 6
10.221 5
10.223 5
10.225 5
10.226 5
10.228 5
10.230 5
10.232 5
10.234 4
10.235 4
10.237 4
10.239 4
10.241 3
10.242 3
10.244 3
10.246 3
10.248 3
10.250 2
10.251 2
10.253 2
10.255 2
10.257 2
10.259 2
10.260 2
10.262 2
10.264 2
10.266 2
10.267 2
10.269 2
10.271 2
10.273 2
10.275 2
10.276 2
10.278 2
10.280 2
10.282 2
10.284 2
10.285 2
10.287 2
10.289 2
10.291 2
10.292 2
10.294 2
10.296 2
10.298 2
10.300 2
10.301 2
10.303 2
10.305 2
10.307 1
10.309 1
10.310 1
10.312 1
10.314 1
10.316 1
10.317 1
10.319 1
10.321 1
10.323 1
10.325 1
10.326 1
10.328 1
10.330 1
10.332 1
10.334 1
10.335 1
10.337 1
10.339 1
10.341 1
10.342 1
10.344 1
10.346 1
10.348 1
10.350 1
10.351 1
10.353 1
10.355 2
10.357 2
10.359 2
10.360 2
10.362 2
10.364 2
10.366 2
10.367 2
10.369 2
10.371 2
10.373 2
10.375 2
10.376 2
10.378 2
10.380 2
10.382 2
10.384 2
10.385 2
10.387 3
10.389 3
10.391 3
10.392 3
10.394 3
10.396 3
10.398 3
10.400 3
10.401 3
10.403 3
10.405 4
10.407 4
10.409 4
10.410 4
10.412 4
10.414 4
10.416 4
10.418 4
10.419 4
10.421 4
10.423 4
10.425 4
10.426 4
10.428 4
10.430 4
10.432 4
10.434 4
10.435 4
10.437 4
10.439 4
10.441 4
10.443 4
10.444 4
10.446 4
10.448 4
10.450 4
10.451 3
10.453 3
10.455 3
10.457 3
10.459 3
10.460 3
10.462 3
10.464 3
10.466 2
10.468 2
10.469 2
10.471 2
10.473 2
10.475 2
10.477 1
10.478 1
10.480 1
10.482 1
10.484 1
10.485 1
10.487 1
10.489 1
10.491 1
10.493 1
10.494 1
10.496 1
10.498 1
10.500 1
10.502 1
10.503 1
10.505 1
10.507 2
10.509 2
10.511 2
10.512 2
10.514 2
10.516 2
10.518 2
10.519 2
10.521 2
10.523 3
10.525 3
10.527 3
10.528 3
10.530 3
10.532 3
10.534 2
10.536 2
10.537 2
10.539 2
10.541 2
10.543 2
10.545 2
10.546 2
10.548 1
10.550 1
10.552 1
10.553 1
10.555 1
10.557 1
10.559 0
10.561 0
10.562 0
10.564 0
10.566 0
10.568 0
10.570 0
10.571 0
10.573 0
10.575 1
10.577 1
10.579 1
10.580 1
10.582 1
10.584 1
10.586 1
10.587 2
10.589 2
10.591 2
10.593 2
10.595 2
10.596 2
10.598 2
10.600 2
10.602 2
10.604 2
10.605 2
10.607 2
10.609 2
10.611 2
10.613 2
10.614 2
10.616 2
10.618 2
10.620 2
10.621 2
10.623 2
10.625 2
10.627 2
10.629 2
10.630 2
10.632 2
10.634 2
10.636 2
10.638 2
10.639 2
10.641 2
10.643 3
10.645 3
10.647 3
10.648 3
10.650 3
10.652 3
10.654 3
10.655 3
10.657 4
10.659 4
10.661 4
10.663 4
10.664 4
10.666 4
10.668 4
10.670 4
10.672 4
10.673 4
10.675 4
10.677 4
10.679 4
10.681 4
10.682 4
10.684 3
10.686 3
10.688 3
10.690 3
10.691 3
10.693 3
10.695 3
10.697 3
10.698 2
10.700 2
10.702 2
10.704 2
10.706 2
10.707 2
10.709 2
10.711 2
10.713 2
10.715 2
10.716 2
10.718 2
10.720 2
10.722 2
10.724 2
10.725 2
10.727 2
10.729 2
10.731 2
10.732 2
10.734 2
10.736 2
10.738 2
10.740 2
10.741 2
10.743 2
10.745 2
10.747 2
10.749 2
10.750 2
10.752 2
10.754 1
10.756 1
10.758 1
10.759 1
10.761 1
10.763 1
10.765 1
10.767 1
10.768 1
10.770 1
10.772 1
10.774 1
10.775 1
10.777 1
10.779 1
10.781 1
10.783 1
10.784 1
10.786 1
10.788 1
10.790 1
10.792 1
10.793 1
10.795 1
10.797 1
10.799 1
10.801 1
10.802 1
10.804 1
10.806 1
10.808 0
10.810 0
10.811 0
10.813 0
10.815 0
10.817 0
10.819 0
10.820 0
10.822 1
10.824 1
10.826 1
10.827 1
10.829 1
10.831 1
10.833 1
10.835 1
10.836 1
10.838 1
10.840 2
10.842 2
10.844 2
10.845 2
10.847 2
10.849 2
10.851 3
10.853 3
10.854 3
10.856 3
10.858 3
10.860 4
10.862 4
10.863 4
10.865 4
10.867 4
10.869 4
10.871 5
10.872 5
10.874 5
10.876 5
10.878 5
10.879 5
10.881 4
10.883 4
10.885 4
10.887 4
10.888 4
10.890 4
10.892 4
10.894 3
10.896 3
10.897 3
10.899 3
10.901 3
10.903 2
10.905 2
10.906 2
10.908 2
10.910 1
10.912 1
10.914 1
10.915 1
10.917 0
10.919 0
10.921 0
10.923 -0
10.924 -0
10.926 -0
10.928 -0
10.930 -0
10.931 -0
10.933 0
10.935 0
10.937 0
10.939 0
10.940 0
10.942 1
10.944 1
10.946 1
10.948 1
10.949 1
10.951 1
10.953 2
10.955 2
10.957 2
10.958 2
10.960 2
10.962 2
10.964 2
10.966 2
10.967 2
10.969 2
10.971 2
10.973 2
10.975 2
10.976 2
10.978 2
10.980 2
10.982 2
10.984 2
10.985 2
10.987 2
10.989 2
10.991 1
10.993 1
10.994 1
10.996 1
10.998 1
11.000 1
11.001 1
11.003 1
11.005 1
11.007 1
11.009 1
11.010 1
11.012 1
11.014 1
11.016 1
11.018 1
11.019 1
11.021 1
11.023 1
11.025 1
11.027 1
11.028 0
11.030 0
11.032 0
11.034 0
11.036 0
11.037 0
11.039 0
11.041 0
11.043 0
11.045 0
11.046 0
11.048 0
11.050 0
11.052 1
11.054 1
11.055 1
11.057 1
11.059 1
11.061 1
11.063 1
11.064 1
11.066 1
11.068 1
11.070 1
11.071 2
11.073 2
11.075 2
11.077 2
11.079 2
11.080 2
11.082 2
11.084 2
11.086 2
11.088 1
11.089 1
11.091 1
11.093 1
11.095 1
11.097 1
11.098 0
11.100 0
11.102 -0
11.104 -0
11.106 -0
11.107 -1
11.109 -1
11.111 -1
11.113 -1
11.115 -1
11.116 -1
11.118 -1
11.120 -1
11.122 -2
11.124 -2
11.125 -1
11.127 -1
11.129 -1
11.131 -1
11.133 -1
11.134 -1
11.136 -1
11.138 -1
11.140 -1
11.142 -0
11.143 -0
11.145 -0
11.147 0
11.149 0
11.151 0
11.152 0
11.154 0
11.156 1
11.158 1
11.160 1
11.161 1
11.163 1
11.165 1
11.167 1
11.168 1
11.170 1
11.172 1
11.174 1
11.176 1
11.177 1
11.179 0
11.181 0
11.183 0
11.185 0
11.186 0
11.188 0
11.190 0
11.192 0
11.194 0
11.195 0
11.197 0
11.199 0
11.201 0
11.203 0
11.204 1
11.206 1
11.208 1
11.210 1
11.212 1
11.213 1
11.215 1
11.217 1
11.219 1
11.221 1
11.222 1
11.224 1
11.226 1
11.228 1
11.230 1
11.231 1
11.233 2
11.235 2
11.237 2
11.239 2
11.240 2
11.242 2
11.244 2
11.246 2
11.248 2
11.249 2
11.251 2
11.253 2
11.255 2
11.257 2
11.258 2
11.260 2
11.262 2
11.264 2
11.266 2
11.267 1
11.269 1
11.271 1
11.273 1
11.275 1
11.276 1
11.278 1
11.280 1
11.282 0
11.284 0
11.285 0
11.287 -0
11.289 -0
11.291 -0
11.293 -1
11.294 -1
11.296 -1
11.298 -1
11.300 -1
11.302 -1
11.303 -1
11.305 -1
11.307 -1
11.309 -1
11.311 -1
11.312 -1
11.314 -1
11.316 -1
11.318 -0
11.320 -0
11.321 -0
11.323 0
11.325 0
11.327 1
11.329 1
11.330 1
11.332 1
11.334 1
11.336 1
11.338 2
11.339 2
11.341 2
11.343 2
11.345 2
11.347 2
11.348 3
11.350 3
11.352 3
11.354 3
11.356 3
11.357 3
11.359 3
11.361 3
11.363 3
11.364 3
11.366 3
11.368 3
11.370 3
11.372 3
11.373 3
11.375 3
11.377 3
11.379 3
11.381 3
11.382 3
11.384 3
11.386 3
11.388 4
11.390 4
11.391 4
11.393 4
11.395 4
11.397 4
11.399 4
11.400 4
11.402 4
11.404 4
11.406 4
11.408 5
11.409 5
11.411 5
11.413 5
11.415 5
11.417 5
11.418 5
11.420 5
11.422 5
11.424 5
11.426 4
11.427 4
11.429 4
11.431 4
11.433 4
11.435 4
11.436 3
11.438 3
11.440 3
11.442 3
11.444 3
11.445 3
11.447 2
11.449 2
11.451 2
11.453 2
11.454 2
11.456 2
11.458 2
11.460 2
11.462 1
11.463 1
11.465 1
11.467 1
11.469 1
11.471 1
11.473 1
11.474 1
11.476 1
11.478 1
11.480 1
11.482 1
11.483 1
11.485 1
11.487 1
11.489 1
11.491 1
11.492 1
11.494 1
11.496 1
11.498 1
11.500 1
11.501 1
11.503 1
11.505 1
11.507 1
11.509 1
11.510 1
11.512 1
11.514 1
11.516 1
11.518 1
11.519 1
11.521 1
11.523 1
11.525 1
11.527 1
11.528 1
11.530 1
11.532 2
11.534 2
11.536 2
11.537 2
11.539 2
11.541 2
11.543 2
11.545 2
11.546 2
11.548 2
11.550 2
11.552 2
11.554 2
11.555 2
11.557 2
11.559 2
11.561 2
11.563 2
11.564 2
11.566 1
11.568 1
11.570 1
11.572 1
11.573 1
11.575 1
11.577 1
11.579 1
11.581 1
11.582 1
11.584 1
11.586 1
11.588 1
11.590 1
11.591 1
11.593 1
11.595 1
11.597 1
11.599 1
11.600 1
11.602 1
11.604 1
11.606 1
11.608 1
11.609 2
11.611 2
11.613 2
11.615 2
11.617 2
11.618 2
11.620 2
11.622 2
11.624 2
11.626 2
11.627 2
11.629 2
11.631 2
11.633 2
11.635 2
11.636 2
11.638 3
11.640 3
11.642 2
11.644 2
11.645 2
11.647 2
11.649 2
11.651 2
11.653 2
11.654 2
11.656 2
11.658 2
11.660 2
11.662 2
11.664 2
11.665 2
11.667 2
11.669 2
11.671 2
11.673 2
11.674 2
11.676 2
11.678 3
11.680 3
11.682 3
11.683 3
11.685 3
11.687 3
11.689 3
11.691 3
11.692 3
11.694 3
11.696 3
11.698 3
11.700 3
11.701 3
11.703 3
11.705 3
11.707 3
11.709 3
11.710 3
11.712 3
11.714 3
11.716 3
11.718 3
11.719 3
11.721 3
11.723 3
11.725 3
11.727 3
11.728 3
11.730 3
11.732 3
11.734 3
11.736 3
11.737 3
11.739 3
11.741 3
11.743 3
11.745 3
11.746 3
11.748 3
11.750 3
11.752 3
11.754 3
11.755 3
11.757 2
11.759 2
11.761 2
11.763 2
11.765 2
11.766 2
11.768 2
11.770 1
11.772 1
11.774 1
11.775 1
11.777 1
11.779 1
11.781 1
11.783 1
11.784 1
11.786 1
11.788 1
11.790 1
11.792 1
11.793 2
11.795 2
11.797 2
11.799 2
11.801 2
11.802 2
11.804 2
11.806 2
11.808 3
11.810 3
11.811 3
11.813 3
11.815 3
11.817 3
11.819 3
11.820 3
11.822 3
11.824 3
11.826 3
11.828 2
11.829 2
11.831 2
11.833 2
11.835 2
11.837 2
11.839 1
11.840 1
11.842 1
11.844 1
11.846 1
11.848 1
11.849 0
11.851 0
11.853 0
11.855 0
11.857 0
11.858 0
11.860 0
11.862 0
11.864 0
11.866 0
11.867 0
11.869 0
11.871 0
11.873 0
11.875 0
11.876 0
11.878 1
11.880 1
11.882 1
11.884 1
11.885 1
11.887 1
11.889 1
11.891 1
11.893 1
11.894 1
11.896 1
11.898 2
11.900 2
11.902 2
11.904 2
11.905 2
11.907 2
11.909 2
11.911 1
11.913 1
11.914 1
11.916 1
11.918 1
11.920 1
11.922 1
11.923 1
11.925 1
11.927 1
11.929 1
11.931 1
11.932 1
11.934 1
11.936 1
11.938 1
11.940 1
11.941 1
11.943 1
11.945 1
11.947 1
11.949 1
11.950 1
11.952 1
11.954 1
11.956 2
11.958 2
11.960 2
11.961 2
11.963 2
11.965 2
11.967 2
11.969 2
11.970 2
11.972 3
11.974 3
11.976 3
11.978 3
11.979 3
11.981 3
11.983 3
11.985 3
11.987 3
11.988 3
11.990 3
11.992 3
11.994 3
11.996 3
11.997 3
11.999 3
12.001 3
12.003 3
12.005 3
12.006 2
12.008 2
12.010 2
12.012 2
12.014 2
12.016 2
12.017 2
12.019 2
12.021 2
12.023 2
12.025 2
12.026 2
12.028 2
12.030 2
12.032 2
12.034 2
12.035 2
12.037 2
12.039 2
12.041 2
12.043 2
12.044 2
12.046 2
12.048 2
12.050 2
12.052 3
12.053 3
12.055 3
12.057 3
12.059 3
12.061 3
12.063 3
12.064 3
12.066 3
12.068 3
12.070 3
12.072 3
12.073 3
12.075 3
12.077 3
12.079 3
12.081 3
12.082 3
12.084 3
12.086 3
12.088 3
12.090 3
12.091 2
12.093 2
12.095 2
12.097 2
12.099 2
12.100 2
12.102 2
12.104 2
12.106 2
12.108 2
12.110 2
12.111 1
12.113 1
12.115 1
12.117 1
12.119 1
12.120 1
12.122 1
12.124 1
12.126 1
12.128 1
12.129 1
12.131 1
12.133 1
12.135 1
12.137 1
12.138 1
12.140 1
12.142 1
12.144 1
12.146 1
12.148 1
12.149 1
12.151 1
12.153 1
12.155 1
12.157 1
12.158 1
12.160 1
12.162 1
12.164 1
12.166 1
12.167 2
12.169 1
12.171 1
12.173 2
12.175 2
12.176 2
12.178 2
12.180 2
12.182 2
12.184 2
12.186 2
12.187 2
12.189 2
12.191 2
12.193 2
12.195 2
12.196 3
12.198 3
12.200 3
12.202 3
12.204 3
12.205 3
12.207 3
12.209 3
12.211 3
12.213 4
12.214 4
12.216 4
12.218 4
12.220 4
12.222 4
12.224 4
12.225 4
12.227 5
12.229 5
12.231 5
12.233 5
12.234 5
12.236 5
12.238 5
12.240 5
12.242 5
12.243 4
12.245 4
12.247 4
12.249 4
12.251 4
12.252 4
12.254 4
12.256 3
12.258 3
12.260 3
12.262 3
12.263 3
12.265 3
12.267 2
12.269 2
12.271 2
12.272 2
12.274 2
12.276 2
12.278 2
12.280 2
12.281 2
12.283 2
12.285 2
12.287 2
12.289 2
12.291 2
12.292 2
12.294 2
12.296 3
12.298 3
12.300 3
12.301 3
12.303 3
12.305 3
12.307 3
12.309 3
12.310 3
12.312 2
12.314 2
12.316 2
12.318 2
12.319 2
12.321 2
12.323 2
12.325 2
12.327 2
12.329 2
12.330 1
12.332 1
12.334 1
12.336 1
12.338 1
12.339 1
12.341 0
12.343 0
12.345 0
12.347 0
12.348 0
12.350 0
12.352 0
12.354 0
12.356 0
12.358 1
12.359 1
12.361 1
12.363 1
12.365 1
12.367 2
12.368 2
12.370 2
12.372 2
12.374 3
12.376 3
12.377 3
12.379 3
12.381 3
12.383 4
12.385 4
12.387 4
12.388 4
12.390 4
12.392 4
12.394 4
12.396 5
12.397 5
12.399 5
12.401 5
12.403 5
12.405 5
12.406 5
12.408 5
12.410 5
12.412 5
12.414 5
12.416 5
12.417 5
12.419 4
12.421 4
12.423 4
12.425 4
12.426 4
12.428 4
12.430 4
12.432 4
12.434 4
12.435 4
12.437 4
12.439 3
12.441 3
12.443 3
12.445 3
12.446 3
12.448 3
12.450 3
12.452 3
12.454 3
12.455 3
12.457 3
12.459 3
12.461 2
12.463 2
12.464 2
12.466 2
12.468 2
12.470 2
12.472 2
12.474 1
12.475 1
12.477 1
12.479 1
12.481 1
12.483 1
12.484 1
12.486 1
12.488 1
12.490 1
12.492 0
12.493 0
12.495 0
12.497 0
12.499 0
12.501 0
12.503 0
12.504 0
12.506 0
12.508 0
12.510 0
12.512 0
12.513 0
12.515 0
12.517 0
12.519 1
12.521 0
12.522 0
12.524 0
12.526 0
12.528 0
12.530 0
12.532 0
12.533 0
12.535 -0
12.537 -0
12.539 -0
12.541 -0
12.542 -1
12.544 -1
12.546 -1
12.548 -1
12.550 -1
12.551 -1
12.553 -1
12.555 -1
12.557 -1
12.559 -1
12.561 -1
12.562 -1
12.564 -1
12.566 -1
12.568 -1
12.570 -0
12.571 -0
12.573 -0
12.575 0
12.577 0
12.579 1
12.581 1
12.582 1
12.584 1
12.586 1
12.588 1
12.590 1
12.591 2
12.593 2
12.595 2
12.597 2
12.599 2
12.600 2
12.602 2
12.604 2
12.606 2
12.608 2
12.610 2
12.611 2
12.613 2
12.615 2
12.617 2
12.619 2
12.620 2
12.622 1
12.624 1
12.626 1
12.628 1
12.630 1
12.631 1
12.633 1
12.635 2
12.637 2
12.639 2
12.640 2
12.642 2
12.644 2
12.646 2
12.648 2
12.649 3
12.651 3
12.653 3
12.655 3
12.657 3
12.659 3
12.660 3
12.662 3
12.664 3
12.666 3
12.668 4
12.669 4
12.671 4
12.673 4
12.675 4
12.677 4
12.679 4
12.680 3
12.682 3
12.684 3
12.686 3
12.688 3
12.689 3
12.691 3
12.693 3
12.695 3
12.697 2
12.698 2
12.700 2
12.702 2
12.704 2
12.706 2
12.708 1
12.709 1
12.711 1
12.713 1
12.715 1
12.717 1
12.718 0
12.720 0
12.722 0
12.724 -0
12.726 -0
12.728 -0
12.729 -0
12.731 -1
12.733 -1
12.735 -1
12.737 -1
12.738 -1
12.740 -1
12.742 -1
12.744 -1
12.746 -1
12.748 -1
12.749 -1
12.751 -1
12.753 -1
12.755 -1
12.757 -1
12.758 -1
12.760 -1
12.762 -1
12.764 -1
12.766 -1
12.768 -1
12.769 -1
12.771 -1
12.773 -1
12.775 -0
12.777 -0
12.778 -0
12.780 -0
12.782 -0
12.784 -0
12.786 -0
12.788 -0
12.789 -0
12.791 -0
12.793 0
12.795 0
12.797 0
12.798 0
12.800 0
12.802 0
12.804 0
12.806 0
12.807 0
12.809 1
12.811 1
12.813 1
12.815 1
12.817 1
12.818 1
12.820 1
12.822 1
12.824 1
12.826 1
12.827 1
12.829 1
12.831 1
12.833 1
12.835 1
12.837 2
12.838 2
12.840 2
12.842 2
12.844 2
12.846 2
12.847 2
12.849 2
12.851 2
12.853 2
12.855 2
12.857 3
12.858 3
12.860 3
12.862 3
12.864 3
12.866 3
12.867 3
12.869 3
12.871 3
12.873 3
12.875 3
12.877 3
12.878 3
12.880 3
12.882 3
12.884 3
12.886 3
12.887 3
12.889 3
12.891 3
12.893 3
12.895 3
12.897 3
12.898 3
12.900 3
12.902 3
12.904 3
12.906 3
12.907 3
12.909 3
12.911 3
12.913 3
12.915 3
12.917 3
12.918 2
12.920 2
12.922 2
12.924 2
12.926 2
12.927 2
12.929 2
12.931 2
12.933 2
12.935 2
12.937 2
12.938 2
12.940 2
12.942 2
12.944 1
12.946 1
12.947 1
12.949 1
12.951 1
12.953 1
12.955 1
12.957 1
12.958 1
12.960 1
12.962 1
12.964 1
12.966 1
12.967 1
12.969 1
12.971 1
12.973 2
12.975 2
12.977 2
12.978 2
12.980 2
12.982 2
12.984 2
12.986 2
12.987 2
12.989 2
12.991 2
12.993 2
12.995 2
12.997 2
12.998 2
13.000 2
13.002 2
13.004 2
13.006 2
13.008 2
13.009 3
13.011 3
13.013 3
13.015 3
13.017 3
13.018 3
13.020 3
13.022 3
13.024 3
13.026 3
13.028 3
13.029 3
13.031 3
13.033 3
13.035 3
13.037 3
13.038 3
13.040 3
13.042 3
13.044 3
13.046 3
13.048 3
13.049 3
13.051 3
13.053 3
13.055 2
13.057 2
13.058 2
13.060 2
13.062 2
13.064 2
13.066 2
13.068 2
13.069 3
13.071 3
13.073 3
13.075 3
13.077 3
13.078 3
13.080 3
13.082 3
13.084 3
13.086 3
13.088 3
13.089 3
13.091 3
13.093 3
13.095 3
13.097 3
13.099 3
13.100 3
13.102 3
13.104 3
13.106 3
13.108 3
13.109 3
13.111 3
13.113 3
13.115 3
13.117 3
13.119 3
13.120 3
13.122 2
13.124 2
13.126 2
13.128 2
13.129 2
13.131 2
13.133 1
13.135 1
13.137 1
13.139 1
13.140 0
13.142 0
13.144 -0
13.146 -0
13.148 -1
13.150 -1
13.151 -1
13.153 -1
13.155 -2
13.157 -2
13.159 -2
13.160 -2
13.162 -3
13.164 -3
13.166 -3
13.168 -3
13.170 -3
13.171 -3
13.173 -3
13.175 -3
13.177 -3
13.179 -3
13.180 -3
13.182 -3
13.184 -3
13.186 -3
13.188 -2
13.190 -2
13.191 -2
13.193 -2
13.195 -2
13.197 -1
13.199 -1
13.201 -1
13.202 -1
13.204 -1
13.206 -1
13.208 -1
13.210 -0
13.211 -0
13.213 -0
13.215 -0
13.217 0
13.219 0
13.221 0
13.222 0
13.224 0
13.226 0
13.228 1
13.230 1
13.231 1
13.233 1
13.235 1
13.237 1
13.239 1
13.241 1
13.242 1
13.244 2
13.246 2
13.248 2
13.250 2
13.252 2
13.253 2
13.255 2
13.257 3
13.259 3
13.261 3
13.262 3
13.264 3
13.266 3
13.268 3
13.270 3
13.272 3
13.273 4
13.275 4
13.277 4
13.279 4
13.281 4
13.283 4
13.284 4
13.286 4
13.288 4
13.290 4
13.292 4
13.293 4
13.295 4
13.297 4
13.299 4
13.301 3
13.303 3
13.304 3
13.306 3
13.308 3
13.310 3
13.312 3
13.314 3
13.315 3
13.317 2
13.319 2
13.321 2
13.323 2
13.324 1
13.326 1
13.328 1
13.330 0
13.332 0
13.334 -0
13.335 -0
13.337 -1
13.339 -1
13.341 -1
13.343 -1
13.345 -1
13.346 -2
13.348 -2
13.350 -2
13.352 -2
13.354 -2
13.355 -1
13.357 -1
13.359 -1
13.361 -1
13.363 -1
13.365 -1
13.366 -1
13.368 -1
13.370 -0
13.372 -0
13.374 0
13.376 1
13.377 1
13.379 1
13.381 1
13.383 2
13.385 2
13.386 2
13.388 2
13.390 2
13.392 3
13.394 3
13.396 3
13.397 3
13.399 3
13.401 3
13.403 3
13.405 3
13.407 3
13.408 3
13.410 3
13.412 3
13.414 2
13.416 2
13.417 2
13.419 2
13.421 2
13.423 2
13.425 2
13.427 2
13.428 2
13.430 2
13.432 2
13.434 2
13.436 1
13.438 1
13.439 1
13.441 1
13.443 1
13.445 1
13.447 1
13.448 1
13.450 1
13.452 1
13.454 0
13.456 0
13.458 0
13.459 0
13.461 0
13.463 0
13.465 -0
13.467 -0
13.469 -0
13.470 -0
13.472 -0
13.474 -0
13.476 -0
13.478 -0
13.480 -0
13.481 -0
13.483 -0
13.485 -0
13.487 -0
13.489 -0
13.490 -0
13.492 0
13.494 0
13.496 0
13.498 0
13.500 1
13.501 1
13.503 1
13.505 1
13.507 2
13.509 2
13.511 2
13.512 2
13.514 2
13.516 2
13.518 2
13.520 2
13.522 2
13.523 2
13.525 3
13.527 3
13.529 3
13.531 3
13.532 3
13.534 3
13.536 3
13.538 3
13.540 3
13.542 3
13.543 3
13.545 3
13.547 3
13.549 2
13.551 2
13.553 2
13.554 2
13.556 2
13.558 2
13.560 2
13.562 2
13.564 2
13.565 2
13.567 1
13.569 1
13.571 1
13.573 1
13.574 1
13.576 1
13.578 1
13.580 1
13.582 1
13.584 1
13.585 1
13.587 1
13.589 1
13.591 1
13.593 1
13.595 1
13.596 1
13.598 1
13.600 1
13.602 1
13.604 1
13.606 1
13.607 1
13.609 1
13.611 1
13.613 1
13.615 1
13.616 2
13.618 2
13.620 2
13.622 2
13.624 2
13.626 2
13.627 2
13.629 3
13.631 3
13.633 3
13.635 3
13.637 3
13.638 3
13.640 3
13.642 3
13.644 3
13.646 3
13.648 3
13.649 3
13.651 3
13.653 3
13.655 3
13.657 3
13.659 2
13.660 2
13.662 2
13.664 2
13.666 2
13.668 2
13.669 1
13.671 1
13.673 1
13.675 1
13.677 1
13.679 1
13.680 1
13.682 1
13.684 0
13.686 0
13.688 1
13.690 1
13.691 1
13.693 1
13.695 1
13.697 1
13.699 1
13.701 1
13.702 1
13.704 2
13.706 2
13.708 2
13.710 2
13.712 2
13.713 2
13.715 3
13.717 3
13.719 3
13.721 3
13.722 3
13.724 3
13.726 3
13.728 3
13.730 3
13.732 3
13.733 3
13.735 3
13.737 3
13.739 3
13.741 3
13.743 3
13.744 3
13.746 3
13.748 3
13.750 3
13.752 3
13.754 3
13.755 3
13.757 3
13.759 3
13.761 3
13.763 3
13.765 3
13.766 3
13.768 3
13.770 3
13.772 3
13.774 3
13.776 3
13.777 3
13.779 3
13.781 3
13.783 3
13.785 3
13.787 3
13.788 3
13.790 3
13.792 3
13.794 3
13.796 3
13.797 3
13.799 3
13.801 3
13.803 3
13.805 3
13.807 3
13.808 3
13.810 3
13.812 2
13.814 2
13.816 2
13.818 2
13.819 2
13.821 2
13.823 2
13.825 2
13.827 1
13.829 1
13.830 1
13.832 1
13.834 1
13.836 1
13.838 1
13.840 1
13.841 1
13.843 1
13.845 0
13.847 0
13.849 0
13.851 0
13.852 1
13.854 1
13.856 1
13.858 1
13.860 1
13.862 1
13.863 1
13.865 1
13.867 1
13.869 1
13.871 2
13.872 2
13.874 2
13.876 2
13.878 2
13.880 2
13.882 2
13.883 2
13.885 2
13.887 2
13.889 2
13.891 3
13.893 3
13.894 3
13.896 3
13.898 3
13.900 3
13.902 2
13.904 2
13.905 2
13.907 2
13.909 2
13.911 2
13.913 2
13.915 1
13.916 1
13.918 1
13.920 1
13.922 1
13.924 0
13.926 0
13.927 0
13.929 -0
13.931 -0
13.933 -0
13.935 -0
13.937 -1
13.938 -1
13.940 -1
13.942 -1
13.944 -0
13.946 -0
13.948 -0
13.949 -0
13.951 -0
13.953 0
13.955 0
13.957 0
13.959 1
13.960 1
13.962 1
13.964 1
13.966 1
13.968 1
13.970 1
13.971 2
13.973 2
13.975 2
13.977 2
13.979 2
13.981 2
13.982 2
13.984 3
13.986 3
13.988 3
13.990 3
13.991 3
13.993 3
13.995 3
13.997 3
13.999 3
14.001 3
14.002 3
14.004 3
14.006 3
14.008 3
14.010 3
14.012 3
14.013 3
14.015 3
14.017 3
14.019 3
14.021 3
14.023 3
14.024 3
14.026 3
14.028 3
14.030 3
14.032 3
14.034 3
14.035 2
14.037 2
14.039 2
14.041 2
14.043 2
14.045 1
14.046 1
14.048 1
14.050 1
14.052 1
14.054 0
14.056 0
14.057 0
14.059 -0
14.061 -0
14.063 -0
14.065 -0
14.067 -0
14.068 -0
14.070 -0
14.072 -0
14.074 -0
14.076 0
14.078 0
14.079 0
14.081 0
14.083 1
14.085 1
14.087 1
14.089 1
14.090 1
14.092 1
14.094 2
14.096 2
14.098 2
14.100 2
14.101 2
14.103 3
14.105 3
14.107 3
14.109 3
14.111 3
14.112 3
14.114 3
14.116 3
14.118 3
14.120 3
14.122 3
14.123 3
14.125 3
14.127 2
14.129 2
14.131 2
14.133 2
14.134 2
14.136 2
14.138 2
14.140 2
14.142 2
14.144 2
14.145 2
14.147 2
14.149 2
14.151 2
14.153 2
14.155 2
14.156 2
14.158 3
14.160 3
14.162 3
14.164 3
14.166 3
14.167 3
14.169 3
14.171 3
14.173 3
14.175 3
14.177 4
14.178 4
14.180 4
14.182 4
14.184 4
14.186 4
14.188 4
14.189 4
14.191 4
14.193 4
14.195 4
14.197 3
14.199 3
14.200 3
14.202 3
14.204 3
14.206 3
14.208 3
14.210 3
14.211 3
14.213 3
14.215 3
14.217 3
14.219 2
14.221 2
14.222 2
14.224 2
14.226 2
14.228 2
14.230 2
14.232 2
14.233 2
14.235 2
14.237 3
14.239 3
14.241 3
14.243 3
14.244 3
14.246 3
14.248 3
14.250 3
14.252 3
14.254 3
14.255 3
14.257 4
14.259 4
14.261 4
14.263 4
14.265 4
14.266 4
14.268 4
14.270 4
14.272 4
14.274 4
14.276 4
14.277 4
14.279 4
14.281 4
14.283 4
14.285 4
14.287 4
14.289 4
14.290 4
14.292 4
14.294 4
14.296 4
14.298 4
14.300 3
14.301 3
14.303 3
14.305 3
14.307 3
14.309 3
14.311 2
14.312 2
14.314 2
14.316 2
14.318 2
14.320 2
14.322 2
14.323 2
14.325 2
14.327 2
14.329 2
14.331 2
14.333 2
14.334 2
14.336 2
14.338 2
14.340 2
14.342 2
14.344 2
14.345 2
14.347 2
14.349 2
14.351 2
14.353 2
14.355 2
14.356 2
14.358 3
14.360 3
14.362 3
14.364 3
14.366 3
14.367 3
14.369 3
14.371 3
14.373 3
14.375 2
14.377 2
14.378 2
14.380 2
14.382 2
14.384 2
14.386 2
14.388 2
14.389 2
14.391 2
14.393 2
14.395 2
14.397 2
14.399 2
14.400 2
14.402 2
14.404 2
14.406 2
14.408 2
14.410 2
14.412 2
14.413 3
14.415 3
14.417 3
14.419 3
14.421 3
14.423 3
14.424 3
14.426 3
14.428 3
14.430 3
14.432 3
14.434 3
14.435 3
14.437 3
14.439 3
14.441 3
14.443 3
14.445 3
14.446 3
14.448 2
14.450 2
14.452 2
14.454 2
14.456 2
14.457 1
14.459 1
14.461 1
14.463 1
14.465 1
14.467 0
14.468 0
14.470 0
14.472 -0
14.474 -0
14.476 -0
14.478 -0
14.479 -0
14.481 -0
14.483 -1
14.485 -0
14.487 -0
14.489 -0
14.491 -0
14.492 -0
14.494 0
14.496 0
14.498 0
14.500 0
14.502 0
14.503 1
14.505 1
14.507 1
14.509 1
14.511 1
14.513 1
14.514 1
14.516 1
14.518 2
14.520 2
14.522 2
14.524 2
14.525 2
14.527 2
14.529 2
14.531 2
14.533 2
14.535 2
14.536 2
14.538 1
14.540 1
14.542 1
14.544 1
14.546 1
14.547 1
14.549 1
14.551 1
14.553 1
14.555 1
14.557 1
14.559 1
14.560 0
14.562 0
14.564 0
14.566 0
14.568 -0
14.570 -0
14.571 -0
14.573 -0
14.575 -0
14.577 -0
14.579 -0
14.581 -0
14.582 -0
14.584 0
14.586 0
14.588 0
14.590 0
14.592 1
14.593 1
14.595 1
14.597 1
14.599 1
14.601 1
14.603 1
14.604 1
14.606 2
14.608 2
14.610 2
14.612 2
14.614 2
14.616 2
14.617 2
14.619 3
14.621 3
14.623 3
14.625 3
14.627 3
14.628 3
14.630 3
14.632 3
14.634 3
14.636 3
14.638 2
14.639 2
14.641 2
14.643 2
14.645 2
14.647 2
14.649 1
14.650 1
14.652 1
14.654 1
14.656 1
14.658 1
14.660 1
14.662 1
14.663 1
14.665 1
14.667 1
14.669 1
14.671 1
14.673 1
14.674 1
14.676 1
14.678 1
14.680 1
14.682 1
14.684 1
14.685 2
14.687 2
14.689 2
14.691 2
14.693 2
14.695 2
14.696 2
14.698 3
14.700 3
14.702 3
14.704 3
14.706 3
14.708 3
14.709 3
14.711 3
14.713 3
14.715 3
14.717 3
14.719 3
14.720 3
14.722 3
14.724 3
14.726 3
14.728 3
14.730 3
14.731 3
14.733 3
14.735 3
14.737 3
14.739 3
14.741 3
14.742 3
14.744 3
14.746 3
14.748 3
14.750 3
14.752 3
14.754 3
14.755 3
14.757 3
14.759 3
14.761 3
14.763 2
14.765 2
14.766 2
14.768 2
14.770 2
14.772 2
14.774 2
14.776 2
14.777 2
14.779 2
14.781 2
14.783 2
14.785 2
14.787 2
14.789 2
14.790 2
14.792 2
14.794 1
14.796 1
14.798 1
14.800 1
14.801 1
14.803 1
14.805 1
14.807 1
14.809 1
14.811 1
14.812 1
14.814 1
14.816 1
14.818 0
14.820 0
14.822 0
14.823 0
14.825 0
14.827 0
14.829 0
14.831 0
14.833 -0
14.835 -0
14.836 -0
14.838 -0
14.840 -0
14.842 -0
14.844 -0
14.846 -0
14.847 -0
14.849 -0
14.851 -0
14.853 -0
14.855 -0
14.857 -0
14.858 -0
14.860 -0
14.862 -0
14.864 -0
14.866 -0
14.868 -0
14.870 0
14.871 0
14.873 0
14.875 0
14.877 1
14.879 1
14.881 1
14.882 1
14.884 1
14.886 1
14.888 1
14.890 2
14.892 2
14.893 2
14.895 2
14.897 2
14.899 3
14.901 3
14.903 3
14.905 3
14.906 3
14.908 3
14.910 4
14.912 4
14.914 4
14.916 4
14.917 4
14.919 4
14.921 4
14.923 4
14.925 4
14.927 4
14.929 4
14.930 4
14.932 4
14.934 4
14.936 4
14.938 4
14.940 4
14.941 4
14.943 4
14.945 3
14.947 3
14.949 3
14.951 3
14.952 3
14.954 3
14.956 3
14.958 3
14.960 3
14.962 3
14.964 3
14.965 3
14.967 3
14.969 3
14.971 3
14.973 3
14.975 3
14.976 2
14.978 2
14.980 2
14.982 2
14.984 2
14.986 2
14.987 2
14.989 2
14.991 2
14.993 1
14.995 1
14.997 1
14.999 1
15.000 1
15.002 1
15.004 1
15.006 1
15.008 1
15.010 1
15.011 1
15.013 1
15.015 1
15.017 1
15.019 2
15.021 2
15.023 2
15.024 2
15.026 2
15.028 2
15.030 2
15.032 3
15.034 3
15.035 3
15.037 3
15.039 3
15.041 4
15.043 4
15.045 4
15.047 4
15.048 4
15.050 4
15.052 4
15.054 4
15.056 4
15.058 4
15.059 4
15.061 4
15.063 4
15.065 4
15.067 4
15.069 3
15.070 3
15.072 3
15.074 3
15.076 3
15.078 3
15.080 3
15.082 3
15.083 3
15.085 3
15.087 3
15.089 3
15.091 3
15.093 3
15.094 3
15.096 3
15.098 3
15.100 3
15.102 3
15.104 2
15.106 2
15.107 2
15.109 2
15.111 2
15.113 2
15.115 2
15.117 2
15.118 2
15.120 2
15.122 2
15.124 2
15.126 2
15.128 2
15.130 2
15.131 2
15.133 1
15.135 1
15.137 1
15.139 1
15.141 1
15.142 1
15.144 0
15.146 0
15.148 0
15.150 -0
15.152 -0
15.154 -0
15.155 -0
15.157 -0
15.159 -0
15.161 -0
15.163 -0
15.165 -0
15.166 -0
15.168 -0
15.170 -0
15.172 0
15.174 0
15.176 0
15.178 0
15.179 0
15.181 1
15.183 1
15.185 1
15.187 1
15.189 1
15.190 1
15.192 1
15.194 1
15.196 1
15.198 1
15.200 1
15.202 1
15.203 1
15.205 1
15.207 1
15.209 1
15.211 1
15.213 1
15.214 1
15.216 1
15.218 1
15.220 1
15.222 1
15.224 1
15.226 1
15.227 1
15.229 1
15.231 1
15.233 1
15.235 1
15.237 1
15.238 1
15.240 1
15.242 1
15.244 1
15.246 1
15.248 1
15.250 1
15.251 1
15.253 1
15.255 1
15.257 1
15.259 1
15.261 2
15.262 2
15.264 2
15.266 2
15.268 2
15.270 2
15.272 2
15.274 2
15.275 2
15.277 2
15.279 2
15.281 2
15.283 2
15.285 2
15.286 2
15.288 2
15.290 2
15.292 2
15.294 2
15.296 2
15.298 2
15.299 2
15.301 2
15.303 2
15.305 2
15.307 2
15.309 2
15.310 2
15.312 1
15.314 1
15.316 1
15.318 1
15.320 1
15.322 1
15.323 1
15.325 1
15.327 1
15.329 1
15.331 1
15.333 1
15.334 1
15.336 2
15.338 2
15.340 2
15.342 2
15.344 2
15.346 2
15.347 2
15.349 2
15.351 2
15.353 2
15.355 2
15.357 1
15.359 1
15.360 1
15.362 1
15.364 1
15.366 1
15.368 1
15.370 1
15.371 1
15.373 1
15.375 1
15.377 1
15.379 1
15.381 1
15.383 1
15.384 0
15.386 0
15.388 0
15.390 0
15.392 0
15.394 0
15.395 -0
15.397 -0
15.399 -0
15.401 -0
15.403 -0
15.405 -0
15.407 -1
15.408 -1
15.410 -1
15.412 -1
15.414 -1
15.416 -1
15.418 -1
15.420 -1
15.421 -1
15.423 -1
15.425 -1
15.427 -2
15.429 -2
15.431 -2
15.432 -2
15.434 -2
15.436 -2
15.438 -2
15.440 -2
15.442 -2
15.444 -2
15.445 -2
15.447 -1
15.449 -1
15.451 -1
15.453 -1
15.455 -1
15.457 -1
15.458 -0
15.460 -0
15.462 -0
15.464 0
15.466 0
15.468 1
15.469 1
15.471 1
15.473 1
15.475 2
15.477 2
15.479 2
15.481 3
15.482 3
15.484 3
15.486 4
15.488 4
15.490 4
15.492 5
15.493 5
15.495 5
15.497 5
15.499 6
15.501 6
15.503 6
15.505 6
15.506 6
15.508 6
15.510 6
15.512 7
15.514 7
15.516 7
15.518 7
15.519 7
15.521 7
15.523 7
15.525 7
15.527 7
15.529 7
15.530 7
15.532 7
15.534 7
15.536 7
15.538 7
15.540 6
15.542 6
15.543 6
15.545 6
15.547 6
15.549 6
15.551 6
15.553 6
15.555 5
15.556 5
15.558 5
15.560 5
15.562 5
15.564 5
15.566 5
15.568 5
15.569 5
15.571 5
15.573 4
15.575 4
15.577 4
15.579 4
15.580 4
15.582 4
15.584 3
15.586 3
15.588 3
15.590 3
15.592 3
15.593 3
15.595 3
15.597 3
15.599 2
15.601 2
15.603 2
15.605 2
15.606 2
15.608 2
15.610 2
15.612 2
15.614 2
15.616 2
15.617 2
15.619 2
15.621 2
15.623 2
15.625 2
15.627 2
15.629 3
15.630 3
15.632 3
15.634 3
15.636 3
15.638 3
15.640 3
15.642 3
15.643 4
15.645 4
15.647 4
15.649 4
15.651 4
15.653 4
15.655 4
15.656 4
15.658 4
15.660 4
15.662 4
15.664 4
15.666 4
15.667 3
15.669 3
15.671 3
15.673 3
15.675 3
15.677 3
15.679 3
15.680 3
15.682 3
15.684 2
15.686 2
15.688 2
15.690 2
15.692 2
15.693 2
15.695 2
15.697 2
15.699 2
15.701 2
15.703 2
15.705 2
15.706 2
15.708 2
15.710 2
15.712 2
15.714 2
15.716 2
15.717 2
15.719 2
15.721 2
15.723 2
15.725 3
15.727 3
15.729 3
15.730 3
15.732 3
15.734 3
15.736 3
15.738 3
15.740 3
15.742 4
15.743 4
15.745 4
15.747 4
15.749 4
15.751 4
15.753 4
15.755 4
15.756 4
15.758 3
15.760 3
15.762 3
15.764 3
15.766 3
15.768 3
15.769 2
15.771 2
15.773 2
15.775 2
15.777 2
15.779 1
15.780 1
15.782 1
15.784 1
15.786 1
15.788 1
15.790 0
15.792 0
15.793 0
15.795 0
15.797 0
15.799 0
15.801 0
15.803 0
15.805 1
15.806 1
15.808 1
15.810 1
15.812 1
15.814 1
15.816 1
15.818 1
15.819 2
15.821 2
15.823 2
15.825 2
15.827 3
15.829 3
15.831 3
15.832 3
15.834 3
15.836 4
15.838 4
15.840 4
15.842 4
15.844 4
15.845 4
15.847 4
15.849 5
15.851 5
15.853 5
15.855 5
15.856 5
15.858 5
15.860 5
15.862 5
15.864 5
15.866 5
15.868 5
15.869 4
15.871 4
15.873 4
15.875 4
15.877 4
15.879 4
15.881 4
15.882 3
15.884 3
15.886 3
15.888 3
15.890 2
15.892 2
15.894 2
15.895 2
15.897 1
15.899 1
15.901 1
15.903 1
15.905 0
15.907 0
15.908 0
15.910 -0
15.912 -0
15.914 -1
15.916 -1
15.918 -1
15.920 -1
15.921 -1
15.923 -1
15.925 -1
15.927 -1
15.929 -0
15.931 -0
15.933 -0
15.934 0
15.936 0
15.938 0
15.940 1
15.942 1
15.944 1
15.946 1
15.947 1
15.949 1
15.951 1
15.953 2
15.955 2
15.957 2
15.958 2
15.960 2
15.962 2
15.964 2
15.966 2
15.968 2
15.970 2
15.971 2
15.973 2
15.975 2
15.977 2
15.979 2
15.981 2
15.983 2
15.984 2
15.986 2
15.988 2
15.990 2
15.992 2
15.994 2
15.996 2
15.997 2
15.999 2
16.001 2
16.003 2
16.005 2
16.007 2
16.009 2
16.010 2
16.012 2
16.014 2
16.016 2
16.018 2
16.020 2
16.022 2
16.023 2
16.025 2
16.027 2
16.029 2
16.031 2
16.033 2
16.035 2
16.036 2
16.038 2
16.040 2
16.042 2
16.044 1
16.046 1
16.048 1
16.049 1
16.051 1
16.053 1
16.055 1
16.057 1
16.059 1
16.061 1
16.062 1
16.064 1
16.066 1
16.068 1
16.070 1
16.072 1
16.074 1
16.075 1
16.077 1
16.079 1
16.081 1
16.083 1
16.085 1
16.087 1
16.088 1
16.090 1
16.092 1
16.094 1
16.096 1
16.098 1
16.100 1
16.101 1
16.103 1
16.105 1
16.107 1
16.109 1
16.111 1
16.113 1
16.114 1
16.116 1
16.118 0
16.120 0
16.122 0
16.124 0
16.126 0
16.127 -0
16.129 -0
16.131 -0
16.133 -0
16.135 -0
16.137 -0
16.139 -0
16.140 -0
16.142 -0
16.144 -0
16.146 -0
16.148 -0
16.150 0
16.152 0
16.153 0
16.155 0
16.157 0
16.159 0
16.161 1
16.163 1
16.165 1
16.166 1
16.168 1
16.170 1
16.172 1
16.174 1
16.176 1
16.178 1
16.179 1
16.181 2
16.183 2
16.185 2
16.187 2
16.189 2
16.191 2
16.192 2
16.194 3
16.196 3
16.198 3
16.200 3
16.202 3
16.204 3
16.205 3
16.207 3
16.209 3
16.211 4
16.213 4
16.215 4
16.217 4
16.218 4
16.220 4
16.222 4
16.224 4
16.226 4
16.228 4
16.230 4
16.231 4
16.233 4
16.235 4
16.237 4
16.239 4
16.241 4
16.243 4
16.244 3
16.246 3
16.248 3
16.250 3
16.252 3
16.254 3
16.256 3
16.257 3
16.259 2
16.261 2
16.263 2
16.265 2
16.267 2
16.269 2
16.271 2
16.272 2
16.274 2
16.276 2
16.278 2
16.280 2
16.282 2
16.284 2
16.285 2
16.287 2
16.289 2
16.291 2
16.293 2
16.295 3
16.297 3
16.298 3
16.300 3
16.302 3
16.304 3
16.306 3
16.308 3
16.310 3
16.311 3
16.313 2
16.315 2
16.317 2
16.319 2
16.321 2
16.323 2
16.324 2
16.326 2
16.328 2
16.330 1
16.332 1
16.334 1
16.336 1
16.337 1
16.339 0
16.341 0
16.343 -0
16.345 -0
16.347 -1
16.349 -1
16.350 -1
16.352 -1
16.354 -1
16.356 -1
16.358 -2
16.360 -2
16.362 -2
16.363 -2
16.365 -2
16.367 -2
16.369 -2
16.371 -2
16.373 -2
16.375 -2
16.377 -2
16.378 -2
16.380 -2
16.382 -2
16.384 -2
16.386 -2
16.388 -2
16.390 -1
16.391 -1
16.393 -1
16.395 -1
16.397 -1
16.399 -0
16.401 -0
16.403 0
16.404 0
16.406 0
16.408 1
16.410 1
16.412 1
16.414 1
16.416 1
16.417 1
16.419 1
16.421 1
16.423 1
16.425 1
16.427 1
16.429 1
16.430 1
16.432 2
16.434 2
16.436 2
16.438 2
16.440 2
16.442 2
16.444 2
16.445 2
16.447 2
16.449 2
16.451 2
16.453 3
16.455 3
16.457 3
16.458 3
16.460 3
16.462 3
16.464 3
16.466 4
16.468 4
16.470 4
16.471 4
16.473 4
16.475 4
16.477 4
16.479 5
16.481 4
16.483 4
16.484 4
16.486 4
16.488 4
16.490 4
16.492 4
16.494 4
16.496 4
16.497 4
16.499 4
16.501 4
16.503 4
16.505 3
16.507 3
16.509 3
16.511 3
16.512 3
16.514 3
16.516 3
16.518 3
16.520 3
16.522 3
16.524 3
16.525 3
16.527 3
16.529 3
16.531 3
16.533 3
16.535 3
16.537 3
16.538 3
16.540 4
16.542 4
16.544 4
16.546 4
16.548 4
16.550 4
16.551 4
16.553 4
16.555 3
16.557 3
16.559 3
16.561 3
16.563 3
16.565 3
16.566 3
16.568 2
16.570 2
16.572 2
16.574 2
16.576 2
16.578 2
16.579 2
16.581 1
16.583 1
16.585 1
16.587 1
16.589 1
16.591 1
16.592 1
16.594 1
16.596 1
16.598 1
16.600 2
16.602 2
16.604 2
16.606 2
16.607 2
16.609 2
16.611 3
16.613 3
16.615 3
16.617 3
16.619 3
16.620 3
16.622 3
16.624 3
16.626 3
16.628 3
16.630 3
16.632 3
16.633 3
16.635 3
16.637 3
16.639 2
16.641 2
16.643 2
16.645 2
16.647 1
16.648 1
16.650 1
16.652 1
16.654 1
16.656 0
16.658 0
16.660 0
16.661 0
16.663 -0
16.665 -0
16.667 -0
16.669 -0
16.671 -1
16.673 -1
16.674 -1
16.676 -1
16.678 -1
16.680 -0
16.682 -0
16.684 -0
16.686 -0
16.688 0
16.689 0
16.691 0
16.693 0
16.695 1
16.697 1
16.699 1
16.701 1
16.702 1
16.704 1
16.706 1
16.708 1
16.710 1
16.712 1
16.714 1
16.715 2
16.717 2
16.719 2
16.721 2
16.723 2
16.725 2
16.727 2
16.729 2
16.730 2
16.732 2
16.734 2
16.736 2
16.738 2
16.740 2
16.742 2
16.743 2
16.745 1
16.747 1
16.749 1
16.751 1
16.753 1
16.755 1
16.756 1
16.758 1
16.760 1
16.762 1
16.764 1
16.766 1
16.768 1
16.770 0
16.771 0
16.773 0
16.775 0
16.777 0
16.779 0
16.781 0
16.783 0
16.784 0
16.786 0
16.788 0
16.790 0
16.792 0
16.794 0
16.796 1
16.798 1
16.799 1
16.801 1
16.803 1
16.805 1
16.807 1
16.809 1
16.811 1
16.812 2
16.814 2
16.816 2
16.818 2
16.820 2
16.822 2
16.824 2
16.826 2
16.827 2
16.829 2
16.831 2
16.833 2
16.835 2
16.837 2
16.839 2
16.840 3
16.842 3
16.844 3
16.846 3
16.848 3
16.850 3
16.852 3
16.854 3
16.855 3
16.857 3
16.859 3
16.861 3
16.863 3
16.865 3
16.867 3
16.868 3
16.870 3
16.872 3
16.874 3
16.876 3
16.878 3
16.880 3
16.881 3
16.883 3
16.885 2
16.887 2
16.889 2
16.891 2
16.893 2
16.895 2
16.896 2
16.898 2
16.900 2
16.902 2
16.904 1
16.906 1
16.908 1
16.909 1
16.911 1
16.913 1
16.915 1
16.917 1
16.919 1
16.921 1
16.923 1
16.924 1
16.926 1
16.928 1
16.930 1
16.932 1
16.934 1
16.936 1
16.938 1
16.939 1
16.941 2
16.943 2
16.945 2
16.947 2
16.949 2
16.951 2
16.952 2
16.954 2
16.956 2
16.958 2
16.960 2
16.962 2
16.964 2
16.966 2
16.967 2
16.969 2
16.971 2
16.973 2
16.975 2
16.977 2
16.979 2
16.980 2
16.982 2
16.984 2
16.986 2
16.988 2
16.990 2
16.992 2
16.994 2
16.995 2
16.997 2
16.999 2
17.001 2
17.003 2
17.005 2
17.007 2
17.008 2
17.010 2
17.012 3
17.014 3
17.016 3
17.018 3
17.020 3
17.022 3
17.023 3
17.025 4
17.027 4
17.029 4
17.031 4
17.033 4
17.035 4
17.036 4
17.038 4
17.040 4
17.042 3
17.044 3
17.046 3
17.048 3
17.050 3
17.051 3
17.053 3
17.055 2
17.057 2
17.059 2
17.061 2
17.063 2
17.065 2
17.066 2
17.068 2
17.070 2
17.072 2
17.074 2
17.076 2
17.078 2
17.079 2
17.081 2
17.083 2
17.085 2
17.087 2
17.089 2
17.091 2
17.093 2
17.094 2
17.096 2
17.098 2
17.100 2
17.102 2
17.104 2
17.106 2
17.108 2
17.109 2
17.111 2
17.113 2
17.115 2
17.117 2
17.119 2
17.121 2
17.122 2
17.124 2
17.126 2
17.128 2
17.130 2
17.132 2
17.134 2
17.136 3
17.137 3
17.139 3
17.141 3
17.143 4
17.145 4
17.147 4
17.149 4
17.150 5
17.152 5
17.154 5
17.156 5
17.158 5
17.160 5
17.162 5
17.164 5
17.165 5
17.167 5
17.169 5
17.171 5
17.173 5
17.175 5
17.177 5
17.179 4
17.180 4
17.182 4
17.184 4
17.186 4
17.188 3
17.190 3
17.192 3
17.194 2
17.195 2
17.197 2
17.199 2
17.201 2
17.203 1
17.205 1
17.207 1
17.208 1
17.210 1
17.212 1
17.214 1
17.216 2
17.218 2
17.220 2
17.222 2
17.223 2
17.225 2
17.227 2
17.229 3
17.231 3
17.233 3
17.235 3
17.237 3
17.238 3
17.240 4
17.242 4
17.244 4
17.246 4
17.248 4
17.250 4
17.251 4
17.253 4
17.255 4
17.257 4
17.259 4
17.261 4
17.263 4
17.265 4
17.266 4
17.268 4
17.270 4
17.272 4
17.274 4
17.276 4
17.278 4
17.280 3
17.281 3
17.283 3
17.285 3
17.287 3
17.289 3
17.291 3
17.293 3
17.295 3
17.296 2
17.298 2
17.300 2
17.302 2
17.304 2
17.306 2
17.308 2
17.309 2
17.311 1
17.313 1
17.315 1
17.317 1
17.319 1
17.321 1
17.323 1
17.324 1
17.326 1
17.328 1
17.330 1
17.332 1
17.334 1
17.336 1
17.338 1
17.339 1
17.341 1
17.343 1
17.345 1
17.347 1
17.349 1
17.351 1
17.353 1
17.354 1
17.356 1
17.358 1
17.360 1
17.362 1
17.364 1
17.366 1
17.368 1
17.369 0
17.371 0
17.373 0
17.375 0
17.377 0
17.379 0
17.381 0
17.383 0
17.384 0
17.386 -0
17.388 -0
17.390 -0
17.392 -0
17.394 -0
17.396 -0
17.397 -0
17.399 -0
17.401 -0
17.403 -0
17.405 -0
17.407 -0
17.409 -0
17.411 -0
17.412 -0
17.414 -0
17.416 -0
17.418 -0
17.420 0
17.422 0
17.424 0
17.426 0
17.427 1
17.429 1
17.431 1
17.433 1
17.435 1
17.437 1
17.439 1
17.441 1
17.442 2
17.444 2
17.446 2
17.448 2
17.450 2
17.452 3
17.454 3
17.456 3
17.457 3
17.459 4
17.461 4
17.463 4
17.465 5
17.467 5
17.469 5
17.471 6
17.472 6
17.474 6
17.476 6
17.478 6
17.480 7
17.482 7
17.484 7
17.486 7
17.487 7
17.489 7
17.491 7
17.493 7
17.495 7
17.497 6
17.499 6
17.501 6
17.502 6
17.504 6
17.506 6
17.508 5
17.510 5
17.512 5
17.514 4
17.516 4
17.517 4
17.519 4
17.521 3
17.523 3
17.525 3
17.527 2
17.529 2
17.530 2
17.532 2
17.534 1
17.536 1
17.538 1
17.540 1
17.542 1
17.544 1
17.545 0
17.547 0
17.549 0
17.551 0
17.553 -0
17.555 -0
17.557 -1
17.559 -1
17.560 -1
17.562 -1
17.564 -1
17.566 -1
17.568 -1
17.570 -1
17.572 -1
17.574 -1
17.575 -1
17.577 -1
17.579 -1
17.581 -1
17.583 -1
17.585 -1
17.587 -1
17.589 -1
17.590 -1
17.592 -1
17.594 -1
17.596 -1
17.598 -0
17.600 -0
17.602 -0
17.604 0
17.605 0
17.607 0
17.609 1
17.611 1
17.613 1
17.615 1
17.617 2
17.619 2
17.620 2
17.622 2
17.624 2
17.626 2
17.628 2
17.630 2
17.632 2
17.634 2
17.635 2
17.637 2
17.639 2
17.641 2
17.643 2
17.645 2
17.647 2
17.649 2
17.650 2
17.652 2
17.654 2
17.656 2
17.658 2
17.660 2
17.662 2
17.664 2
17.665 2
17.667 2
17.669 2
17.671 2
17.673 1
17.675 1
17.677 1
17.679 1
17.681 1
17.682 1
17.684 1
17.686 1
17.688 1
17.690 1
17.692 1
17.694 1
17.696 1
17.697 1
17.699 1
17.701 1
17.703 1
17.705 1
17.707 1
17.709 1
17.711 2
17.712 2
17.714 2
17.716 2
17.718 2
17.720 2
17.722 2
17.724 2
17.726 3
17.727 3
17.729 3
17.731 3
17.733 3
17.735 3
17.737 3
17.739 3
17.741 3
17.742 3
17.744 3
17.746 3
17.748 3
17.750 2
17.752 2
17.754 2
17.756 2
17.757 2
17.759 2
17.761 2
17.763 1
17.765 1
17.767 1
17.769 1
17.771 1
17.772 1
17.774 1
17.776 1
17.778 1
17.780 1
17.782 1
17.784 1
17.786 1
17.787 1
17.789 1
17.791 1
17.793 1
17.795 1
17.797 1
17.799 1
17.801 1
17.802 1
17.804 2
17.806 2
17.808 2
17.810 2
17.812 2
17.814 2
17.816 2
17.818 2
17.819 1
17.821 1
17.823 1
17.825 1
17.827 1
17.829 1
17.831 1
17.833 1
17.834 1
17.836 1
17.838 0
17.840 0
17.842 0
17.844 0
17.846 0
17.848 0
17.849 0
17.851 0
17.853 0
17.855 0
17.857 1
17.859 1
17.861 1
17.863 1
17.864 1
17.866 1
17.868 1
17.870 1
17.872 2
17.874 2
17.876 2
17.878 2
17.879 2
17.881 3
17.883 3
17.885 3
17.887 3
17.889 3
17.891 3
17.893 3
17.895 3
17.896 3
17.898 3
17.900 3
17.902 3
17.904 3
17.906 3
17.908 3
17.910 3
17.911 3
17.913 3
17.915 3
17.917 3
17.919 3
17.921 3
17.923 3
17.925 3
17.926 3
17.928 3
17.930 3
17.932 3
17.934 3
17.936 3
17.938 3
17.940 3
17.941 2
17.943 2
17.945 2
17.947 2
17.949 2
17.951 2
17.953 2
17.955 2
17.957 2
17.958 2
17.960 2
17.962 2
17.964 2
17.966 2
17.968 2
17.970 2
17.972 2
17.973 2
17.975 2
17.977 2
17.979 2
17.981 2
17.983 2
17.985 2
17.987 2
17.988 1
17.990 1
17.992 1
17.994 1
17.996 1
17.998 1
18.000 1
18.002 1
18.003 1
18.005 1
18.007 1
18.009 0
18.011 0
18.013 0
18.015 0
18.017 -0
18.019 -0
18.020 -0
18.022 -0
18.024 -1
18.026 -1
18.028 -1
18.030 -1
18.032 -1
18.034 -1
18.035 -1
18.037 -1
18.039 -1
18.041 -1
18.043 -1
18.045 -1
18.047 -0
18.049 -0
18.050 -0
18.052 -0
18.054 -0
18.056 -0
18.058 -0
18.060 -0
18.062 -0
18.064 -0
18.066 -0
18.067 -1
18.069 -1
18.071 -1
18.073 -1
18.075 -1
18.077 -1
18.079 -1
18.081 -1
18.082 -1
18.084 -1
18.086 -1
18.088 -1
18.090 -1
18.092 -1
18.094 -1
18.096 -1
18.098 -1
18.099 -1
18.101 -1
18.103 -1
18.105 -1
18.107 -1
18.109 -1
18.111 -1
18.113 -1
18.114 -0
18.116 -0
18.118 -0
18.120 0
18.122 0
18.124 0
18.126 1
18.128 1
18.129 1
18.131 1
18.133 1
18.135 1
18.137 1
18.139 1
18.141 1
18.143 1
18.145 1
18.146 1
18.148 1
18.150 1
18.152 1
18.154 1
18.156 1
18.158 0
18.160 0
18.161 0
18.163 -0
18.165 -0
18.167 -0
18.169 -0
18.171 -1
18.173 -1
18.175 -1
18.177 -1
18.178 -1
18.180 -1
18.182 -1
18.184 -1
18.186 -1
18.188 -1
18.190 -0
18.192 -0
18.193 -0
18.195 0
18.197 0
18.199 0
18.201 1
18.203 1
18.205 1
18.207 1
18.209 2
18.210 2
18.212 2
18.214 2
18.216 3
18.218 3
18.220 3
18.222 3
18.224 3
18.225 3
18.227 3
18.229 3
18.231 3
18.233 3
18.235 2
18.237 2
18.239 2
18.241 2
18.242 2
18.244 2
18.246 1
18.248 1
18.250 1
18.252 1
18.254 1
18.256 0
18.257 0
18.259 0
18.261 0
18.263 -0
18.265 -0
18.267 -0
18.269 -0
18.271 -0
18.273 -0
18.274 0
18.276 0
18.278 0
18.280 1
18.282 1
18.284 1
18.286 1
18.288 2
18.289 2
18.291 2
18.293 3
18.295 3
18.297 3
18.299 4
18.301 4
18.303 4
18.305 4
18.306 5
18.308 5
18.310 5
18.312 5
18.314 5
18.316 5
18.318 5
18.320 5
18.322 5
18.323 5
18.325 5
18.327 5
18.329 4
18.331 4
18.333 4
18.335 4
18.337 3
18.338 3
18.340 3
18.342 2
18.344 2
18.346 2
18.348 1
18.350 1
18.352 1
18.354 1
18.355 1
18.357 0
18.359 0
18.361 0
18.363 0
18.365 0
18.367 0
18.369 0
18.370 0
18.372 0
18.374 0
18.376 1
18.378 1
18.380 1
18.382 1
18.384 1
18.386 1
18.387 1
18.389 2
18.391 2
18.393 2
18.395 2
18.397 2
18.399 2
18.401 2
18.403 2
18.404 2
18.406 2
18.408 2
18.410 2
18.412 2
18.414 2
18.416 2
18.418 2
18.419 2
18.421 2
18.423 2
18.425 2
18.427 2
18.429 2
18.431 2
18.433 2
18.435 2
18.436 2
18.438 2
18.440 1
18.442 1
18.444 1
18.446 1
18.448 1
18.450 1
18.452 1
18.453 1
18.455 1
18.457 1
18.459 1
18.461 1
18.463 1
18.465 1
18.467 1
18.468 1
18.470 1
18.472 1
18.474 1
18.476 1
18.478 1
18.480 1
18.482 1
18.484 1
18.485 1
18.487 2
18.489 2
18.491 2
18.493 2
18.495 2
18.497 2
18.499 2
18.501 2
18.502 2
18.504 2
18.506 2
18.508 2
18.510 2
18.512 2
18.514 2
18.516 2
18.518 2
18.519 2
18.521 2
18.523 2
18.525 2
18.527 2
18.529 2
18.531 2
18.533 2
18.534 2
18.536 2
18.538 2
18.540 2
18.542 2
18.544 2
18.546 2
18.548 2
18.550 2
18.551 2
18.553 3
18.555 3
18.557 3
18.559 3
18.561 3
18.563 3
18.565 3
18.567 3
18.568 4
18.570 4
18.572 4
18.574 4
18.576 4
18.578 4
18.580 4
18.582 4
18.584 4
18.585 4
18.587 4
18.589 4
18.591 4
18.593 4
18.595 3
18.597 3
18.599 3
18.601 3
18.602 3
18.604 3
18.606 3
18.608 2
18.610 2
18.612 2
18.614 2
18.616 2
18.617 2
18.619 2
18.621 2
18.623 2
18.625 2
18.627 2
18.629 2
18.631 2
18.633 2
18.634 2
18.636 2
18.638 2
18.640 2
18.642 2
18.644 2
18.646 2
18.648 2
18.650 2
18.651 2
18.653 2
18.655 2
18.657 2
18.659 2
18.661 2
18.663 3
18.665 3
18.667 3
18.668 3
18.670 3
18.672 3
18.674 3
18.676 3
18.678 3
18.680 3
18.682 3
18.684 3
18.685 4
18.687 4
18.689 4
18.691 4
18.693 4
18.695 4
18.697 4
18.699 4
18.701 4
18.702 4
18.704 5
18.706 5
18.708 5
18.710 5
18.712 4
18.714 4
18.716 4
18.718 4
18.719 4
18.721 4
18.723 4
18.725 4
18.727 4
18.729 3
18.731 3
18.733 3
18.735 3
18.736 3
18.738 2
18.740 2
18.742 2
18.744 2
18.746 1
18.748 1
18.750 1
18.752 1
18.753 1
18.755 1
18.757 1
18.759 1
18.761 1
18.763 1
18.765 1
18.767 1
18.769 1
18.770 1
18.772 1
18.774 1
18.776 1
18.778 1
18.780 1
18.782 2
18.784 2
18.786 2
18.787 2
18.789 2
18.791 2
18.793 2
18.795 2
18.797 2
18.799 2
18.801 2
18.803 2
18.804 2
18.806 2
18.808 2
18.810 2
18.812 2
18.814 2
18.816 2
18.818 2
18.820 2
18.821 2
18.823 2
18.825 1
18.827 1
18.829 1
18.831 1
18.833 1
18.835 1
18.837 1
18.838 1
18.840 1
18.842 1
18.844 1
18.846 1
18.848 1
18.850 1
18.852 2
18.854 2
18.855 2
18.857 2
18.859 2
18.861 2
18.863 2
18.865 2
18.867 2
18.869 2
18.871 2
18.872 2
18.874 2
18.876 2
18.878 2
18.880 3
18.882 3
18.884 3
18.886 3
18.888 3
18.889 3
18.891 3
18.893 3
18.895 2
18.897 2
18.899 2
18.901 2
18.903 2
18.905 2
18.906 2
18.908 2
18.910 1
18.912 1
18.914 1
18.916 1
18.918 1
18.920 1
18.922 1
18.923 1
18.925 1
18.927 1
18.929 1
18.931 1
18.933 1
18.935 1
18.937 1
18.939 1
18.941 1
18.942 1
18.944 1
18.946 1
18.948 1
18.950 1
18.952 1
18.954 1
18.956 1
18.958 1
18.959 1
18.961 1
18.963 1
18.965 1
18.967 1
18.969 1
18.971 1
18.973 1
18.975 1
18.976 1
18.978 1
18.980 1
18.982 1
18.984 1
18.986 1
18.988 1
18.990 1
18.992 1
18.993 1
18.995 1
18.997 1
18.999 1
19.001 1
19.003 1
19.005 1
19.007 0
19.009 0
19.010 0
19.012 0
19.014 -0
19.016 -0
19.018 -0
19.020 -0
19.022 -1
19.024 -1
19.026 -1
19.028 -1
19.029 -1
19.031 -1
19.033 -1
19.035 -1
19.037 -1
19.039 -1
19.041 -1
19.043 -1
19.045 -1
19.046 -1
19.048 -1
19.050 -1
19.052 -1
19.054 -1
19.056 -1
19.058 -1
19.060 -1
19.062 -0
19.063 -0
19.065 -0
19.067 -0
19.069 0
19.071 0
19.073 0
19.075 0
19.077 1
19.079 1
19.081 1
19.082 1
19.084 1
19.086 1
19.088 1
19.090 1
19.092 1
19.094 1
19.096 1
19.098 1
19.099 1
19.101 1
19.103 1
19.105 1
19.107 1
19.109 1
19.111 0
19.113 0
19.115 0
19.116 0
19.118 0
19.120 0
19.122 1
19.124 1
19.126 1
19.128 1
19.130 1
19.132 1
19.134 1
19.135 2
19.137 2
19.139 2
19.141 2
19.143 2
19.145 3
19.147 3
19.149 3
19.151 3
19.152 4
19.154 4
19.156 4
19.158 4
19.160 4
19.162 4
19.164 5
19.166 5
19.168 5
19.169 5
19.171 5
19.173 5
19.175 5
19.177 4
19.179 4
19.181 4
19.183 4
19.185 4
19.187 4
19.188 4
19.190 3
19.192 3
19.194 3
19.196 3
19.198 3
19.200 2
19.202 2
19.204 2
19.205 2
19.207 2
19.209 2
19.211 1
19.213 1
19.215 1
19.217 1
19.219 1
19.221 1
19.223 1
19.224 1
19.226 1
19.228 1
19.230 1
19.232 1
19.234 1
19.236 1
19.238 1
19.240 1
19.241 1
19.243 1
19.245 1
19.247 1
19.249 1
19.251 1
19.253 1
19.255 1
19.257 1
19.259 1
19.260 1
19.262 1
19.264 1
19.266 1
19.268 1
19.270 0
19.272 0
19.274 0
19.276 0
19.277 -0
19.279 -0
19.281 -1
19.283 -1
19.285 -1
19.287 -1
19.289 -1
19.291 -1
19.293 -2
19.295 -2
19.296 -2
19.298 -2
19.300 -2
19.302 -2
19.304 -2
19.306 -2
19.308 -2
19.310 -2
19.312 -2
19.313 -2
19.315 -2
19.317 -2
19.319 -2
19.321 -2
19.323 -2
19.325 -1
19.327 -1
19.329 -1
19.331 -1
19.332 -0
19.334 -0
19.336 0
19.338 0
19.340 1
19.342 1
19.344 1
19.346 1
19.348 1
19.349 1
19.351 2
19.353 2
19.355 2
19.357 2
19.359 2
19.361 2
19.363 2
19.365 2
19.367 2
19.368 2
19.370 2
19.372 2
19.374 2
19.376 2
19.378 2
19.380 2
19.382 2
19.384 2
19.385 1
19.387 1
19.389 1
19.391 1
19.393 1
19.395 1
19.397 1
19.399 1
19.401 1
19.403 1
19.404 1
19.406 1
19.408 1
19.410 1
19.412 1
19.414 1
19.416 1
19.418 1
19.420 1
19.422 1
19.423 1
19.425 1
19.427 1
19.429 1
19.431 1
19.433 1
19.435 2
19.437 2
19.439 2
19.440 2
19.442 2
19.444 2
19.446 3
19.448 3
19.450 3
19.452 3
19.454 3
19.456 3
19.458 3
19.459 3
19.461 4
19.463 4
19.465 4
19.467 4
19.469 4
19.471 4
19.473 4
19.475 4
19.477 4
19.478 4
19.480 4
19.482 4
19.484 4
19.486 4
19.488 3
19.490 3
19.492 3
19.494 3
19.496 3
19.497 3
19.499 3
19.501 3
19.503 2
19.505 2
19.507 2
19.509 2
19.511 2
19.513 2
19.514 1
19.516 1
19.518 1
19.520 1
19.522 1
19.524 1
19.526 1
19.528 1
19.530 1
19.532 1
19.533 1
19.535 1
19.537 1
19.539 1
19.541 1
19.543 1
19.545 1
19.547 1
19.549 1
19.551 1
19.552 1
19.554 1
19.556 1
19.558 1
19.560 1
19.562 1
19.564 2
19.566 2
19.568 2
19.570 2
19.571 2
19.573 2
19.575 2
19.577 2
19.579 1
19.581 1
19.583 1
19.585 1
19.587 1
19.589 1
19.590 1
19.592 1
19.594 0
19.596 0
19.598 0
19.600 0
19.602 -0
19.604 -0
19.606 -0
19.607 -0
19.609 -0
19.611 -0
19.613 -0
19.615 -0
19.617 -0
19.619 -0
19.621 -0
19.623 -0
19.625 0
19.626 0
19.628 0
19.630 0
19.632 1
19.634 1
19.636 1
19.638 1
19.640 1
19.642 2
19.644 2
19.645 2
19.647 2
19.649 2
19.651 2
19.653 2
19.655 3
19.657 3
19.659 3
19.661 3
19.663 3
19.664 3
19.666 3
19.668 3
19.670 3
19.672 3
19.674 3
19.676 3
19.678 3
19.680 3
19.682 3
19.683 3
19.685 3
19.687 3
19.689 3
19.691 2
19.693 2
19.695 2
19.697 2
19.699 2
19.701 2
19.702 1
19.704 1
19.706 1
19.708 1
19.710 1
19.712 0
19.714 0
19.716 0
19.718 0
19.720 0
19.721 0
19.723 0
19.725 0
19.727 0
19.729 0
19.731 0
19.733 0
19.735 1
19.737 1
19.739 1
19.740 1
19.742 1
19.744 1
19.746 2
19.748 2
19.750 2
19.752 2
19.754 2
19.756 2
19.758 3
19.759 3
19.761 3
19.763 3
19.765 3
19.767 3
19.769 3
19.771 3
19.773 3
19.775 2
19.777 2
19.778 2
19.780 2
19.782 2
19.784 2
19.786 1
19.788 1
19.790 1
19.792 1
19.794 1
19.796 1
19.797 0
19.799 0
19.801 0
19.803 0
19.805 0
19.807 0
19.809 0
19.811 0
19.813 0
19.815 0
19.816 0
19.818 0
19.820 0
19.822 0
19.824 0
19.826 1
19.828 1
19.830 1
19.832 1
19.834 1
19.836 1
19.837 1
19.839 1
19.841 1
19.843 1
19.845 1
19.847 1
19.849 1
19.851 1
19.853 1
19.855 1
19.856 1
19.858 1
19.860 0
19.862 0
19.864 0
19.866 0
19.868 0
19.870 0
19.872 0
19.874 -0
19.875 0
19.877 0
19.879 0
19.881 0
19.883 0
19.885 0
19.887 0
19.889 0
19.891 0
19.893 0
19.894 0
19.896 0
19.898 0
19.900 0
19.902 0
19.904 0
19.906 0
19.908 0
19.910 0
19.912 0
19.913 0
19.915 0
19.917 0
19.919 0
19.921 0
19.923 0
19.925 0
19.927 0
19.929 0
19.931 0
19.933 0
19.934 1
19.936 1
19.938 1
19.940 1
19.942 1
19.944 1
19.946 1
19.948 1
19.950 2
19.952 2
19.953 2
19.955 2
19.957 2
19.959 3
19.961 3
19.963 3
19.965 3
19.967 3
19.969 3
19.971 3
19.972 4
19.974 4
19.976 4
19.978 4
19.980 3
19.982 3
19.984 3
19.986 3
19.988 3
19.990 3
19.992 3
19.993 3
19.995 2
19.997 2
19.999 2
20.001 2
20.003 2
20.005 1
20.007 1
20.009 1
20.011 1
20.012 1
20.014 0
20.016 0
20.018 0
20.020 -0
20.022 -0
20.024 -0
20.026 -0
20.028 -0
20.030 -0
20.031 -0
20.033 -0
20.035 -0
20.037 -0
20.039 -0
20.041 0
20.043 0
20.045 0
20.047 0
20.049 0
20.051 1
20.052 1
20.054 1
20.056 1
20.058 1
20.060 1
20.062 1
20.064 1
20.066 2
20.068 2
20.070 2
20.071 2
20.073 2
20.075 2
20.077 2
20.079 2
20.081 2
20.083 2
20.085 2
20.087 2
20.089 2
20.091 2
20.092 2
20.094 2
20.096 2
20.098 2
20.100 2
20.102 2
20.104 2
20.106 2
20.108 2
20.110 2
20.111 2
20.113 2
20.115 2
20.117 2
20.119 2
20.121 2
20.123 2
20.125 1
20.127 1
20.129 1
20.130 1
20.132 1
20.134 1
20.136 1
20.138 1
20.140 1
20.142 2
20.144 2
20.146 2
20.148 2
20.150 2
20.151 2
20.153 2
20.155 2
20.157 2
20.159 2
20.161 2
20.163 2
20.165 1
20.167 1
20.169 1
20.171 1
20.172 1
20.174 1
20.176 1
20.178 1
20.180 1
20.182 1
20.184 1
20.186 1
20.188 1
20.190 1
20.191 1
20.193 1
20.195 2
20.197 2
20.199 2
20.201 2
20.203 2
20.205 2
20.207 2
20.209 2
20.211 2
20.212 2
20.214 2
20.216 2
20.218 2
20.220 2
20.222 2
20.224 3
20.226 3
20.228 3
20.230 3
20.231 3
20.233 3
20.235 3
20.237 3
20.239 3
20.241 2
20.243 2
20.245 2
20.247 2
20.249 2
20.251 2
20.252 2
20.254 2
20.256 2
20.258 2
20.260 1
20.262 1
20.264 1
20.266 1
20.268 1
20.270 1
20.272 1
20.273 1
20.275 1
20.277 1
20.279 1
20.281 1
20.283 1
20.285 1
20.287 1
20.289 1
20.291 1
20.292 1
20.294 1
20.296 1
20.298 2
20.300 2
20.302 2
20.304 2
20.306 2
20.308 2
20.310 2
20.312 2
20.313 2
20.315 2
20.317 3
20.319 3
20.321 3
20.323 3
20.325 3
20.327 3
20.329 3
20.331 3
20.333 3
20.334 3
20.336 3
20.338 3
20.340 3
20.342 3
20.344 3
20.346 3
20.348 3
20.350 3
20.352 3
20.354 3
20.355 3
20.357 3
20.359 3
20.361 2
20.363 2
20.365 2
20.367 2
20.369 2
20.371 2
20.373 2
20.375 2
20.376 2
20.378 2
20.380 2
20.382 2
20.384 2
20.386 2
20.388 1
20.390 1
20.392 1
20.394 1
20.395 1
20.397 0
20.399 0
20.401 0
20.403 -0
20.405 -0
20.407 -0
20.409 -0
20.411 -0
20.413 -0
20.415 -1
20.416 -1
20.418 -1
20.420 -1
20.422 -1
20.424 -1
20.426 -1
20.428 -1
20.430 -1
20.432 -1
20.434 -1
20.436 -1
20.437 -1
20.439 -1
20.441 -1
20.443 -1
20.445 -1
20.447 -1
20.449 -1
20.451 -1
20.453 -1
20.455 -1
20.457 -1
20.458 -1
20.460 -1
20.462 -1
20.464 -1
20.466 -1
20.468 -1
20.470 -1
20.472 -1
20.474 -1
20.476 -1
20.478 -1
20.479 -1
20.481 -1
20.483 -1
20.485 -1
20.487 -1
20.489 -1
20.491 -1
20.493 -1
20.495 -1
20.497 -1
20.499 -1
20.500 -1
20.502 -1
20.504 -1
20.506 -1
20.508 -1
20.510 -1
20.512 -1
20.514 -0
20.516 -0
20.518 -0
20.520 -0
20.521 -0
20.523 0
20.525 0
20.527 0
20.529 0
20.531 0
20.533 0
20.535 0
20.537 1
20.539 1
20.541 1
20.542 1
20.544 1
20.546 1
20.548 1
20.550 1
20.552 1
20.554 1
20.556 1
20.558 1
20.560 1
20.562 1
20.563 1
20.565 1
20.567 1
20.569 2
20.571 2
20.573 2
20.575 2
20.577 2
20.579 2
20.581 2
20.583 2
20.585 2
20.586 2
20.588 2
20.590 2
20.592 2
20.594 2
20.596 2
20.598 2
20.600 2
20.602 2
20.604 2
20.606 2
20.607 1
20.609 1
20.611 1
20.613 1
20.615 1
20.617 1
20.619 0
20.621 0
20.623 0
20.625 0
20.627 -0
20.628 -0
20.630 -0
20.632 -0
20.634 -1
20.636 -1
20.638 -1
20.640 -1
20.642 -1
20.644 -0
20.646 -0
20.648 -0
20.649 0
20.651 0
20.653 0
20.655 0
20.657 1
20.659 1
20.661 1
20.663 1
20.665 1
20.667 2
20.669 2
20.670 2
20.672 2
20.674 2
20.676 2
20.678 2
20.680 2
20.682 2
20.684 2
20.686 2
20.688 2
20.690 2
20.692 2
20.693 2
20.695 2
20.697 2
20.699 2
20.701 2
20.703 2
20.705 2
20.707 2
20.709 2
20.711 2
20.713 2
20.714 2
20.716 2
20.718 2
20.720 2
20.722 2
20.724 2
20.726 2
20.728 3
20.730 3
20.732 3
20.734 3
20.735 3
20.737 3
20.739 3
20.741 3
20.743 3
20.745 3
20.747 3
20.749 3
20.751 3
20.753 3
20.755 3
20.757 3
20.758 3
20.760 3
20.762 3
20.764 3
20.766 3
20.768 3
20.770 2
20.772 2
20.774 2
20.776 2
20.778 2
20.779 2
20.781 2
20.783 2
20.785 2
20.787 2
20.789 2
20.791 2
20.793 2
20.795 2
20.797 3
20.799 3
20.800 3
20.802 3
20.804 3
20.806 3
20.808 3
20.810 3
20.812 3
20.814 3
20.816 3
20.818 3
20.820 3
20.822 3
20.823 3
20.825 3
20.827 3
20.829 3
20.831 3
20.833 3
20.835 3
20.837 3
20.839 3
20.841 3
20.843 3
20.844 3
20.846 3
20.848 3
20.850 2
20.852 2
20.854 2
20.856 2
20.858 2
20.860 2
20.862 2
20.864 2
20.866 2
20.867 2
20.869 2
20.871 2
20.873 2
20.875 2
20.877 2
20.879 2
20.881 2
20.883 2
20.885 3
20.887 3
20.889 3
20.890 3
20.892 3
20.894 3
20.896 3
20.898 3
20.900 3
20.902 3
20.904 3
20.906 3
20.908 3
20.910 3
20.911 3
20.913 3
20.915 3
20.917 3
20.919 3
20.921 3
20.923 3
20.925 3
20.927 3
20.929 3
20.931 3
20.933 3
20.934 3
20.936 3
20.938 3
20.940 2
20.942 2
20.944 2
20.946 2
20.948 2
20.950 2
20.952 2
20.954 2
20.956 2
20.957 2
20.959 2
20.961 2
20.963 2
20.965 2
20.967 2
20.969 2
20.971 3
20.973 3
20.975 3
20.977 3
20.978 3
20.980 3
20.982 3
20.984 3
20.986 4
20.988 4
20.990 4
20.992 4
20.994 3
20.996 3
20.998 3
21.000 3
21.001 3
21.003 3
21.005 2
21.007 2
21.009 2
21.011 2
21.013 1
21.015 1
21.017 1
21.019 0
21.021 0
21.023 -0
21.024 -0
21.026 -1
21.028 -1
21.030 -1
21.032 -1
21.034 -1
21.036 -2
21.038 -2
21.040 -2
21.042 -2
21.044 -2
21.046 -2
21.047 -2
21.049 -2
21.051 -2
21.053 -2
21.055 -2
21.057 -2
21.059 -2
21.061 -2
21.063 -2
21.065 -2
21.067 -2
21.069 -2
21.070 -2
21.072 -2
21.074 -2
21.076 -2
21.078 -1
21.080 -1
21.082 -1
21.084 -1
21.086 -1
21.088 -1
21.090 -1
21.091 -1
21.093 -0
21.095 -0
21.097 0
21.099 0
21.101 0
21.103 1
21.105 1
21.107 1
21.109 1
21.111 1
21.113 1
21.114 2
21.116 2
21.118 2
21.120 2
21.122 2
21.124 2
21.126 2
21.128 2
21.130 2
21.132 1
21.134 1
21.136 1
21.137 1
21.139 1
21.141 1
21.143 1
21.145 1
21.147 1
21.149 1
21.151 1
21.153 1
21.155 1
21.157 1
21.159 1
21.160 1
21.162 1
21.164 1
21.166 1
21.168 1
21.170 1
21.172 1
21.174 1
21.176 1
21.178 1
21.180 2
21.182 2
21.183 2
21.185 2
21.187 2
21.189 3
21.191 3
21.193 3
21.195 3
21.197 3
21.199 3
21.201 3
21.203 3
21.205 3
21.207 3
21.208 4
21.210 4
21.212 4
21.214 4
21.216 4
21.218 4
21.220 4
21.222 3
21.224 3
21.226 3
21.228 3
21.230 3
21.231 3
21.233 3
21.235 3
21.237 3
21.239 3
21.241 3
21.243 2
21.245 2
21.247 2
21.249 2
21.251 2
21.253 3
21.254 3
21.256 3
21.258 3
21.260 3
21.262 3
21.264 3
21.266 3
21.268 4
21.270 4
21.272 4
21.274 4
21.276 4
21.277 4
21.279 5
21.281 5
21.283 5
21.285 5
21.287 5
21.289 5
21.291 6
21.293 6
21.295 6
21.297 6
21.299 6
21.300 6
21.302 6
21.304 6
21.306 6
21.308 6
21.310 6
21.312 5
21.314 5
21.316 5
21.318 5
21.320 5
21.322 5
21.324 4
21.325 4
21.327 4
21.329 4
21.331 4
21.333 3
21.335 3
21.337 3
21.339 3
21.341 3
21.343 3
21.345 3
21.347 3
21.348 3
21.350 3
21.352 3
21.354 3
21.356 3
21.358 3
21.360 3
21.362 3
21.364 3
21.366 3
21.368 3
21.370 3
21.371 3
21.373 3
21.375 3
21.377 2
21.379 2
21.381 2
21.383 2
21.385 2
21.387 2
21.389 2
21.391 2
21.393 2
21.395 2
21.396 2
21.398 2
21.400 2
21.402 1
21.404 1
21.406 1
21.408 1
21.410 1
21.412 1
21.414 1
21.416 1
21.418 0
21.419 0
21.421 0
21.423 0
21.425 0
21.427 0
21.429 0
21.431 0
21.433 -0
21.435 -0
21.437 -0
21.439 -0
21.441 -0
21.443 -0
21.444 -0
21.446 -0
21.448 -0
21.450 -0
21.452 -0
21.454 -0
21.456 -0
21.458 -0
21.460 -0
21.462 -0
21.464 -0
21.466 0
21.467 0
21.469 0
21.471 0
21.473 1
21.475 1
21.477 1
21.479 1
21.481 1
21.483 1
21.485 1
21.487 1
21.489 1
21.491 1
21.492 1
21.494 1
21.496 1
21.498 1
21.500 2
21.502 2
21.504 2
21.506 2
21.508 2
21.510 2
21.512 2
21.514 2
21.516 2
21.517 2
21.519 2
21.521 2
21.523 2
21.525 2
21.527 2
21.529 2
21.531 2
21.533 2
21.535 1
21.537 1
21.539 1
21.540 1
21.542 1
21.544 1
21.546 1
21.548 1
21.550 1
21.552 1
21.554 1
21.556 1
21.558 1
21.560 1
21.562 1
21.564 1
21.565 0
21.567 0
21.569 0
21.571 0
21.573 0
21.575 0
21.577 0
21.579 0
21.581 0
21.583 1
21.585 1
21.587 1
21.589 1
21.590 1
21.592 1
21.594 1
21.596 2
21.598 2
21.600 2
21.602 2
21.604 2
21.606 2
21.608 2
21.610 3
21.612 3
21.614 3
21.615 3
21.617 3
21.619 3
21.621 3
21.623 4
21.625 4
21.627 4
21.629 4
21.631 4
21.633 4
21.635 4
21.637 4
21.639 4
21.640 4
21.642 4
21.644 3
21.646 3
21.648 3
21.650 3
21.652 3
21.654 3
21.656 3
21.658 3
21.660 3
21.662 4
21.664 4
21.665 4
21.667 4
21.669 4
21.671 4
21.673 4
21.675 4
21.677 4
21.679 4
21.681 4
21.683 4
21.685 4
21.687 4
21.688 4
21.690 4
21.692 4
21.694 4
21.696 4
21.698 4
21.700 3
21.702 3
21.704 3
21.706 3
21.708 3
21.710 3
21.712 3
21.714 3
21.715 2
21.717 2
21.719 2
21.721 2
21.723 2
21.725 2
21.727 1
21.729 1
21.731 1
21.733 1
21.735 1
21.737 1
21.739 1
21.740 1
21.742 1
21.744 1
21.746 1
21.748 1
21.750 1
21.752 1
21.754 1
21.756 1
21.758 1
21.760 1
21.762 1
21.764 1
21.765 1
21.767 1
21.769 1
21.771 1
21.773 1
21.775 1
21.777 1
21.779 0
21.781 0
21.783 0
21.785 0
21.787 0
21.789 0
21.790 0
21.792 0
21.794 0
21.796 0
21.798 0
21.800 0
21.802 0
21.804 0
21.806 0
21.808 0
21.810 1
21.812 1
21.814 1
21.815 1
21.817 1
21.819 1
21.821 1
21.823 2
21.825 2
21.827 2
21.829 2
21.831 2
21.833 2
21.835 2
21.837 2
21.839 2
21.840 2
21.842 2
21.844 2
21.846 2
21.848 2
21.850 2
21.852 2
21.854 2
21.856 2
21.858 2
21.860 2
21.862 2
21.864 2
21.866 2
21.867 2
21.869 2
21.871 2
21.873 2
21.875 2
21.877 2
21.879 2
21.881 2
21.883 2
21.885 2
21.887 2
21.889 2
21.891 2
21.892 2
21.894 2
21.896 3
21.898 3
21.900 3
21.902 3
21.904 3
21.906 3
21.908 3
21.910 3
21.912 3
21.914 3
21.916 3
21.918 3
21.919 3
21.921 3
21.923 3
21.925 3
21.927 3
21.929 3
21.931 2
21.933 2
21.935 2
21.937 2
21.939 2
21.941 2
21.943 2
21.944 2
21.946 2
21.948 2
21.950 2
21.952 2
21.954 2
21.956 2
21.958 2
21.960 1
21.962 1
21.964 1
21.966 1
21.968 1
21.970 1
21.971 1
21.973 1
21.975 1
21.977 1
21.979 1
21.981 1
21.983 1
21.985 1
21.987 1
21.989 1
21.991 1
21.993 1
21.995 1
21.996 1
21.998 1
22.000 1
22.002 1
22.004 1
22.006 1
22.008 1
22.010 1
22.012 1
22.014 1
22.016 1
22.018 1
22.020 1
22.022 1
22.023 1
22.025 1
22.027 1
22.029 2
22.031 2
22.033 2
22.035 2
22.037 2
22.039 3
22.041 3
22.043 3
22.045 3
22.047 3
22.049 4
22.050 4
22.052 4
22.054 4
22.056 4
22.058 4
22.060 5
22.062 5
22.064 5
22.066 5
22.068 5
22.070 5
22.072 5
22.074 5
22.075 4
22.077 4
22.079 4
22.081 4
22.083 4
22.085 4
22.087 4
22.089 3
22.091 3
22.093 3
22.095 3
22.097 3
22.099 3
22.101 3
22.102 3
22.104 3
22.106 3
22.108 2
22.110 2
22.112 2
22.114 2
22.116 2
22.118 2
22.120 2
22.122 2
22.124 2
22.126 2
22.128 2
22.129 2
22.131 2
22.133 2
22.135 2
22.137 2
22.139 2
22.141 2
22.143 2
22.145 2
22.147 2
22.149 2
22.151 1
22.153 1
22.155 1
22.156 1
22.158 1
22.160 1
22.162 1
22.164 1
22.166 1
22.168 1
22.170 0
22.172 0
22.174 0
22.176 0
22.178 0
22.180 -0
22.182 -0
22.183 -0
22.185 -0
22.187 -0
22.189 -1
22.191 -1
22.193 -1
22.195 -1
22.197 -1
22.199 -1
22.201 -1
22.203 -1
22.205 -1
22.207 -1
22.209 -1
22.210 -1
22.212 -1
22.214 -1
22.216 -1
22.218 -1
22.220 -1
22.222 -0
22.224 -0
22.226 -0
22.228 0
22.230 0
22.232 1
22.234 1
22.236 1
22.237 1
22.239 2
22.241 2
22.243 2
22.245 3
22.247 3
22.249 3
22.251 3
22.253 3
22.255 3
22.257 4
22.259 4
22.261 4
22.263 4
22.265 4
22.266 3
22.268 3
22.270 3
22.272 3
22.274 3
22.276 3
22.278 3
22.280 2
22.282 2
22.284 2
22.286 2
22.288 2
22.290 1
22.292 1
22.293 1
22.295 1
22.297 1
22.299 1
22.301 1
22.303 0
22.305 0
22.307 0
22.309 1
22.311 1
22.313 1
22.315 1
22.317 1
22.319 1
22.320 1
22.322 2
22.324 2
22.326 2
22.328 2
22.330 2
22.332 3
22.334 3
22.336 3
22.338 3
22.340 3
22.342 3
22.344 4
22.346 4
22.348 4
22.349 4
22.351 4
22.353 4
22.355 5
22.357 5
22.359 5
22.361 5
22.363 5
22.365 5
22.367 5
22.369 5
22.371 5
22.373 4
22.375 4
22.376 4
22.378 4
22.380 4
22.382 4
22.384 4
22.386 4
22.388 3
22.390 3
22.392 3
22.394 3
22.396 3
22.398 3
22.400 3
22.402 3
22.404 3
22.405 2
22.407 2
22.409 2
22.411 2
22.413 2
22.415 1
22.417 1
22.419 1
22.421 1
22.423 1
22.425 1
22.427 1
22.429 1
22.431 1
22.432 1
22.434 1
22.436 1
22.438 0
22.440 0
22.442 0
22.444 0
22.446 0
22.448 -0
22.450 -0
22.452 -0
22.454 -0
22.456 -0
22.458 0
22.460 0
22.461 0
22.463 1
22.465 1
22.467 1
22.469 1
22.471 1
22.473 1
22.475 1
22.477 1
22.479 1
22.481 1
22.483 2
22.485 2
22.487 2
22.489 2
22.490 2
22.492 2
22.494 2
22.496 3
22.498 3
22.500 3
22.502 3
22.504 3
22.506 4
22.508 4
22.510 4
22.512 4
22.514 4
22.516 4
22.518 4
22.519 4
22.521 4
22.523 4
22.525 4
22.527 4
22.529 4
22.531 4
22.533 5
22.535 5
22.537 5
22.539 5
22.541 6
22.543 6
22.545 6
22.546 6
22.548 6
22.550 6
22.552 5
22.554 5
22.556 5
22.558 4
22.560 4
22.562 4
22.564 4
22.566 3
22.568 3
22.570 3
22.572 3
22.574 2
22.575 2
22.577 2
22.579 2
22.581 2
22.583 2
22.585 2
22.587 2
22.589 1
22.591 1
22.593 1
22.595 0
22.597 0
22.599 0
22.601 -0
22.603 -0
22.604 -0
22.606 -0
22.608 0
22.610 0
22.612 0
22.614 1
22.616 1
22.618 1
22.620 1
22.622 1
22.624 2
22.626 2
22.628 2
22.630 2
22.632 2
22.634 2
22.635 2
22.637 2
22.639 2
22.641 2
22.643 2
22.645 2
22.647 2
22.649 2
22.651 2
22.653 2
22.655 2
22.657 2
22.659 3
22.661 3
22.663 3
22.664 3
22.666 3
22.668 4
22.670 4
22.672 4
22.674 4
22.676 4
22.678 4
22.680 4
22.682 4
22.684 4
22.686 4
22.688 4
22.690 4
22.692 4
22.693 4
22.695 4
22.697 4
22.699 4
22.701 3
22.703 3
22.705 3
22.707 3
22.709 2
22.711 2
22.713 2
22.715 2
22.717 1
22.719 1
22.721 1
22.722 1
22.724 1
22.726 0
22.728 0
22.730 0
22.732 1
22.734 1
22.736 1
22.738 1
22.740 1
22.742 1
22.744 2
22.746 2
22.748 2
22.750 2
22.752 2
22.753 3
22.755 3
22.757 3
22.759 3
22.761 3
22.763 3
22.765 4
22.767 4
22.769 4
22.771 4
22.773 4
22.775 5
22.777 5
22.779 5
22.781 5
22.782 5
22.784 5
22.786 5
22.788 5
22.790 4
22.792 4
22.794 4
22.796 4
22.798 4
22.800 3
22.802 3
22.804 3
22.806 3
22.808 3
22.810 3
22.812 3
22.813 3
22.815 3
22.817 3
22.819 3
22.821 3
22.823 3
22.825 3
22.827 3
22.829 3
22.831 2
22.833 2
22.835 2
22.837 2
22.839 2
22.841 2
22.843 2
22.844 2
22.846 2
22.848 2
22.850 2
22.852 2
22.854 2
22.856 2
22.858 2
22.860 2
22.862 2
22.864 2
22.866 1
22.868 1
22.870 1
22.872 1
22.874 1
22.875 1
22.877 1
22.879 1
22.881 1
22.883 1
22.885 1
22.887 1
22.889 1
22.891 1
22.893 2
22.895 2
22.897 2
22.899 2
22.901 2
22.903 2
22.904 2
22.906 2
22.908 2
22.910 2
22.912 2
22.914 2
22.916 2
22.918 2
22.920 2
22.922 2
22.924 2
22.926 2
22.928 2
22.930 2
22.932 2
22.934 2
22.935 2
22.937 2
22.939 2
22.941 3
22.943 3
22.945 3
22.947 3
22.949 3
22.951 3
22.953 3
22.955 3
22.957 3
22.959 3
22.961 3
22.963 4
22.965 4
22.966 4
22.968 4
22.970 4
22.972 4
22.974 4
22.976 4
22.978 4
22.980 4
22.982 4
22.984 4
22.986 4
22.988 4
22.990 4
22.992 4
22.994 4
22.996 3
22.998 3
22.999 3
23.001 3
23.003 3
23.005 3
23.007 2
23.009 2
23.011 2
23.013 2
23.015 2
23.017 2
23.019 2
23.021 2
23.023 2
23.025 2
23.027 2
23.029 2
23.030 2
23.032 2
23.034 2
23.036 2
23.038 2
23.040 3
23.042 3
23.044 3
23.046 3
23.048 3
23.050 4
23.052 4
23.054 4
23.056 5
23.058 5
23.060 5
23.061 5
23.063 6
23.065 6
23.067 6
23.069 6
23.071 6
23.073 6
23.075 6
23.077 5
23.079 5
23.081 5
23.083 5
23.085 5
23.087 4
23.089 4
23.091 4
23.093 4
23.094 3
23.096 3
23.098 3
23.100 3
23.102 2
23.104 2
23.106 1
23.108 1
23.110 1
23.112 1
23.114 0
23.116 0
23.118 -0
23.120 -0
23.122 -0
23.124 -0
23.125 -0
23.127 -0
23.129 -0
23.131 -0
23.133 0
23.135 0
23.137 1
23.139 1
23.141 1
23.143 2
23.145 2
23.147 2
23.149 2
23.151 3
23.153 3
23.155 3
23.157 3
23.158 3
23.160 4
23.162 4
23.164 4
23.166 4
23.168 4
23.170 4
23.172 4
23.174 4
23.176 4
23.178 4
23.180 4
23.182 4
23.184 4
23.186 4
23.188 4
23.190 4
23.191 4
23.193 4
23.195 4
23.197 4
23.199 4
23.201 4
23.203 4
23.205 4
23.207 3
23.209 3
23.211 3
23.213 3
23.215 3
23.217 3
23.219 3
23.221 4
23.222 4
23.224 4
23.226 4
23.228 4
23.230 4
23.232 4
23.234 4
23.236 4
23.238 4
23.240 4
23.242 3
23.244 3
23.246 3
23.248 3
23.250 2
23.252 2
23.254 2
23.255 2
23.257 1
23.259 1
23.261 1
23.263 0
23.265 0
23.267 -0
23.269 -0
23.271 -1
23.273 -1
23.275 -1
23.277 -2
23.279 -2
23.281 -2
23.283 -2
23.285 -3
23.287 -3
23.288 -3
23.290 -3
23.292 -3
23.294 -3
23.296 -3
23.298 -3
23.300 -3
23.302 -3
23.304 -3
23.306 -3
23.308 -2
23.310 -2
23.312 -2
23.314 -1
23.316 -1
23.318 -1
23.320 -0
23.322 -0
23.323 -0
23.325 0
23.327 0
23.329 0
23.331 1
23.333 1
23.335 1
23.337 1
23.339 1
23.341 1
23.343 1
23.345 1
23.347 1
23.349 1
23.351 1
23.353 1
23.355 1
23.356 1
23.358 1
23.360 1
23.362 1
23.364 0
23.366 0
23.368 -0
23.370 -0
23.372 -0
23.374 -1
23.376 -1
23.378 -1
23.380 -1
23.382 -1
23.384 -0
23.386 -0
23.388 -0
23.389 0
23.391 0
23.393 1
23.395 1
23.397 1
23.399 1
23.401 2
23.403 2
23.405 2
23.407 3
23.409 3
23.411 3
23.413 3
23.415 4
23.417 4
23.419 4
23.421 5
23.423 5
23.424 5
23.426 5
23.428 5
23.430 6
23.432 6
23.434 6
23.436 6
23.438 6
23.440 5
23.442 5
23.444 5
23.446 5
23.448 5
23.450 4
23.452 4
23.454 4
23.456 4
23.458 3
23.459 3
23.461 3
23.463 3
23.465 2
23.467 2
23.469 2
23.471 2
23.473 2
23.475 2
23.477 2
23.479 1
23.481 1
23.483 1
23.485 1
23.487 1
23.489 1
23.491 0
23.492 0
23.494 0
23.496 0
23.498 0
23.500 0
23.502 0
23.504 0
23.506 0
23.508 0
23.510 0
23.512 0
23.514 0
23.516 0
23.518 0
23.520 0
23.522 1
23.524 1
23.526 1
23.527 1
23.529 1
23.531 1
23.533 1
23.535 1
23.537 2
23.539 2
23.541 2
23.543 2
23.545 3
23.547 3
23.549 3
23.551 3
23.553 4
23.555 4
23.557 4
23.559 4
23.561 4
23.562 4
23.564 4
23.566 4
23.568 4
23.570 4
23.572 4
23.574 4
23.576 4
23.578 4
23.580 4
23.582 4
23.584 4
23.586 4
23.588 4
23.590 3
23.592 3
23.594 3
23.596 3
23.598 3
23.599 2
23.601 2
23.603 2
23.605 2
23.607 2
23.609 1
23.611 1
23.613 1
23.615 1
23.617 1
23.619 0
23.621 0
23.623 0
23.625 0
23.627 0
23.629 -0
23.631 -0
23.633 0
23.634 0
23.636 0
23.638 0
23.640 0
23.642 0
23.644 0
23.646 0
23.648 0
23.650 0
23.652 0
23.654 0
23.656 1
23.658 1
23.660 1
23.662 1
23.664 1
23.666 1
23.668 1
23.669 1
23.671 1
23.673 1
23.675 2
23.677 2
23.679 2
23.681 2
23.683 2
23.685 2
23.687 2
23.689 1
23.691 1
23.693 1
23.695 1
23.697 1
23.699 1
23.701 1
23.703 1
23.705 1
23.706 1
23.708 1
23.710 1
23.712 1
23.714 1
23.716 1
23.718 1
23.720 1
23.722 1
23.724 1
23.726 1
23.728 1
23.730 1
23.732 1
23.734 2
23.736 2
23.738 2
23.740 2
23.742 2
23.743 2
23.745 2
23.747 2
23.749 2
23.751 2
23.753 3
23.755 3
23.757 3
23.759 3
23.761 3
23.763 3
23.765 3
23.767 3
23.769 3
23.771 3
23.773 3
23.775 2
23.777 2
23.779 2
23.780 2
23.782 2
23.784 2
23.786 2
23.788 2
23.790 2
23.792 2
23.794 2
23.796 2
23.798 2
23.800 2
23.802 2
23.804 2
23.806 3
23.808 3
23.810 3
23.812 3
23.814 3
23.816 3
23.817 3
23.819 3
23.821 3
23.823 2
23.825 2
23.827 2
23.829 2
23.831 2
23.833 2
23.835 2
23.837 2
23.839 1
23.841 1
23.843 1
23.845 1
23.847 1
23.849 1
23.851 1
23.853 1
23.854 1
23.856 1
23.858 1
23.860 1
23.862 1
23.864 1
23.866 1
23.868 1
23.870 1
23.872 1
23.874 1
23.876 2
23.878 2
23.880 2
23.882 2
23.884 2
23.886 3
23.888 3
23.890 3
23.891 3
23.893 3
23.895 4
23.897 4
23.899 4
23.901 4
23.903 4
23.905 4
23.907 4
23.909 4
23.911 3
23.913 3
23.915 3
23.917 3
23.919 3
23.921 3
23.923 3
23.925 3
23.927 3
23.929 3
23.930 3
23.932 3
23.934 3
23.936 3
23.938 3
23.940 3
23.942 3
23.944 3
23.946 3
23.948 3
23.950 3
23.952 3
23.954 3
23.956 3
23.958 3
23.960 3
23.962 3
23.964 3
23.966 3
23.967 3
23.969 3
23.971 3
23.973 3
23.975 3
23.977 3
23.979 2
23.981 2
23.983 2
23.985 2
23.987 2
23.989 2
23.991 1
23.993 1
23.995 1
23.997 1
23.999 1
24.001 1
24.003 1
24.005 1
24.006 1
24.008 1
24.010 1
24.012 1
24.014 1
24.016 1
24.018 1
24.020 1
24.022 1
24.024 1
24.026 1
24.028 2
24.030 2
24.032 2
24.034 2
24.036 2
24.038 2
24.040 2
24.042 2
24.044 2
24.045 2
24.047 2
24.049 2
24.051 2
24.053 2
24.055 2
24.057 2
24.059 2
24.061 2
24.063 2
24.065 2
24.067 2
24.069 2
24.071 2
24.073 2
24.075 2
24.077 2
24.079 1
24.081 1
24.083 1
24.084 1
24.086 1
24.088 1
24.090 1
24.092 1
24.094 0
24.096 0
24.098 0
24.100 0
24.102 -0
24.104 -0
24.106 -0
24.108 -0
24.110 -1
24.112 -1
24.114 -1
24.116 -1
24.118 -1
24.120 -1
24.122 -1
24.124 -1
24.125 -1
24.127 -1
24.129 -1
24.131 -1
24.133 -1
24.135 -1
24.137 -1
24.139 -1
24.141 -1
24.143 -1
24.145 -1
24.147 -1
24.149 -1
24.151 -1
24.153 -1
24.155 -1
24.157 -0
24.159 -0
24.161 -0
24.163 -0
24.164 -0
24.166 -0
24.168 -0
24.170 -0
24.172 0
24.174 0
24.176 0
24.178 0
24.180 0
24.182 0
24.184 0
24.186 0
24.188 1
24.190 1
24.192 1
24.194 1
24.196 1
24.198 1
24.200 1
24.202 1
24.204 2
24.205 2
24.207 2
24.209 2
24.211 2
24.213 3
24.215 3
24.217 3
24.219 3
24.221 4
24.223 4
24.225 4
24.227 4
24.229 4
24.231 4
24.233 4
24.235 5
24.237 5
24.239 5
24.241 5
24.243 5
24.245 5
24.246 4
24.248 4
24.250 4
24.252 4
24.254 3
24.256 3
24.258 3
24.260 3
24.262 2
24.264 2
24.266 2
24.268 2
24.270 1
24.272 1
24.274 1
24.276 1
24.278 1
24.280 0
24.282 0
24.284 0
24.286 0
24.288 0
24.289 0
24.291 0
24.293 1
24.295 1
24.297 1
24.299 1
24.301 1
24.303 1
24.305 2
24.307 2
24.309 2
24.311 2
24.313 2
24.315 2
24.317 2
24.319 2
24.321 2
24.323 3
24.325 3
24.327 3
24.329 3
24.330 3
24.332 2
24.334 2
24.336 2
24.338 2
24.340 2
24.342 2
24.344 2
24.346 2
24.348 2
24.350 2
24.352 2
24.354 2
24.356 2
24.358 2
24.360 2
24.362 2
24.364 2
24.366 2
24.368 2
24.370 2
24.372 2
24.373 2
24.375 2
24.377 2
24.379 2
24.381 2
24.383 2
24.385 2
24.387 2
24.389 2
24.391 2
24.393 2
24.395 1
24.397 1
24.399 1
24.401 1
24.403 1
24.405 1
24.407 1
24.409 1
24.411 1
24.413 1
24.415 1
24.416 1
24.418 1
24.420 1
24.422 1
24.424 1
24.426 1
24.428 1
24.430 1
24.432 2
24.434 2
24.436 2
24.438 2
24.440 2
24.442 2
24.444 2
24.446 2
24.448 2
24.450 2
24.452 2
24.454 2
24.456 2
24.458 2
24.459 2
24.461 2
24.463 2
24.465 2
24.467 2
24.469 2
24.471 1
24.473 1
24.475 1
24.477 1
24.479 1
24.481 1
24.483 1
24.485 0
24.487 0
24.489 0
24.491 -0
24.493 -0
24.495 -0
24.497 -1
24.499 -1
24.501 -1
24.502 -1
24.504 -1
24.506 -1
24.508 -2
24.510 -2
24.512 -2
24.514 -2
24.516 -2
24.518 -2
24.520 -2
24.522 -2
24.524 -2
24.526 -2
24.528 -2
24.530 -2
24.532 -1
24.534 -1
24.536 -1
24.538 -1
24.540 -0
24.542 -0
24.544 0
24.546 1
24.547 1
24.549 1
24.551 1
24.553 2
24.555 2
24.557 2
24.559 2
24.561 3
24.563 3
24.565 3
24.567 3
24.569 3
24.571 3
24.573 3
24.575 3
24.577 3
24.579 3
24.581 3
24.583 3
24.585 3
24.587 3
24.589 2
24.591 2
24.592 2
24.594 2
24.596 2
24.598 1
24.600 1
24.602 1
24.604 1
24.606 1
24.608 1
24.610 1
24.612 0
24.614 0
24.616 0
24.618 0
24.620 0
24.622 0
24.624 0
24.626 0
24.628 0
24.630 0
24.632 0
24.634 0
24.636 0
24.637 0
24.639 0
24.641 0
24.643 0
24.645 0
24.647 1
24.649 1
24.651 1
24.653 1
24.655 1
24.657 1
24.659 1
24.661 1
24.663 1
24.665 1
24.667 1
24.669 1
24.671 1
24.673 1
24.675 1
24.677 1
24.679 1
24.681 1
24.682 1
24.684 1
24.686 1
24.688 1
24.690 1
24.692 1
24.694 1
24.696 1
24.698 1
24.700 1
24.702 1
24.704 1
24.706 1
24.708 1
24.710 1
24.712 1
24.714 0
24.716 0
24.718 0
24.720 -0
24.722 -0
24.724 -1
24.726 -1
24.728 -1
24.729 -1
24.731 -1
24.733 -1
24.735 -1
24.737 -1
24.739 -1
24.741 -1
24.743 -1
24.745 -0
24.747 -0
24.749 -0
24.751 -0
24.753 -0
24.755 0
24.757 0
24.759 0
24.761 1
24.763 1
24.765 1
24.767 1
24.769 1
24.771 1
24.773 1
24.775 1
24.776 1
24.778 1
24.780 1
24.782 1
24.784 1
24.786 1
24.788 1
24.790 1
24.792 1
24.794 1
24.796 1
24.798 1
24.800 1
24.802 1
24.804 1
24.806 0
24.808 0
24.810 0
24.812 0
24.814 0
24.816 0
24.818 0
24.820 0
24.822 0
24.823 1
24.825 1
24.827 1
24.829 1
24.831 1
24.833 1
24.835 1
24.837 1
24.839 2
24.841 2
24.843 2
24.845 2
24.847 2
24.849 2
24.851 2
24.853 2
24.855 2
24.857 2
24.859 2
24.861 2
24.863 2
24.865 2
24.867 2
24.869 2
24.871 2
24.872 2
24.874 2
24.876 1
24.878 1
24.880 1
24.882 1
24.884 1
24.886 0
24.888 0
24.890 0
24.892 -0
24.894 -0
24.896 -0
24.898 -1
24.900 -1
24.902 -1
24.904 -1
24.906 -1
24.908 -1
24.910 -1
24.912 -1
24.914 -1
24.916 -1
24.918 -1
24.920 -0
24.921 -0
24.923 -0
24.925 -0
24.927 -0
24.929 0
24.931 0
24.933 0
24.935 0
24.937 0
24.939 0
24.941 0
24.943 1
24.945 1
24.947 1
24.949 1
24.951 1
24.953 1
24.955 1
24.957 1
24.959 0
24.961 0
24.963 0
24.965 0
24.967 0
24.969 -0
24.971 -0
24.972 -0
24.974 -0
24.976 -0
24.978 -0
24.980 -0
24.982 -0
24.984 -0
24.986 -0
24.988 -0
24.990 0
24.992 0
24.994 0
24.996 0
24.998 0
25.000 1
25.002 1
25.004 1
25.006 1
25.008 1
25.010 1
25.012 1
25.014 1
25.016 1
25.018 1
25.020 2
25.021 2
25.023 2
25.025 2
25.027 2
25.029 2
25.031 2
25.033 2
25.035 2
25.037 2
25.039 2
25.041 2
25.043 2
25.045 2
25.047 2
25.049 2
25.051 2
25.053 2
25.055 2
25.057 2
25.059 2
25.061 2
25.063 2
25.065 2
25.067 2
25.069 2
25.071 2
25.073 2
25.074 2
25.076 2
25.078 3
25.080 3
25.082 3
25.084 3
25.086 3
25.088 3
25.090 3
25.092 3
25.094 3
25.096 3
25.098 3
25.100 3
25.102 3
25.104 3
25.106 3
25.108 3
25.110 3
25.112 3
25.114 3
25.116 3
25.118 3
25.120 3
25.122 3
25.124 3
25.125 3
25.127 3
25.129 3
25.131 3
25.133 3
25.135 2
25.137 2
25.139 2
25.141 2
25.143 2
25.145 2
25.147 2
25.149 2
25.151 2
25.153 2
25.155 2
25.157 2
25.159 2
25.161 2
25.163 2
25.165 2
25.167 2
25.169 2
25.171 2
25.173 2
25.175 2
25.177 2
25.178 2
25.180 1
25.182 1
25.184 1
25.186 1
25.188 1
25.190 1
25.192 1
25.194 1
25.196 1
25.198 0
25.200 0
25.202 0
25.204 -0
25.206 -0
25.208 -0
25.210 -0
25.212 -0
25.214 -1
25.216 -1
25.218 -1
25.220 -1
25.222 -1
25.224 -1
25.226 -1
25.228 -1
25.230 -1
25.232 -0
25.233 -0
25.235 -0
25.237 -0
25.239 0
25.241 0
25.243 0
25.245 0
25.247 1
25.249 1
25.251 1
25.253 1
25.255 1
25.257 1
25.259 1
25.261 1
25.263 1
25.265 1
25.267 1
25.269 1
25.271 1
25.273 1
25.275 1
25.277 1
25.279 1
25.281 1
25.283 1
25.285 1
25.287 1
25.288 1
25.290 1
25.292 1
25.294 2
25.296 2
25.298 2
25.300 2
25.302 2
25.304 2
25.306 3
25.308 3
25.310 3
25.312 3
25.314 3
25.316 3
25.318 3
25.320 4
25.322 4
25.324 4
25.326 4
25.328 4
25.330 4
25.332 4
25.334 4
25.336 4
25.338 4
25.340 4
25.342 4
25.343 4
25.345 4
25.347 4
25.349 4
25.351 4
25.353 4
25.355 4
25.357 4
25.359 4
25.361 4
25.363 4
25.365 4
25.367 4
25.369 4
25.371 4
25.373 4
25.375 4
25.377 4
25.379 4
25.381 4
25.383 4
25.385 4
25.387 4
25.389 4
25.391 4
25.393 4
25.395 4
25.397 4
25.399 4
25.400 4
25.402 4
25.404 4
25.406 4
25.408 3
25.410 3
25.412 3
25.414 3
25.416 3
25.418 3
25.420 3
25.422 3
25.424 2
25.426 2
25.428 2
25.430 2
25.432 2
25.434 2
25.436 2
25.438 1
25.440 1
25.442 1
25.444 1
25.446 1
25.448 1
25.450 1
25.452 1
25.454 0
25.456 0
25.458 0
25.459 0
25.461 0
25.463 0
25.465 0
25.467 -0
25.469 -0
25.471 -0
25.473 -0
25.475 -0
25.477 -0
25.479 -0
25.481 -0
25.483 -0
25.485 -0
25.487 -0
25.489 0
25.491 0
25.493 0
25.495 0
25.497 0
25.499 1
25.501 1
25.503 1
25.505 1
25.507 1
25.509 1
25.511 1
25.513 1
25.515 1
25.517 2
25.518 2
25.520 2
25.522 2
25.524 2
25.526 2
25.528 2
25.530 2
25.532 2
25.534 2
25.536 2
25.538 2
25.540 2
25.542 2
25.544 2
25.546 2
25.548 2
25.550 2
25.552 2
25.554 2
25.556 2
25.558 2
25.560 2
25.562 1
25.564 1
25.566 1
25.568 1
25.570 1
25.572 1
25.574 1
25.576 1
25.578 1
25.579 1
25.581 1
25.583 0
25.585 0
25.587 0
25.589 0
25.591 0
25.593 0
25.595 0
25.597 0
25.599 0
25.601 0
25.603 0
25.605 0
25.607 0
25.609 0
25.611 1
25.613 1
25.615 1
25.617 1
25.619 1
25.621 1
25.623 1
25.625 1
25.627 1
25.629 1
25.631 1
25.633 2
25.635 2
25.637 2
25.639 2
25.640 2
25.642 2
25.644 2
25.646 2
25.648 2
25.650 2
25.652 1
25.654 1
25.656 1
25.658 1
25.660 1
25.662 1
25.664 1
25.666 1
25.668 1
25.670 1
25.672 1
25.674 1
25.676 1
25.678 1
25.680 0
25.682 1
25.684 1
25.686 1
25.688 1
25.690 1
25.692 1
25.694 1
25.696 1
25.698 1
25.700 1
25.702 2
25.703 2
25.705 2
25.707 2
25.709 2
25.711 2
25.713 2
25.715 3
25.717 3
25.719 3
25.721 3
25.723 3
25.725 3
25.727 2
25.729 2
25.731 2
25.733 2
25.735 2
25.737 2
25.739 1
25.741 1
25.743 1
25.745 1
25.747 0
25.749 0
25.751 -0
25.753 -0
25.755 -1
25.757 -1
25.759 -1
25.761 -1
25.763 -1
25.765 -2
25.767 -2
25.768 -2
25.770 -2
25.772 -2
25.774 -2
25.776 -2
25.778 -2
25.780 -2
25.782 -2
25.784 -1
25.786 -1
25.788 -1
25.790 -1
25.792 -1
25.794 -0
25.796 0
25.798 0
25.800 1
25.802 1
25.804 1
25.806 2
25.808 2
25.810 2
25.812 2
25.814 2
25.816 2
25.818 3
25.820 3
25.822 3
25.824 3
25.826 3
25.828 3
25.830 3
25.832 3
25.834 3
25.835 3
25.837 3
25.839 3
25.841 3
25.843 3
25.845 3
25.847 3
25.849 3
25.851 3
25.853 3
25.855 3
25.857 2
25.859 2
25.861 2
25.863 2
25.865 2
25.867 2
25.869 2
25.871 2
25.873 2
25.875 1
25.877 1
25.879 1
25.881 1
25.883 1
25.885 1
25.887 0
25.889 0
25.891 -0
25.893 -0
25.895 -0
25.897 -1
25.899 -1
25.901 -1
25.903 -1
25.904 -2
25.906 -2
25.908 -2
25.910 -2
25.912 -2
25.914 -2
25.916 -2
25.918 -2
25.920 -2
25.922 -2
25.924 -2
25.926 -2
25.928 -2
25.930 -2
25.932 -1
25.934 -1
25.936 -1
25.938 -1
25.940 -0
25.942 -0
25.944 0
25.946 0
25.948 1
25.950 1
25.952 1
25.954 2
25.956 2
25.958 2
25.960 2
25.962 3
25.964 3
25.966 3
25.968 3
25.970 3
25.972 3
25.973 3
25.975 3
25.977 3
25.979 3
25.981 3
25.983 3
25.985 3
25.987 3
25.989 3
25.991 3
25.993 2
25.995 2
25.997 2
25.999 2
26.001 2
26.003 2
26.005 1
26.007 1
26.009 1
26.011 1
26.013 1
26.015 1
26.017 1
26.019 1
26.021 1
26.023 1
26.025 1
26.027 1
26.029 1
26.031 1
26.033 1
26.035 1
26.037 1
26.039 1
26.041 1
26.043 2
26.045 2
26.046 2
26.048 2
26.050 2
26.052 2
26.054 2
26.056 3
26.058 3
26.060 3
26.062 2
26.064 2
26.066 2
26.068 2
26.070 2
26.072 2
26.074 2
26.076 2
26.078 2
26.080 2
26.082 2
26.084 2
26.086 2
26.088 2
26.090 2
26.092 2
26.094 2
26.096 2
26.098 2
26.100 2
26.102 2
26.104 2
26.106 2
26.108 2
26.110 2
26.112 2
26.114 2
26.116 3
26.118 3
26.120 3
26.121 3
26.123 2
26.125 2
26.127 2
26.129 2
26.131 2
26.133 2
26.135 2
26.137 2
26.139 2
26.141 2
26.143 2
26.145 2
26.147 2
26.149 2
26.151 2
26.153 2
26.155 2
26.157 2
26.159 2
26.161 2
26.163 2
26.165 2
26.167 2
26.169 2
26.171 2
26.173 2
26.175 3
26.177 3
26.179 3
26.181 3
26.183 3
26.185 4
26.187 4
26.189 4
26.191 4
26.193 4
26.195 4
26.197 5
26.198 5
26.200 5
26.202 5
26.204 5
26.206 5
26.208 5
26.210 5
26.212 5
26.214 4
26.216 4
26.218 4
26.220 4
26.222 4
26.224 4
26.226 4
26.228 4
26.230 4
26.232 4
26.234 3
26.236 3
26.238 3
26.240 3
26.242 3
26.244 2
26.246 2
26.248 2
26.250 2
26.252 1
26.254 1
26.256 1
26.258 1
26.260 1
26.262 1
26.264 0
26.266 0
26.268 0
26.270 0
26.272 -0
26.274 -0
26.276 -0
26.278 -0
26.279 -0
26.281 -0
26.283 -0
26.285 -0
26.287 -0
26.289 -0
26.291 -0
26.293 -0
26.295 -0
26.297 -0
26.299 0
26.301 0
26.303 0
26.305 1
26.307 1
26.309 1
26.311 1
26.313 1
26.315 2
26.317 2
26.319 2
26.321 2
26.323 2
26.325 2
26.327 3
26.329 3
26.331 3
26.333 3
26.335 3
26.337 3
26.339 3
26.341 3
26.343 2
26.345 2
26.347 2
26.349 2
26.351 2
26.353 2
26.355 1
26.357 1
26.359 1
26.361 1
26.362 1
26.364 0
26.366 0
26.368 0
26.370 -0
26.372 -0
26.374 -0
26.376 -0
26.378 -1
26.380 -1
26.382 -1
26.384 -1
26.386 -1
26.388 -1
26.390 -1
26.392 -1
26.394 -1
26.396 -1
26.398 -1
26.400 -1
26.402 -1
26.404 -1
26.406 -0
26.408 -0
26.410 0
26.412 0
26.414 0
26.416 1
26.418 1
26.420 1
26.422 1
26.424 1
26.426 1
26.428 1
26.430 1
26.432 1
26.434 1
26.436 1
26.438 1
26.440 1
26.442 1
26.444 1
26.446 1
26.448 1
26.449 1
26.451 1
26.453 1
26.455 1
26.457 1
26.459 1
26.461 1
26.463 0
26.465 0
26.467 -0
26.469 -0
26.471 -1
26.473 -1
26.475 -1
26.477 -1
26.479 -1
26.481 -1
26.483 -1
26.485 -2
26.487 -2
26.489 -2
26.491 -1
26.493 -1
26.495 -1
26.497 -1
26.499 -1
26.501 -1
26.503 -1
26.505 -0
26.507 -0
26.509 0
26.511 0
26.513 1
26.515 1
26.517 1
26.519 1
26.521 2
26.523 2
26.525 2
26.527 3
26.529 3
26.531 3
26.533 4
26.535 4
26.537 4
26.539 4
26.540 4
26.542 4
26.544 4
26.546 4
26.548 4
26.550 4
26.552 4
26.554 4
26.556 4
26.558 4
26.560 3
26.562 3
26.564 3
26.566 3
26.568 3
26.570 2
26.572 2
26.574 2
26.576 1
26.578 1
26.580 1
26.582 1
26.584 0
26.586 0
26.588 -0
26.590 -0
26.592 -0
26.594 -1
26.596 -1
26.598 -1
26.600 -1
26.602 -1
26.604 -1
26.606 -1
26.608 -1
26.610 -1
26.612 -1
26.614 -1
26.616 -1
26.618 -1
26.620 -1
26.622 -1
26.624 -0
26.626 -0
26.628 0
26.630 0
26.632 1
26.634 1
26.635 1
26.637 1
26.639 2
26.641 2
26.643 2
26.645 3
26.647 3
26.649 3
26.651 4
26.653 4
26.655 4
26.657 4
26.659 5
26.661 5
26.663 5
26.665 5
26.667 5
26.669 5
26.671 5
26.673 5
26.675 5
26.677 5
26.679 5
26.681 5
26.683 5
26.685 5
26.687 5
26.689 4
26.691 4
26.693 4
26.695 4
26.697 3
26.699 3
26.701 3
26.703 3
26.705 2
26.707 2
26.709 2
26.711 2
26.713 1
26.715 1
26.717 1
26.719 1
26.721 1
26.723 1
26.725 1
26.727 1
26.729 1
26.731 1
26.733 1
26.735 1
26.736 1
26.738 1
26.740 1
26.742 1
26.744 1
26.746 1
26.748 1
26.750 1
26.752 1
26.754 1
26.756 1
26.758 1
26.760 1
26.762 1
26.764 1
26.766 1
26.768 1
26.770 1
26.772 1
26.774 1
26.776 1
26.778 1
26.780 1
26.782 1
26.784 1
26.786 1
26.788 0
26.790 0
26.792 0
26.794 0
26.796 0
26.798 0
26.800 0
26.802 0
26.804 1
26.806 1
26.808 1
26.810 1
26.812 1
26.814 1
26.816 1
26.818 1
26.820 1
26.822 1
26.824 2
26.826 2
26.828 2
26.830 2
26.832 2
26.834 2
26.836 3
26.838 3
26.840 3
26.842 3
26.844 3
26.845 3
26.847 3
26.849 3
26.851 3
26.853 3
26.855 3
26.857 3
26.859 3
26.861 3
26.863 3
26.865 3
26.867 3
26.869 3
26.871 3
26.873 3
26.875 3
26.877 3
26.879 3
26.881 3
26.883 2
26.885 2
26.887 2
26.889 2
26.891 2
26.893 2
26.895 2
26.897 2
26.899 2
26.901 2
26.903 2
26.905 2
26.907 2
26.909 2
26.911 2
26.913 2
26.915 2
26.917 2
26.919 2
26.921 2
26.923 2
26.925 2
26.927 2
26.929 2
26.931 2
26.933 2
26.935 2
26.937 2
26.939 2
26.941 2
26.943 2
26.945 2
26.947 2
26.949 2
26.951 2
26.953 2
26.955 2
26.957 3
26.959 3
26.960 3
26.962 3
26.964 3
26.966 3
26.968 3
26.970 3
26.972 4
26.974 4
26.976 4
26.978 4
26.980 4
26.982 4
26.984 4
26.986 4
26.988 4
26.990 4
26.992 4
26.994 4
26.996 4
26.998 4
27.000 4
27.002 4
27.004 4
27.006 3
27.008 3
27.010 3
27.012 3
27.014 3
27.016 2
27.018 2
27.020 2
27.022 2
27.024 2
27.026 1
27.028 1
27.030 1
27.032 1
27.034 0
27.036 0
27.038 0
27.040 -0
27.042 -0
27.044 -0
27.046 -0
27.048 -0
27.050 -0
27.052 -0
27.054 -0
27.056 -0
27.058 -0
27.060 -0
27.062 -0
27.064 -0
27.066 -0
27.068 -0
27.070 -0
27.072 0
27.074 0
27.076 0
27.078 0
27.080 0
27.082 1
27.084 1
27.085 1
27.087 1
27.089 1
27.091 1
27.093 1
27.095 1
27.097 1
27.099 2
27.101 2
27.103 2
27.105 2
27.107 2
27.109 2
27.111 2
27.113 2
27.115 2
27.117 2
27.119 2
27.121 2
27.123 2
27.125 2
27.127 2
27.129 3
27.131 3
27.133 3
27.135 3
27.137 3
27.139 3
27.141 3
27.143 3
27.145 3
27.147 3
27.149 3
27.151 3
27.153 3
27.155 3
27.157 3
27.159 3
27.161 3
27.163 3
27.165 3
27.167 3
27.169 3
27.171 3
27.173 3
27.175 3
27.177 3
27.179 3
27.181 3
27.183 3
27.185 3
27.187 3
27.189 3
27.191 3
27.193 3
27.195 3
27.197 3
27.199 3
27.201 3
27.203 3
27.205 2
27.207 2
27.209 2
27.211 2
27.213 2
27.215 2
27.217 2
27.219 1
27.221 1
27.223 1
27.225 1
27.226 1
27.228 1
27.230 1
27.232 1
27.234 1
27.236 1
27.238 1
27.240 2
27.242 2
27.244 2
27.246 2
27.248 2
27.250 2
27.252 2
27.254 2
27.256 3
27.258 3
27.260 3
27.262 3
27.264 3
27.266 3
27.268 3
27.270 3
27.272 3
27.274 3
27.276 3
27.278 3
27.280 3
27.282 3
27.284 3
27.286 3
27.288 3
27.290 3
27.292 2
27.294 2
27.296 2
27.298 2
27.300 2
27.302 2
27.304 2
27.306 2
27.308 2
27.310 2
27.312 2
27.314 2
27.316 2
27.318 2
27.320 2
27.322 2
27.324 2
27.326 2
27.328 2
27.330 2
27.332 2
27.334 3
27.336 3
27.338 3
27.340 3
27.342 3
27.344 3
27.346 3
27.348 3
27.350 3
27.352 3
27.354 3
27.356 3
27.358 3
27.360 2
27.362 2
27.364 2
27.366 2
27.368 2
27.370 2
27.372 2
27.374 2
27.376 2
27.378 2
27.380 2
27.382 2
27.383 2
27.385 2
27.387 2
27.389 2
27.391 2
27.393 2
27.395 2
27.397 2
27.399 2
27.401 1
27.403 1
27.405 1
27.407 1
27.409 1
27.411 1
27.413 1
27.415 1
27.417 1
27.419 1
27.421 1
27.423 1
27.425 1
27.427 1
27.429 1
27.431 1
27.433 1
27.435 1
27.437 1
27.439 1
27.441 1
27.443 1
27.445 1
27.447 1
27.449 1
27.451 1
27.453 1
27.455 1
27.457 1
27.459 1
27.461 2
27.463 2
27.465 2
27.467 2
27.469 2
27.471 2
27.473 2
27.475 2
27.477 2
27.479 2
27.481 2
27.483 2
27.485 3
27.487 3
27.489 3
27.491 3
27.493 3
27.495 3
27.497 3
27.499 3
27.501 4
27.503 4
27.505 4
27.507 4
27.509 4
27.511 4
27.513 4
27.515 4
27.517 4
27.519 4
27.521 4
27.523 4
27.525 4
27.527 4
27.529 4
27.531 4
27.533 4
27.535 4
27.537 4
27.539 4
27.541 4
27.543 4
27.545 4
27.547 3
27.549 3
27.551 3
27.553 3
27.555 3
27.557 3
27.559 3
27.561 3
27.563 2
27.565 2
27.567 2
27.569 2
27.570 2
27.572 2
27.574 2
27.576 1
27.578 1
27.580 1
27.582 1
27.584 1
27.586 1
27.588 1
27.590 0
27.592 0
27.594 0
27.596 -0
27.598 -0
27.600 -1
27.602 -1
27.604 -1
27.606 -1
27.608 -1
27.610 -1
27.612 -1
27.614 -2
27.616 -2
27.618 -2
27.620 -2
27.622 -2
27.624 -1
27.626 -1
27.628 -1
27.630 -1
27.632 -1
27.634 -1
27.636 -1
27.638 -1
27.640 -0
27.642 -0
27.644 -0
27.646 0
27.648 0
27.650 0
27.652 1
27.654 1
27.656 1
27.658 1
27.660 1
27.662 1
27.664 2
27.666 2
27.668 2
27.670 2
27.672 2
27.674 2
27.676 2
27.678 2
27.680 2
27.682 2
27.684 1
27.686 1
27.688 1
27.690 1
27.692 1
27.694 1
27.696 1
27.698 1
27.700 1
27.702 1
27.704 1
27.706 1
27.708 1
27.710 1
27.712 1
27.714 1
27.716 1
27.718 1
27.720 1
27.722 2
27.724 2
27.726 2
27.728 2
27.730 2
27.732 2
27.734 2
27.736 2
27.738 2
27.740 2
27.742 2
27.744 2
27.746 1
27.748 1
27.750 1
27.752 1
27.754 1
27.756 1
27.758 1
27.760 1
27.762 1
27.764 0
27.766 0
27.768 0
27.770 0
27.772 0
27.774 0
27.776 0
27.778 0
27.780 0
27.782 0
27.784 0
27.786 0
27.788 0
27.790 1
27.792 1
27.794 1
27.796 1
27.798 1
27.800 1
27.802 2
27.804 2
27.806 2
27.808 2
27.810 3
27.812 3
27.813 3
27.815 3
27.817 3
27.819 3
27.821 3
27.823 3
27.825 3
27.827 3
27.829 3
27.831 3
27.833 3
27.835 3
27.837 3
27.839 3
27.841 3
27.843 3
27.845 3
27.847 3
27.849 3
27.851 3
27.853 3
27.855 3
27.857 2
27.859 2
27.861 2
27.863 2
27.865 2
27.867 2
27.869 2
27.871 2
27.873 1
27.875 1
27.877 1
27.879 1
27.881 1
27.883 1
27.885 1
27.887 1
27.889 1
27.891 1
27.893 1
27.895 1
27.897 1
27.899 1
27.901 1
27.903 1
27.905 1
27.907 1
27.909 1
27.911 1
27.913 1
27.915 0
27.917 0
27.919 1
27.921 1
27.923 1
27.925 1
27.927 1
27.929 1
27.931 1
27.933 1
27.935 1
27.937 1
27.939 1
27.941 1
27.943 1
27.945 1
27.947 1
27.949 1
27.951 1
27.953 1
27.955 1
27.957 2
27.959 2
27.961 2
27.963 2
27.965 2
27.967 2
27.969 2
27.971 2
27.973 2
27.975 2
27.977 2
27.979 2
27.981 2
27.983 2
27.985 2
27.987 2
27.989 2
27.991 2
27.993 2
27.995 2
27.997 2
27.999 2
28.001 2
28.003 2
28.005 2
28.007 2
28.009 2
28.011 2
28.013 2
28.015 2
28.017 2
28.019 2
28.021 2
28.023 2
28.025 2
28.027 2
28.029 2
28.031 2
28.033 2
28.035 2
28.037 2
28.039 2
28.041 2
28.043 2
28.045 2
28.047 2
28.049 2
28.051 2
28.053 2
28.055 2
28.057 2
28.059 2
28.061 2
28.063 2
28.065 2
28.067 2
28.069 2
28.071 2
28.073 2
28.075 2
28.077 2
28.079 2
28.081 2
28.083 2
28.085 2
28.087 3
28.089 2
28.091 2
28.093 2
28.095 2
28.097 2
28.099 2
28.101 2
28.103 2
28.105 2
28.107 2
28.109 2
28.111 2
28.113 2
28.115 2
28.117 2
28.119 3
28.121 3
28.123 3
28.125 2
28.127 2
28.129 2
28.131 2
28.133 2
28.135 2
28.137 2
28.139 2
28.141 2
28.143 2
28.145 2
28.147 2
28.149 2
28.151 2
28.153 2
28.155 1
28.157 1
28.159 1
28.161 1
28.163 1
28.165 1
28.167 1
28.169 1
28.171 1
28.173 2
28.175 2
28.177 2
28.179 2
28.181 2
28.183 2
28.185 2
28.187 3
28.189 3
28.191 3
28.193 3
28.195 3
28.197 3
28.199 3
28.201 4
28.203 4
28.205 4
28.207 4
28.209 4
28.211 4
28.213 4
28.215 4
28.217 4
28.219 4
28.221 4
28.223 4
28.225 4
28.227 4
28.229 4
28.231 4
28.233 4
28.235 4
28.237 4
28.239 4
28.241 4
28.243 4
28.245 4
28.247 3
28.249 3
28.251 3
28.253 3
28.255 3
28.257 3
28.259 3
28.261 3
28.263 3
28.265 3
28.267 3
28.269 3
28.271 3
28.273 3
28.275 3
28.277 3
28.279 2
28.281 2
28.283 2
28.285 2
28.287 2
28.289 2
28.291 2
28.293 2
28.295 2
28.297 2
28.298 2
28.300 2
28.302 2
28.304 2
28.306 2
28.308 2
28.310 1
28.312 1
28.314 1
28.316 1
28.318 1
28.320 1
28.322 1
28.324 1
28.326 1
28.328 1
28.330 0
28.332 0
28.334 0
28.336 0
28.338 0
28.340 -0
28.342 -0
28.344 -0
28.346 -0
28.348 -0
28.350 -0
28.352 -0
28.354 -0
28.356 -0
28.358 -0
28.360 -0
28.362 -0
28.364 -0
28.366 -0
28.368 -0
28.370 -0
28.372 0
28.374 0
28.376 0
28.378 0
28.380 1
28.382 1
28.384 1
28.386 1
28.388 1
28.390 1
28.392 1
28.394 1
28.396 1
28.398 1
28.400 1
28.402 1
28.404 1
28.406 1
28.408 1
28.410 1
28.412 1
28.414 1
28.416 1
28.418 1
28.420 1
28.422 0
28.424 0
28.426 0
28.428 -0
28.430 -0
28.432 -0
28.434 -0
28.436 -0
28.438 -0
28.440 -0
28.442 -0
28.444 -0
28.446 -0
28.448 -0
28.450 -0
28.452 -0
28.454 -0
28.456 0
28.458 0
28.460 0
28.462 0
28.464 1
28.466 1
28.468 1
28.470 1
28.472 1
28.474 1
28.476 1
28.478 1
28.480 2
28.482 2
28.484 2
28.486 2
28.488 2
28.490 2
28.492 2
28.494 2
28.496 2
28.498 2
28.500 2
28.502 2
28.504 2
28.506 2
28.508 2
28.510 2
28.512 2
28.514 2
28.516 2
28.518 2
28.520 2
28.522 2
28.524 2
28.526 2
28.528 2
28.530 2
28.532 2
28.534 2
28.536 2
28.538 2
28.540 2
28.542 2
28.544 2
28.547 2
28.549 2
28.551 2
28.553 2
28.555 2
28.557 2
28.559 2
28.561 3
28.563 3
28.565 3
28.567 2
28.569 2
28.571 2
28.573 2
28.575 2
28.577 2
28.579 2
28.581 2
28.583 2
28.585 2
28.587 2
28.589 2
28.591 2
28.593 2
28.595 2
28.597 2
28.599 1
28.601 1
28.603 1
28.605 1
28.607 1
28.609 1
28.611 1
28.613 1
28.615 1
28.617 1
28.619 1
28.621 1
28.623 1
28.625 1
28.627 1
28.629 1
28.631 1
28.633 1
28.635 1
28.637 1
28.639 1
28.641 1
28.643 1
28.645 2
28.647 2
28.649 2
28.651 2
28.653 2
28.655 2
28.657 2
28.659 2
28.661 3
28.663 3
28.665 3
28.667 3
28.669 3
28.671 3
28.673 3
28.675 3
28.677 2
28.679 2
28.681 2
28.683 2
28.685 2
28.687 2
28.689 2
28.691 1
28.693 1
28.695 1
28.697 1
28.699 1
28.701 0
28.703 0
28.705 -0
28.707 -0
28.709 -0
28.711 -1
28.713 -1
28.715 -1
28.717 -1
28.719 -1
28.721 -1
28.723 -1
28.725 -1
28.727 -1
28.729 -1
28.731 -1
28.733 -1
28.735 -1
28.737 -1
28.739 -1
28.741 -1
28.743 -0
28.745 -0
28.747 -0
28.749 -0
28.751 0
28.753 0
28.755 1
28.757 1
28.759 1
28.761 1
28.763 1
28.765 2
28.767 2
28.769 2
28.771 2
28.773 2
28.775 3
28.777 3
28.779 3
28.781 3
28.783 3
28.785 3
28.787 3
28.789 3
28.791 3
28.793 3
28.795 3
28.797 3
28.799 3
28.801 3
28.803 3
28.805 3
28.807 3
28.809 3
28.811 3
28.813 3
28.815 2
28.817 2
28.819 2
28.821 2
28.823 2
28.825 2
28.827 2
28.829 2
28.831 2
28.833 2
28.835 2
28.837 2
28.839 2
28.841 2
28.843 2
28.845 2
28.847 2
28.849 2
28.851 2
28.853 2
28.855 2
28.857 2
28.859 2
28.861 2
28.863 2
28.865 2
28.867 2
28.869 2
28.871 2
28.873 2
28.875 2
28.877 2
28.879 2
28.881 2
28.883 2
28.885 2
28.887 2
28.889 2
28.891 2
28.893 2
28.895 2
28.897 2
28.899 2
28.901 2
28.903 2
28.905 2
28.907 2
28.909 2
28.911 2
28.913 3
28.915 3
28.917 3
28.919 3
28.921 3
28.923 3
28.925 2
28.927 2
28.929 2
28.931 2
28.933 2
28.935 2
28.937 2
28.939 2
28.941 2
28.943 2
28.945 2
28.947 2
28.949 2
28.951 2
28.953 2
28.955 2
28.957 2
28.959 2
28.961 2
28.963 2
28.965 2
28.967 2
28.969 2
28.971 2
28.973 2
28.975 2
28.977 2
28.979 2
28.981 2
28.983 2
28.985 2
28.987 2
28.989 2
28.991 2
28.993 2
28.995 2
28.997 2
28.999 2
29.001 2
29.003 2
29.005 2
29.007 2
29.009 2
29.011 2
29.013 2
29.015 2
29.017 2
29.019 2
29.021 2
29.023 2
29.025 2
29.027 2
29.029 2
29.031 2
29.034 2
29.036 2
29.038 2
29.040 2
29.042 2
29.044 2
29.046 2
29.048 2
29.050 2
29.052 1
29.054 1
29.056 1
29.058 1
29.060 1
29.062 1
29.064 1
29.066 0
29.068 0
29.070 0
29.072 -0
29.074 -0
29.076 -0
29.078 -1
29.080 -1
29.082 -1
29.084 -1
29.086 -1
29.088 -1
29.090 -1
29.092 -1
29.094 -1
29.096 -1
29.098 -1
29.100 -1
29.102 -1
29.104 -1
29.106 -1
29.108 -0
29.110 -0
29.112 -0
29.114 -0
29.116 0
29.118 0
29.120 1
29.122 1
29.124 1
29.126 1
29.128 1
29.130 1
29.132 2
29.134 2
29.136 2
29.138 2
29.140 2
29.142 2
29.144 2
29.146 2
29.148 2
29.150 2
29.152 2
29.154 2
29.156 2
29.158 2
29.160 2
29.162 2
29.164 2
29.166 2
29.168 2
29.170 2
29.172 2
29.174 2
29.176 2
29.178 2
29.180 2
29.182 2
29.184 2
29.186 2
29.188 2
29.190 2
29.192 2
29.194 1
29.196 1
29.198 1
29.200 1
29.202 1
29.204 1
29.206 1
29.208 1
29.210 1
29.212 1
29.214 1
29.216 1
29.218 1
29.220 1
29.222 1
29.224 1
29.226 1
29.228 1
29.230 2
29.232 2
29.234 2
29.236 2
29.238 2
29.240 2
29.242 2
29.244 2
29.246 2
29.248 2
29.250 2
29.252 2
29.254 2
29.256 2
29.258 2
29.260 2
29.262 2
29.264 2
29.266 2
29.268 2
29.270 2
29.272 2
29.274 2
29.276 2
29.279 2
29.281 2
29.283 2
29.285 2
29.287 2
29.289 2
29.291 2
29.293 2
29.295 2
29.297 2
29.299 1
29.301 1
29.303 1
29.305 1
29.307 1
29.309 1
29.311 1
29.313 1
29.315 1
29.317 1
29.319 1
29.321 1
29.323 1
29.325 1
29.327 1
29.329 1
29.331 1
29.333 1
29.335 1
29.337 1
29.339 1
29.341 1
29.343 1
29.345 1
29.347 1
29.349 2
29.351 2
29.353 2
29.355 2
29.357 2
29.359 2
29.361 2
29.363 2
29.365 2
29.367 2
29.369 2
29.371 2
29.373 2
29.375 2
29.377 2
29.379 2
29.381 2
29.383 2
29.385 2
29.387 2
29.389 2
29.391 2
29.393 2
29.395 2
29.397 2
29.399 2
29.401 1
29.403 1
29.405 1
29.407 1
29.409 1
29.411 1
29.413 0
29.415 0
29.417 -0
29.419 -0
29.421 -0
29.423 -0
29.425 -0
29.427 -1
29.429 -1
29.431 -0
29.433 -0
29.435 -0
29.437 -0
29.439 -0
29.441 -0
29.443 0
29.445 0
29.447 0
29.449 0
29.451 1
29.453 1
29.455 1
29.457 1
29.459 1
29.461 1
29.463 1
29.465 2
29.468 2
29.470 2
29.472 2
29.474 2
29.476 2
29.478 2
29.480 2
29.482 2
29.484 2
29.486 2
29.488 2
29.490 2
29.492 2
29.494 2
29.496 2
29.498 1
29.500 1
29.502 1
29.504 1
29.506 1
29.508 1
29.510 1
29.512 0
29.514 0
29.516 0
29.518 0
29.520 0
29.522 0
29.524 -0
29.526 -0
29.528 -0
29.530 -0
29.532 -0
29.534 -0
29.536 -0
29.538 -0
29.540 0
29.542 0
29.544 0
29.546 0
29.548 0
29.550 0
29.552 0
29.554 0
29.556 0
29.558 0
29.560 0
29.562 1
29.564 1
29.566 1
29.568 1
29.570 1
29.572 1
29.574 1
29.576 1
29.578 1
29.580 1
29.582 1
29.584 1
29.586 1
29.588 1
29.590 1
29.592 1
29.594 1
29.596 1
29.598 1
29.600 1
29.602 2
29.604 2
29.606 2
29.608 2
29.610 2
29.612 2
29.614 2
29.616 2
29.618 2
29.620 2
29.622 2
29.624 2
29.627 2
29.629 2
29.631 2
29.633 2
29.635 2
29.637 2
29.639 2
29.641 2
29.643 2
29.645 2
29.647 2
29.649 2
29.651 2
29.653 2
29.655 2
29.657 2
29.659 2
29.661 2
29.663 2
29.665 3
29.667 3
29.669 3
29.671 3
29.673 3
29.675 3
29.677 4
29.679 4
29.681 4
29.683 4
29.685 4
29.687 4
29.689 4
29.691 5
29.693 5
29.695 5
29.697 5
29.699 5
29.701 5
29.703 5
29.705 4
29.707 4
29.709 4
29.711 4
29.713 4
29.715 4
29.717 4
29.719 4
29.721 3
29.723 3
29.725 3
29.727 3
29.729 3
29.731 2
29.733 2
29.735 2
29.737 2
29.739 2
29.741 2
29.743 1
29.745 1
29.747 1
29.749 1
29.751 1
29.753 1
29.755 1
29.757 1
29.759 1
29.761 1
29.763 1
29.765 1
29.768 1
29.770 1
29.772 1
29.774 1
29.776 1
29.778 1
29.780 1
29.782 1
29.784 1
29.786 1
29.788 1
29.790 1
29.792 1
29.794 1
29.796 1
29.798 1
29.800 1
29.802 1
29.804 1
29.806 1
29.808 1
29.810 1
29.812 1
29.814 0
29.816 0
29.818 0
29.820 0
29.822 -0
29.824 -0
29.826 -0
29.828 -0
29.830 -1
29.832 -1
29.834 -1
29.836 -1
29.838 -1
29.840 -1
29.842 -1
29.844 -1
29.846 -1
29.848 -1
29.850 -1
29.852 -1
29.854 -1
29.856 -1
29.858 -1
29.860 -1
29.862 -1
29.864 -1
29.866 -1
29.868 -1
29.870 -1
29.872 -1
29.874 -0
29.876 -0
29.878 -0
29.880 -0
29.882 -0
29.884 0
29.886 0
29.888 0
29.890 0
29.892 0
29.894 0
29.897 1
29.899 1
29.901 1
29.903 1
29.905 1
29.907 1
29.909 1
29.911 1
29.913 1
29.915 1
29.917 1
29.919 1
29.921 2
29.923 2
29.925 2
29.927 2
29.929 2
29.931 2
29.933 2
29.935 2
29.937 2
29.939 2
29.941 2
29.943 2
29.945 2
29.947 2
29.949 1
29.951 1
29.953 1
29.955 1
29.957 1
29.959 0
29.961 0
29.963 0
29.965 -0
29.967 -0
29.969 -0
29.971 -1
29.973 -1
29.975 -1
29.977 -1
29.979 -1
29.981 -1
29.983 -2
29.985 -2
29.987 -2
29.989 -2
29.991 -2
29.993 -2
29.995 -2
29.997 -2
29.999 -2
30.001 -1
30.003 -1
30.005 -1
30.007 -1
30.009 -0
30.011 -0
30.014 0
30.016 0
30.018 1
30.020 1
30.022 1
30.024 1
30.026 2
30.028 2
30.030 2
30.032 2
30.034 2
30.036 3
30.038 3
30.040 3
30.042 3
30.044 3
30.046 3
30.048 3
30.050 4
30.052 4
30.054 4
30.056 4
30.058 4
30.060 4
30.062 4
30.064 4
30.066 4
30.068 3
30.070 3
30.072 3
30.074 3
30.076 3
30.078 3
30.080 3
30.082 3
30.084 3
30.086 3
30.088 3
30.090 3
30.092 3
30.094 3
30.096 3
30.098 3
30.100 3
30.102 3
30.104 3
30.106 3
30.108 4
30.110 4
30.112 4
30.114 4
30.116 4
30.118 4
30.120 4
30.122 4
30.125 4
30.127 4
30.129 4
30.131 4
30.133 4
30.135 3
30.137 3
30.139 3
30.141 3
30.143 3
30.145 3
30.147 3
30.149 3
30.151 3
30.153 3
30.155 3
30.157 3
30.159 3
30.161 3
30.163 2
30.165 2
30.167 2
30.169 2
30.171 2
30.173 2
30.175 3
30.177 3
30.179 3
30.181 3
30.183 3
30.185 3
30.187 3
30.189 3
30.191 3
30.193 3
30.195 3
30.197 3
30.199 3
30.201 4
30.203 4
30.205 4
30.207 4
30.209 4
30.211 4
30.213 4
30.215 3
30.217 3
30.219 3
30.221 3
30.223 3
30.225 3
30.228 3
30.230 3
30.232 3
30.234 3
30.236 3
30.238 3
30.240 3
30.242 3
30.244 3
30.246 3
30.248 2
30.250 2
30.252 2
30.254 2
30.256 2
30.258 2
30.260 2
30.262 2
30.264 2
30.266 2
30.268 2
30.270 2
30.272 2
30.274 2
30.276 1
30.278 1
30.280 1
30.282 1
30.284 1
30.286 1
30.288 1
30.290 1
30.292 1
30.294 1
30.296 1
30.298 1
30.300 1
30.302 1
30.304 1
30.306 1
30.308 1
30.310 1
30.312 1
30.314 1
30.316 2
30.318 2
30.320 2
30.322 2
30.325 2
30.327 2
30.329 2
30.331 2
30.333 2
30.335 3
30.337 3
30.339 3
30.341 3
30.343 3
30.345 3
30.347 3
30.349 3
30.351 3
30.353 3
30.355 3
30.357 3
30.359 3
30.361 3
30.363 3
30.365 3
30.367 3
30.369 3
30.371 3
30.373 3
30.375 3
30.377 3
30.379 3
30.381 3
30.383 3
30.385 2
30.387 2
30.389 2
30.391 2
30.393 2
30.395 1
30.397 1
30.399 1
30.401 1
30.403 1
30.405 1
30.407 0
30.409 0
30.411 -0
30.413 -0
30.415 -0
30.418 -1
30.420 -1
30.422 -1
30.424 -1
30.426 -1
30.428 -1
30.430 -1
30.432 -1
30.434 -1
30.436 -1
30.438 -1
30.440 -1
30.442 -1
30.444 -1
30.446 -1
30.448 -1
30.450 -1
30.452 -1
30.454 -1
30.456 -1
30.458 -1
30.460 -0
30.462 -0
30.464 -0
30.466 0
30.468 0
30.470 0
30.472 0
30.474 0
30.476 0
30.478 1
30.480 1
30.482 1
30.484 1
30.486 1
30.488 1
30.490 1
30.492 1
30.494 1
30.496 1
30.498 1
30.500 1
30.502 1
30.504 1
30.507 1
30.509 1
30.511 1
30.513 1
30.515 1
30.517 0
30.519 0
30.521 0
30.523 0
30.525 0
30.527 0
30.529 0
30.531 0
30.533 0
30.535 0
30.537 1
30.539 1
30.541 1
30.543 1
30.545 1
30.547 1
30.549 1
30.551 1
30.553 1
30.555 1
30.557 1
30.559 1
30.561 1
30.563 1
30.565 1
30.567 1
30.569 1
30.571 1
30.573 1
30.575 1
30.577 1
30.579 1
30.581 1
30.583 1
30.585 1
30.587 1
30.589 1
30.592 1
30.594 1
30.596 2
30.598 2
30.600 2
30.602 2
30.604 2
30.606 2
30.608 2
30.610 2
30.612 2
30.614 2
30.616 2
30.618 2
30.620 2
30.622 2
30.624 2
30.626 2
30.628 2
30.630 1
30.632 1
30.634 1
30.636 1
30.638 1
30.640 1
30.642 1
30.644 1
30.646 1
30.648 1
30.650 0
30.652 0
30.654 0
30.656 0
30.658 0
30.660 0
30.662 0
30.664 0
30.666 0
30.668 0
30.670 0
30.672 0
30.675 0
30.677 0
30.679 0
30.681 1
30.683 1
30.685 1
30.687 1
30.689 1
30.691 1
30.693 1
30.695 1
30.697 1
30.699 1
30.701 2
30.703 2
30.705 2
30.707 2
30.709 2
30.711 2
30.713 2
30.715 2
30.717 2
30.719 2
30.721 2
30.723 2
30.725 2
30.727 2
30.729 2
30.731 2
30.733 2
30.735 2
30.737 2
30.739 2
30.741 2
30.743 2
30.745 1
30.747 1
30.749 1
30.751 1
30.754 1
30.756 1
30.758 1
30.760 1
30.762 1
30.764 1
30.766 1
30.768 1
30.770 1
30.772 1
30.774 1
30.776 1
30.778 1
30.780 1
30.782 1
30.784 1
30.786 1
30.788 1
30.790 1
30.792 1
30.794 1
30.796 1
30.798 1
30.800 1
30.802 2
30.804 2
30.806 2
30.808 2
30.810 2
30.812 2
30.814 2
30.816 3
30.818 3
30.820 3
30.822 3
30.824 3
30.826 3
30.828 3
30.831 3
30.833 3
30.835 3
30.837 4
30.839 4
30.841 4
30.843 4
30.845 4
30.847 4
30.849 4
30.851 4
30.853 4
30.855 4
30.857 4
30.859 4
30.861 4
30.863 4
30.865 4
30.867 4
30.869 4
30.871 4
30.873 4
30.875 4
30.877 4
30.879 4
30.881 4
30.883 4
30.885 4
30.887 4
30.889 3
30.891 3
30.893 3
30.895 3
30.897 3
30.899 3
30.901 3
30.904 3
30.906 3
30.908 3
30.910 3
30.912 3
30.914 2
30.916 2
30.918 2
30.920 2
30.922 2
30.924 2
30.926 2
30.928 2
30.930 2
30.932 1
30.934 1
30.936 1
30.938 1
30.940 1
30.942 1
30.944 1
30.946 0
30.948 0
30.950 0
30.952 -0
30.954 -0
30.956 -0
30.958 -1
30.960 -1
30.962 -1
30.964 -1
30.966 -1
30.968 -1
30.970 -1
30.972 -1
30.974 -1
30.977 -1
30.979 -1
30.981 -1
30.983 -1
30.985 -1
30.987 -1
30.989 -1
30.991 -1
30.993 -0
30.995 -0
30.997 0
30.999 0
31.001 0
31.003 1
31.005 1
31.007 1
31.009 1
31.011 1
31.013 1
31.015 2
31.017 2
31.019 2
31.021 2
31.023 2
31.025 2
31.027 2
31.029 2
31.031 2
31.033 2
31.035 2
31.037 2
31.039 2
31.041 2
31.043 2
31.046 2
31.048 2
31.050 3
31.052 3
31.054 3
31.056 3
31.058 3
31.060 3
31.062 3
31.064 3
31.066 3
31.068 3
31.070 3
31.072 3
31.074 3
31.076 3
31.078 4
31.080 4
31.082 4
31.084 4
31.086 4
31.088 4
31.090 4
31.092 4
31.094 4
31.096 4
31.098 4
31.100 4
31.102 3
31.104 3
31.106 3
31.108 3
31.110 3
31.112 3
31.115 3
31.117 3
31.119 3
31.121 3
31.123 3
31.125 2
31.127 2
31.129 2
31.131 2
31.133 2
31.135 2
31.137 2
31.139 2
31.141 2
31.143 2
31.145 2
31.147 2
31.149 2
31.151 2
31.153 2
31.155 2
31.157 2
31.159 2
31.161 2
31.163 2
31.165 2
31.167 2
31.169 2
31.171 1
31.173 1
31.175 1
31.177 1
31.179 1
31.182 0
31.184 0
31.186 0
31.188 0
31.190 -0
31.192 -0
31.194 -0
31.196 -0
31.198 -0
31.200 -1
31.202 -0
31.204 -0
31.206 -0
31.208 -0
31.210 -0
31.212 -0
31.214 -0
31.216 0
31.218 0
31.220 0
31.222 0
31.224 0
31.226 1
31.228 1
31.230 1
31.232 1
31.234 1
31.236 1
31.238 1
31.240 1
31.242 1
31.244 1
31.247 1
31.249 1
31.251 1
31.253 1
31.255 1
31.257 1
31.259 0
31.261 0
31.263 0
31.265 0
31.267 0
31.269 -0
31.271 -0
31.273 -0
31.275 -0
31.277 -0
31.279 -0
31.281 -0
31.283 -0
31.285 0
31.287 0
31.289 0
31.291 0
31.293 1
31.295 1
31.297 1
31.299 1
31.301 1
31.303 1
31.305 1
31.307 1
31.309 1
31.312 1
31.314 1
31.316 1
31.318 1
31.320 1
31.322 1
31.324 1
31.326 1
31.328 1
31.330 1
31.332 1
31.334 1
31.336 1
31.338 1
31.340 1
31.342 1
31.344 1
31.346 0
31.348 0
31.350 0
31.352 0
31.354 -0
31.356 -0
31.358 -0
31.360 -1
31.362 -1
31.364 -1
31.366 -1
31.368 -1
31.370 -1
31.373 -1
31.375 -1
31.377 -1
31.379 -1
31.381 -0
31.383 -0
31.385 -0
31.387 -0
31.389 -0
31.391 0
31.393 0
31.395 0
31.397 1
31.399 1
31.401 1
31.403 1
31.405 1
31.407 1
31.409 2
31.411 2
31.413 2
31.415 2
31.417 2
31.419 2
31.421 3
31.423 3
31.425 3
31.427 3
31.429 4
31.431 4
31.433 4
31.436 4
31.438 4
31.440 4
31.442 4
31.444 4
31.446 4
31.448 4
31.450 4
31.452 4
31.454 4
31.456 4
31.458 4
31.460 3
31.462 3
31.464 3
31.466 3
31.468 3
31.470 3
31.472 3
31.474 2
31.476 2
31.478 2
31.480 2
31.482 2
31.484 2
31.486 2
31.488 1
31.490 1
31.492 1
31.495 1
31.497 1
31.499 1
31.501 1
31.503 1
31.505 1
31.507 1
31.509 1
31.511 1
31.513 1
31.515 1
31.517 1
31.519 1
31.521 1
31.523 1
31.525 1
31.527 1
31.529 0
31.531 0
31.533 0
31.535 0
31.537 -0
31.539 -0
31.541 -0
31.543 -0
31.545 -0
31.547 -1
31.549 -1
31.551 -1
31.554 -1
31.556 -1
31.558 -1
31.560 -1
31.562 -1
31.564 -1
31.566 -1
31.568 -1
31.570 -1
31.572 -1
31.574 -1
31.576 -1
31.578 -1
31.580 -1
31.582 -1
31.584 -1
31.586 -1
31.588 -0
31.590 -0
31.592 0
31.594 0
31.596 1
31.598 1
31.600 1
31.602 1
31.604 2
31.606 2
31.608 2
31.610 2
31.613 2
31.615 3
31.617 3
31.619 3
31.621 3
31.623 3
31.625 3
31.627 3
31.629 3
31.631 3
31.633 3
31.635 3
31.637 3
31.639 3
31.641 3
31.643 3
31.645 3
31.647 2
31.649 2
31.651 2
31.653 2
31.655 2
31.657 1
31.659 1
31.661 1
31.663 1
31.665 1
31.668 0
31.670 0
31.672 0
31.674 0
31.676 0
31.678 0
31.680 -0
31.682 -0
31.684 -0
31.686 -0
31.688 -0
31.690 -0
31.692 -0
31.694 -0
31.696 -0
31.698 0
31.700 0
31.702 0
31.704 0
31.706 1
31.708 1
31.710 1
31.712 1
31.714 1
31.716 1
31.718 1
31.720 2
31.722 2
31.725 2
31.727 2
31.729 2
31.731 3
31.733 3
31.735 3
31.737 3
31.739 3
31.741 3
31.743 3
31.745 4
31.747 4
31.749 4
31.751 4
31.753 4
31.755 4
31.757 4
31.759 4
31.761 4
31.763 4
31.765 4
31.767 4
31.769 4
31.771 4
31.773 4
31.775 4
31.777 3
31.780 3
31.782 3
31.784 3
31.786 3
31.788 3
31.790 3
31.792 3
31.794 3
31.796 2
31.798 2
31.800 2
31.802 2
31.804 2
31.806 2
31.808 2
31.810 2
31.812 2
31.814 2
31.816 2
31.818 2
31.820 3
31.822 3
31.824 3
31.826 3
31.828 3
31.830 3
31.833 3
31.835 3
31.837 4
31.839 4
31.841 4
31.843 4
31.845 4
31.847 4
31.849 4
31.851 4
31.853 4
31.855 4
31.857 3
31.859 3
31.861 3
31.863 3
31.865 3
31.867 3
31.869 3
31.871 2
31.873 2
31.875 2
31.877 2
31.879 2
31.881 1
31.883 1
31.885 1
31.888 1
31.890 1
31.892 1
31.894 0
31.896 0
31.898 0
31.900 0
31.902 0
31.904 0
31.906 0
31.908 0
31.910 0
31.912 0
31.914 0
31.916 0
31.918 0
31.920 0
31.922 1
31.924 1
31.926 1
31.928 1
31.930 1
31.932 1
31.934 1
31.936 1
31.939 1
31.941 1
31.943 1
31.945 1
31.947 1
31.949 1
31.951 1
31.953 1
31.955 1
31.957 1
31.959 1
31.961 1
31.963 1
31.965 1
31.967 1
31.969 1
31.971 0
31.973 0
31.975 0
31.977 0
31.979 0
31.981 0
31.983 0
31.985 0
31.987 0
31.989 0
31.992 0
31.994 0
31.996 1
31.998 1
32.000 1
32.002 1
32.004 1
32.006 1
32.008 1
32.010 2
32.012 2
32.014 2
32.016 2
32.018 2
32.020 2
32.022 3
32.024 3
32.026 3
32.028 3
32.030 4
32.032 4
32.034 4
32.036 4
32.038 5
32.040 5
32.043 5
32.045 5
32.047 5
32.049 5
32.051 5
32.053 5
32.055 5
32.057 5
32.059 5
32.061 4
32.063 4
32.065 4
32.067 4
32.069 4
32.071 4
32.073 4
32.075 4
32.077 4
32.079 4
32.081 4
32.083 4
32.085 3
32.087 3
32.089 3
32.092 3
32.094 3
32.096 3
32.098 3
32.100 3
32.102 3
32.104 3
32.106 3
32.108 3
32.110 3
32.112 3
32.114 3
32.116 3
32.118 3
32.120 3
32.122 3
32.124 3
32.126 3
32.128 3
32.130 3
32.132 3
32.134 3
32.136 3
32.138 2
32.140 2
32.143 2
32.145 2
32.147 2
32.149 2
32.151 2
32.153 2
32.155 2
32.157 2
32.159 2
32.161 2
32.163 1
32.165 1
32.167 1
32.169 1
32.171 1
32.173 1
32.175 1
32.177 1
32.179 1
32.181 1
32.183 1
32.185 1
32.187 1
32.189 1
32.192 1
32.194 1
32.196 2
32.198 2
32.200 2
32.202 2
32.204 2
32.206 2
32.208 2
32.210 2
32.212 2
32.214 2
32.216 2
32.218 2
32.220 2
32.222 2
32.224 2
32.226 2
32.228 2
32.230 2
32.232 2
32.234 2
32.236 2
32.238 2
32.241 2
32.243 2
32.245 2
32.247 3
32.249 3
32.251 3
32.253 3
32.255 3
32.257 2
32.259 2
32.261 2
32.263 2
32.265 2
32.267 2
32.269 2
32.271 2
32.273 2
32.275 2
32.277 2
32.279 2
32.281 2
32.283 2
32.285 2
32.288 2
32.290 2
32.292 2
32.294 2
32.296 2
32.298 2
32.300 2
32.302 2
32.304 2
32.306 2
32.308 2
32.310 2
32.312 2
32.314 2
32.316 2
32.318 2
32.320 2
32.322 2
32.324 2
32.326 2
32.328 2
32.330 2
32.332 2
32.335 2
32.337 2
32.339 2
32.341 2
32.343 2
32.345 1
32.347 1
32.349 1
32.351 1
32.353 1
32.355 1
32.357 1
32.359 1
32.361 1
32.363 1
32.365 1
32.367 1
32.369 1
32.371 2
32.373 2
32.375 2
32.377 2
32.379 2
32.382 3
32.384 3
32.386 3
32.388 3
32.390 3
32.392 4
32.394 4
32.396 4
32.398 4
32.400 4
32.402 4
32.404 4
32.406 4
32.408 4
32.410 4
32.412 4
32.414 4
32.416 4
32.418 4
32.420 4
32.422 4
32.424 4
32.426 4
32.429 4
32.431 3
32.433 3
32.435 3
32.437 3
32.439 3
32.441 2
32.443 2
32.445 2
32.447 2
32.449 2
32.451 2
32.453 2
32.455 2
32.457 1
32.459 1
32.461 1
32.463 1
32.465 1
32.467 2
32.469 2
32.471 2
32.474 2
32.476 2
32.478 2
32.480 2
32.482 2
32.484 2
32.486 2
32.488 2
32.490 2
32.492 2
32.494 2
32.496 2
32.498 2
32.500 3
32.502 3
32.504 3
32.506 3
32.508 3
32.510 3
32.512 3
32.514 3
32.516 3
32.519 3
32.521 3
32.523 3
32.525 3
32.527 3
32.529 3
32.531 3
32.533 3
32.535 3
32.537 3
32.539 3
32.541 2
32.543 2
32.545 2
32.547 2
32.549 2
32.551 2
32.553 2
32.555 2
32.557 2
32.559 2
32.561 2
32.564 2
32.566 2
32.568 1
32.570 1
32.572 1
32.574 1
32.576 1
32.578 1
32.580 1
32.582 1
32.584 1
32.586 1
32.588 1
32.590 1
32.592 1
32.594 1
32.596 1
32.598 1
32.600 1
32.602 1
32.604 1
32.606 1
32.609 1
32.611 1
32.613 1
32.615 1
32.617 2
32.619 2
32.621 2
32.623 2
32.625 2
32.627 2
32.629 2
32.631 2
32.633 2
32.635 2
32.637 2
32.639 2
32.641 2
32.643 2
32.645 2
32.647 2
32.649 3
32.652 3
32.654 3
32.656 3
32.658 3
32.660 3
32.662 3
32.664 3
32.666 3
32.668 3
32.670 3
32.672 4
32.674 4
32.676 4
32.678 4
32.680 4
32.682 4
32.684 4
32.686 4
32.688 4
32.690 4
32.692 4
32.695 4
32.697 4
32.699 3
32.701 3
32.703 3
32.705 3
32.707 3
32.709 3
32.711 3
32.713 3
32.715 2
32.717 2
32.719 2
32.721 2
32.723 2
32.725 2
32.727 2
32.729 2
32.731 2
32.733 2
32.735 2
32.738 2
32.740 2
32.742 2
32.744 3
32.746 3
32.748 3
32.750 3
32.752 3
32.754 3
32.756 3
32.758 3
32.760 3
32.762 3
32.764 4
32.766 4
32.768 4
32.770 4
32.772 4
32.774 4
32.776 4
32.778 4
32.781 4
32.783 3
32.785 3
32.787 3
32.789 3
32.791 3
32.793 3
32.795 2
32.797 2
32.799 2
32.801 2
32.803 2
32.805 1
32.807 1
32.809 1
32.811 1
32.813 1
32.815 1
32.817 1
32.819 0
32.822 0
32.824 0
32.826 0
32.828 0
32.830 0
32.832 0
32.834 0
32.836 0
32.838 0
32.840 0
32.842 0
32.844 0
32.846 1
32.848 1
32.850 1
32.852 1
32.854 1
32.856 1
32.858 1
32.860 1
32.862 1
32.865 1
32.867 1
32.869 1
32.871 1
32.873 1
32.875 1
32.877 1
32.879 1
32.881 1
32.883 1
32.885 1
32.887 1
32.889 1
32.891 1
32.893 1
32.895 1
32.897 1
32.899 1
32.901 1
32.903 1
32.906 1
32.908 1
32.910 1
32.912 1
32.914 1
32.916 2
32.918 2
32.920 2
32.922 2
32.924 3
32.926 3
32.928 3
32.930 3
32.932 4
32.934 4
32.936 4
32.938 4
32.940 5
32.942 5
32.944 5
32.947 5
32.949 5
32.951 5
32.953 6
32.955 6
32.957 6
32.959 6
32.961 6
32.963 6
32.965 6
32.967 5
32.969 5
32.971 5
32.973 5
32.975 5
32.977 5
32.979 4
32.981 4
32.983 4
32.985 4
32.988 4
32.990 3
32.992 3
32.994 3
32.996 3
32.998 3
33.000 3
33.002 3
33.004 3
33.006 2
33.008 2
33.010 2
33.012 2
33.014 2
33.016 2
33.018 2
33.020 2
33.022 2
33.024 2
33.026 2
33.029 2
33.031 2
33.033 2
33.035 2
33.037 2
33.039 3
33.041 3
33.043 3
33.045 3
33.047 3
33.049 3
33.051 3
33.053 3
33.055 3
33.057 3
33.059 3
33.061 3
33.063 3
33.065 3
33.068 3
33.070 3
33.072 3
33.074 3
33.076 3
33.078 3
33.080 3
33.082 3
33.084 3
33.086 3
33.088 3
33.090 3
33.092 3
33.094 3
33.096 3
33.098 3
33.100 3
33.102 2
33.104 2
33.107 2
33.109 2
33.111 2
33.113 2
33.115 1
33.117 1
33.119 1
33.121 1
33.123 1
33.125 1
33.127 0
33.129 0
33.131 0
33.133 -0
33.135 -0
33.137 -0
33.139 -1
33.141 -1
33.143 -1
33.145 -1
33.148 -1
33.150 -1
33.152 -1
33.154 -1
33.156 -1
33.158 -1
33.160 -0
33.162 -0
33.164 0
33.166 0
33.168 1
33.170 1
33.172 1
33.174 1
33.176 1
33.178 1
33.180 2
33.182 2
33.184 2
33.187 2
33.189 2
33.191 2
33.193 3
33.195 3
33.197 3
33.199 3
33.201 3
33.203 3
33.205 3
33.207 3
33.209 3
33.211 3
33.213 3
33.215 3
33.217 3
33.219 3
33.221 3
33.224 3
33.226 2
33.228 2
33.230 2
33.232 2
33.234 2
33.236 2
33.238 2
33.240 2
33.242 2
33.244 2
33.246 3
33.248 3
33.250 3
33.252 3
33.254 3
33.256 3
33.258 3
33.260 3
33.263 3
33.265 3
33.267 3
33.269 3
33.271 3
33.273 3
33.275 3
33.277 3
33.279 3
33.281 3
33.283 2
33.285 2
33.287 2
33.289 2
33.291 2
33.293 2
33.295 2
33.297 2
33.299 2
33.302 2
33.304 1
33.306 1
33.308 1
33.310 1
33.312 1
33.314 1
33.316 1
33.318 2
33.320 2
33.322 2
33.324 2
33.326 2
33.328 3
33.330 3
33.332 3
33.334 3
33.336 3
33.339 4
33.341 4
33.343 4
33.345 4
33.347 4
33.349 4
33.351 5
33.353 5
33.355 5
33.357 5
33.359 5
33.361 5
33.363 5
33.365 5
33.367 5
33.369 5
33.371 5
33.373 5
33.376 5
33.378 5
33.380 5
33.382 4
33.384 4
33.386 4
33.388 4
33.390 4
33.392 3
33.394 3
33.396 3
33.398 3
33.400 3
33.402 3
33.404 3
33.406 2
33.408 2
33.410 2
33.412 2
33.415 2
33.417 2
33.419 2
33.421 2
33.423 2
33.425 2
33.427 2
33.429 2
33.431 2
33.433 2
33.435 2
33.437 2
33.439 2
33.441 2
33.443 2
33.445 2
33.447 2
33.449 2
33.452 2
33.454 2
33.456 2
33.458 2
33.460 2
33.462 2
33.464 2
33.466 2
33.468 2
33.470 2
33.472 2
33.474 2
33.476 2
33.478 2
33.480 2
33.482 2
33.484 2
33.486 2
33.489 2
33.491 2
33.493 2
33.495 2
33.497 2
33.499 2
33.501 2
33.503 2
33.505 2
33.507 2
33.509 2
33.511 2
33.513 2
33.515 2
33.517 2
33.519 2
33.521 2
33.524 2
33.526 2
33.528 2
33.530 2
33.532 2
33.534 2
33.536 2
33.538 1
33.540 1
33.542 1
33.544 1
33.546 1
33.548 1
33.550 0
33.552 0
33.554 0
33.556 -0
33.558 -0
33.561 -0
33.563 -0
33.565 -1
33.567 -1
33.569 -1
33.571 -1
33.573 -1
33.575 -1
33.577 -1
33.579 -1
33.581 -1
33.583 -1
33.585 -1
33.587 -1
33.589 -1
33.591 -1
33.593 -1
33.596 -1
33.598 -0
33.600 -0
33.602 -0
33.604 0
33.606 0
33.608 0
33.610 1
33.612 1
33.614 1
33.616 1
33.618 1
33.620 2
33.622 2
33.624 2
33.626 2
33.628 2
33.630 2
33.633 2
33.635 2
33.637 3
33.639 3
33.641 3
33.643 3
33.645 3
33.647 3
33.649 3
33.651 3
33.653 3
33.655 3
33.657 3
33.659 3
33.661 3
33.663 3
33.665 2
33.668 2
33.670 2
33.672 2
33.674 2
33.676 2
33.678 2
33.680 1
33.682 1
33.684 1
33.686 1
33.688 1
33.690 0
33.692 0
33.694 0
33.696 -0
33.698 -0
33.700 -0
33.703 -1
33.705 -1
33.707 -1
33.709 -1
33.711 -1
33.713 -1
33.715 -1
33.717 -1
33.719 -1
33.721 -1
33.723 -1
33.725 -1
33.727 -1
33.729 -1
33.731 -1
33.733 -1
33.735 -1
33.738 -1
33.740 -1
33.742 -1
33.744 -1
33.746 -1
33.748 -1
33.750 -1
33.752 -1
33.754 -1
33.756 -1
33.758 -0
33.760 -0
33.762 -0
33.764 0
33.766 0
33.768 1
33.770 1
33.773 1
33.775 1
33.777 1
33.779 2
33.781 2
33.783 2
33.785 2
33.787 2
33.789 2
33.791 2
33.793 3
33.795 3
33.797 3
33.799 3
33.801 3
33.803 3
33.805 3
33.808 3
33.810 3
33.812 3
33.814 3
33.816 3
33.818 3
33.820 2
33.822 2
33.824 2
33.826 2
33.828 2
33.830 1
33.832 1
33.834 1
33.836 1
33.838 0
33.840 0
33.843 -0
33.845 -0
33.847 -0
33.849 -1
33.851 -1
33.853 -1
33.855 -1
33.857 -1
33.859 -1
33.861 -1
33.863 -1
33.865 -1
33.867 -1
33.869 -1
33.871 -1
33.873 -1
33.876 -1
33.878 -0
33.880 -0
33.882 -0
33.884 0
33.886 0
33.888 1
33.890 1
33.892 1
33.894 1
33.896 2
33.898 2
33.900 2
33.902 2
33.904 2
33.906 2
33.908 3
33.911 3
33.913 3
33.915 3
33.917 3
33.919 3
33.921 3
33.923 3
33.925 3
33.927 3
33.929 3
33.931 3
33.933 3
33.935 3
33.937 3
33.939 2
33.941 2
33.944 2
33.946 2
33.948 2
33.950 2
33.952 2
33.954 2
33.956 2
33.958 1
33.960 1
33.962 1
33.964 1
33.966 1
33.968 1
33.970 1
33.972 1
33.974 1
33.976 1
33.979 1
33.981 1
33.983 1
33.985 1
33.987 1
33.989 1
33.991 1
33.993 1
33.995 1
33.997 1
33.999 2
34.001 2
34.003 2
34.005 2
34.007 2
34.009 2
34.012 2
34.014 2
34.016 2
34.018 2
34.020 3
34.022 2
34.024 2
34.026 2
34.028 2
34.030 2
34.032 2
34.034 2
34.036 2
34.038 2
34.040 2
34.042 2
34.045 2
34.047 2
34.049 1
34.051 1
34.053 1
34.055 1
34.057 1
34.059 1
34.061 1
34.063 1
34.065 1
34.067 1
34.069 1
34.071 1
34.073 1
34.075 1
34.078 1
34.080 1
34.082 1
34.084 1
34.086 1
34.088 1
34.090 2
34.092 2
34.094 2
34.096 2
34.098 2
34.100 2
34.102 2
34.104 2
34.106 2
34.108 2
34.111 3
34.113 3
34.115 3
34.117 3
34.119 3
34.121 3
34.123 3
34.125 2
34.127 2
34.129 2
34.131 2
34.133 2
34.135 2
34.137 2
34.139 2
34.141 2
34.144 2
34.146 1
34.148 1
34.150 1
34.152 1
34.154 1
34.156 1
34.158 1
34.160 1
34.162 1
34.164 1
34.166 1
34.168 2
34.170 2
34.172 2
34.174 2
34.177 2
34.179 2
34.181 2
34.183 2
34.185 2
34.187 2
34.189 2
34.191 2
34.193 2
34.195 2
34.197 2
34.199 2
34.201 2
34.203 2
34.205 2
34.208 2
34.210 2
34.212 2
34.214 2
34.216 2
34.218 2
34.220 2
34.222 1
34.224 1
34.226 1
34.228 1
34.230 1
34.232 1
34.234 1
34.236 1
34.238 1
34.241 1
34.243 1
34.245 1
34.247 1
34.249 1
34.251 1
34.253 1
34.255 1
34.257 1
34.259 1
34.261 1
34.263 1
34.265 1
34.267 1
34.269 1
34.272 1
34.274 1
34.276 1
34.278 1
34.280 1
34.282 1
34.284 1
34.286 1
34.288 1
34.290 1
34.292 1
34.294 1
34.296 1
34.298 1
34.300 1
34.302 0
34.305 0
34.307 0
34.309 0
34.311 0
34.313 0
34.315 0
34.317 -0
34.319 -0
34.321 -0
34.323 -0
34.325 0
34.327 0
34.329 0
34.331 0
34.333 0
34.336 1
34.338 1
34.340 1
34.342 1
34.344 1
34.346 1
34.348 2
34.350 2
34.352 2
34.354 2
34.356 3
34.358 3
34.360 3
34.362 3
34.364 3
34.367 4
34.369 4
34.371 4
34.373 4
34.375 4
34.377 4
34.379 4
34.381 4
34.383 4
34.385 4
34.387 4
34.389 4
34.391 4
34.393 4
34.395 4
34.397 4
34.400 4
34.402 4
34.404 3
34.406 3
34.408 3
34.410 3
34.412 3
34.414 2
34.416 2
34.418 2
34.420 2
34.422 2
34.424 2
34.426 2
34.428 2
34.431 1
34.433 1
34.435 1
34.437 1
34.439 1
34.441 1
34.443 1
34.445 1
34.447 1
34.449 1
34.451 2
34.453 2
34.455 2
34.457 2
34.459 2
34.462 2
34.464 2
34.466 2
34.468 2
34.470 2
34.472 2
34.474 2
34.476 2
34.478 3
34.480 3
34.482 3
34.484 3
34.486 3
34.488 2
34.490 2
34.493 2
34.495 2
34.497 2
34.499 2
34.501 2
34.503 2
34.505 2
34.507 2
34.509 2
34.511 2
34.513 2
34.515 2
34.517 2
34.519 2
34.522 2
34.524 2
34.526 2
34.528 2
34.530 2
34.532 2
34.534 2
34.536 2
34.538 3
34.540 3
34.542 3
34.544 3
34.546 3
34.548 3
34.550 3
34.553 3
34.555 3
34.557 3
34.559 4
34.561 4
34.563 4
34.565 4
34.567 4
34.569 4
34.571 4
34.573 4
34.575 3
34.577 3
34.579 3
34.581 3
34.584 3
34.586 3
34.588 3
34.590 3
34.592 3
34.594 3
34.596 3
34.598 3
34.600 3
34.602 3
34.604 2
34.606 2
34.608 2
34.610 2
34.612 2
34.615 2
34.617 2
34.619 2
34.621 2
34.623 2
34.625 3
34.627 3
34.629 3
34.631 3
34.633 3
34.635 3
34.637 3
34.639 3
34.641 3
34.644 3
34.646 3
34.648 3
34.650 3
34.652 3
34.654 3
34.656 3
34.658 3
34.660 3
34.662 2
34.664 2
34.666 2
34.668 2
34.670 2
34.672 2
34.675 2
34.677 2
34.679 2
34.681 2
34.683 2
34.685 1
34.687 1
34.689 1
34.691 1
34.693 1
34.695 1
34.697 1
34.699 1
34.701 1
34.704 1
34.706 2
34.708 2
34.710 2
34.712 2
34.714 2
34.716 2
34.718 2
34.720 2
34.722 2
34.724 2
34.726 3
34.728 3
34.730 3
34.732 3
34.735 3
34.737 3
34.739 3
34.741 3
34.743 3
34.745 3
34.747 3
34.749 3
34.751 3
34.753 3
34.755 3
34.757 3
34.759 2
34.761 2
34.764 2
34.766 2
34.768 2
34.770 2
34.772 2
34.774 2
34.776 2
34.778 2
34.780 2
34.782 2
34.784 2
34.786 2
34.788 2
34.790 2
34.793 2
34.795 2
34.797 2
34.799 2
34.801 2
34.803 2
34.805 2
34.807 2
34.809 2
34.811 2
34.813 3
34.815 3
34.817 3
34.819 3
34.822 3
34.824 3
34.826 3
34.828 3
34.830 3
34.832 3
34.834 3
34.836 3
34.838 3
34.840 3
34.842 3
34.844 3
34.846 3
34.848 3
34.851 3
34.853 3
34.855 3
34.857 3
34.859 3
34.861 3
34.863 2
34.865 2
34.867 2
34.869 2
34.871 2
34.873 2
34.875 2
34.877 2
34.880 2
34.882 2
34.884 2
34.886 2
34.888 2
34.890 2
34.892 2
34.894 2
34.896 2
34.898 2
34.900 1
34.902 1
34.904 1
34.906 1
34.909 1
34.911 1
34.913 1
34.915 1
34.917 1
34.919 1
34.921 0
34.923 0
34.925 0
34.927 0
34.929 0
34.931 -0
34.933 -0
34.935 -0
34.938 -0
34.940 -0
34.942 -1
34.944 -1
34.946 -1
34.948 -1
34.950 -1
34.952 -1
34.954 -1
34.956 -1
34.958 -1
34.960 -1
34.962 -1
34.964 -1
34.967 -1
34.969 -1
34.971 -1
34.973 -1
34.975 -0
34.977 -0
34.979 -0
34.981 -0
34.983 0
34.985 0
34.987 0
34.989 0
34.991 1
34.993 1
34.996 1
34.998 1
35.000 1
35.002 1
35.004 2
35.006 2
35.008 2
35.010 2
35.012 2
35.014 2
35.016 2
35.018 2
35.020 3
35.022 3
35.025 3
35.027 3
35.029 3
35.031 3
35.033 2
35.035 2
35.037 2
35.039 2
35.041 2
35.043 2
35.045 2
35.047 1
35.049 1
35.051 1
35.054 1
35.056 1
35.058 0
35.060 0
35.062 0
35.064 0
35.066 0
35.068 -0
35.070 -0
35.072 -0
35.074 -0
35.076 -0
35.078 -0
35.081 -0
35.083 -0
35.085 -0
35.087 -0
35.089 -0
35.091 0
35.093 0
35.095 0
35.097 1
35.099 1
35.101 1
35.103 1
35.105 1
35.107 1
35.110 2
35.112 2
35.114 2
35.116 2
35.118 2
35.120 2
35.122 3
35.124 3
35.126 3
35.128 3
35.130 3
35.132 3
35.134 3
35.137 3
35.139 3
35.141 3
35.143 3
35.145 3
35.147 3
35.149 3
35.151 3
35.153 3
35.155 3
35.157 3
35.159 3
35.161 3
35.163 3
35.166 3
35.168 2
35.170 2
35.172 2
35.174 2
35.176 2
35.178 2
35.180 2
35.182 2
35.184 2
35.186 2
35.188 2
35.190 2
35.193 2
35.195 1
35.197 1
35.199 1
35.201 1
35.203 1
35.205 1
35.207 1
35.209 1
35.211 1
35.213 1
35.215 1
35.217 1
35.219 1
35.222 1
35.224 1
35.226 1
35.228 1
35.230 1
35.232 1
35.234 1
35.236 1
35.238 1
35.240 1
35.242 1
35.244 1
35.246 1
35.249 2
35.251 2
35.253 2
35.255 2
35.257 2
35.259 2
35.261 2
35.263 2
35.265 3
35.267 3
35.269 3
35.271 3
35.273 3
35.276 3
35.278 3
35.280 3
35.282 3
35.284 2
35.286 2
35.288 2
35.290 2
35.292 2
35.294 2
35.296 2
35.298 2
35.300 2
35.303 2
35.305 2
35.307 2
35.309 1
35.311 1
35.313 1
35.315 1
35.317 1
35.319 0
35.321 0
35.323 -0
35.325 -0
35.327 -0
35.330 -1
35.332 -1
35.334 -1
35.336 -1
35.338 -1
35.340 -1
35.342 -1
35.344 -1
35.346 -1
35.348 -1
35.350 -0
35.352 -0
35.354 -0
35.356 -0
35.359 0
35.361 0
35.363 0
35.365 0
35.367 1
35.369 1
35.371 1
35.373 1
35.375 1
35.377 1
35.379 1
35.381 2
35.383 2
35.386 2
35.388 2
35.390 2
35.392 2
35.394 2
35.396 2
35.398 2
35.400 2
35.402 2
35.404 2
35.406 2
35.408 1
35.410 1
35.413 1
35.415 1
35.417 1
35.419 1
35.421 1
35.423 1
35.425 1
35.427 1
35.429 1
35.431 1
35.433 1
35.435 1
35.437 1
35.440 1
35.442 1
35.444 1
35.446 1
35.448 1
35.450 1
35.452 2
35.454 2
35.456 2
35.458 2
35.460 2
35.462 2
35.465 2
35.467 2
35.469 2
35.471 2
35.473 2
35.475 2
35.477 1
35.479 1
35.481 1
35.483 1
35.485 1
35.487 1
35.489 1
35.492 1
35.494 1
35.496 1
35.498 1
35.500 1
35.502 1
35.504 1
35.506 1
35.508 1
35.510 1
35.512 1
35.514 1
35.516 1
35.519 1
35.521 1
35.523 1
35.525 1
35.527 1
35.529 1
35.531 1
35.533 1
35.535 1
35.537 1
35.539 2
35.541 2
35.543 2
35.546 2
35.548 2
35.550 2
35.552 2
35.554 2
35.556 2
35.558 2
35.560 2
35.562 2
35.564 2
35.566 2
35.568 2
35.570 2
35.573 2
35.575 2
35.577 2
35.579 2
35.581 2
35.583 2
35.585 2
35.587 2
35.589 2
35.591 2
35.593 2
35.595 2
35.598 2
35.600 2
35.602 2
35.604 2
35.606 2
35.608 3
35.610 3
35.612 3
35.614 3
35.616 3
35.618 3
35.620 4
35.622 4
35.625 4
35.627 4
35.629 4
35.631 4
35.633 4
35.635 4
35.637 4
35.639 4
35.641 4
35.643 4
35.645 4
35.647 4
35.650 4
35.652 3
35.654 3
35.656 3
35.658 3
35.660 3
35.662 3
35.664 3
35.666 3
35.668 3
35.670 3
35.672 2
35.674 2
35.677 2
35.679 2
35.681 2
35.683 2
35.685 2
35.687 2
35.689 2
35.691 2
35.693 2
35.695 2
35.697 2
35.699 2
35.702 2
35.704 2
35.706 2
35.708 2
35.710 2
35.712 2
35.714 2
35.716 2
35.718 2
35.720 2
35.722 2
35.724 2
35.726 2
35.729 1
35.731 1
35.733 1
35.735 1
35.737 1
35.739 1
35.741 1
35.743 1
35.745 1
35.747 1
35.749 1
35.751 1
35.754 1
35.756 2
35.758 2
35.760 2
35.762 2
35.764 2
35.766 2
35.768 2
35.770 2
35.772 2
35.774 2
35.776 2
35.778 2
35.781 2
35.783 2
35.785 3
35.787 3
35.789 3
35.791 3
35.793 3
35.795 3
35.797 3
35.799 3
35.801 3
35.803 4
35.806 4
35.808 4
35.810 4
35.812 4
35.814 4
35.816 4
35.818 4
35.820 4
35.822 4
35.824 4
35.826 4
35.828 4
35.831 4
35.833 4
35.835 4
35.837 4
35.839 3
35.841 3
35.843 3
35.845 3
35.847 3
35.849 3
35.851 3
35.853 3
35.855 3
35.858 3
35.860 3
35.862 3
35.864 3
35.866 3
35.868 3
35.870 3
35.872 3
35.874 3
35.876 3
35.878 3
35.880 3
35.883 3
35.885 3
35.887 3
35.889 3
35.891 3
35.893 3
35.895 3
35.897 3
35.899 3
35.901 2
35.903 2
35.905 2
35.908 2
35.910 2
35.912 2
35.914 2
35.916 2
35.918 2
35.920 2
35.922 1
35.924 1
35.926 1
35.928 1
35.930 1
35.933 1
35.935 1
35.937 1
35.939 1
35.941 1
35.943 1
35.945 1
35.947 1
35.949 1
35.951 1
35.953 1
35.955 1
35.958 1
35.960 1
35.962 1
35.964 1
35.966 1
35.968 1
35.970 1
35.972 1
35.974 1
35.976 1
35.978 1
35.980 1
35.983 1
35.985 2
35.987 2
35.989 2
35.991 2
35.993 2
35.995 2
35.997 2
35.999 2
36.001 2
36.003 2
36.005 3
36.008 3
36.010 3
36.012 3
36.014 3
36.016 3
36.018 3
36.020 3
36.022 4
36.024 4
36.026 4
36.028 4
36.030 4
36.033 4
36.035 4
36.037 4
36.039 4
36.041 4
36.043 4
36.045 4
36.047 4
36.049 4
36.051 4
36.053 4
36.055 4
36.058 4
36.060 4
36.062 4
36.064 4
36.066 4
36.068 4
36.070 3
36.072 3
36.074 3
36.076 3
36.078 3
36.080 3
36.083 3
36.085 3
36.087 2
36.089 2
36.091 2
36.093 2
36.095 2
36.097 2
36.099 2
36.101 2
36.103 2
36.105 1
36.108 1
36.110 1
36.112 1
36.114 1
36.116 1
36.118 1
36.120 1
36.122 1
36.124 2
36.126 2
36.128 2
36.131 2
36.133 2
36.135 2
36.137 3
36.139 3
36.141 3
36.143 3
36.145 3
36.147 4
36.149 4
36.151 4
36.153 4
36.156 4
36.158 4
36.160 4
36.162 4
36.164 4
36.166 4
36.168 4
36.170 3
36.172 3
36.174 3
36.176 3
36.178 3
36.181 3
36.183 2
36.185 2
36.187 2
36.189 2
36.191 1
36.193 1
36.195 1
36.197 1
36.199 1
36.201 1
36.203 1
36.206 1
36.208 1
36.210 1
36.212 1
36.214 1
36.216 1
36.218 1
36.220 1
36.222 1
36.224 1
36.226 1
36.229 1
36.231 1
36.233 1
36.235 1
36.237 1
36.239 1
36.241 1
36.243 1
36.245 1
36.247 2
36.249 2
36.251 2
36.254 2
36.256 2
36.258 2
36.260 2
36.262 2
36.264 2
36.266 2
36.268 2
36.270 2
36.272 2
36.274 2
36.276 2
36.279 2
36.281 2
36.283 2
36.285 2
36.287 2
36.289 2
36.291 2
36.293 2
36.295 2
36.297 2
36.299 2
36.302 2
36.304 2
36.306 2
36.308 2
36.310 2
36.312 2
36.314 2
36.316 2
36.318 2
36.320 2
36.322 2
36.324 2
36.327 1
36.329 1
36.331 1
36.333 1
36.335 1
36.337 1
36.339 1
36.341 1
36.343 1
36.345 1
36.347 0
36.350 0
36.352 0
36.354 0
36.356 0
36.358 0
36.360 0
36.362 0
36.364 0
36.366 0
36.368 0
36.370 0
36.372 1
36.375 1
36.377 1
36.379 1
36.381 1
36.383 1
36.385 1
36.387 1
36.389 1
36.391 1
36.393 1
36.395 1
36.398 1
36.400 1
36.402 2
36.404 2
36.406 2
36.408 2
36.410 2
36.412 2
36.414 2
36.416 2
36.418 2
36.421 2
36.423 2
36.425 1
36.427 1
36.429 1
36.431 1
36.433 1
36.435 1
36.437 1
36.439 1
36.441 1
36.443 1
36.446 1
36.448 1
36.450 1
36.452 1
36.454 1
36.456 1
36.458 1
36.460 1
36.462 1
36.464 1
36.466 1
36.469 1
36.471 1
36.473 2
36.475 2
36.477 2
36.479 2
36.481 2
36.483 2
36.485 2
36.487 2
36.489 2
36.492 2
36.494 3
36.496 3
36.498 3
36.500 3
36.502 3
36.504 3
36.506 3
36.508 3
36.510 3
36.512 3
36.514 3
36.517 3
36.519 2
36.521 2
36.523 2
36.525 2
36.527 2
36.529 2
36.531 2
36.533 2
36.535 1
36.537 1
36.540 1
36.542 1
36.544 1
36.546 1
36.548 1
36.550 1
36.552 0
36.554 0
36.556 0
36.558 0
36.560 0
36.563 -0
36.565 -0
36.567 -0
36.569 -0
36.571 -0
36.573 -0
36.575 -0
36.577 -0
36.579 -0
36.581 -0
36.583 -0
36.586 -0
36.588 0
36.590 0
36.592 0
36.594 1
36.596 1
36.598 1
36.600 1
36.602 1
36.604 1
36.606 1
36.609 2
36.611 2
36.613 2
36.615 2
36.617 2
36.619 3
36.621 3
36.623 3
36.625 3
36.627 3
36.629 3
36.632 3
36.634 3
36.636 3
36.638 3
36.640 3
36.642 3
36.644 3
36.646 3
36.648 3
36.650 3
36.652 3
36.655 2
36.657 2
36.659 2
36.661 2
36.663 2
36.665 2
36.667 1
36.669 1
36.671 1
36.673 1
36.675 1
36.678 1
36.680 1
36.682 1
36.684 1
36.686 1
36.688 1
36.690 1
36.692 1
36.694 1
36.696 1
36.698 1
36.701 1
36.703 1
36.705 1
36.707 1
36.709 1
36.711 2
36.713 2
36.715 2
36.717 2
36.719 2
36.721 2
36.724 2
36.726 3
36.728 3
36.730 3
36.732 3
36.734 3
36.736 3
36.738 3
36.740 3
36.742 3
36.744 3
36.747 3
36.749 3
36.751 3
36.753 3
36.755 3
36.757 3
36.759 3
36.761 3
36.763 3
36.765 3
36.767 3
36.770 3
36.772 3
36.774 3
36.776 3
36.778 3
36.780 3
36.782 3
36.784 3
36.786 3
36.788 3
36.790 3
36.793 2
36.795 2
36.797 2
36.799 2
36.801 2
36.803 2
36.805 2
36.807 2
36.809 2
36.811 2
36.813 2
36.816 2
36.818 2
36.820 2
36.822 2
36.824 2
36.826 2
36.828 2
36.830 1
36.832 1
36.834 1
36.836 1
36.839 1
36.841 1
36.843 1
36.845 1
36.847 1
36.849 1
36.851 1
36.853 1
36.855 2
36.857 2
36.859 2
36.862 2
36.864 2
36.866 2
36.868 2
36.870 2
36.872 2
36.874 2
36.876 2
36.878 2
36.880 2
36.883 2
36.885 2
36.887 3
36.889 3
36.891 3
36.893 3
36.895 3
36.897 3
36.899 3
36.901 3
36.903 3
36.906 3
36.908 3
36.910 3
36.912 3
36.914 3
36.916 3
36.918 3
36.920 3
36.922 3
36.924 3
36.926 3
36.929 3
36.931 3
36.933 3
36.935 3
36.937 3
36.939 3
36.941 3
36.943 3
36.945 3
36.947 2
36.949 2
36.952 2
36.954 2
36.956 2
36.958 2
36.960 2
36.962 2
36.964 2
36.966 2
36.968 2
36.970 2
36.973 2
36.975 2
36.977 2
36.979 1
36.981 1
36.983 1
36.985 1
36.987 1
36.989 1
36.991 1
36.993 1
36.996 1
36.998 1
37.000 1
37.002 1
37.004 1
37.006 1
37.008 1
37.010 1
37.012 1
37.014 1
37.017 1
37.019 1
37.021 1
37.023 1
37.025 1
37.027 1
37.029 1
37.031 1
37.033 1
37.035 1
37.037 1
37.040 1
37.042 1
37.044 1
37.046 1
37.048 1
37.050 1
37.052 1
37.054 1
37.056 1
37.058 1
37.060 1
37.063 0
37.065 0
37.067 1
37.069 1
37.071 1
37.073 1
37.075 1
37.077 1
37.079 1
37.081 1
37.084 1
37.086 1
37.088 1
37.090 1
37.092 1
37.094 1
37.096 1
37.098 1
37.100 2
37.102 2
37.104 2
37.107 2
37.109 2
37.111 2
37.113 3
37.115 3
37.117 3
37.119 3
37.121 3
37.123 3
37.125 4
37.128 4
37.130 4
37.132 4
37.134 4
37.136 4
37.138 4
37.140 4
37.142 4
37.144 4
37.146 4
37.148 4
37.151 4
37.153 4
37.155 4
37.157 4
37.159 4
37.161 4
37.163 4
37.165 4
37.167 3
37.169 3
37.172 3
37.174 3
37.176 3
37.178 3
37.180 3
37.182 3
37.184 2
37.186 2
37.188 2
37.190 2
37.193 2
37.195 2
37.197 2
37.199 2
37.201 2
37.203 2
37.205 2
37.207 2
37.209 2
37.211 2
37.213 2
37.216 2
37.218 2
37.220 2
37.222 2
37.224 2
37.226 2
37.228 2
37.230 2
37.232 2
37.234 2
37.237 2
37.239 2
37.241 2
37.243 2
37.245 2
37.247 1
37.249 1
37.251 1
37.253 1
37.255 1
37.258 1
37.260 1
37.262 1
37.264 1
37.266 1
37.268 1
37.270 1
37.272 1
37.274 0
37.276 0
37.278 0
37.281 0
37.283 0
37.285 0
37.287 0
37.289 0
37.291 0
37.293 1
37.295 1
37.297 1
37.299 1
37.302 1
37.304 1
37.306 1
37.308 2
37.310 2
37.312 2
37.314 2
37.316 2
37.318 2
37.320 3
37.323 3
37.325 3
37.327 3
37.329 3
37.331 3
37.333 3
37.335 3
37.337 3
37.339 3
37.341 3
37.344 3
37.346 3
37.348 3
37.350 3
37.352 2
37.354 2
37.356 2
37.358 2
37.360 1
37.362 1
37.364 1
37.367 1
37.369 0
37.371 0
37.373 0
37.375 -0
37.377 -0
37.379 -0
37.381 -0
37.383 -1
37.385 -1
37.388 -1
37.390 -1
37.392 -1
37.394 -1
37.396 -1
37.398 -1
37.400 -0
37.402 -0
37.404 -0
37.406 -0
37.409 -0
37.411 -0
37.413 0
37.415 0
37.417 0
37.419 0
37.421 1
37.423 1
37.425 1
37.427 1
37.430 1
37.432 1
37.434 1
37.436 1
37.438 1
37.440 1
37.442 1
37.444 1
37.446 1
37.448 1
37.451 1
37.453 1
37.455 1
37.457 1
37.459 1
37.461 1
37.463 1
37.465 1
37.467 1
37.469 1
37.472 1
37.474 1
37.476 1
37.478 1
37.480 1
37.482 1
37.484 1
37.486 1
37.488 1
37.490 2
37.493 2
37.495 2
37.497 2
37.499 2
37.501 2
37.503 2
37.505 2
37.507 2
37.509 2
37.511 2
37.514 2
37.516 2
37.518 2
37.520 3
37.522 3
37.524 3
37.526 3
37.528 3
37.530 3
37.532 3
37.535 3
37.537 3
37.539 3
37.541 4
37.543 4
37.545 4
37.547 4
37.549 4
37.551 4
37.553 4
37.556 4
37.558 4
37.560 4
37.562 4
37.564 4
37.566 4
37.568 4
37.570 4
37.572 4
37.574 4
37.577 4
37.579 4
37.581 3
37.583 3
37.585 3
37.587 3
37.589 2
37.591 2
37.593 2
37.595 2
37.598 1
37.600 1
37.602 1
37.604 0
37.606 -0
37.608 -0
37.610 -1
37.612 -1
37.614 -1
37.616 -1
37.619 -1
37.621 -1
37.623 -1
37.625 -1
37.627 -1
37.629 -1
37.631 -1
37.633 -1
37.635 -1
37.637 -0
37.640 -0
37.642 -0
37.644 0
37.646 1
37.648 1
37.650 1
37.652 1
37.654 2
37.656 2
37.658 2
37.661 2
37.663 3
37.665 3
37.667 3
37.669 3
37.671 3
37.673 3
37.675 3
37.677 4
37.679 4
37.682 4
37.684 4
37.686 3
37.688 3
37.690 3
37.692 3
37.694 3
37.696 3
37.698 2
37.700 2
37.703 2
37.705 2
37.707 1
37.709 1
37.711 1
37.713 1
37.715 1
37.717 0
37.719 0
37.721 0
37.724 -0
37.726 -0
37.728 -0
37.730 -1
37.732 -1
37.734 -1
37.736 -1
37.738 -1
37.740 -1
37.743 -1
37.745 -1
37.747 -1
37.749 -0
37.751 -0
37.753 -0
37.755 0
37.757 0
37.759 0
37.761 1
37.764 1
37.766 1
37.768 1
37.770 2
37.772 2
37.774 2
37.776 3
37.778 3
37.780 3
37.782 3
37.785 3
37.787 4
37.789 4
37.791 4
37.793 4
37.795 4
37.797 4
37.799 4
37.801 4
37.803 4
37.806 4
37.808 4
37.810 4
37.812 4
37.814 4
37.816 4
37.818 3
37.820 3
37.822 3
37.825 3
37.827 3
37.829 2
37.831 2
37.833 2
37.835 2
37.837 2
37.839 2
37.841 1
37.843 1
37.846 1
37.848 1
37.850 1
37.852 1
37.854 1
37.856 1
37.858 1
37.860 2
37.862 2
37.864 2
37.867 2
37.869 2
37.871 2
37.873 2
37.875 3
37.877 3
37.879 3
37.881 3
37.883 3
37.886 3
37.888 3
37.890 3
37.892 3
37.894 3
37.896 3
37.898 3
37.900 3
37.902 3
37.904 3
37.907 3
37.909 3
37.911 3
37.913 3
37.915 3
37.917 3
37.919 2
37.921 2
37.923 2
37.925 2
37.928 2
37.930 2
37.932 2
37.934 2
37.936 2
37.938 2
37.940 2
37.942 2
37.944 2
37.947 2
37.949 3
37.951 3
37.953 3
37.955 3
37.957 3
37.959 4
37.961 4
37.963 4
37.965 4
37.968 4
37.970 4
37.972 4
37.974 4
37.976 5
37.978 5
37.980 5
37.982 5
37.984 5
37.987 5
37.989 5
37.991 5
37.993 5
37.995 5
37.997 5
37.999 5
38.001 5
38.003 4
38.005 4
38.008 4
38.010 4
38.012 4
38.014 4
38.016 4
38.018 4
38.020 3
38.022 3
38.024 3
38.027 3
38.029 3
38.031 3
38.033 3
38.035 3
38.037 3
38.039 3
38.041 3
38.043 3
38.045 3
38.048 3
38.050 2
38.052 2
38.054 2
38.056 2
38.058 2
38.060 2
38.062 2
38.064 2
38.067 2
38.069 2
38.071 2
38.073 2
38.075 2
38.077 2
38.079 2
38.081 2
38.083 2
38.085 2
38.088 2
38.090 2
38.092 2
38.094 2
38.096 3
38.098 3
38.100 3
38.102 3
38.104 3
38.107 3
38.109 3
38.111 3
38.113 3
38.115 3
38.117 3
38.119 3
38.121 3
38.123 3
38.125 3
38.128 3
38.130 3
38.132 3
38.134 3
38.136 3
38.138 3
38.140 3
38.142 3
38.144 3
38.147 3
38.149 3
38.151 3
38.153 3
38.155 3
38.157 2
38.159 2
38.161 2
38.163 2
38.166 2
38.168 2
38.170 2
38.172 2
38.174 2
38.176 2
38.178 2
38.180 3
38.182 3
38.184 3
38.187 2
38.189 2
38.191 2
38.193 2
38.195 2
38.197 2
38.199 2
38.201 2
38.203 2
38.206 2
38.208 2
38.210 2
38.212 2
38.214 2
38.216 1
38.218 1
38.220 1
38.222 1
38.225 1
38.227 1
38.229 1
38.231 1
38.233 1
38.235 1
38.237 1
38.239 1
38.241 1
38.243 1
38.246 1
38.248 1
38.250 1
38.252 1
38.254 1
38.256 1
38.258 1
38.260 1
38.262 1
38.265 1
38.267 1
38.269 1
38.271 2
38.273 2
38.275 2
38.277 2
38.279 2
38.281 2
38.284 2
38.286 2
38.288 2
38.290 2
38.292 2
38.294 2
38.296 2
38.298 2
38.300 2
38.303 2
38.305 3
38.307 3
38.309 3
38.311 3
38.313 3
38.315 3
38.317 2
38.319 2
38.321 2
38.324 2
38.326 2
38.328 2
38.330 2
38.332 2
38.334 2
38.336 2
38.338 2
38.340 1
38.343 1
38.345 1
38.347 1
38.349 1
38.351 1
38.353 1
38.355 2
38.357 2
38.359 2
38.362 2
38.364 2
38.366 2
38.368 2
38.370 2
38.372 2
38.374 2
38.376 2
38.378 2
38.381 2
38.383 2
38.385 2
38.387 2
38.389 2
38.391 2
38.393 2
38.395 2
38.397 2
38.400 2
38.402 2
38.404 2
38.406 2
38.408 2
38.410 2
38.412 2
38.414 2
38.416 2
38.418 2
38.421 2
38.423 2
38.425 2
38.427 2
38.429 2
38.431 2
38.433 2
38.435 3
38.437 3
38.440 3
38.442 3
38.444 3
38.446 4
38.448 4
38.450 4
38.452 4
38.454 4
38.456 5
38.459 5
38.461 5
38.463 5
38.465 5
38.467 5
38.469 5
38.471 5
38.473 5
38.475 5
38.478 5
38.480 5
38.482 5
38.484 5
38.486 5
38.488 5
38.490 4
38.492 4
38.494 4
38.497 4
38.499 3
38.501 3
38.503 3
38.505 3
38.507 3
38.509 2
38.511 2
38.513 2
38.516 2
38.518 2
38.520 2
38.522 2
38.524 2
38.526 1
38.528 1
38.530 1
38.532 1
38.535 1
38.537 1
38.539 1
38.541 2
38.543 2
38.545 2
38.547 2
38.549 2
38.551 2
38.554 2
38.556 2
38.558 2
38.560 2
38.562 2
38.564 3
38.566 3
38.568 3
38.570 3
38.573 3
38.575 3
38.577 3
38.579 3
38.581 3
38.583 3
38.585 3
38.587 3
38.589 3
38.592 3
38.594 3
38.596 3
38.598 3
38.600 3
38.602 3
38.604 3
38.606 2
38.608 2
38.611 2
38.613 2
38.615 2
38.617 2
38.619 1
38.621 1
38.623 1
38.625 1
38.627 1
38.630 1
38.632 0
38.634 0
38.636 0
38.638 0
38.640 0
38.642 0
38.644 0
38.646 0
38.649 0
38.651 0
38.653 0
38.655 0
38.657 1
38.659 1
38.661 1
38.663 1
38.665 1
38.668 2
38.670 2
38.672 2
38.674 3
38.676 3
38.678 4
38.680 4
38.682 4
38.684 5
38.687 5
38.689 5
38.691 5
38.693 6
38.695 6
38.697 6
38.699 6
38.701 6
38.703 6
38.706 6
38.708 6
38.710 6
38.712 6
38.714 6
38.716 6
38.718 6
38.720 6
38.722 5
38.725 5
38.727 5
38.729 4
38.731 4
38.733 4
38.735 3
38.737 3
38.739 2
38.741 2
38.744 2
38.746 1
38.748 1
38.750 1
38.752 0
38.754 0
38.756 0
38.758 -0
38.761 -0
38.763 -0
38.765 -0
38.767 -0
38.769 -0
38.771 -0
38.773 -0
38.775 -0
38.777 -0
38.780 -0
38.782 0
38.784 0
38.786 0
38.788 1
38.790 1
38.792 1
38.794 1
38.796 2
38.799 2
38.801 2
38.803 2
38.805 3
38.807 3
38.809 3
38.811 3
38.813 3
38.815 3
38.818 3
38.820 4
38.822 4
38.824 4
38.826 4
38.828 4
38.830 4
38.832 4
38.834 4
38.837 4
38.839 3
38.841 3
38.843 3
38.845 3
38.847 3
38.849 3
38.851 3
38.854 3
38.856 3
38.858 2
38.860 2
38.862 2
38.864 2
38.866 2
38.868 2
38.870 2
38.873 2
38.875 2
38.877 2
38.879 2
38.881 2
38.883 1
38.885 1
38.887 1
38.889 1
38.892 1
38.894 1
38.896 1
38.898 1
38.900 1
38.902 1
38.904 1
38.906 1
38.908 1
38.911 1
38.913 2
38.915 2
38.917 2
38.919 2
38.921 2
38.923 2
38.925 2
38.928 2
38.930 2
38.932 2
38.934 2
38.936 2
38.938 2
38.940 2
38.942 2
38.944 2
38.947 3
38.949 3
38.951 3
38.953 3
38.955 3
38.957 3
38.959 3
38.961 3
38.963 3
38.966 2
38.968 2
38.970 2
38.972 2
38.974 2
38.976 2
38.978 2
38.980 1
38.983 1
38.985 1
38.987 1
38.989 1
38.991 1
38.993 1
38.995 1
38.997 1
38.999 1
39.002 2
39.004 2
39.006 2
39.008 2
39.010 2
39.012 2
39.014 2
39.016 2
39.018 2
39.021 2
39.023 3
39.025 3
39.027 3
39.029 3
39.031 3
39.033 3
39.035 3
39.038 4
39.040 4
39.042 4
39.044 4
39.046 4
39.048 4
39.050 4
39.052 4
39.054 4
39.057 4
39.059 4
39.061 4
39.063 4
39.065 4
39.067 4
39.069 4
39.071 4
39.073 4
39.076 4
39.078 4
39.080 4
39.082 4
39.084 4
39.086 4
39.088 4
39.090 4
39.093 5
39.095 5
39.097 5
39.099 4
39.101 4
39.103 4
39.105 4
39.107 4
39.109 4
39.112 4
39.114 4
39.116 4
39.118 4
39.120 4
39.122 4
39.124 4
39.126 4
39.129 4
39.131 3
39.133 3
39.135 3
39.137 3
39.139 3
39.141 2
39.143 2
39.145 2
39.148 2
39.150 2
39.152 2
39.154 2
39.156 1
39.158 1
39.160 1
39.162 1
39.165 1
39.167 1
39.169 2
39.171 2
39.173 2
39.175 2
39.177 2
39.179 2
39.181 2
39.184 2
39.186 2
39.188 2
39.190 2
39.192 2
39.194 2
39.196 2
39.198 2
39.201 2
39.203 2
39.205 2
39.207 2
39.209 2
39.211 2
39.213 2
39.215 2
39.217 2
39.220 2
39.222 2
39.224 2
39.226 2
39.228 1
39.230 1
39.232 1
39.234 1
39.237 1
39.239 1
39.241 1
39.243 1
39.245 1
39.247 1
39.249 1
39.251 1
39.253 1
39.256 1
39.258 1
39.260 1
39.262 1
39.264 1
39.266 1
39.268 1
39.270 1
39.273 1
39.275 1
39.277 1
39.279 1
39.281 1
39.283 2
39.285 2
39.287 2
39.289 2
39.292 2
39.294 2
39.296 2
39.298 2
39.300 2
39.302 2
39.304 2
39.306 2
39.309 2
39.311 2
39.313 2
39.315 2
39.317 2
39.319 1
39.321 1
39.323 1
39.326 1
39.328 1
39.330 1
39.332 1
39.334 1
39.336 1
39.338 1
39.340 0
39.342 0
39.345 0
39.347 0
39.349 -0
39.351 -0
39.353 -0
39.355 -0
39.357 -0
39.359 -0
39.362 -0
39.364 -0
39.366 -0
39.368 -0
39.370 -0
39.372 -0
39.374 0
39.376 0
39.378 0
39.381 1
39.383 1
39.385 1
39.387 1
39.389 1
39.391 1
39.393 2
39.395 2
39.398 2
39.400 2
39.402 2
39.404 3
39.406 3
39.408 3
39.410 3
39.412 3
39.415 4
39.417 4
39.419 4
39.421 4
39.423 4
39.425 4
39.427 4
39.429 4
39.431 4
39.434 4
39.436 4
39.438 4
39.440 4
39.442 4
39.444 3
39.446 3
39.448 3
39.451 3
39.453 3
39.455 3
39.457 3
39.459 3
39.461 3
39.463 2
39.465 2
39.468 2
39.470 2
39.472 2
39.474 2
39.476 2
39.478 2
39.480 2
39.482 2
39.485 2
39.487 2
39.489 3
39.491 3
39.493 3
39.495 3
39.497 3
39.499 3
39.501 3
39.504 3
39.506 4
39.508 4
39.510 4
39.512 4
39.514 4
39.516 3
39.518 3
39.521 3
39.523 3
39.525 3
39.527 3
39.529 2
39.531 2
39.533 2
39.535 2
39.538 1
39.540 1
39.542 1
39.544 1
39.546 0
39.548 0
39.550 -0
39.552 -0
39.555 -0
39.557 -1
39.559 -1
39.561 -1
39.563 -1
39.565 -1
39.567 -1
39.569 -1
39.571 -1
39.574 -1
39.576 -1
39.578 -1
39.580 -1
39.582 -1
39.584 -0
39.586 -0
39.588 0
39.591 0
39.593 1
39.595 1
39.597 1
39.599 1
39.601 1
39.603 2
39.605 2
39.608 2
39.610 2
39.612 2
39.614 2
39.616 2
39.618 3
39.620 3
39.622 3
39.625 3
39.627 3
39.629 3
39.631 3
39.633 3
39.635 3
39.637 4
39.639 4
39.642 4
39.644 4
39.646 4
39.648 4
39.650 4
39.652 4
39.654 4
39.656 3
39.658 3
39.661 3
39.663 3
39.665 3
39.667 3
39.669 3
39.671 3
39.673 2
39.675 2
39.678 2
39.680 2
39.682 2
39.684 2
39.686 1
39.688 1
39.690 1
39.692 1
39.695 1
39.697 0
39.699 0
39.701 0
39.703 0
39.705 0
39.707 -0
39.709 -0
39.712 -0
39.714 -0
39.716 -0
39.718 -0
39.720 -0
39.722 -0
39.724 -0
39.726 0
39.729 0
39.731 0
39.733 0
39.735 1
39.737 1
39.739 1
39.741 1
39.743 1
39.746 1
39.748 2
39.750 2
39.752 2
39.754 2
39.756 2
39.758 2
39.760 2
39.763 2
39.765 2
39.767 2
39.769 2
39.771 2
39.773 2
39.775 2
39.777 2
39.780 2
39.782 2
39.784 2
39.786 2
39.788 2
39.790 2
39.792 2
39.794 2
39.797 2
39.799 2
39.801 2
39.803 2
39.805 2
39.807 2
39.809 2
39.811 2
39.814 2
39.816 2
39.818 2
39.820 2
39.822 3
39.824 3
39.826 3
39.828 3
39.830 3
39.833 3
39.835 3
39.837 3
39.839 3
39.841 3
39.843 3
39.845 3
39.847 3
39.850 3
39.852 3
39.854 4
39.856 4
39.858 3
39.860 3
39.862 3
39.864 3
39.867 3
39.869 3
39.871 3
39.873 3
39.875 3
39.877 3
39.879 3
39.881 3
39.884 3
39.886 3
39.888 3
39.890 3
39.892 3
39.894 2
39.896 2
39.898 2
39.901 2
39.903 2
39.905 2
39.907 2
39.909 2
39.911 1
39.913 1
39.915 1
39.918 1
39.920 1
39.922 1
39.924 1
39.926 0
39.928 0
39.930 0
39.932 0
39.935 0
39.937 0
39.939 0
39.941 0
39.943 0
39.945 0
39.947 0
39.950 0
39.952 1
39.954 1
39.956 1
39.958 1
39.960 1
39.962 1
39.964 1
39.967 1
39.969 1
39.971 2
39.973 2
39.975 2
39.977 2
39.979 2
39.981 2
39.984 2
39.986 3
39.988 3
39.990 3
39.992 3
39.994 3
39.996 3
39.998 3
40.001 3
40.003 3
40.005 3
40.007 3
40.009 4
40.011 4
40.013 4
40.015 4
40.018 4
40.020 4
40.022 4
40.024 4
40.026 4
40.028 4
40.030 4
40.032 3
40.035 3
40.037 3
40.039 3
40.041 3
40.043 3
40.045 2
40.047 2
40.049 2
40.052 2
40.054 2
40.056 2
40.058 1
40.060 1
40.062 1
40.064 1
40.066 1
40.069 1
40.071 1
40.073 0
40.075 0
40.077 0
40.079 0
40.081 0
40.083 0
40.086 0
40.088 0
40.090 0
40.092 1
40.094 1
40.096 1
40.098 1
40.100 1
40.103 1
40.105 1
40.107 1
40.109 1
40.111 2
40.113 2
40.115 2
40.118 2
40.120 2
40.122 2
40.124 2
40.126 2
40.128 2
40.130 2
40.132 2
40.135 2
40.137 2
40.139 2
40.141 2
40.143 2
40.145 2
40.147 3
40.149 3
40.152 3
40.154 3
40.156 3
40.158 3
40.160 3
40.162 3
40.164 3
40.166 3
40.169 3
40.171 3
40.173 3
40.175 3
40.177 3
40.179 3
40.181 3
40.183 3
40.186 3
40.188 3
40.190 3
40.192 3
40.194 4
40.196 4
40.198 4
40.200 4
40.203 4
40.205 4
40.207 4
40.209 4
40.211 4
40.213 4
40.215 4
40.218 4
40.220 4
40.222 4
40.224 4
40.226 4
40.228 4
40.230 4
40.232 4
40.235 4
40.237 4
40.239 4
40.241 4
40.243 4
40.245 4
40.247 4
40.249 3
40.252 3
40.254 3
40.256 3
40.258 3
40.260 2
40.262 2
40.264 2
40.266 2
40.269 1
40.271 1
40.273 1
40.275 1
40.277 1
40.279 0
40.281 0
40.284 0
40.286 0
40.288 0
40.290 0
40.292 0
40.294 0
40.296 0
40.298 0
40.301 0
40.303 0
40.305 0
40.307 0
40.309 0
40.311 0
40.313 0
40.315 0
40.318 0
40.320 0
40.322 1
40.324 1
40.326 1
40.328 1
40.330 1
40.333 1
40.335 1
40.337 1
40.339 1
40.341 2
40.343 2
40.345 2
40.347 2
40.350 2
40.352 2
40.354 2
40.356 2
40.358 2
40.360 2
40.362 2
40.364 2
40.367 3
40.369 3
40.371 3
40.373 3
40.375 3
40.377 3
40.379 3
40.381 3
40.384 3
40.386 3
40.388 3
40.390 3
40.392 3
40.394 3
40.396 3
40.399 3
40.401 3
40.403 3
40.405 3
40.407 3
40.409 2
40.411 2
40.413 2
40.416 2
40.418 2
40.420 2
40.422 2
40.424 2
40.426 2
40.428 2
40.430 2
40.433 2
40.435 2
40.437 2
40.439 1
40.441 1
40.443 1
40.445 1
40.448 1
40.450 1
40.452 1
40.454 1
40.456 1
40.458 1
40.460 1
40.462 1
40.465 1
40.467 1
40.469 1
40.471 1
40.473 1
40.475 1
40.477 1
40.480 1
40.482 1
40.484 1
40.486 1
40.488 0
40.490 0
40.492 0
40.494 0
40.497 0
40.499 0
40.501 0
40.503 0
40.505 0
40.507 0
40.509 0
40.511 0
40.514 0
40.516 1
40.518 1
40.520 1
40.522 1
40.524 1
40.526 1
40.529 1
40.531 1
40.533 1
40.535 1
40.537 1
40.539 1
40.541 1
40.543 1
40.546 1
40.548 1
40.550 1
40.552 1
40.554 1
40.556 1
40.558 1
40.561 1
40.563 1
40.565 1
40.567 1
40.569 1
40.571 1
40.573 0
40.575 0
40.578 0
40.580 0
40.582 -0
40.584 -0
40.586 -0
40.588 -0
40.590 -0
40.593 -0
40.595 0
40.597 0
40.599 0
40.601 0
40.603 0
40.605 0
40.607 0
40.610 1
40.612 1
40.614 1
40.616 1
40.618 1
40.620 1
40.622 2
40.624 2
40.627 2
40.629 2
40.631 2
40.633 2
40.635 2
40.637 2
40.639 3
40.642 3
40.644 3
40.646 3
40.648 3
40.650 3
40.652 3
40.654 3
40.656 3
40.659 2
40.661 2
40.663 2
40.665 2
40.667 2
40.669 1
40.671 1
40.674 1
40.676 1
40.678 1
40.680 1
40.682 1
40.684 1
40.686 0
40.688 0
40.691 0
40.693 0
40.695 0
40.697 0
40.699 0
40.701 0
40.703 0
40.706 0
40.708 0
40.710 0
40.712 0
40.714 0
40.716 0
40.718 0
40.721 1
40.723 1
40.725 1
40.727 1
40.729 1
40.731 1
40.733 1
40.735 1
40.738 1
40.740 1
40.742 1
40.744 1
40.746 1
40.748 1
40.750 1
40.753 1
40.755 1
40.757 1
40.759 1
40.761 1
40.763 1
40.765 1
40.767 2
40.770 2
40.772 2
40.774 2
40.776 2
40.778 2
40.780 2
40.782 2
40.785 2
40.787 3
40.789 3
40.791 3
40.793 3
40.795 3
40.797 3
40.799 3
40.802 3
40.804 3
40.806 3
40.808 3
40.810 3
40.812 3
40.814 3
40.817 3
40.819 3
40.821 3
40.823 3
40.825 3
40.827 3
40.829 2
40.831 2
40.834 2
40.836 2
40.838 2
40.840 2
40.842 2
40.844 2
40.846 1
40.849 1
40.851 1
40.853 1
40.855 1
40.857 1
40.859 1
40.861 1
40.864 1
40.866 1
40.868 2
40.870 2
40.872 2
40.874 2
40.876 2
40.878 2
40.881 2
40.883 3
40.885 3
40.887 3
40.889 3
40.891 3
40.893 3
40.896 3
40.898 3
40.900 3
40.902 3
40.904 3
40.906 3
40.908 3
40.911 3
40.913 3
40.915 3
40.917 3
40.919 3
40.921 3
40.923 3
40.925 3
40.928 3
40.930 3
40.932 2
40.934 2
40.936 2
40.938 2
40.940 2
40.943 2
40.945 2
40.947 2
40.949 2
40.951 1
40.953 1
40.955 1
40.958 2
40.960 2
40.962 2
40.964 2
40.966 2
40.968 2
40.970 2
40.972 2
40.975 2
40.977 2
40.979 2
40.981 2
40.983 2
40.985 2
40.987 2
40.990 2
40.992 3
40.994 3
40.996 3
40.998 3
41.000 3
41.002 3
41.005 3
41.007 3
41.009 3
41.011 3
41.013 3
41.015 3
41.017 3
41.019 3
41.022 3
41.024 3
41.026 3
41.028 3
41.030 3
41.032 3
41.034 3
41.037 3
41.039 3
41.041 2
41.043 2
41.045 2
41.047 2
41.049 2
41.052 2
41.054 2
41.056 2
41.058 2
41.060 2
41.062 2
41.064 2
41.066 2
41.069 2
41.071 2
41.073 2
41.075 2
41.077 2
41.079 2
41.081 2
41.084 2
41.086 2
41.088 2
41.090 2
41.092 2
41.094 2
41.096 2
41.099 2
41.101 2
41.103 2
41.105 2
41.107 2
41.109 2
41.111 2
41.114 2
41.116 2
41.118 2
41.120 3
41.122 3
41.124 3
41.126 3
41.128 3
41.131 3
41.133 3
41.135 3
41.137 3
41.139 3
41.141 3
41.143 3
41.146 3
41.148 3
41.150 3
41.152 3
41.154 3
41.156 3
41.158 2
41.161 2
41.163 2
41.165 2
41.167 2
41.169 2
41.171 2
41.173 2
41.176 1
41.178 1
41.180 1
41.182 1
41.184 1
41.186 1
41.188 1
41.191 1
41.193 1
41.195 1
41.197 1
41.199 1
41.201 2
41.203 2
41.205 2
41.208 2
41.210 3
41.212 3
41.214 3
41.216 3
41.218 4
41.220 4
41.223 4
41.225 4
41.227 5
41.229 5
41.231 5
41.233 5
41.235 5
41.238 6
41.240 6
41.242 6
41.244 6
41.246 6
41.248 6
41.250 6
41.253 6
41.255 6
41.257 6
41.259 6
41.261 5
41.263 5
41.265 5
41.268 5
41.270 4
41.272 4
41.274 4
41.276 4
41.278 3
41.280 3
41.282 3
41.285 2
41.287 2
41.289 2
41.291 2
41.293 1
41.295 1
41.297 1
41.300 1
41.302 1
41.304 1
41.306 0
41.308 0
41.310 0
41.312 0
41.315 0
41.317 0
41.319 0
41.321 0
41.323 0
41.325 1
41.327 1
41.330 1
41.332 1
41.334 1
41.336 1
41.338 1
41.340 1
41.342 1
41.345 2
41.347 2
41.349 2
41.351 2
41.353 2
41.355 2
41.357 2
41.360 2
41.362 3
41.364 3
41.366 3
41.368 3
41.370 3
41.372 3
41.375 3
41.377 3
41.379 3
41.381 3
41.383 3
41.385 3
41.387 3
41.390 3
41.392 3
41.394 3
41.396 3
41.398 3
41.400 3
41.402 3
41.405 3
41.407 3
41.409 3
41.411 3
41.413 3
41.415 3
41.417 3
41.419 2
41.422 2
41.424 2
41.426 2
41.428 2
41.430 2
41.432 2
41.434 2
41.437 2
41.439 2
41.441 2
41.443 2
41.445 2
41.447 2
41.449 2
41.452 2
41.454 2
41.456 2
41.458 2
41.460 2
41.462 3
41.464 3
41.467 3
41.469 3
41.471 3
41.473 3
41.475 3
41.477 3
41.479 3
41.482 3
41.484 3
41.486 3
41.488 3
41.490 3
41.492 3
41.494 3
41.497 3
41.499 2
41.501 2
41.503 2
41.505 2
41.507 2
41.509 2
41.512 2
41.514 2
41.516 2
41.518 2
41.520 2
41.522 2
41.524 2
41.527 2
41.529 1
41.531 1
41.533 1
41.535 1
41.537 1
41.539 1
41.542 1
41.544 0
41.546 0
41.548 0
41.550 0
41.552 0
41.554 -0
41.557 -0
41.559 -0
41.561 -0
41.563 -0
41.565 -0
41.567 -0
41.569 -0
41.572 -0
41.574 -0
41.576 -0
41.578 -0
41.580 -0
41.582 -0
41.584 0
41.587 0
41.589 0
41.591 0
41.593 0
41.595 1
41.597 1
41.599 1
41.602 1
41.604 1
41.606 1
41.608 1
41.610 1
41.612 2
41.614 2
41.617 2
41.619 2
41.621 2
41.623 2
41.625 2
41.627 2
41.629 2
41.632 2
41.634 3
41.636 3
41.638 3
41.640 3
41.642 3
41.644 3
41.647 3
41.649 3
41.651 3
41.653 3
41.655 3
41.657 3
41.659 3
41.662 3
41.664 3
41.666 3
41.668 3
41.670 3
41.672 3
41.674 3
41.677 3
41.679 2
41.681 2
41.683 2
41.685 2
41.687 2
41.689 2
41.692 2
41.694 2
41.696 2
41.698 2
41.700 2
41.702 2
41.704 1
41.707 1
41.709 1
41.711 1
41.713 1
41.715 1
41.717 1
41.719 1
41.722 1
41.724 1
41.726 1
41.728 0
41.730 0
41.732 0
41.735 0
41.737 0
41.739 0
41.741 0
41.743 0
41.745 0
41.747 0
41.750 0
41.752 0
41.754 0
41.756 0
41.758 1
41.760 1
41.762 1
41.765 1
41.767 1
41.769 1
41.771 1
41.773 2
41.775 2
41.777 2
41.780 2
41.782 2
41.784 2
41.786 2
41.788 3
41.790 3
41.792 3
41.795 3
41.797 3
41.799 4
41.801 4
41.803 4
41.805 4
41.807 5
41.810 5
41.812 5
41.814 5
41.816 5
41.818 5
41.820 5
41.822 5
41.825 5
41.827 5
41.829 5
41.831 5
41.833 5
41.835 5
41.837 5
41.840 5
41.842 5
41.844 5
41.846 4
41.848 4
41.850 4
41.852 4
41.855 3
41.857 3
41.859 3
41.861 2
41.863 2
41.865 1
41.868 1
41.870 1
41.872 0
41.874 0
41.876 -0
41.878 -0
41.880 -0
41.883 -1
41.885 -1
41.887 -0
41.889 -0
41.891 -0
41.893 -0
41.895 0
41.898 0
41.900 1
41.902 1
41.904 1
41.906 1
41.908 2
41.910 2
41.913 2
41.915 3
41.917 3
41.919 4
41.921 4
41.923 4
41.925 5
41.928 5
41.930 5
41.932 6
41.934 6
41.936 6
41.938 6
41.940 6
41.943 6
41.945 6
41.947 6
41.949 6
41.951 6
41.953 6
41.956 6
41.958 5
41.960 5
41.962 5
41.964 5
41.966 4
41.968 4
41.971 4
41.973 3
41.975 3
41.977 3
41.979 3
41.981 2
41.983 2
41.986 2
41.988 1
41.990 1
41.992 1
41.994 1
41.996 0
41.998 0
42.001 0
42.003 -0
42.005 -0
42.007 -0
42.009 -0
42.011 -1
42.014 -1
42.016 -1
42.018 -1
42.020 -1
42.022 -1
42.024 -1
42.026 -0
42.029 -0
42.031 -0
42.033 -0
42.035 0
42.037 0
42.039 0
42.041 0
42.044 1
42.046 1
42.048 1
42.050 1
42.052 1
42.054 1
42.056 2
42.059 2
42.061 2
42.063 2
42.065 2
42.067 2
42.069 3
42.071 3
42.074 3
42.076 3
42.078 3
42.080 3
42.082 3
42.084 3
42.087 3
42.089 3
42.091 3
42.093 3
42.095 3
42.097 3
42.099 3
42.102 3
42.104 2
42.106 2
42.108 2
42.110 2
42.112 1
42.114 1
42.117 1
42.119 1
42.121 1
42.123 1
42.125 0
42.127 0
42.130 0
42.132 0
42.134 -0
42.136 -0
42.138 -0
42.140 -0
42.142 -0
42.145 -0
42.147 -0
42.149 -0
42.151 -0
42.153 0
42.155 0
42.157 0
42.160 1
42.162 1
42.164 1
42.166 1
42.168 1
42.170 2
42.172 2
42.175 2
42.177 2
42.179 2
42.181 2
42.183 2
42.185 3
42.188 3
42.190 3
42.192 3
42.194 3
42.196 3
42.198 3
42.200 3
42.203 4
42.205 4
42.207 4
42.209 4
42.211 4
42.213 4
42.215 3
42.218 3
42.220 3
42.222 3
42.224 3
42.226 3
42.228 3
42.231 3
42.233 3
42.235 3
42.237 2
42.239 2
42.241 2
42.243 2
42.246 2
42.248 2
42.250 2
42.252 2
42.254 2
42.256 2
42.258 1
42.261 1
42.263 1
42.265 1
42.267 1
42.269 1
42.271 1
42.274 1
42.276 1
42.278 1
42.280 1
42.282 1
42.284 2
42.286 2
42.289 2
42.291 2
42.293 2
42.295 2
42.297 2
42.299 2
42.301 2
42.304 2
42.306 3
42.308 3
42.310 3
42.312 3
42.314 3
42.317 3
42.319 3
42.321 3
42.323 3
42.325 3
42.327 3
42.329 3
42.332 3
42.334 3
42.336 3
42.338 3
42.340 3
42.342 3
42.344 2
42.347 2
42.349 2
42.351 2
42.353 2
42.355 1
42.357 1
42.360 1
42.362 1
42.364 1
42.366 0
42.368 0
42.370 -0
42.372 -0
42.375 -1
42.377 -1
42.379 -1
42.381 -1
42.383 -1
42.385 -1
42.388 -2
42.390 -2
42.392 -2
42.394 -2
42.396 -2
42.398 -2
42.400 -2
42.403 -2
42.405 -2
42.407 -2
42.409 -2
42.411 -2
42.413 -1
42.415 -1
42.418 -1
42.420 -1
42.422 -1
42.424 -1
42.426 -1
42.428 -0
42.431 -0
42.433 0
42.435 0
42.437 0
42.439 0
42.441 0
42.443 0
42.446 0
42.448 0
42.450 1
42.452 1
42.454 1
42.456 1
42.459 1
42.461 1
42.463 0
42.465 0
42.467 0
42.469 0
42.471 0
42.474 0
42.476 0
42.478 0
42.480 0
42.482 -0
42.484 -0
42.487 -0
42.489 -0
42.491 -0
42.493 -0
42.495 -0
42.497 -0
42.499 -0
42.502 -0
42.504 -0
42.506 -0
42.508 -0
42.510 0
42.512 0
42.514 0
42.517 0
42.519 1
42.521 1
42.523 1
42.525 1
42.527 1
42.530 1
42.532 1
42.534 1
42.536 1
42.538 2
42.540 2
42.542 2
42.545 2
42.547 2
42.549 2
42.551 2
42.553 2
42.555 2
42.558 2
42.560 2
42.562 3
42.564 3
42.566 3
42.568 3
42.570 3
42.573 3
42.575 3
42.577 3
42.579 3
42.581 3
42.583 3
42.586 4
42.588 4
42.590 4
42.592 4
42.594 4
42.596 4
42.598 3
42.601 3
42.603 3
42.605 3
42.607 3
42.609 3
42.611 3
42.614 3
42.616 3
42.618 3
42.620 2
42.622 2
42.624 2
42.626 2
42.629 1
42.631 1
42.633 1
42.635 1
42.637 1
42.639 0
42.642 0
42.644 0
42.646 0
42.648 -0
42.650 -0
42.652 -0
42.654 -0
42.657 -0
42.659 -0
42.661 0
42.663 0
42.665 0
42.667 0
42.670 1
42.672 1
42.674 1
42.676 1
42.678 1
42.680 2
42.682 2
42.685 2
42.687 2
42.689 2
42.691 2
42.693 2
42.695 2
42.698 2
42.700 2
42.702 2
42.704 2
42.706 2
42.708 2
42.710 2
42.713 2
42.715 2
42.717 2
42.719 2
42.721 2
42.723 2
42.726 1
42.728 1
42.730 1
42.732 1
42.734 1
42.736 1
42.739 1
42.741 1
42.743 1
42.745 1
42.747 1
42.749 1
42.751 1
42.754 1
42.756 1
42.758 1
42.760 1
42.762 1
42.764 1
42.767 1
42.769 1
42.771 2
42.773 2
42.775 2
42.777 2
42.779 2
42.782 2
42.784 2
42.786 2
42.788 2
42.790 3
42.792 3
42.795 3
42.797 3
42.799 3
42.801 3
42.803 3
42.805 3
42.807 3
42.810 3
42.812 3
42.814 3
42.816 3
42.818 3
42.820 3
42.823 3
42.825 3
42.827 3
42.829 3
42.831 3
42.833 3
42.836 3
42.838 2
42.840 2
42.842 2
42.844 2
42.846 2
42.848 2
42.851 2
42.853 2
42.855 2
42.857 2
42.859 2
42.861 2
42.864 2
42.866 2
42.868 2
42.870 2
42.872 2
42.874 2
42.876 2
42.879 2
42.881 2
42.883 2
42.885 2
42.887 2
42.889 2
42.892 2
42.894 2
42.896 2
42.898 2
42.900 2
42.902 2
42.905 2
42.907 2
42.909 2
42.911 2
42.913 2
42.915 2
42.917 3
42.920 3
42.922 3
42.924 3
42.926 3
42.928 3
42.930 3
42.933 3
42.935 3
42.937 3
42.939 3
42.941 3
42.943 3
42.946 3
42.948 3
42.950 3
42.952 3
42.954 3
42.956 3
42.958 3
42.961 3
42.963 3
42.965 3
42.967 3
42.969 3
42.971 3
42.974 3
42.976 3
42.978 3
42.980 3
42.982 3
42.984 3
42.986 3
42.989 3
42.991 2
42.993 2
42.995 2
42.997 2
42.999 2
43.002 2
43.004 2
43.006 2
43.008 2
43.010 2
43.012 2
43.015 2
43.017 2
43.019 2
43.021 2
43.023 2
43.025 1
43.027 1
43.030 1
43.032 1
43.034 1
43.036 1
43.038 1
43.040 0
43.043 0
43.045 0
43.047 0
43.049 0
43.051 0
43.053 0
43.056 0
43.058 0
43.060 0
43.062 0
43.064 0
43.066 0
43.069 0
43.071 0
43.073 1
43.075 1
43.077 1
43.079 1
43.081 1
43.084 1
43.086 1
43.088 1
43.090 2
43.092 2
43.094 2
43.097 2
43.099 2
43.101 2
43.103 2
43.105 2
43.107 3
43.110 3
43.112 3
43.114 3
43.116 3
43.118 3
43.120 3
43.122 3
43.125 2
43.127 2
43.129 2
43.131 2
43.133 2
43.135 2
43.138 2
43.140 2
43.142 2
43.144 2
43.146 2
43.148 2
43.151 2
43.153 2
43.155 2
43.157 1
43.159 1
43.161 1
43.164 2
43.166 2
43.168 2
43.170 2
43.172 2
43.174 2
43.176 2
43.179 3
43.181 3
43.183 3
43.185 3
43.187 3
43.189 4
43.192 4
43.194 4
43.196 4
43.198 4
43.200 4
43.202 4
43.205 4
43.207 4
43.209 4
43.211 4
43.213 4
43.215 4
43.218 4
43.220 4
43.222 4
43.224 4
43.226 4
43.228 4
43.230 3
43.233 3
43.235 3
43.237 3
43.239 2
43.241 2
43.243 2
43.246 2
43.248 2
43.250 2
43.252 2
43.254 1
43.256 1
43.259 1
43.261 1
43.263 1
43.265 1
43.267 1
43.269 1
43.272 1
43.274 1
43.276 2
43.278 2
43.280 2
43.282 2
43.284 2
43.287 2
43.289 2
43.291 2
43.293 2
43.295 2
43.297 2
43.300 2
43.302 2
43.304 2
43.306 2
43.308 2
43.310 2
43.313 1
43.315 1
43.317 1
43.319 1
43.321 1
43.323 1
43.326 1
43.328 1
43.330 1
43.332 1
43.334 1
43.336 1
43.339 1
43.341 1
43.343 2
43.345 2
43.347 2
43.349 2
43.351 2
43.354 2
43.356 2
43.358 2
43.360 2
43.362 2
43.364 2
43.367 2
43.369 3
43.371 3
43.373 2
43.375 2
43.377 2
43.380 2
43.382 2
43.384 2
43.386 2
43.388 2
43.390 2
43.393 1
43.395 1
43.397 1
43.399 1
43.401 1
43.403 1
43.406 1
43.408 1
43.410 1
43.412 1
43.414 1
43.416 1
43.419 0
43.421 0
43.423 0
43.425 0
43.427 0
43.429 1
43.431 1
43.434 1
43.436 1
43.438 1
43.440 1
43.442 1
43.444 1
43.447 1
43.449 1
43.451 1
43.453 1
43.455 1
43.457 2
43.460 2
43.462 2
43.464 2
43.466 2
43.468 2
43.470 2
43.473 2
43.475 2
43.477 2
43.479 2
43.481 2
43.483 2
43.486 2
43.488 2
43.490 2
43.492 2
43.494 2
43.496 2
43.499 2
43.501 2
43.503 2
43.505 2
43.507 2
43.509 2
43.511 2
43.514 2
43.516 2
43.518 2
43.520 2
43.522 2
43.524 2
43.527 2
43.529 2
43.531 2
43.533 2
43.535 2
43.537 1
43.540 1
43.542 1
43.544 1
43.546 1
43.548 1
43.550 1
43.553 1
43.555 1
43.557 1
43.559 1
43.561 1
43.563 1
43.566 1
43.568 1
43.570 1
43.572 1
43.574 1
43.576 1
43.579 1
43.581 1
43.583 1
43.585 1
43.587 1
43.589 1
43.592 1
43.594 1
43.596 1
43.598 0
43.600 0
43.602 0
43.605 0
43.607 0
43.609 0
43.611 -0
43.613 -0
43.615 -0
43.618 -0
43.620 -0
43.622 -0
43.624 -0
43.626 -1
43.628 -1
43.631 -1
43.633 -1
43.635 -1
43.637 -1
43.639 -1
43.641 -1
43.643 -1
43.646 -0
43.648 -0
43.650 -0
43.652 -0
43.654 -0
43.656 0
43.659 0
43.661 0
43.663 1
43.665 1
43.667 1
43.669 1
43.672 1
43.674 1
43.676 1
43.678 1
43.680 2
43.682 2
43.685 2
43.687 2
43.689 2
43.691 2
43.693 2
43.695 2
43.698 2
43.700 2
43.702 2
43.704 2
43.706 2
43.708 2
43.711 2
43.713 2
43.715 2
43.717 2
43.719 2
43.721 2
43.724 2
43.726 2
43.728 2
43.730 2
43.732 2
43.734 2
43.737 3
43.739 3
43.741 3
43.743 3
43.745 3
43.747 3
43.750 3
43.752 3
43.754 3
43.756 3
43.758 3
43.760 3
43.763 3
43.765 3
43.767 3
43.769 3
43.771 3
43.773 3
43.776 3
43.778 3
43.780 3
43.782 3
43.784 2
43.786 2
43.789 2
43.791 2
43.793 2
43.795 2
43.797 2
43.799 1
43.802 1
43.804 1
43.806 1
43.808 1
43.810 1
43.812 1
43.815 0
43.817 0
43.819 0
43.821 0
43.823 0
43.825 0
43.828 0
43.830 0
43.832 1
43.834 1
43.836 1
43.838 1
43.841 1
43.843 1
43.845 1
43.847 1
43.849 1
43.851 1
43.854 1
43.856 2
43.858 2
43.860 2
43.862 2
43.864 2
43.867 2
43.869 2
43.871 2
43.873 2
43.875 2
43.877 2
43.880 3
43.882 3
43.884 3
43.886 3
43.888 3
43.890 3
43.893 3
43.895 3
43.897 3
43.899 4
43.901 4
43.903 4
43.906 4
43.908 4
43.910 4
43.912 5
43.914 5
43.916 5
43.919 5
43.921 5
43.923 5
43.925 5
43.927 5
43.929 5
43.932 5
43.934 6
43.936 6
43.938 6
43.940 6
43.942 6
43.945 6
43.947 6
43.949 6
43.951 5
43.953 5
43.955 5
43.958 5
43.960 5
43.962 4
43.964 4
43.966 4
43.968 4
43.971 3
43.973 3
43.975 3
43.977 2
43.979 2
43.981 2
43.984 1
43.986 1
43.988 1
43.990 1
43.992 1
43.994 0
43.997 0
43.999 0
44.001 -0
44.003 -0
44.005 -0
44.007 -0
44.010 -0
44.012 -0
44.014 -0
44.016 -0
44.018 -0
44.020 -0
44.023 -0
44.025 0
44.027 0
44.029 0
44.031 1
44.033 1
44.036 1
44.038 1
44.040 1
44.042 2
44.044 2
44.047 2
44.049 2
44.051 2
44.053 2
44.055 3
44.057 3
44.060 3
44.062 3
44.064 3
44.066 3
44.068 3
44.070 2
44.073 2
44.075 2
44.077 2
44.079 2
44.081 2
44.083 2
44.086 1
44.088 1
44.090 1
44.092 1
44.094 1
44.096 1
44.099 1
44.101 0
44.103 0
44.105 0
44.107 0
44.109 0
44.112 0
44.114 0
44.116 0
44.118 0
44.120 0
44.122 0
44.125 0
44.127 0
44.129 0
44.131 1
44.133 1
44.135 1
44.138 1
44.140 1
44.142 1
44.144 1
44.146 1
44.148 2
44.151 2
44.153 2
44.155 2
44.157 1
44.159 1
44.161 1
44.164 1
44.166 1
44.168 1
44.170 1
44.172 1
44.175 1
44.177 0
44.179 0
44.181 0
44.183 -0
44.185 -0
44.188 -0
44.190 -1
44.192 -1
44.194 -1
44.196 -1
44.198 -1
44.201 -1
44.203 -1
44.205 -1
44.207 -1
44.209 -1
44.211 -1
44.214 -1
44.216 -1
44.218 -1
44.220 -1
44.222 -0
44.224 -0
44.227 -0
44.229 0
44.231 0
44.233 1
44.235 1
44.237 1
44.240 1
44.242 2
44.244 2
44.246 2
44.248 2
44.250 2
44.253 3
44.255 3
44.257 3
44.259 3
44.261 4
44.264 4
44.266 4
44.268 4
44.270 4
44.272 4
44.274 4
44.277 4
44.279 4
44.281 4
44.283 4
44.285 4
44.287 4
44.290 4
44.292 4
44.294 4
44.296 4
44.298 4
44.300 4
44.303 4
44.305 4
44.307 4
44.309 4
44.311 4
44.313 3
44.316 3
44.318 3
44.320 3
44.322 3
44.324 3
44.326 3
44.329 3
44.331 3
44.333 3
44.335 3
44.337 3
44.340 3
44.342 3
44.344 3
44.346 3
44.348 3
44.350 3
44.353 3
44.355 3
44.357 3
44.359 3
44.361 3
44.363 3
44.366 3
44.368 3
44.370 3
44.372 3
44.374 3
44.376 2
44.379 2
44.381 2
44.383 2
44.385 2
44.387 2
44.389 2
44.392 2
44.394 2
44.396 2
44.398 2
44.400 2
44.403 2
44.405 2
44.407 2
44.409 2
44.411 2
44.413 2
44.416 2
44.418 2
44.420 2
44.422 2
44.424 2
44.426 2
44.429 2
44.431 2
44.433 2
44.435 2
44.437 2
44.439 2
44.442 2
44.444 2
44.446 1
44.448 1
44.450 1
44.452 1
44.455 1
44.457 1
44.459 1
44.461 1
44.463 0
44.466 0
44.468 0
44.470 0
44.472 -0
44.474 -0
44.476 -0
44.479 -0
44.481 -0
44.483 -1
44.485 -1
44.487 -1
44.489 -1
44.492 -1
44.494 -1
44.496 -1
44.498 -1
44.500 -1
44.502 -0
44.505 -0
44.507 -0
44.509 -0
44.511 0
44.513 0
44.516 0
44.518 1
44.520 1
44.522 1
44.524 1
44.526 1
44.529 1
44.531 1
44.533 2
44.535 2
44.537 2
44.539 2
44.542 2
44.544 2
44.546 2
44.548 2
44.550 2
44.552 2
44.555 2
44.557 2
44.559 2
44.561 2
44.563 2
44.566 1
44.568 1
44.570 1
44.572 1
44.574 1
44.576 1
44.579 0
44.581 0
44.583 0
44.585 -0
44.587 -0
44.589 -0
44.592 -1
44.594 -1
44.596 -1
44.598 -1
44.600 -1
44.602 -1
44.605 -1
44.607 -1
44.609 -1
44.611 -1
44.613 -1
44.616 -1
44.618 -0
44.620 -0
44.622 -0
44.624 -0
44.626 0
44.629 0
44.631 0
44.633 1
44.635 1
44.637 1
44.639 1
44.642 1
44.644 1
44.646 1
44.648 1
44.650 2
44.652 2
44.655 2
44.657 2
44.659 2
44.661 2
44.663 2
44.666 2
44.668 2
44.670 2
44.672 2
44.674 2
44.676 2
44.679 2
44.681 2
44.683 2
44.685 2
44.687 2
44.689 1
44.692 1
44.694 1
44.696 1
44.698 1
44.700 1
44.703 1
44.705 1
44.707 1
44.709 1
44.711 1
44.713 1
44.716 1
44.718 1
44.720 1
44.722 1
44.724 1
44.726 1
44.729 0
44.731 0
44.733 0
44.735 0
44.737 0
44.740 0
44.742 0
44.744 0
44.746 1
44.748 1
44.750 1
44.753 1
44.755 1
44.757 1
44.759 1
44.761 1
44.763 1
44.766 1
44.768 1
44.770 1
44.772 1
44.774 1
44.777 1
44.779 1
44.781 1
44.783 1
44.785 1
44.787 1
44.790 1
44.792 1
44.794 1
44.796 1
44.798 1
44.800 2
44.803 2
44.805 2
44.807 2
44.809 2
44.811 2
44.814 2
44.816 2
44.818 3
44.820 3
44.822 3
44.824 3
44.827 3
44.829 3
44.831 3
44.833 3
44.835 3
44.837 3
44.840 3
44.842 3
44.844 3
44.846 3
44.848 3
44.851 3
44.853 3
44.855 3
44.857 3
44.859 3
44.861 2
44.864 2
44.866 2
44.868 2
44.870 2
44.872 1
44.874 1
44.877 1
44.879 1
44.881 1
44.883 0
44.885 0
44.888 0
44.890 0
44.892 -0
44.894 -0
44.896 -0
44.898 -0
44.901 -0
44.903 -0
44.905 -0
44.907 -0
44.909 0
44.911 0
44.914 0
44.916 0
44.918 0
44.920 0
44.922 1
44.925 1
44.927 1
44.929 1
44.931 1
44.933 1
44.935 1
44.938 2
44.940 2
44.942 2
44.944 2
44.946 2
44.949 2
44.951 2
44.953 2
44.955 2
44.957 3
44.959 3
44.962 3
44.964 3
44.966 3
44.968 3
44.970 3
44.972 3
44.975 3
44.977 3
44.979 3
44.981 3
44.983 3
44.986 3
44.988 3
44.990 3
44.992 2
44.994 2
44.996 2
44.999 2
45.001 2
45.003 1
45.005 1
45.007 1
45.010 1
45.012 0
45.014 0
45.016 -0
45.018 -0
45.020 -0
45.023 -1
45.025 -1
45.027 -1
45.029 -1
45.031 -1
45.033 -1
45.036 -1
45.038 -1
45.040 -1
45.042 -1
45.044 -1
45.047 -1
45.049 -1
45.051 -1
45.053 -1
45.055 -1
45.057 -0
45.060 -0
45.062 0
45.064 0
45.066 0
45.068 1
45.071 1
45.073 1
45.075 1
45.077 1
45.079 1
45.081 1
45.084 1
45.086 2
45.088 2
45.090 2
45.092 2
45.095 2
45.097 2
45.099 2
45.101 2
45.103 2
45.105 2
45.108 2
45.110 2
45.112 2
45.114 2
45.116 2
45.118 2
45.121 2
45.123 2
45.125 2
45.127 2
45.129 2
45.132 2
45.134 2
45.136 2
45.138 2
45.140 2
45.142 2
45.145 2
45.147 2
45.149 2
45.151 2
45.153 2
45.156 2
45.158 2
45.160 2
45.162 2
45.164 2
45.166 2
45.169 2
45.171 2
45.173 2
45.175 2
45.177 2
45.180 2
45.182 2
45.184 3
45.186 3
45.188 3
45.190 3
45.193 3
45.195 3
45.197 3
45.199 3
45.201 3
45.204 3
45.206 4
45.208 4
45.210 4
45.212 4
45.214 4
45.217 4
45.219 4
45.221 4
45.223 4
45.225 4
45.228 4
45.230 4
45.232 4
45.234 4
45.236 4
45.238 5
45.241 5
45.243 5
45.245 5
45.247 5
45.249 5
45.252 5
45.254 5
45.256 5
45.258 5
45.260 5
45.262 4
45.265 4
45.267 4
45.269 4
45.271 4
45.273 4
45.276 4
45.278 4
45.280 4
45.282 3
45.284 3
45.286 3
45.289 3
45.291 3
45.293 3
45.295 3
45.297 3
45.300 3
45.302 3
45.304 2
45.306 2
45.308 2
45.310 2
45.313 2
45.315 2
45.317 2
45.319 2
45.321 2
45.324 2
45.326 2
45.328 2
45.330 3
45.332 3
45.334 3
45.337 3
45.339 3
45.341 3
45.343 3
45.345 3
45.348 3
45.350 3
45.352 3
45.354 3
45.356 3
45.358 3
45.361 3
45.363 3
45.365 3
45.367 3
45.369 3
45.372 3
45.374 3
45.376 3
45.378 3
45.380 3
45.382 2
45.385 2
45.387 2
45.389 2
45.391 2
45.393 2
45.396 2
45.398 1
45.400 1
45.402 1
45.404 1
45.406 1
45.409 1
45.411 1
45.413 0
45.415 0
45.417 0
45.420 0
45.422 0
45.424 0
45.426 -0
45.428 -0
45.430 -0
45.433 -0
45.435 -0
45.437 -0
45.439 -0
45.441 -1
45.444 -1
45.446 -1
45.448 -1
45.450 -1
45.452 -1
45.454 -0
45.457 -0
45.459 -0
45.461 -0
45.463 -0
45.465 0
45.468 0
45.470 0
45.472 0
45.474 1
45.476 1
45.478 1
45.481 1
45.483 1
45.485 1
45.487 2
45.489 2
45.492 2
45.494 2
45.496 2
45.498 2
45.500 2
45.503 2
45.505 3
45.507 3
45.509 3
45.511 3
45.513 3
45.516 3
45.518 3
45.520 2
45.522 2
45.524 2
45.527 2
45.529 2
45.531 2
45.533 2
45.535 2
45.537 2
45.540 2
45.542 2
45.544 2
45.546 2
45.548 2
45.551 2
45.553 1
45.555 1
45.557 1
45.559 1
45.561 1
45.564 1
45.566 1
45.568 1
45.570 1
45.572 1
45.575 1
45.577 1
45.579 1
45.581 1
45.583 1
45.586 1
45.588 1
45.590 1
45.592 1
45.594 1
45.596 1
45.599 0
45.601 0
45.603 0
45.605 0
45.607 0
45.610 0
45.612 0
45.614 0
45.616 0
45.618 1
45.620 1
45.623 1
45.625 1
45.627 1
45.629 1
45.631 1
45.634 1
45.636 1
45.638 1
45.640 1
45.642 1
45.645 1
45.647 1
45.649 1
45.651 1
45.653 1
45.655 1
45.658 1
45.660 1
45.662 1
45.664 1
45.666 1
45.669 1
45.671 1
45.673 1
45.675 1
45.677 1
45.679 1
45.682 1
45.684 1
45.686 1
45.688 0
45.690 0
45.693 0
45.695 0
45.697 0
45.699 0
45.701 0
45.704 0
45.706 0
45.708 0
45.710 0
45.712 0
45.714 0
45.717 0
45.719 0
45.721 0
45.723 0
45.725 0
45.728 0
45.730 0
45.732 1
45.734 1
45.736 1
45.739 1
45.741 1
45.743 1
45.745 1
45.747 2
45.749 2
45.752 2
45.754 2
45.756 2
45.758 2
45.760 2
45.763 2
45.765 2
45.767 3
45.769 3
45.771 3
45.773 3
45.776 3
45.778 2
45.780 2
45.782 2
45.784 2
45.787 2
45.789 2
45.791 1
45.793 1
45.795 1
45.798 0
45.800 0
45.802 -0
45.804 -0
45.806 -0
45.808 -1
45.811 -1
45.813 -1
45.815 -1
45.817 -1
45.819 -1
45.822 -1
45.824 -1
45.826 -1
45.828 -1
45.830 -1
45.833 -1
45.835 -1
45.837 -1
45.839 -0
45.841 -0
45.843 -0
45.846 -0
45.848 0
45.850 0
45.852 0
45.854 1
45.857 1
45.859 1
45.861 1
45.863 1
45.865 1
45.868 1
45.870 1
45.872 1
45.874 1
45.876 1
45.878 1
45.881 1
45.883 1
45.885 1
45.887 1
45.889 1
45.892 1
45.894 1
45.896 1
45.898 1
45.900 1
45.903 1
45.905 1
45.907 1
45.909 1
45.911 1
45.913 2
45.916 2
45.918 2
45.920 2
45.922 2
45.924 2
45.927 2
45.929 3
45.931 3
45.933 3
45.935 3
45.938 4
45.940 4
45.942 4
45.944 4
45.946 4
45.949 5
45.951 5
45.953 5
45.955 5
45.957 5
45.959 5
45.962 5
45.964 5
45.966 5
45.968 5
45.970 5
45.973 5
45.975 5
45.977 5
45.979 5
45.981 4
45.984 4
45.986 4
45.988 3
45.990 3
45.992 3
45.994 2
45.997 2
45.999 1
46.001 1
46.003 1
46.005 0
46.008 0
46.010 -0
46.012 -1
46.014 -1
46.016 -1
46.019 -1
46.021 -1
46.023 -1
46.025 -1
46.027 -1
46.030 -1
46.032 -1
46.034 -1
46.036 -1
46.038 -1
46.040 -1
46.043 -1
46.045 -1
46.047 -1
46.049 -1
46.051 -1
46.054 -0
46.056 -0
46.058 -0
46.060 0
46.062 0
46.065 0
46.067 0
46.069 0
46.071 0
46.073 0
46.075 1
46.078 1
46.080 1
46.082 1
46.084 1
46.086 1
46.089 0
46.091 0
46.093 0
46.095 0
46.097 1
46.100 1
46.102 1
46.104 1
46.106 1
46.108 1
46.111 1
46.113 1
46.115 2
46.117 2
46.119 2
46.121 2
46.124 2
46.126 2
46.128 2
46.130 2
46.132 3
46.135 3
46.137 3
46.139 3
46.141 3
46.143 3
46.146 3
46.148 3
46.150 3
46.152 3
46.154 3
46.157 3
46.159 3
46.161 3
46.163 2
46.165 2
46.167 2
46.170 2
46.172 2
46.174 2
46.176 2
46.178 1
46.181 1
46.183 1
46.185 1
46.187 1
46.189 1
46.192 1
46.194 1
46.196 1
46.198 1
46.200 1
46.203 1
46.205 1
46.207 1
46.209 1
46.211 1
46.213 2
46.216 2
46.218 2
46.220 2
46.222 2
46.224 2
46.227 2
46.229 2
46.231 2
46.233 2
46.235 3
46.238 3
46.240 3
46.242 3
46.244 3
46.246 3
46.249 3
46.251 3
46.253 3
46.255 3
46.257 3
46.260 3
46.262 3
46.264 3
46.266 3
46.268 3
46.270 3
46.273 3
46.275 3
46.277 3
46.279 4
46.281 4
46.284 4
46.286 4
46.288 4
46.290 4
46.292 4
46.295 4
46.297 4
46.299 4
46.301 4
46.303 4
46.306 4
46.308 4
46.310 4
46.312 4
46.314 4
46.317 4
46.319 4
46.321 4
46.323 4
46.325 4
46.327 4
46.330 4
46.332 4
46.334 4
46.336 4
46.338 3
46.341 3
46.343 3
46.345 3
46.347 3
46.349 3
46.352 2
46.354 2
46.356 2
46.358 2
46.360 2
46.363 2
46.365 2
46.367 2
46.369 2
46.371 2
46.374 2
46.376 2
46.378 2
46.380 2
46.382 2
46.384 2
46.387 2
46.389 2
46.391 2
46.393 2
46.395 2
46.398 2
46.400 2
46.402 2
46.404 3
46.406 3
46.409 3
46.411 3
46.413 3
46.415 3
46.417 3
46.420 3
46.422 3
46.424 3
46.426 3
46.428 3
46.431 3
46.433 3
46.435 3
46.437 3
46.439 3
46.442 2
46.444 2
46.446 2
46.448 2
46.450 2
46.452 2
46.455 2
46.457 2
46.459 2
46.461 2
46.463 2
46.466 2
46.468 2
46.470 2
46.472 2
46.474 2
46.477 2
46.479 2
46.481 3
46.483 3
46.485 3
46.488 3
46.490 3
46.492 3
46.494 3
46.496 3
46.499 3
46.501 3
46.503 3
46.505 3
46.507 3
46.510 3
46.512 3
46.514 2
46.516 2
46.518 2
46.520 2
46.523 2
46.525 2
46.527 2
46.529 2
46.531 2
46.534 2
46.536 2
46.538 2
46.540 3
46.542 3
46.545 3
46.547 3
46.549 3
46.551 3
46.553 4
46.556 4
46.558 4
46.560 4
46.562 4
46.564 5
46.567 5
46.569 5
46.571 5
46.573 6
46.575 6
46.578 6
46.580 6
46.582 6
46.584 6
46.586 6
46.589 6
46.591 6
46.593 6
46.595 6
46.597 6
46.600 5
46.602 5
46.604 5
46.606 4
46.608 4
46.610 4
46.613 4
46.615 4
46.617 3
46.619 3
46.621 3
46.624 3
46.626 3
46.628 2
46.630 2
46.632 2
46.635 2
46.637 2
46.639 2
46.641 2
46.643 2
46.646 2
46.648 2
46.650 2
46.652 2
46.654 2
46.657 2
46.659 2
46.661 2
46.663 3
46.665 3
46.668 3
46.670 2
46.672 2
46.674 2
46.676 2
46.679 2
46.681 2
46.683 1
46.685 1
46.687 1
46.690 1
46.692 1
46.694 0
46.696 0
46.698 0
46.701 -0
46.703 -0
46.705 -1
46.707 -1
46.709 -1
46.712 -1
46.714 -1
46.716 -1
46.718 -1
46.720 -1
46.722 -1
46.725 -1
46.727 -1
46.729 -1
46.731 -1
46.733 -1
46.736 -1
46.738 -1
46.740 -0
46.742 -0
46.744 -0
46.747 -0
46.749 -0
46.751 0
46.753 0
46.755 0
46.758 0
46.760 0
46.762 1
46.764 1
46.766 1
46.769 1
46.771 1
46.773 1
46.775 1
46.777 1
46.780 1
46.782 1
46.784 1
46.786 2
46.788 2
46.791 2
46.793 2
46.795 2
46.797 2
46.799 2
46.802 3
46.804 3
46.806 3
46.808 3
46.810 3
46.813 3
46.815 3
46.817 3
46.819 3
46.821 4
46.824 4
46.826 4
46.828 4
46.830 4
46.832 4
46.835 4
46.837 4
46.839 4
46.841 4
46.843 4
46.846 4
46.848 4
46.850 4
46.852 4
46.854 3
46.857 3
46.859 3
46.861 3
46.863 3
46.865 3
46.868 3
46.870 3
46.872 2
46.874 2
46.876 2
46.878 2
46.881 2
46.883 2
46.885 2
46.887 1
46.889 1
46.892 1
46.894 1
46.896 1
46.898 1
46.900 1
46.903 1
46.905 0
46.907 0
46.909 0
46.911 0
46.914 -0
46.916 -0
46.918 -0
46.920 -0
46.922 -1
46.925 -1
46.927 -1
46.929 -1
46.931 -1
46.933 -1
46.936 -1
46.938 -1
46.940 -1
46.942 -1
46.944 -1
46.947 -0
46.949 -0
46.951 -0
46.953 -0
46.955 -0
46.958 0
46.960 0
46.962 0
46.964 1
46.966 1
46.969 1
46.971 1
46.973 1
46.975 2
46.977 2
46.980 2
46.982 2
46.984 3
46.986 3
46.988 3
46.991 4
46.993 4
46.995 4
46.997 4
46.999 4
47.002 4
47.004 4
47.006 4
47.008 4
47.010 4
47.013 4
47.015 4
47.017 4
47.019 4
47.021 4
47.024 4
47.026 4
47.028 4
47.030 4
47.032 4
47.035 3
47.037 3
47.039 3
47.041 3
47.043 3
47.046 3
47.048 3
47.050 3
47.052 3
47.054 3
47.057 2
47.059 2
47.061 2
47.063 2
47.065 2
47.068 2
47.070 2
47.072 2
47.074 2
47.076 2
47.079 2
47.081 2
47.083 2
47.085 2
47.087 2
47.090 2
47.092 1
47.094 1
47.096 1
47.098 1
47.101 1
47.103 1
47.105 1
47.107 1
47.109 1
47.112 1
47.114 1
47.116 1
47.118 1
47.120 1
47.123 1
47.125 1
47.127 1
47.129 1
47.131 1
47.134 1
47.136 1
47.138 1
47.140 1
47.142 1
47.145 1
47.147 1
47.149 2
47.151 2
47.153 2
47.156 2
47.158 2
47.160 2
47.162 2
47.164 2
47.167 2
47.169 3
47.171 3
47.173 3
47.175 3
47.178 3
47.180 3
47.182 3
47.184 3
47.186 3
47.189 3
47.191 3
47.193 3
47.195 3
47.197 3
47.200 3
47.202 3
47.204 3
47.206 3
47.208 3
47.211 3
47.213 3
47.215 3
47.217 3
47.219 3
47.222 3
47.224 3
47.226 3
47.228 3
47.230 3
47.233 3
47.235 3
47.237 3
47.239 3
47.242 3
47.244 3
47.246 3
47.248 3
47.250 3
47.253 3
47.255 3
47.257 3
47.259 3
47.261 3
47.264 2
47.266 2
47.268 2
47.270 2
47.272 2
47.275 2
47.277 2
47.279 2
47.281 1
47.283 1
47.286 1
47.288 1
47.290 1
47.292 1
47.294 1
47.297 1
47.299 1
47.301 1
47.303 1
47.305 1
47.308 1
47.310 1
47.312 1
47.314 1
47.316 1
47.319 2
47.321 2
47.323 2
47.325 2
47.327 2
47.330 2
47.332 2
47.334 2
47.336 2
47.338 2
47.341 2
47.343 2
47.345 2
47.347 2
47.349 2
47.352 1
47.354 1
47.356 1
47.358 1
47.360 1
47.363 1
47.365 1
47.367 1
47.369 1
47.371 1
47.374 1
47.376 1
47.378 1
47.380 1
47.382 1
47.385 1
47.387 1
47.389 1
47.391 1
47.393 1
47.396 1
47.398 1
47.400 2
47.402 2
47.405 2
47.407 2
47.409 2
47.411 2
47.413 3
47.416 3
47.418 3
47.420 3
47.422 3
47.424 3
47.427 3
47.429 3
47.431 3
47.433 3
47.435 3
47.438 3
47.440 3
47.442 3
47.444 3
47.446 3
47.449 3
47.451 2
47.453 2
47.455 2
47.457 2
47.460 2
47.462 1
47.464 1
47.466 1
47.468 1
47.471 1
47.473 0
47.475 0
47.477 -0
47.479 -0
47.482 -0
47.484 -1
47.486 -1
47.488 -1
47.490 -1
47.493 -1
47.495 -1
47.497 -1
47.499 -1
47.501 -1
47.504 -1
47.506 -1
47.508 -1
47.510 -1
47.513 -1
47.515 -1
47.517 -1
47.519 -1
47.521 -1
47.524 -1
47.526 -1
47.528 -1
47.530 -1
47.532 -1
47.535 -1
47.537 -0
47.539 -0
47.541 -0
47.543 -0
47.546 0
47.548 0
47.550 0
47.552 1
47.554 1
47.557 1
47.559 1
47.561 1
47.563 2
47.565 2
47.568 2
47.570 2
47.572 3
47.574 3
47.576 3
47.579 3
47.581 3
47.583 3
47.585 4
47.587 4
47.590 4
47.592 4
47.594 4
47.596 4
47.599 4
47.601 4
47.603 4
47.605 4
47.607 4
47.610 4
47.612 4
47.614 4
47.616 4
47.618 3
47.621 3
47.623 3
47.625 3
47.627 3
47.629 3
47.632 3
47.634 3
47.636 2
47.638 2
47.640 2
47.643 2
47.645 2
47.647 2
47.649 2
47.651 2
47.654 2
47.656 2
47.658 2
47.660 2
47.662 2
47.665 2
47.667 2
47.669 2
47.671 2
47.674 2
47.676 2
47.678 3
47.680 3
47.682 3
47.685 3
47.687 3
47.689 2
47.691 2
47.693 2
47.696 2
47.698 2
47.700 2
47.702 2
47.704 2
47.707 2
47.709 1
47.711 1
47.713 1
47.715 1
47.718 1
47.720 1
47.722 1
47.724 0
47.726 0
47.729 0
47.731 0
47.733 0
47.735 0
47.737 0
47.740 0
47.742 0
47.744 0
47.746 0
47.749 0
47.751 1
47.753 1
47.755 1
47.757 1
47.760 1
47.762 2
47.764 2
47.766 2
47.768 2
47.771 2
47.773 3
47.775 3
47.777 3
47.779 3
47.782 3
47.784 3
47.786 3
47.788 3
47.790 3
47.793 3
47.795 3
47.797 3
47.799 3
47.802 3
47.804 3
47.806 2
47.808 2
47.810 2
47.813 2
47.815 2
47.817 2
47.819 2
47.821 2
47.824 2
47.826 2
47.828 2
47.830 2
47.832 2
47.835 2
47.837 2
47.839 2
47.841 2
47.843 2
47.846 2
47.848 2
47.850 2
47.852 2
47.855 2
47.857 2
47.859 2
47.861 2
47.863 2
47.866 2
47.868 2
47.870 2
47.872 2
47.874 2
47.877 1
47.879 1
47.881 1
47.883 1
47.885 1
47.888 1
47.890 0
47.892 0
47.894 -0
47.896 -0
47.899 -0
47.901 -1
47.903 -1
47.905 -1
47.908 -1
47.910 -1
47.912 -1
47.914 -1
47.916 -1
47.919 -1
47.921 -1
47.923 -1
47.925 -1
47.927 -1
47.930 -1
47.932 -1
47.934 -1
47.936 -1
47.938 -1
47.941 -1
47.943 -1
47.945 -1
47.947 -0
47.949 -0
47.952 0
47.954 0
47.956 0
47.958 1
47.961 1
47.963 1
47.965 1
47.967 1
47.969 2
47.972 2
47.974 2
47.976 2
47.978 3
47.980 3
47.983 3
47.985 3
47.987 3
47.989 3
47.991 4
47.994 4
47.996 4
47.998 4
48.000 4
48.003 4
48.005 4
48.007 4
48.009 4
48.011 4
48.014 3
48.016 3
48.018 3
48.020 3
48.022 3
48.025 3
48.027 3
48.029 2
48.031 2
48.033 2
48.036 2
48.038 2
48.040 2
48.042 1
48.044 1
48.047 1
48.049 1
48.051 1
48.053 1
48.056 1
48.058 1
48.060 1
48.062 1
48.064 1
48.067 1
48.069 1
48.071 1
48.073 1
48.075 1
48.078 1
48.080 1
48.082 1
48.084 1
48.086 2
48.089 2
48.091 2
48.093 2
48.095 2
48.098 2
48.100 2
48.102 2
48.104 2
48.106 3
48.109 3
48.111 3
48.113 3
48.115 3
48.117 3
48.120 3
48.122 3
48.124 3
48.126 3
48.128 3
48.131 3
48.133 3
48.135 3
48.137 2
48.140 2
48.142 2
48.144 2
48.146 2
48.148 2
48.151 2
48.153 2
48.155 2
48.157 2
48.159 2
48.162 2
48.164 2
48.166 2
48.168 2
48.171 2
48.173 2
48.175 2
48.177 2
48.179 3
48.182 3
48.184 3
48.186 3
48.188 3
48.190 3
48.193 3
48.195 3
48.197 3
48.199 3
48.201 3
48.204 3
48.206 3
48.208 3
48.210 3
48.213 3
48.215 2
48.217 2
48.219 2
48.221 2
48.224 1
48.226 1
48.228 1
48.230 0
48.232 0
48.235 -0
48.237 -0
48.239 -1
48.241 -1
48.243 -1
48.246 -1
48.248 -2
48.250 -2
48.252 -2
48.255 -2
48.257 -2
48.259 -2
48.261 -2
48.263 -2
48.266 -2
48.268 -2
48.270 -2
48.272 -2
48.274 -1
48.277 -1
48.279 -1
48.281 -1
48.283 -1
48.286 -0
48.288 0
48.290 0
48.292 1
48.294 1
48.297 1
48.299 2
48.301 2
48.303 2
48.305 3
48.308 3
48.310 3
48.312 3
48.314 4
48.317 4
48.319 4
48.321 4
48.323 4
48.325 4
48.328 4
48.330 4
48.332 4
48.334 4
48.336 4
48.339 4
48.341 4
48.343 4
48.345 4
48.347 4
48.350 4
48.352 4
48.354 3
48.356 3
48.359 3
48.361 3
48.363 3
48.365 3
48.367 3
48.370 3
48.372 3
48.374 3
48.376 3
48.378 3
48.381 3
48.383 3
48.385 3
48.387 3
48.390 4
48.392 4
48.394 4
48.396 4
48.398 4
48.401 4
48.403 4
48.405 4
48.407 5
48.409 5
48.412 5
48.414 5
48.416 5
48.418 5
48.421 5
48.423 5
48.425 5
48.427 5
48.429 5
48.432 5
48.434 5
48.436 5
48.438 5
48.440 5
48.443 5
48.445 5
48.447 5
48.449 5
48.452 5
48.454 5
48.456 4
48.458 4
48.460 4
48.463 4
48.465 4
48.467 4
48.469 4
48.471 4
48.474 4
48.476 4
48.478 4
48.480 4
48.483 4
48.485 4
48.487 4
48.489 4
48.491 4
48.494 4
48.496 4
48.498 4
48.500 4
48.502 4
48.505 3
48.507 3
48.509 3
48.511 3
48.514 3
48.516 3
48.518 3
48.520 2
48.522 2
48.525 2
48.527 2
48.529 2
48.531 1
48.533 1
48.536 1
48.538 1
48.540 1
48.542 1
48.545 1
48.547 1
48.549 0
48.551 0
48.553 0
48.556 0
48.558 0
48.560 1
48.562 1
48.564 1
48.567 1
48.569 1
48.571 1
48.573 1
48.576 1
48.578 1
48.580 1
48.582 2
48.584 2
48.587 2
48.589 2
48.591 2
48.593 2
48.596 2
48.598 2
48.600 3
48.602 3
48.604 3
48.607 3
48.609 3
48.611 3
48.613 3
48.615 3
48.618 3
48.620 3
48.622 2
48.624 2
48.627 2
48.629 2
48.631 2
48.633 2
48.635 2
48.638 2
48.640 2
48.642 2
48.644 2
48.646 2
48.649 2
48.651 2
48.653 2
48.655 2
48.658 2
48.660 2
48.662 2
48.664 3
48.666 3
48.669 3
48.671 3
48.673 3
48.675 3
48.678 3
48.680 3
48.682 3
48.684 3
48.686 3
48.689 3
48.691 3
48.693 3
48.695 3
48.697 3
48.700 3
48.702 3
48.704 3
48.706 3
48.709 3
48.711 3
48.713 3
48.715 3
48.717 3
48.720 3
48.722 3
48.724 3
48.726 3
48.729 2
48.731 2
48.733 2
48.735 2
48.737 2
48.740 2
48.742 2
48.744 2
48.746 2
48.748 1
48.751 1
48.753 1
48.755 1
48.757 1
48.760 1
48.762 1
48.764 1
48.766 1
48.768 1
48.771 1
48.773 1
48.775 1
48.777 0
48.780 0
48.782 0
48.784 0
48.786 0
48.788 0
48.791 -0
48.793 -0
48.795 -0
48.797 -0
48.799 -0
48.802 -0
48.804 -0
48.806 -0
48.808 -0
48.811 -0
48.813 -0
48.815 -0
48.817 -0
48.819 -0
48.822 -0
48.824 -0
48.826 -0
48.828 -0
48.831 -0
48.833 -0
48.835 -0
48.837 -0
48.839 -0
48.842 -0
48.844 -0
48.846 0
48.848 0
48.850 0
48.853 0
48.855 0
48.857 0
48.859 1
48.862 1
48.864 1
48.866 1
48.868 1
48.870 1
48.873 1
48.875 1
48.877 1
48.879 1
48.882 1
48.884 0
48.886 0
48.888 0
48.890 0
48.893 0
48.895 0
48.897 0
48.899 0
48.902 0
48.904 0
48.906 0
48.908 0
48.910 0
48.913 1
48.915 1
48.917 1
48.919 1
48.921 0
48.924 0
48.926 0
48.928 0
48.930 0
48.933 0
48.935 0
48.937 0
48.939 0
48.941 0
48.944 0
48.946 0
48.948 0
48.950 0
48.953 0
48.955 0
48.957 0
48.959 0
48.961 0
48.964 -0
48.966 -0
48.968 -0
48.970 -0
48.973 -0
48.975 -0
48.977 -0
48.979 -0
48.981 -0
48.984 -0
48.986 -0
48.988 -1
48.990 -1
48.992 -0
48.995 -0
48.997 -0
48.999 -0
49.001 -0
49.004 -0
49.006 -0
49.008 -0
49.010 -0
49.012 -0
49.015 0
49.017 0
49.019 0
49.021 0
49.024 0
49.026 1
49.028 1
49.030 1
49.032 1
49.035 1
49.037 1
49.039 1
49.041 1
49.044 1
49.046 1
49.048 1
49.050 2
49.052 2
49.055 2
49.057 2
49.059 2
49.061 1
49.064 1
49.066 1
49.068 1
49.070 1
49.072 1
49.075 1
49.077 1
49.079 1
49.081 0
49.084 0
49.086 0
49.088 -0
49.090 -0
49.092 -0
49.095 -1
49.097 -1
49.099 -1
49.101 -1
49.104 -1
49.106 -1
49.108 -1
49.110 -1
49.112 -1
49.115 -1
49.117 -1
49.119 -1
49.121 -1
49.124 -1
49.126 -1
49.128 -1
49.130 -1
49.132 -1
49.135 -1
49.137 -1
49.139 -1
49.141 -1
49.143 -0
49.146 -0
49.148 -0
49.150 -0
49.152 0
49.155 0
49.157 0
49.159 0
49.161 0
49.163 1
49.166 1
49.168 1
49.170 1
49.172 1
49.175 1
49.177 1
49.179 1
49.181 1
49.183 1
49.186 1
49.188 1
49.190 1
49.192 1
49.195 1
49.197 1
49.199 1
49.201 1
49.203 1
49.206 1
49.208 1
49.210 2
49.212 2
49.215 2
49.217 2
49.219 3
49.221 3
49.223 3
49.226 3
49.228 3
49.230 4
49.232 4
49.235 4
49.237 4
49.239 4
49.241 4
49.243 4
49.246 5
49.248 5
49.250 5
49.252 5
49.255 5
49.257 5
49.259 5
49.261 4
49.263 4
49.266 4
49.268 4
49.270 4
49.272 4
49.275 4
49.277 3
49.279 3
49.281 3
49.283 3
49.286 3
49.288 2
49.290 2
49.292 2
49.295 2
49.297 2
49.299 2
49.301 2
49.303 2
49.306 2
49.308 2
49.310 2
49.312 2
49.315 2
49.317 2
49.319 2
49.321 2
49.324 2
49.326 3
49.328 3
49.330 3
49.332 3
49.335 3
49.337 3
49.339 3
49.341 3
49.344 3
49.346 3
49.348 3
49.350 3
49.352 3
49.355 3
49.357 3
49.359 3
49.361 3
49.364 3
49.366 3
49.368 3
49.370 3
49.372 3
49.375 3
49.377 3
49.379 3
49.381 3
49.384 3
49.386 3
49.388 3
49.390 3
49.392 3
49.395 3
49.397 3
49.399 3
49.401 3
49.404 3
49.406 3
49.408 3
49.410 3
49.412 3
49.415 3
49.417 3
49.419 3
49.421 3
49.424 3
49.426 3
49.428 3
49.430 3
49.432 3
49.435 3
49.437 3
49.439 3
49.441 3
49.444 3
49.446 2
49.448 2
49.450 2
49.452 2
49.455 2
49.457 2
49.459 2
49.461 2
49.464 2
49.466 1
49.468 1
49.470 1
49.473 1
49.475 1
49.477 1
49.479 1
49.481 1
49.484 1
49.486 1
49.488 0
49.490 0
49.493 0
49.495 0
49.497 0
49.499 1
49.501 1
49.504 1
49.506 1
49.508 1
49.510 1
49.513 1
49.515 1
49.517 1
49.519 1
49.521 1
49.524 1
49.526 1
49.528 1
49.530 1
49.533 1
49.535 1
49.537 1
49.539 0
49.541 0
49.544 0
49.546 0
49.548 0
49.550 0
49.553 -0
49.555 -0
49.557 -0
49.559 -0
49.562 -0
49.564 -0
49.566 -0
49.568 -0
49.570 -0
49.573 -0
49.575 -1
49.577 -1
49.579 -1
49.582 -1
49.584 -1
49.586 -1
49.588 -1
49.590 -1
49.593 -1
49.595 -1
49.597 -1
49.599 -1
49.602 -1
49.604 -1
49.606 -1
49.608 -1
49.610 -1
49.613 -0
49.615 -0
49.617 -0
49.619 -0
49.622 0
49.624 0
49.626 0
49.628 1
49.631 1
49.633 1
49.635 1
49.637 1
49.639 1
49.642 2
49.644 2
49.646 2
49.648 2
49.651 2
49.653 2
49.655 3
49.657 3
49.659 3
49.662 3
49.664 3
49.666 3
49.668 3
49.671 3
49.673 3
49.675 3
49.677 3
49.680 3
49.682 3
49.684 3
49.686 3
49.688 2
49.691 2
49.693 2
49.695 2
49.697 2
49.700 2
49.702 1
49.704 1
49.706 1
49.708 1
49.711 1
49.713 1
49.715 1
49.717 0
49.720 0
49.722 0
49.724 -0
49.726 -0
49.729 -0
49.731 -0
49.733 -1
49.735 -1
49.737 -1
49.740 -1
49.742 -1
49.744 -1
49.746 -1
49.749 -1
49.751 -1
49.753 -1
49.755 -1
49.757 -1
49.760 -1
49.762 -1
49.764 -1
49.766 -1
49.769 -1
49.771 -1
49.773 -1
49.775 -0
49.778 -0
49.780 -0
49.782 -0
49.784 -0
49.786 -0
49.789 0
49.791 0
49.793 0
49.795 0
49.798 0
49.800 0
49.802 1
49.804 1
49.806 1
49.809 1
49.811 1
49.813 1
49.815 1
49.818 1
49.820 1
49.822 1
49.824 1
49.827 2
49.829 2
49.831 2
49.833 2
49.835 2
49.838 2
49.840 2
49.842 2
49.844 2
49.847 2
49.849 2
49.851 2
49.853 2
49.855 2
49.858 2
49.860 2
49.862 2
49.864 2
49.867 2
49.869 2
49.871 2
49.873 2
49.876 2
49.878 1
49.880 1
49.882 1
49.884 1
49.887 1
49.889 1
49.891 1
49.893 1
49.896 1
49.898 0
49.900 0
49.902 0
49.905 0
49.907 0
49.909 0
49.911 0
49.913 0
49.916 0
49.918 0
49.920 0
49.922 0
49.925 0
49.927 0
49.929 0
49.931 1
49.934 1
49.936 1
49.938 1
49.940 1
49.942 1
49.945 1
49.947 1
49.949 2
49.951 2
49.954 2
49.956 2
49.958 2
49.960 2
49.962 2
49.965 2
49.967 2
49.969 3
49.971 3
49.974 3
49.976 3
49.978 3
49.980 3
49.983 3
49.985 3
49.987 4
49.989 4
49.991 4
49.994 4
49.996 4
49.998 4
50.000 4
50.003 4
50.005 4
50.007 4
50.009 4
50.012 4
50.014 4
50.016 4
50.018 4
50.020 4
50.023 4
50.025 4
50.027 4
50.029 3
50.032 3
50.034 3
50.036 3
50.038 3
50.041 3
50.043 3
50.045 3
50.047 2
50.049 2
50.052 2
50.054 2
50.056 2
50.058 2
50.061 2
50.063 1
50.065 1
50.067 1
50.070 1
50.072 1
50.074 1
50.076 1
50.078 1
50.081 1
50.083 1
50.085 1
50.087 1
50.090 1
50.092 1
50.094 1
50.096 1
50.099 1
50.101 1
50.103 1
50.105 1
50.107 1
50.110 1
50.112 1
50.114 1
50.116 1
50.119 2
50.121 2
50.123 2
50.125 2
50.128 2
50.130 2
50.132 2
50.134 2
50.136 2
50.139 2
50.141 3
50.143 3
50.145 3
50.148 3
50.150 3
50.152 3
50.154 3
50.157 3
50.159 3
50.161 3
50.163 3
50.165 3
50.168 3
50.170 3
50.172 4
50.174 4
50.177 4
50.179 4
50.181 4
50.183 4
50.186 4
50.188 4
50.190 4
50.192 4
50.195 4
50.197 3
50.199 3
50.201 3
50.203 3
50.206 3
50.208 3
50.210 3
50.212 3
50.215 3
50.217 3
50.219 3
50.221 3
50.224 3
50.226 3
50.228 3
50.230 3
50.232 3
50.235 3
50.237 3
50.239 3
50.241 3
50.244 3
50.246 3
50.248 3
50.250 2
50.253 2
50.255 2
50.257 2
50.259 2
50.261 2
50.264 2
50.266 2
50.268 2
50.270 2
50.273 2
50.275 2
50.277 2
50.279 2
50.282 1
50.284 1
50.286 1
50.288 1
50.291 1
50.293 1
50.295 1
50.297 0
50.299 0
50.302 0
50.304 0
50.306 -0
50.308 -0
50.311 -0
50.313 -0
50.315 -0
50.317 -0
50.320 -0
50.322 -1
50.324 -1
50.326 -1
50.328 -1
50.331 -1
50.333 -1
50.335 -1
50.337 -1
50.340 -1
50.342 -0
50.344 -0
50.346 -0
50.349 -0
50.351 -0
50.353 0
50.355 0
50.358 0
50.360 1
50.362 1
50.364 1
50.366 1
50.369 1
50.371 2
50.373 2
50.375 2
50.378 2
50.380 3
50.382 3
50.384 3
50.387 3
50.389 3
50.391 4
50.393 4
50.395 4
50.398 4
50.400 4
50.402 4
50.404 4
50.407 4
50.409 4
50.411 4
50.413 4
50.416 4
50.418 3
50.420 3
50.422 3
50.425 3
50.427 3
50.429 3
50.431 2
50.433 2
50.436 2
50.438 2
50.440 2
50.442 2
50.445 1
50.447 1
50.449 1
50.451 1
50.454 1
50.456 1
50.458 1
50.460 1
50.463 1
50.465 1
50.467 1
50.469 1
50.471 1
50.474 2
50.476 2
50.478 2
50.480 2
50.483 2
50.485 2
50.487 2
50.489 2
50.492 2
50.494 2
50.496 2
50.498 2
50.501 2
50.503 2
50.505 2
50.507 1
50.509 1
50.512 1
50.514 1
50.516 1
50.518 1
50.521 1
50.523 1
50.525 1
50.527 1
50.530 1
50.532 1
50.534 1
50.536 1
50.539 1
50.541 1
50.543 1
50.545 1
50.547 1
50.550 1
50.552 1
50.554 1
50.556 1
50.559 1
50.561 0
50.563 0
50.565 0
50.568 0
50.570 0
50.572 0
50.574 -0
50.577 -0
50.579 -0
50.581 -0
50.583 -1
50.585 -1
50.588 -1
50.590 -1
50.592 -1
50.594 -1
50.597 -1
50.599 -1
50.601 -1
50.603 -1
50.606 -1
50.608 -1
50.610 -1
50.612 -1
50.615 -1
50.617 -1
50.619 -0
50.621 -0
50.623 -0
50.626 -0
50.628 0
50.630 0
50.632 0
50.635 0
50.637 0
50.639 1
50.641 1
50.644 1
50.646 1
50.648 1
50.650 1
50.653 1
50.655 1
50.657 1
50.659 1
50.662 1
50.664 0
50.666 0
50.668 0
50.670 0
50.673 0
50.675 0
50.677 0
50.679 0
50.682 0
50.684 0
50.686 0
50.688 0
50.691 0
50.693 0
50.695 0
50.697 0
50.700 1
50.702 1
50.704 1
50.706 1
50.708 1
50.711 1
50.713 1
50.715 1
50.717 1
50.720 1
50.722 2
50.724 2
50.726 2
50.729 2
50.731 2
50.733 2
50.735 2
50.738 2
50.740 2
50.742 3
50.744 3
50.747 3
50.749 3
50.751 3
50.753 3
50.755 3
50.758 3
50.760 3
50.762 3
50.764 3
50.767 3
50.769 3
50.771 3
50.773 3
50.776 3
50.778 3
50.780 3
50.782 3
50.785 3
50.787 3
50.789 3
50.791 3
50.794 3
50.796 3
50.798 3
50.800 3
50.802 3
50.805 3
50.807 3
50.809 3
50.811 3
50.814 2
50.816 2
50.818 2
50.820 2
50.823 2
50.825 2
50.827 2
50.829 2
50.832 2
50.834 2
50.836 2
50.838 2
50.841 2
50.843 1
50.845 1
50.847 1
50.849 1
50.852 1
50.854 1
50.856 1
50.858 1
50.861 1
50.863 0
50.865 0
50.867 0
50.870 0
50.872 -0
50.874 -0
50.876 -0
50.879 -0
50.881 -0
50.883 -0
50.885 -0
50.888 -0
50.890 0
50.892 0
50.894 0
50.896 1
50.899 1
50.901 1
50.903 1
50.905 1
50.908 1
50.910 1
50.912 2
50.914 2
50.917 2
50.919 2
50.921 2
50.923 2
50.926 2
50.928 2
50.930 2
50.932 2
50.935 2
50.937 2
50.939 2
50.941 2
50.944 2
50.946 2
50.948 2
50.950 2
50.952 2
50.955 1
50.957 1
50.959 1
50.961 1
50.964 1
50.966 1
50.968 1
50.970 1
50.973 0
50.975 0
50.977 0
50.979 0
50.982 0
50.984 0
50.986 0
50.988 0
50.991 0
50.993 0
50.995 0
50.997 0
51.000 1
51.002 1
51.004 1
51.006 1
51.008 1
51.011 1
51.013 1
51.015 1
51.017 1
51.020 1
51.022 1
51.024 0
51.026 0
51.029 0
51.031 0
51.033 0
51.035 0
51.038 0
51.040 -0
51.042 -0
51.044 -0
51.047 -0
51.049 -0
51.051 -0
51.053 -0
51.056 -0
51.058 -0
51.060 -0
51.062 -0
51.064 -0
51.067 -0
51.069 -0
51.071 -0
51.073 -0
51.076 -0
51.078 -0
51.080 -0
51.082 0
51.085 0
51.087 0
51.089 0
51.091 1
51.094 1
51.096 1
51.098 1
51.100 1
51.103 1
51.105 1
51.107 1
51.109 2
51.112 2
51.114 2
51.116 2
51.118 2
51.121 2
51.123 2
51.125 2
51.127 2
51.129 2
51.132 2
51.134 2
51.136 2
51.138 2
51.141 2
51.143 2
51.145 2
51.147 2
51.150 2
51.152 2
51.154 2
51.156 1
51.159 1
51.161 1
51.163 1
51.165 1
51.168 1
51.170 1
51.172 1
51.174 0
51.177 0
51.179 0
51.181 0
51.183 0
51.186 0
51.188 0
51.190 0
51.192 0
51.195 0
51.197 0
51.199 0
51.201 0
51.203 0
51.206 0
51.208 0
51.210 1
51.212 1
51.215 1
51.217 1
51.219 1
51.221 1
51.224 1
51.226 1
51.228 2
51.230 2
51.233 2
51.235 2
51.237 2
51.239 2
51.242 2
51.244 2
51.246 2
51.248 2
51.251 2
51.253 2
51.255 2
51.257 2
51.260 2
51.262 2
51.264 2
51.266 2
51.269 2
51.271 2
51.273 2
51.275 2
51.277 2
51.280 2
51.282 2
51.284 2
51.286 2
51.289 2
51.291 2
51.293 2
51.295 2
51.298 2
51.300 2
51.302 2
51.304 2
51.307 2
51.309 2
51.311 2
51.313 2
51.316 2
51.318 2
51.320 2
51.322 2
51.325 2
51.327 2
51.329 2
51.331 2
51.334 2
51.336 2
51.338 2
51.340 2
51.343 2
51.345 2
51.347 2
51.349 2
51.352 2
51.354 3
51.356 3
51.358 3
51.360 3
51.363 3
51.365 3
51.367 3
51.369 3
51.372 3
51.374 2
51.376 2
51.378 2
51.381 2
51.383 2
51.385 2
51.387 2
51.390 2
51.392 2
51.394 2
51.396 2
51.399 2
51.401 2
51.403 2
51.405 2
51.408 1
51.410 1
51.412 1
51.414 1
51.417 1
51.419 1
51.421 1
51.423 1
51.426 1
51.428 0
51.430 0
51.432 0
51.435 0
51.437 0
51.439 0
51.441 0
51.444 0
51.446 -0
51.448 -0
51.450 -0
51.453 -0
51.455 -0
51.457 -0
51.459 -0
51.461 -0
51.464 -1
51.466 -1
51.468 -1
51.470 -1
51.473 -1
51.475 -1
51.477 -1
51.479 -1
51.482 -0
51.484 -0
51.486 -0
51.488 -0
51.491 -0
51.493 -0
51.495 0
51.497 0
51.500 0
51.502 0
51.504 1
51.506 1
51.509 1
51.511 1
51.513 1
51.515 1
51.518 1
51.520 1
51.522 1
51.524 1
51.527 1
51.529 1
51.531 1
51.533 1
51.536 1
51.538 1
51.540 1
51.542 1
51.545 1
51.547 1
51.549 1
51.551 1
51.554 1
51.556 1
51.558 1
51.560 1
51.563 1
51.565 1
51.567 1
51.569 1
51.572 1
51.574 1
51.576 1
51.578 1
51.580 1
51.583 1
51.585 1
51.587 1
51.589 1
51.592 1
51.594 1
51.596 1
51.598 1
51.601 1
51.603 1
51.605 1
51.607 0
51.610 0
51.612 0
51.614 0
51.616 0
51.619 0
51.621 0
51.623 -0
51.625 -0
51.628 -0
51.630 -0
51.632 -0
51.634 -1
51.637 -1
51.639 -1
51.641 -1
51.643 -1
51.646 -1
51.648 -1
51.650 -1
51.652 -1
51.655 -1
51.657 -1
51.659 -1
51.661 -1
51.664 -1
51.666 -1
51.668 -1
51.670 -1
51.673 -1
51.675 -0
51.677 -0
51.679 -0
51.682 -0
51.684 0
51.686 0
51.688 0
51.691 1
51.693 1
51.695 1
51.697 1
51.700 2
51.702 2
51.704 2
51.706 2
51.709 2
51.711 2
51.713 3
51.715 3
51.718 3
51.720 3
51.722 3
51.724 3
51.727 3
51.729 3
51.731 3
51.733 3
51.736 3
51.738 3
51.740 3
51.742 3
51.745 3
51.747 3
51.749 3
51.751 3
51.754 3
51.756 3
51.758 3
51.760 3
51.762 3
51.765 3
51.767 3
51.769 3
51.771 3
51.774 3
51.776 3
51.778 3
51.780 3
51.783 3
51.785 4
51.787 4
51.789 4
51.792 4
51.794 4
51.796 4
51.798 4
51.801 4
51.803 4
51.805 4
51.807 4
51.810 4
51.812 4
51.814 4
51.816 4
51.819 4
51.821 4
51.823 4
51.825 4
51.828 3
51.830 3
51.832 3
51.834 3
51.837 3
51.839 3
51.841 3
51.843 3
51.846 3
51.848 3
51.850 3
51.852 3
51.855 3
51.857 3
51.859 3
51.861 3
51.864 3
51.866 3
51.868 3
51.870 3
51.873 3
51.875 2
51.877 2
51.879 2
51.882 2
51.884 2
51.886 2
51.888 2
51.891 2
51.893 1
51.895 1
51.897 1
51.900 1
51.902 1
51.904 0
51.906 0
51.909 0
51.911 0
51.913 -0
51.915 -0
51.918 -0
51.920 -0
51.922 -0
51.924 -0
51.927 -0
51.929 -0
51.931 -0
51.933 -0
51.936 -0
51.938 -0
51.940 -0
51.942 0
51.945 0
51.947 0
51.949 1
51.951 1
51.954 1
51.956 1
51.958 2
51.960 2
51.963 2
51.965 2
51.967 3
51.969 3
51.972 3
51.974 3
51.976 3
51.978 3
51.981 4
51.983 4
51.985 4
51.987 4
51.990 4
51.992 4
51.994 4
51.996 4
51.999 4
52.001 4
52.003 4
52.005 4
52.008 4
52.010 4
52.012 4
52.014 4
52.017 4
52.019 3
52.021 3
52.023 3
52.026 3
52.028 3
52.030 2
52.032 2
52.035 2
52.037 2
52.039 2
52.041 2
52.044 1
52.046 1
52.048 1
52.050 1
52.053 1
52.055 1
52.057 1
52.059 1
52.062 1
52.064 1
52.066 1
52.068 1
52.071 1
52.073 1
52.075 1
52.077 1
52.080 1
52.082 0
52.084 0
52.086 0
52.089 0
52.091 1
52.093 1
52.095 1
52.098 1
52.100 1
52.102 1
52.104 1
52.107 1
52.109 1
52.111 1
52.113 1
52.116 1
52.118 1
52.120 1
52.122 1
52.125 1
52.127 1
52.129 1
52.131 1
52.134 1
52.136 1
52.138 0
52.140 0
52.143 0
52.145 0
52.147 0
52.149 0
52.152 -0
52.154 -0
52.156 -0
52.158 -0
52.161 -0
52.163 -0
52.165 -0
52.167 -0
52.170 -0
52.172 -0
52.174 -0
52.177 -0
52.179 -0
52.181 -0
52.183 -0
52.186 -0
52.188 -0
52.190 0
52.192 0
52.195 1
52.197 1
52.199 1
52.201 1
52.204 2
52.206 2
52.208 2
52.210 2
52.213 3
52.215 3
52.217 3
52.219 3
52.222 3
52.224 4
52.226 4
52.228 4
52.231 4
52.233 4
52.235 4
52.237 4
52.240 4
52.242 5
52.244 5
52.246 5
52.249 5
52.251 5
52.253 5
52.255 5
52.258 5
52.260 5
52.262 4
52.264 4
52.267 4
52.269 4
52.271 4
52.273 3
52.276 3
52.278 3
52.280 3
52.282 2
52.285 2
52.287 2
52.289 2
52.291 1
52.294 1
52.296 1
52.298 1
52.300 1
52.303 0
52.305 0
52.307 0
52.309 -0
52.312 -0
52.314 -0
52.316 -0
52.318 -0
52.321 -0
52.323 -0
52.325 -0
52.327 -1
52.330 -0
52.332 -0
52.334 -0
52.336 -0
52.339 -0
52.341 -0
52.343 -0
52.345 -0
52.348 -0
52.350 -0
52.352 -0
52.354 0
52.357 0
52.359 0
52.361 0
52.364 0
52.366 0
52.368 0
52.370 0
52.373 0
52.375 -0
52.377 -0
52.379 -0
52.382 -0
52.384 -0
52.386 -1
52.388 -1
52.391 -1
52.393 -1
52.395 -1
52.397 -1
52.400 -1
52.402 -1
52.404 -1
52.406 -1
52.409 -1
52.411 -1
52.413 -1
52.415 -1
52.418 -1
52.420 -0
52.422 -0
52.424 -0
52.427 0
52.429 0
52.431 0
52.433 1
52.436 1
52.438 1
52.440 1
52.442 1
52.445 2
52.447 2
52.449 2
52.451 2
52.454 2
52.456 2
52.458 2
52.460 3
52.463 3
52.465 3
52.467 3
52.469 2
52.472 2
52.474 2
52.476 2
52.478 2
52.481 2
52.483 2
52.485 2
52.488 2
52.490 1
52.492 1
52.494 1
52.497 1
52.499 1
52.501 1
52.503 1
52.506 0
52.508 0
52.510 0
52.512 0
52.515 0
52.517 0
52.519 0
52.521 0
52.524 0
52.526 0
52.528 0
52.530 0
52.533 0
52.535 0
52.537 0
52.539 0
52.542 0
52.544 0
52.546 0
52.548 1
52.551 1
52.553 1
52.555 1
52.557 1
52.560 1
52.562 1
52.564 1
52.566 1
52.569 1
52.571 0
52.573 0
52.575 0
52.578 0
52.580 0
52.582 0
52.585 0
52.587 0
52.589 0
52.591 0
52.594 0
52.596 -0
52.598 0
52.600 0
52.603 0
52.605 0
52.607 0
52.609 0
52.612 1
52.614 1
52.616 1
52.618 1
52.621 1
52.623 1
52.625 1
52.627 1
52.630 1
52.632 1
52.634 1
52.636 1
52.639 2
52.641 2
52.643 2
52.645 2
52.648 2
52.650 2
52.652 2
52.654 2
52.657 2
52.659 2
52.661 2
52.663 2
52.666 2
52.668 2
52.670 2
52.673 2
52.675 2
52.677 2
52.679 2
52.682 2
52.684 2
52.686 2
52.688 2
52.691 2
52.693 2
52.695 2
52.697 2
52.700 2
52.702 2
52.704 2
52.706 2
52.709 2
52.711 2
52.713 2
52.715 2
52.718 2
52.720 2
52.722 2
52.724 3
52.727 3
52.729 3
52.731 2
52.733 2
52.736 2
52.738 2
52.740 2
52.742 2
52.745 2
52.747 2
52.749 2
52.752 2
52.754 2
52.756 2
52.758 2
52.761 2
52.763 2
52.765 2
52.767 2
52.770 1
52.772 1
52.774 1
52.776 1
52.779 1
52.781 1
52.783 1
52.785 1
52.788 1
52.790 2
52.792 2
52.794 2
52.797 2
52.799 2
52.801 2
52.803 2
52.806 2
52.808 2
52.810 2
52.812 2
52.815 2
52.817 2
52.819 2
52.822 2
52.824 2
52.826 1
52.828 1
52.831 1
52.833 1
52.835 1
52.837 1
52.840 1
52.842 2
52.844 2
52.846 2
52.849 2
52.851 2
52.853 2
52.855 2
52.858 2
52.860 2
52.862 2
52.864 2
52.867 2
52.869 2
52.871 2
52.873 3
52.876 3
52.878 3
52.880 3
52.883 3
52.885 3
52.887 3
52.889 3
52.892 3
52.894 4
52.896 4
52.898 4
52.901 4
52.903 4
52.905 4
52.907 4
52.910 4
52.912 4
52.914 4
52.916 4
52.919 4
52.921 4
52.923 4
52.925 4
52.928 4
52.930 3
52.932 3
52.934 3
52.937 3
52.939 3
52.941 3
52.944 3
52.946 3
52.948 3
52.950 3
52.953 2
52.955 2
52.957 2
52.959 2
52.962 2
52.964 2
52.966 2
52.968 2
52.971 2
52.973 2
52.975 2
52.977 2
52.980 2
52.982 2
52.984 2
52.986 2
52.989 2
52.991 2
52.993 2
52.996 2
52.998 2
53.000 2
53.002 2
53.005 2
53.007 2
53.009 2
53.011 2
53.014 2
53.016 2
53.018 2
53.020 2
53.023 2
53.025 2
53.027 2
53.029 2
53.032 2
53.034 2
53.036 2
53.038 2
53.041 2
53.043 1
53.045 1
53.048 1
53.050 1
53.052 1
53.054 1
53.057 1
53.059 1
53.061 1
53.063 1
53.066 1
53.068 1
53.070 1
53.072 1
53.075 1
53.077 1
53.079 1
53.081 1
53.084 1
53.086 1
53.088 1
53.090 1
53.093 1
53.095 2
53.097 2
53.100 2
53.102 2
53.104 2
53.106 2
53.109 2
53.111 2
53.113 3
53.115 3
53.118 3
53.120 3
53.122 3
53.124 3
53.127 3
53.129 3
53.131 3
53.133 3
53.136 3
53.138 2
53.140 2
53.142 2
53.145 2
53.147 2
53.149 2
53.152 2
53.154 2
53.156 2
53.158 1
53.161 1
53.163 1
53.165 1
53.167 1
53.170 1
53.172 1
53.174 2
53.176 2
53.179 2
53.181 2
53.183 2
53.185 2
53.188 2
53.190 2
53.192 2
53.195 2
53.197 2
53.199 2
53.201 2
53.204 2
53.206 3
53.208 3
53.210 3
53.213 3
53.215 3
53.217 3
53.219 3
53.222 3
53.224 2
53.226 2
53.228 2
53.231 2
53.233 2
53.235 2
53.237 2
53.240 2
53.242 2
53.244 2
53.247 2
53.249 2
53.251 1
53.253 1
53.256 1
53.258 1
53.260 1
53.262 1
53.265 1
53.267 1
53.269 1
53.271 1
53.274 1
53.276 1
53.278 1
53.280 1
53.283 1
53.285 1
53.287 1
53.290 1
53.292 0
53.294 0
53.296 1
53.299 1
53.301 1
53.303 1
53.305 1
53.308 1
53.310 1
53.312 1
53.314 0
53.317 0
53.319 0
53.321 0
53.323 1
53.326 1
53.328 1
53.330 1
53.333 1
53.335 1
53.337 1
53.339 1
53.342 1
53.344 1
53.346 1
53.348 1
53.351 1
53.353 1
53.355 1
53.357 2
53.360 2
53.362 2
53.364 2
53.367 2
53.369 2
53.371 2
53.373 2
53.376 2
53.378 2
53.380 2
53.382 2
53.385 2
53.387 2
53.389 2
53.391 2
53.394 2
53.396 2
53.398 3
53.400 3
53.403 3
53.405 3
53.407 3
53.410 3
53.412 3
53.414 3
53.416 3
53.419 3
53.421 3
53.423 3
53.425 3
53.428 3
53.430 3
53.432 3
53.434 3
53.437 3
53.439 2
53.441 2
53.443 2
53.446 2
53.448 2
53.450 2
53.453 2
53.455 2
53.457 2
53.459 2
53.462 2
53.464 2
53.466 2
53.468 2
53.471 2
53.473 2
53.475 2
53.477 2
53.480 2
53.482 2
53.484 2
53.487 2
53.489 2
53.491 2
53.493 3
53.496 3
53.498 3
53.500 3
53.502 3
53.505 3
53.507 3
53.509 3
53.511 3
53.514 2
53.516 2
53.518 2
53.521 2
53.523 2
53.525 2
53.527 2
53.530 2
53.532 2
53.534 2
53.536 2
53.539 2
53.541 2
53.543 2
53.545 2
53.548 2
53.550 2
53.552 2
53.555 2
53.557 2
53.559 2
53.561 2
53.564 2
53.566 2
53.568 2
53.570 3
53.573 3
53.575 3
53.577 3
53.579 3
53.582 3
53.584 4
53.586 4
53.588 4
53.591 4
53.593 4
53.595 4
53.598 4
53.600 4
53.602 4
53.604 4
53.607 4
53.609 4
53.611 4
53.613 4
53.616 3
53.618 3
53.620 3
53.622 3
53.625 3
53.627 3
53.629 3
53.632 3
53.634 3
53.636 3
53.638 3
53.641 3
53.643 3
53.645 3
53.647 2
53.650 2
53.652 2
53.654 2
53.656 2
53.659 2
53.661 2
53.663 2
53.666 2
53.668 2
53.670 2
53.672 2
53.675 2
53.677 2
53.679 1
53.681 1
53.684 1
53.686 1
53.688 1
53.690 1
53.693 1
53.695 1
53.697 1
53.700 1
53.702 1
53.704 1
53.706 1
53.709 1
53.711 1
53.713 2
53.715 2
53.718 2
53.720 2
53.722 3
53.725 3
53.727 3
53.729 3
53.731 3
53.734 4
53.736 4
53.738 4
53.740 4
53.743 4
53.745 4
53.747 4
53.749 4
53.752 4
53.754 4
53.756 4
53.759 4
53.761 4
53.763 4
53.765 4
53.768 4
53.770 4
53.772 4
53.774 4
53.777 4
53.779 3
53.781 3
53.783 3
53.786 3
53.788 2
53.790 2
53.793 2
53.795 1
53.797 1
53.799 1
53.802 1
53.804 1
53.806 1
53.808 0
53.811 0
53.813 0
53.815 0
53.818 -0
53.820 -0
53.822 -0
53.824 -0
53.827 -1
53.829 -1
53.831 -1
53.833 -1
53.836 -1
53.838 -1
53.840 -1
53.842 -1
53.845 -1
53.847 -1
53.849 -1
53.852 -1
53.854 -1
53.856 -1
53.858 -1
53.861 -1
53.863 -1
53.865 -0
53.867 -0
53.870 -0
53.872 0
53.874 0
53.876 1
53.879 1
53.881 1
53.883 1
53.886 1
53.888 1
53.890 2
53.892 2
53.895 2
53.897 2
53.899 2
53.901 3
53.904 3
53.906 3
53.908 3
53.911 3
53.913 3
53.915 3
53.917 3
53.920 3
53.922 3
53.924 3
53.926 3
53.929 3
53.931 3
53.933 3
53.935 3
53.938 3
53.940 3
53.942 3
53.945 3
53.947 3
53.949 3
53.951 3
53.954 3
53.956 3
53.958 3
53.960 3
53.963 3
53.965 3
53.967 3
53.970 3
53.972 3
53.974 3
53.976 3
53.979 3
53.981 3
53.983 3
53.985 3
53.988 3
53.990 3
53.992 2
53.995 2
53.997 2
53.999 2
54.001 2
54.004 2
54.006 2
54.008 2
54.010 2
54.013 1
54.015 1
54.017 1
54.019 1
54.022 1
54.024 1
54.026 1
54.029 1
54.031 1
54.033 1
54.035 1
54.038 1
54.040 1
54.042 1
54.044 1
54.047 1
54.049 1
54.051 1
54.054 1
54.056 1
54.058 2
54.060 2
54.063 2
54.065 2
54.067 2
54.069 2
54.072 2
54.074 2
54.076 2
54.079 2
54.081 2
54.083 2
54.085 2
54.088 2
54.090 2
54.092 2
54.094 2
54.097 2
54.099 2
54.101 3
54.104 3
54.106 3
54.108 3
54.110 3
54.113 3
54.115 3
54.117 3
54.119 4
54.122 4
54.124 4
54.126 4
54.129 4
54.131 4
54.133 4
54.135 4
54.138 5
54.140 5
54.142 5
54.144 5
54.147 5
54.149 5
54.151 5
54.153 5
54.156 4
54.158 4
54.160 4
54.163 4
54.165 4
54.167 4
54.169 3
54.172 3
54.174 3
54.176 3
54.178 2
54.181 2
54.183 2
54.185 1
54.188 1
54.190 1
54.192 0
54.194 0
54.197 0
54.199 -0
54.201 -0
54.203 -0
54.206 -0
54.208 -0
54.210 -0
54.213 -0
54.215 -0
54.217 -0
54.219 0
54.222 0
54.224 0
54.226 1
54.228 1
54.231 1
54.233 1
54.235 2
54.238 2
54.240 2
54.242 2
54.244 2
54.247 3
54.249 3
54.251 3
54.253 3
54.256 3
54.258 3
54.260 3
54.263 3
54.265 3
54.267 3
54.269 3
54.272 3
54.274 3
54.276 3
54.278 3
54.281 3
54.283 3
54.285 3
54.288 2
54.290 2
54.292 2
54.294 2
54.297 2
54.299 1
54.301 1
54.303 1
54.306 1
54.308 1
54.310 1
54.313 1
54.315 1
54.317 1
54.319 1
54.322 1
54.324 1
54.326 1
54.329 1
54.331 1
54.333 1
54.335 1
54.338 1
54.340 1
54.342 1
54.344 1
54.347 1
54.349 1
54.351 1
54.354 1
54.356 1
54.358 1
54.360 1
54.363 1
54.365 1
54.367 1
54.369 1
54.372 1
54.374 1
54.376 1
54.379 1
54.381 1
54.383 1
54.385 1
54.388 1
54.390 1
54.392 1
54.394 1
54.397 1
54.399 1
54.401 2
54.404 2
54.406 2
54.408 2
54.410 2
54.413 2
54.415 3
54.417 3
54.419 3
54.422 3
54.424 3
54.426 3
54.429 3
54.431 3
54.433 3
54.435 2
54.438 2
54.440 2
54.442 2
54.444 2
54.447 2
54.449 2
54.451 1
54.454 1
54.456 1
54.458 1
54.460 1
54.463 1
54.465 0
54.467 0
54.470 -0
54.472 -0
54.474 -1
54.476 -1
54.479 -1
54.481 -1
54.483 -1
54.485 -1
54.488 -1
54.490 -1
54.492 -1
54.495 -1
54.497 -1
54.499 -1
54.501 -1
54.504 -1
54.506 -0
54.508 -0
54.510 -0
54.513 0
54.515 0
54.517 1
54.520 1
54.522 1
54.524 1
54.526 2
54.529 2
54.531 2
54.533 2
54.536 3
54.538 3
54.540 3
54.542 3
54.545 4
54.547 4
54.549 4
54.551 4
54.554 4
54.556 4
54.558 4
54.561 4
54.563 4
54.565 4
54.567 4
54.570 4
54.572 3
54.574 3
54.576 3
54.579 3
54.581 3
54.583 2
54.586 2
54.588 2
54.590 2
54.592 2
54.595 2
54.597 1
54.599 1
54.602 1
54.604 1
54.606 1
54.608 1
54.611 1
54.613 1
54.615 1
54.617 1
54.620 1
54.622 1
54.624 1
54.627 1
54.629 2
54.631 2
54.633 2
54.636 2
54.638 2
54.640 3
54.642 3
54.645 3
54.647 3
54.649 3
54.652 3
54.654 3
54.656 3
54.658 4
54.661 4
54.663 4
54.665 4
54.668 4
54.670 4
54.672 4
54.674 3
54.677 3
54.679 3
54.681 3
54.683 3
54.686 3
54.688 3
54.690 3
54.693 3
54.695 3
54.697 3
54.699 3
54.702 3
54.704 3
54.706 3
54.709 3
54.711 3
54.713 3
54.715 3
54.718 3
54.720 3
54.722 3
54.724 3
54.727 3
54.729 3
54.731 4
54.734 4
54.736 4
54.738 4
54.740 4
54.743 4
54.745 4
54.747 4
54.750 4
54.752 4
54.754 4
54.756 3
54.759 3
54.761 3
54.763 3
54.765 3
54.768 3
54.770 3
54.772 2
54.775 2
54.777 2
54.779 2
54.781 2
54.784 2
54.786 1
54.788 1
54.791 1
54.793 1
54.795 1
54.797 1
54.800 0
54.802 0
54.804 0
54.806 0
54.809 -0
54.811 -0
54.813 -0
54.816 -1
54.818 -1
54.820 -1
54.822 -1
54.825 -1
54.827 -1
54.829 -2
54.832 -2
54.834 -2
54.836 -2
54.838 -2
54.841 -2
54.843 -2
54.845 -2
54.847 -2
54.850 -2
54.852 -2
54.854 -2
54.857 -2
54.859 -2
54.861 -2
54.863 -2
54.866 -1
54.868 -1
54.870 -1
54.873 -1
54.875 -1
54.877 -1
54.879 -0
54.882 -0
54.884 0
54.886 0
54.889 1
54.891 1
54.893 1
54.895 1
54.898 1
54.900 1
54.902 2
54.904 2
54.907 2
54.909 2
54.911 2
54.914 2
54.916 2
54.918 3
54.920 3
54.923 3
54.925 3
54.927 3
54.930 3
54.932 3
54.934 3
54.936 3
54.939 3
54.941 3
54.943 3
54.946 3
54.948 3
54.950 3
54.952 3
54.955 3
54.957 3
54.959 3
54.961 3
54.964 3
54.966 3
54.968 3
54.971 3
54.973 3
54.975 3
54.977 3
54.980 3
54.982 2
54.984 2
54.987 2
54.989 2
54.991 2
54.993 2
54.996 2
54.998 2
55.000 1
55.003 1
55.005 1
55.007 1
55.009 1
55.012 1
55.014 1
55.016 1
55.018 1
55.021 1
55.023 1
55.025 1
55.028 1
55.030 1
55.032 1
55.034 1
55.037 1
55.039 1
55.041 1
55.044 1
55.046 1
55.048 1
55.050 1
55.053 1
55.055 1
55.057 1
55.060 1
55.062 1
55.064 1
55.066 1
55.069 1
55.071 1
55.073 1
55.075 1
55.078 2
55.080 2
55.082 2
55.085 2
55.087 2
55.089 2
55.091 2
55.094 2
55.096 2
55.098 2
55.101 2
55.103 2
55.105 2
55.107 2
55.110 2
55.112 2
55.114 2
55.117 2
55.119 2
55.121 2
55.123 2
55.126 2
55.128 2
55.130 2
55.133 2
55.135 2
55.137 2
55.139 2
55.142 2
55.144 2
55.146 2
55.148 1
55.151 1
55.153 1
55.155 1
55.158 1
55.160 1
55.162 1
55.164 1
55.167 1
55.169 1
55.171 1
55.174 1
55.176 1
55.178 1
55.180 1
55.183 1
55.185 1
55.187 1
55.190 2
55.192 2
55.194 2
55.196 2
55.199 2
55.201 2
55.203 2
55.206 2
55.208 2
55.210 2
55.212 2
55.215 2
55.217 2
55.219 2
55.222 2
55.224 2
55.226 1
55.228 1
55.231 1
55.233 1
55.235 1
55.238 1
55.240 1
55.242 1
55.244 1
55.247 0
55.249 0
55.251 0
55.253 0
55.256 -0
55.258 -0
55.260 -0
55.263 -0
55.265 -0
55.267 -0
55.269 -0
55.272 -0
55.274 -0
55.276 -0
55.279 -0
55.281 -0
55.283 -0
55.285 -0
55.288 -0
55.290 -0
55.292 -0
55.295 0
55.297 0
55.299 0
55.301 0
55.304 0
55.306 0
55.308 0
55.311 0
55.313 0
55.315 0
55.317 0
55.320 0
55.322 0
55.324 0
55.327 0
55.329 0
55.331 0
55.333 0
55.336 0
55.338 0
55.340 0
55.343 0
55.345 0
55.347 0
55.349 0
55.352 0
55.354 0
55.356 0
55.359 0
55.361 0
55.363 0
55.365 -0
55.368 -0
55.370 -0
55.372 -0
55.375 -0
55.377 -0
55.379 -0
55.381 -0
55.384 -0
55.386 -0
55.388 -0
55.391 -0
55.393 -0
55.395 -0
55.397 -0
55.400 -0
55.402 -0
55.404 0
55.406 0
55.409 0
55.411 0
55.413 0
55.416 0
55.418 1
55.420 1
55.422 1
55.425 1
55.427 1
55.429 1
55.432 1
55.434 1
55.436 1
55.438 1
55.441 1
55.443 1
55.445 1
55.448 1
55.450 1
55.452 1
55.454 1
55.457 1
55.459 1
55.461 1
55.464 1
55.466 1
55.468 1
55.470 1
55.473 1
55.475 1
55.477 0
55.480 0
55.482 0
55.484 0
55.486 0
55.489 0
55.491 -0
55.493 -0
55.496 -0
55.498 -0
55.500 -0
55.502 -1
55.505 -1
55.507 -1
55.509 -1
55.512 -1
55.514 -1
55.516 -1
55.518 -1
55.521 -1
55.523 -1
55.525 -1
55.528 -1
55.530 -1
55.532 -1
55.534 -1
55.537 -0
55.539 -0
55.541 -0
55.544 0
55.546 0
55.548 1
55.550 1
55.553 1
55.555 1
55.557 1
55.560 1
55.562 2
55.564 2
55.566 2
55.569 2
55.571 2
55.573 2
55.576 2
55.578 2
55.580 2
55.582 2
55.585 2
55.587 2
55.589 2
55.592 2
55.594 2
55.596 2
55.598 2
55.601 2
55.603 2
55.605 2
55.608 2
55.610 1
55.612 1
55.614 1
55.617 1
55.619 1
55.621 1
55.624 1
55.626 1
55.628 1
55.630 1
55.633 1
55.635 1
55.637 1
55.640 1
55.642 1
55.644 1
55.646 0
55.649 1
55.651 1
55.653 1
55.656 1
55.658 1
55.660 1
55.662 1
55.665 1
55.667 1
55.669 1
55.672 1
55.674 1
55.676 1
55.678 1
55.681 1
55.683 1
55.685 1
55.688 1
55.690 1
55.692 1
55.695 1
55.697 1
55.699 1
55.701 1
55.704 1
55.706 1
55.708 1
55.711 1
55.713 1
55.715 1
55.717 1
55.720 1
55.722 1
55.724 1
55.727 1
55.729 1
55.731 1
55.733 1
55.736 1
55.738 1
55.740 1
55.743 1
55.745 1
55.747 1
55.749 1
55.752 2
55.754 2
55.756 2
55.759 2
55.761 2
55.763 2
55.765 2
55.768 2
55.770 3
55.772 3
55.775 3
55.777 3
55.779 3
55.781 3
55.784 3
55.786 3
55.788 3
55.791 3
55.793 3
55.795 3
55.797 2
55.800 2
55.802 2
55.804 2
55.807 2
55.809 2
55.811 2
55.813 1
55.816 1
55.818 1
55.820 1
55.823 1
55.825 1
55.827 0
55.829 0
55.832 -0
55.834 -0
55.836 -0
55.839 -1
55.841 -1
55.843 -1
55.846 -1
55.848 -1
55.850 -1
55.852 -1
55.855 -1
55.857 -1
55.859 -1
55.862 -0
55.864 -0
55.866 -0
55.868 -0
55.871 -0
55.873 0
55.875 0
55.878 0
55.880 1
55.882 1
55.884 1
55.887 1
55.889 1
55.891 1
55.894 1
55.896 1
55.898 1
55.900 1
55.903 1
55.905 1
55.907 1
55.910 1
55.912 1
55.914 1
55.916 1
55.919 1
55.921 1
55.923 1
55.926 1
55.928 1
55.930 1
55.933 1
55.935 1
55.937 1
55.939 1
55.942 1
55.944 1
55.946 1
55.949 1
55.951 1
55.953 1
55.955 1
55.958 1
55.960 1
55.962 1
55.965 1
55.967 1
55.969 1
55.971 1
55.974 1
55.976 1
55.978 2
55.981 2
55.983 2
55.985 2
55.987 2
55.990 2
55.992 2
55.994 2
55.997 2
55.999 3
56.001 3
56.003 3
56.006 3
56.008 3
56.010 3
56.013 4
56.015 4
56.017 4
56.020 4
56.022 4
56.024 5
56.026 5
56.029 5
56.031 5
56.033 5
56.036 5
56.038 5
56.040 6
56.042 6
56.045 6
56.047 6
56.049 6
56.052 6
56.054 6
56.056 6
56.058 6
56.061 6
56.063 6
56.065 6
56.068 6
56.070 6
56.072 6
56.075 6
56.077 6
56.079 6
56.081 5
56.084 5
56.086 5
56.088 5
56.091 5
56.093 5
56.095 5
56.097 4
56.100 4
56.102 4
56.104 4
56.107 4
56.109 4
56.111 4
56.113 3
56.116 3
56.118 3
56.120 3
56.123 3
56.125 3
56.127 2
56.130 2
56.132 2
56.134 2
56.136 2
56.139 1
56.141 1
56.143 1
56.146 1
56.148 0
56.150 0
56.152 -0
56.155 -0
56.157 -0
56.159 -1
56.162 -1
56.164 -1
56.166 -1
56.168 -1
56.171 -1
56.173 -1
56.175 -1
56.178 -1
56.180 -1
56.182 -1
56.185 -1
56.187 -1
56.189 -1
56.191 -1
56.194 -1
56.196 -1
56.198 -1
56.201 -0
56.203 -0
56.205 0
56.207 0
56.210 1
56.212 1
56.214 1
56.217 1
56.219 1
56.221 2
56.223 2
56.226 2
56.228 2
56.230 2
56.233 2
56.235 2
56.237 2
56.240 2
56.242 2
56.244 2
56.246 2
56.249 2
56.251 2
56.253 2
56.256 2
56.258 2
56.260 2
56.262 2
56.265 1
56.267 1
56.269 1
56.272 1
56.274 1
56.276 1
56.279 1
56.281 1
56.283 1
56.285 1
56.288 1
56.290 1
56.292 1
56.295 1
56.297 1
56.299 2
56.301 2
56.304 2
56.306 2
56.308 2
56.311 3
56.313 3
56.315 3
56.317 3
56.320 3
56.322 3
56.324 3
56.327 4
56.329 4
56.331 4
56.334 4
56.336 4
56.338 4
56.340 4
56.343 4
56.345 4
56.347 4
56.350 3
56.352 3
56.354 3
56.356 3
56.359 3
56.361 3
56.363 3
56.366 3
56.368 2
56.370 2
56.373 2
56.375 2
56.377 2
56.379 2
56.382 1
56.384 1
56.386 1
56.389 1
56.391 1
56.393 1
56.395 1
56.398 1
56.400 1
56.402 1
56.405 1
56.407 0
56.409 0
56.412 0
56.414 0
56.416 0
56.418 0
56.421 0
56.423 0
56.425 0
56.428 0
56.430 0
56.432 0
56.434 0
56.437 0
56.439 0
56.441 0
56.444 0
56.446 0
56.448 0
56.451 0
56.453 0
56.455 0
56.457 0
56.460 0
56.462 0
56.464 0
56.467 0
56.469 1
56.471 1
56.473 1
56.476 1
56.478 1
56.480 1
56.483 1
56.485 1
56.487 1
56.490 1
56.492 1
56.494 1
56.496 1
56.499 1
56.501 1
56.503 1
56.506 1
56.508 1
56.510 1
56.513 0
56.515 0
56.517 0
56.519 0
56.522 0
56.524 0
56.526 -0
56.529 -0
56.531 -0
56.533 -0
56.535 -0
56.538 -0
56.540 -0
56.542 -0
56.545 -0
56.547 -0
56.549 -0
56.552 -0
56.554 -0
56.556 -0
56.558 -0
56.561 -0
56.563 0
56.565 0
56.568 0
56.570 0
56.572 1
56.574 1
56.577 1
56.579 1
56.581 1
56.584 1
56.586 1
56.588 1
56.591 1
56.593 1
56.595 1
56.597 1
56.600 1
56.602 1
56.604 1
56.607 0
56.609 0
56.611 0
56.614 0
56.616 0
56.618 0
56.620 0
56.623 0
56.625 0
56.627 0
56.630 0
56.632 0
56.634 0
56.636 0
56.639 0
56.641 1
56.643 1
56.646 1
56.648 1
56.650 1
56.653 1
56.655 2
56.657 2
56.659 2
56.662 2
56.664 2
56.666 2
56.669 2
56.671 2
56.673 2
56.676 2
56.678 2
56.680 2
56.682 2
56.685 2
56.687 2
56.689 2
56.692 2
56.694 2
56.696 2
56.699 2
56.701 2
56.703 2
56.705 2
56.708 2
56.710 2
56.712 2
56.715 2
56.717 1
56.719 1
56.721 1
56.724 1
56.726 1
56.728 1
56.731 1
56.733 1
56.735 1
56.738 1
56.740 1
56.742 1
56.744 1
56.747 1
56.749 1
56.751 1
56.754 1
56.756 0
56.758 0
56.761 0
56.763 0
56.765 0
56.767 0
56.770 0
56.772 -0
56.774 -0
56.777 -0
56.779 -0
56.781 -0
56.784 0
56.786 0
56.788 0
56.790 0
56.793 0
56.795 0
56.797 0
56.800 1
56.802 1
56.804 1
56.807 1
56.809 1
56.811 1
56.813 1
56.816 1
56.818 1
56.820 1
56.823 1
56.825 1
56.827 1
56.829 1
56.832 1
56.834 1
56.836 1
56.839 1
56.841 1
56.843 1
56.846 1
56.848 1
56.850 1
56.852 1
56.855 1
56.857 1
56.859 1
56.862 0
56.864 0
56.866 0
56.869 0
56.871 0
56.873 -0
56.875 -0
56.878 -0
56.880 -0
56.882 -0
56.885 -0
56.887 -0
56.889 -0
56.892 0
56.894 0
56.896 0
56.898 0
56.901 0
56.903 1
56.905 1
56.908 1
56.910 1
56.912 1
56.915 1
56.917 1
56.919 1
56.921 1
56.924 1
56.926 1
56.928 1
56.931 1
56.933 1
56.935 1
56.938 1
56.940 1
56.942 0
56.944 0
56.947 0
56.949 -0
56.951 -0
56.954 -0
56.956 -0
56.958 -1
56.961 -1
56.963 -1
56.965 -1
56.967 -1
56.970 -1
56.972 -1
56.974 -1
56.977 -1
56.979 -1
56.981 -1
56.984 -0
56.986 -0
56.988 -0
56.990 -0
56.993 0
56.995 0
56.997 0
57.000 1
57.002 1
57.004 1
57.007 1
57.009 1
57.011 1
57.013 1
57.016 1
57.018 2
57.020 2
57.023 2
57.025 2
57.027 2
57.030 2
57.032 2
57.034 2
57.036 2
57.039 2
57.041 2
57.043 2
57.046 2
57.048 2
57.050 2
57.053 2
57.055 2
57.057 2
57.059 2
57.062 2
57.064 2
57.066 3
57.069 3
57.071 3
57.073 3
57.076 3
57.078 3
57.080 3
57.082 4
57.085 4
57.087 4
57.089 4
57.092 4
57.094 4
57.096 4
57.099 3
57.101 3
57.103 3
57.105 3
57.108 3
57.110 3
57.112 2
57.115 2
57.117 2
57.119 2
57.122 1
57.124 1
57.126 1
57.128 0
57.131 0
57.133 0
57.135 -0
57.138 -0
57.140 -0
57.142 -0
57.145 -1
57.147 -0
57.149 -0
57.152 -0
57.154 -0
57.156 -0
57.158 -0
57.161 -0
57.163 -0
57.165 0
57.168 0
57.170 0
57.172 0
57.175 0
57.177 1
57.179 1
57.181 1
57.184 1
57.186 1
57.188 1
57.191 1
57.193 1
57.195 1
57.198 1
57.200 1
57.202 1
57.204 1
57.207 1
57.209 1
57.211 1
57.214 1
57.216 0
57.218 0
57.221 0
57.223 0
57.225 0
57.227 0
57.230 0
57.232 0
57.234 0
57.237 0
57.239 0
57.241 1
57.244 1
57.246 1
57.248 1
57.251 1
57.253 1
57.255 1
57.257 1
57.260 1
57.262 2
57.264 2
57.267 2
57.269 2
57.271 2
57.274 2
57.276 2
57.278 2
57.280 2
57.283 3
57.285 3
57.287 3
57.290 3
57.292 3
57.294 3
57.297 3
57.299 3
57.301 3
57.303 3
57.306 3
57.308 4
57.310 4
57.313 4
57.315 4
57.317 4
57.320 4
57.322 4
57.324 4
57.327 4
57.329 4
57.331 4
57.333 3
57.336 3
57.338 3
57.340 3
57.343 3
57.345 3
57.347 3
57.350 3
57.352 3
57.354 3
57.356 3
57.359 3
57.361 2
57.363 2
57.366 2
57.368 2
57.370 2
57.373 2
57.375 2
57.377 1
57.379 1
57.382 1
57.384 1
57.386 1
57.389 1
57.391 1
57.393 1
57.396 1
57.398 1
57.400 1
57.403 1
57.405 1
57.407 1
57.409 2
57.412 2
57.414 2
57.416 2
57.419 2
57.421 2
57.423 3
57.426 3
57.428 3
57.430 3
57.432 3
57.435 3
57.437 4
57.439 4
57.442 4
57.444 4
57.446 4
57.449 4
57.451 5
57.453 5
57.456 5
57.458 5
57.460 5
57.462 5
57.465 4
57.467 4
57.469 4
57.472 4
57.474 4
57.476 4
57.479 4
57.481 4
57.483 3
57.485 3
57.488 3
57.490 3
57.492 3
57.495 3
57.497 3
57.499 2
57.502 2
57.504 2
57.506 2
57.509 2
57.511 2
57.513 2
57.515 2
57.518 2
57.520 2
57.522 2
57.525 2
57.527 2
57.529 2
57.532 2
57.534 2
57.536 2
57.539 2
57.541 2
57.543 2
57.545 3
57.548 3
57.550 3
57.552 3
57.555 3
57.557 3
57.559 3
57.562 3
57.564 3
57.566 3
57.568 3
57.571 3
57.573 3
57.575 3
57.578 3
57.580 3
57.582 3
57.585 3
57.587 2
57.589 2
57.592 2
57.594 2
57.596 2
57.598 2
57.601 2
57.603 2
57.605 1
57.608 1
57.610 1
57.612 1
57.615 1
57.617 1
57.619 1
57.622 1
57.624 1
57.626 1
57.628 1
57.631 1
57.633 1
57.635 1
57.638 1
57.640 1
57.642 1
57.645 1
57.647 1
57.649 1
57.652 1
57.654 1
57.656 1
57.658 1
57.661 2
57.663 2
57.665 2
57.668 2
57.670 2
57.672 2
57.675 2
57.677 2
57.679 2
57.682 2
57.684 2
57.686 2
57.688 2
57.691 2
57.693 2
57.695 2
57.698 2
57.700 2
57.702 2
57.705 2
57.707 2
57.709 2
57.711 2
57.714 2
57.716 2
57.718 2
57.721 2
57.723 2
57.725 1
57.728 1
57.730 1
57.732 1
57.735 1
57.737 1
57.739 1
57.741 1
57.744 1
57.746 1
57.748 1
57.751 1
57.753 1
57.755 1
57.758 1
57.760 1
57.762 1
57.765 1
57.767 1
57.769 1
57.771 1
57.774 1
57.776 1
57.778 1
57.781 1
57.783 1
57.785 1
57.788 1
57.790 1
57.792 1
57.795 1
57.797 1
57.799 1
57.801 1
57.804 1
57.806 2
57.808 2
57.811 2
57.813 2
57.815 2
57.818 2
57.820 3
57.822 3
57.825 3
57.827 3
57.829 3
57.832 3
57.834 3
57.836 3
57.838 3
57.841 3
57.843 3
57.845 3
57.848 3
57.850 3
57.852 3
57.855 3
57.857 2
57.859 2
57.862 2
57.864 2
57.866 2
57.868 1
57.871 1
57.873 1
57.875 1
57.878 0
57.880 0
57.882 0
57.885 -0
57.887 -0
57.889 -0
57.892 -0
57.894 -0
57.896 -0
57.898 -0
57.901 -0
57.903 -0
57.905 -0
57.908 -0
57.910 -0
57.912 0
57.915 0
57.917 0
57.919 0
57.922 0
57.924 0
57.926 0
57.928 0
57.931 0
57.933 0
57.935 0
57.938 0
57.940 0
57.942 0
57.945 0
57.947 0
57.949 0
57.952 0
57.954 0
57.956 0
57.958 -0
57.961 -0
57.963 -0
57.965 -0
57.968 -0
57.970 -0
57.972 -0
57.975 0
57.977 0
57.979 0
57.982 1
57.984 1
57.986 1
57.989 1
57.991 2
57.993 2
57.995 2
57.998 2
58.000 3
58.002 3
58.005 3
58.007 3
58.009 4
58.012 4
58.014 4
58.016 4
58.019 5
58.021 5
58.023 5
58.025 5
58.028 5
58.030 5
58.032 5
58.035 5
58.037 5
58.039 5
58.042 5
58.044 5
58.046 4
58.049 4
58.051 4
58.053 4
58.056 4
58.058 4
58.060 3
58.062 3
58.065 3
58.067 3
58.069 3
58.072 3
58.074 2
58.076 2
58.079 2
58.081 2
58.083 2
58.086 2
58.088 2
58.090 2
58.092 2
58.095 2
58.097 2
58.099 2
58.102 2
58.104 2
58.106 2
58.109 2
58.111 2
58.113 2
58.116 2
58.118 2
58.120 2
58.123 2
58.125 2
58.127 2
58.129 2
58.132 2
58.134 2
58.136 2
58.139 2
58.141 2
58.143 2
58.146 1
58.148 1
58.150 1
58.153 1
58.155 1
58.157 1
58.160 1
58.162 1
58.164 0
58.166 0
58.169 0
58.171 0
58.173 0
58.176 0
58.178 0
58.180 0
58.183 0
58.185 0
58.187 0
58.190 0
58.192 0
58.194 0
58.197 0
58.199 0
58.201 0
58.203 0
58.206 0
58.208 1
58.210 1
58.213 1
58.215 1
58.217 1
58.220 1
58.222 1
58.224 1
58.227 2
58.229 2
58.231 2
58.234 2
58.236 2
58.238 2
58.240 2
58.243 3
58.245 3
58.247 3
58.250 3
58.252 3
58.254 3
58.257 3
58.259 3
58.261 3
58.264 3
58.266 3
58.268 3
58.271 3
58.273 3
58.275 3
58.277 3
58.280 2
58.282 2
58.284 2
58.287 2
58.289 2
58.291 2
58.294 2
58.296 2
58.298 2
58.301 1
58.303 1
58.305 1
58.308 1
58.310 1
58.312 1
58.314 1
58.317 1
58.319 1
58.321 1
58.324 1
58.326 1
58.328 1
58.331 1
58.333 1
58.335 1
58.338 1
58.340 1
58.342 0
58.345 0
58.347 0
58.349 0
58.351 -0
58.354 -0
58.356 -0
58.358 -0
58.361 -0
58.363 -1
58.365 -1
58.368 -1
58.370 -1
58.372 -1
58.375 -1
58.377 -1
58.379 -1
58.382 -2
58.384 -2
58.386 -2
58.388 -2
58.391 -1
58.393 -1
58.395 -1
58.398 -1
58.400 -1
58.402 -1
58.405 -1
58.407 -1
58.409 -1
58.412 -1
58.414 -0
58.416 -0
58.419 -0
58.421 0
58.423 0
58.426 0
58.428 0
58.430 0
58.432 1
58.435 1
58.437 1
58.439 1
58.442 1
58.444 1
58.446 1
58.449 1
58.451 1
58.453 1
58.456 1
58.458 1
58.460 1
58.463 1
58.465 1
58.467 0
58.469 0
58.472 0
58.474 0
58.476 0
58.479 -0
58.481 -0
58.483 -0
58.486 -0
58.488 -0
58.490 -0
58.493 -0
58.495 -0
58.497 -0
58.500 -0
58.502 -0
58.504 -0
58.507 -0
58.509 -0
58.511 -0
58.513 -0
58.516 -0
58.518 0
58.520 0
58.523 0
58.525 0
58.527 0
58.530 0
58.532 0
58.534 0
58.537 0
58.539 0
58.541 1
58.544 1
58.546 1
58.548 1
58.551 1
58.553 1
58.555 1
58.557 1
58.560 1
58.562 1
58.564 1
58.567 1
58.569 1
58.571 1
58.574 1
58.576 1
58.578 1
58.581 1
58.583 1
58.585 1
58.588 1
58.590 1
58.592 1
58.595 1
58.597 1
58.599 1
58.601 1
58.604 1
58.606 1
58.608 1
58.611 1
58.613 1
58.615 1
58.618 2
58.620 2
58.622 2
58.625 2
58.627 2
58.629 2
58.632 2
58.634 2
58.636 2
58.639 2
58.641 2
58.643 2
58.645 2
58.648 2
58.650 2
58.652 2
58.655 2
58.657 2
58.659 2
58.662 2
58.664 2
58.666 1
58.669 1
58.671 1
58.673 1
58.676 1
58.678 1
58.680 1
58.683 1
58.685 1
58.687 1
58.689 1
58.692 1
58.694 1
58.696 1
58.699 1
58.701 1
58.703 1
58.706 1
58.708 1
58.710 1
58.713 1
58.715 1
58.717 1
58.720 1
58.722 1
58.724 1
58.727 1
58.729 1
58.731 1
58.734 1
58.736 1
58.738 1
58.740 1
58.743 1
58.745 1
58.747 1
58.750 1
58.752 1
58.754 1
58.757 1
58.759 1
58.761 2
58.764 2
58.766 2
58.768 2
58.771 1
58.773 1
58.775 1
58.778 1
58.780 1
58.782 1
58.784 1
58.787 1
58.789 1
58.791 1
58.794 1
58.796 1
58.798 1
58.801 1
58.803 1
58.805 1
58.808 1
58.810 1
58.812 1
58.815 1
58.817 1
58.819 1
58.822 1
58.824 1
58.826 0
58.829 0
58.831 0
58.833 0
58.835 0
58.838 0
58.840 0
58.842 0
58.845 0
58.847 0
58.849 0
58.852 1
58.854 1
58.856 1
58.859 1
58.861 1
58.863 1
58.866 1
58.868 1
58.870 2
58.873 2
58.875 2
58.877 2
58.880 2
58.882 2
58.884 3
58.886 3
58.889 3
58.891 3
58.893 3
58.896 4
58.898 4
58.900 4
58.903 4
58.905 4
58.907 4
58.910 4
58.912 4
58.914 4
58.917 4
58.919 4
58.921 4
58.924 4
58.926 4
58.928 4
58.931 3
58.933 3
58.935 3
58.938 3
58.940 3
58.942 2
58.944 2
58.947 2
58.949 2
58.951 1
58.954 1
58.956 1
58.958 0
58.961 -0
58.963 -0
58.965 -1
58.968 -1
58.970 -1
58.972 -1
58.975 -2
58.977 -2
58.979 -2
58.982 -2
58.984 -2
58.986 -2
58.989 -2
58.991 -2
58.993 -2
58.996 -2
58.998 -2
59.000 -2
59.002 -2
59.005 -1
59.007 -1
59.009 -1
59.012 -1
59.014 -0
59.016 0
59.019 0
59.021 1
59.023 1
59.026 1
59.028 2
59.030 2
59.033 2
59.035 3
59.037 3
59.040 3
59.042 3
59.044 4
59.047 4
59.049 4
59.051 4
59.054 4
59.056 4
59.058 4
59.060 4
59.063 4
59.065 4
59.067 4
59.070 3
59.072 3
59.074 3
59.077 3
59.079 3
59.081 3
59.084 3
59.086 3
59.088 2
59.091 2
59.093 2
59.095 2
59.098 2
59.100 2
59.102 2
59.105 1
59.107 1
59.109 1
59.112 1
59.114 1
59.116 1
59.118 1
59.121 1
59.123 1
59.125 1
59.128 1
59.130 1
59.132 1
59.135 0
59.137 0
59.139 0
59.142 0
59.144 0
59.146 -0
59.149 -0
59.151 -0
59.153 0
59.156 0
59.158 0
59.160 0
59.163 0
59.165 1
59.167 1
59.170 1
59.172 1
59.174 1
59.177 1
59.179 1
59.181 1
59.183 1
59.186 1
59.188 1
59.190 1
59.193 1
59.195 2
59.197 2
59.200 2
59.202 2
59.204 2
59.207 2
59.209 2
59.211 2
59.214 2
59.216 2
59.218 2
59.221 1
59.223 1
59.225 1
59.228 1
59.230 1
59.232 1
59.235 1
59.237 1
59.239 1
59.242 1
59.244 1
59.246 1
59.249 1
59.251 1
59.253 2
59.255 2
59.258 2
59.260 2
59.262 2
59.265 2
59.267 2
59.269 2
59.272 2
59.274 2
59.276 2
59.279 2
59.281 2
59.283 2
59.286 2
59.288 1
59.290 1
59.293 1
59.295 1
59.297 1
59.300 1
59.302 1
59.304 1
59.307 1
59.309 1
59.311 1
59.314 1
59.316 1
59.318 1
59.321 1
59.323 1
59.325 1
59.327 2
59.330 2
59.332 2
59.334 2
59.337 2
59.339 2
59.341 2
59.344 3
59.346 3
59.348 3
59.351 3
59.353 3
59.355 3
59.358 3
59.360 3
59.362 3
59.365 3
59.367 3
59.369 3
59.372 3
59.374 2
59.376 2
59.379 2
59.381 2
59.383 2
59.386 2
59.388 2
59.390 2
59.393 2
59.395 2
59.397 2
59.400 2
59.402 2
59.404 2
59.406 2
59.409 2
59.411 2
59.413 2
59.416 2
59.418 2
59.420 2
59.423 2
59.425 3
59.427 3
59.430 3
59.432 3
59.434 3
59.437 3
59.439 3
59.441 3
59.444 3
59.446 3
59.448 3
59.451 3
59.453 3
59.455 3
59.458 3
59.460 3
59.462 3
59.465 3
59.467 2
59.469 2
59.472 2
59.474 2
59.476 2
59.479 2
59.481 2
59.483 2
59.486 2
59.488 2
59.490 2
59.492 2
59.495 2
59.497 2
59.499 3
59.502 3
59.504 3
59.506 3
59.509 3
59.511 3
59.513 3
59.516 3
59.518 3
59.520 3
59.523 3
59.525 3
59.527 3
59.530 3
59.532 3
59.534 3
59.537 3
59.539 3
59.541 3
59.544 3
59.546 2
59.548 2
59.551 2
59.553 2
59.555 2
59.558 2
59.560 2
59.562 2
59.565 2
59.567 2
59.569 2
59.572 2
59.574 2
59.576 2
59.579 2
59.581 2
59.583 2
59.585 3
59.588 3
59.590 3
59.592 3
59.595 3
59.597 3
59.599 3
59.602 3
59.604 3
59.606 3
59.609 3
59.611 3
59.613 3
59.616 3
59.618 3
59.620 3
59.623 3
59.625 3
59.627 3
59.630 3
59.632 3
59.634 3
59.637 3
59.639 2
59.641 2
59.644 2
59.646 2
59.648 2
59.651 2
59.653 2
59.655 2
59.658 3
59.660 3
59.662 3
59.665 3
59.667 3
59.669 3
59.672 4
59.674 4
59.676 4
59.679 4
59.681 5
59.683 5
59.686 5
59.688 5
59.690 5
59.692 5
59.695 5
59.697 5
59.699 6
59.702 6
59.704 6
59.706 6
59.709 6
59.711 6
59.713 6
59.716 6
59.718 6
59.720 5
59.723 5
59.725 5
59.727 5
59.730 5
59.732 4
59.734 4
59.737 4
59.739 4
59.741 3
59.744 3
59.746 3
59.748 3
59.751 2
59.753 2
59.755 2
59.758 2
59.760 2
59.762 1
59.765 1
59.767 1
59.769 1
59.772 1
59.774 1
59.776 1
59.779 1
59.781 1
59.783 1
59.786 1
59.788 1
59.790 1
59.793 1
59.795 1
59.797 1
59.800 1
59.802 2
59.804 2
59.807 2
59.809 2
59.811 2
59.814 2
59.816 2
59.818 2
59.820 2
59.823 2
59.825 2
59.827 2
59.830 2
59.832 2
59.834 2
59.837 2
59.839 1
59.841 1
59.844 1
59.846 1
59.848 1
59.851 1
59.853 1
59.855 1
59.858 0
59.860 0
59.862 0
59.865 0
59.867 -0
59.869 -0
59.872 -0
59.874 -0
59.876 -0
59.879 -1
59.881 -1
59.883 -1
59.886 -1
59.888 -1
59.890 -1
59.893 -1
59.895 -1
59.897 -1
59.900 -1
59.902 -1
59.904 -1
59.907 -1
59.909 -1
59.911 -1
59.914 -1
59.916 -1
59.918 -1
59.921 -1
59.923 -1
59.925 -1
59.928 -1
59.930 -2
59.932 -2
59.935 -2
59.937 -2
59.939 -2
59.942 -2
59.944 -2
59.946 -2
59.949 -2
59.951 -2
59.953 -2
59.956 -2
59.958 -2
59.960 -2
59.963 -2
59.965 -2
59.967 -2
59.970 -2
59.972 -1
59.974 -1
59.977 -1
59.979 -1
59.981 -1
59.983 -1
59.986 -0
59.988 -0
59.990 -0
59.993 0
59.995 0
59.997 1
60.000 1
60.002 1
60.004 1
60.007 1
60.009 1
60.011 2
60.014 2
60.016 2
60.018 2
60.021 2
60.023 2
60.025 2
60.028 2
60.030 2
60.032 2
60.035 2
60.037 2
60.039 2
60.042 2
60.044 2
60.046 2
60.049 2
60.051 2
60.053 2
60.056 2
60.058 2
60.060 2
60.063 2
60.065 2
60.067 2
60.070 2
60.072 2
60.074 2
60.077 2
60.079 2
60.081 2
60.084 2
60.086 2
60.088 2
60.091 2
60.093 2
60.095 2
60.098 3
60.100 3
60.102 3
60.105 3
60.107 3
60.109 3
60.112 3
60.114 3
60.116 3
60.119 3
60.121 3
60.123 3
60.126 3
60.128 3
60.130 3
60.133 3
60.135 3
60.137 3
60.140 2
60.142 2
60.144 2
60.147 2
60.149 2
60.151 2
60.154 2
60.156 1
60.158 1
60.161 1
60.163 1
60.165 1
60.168 1
60.170 1
60.172 1
60.175 1
60.177 0
60.179 0
60.182 0
60.184 0
60.186 0
60.189 1
60.191 1
60.193 1
60.196 1
60.198 1
60.200 1
60.203 1
60.205 1
60.207 1
60.210 1
60.212 1
60.214 1
60.217 1
60.219 1
60.221 1
60.224 1
60.226 1
60.228 1
60.231 1
60.233 1
60.235 1
60.238 1
60.240 1
60.242 1
60.245 1
60.247 1
60.249 1
60.252 1
60.254 1
60.256 2
60.259 2
60.261 2
60.263 2
60.266 2
60.268 2
60.270 2
60.273 2
60.275 2
60.277 2
60.280 3
60.282 3
60.284 3
60.287 3
60.289 3
60.291 3
60.294 3
60.296 4
60.298 4
60.301 4
60.303 4
60.305 4
60.308 4
60.310 4
60.312 4
60.315 4
60.317 4
60.319 3
60.322 3
60.324 3
60.326 3
60.329 3
60.331 3
60.333 2
60.336 2
60.338 2
60.340 2
60.343 2
60.345 1
60.347 1
60.350 1
60.352 1
60.354 1
60.357 1
60.359 1
60.361 0
60.364 0
60.366 0
60.368 0
60.371 0
60.373 1
60.375 1
60.378 1
60.380 1
60.382 1
60.385 1
60.387 1
60.389 1
60.392 2
60.394 2
60.396 2
60.399 2
60.401 2
60.403 2
60.406 2
60.408 2
60.410 3
60.413 3
60.415 3
60.417 3
60.420 2
60.422 2
60.424 2
60.427 2
60.429 2
60.431 2
60.434 2
60.436 2
60.438 1
60.441 1
60.443 1
60.445 1
60.448 1
60.450 0
60.452 0
60.455 0
60.457 0
60.459 0
60.462 -0
60.464 -0
60.466 -0
60.469 -0
60.471 -0
60.473 -0
60.476 -0
60.478 -0
60.480 0
60.483 0
60.485 0
60.487 0
60.490 0
60.492 1
60.494 1
60.497 1
60.499 1
60.501 1
60.504 1
60.506 2
60.508 2
60.511 2
60.513 2
60.515 2
60.518 2
60.520 3
60.522 3
60.525 3
60.527 3
60.529 3
60.532 3
60.534 3
60.536 3
60.539 3
60.541 3
60.543 3
60.546 4
60.548 4
60.550 4
60.553 4
60.555 4
60.557 4
60.560 4
60.562 4
60.564 4
60.567 4
60.569 4
60.571 4
60.574 4
60.576 4
60.578 4
60.581 4
60.583 3
60.585 3
60.588 3
60.590 3
60.592 3
60.595 3
60.597 2
60.599 2
60.602 2
60.604 2
60.606 1
60.609 1
60.611 1
60.613 1
60.616 1
60.618 1
60.620 1
60.623 1
60.625 1
60.627 1
60.630 1
60.632 0
60.634 0
60.637 0
60.639 0
60.641 1
60.644 1
60.646 1
60.648 1
60.651 1
60.653 1
60.655 1
60.658 1
60.660 2
60.662 2
60.665 2
60.667 2
60.669 2
60.672 2
60.674 3
60.676 3
60.679 3
60.681 3
60.683 3
60.686 3
60.688 3
60.690 3
60.693 3
60.695 3
60.697 3
60.700 3
60.702 3
60.704 3
60.707 3
60.709 3
60.711 3
60.714 3
60.716 3
60.718 3
60.721 3
60.723 3
60.725 3
60.728 3
60.730 3
60.732 3
60.735 3
60.737 3
60.739 3
60.742 3
60.744 4
60.746 4
60.749 4
60.751 4
60.753 4
60.756 4
60.758 4
60.760 4
60.763 4
60.765 5
60.767 5
60.770 5
60.772 5
60.775 5
60.777 5
60.779 5
60.782 6
60.784 6
60.786 6
60.789 6
60.791 6
60.793 6
60.796 6
60.798 6
60.800 6
60.803 6
60.805 6
60.807 6
60.810 6
60.812 6
60.814 6
60.817 5
60.819 5
60.821 5
60.824 5
60.826 4
60.828 4
60.831 4
60.833 3
60.835 3
60.838 3
60.840 3
60.842 2
60.845 2
60.847 2
60.849 2
60.852 1
60.854 1
60.856 1
60.859 1
60.861 1
60.863 1
60.866 1
60.868 1
60.870 1
60.873 1
60.875 1
60.877 1
60.880 1
60.882 2
60.884 2
60.887 2
60.889 2
60.891 2
60.894 3
60.896 3
60.898 3
60.901 3
60.903 4
60.905 4
60.908 4
60.910 4
60.912 4
60.915 5
60.917 5
60.919 5
60.922 5
60.924 5
60.926 5
60.929 5
60.931 5
60.933 5
60.936 5
60.938 5
60.941 5
60.943 5
60.945 5
60.948 5
60.950 4
60.952 4
60.955 4
60.957 4
60.959 4
60.962 4
60.964 4
60.966 4
60.969 3
60.971 3
60.973 3
60.976 3
60.978 3
60.980 3
60.983 3
60.985 2
60.987 2
60.990 2
60.992 2
60.994 2
60.997 2
60.999 1
61.001 1
61.004 1
61.006 1
61.008 1
61.011 1
61.013 1
61.015 1
61.018 1
61.020 1
61.022 1
61.025 1
61.027 1
61.029 1
61.032 0
61.034 0
61.036 0
61.039 0
61.041 0
61.043 0
61.046 0
61.048 0
61.050 0
61.053 0
61.055 0
61.057 0
61.060 0
61.062 1
61.064 1
61.067 0
61.069 0
61.072 0
61.074 0
61.076 0
61.079 0
61.081 0
61.083 0
61.086 -0
61.088 -0
61.090 -0
61.093 -0
61.095 -1
61.097 -1
61.100 -1
61.102 -1
61.104 -1
61.107 -1
61.109 -1
61.111 -1
61.114 -0
61.116 -0
61.118 -0
61.121 -0
61.123 -0
61.125 0
61.128 0
61.130 0
61.132 0
61.135 0
61.137 1
61.139 1
61.142 1
61.144 1
61.146 1
61.149 1
61.151 2
61.153 2
61.156 2
61.158 2
61.160 2
61.163 3
61.165 3
61.167 3
61.170 3
61.172 3
61.175 3
61.177 3
61.179 3
61.182 3
61.184 3
61.186 3
61.189 3
61.191 3
61.193 3
61.196 3
61.198 3
61.200 3
61.203 2
61.205 2
61.207 2
61.210 2
61.212 2
61.214 2
61.217 2
61.219 2
61.221 1
61.224 1
61.226 1
61.228 1
61.231 1
61.233 1
61.235 0
61.238 0
61.240 0
61.242 -0
61.245 -0
61.247 -0
61.249 -0
61.252 -0
61.254 -0
61.256 -0
61.259 -0
61.261 -0
61.263 -0
61.266 -0
61.268 -0
61.271 -1
61.273 -1
61.275 -1
61.278 -1
61.280 -1
61.282 -1
61.285 -1
61.287 -1
61.289 -1
61.292 -1
61.294 -1
61.296 -1
61.299 -1
61.301 -1
61.303 -1
61.306 -1
61.308 -1
61.310 -1
61.313 -1
61.315 -1
61.317 -1
61.320 -0
61.322 -0
61.324 -0
61.327 -0
61.329 0
61.331 0
61.334 0
61.336 1
61.338 1
61.341 1
61.343 1
61.345 1
61.348 1
61.350 1
61.352 2
61.355 2
61.357 2
61.360 2
61.362 2
61.364 2
61.367 2
61.369 2
61.371 2
61.374 2
61.376 2
61.378 2
61.381 2
61.383 2
61.385 2
61.388 2
61.390 1
61.392 2
61.395 1
61.397 1
61.399 1
61.402 1
61.404 1
61.406 1
61.409 1
61.411 1
61.413 1
61.416 1
61.418 1
61.420 1
61.423 1
61.425 1
61.427 1
61.430 1
61.432 1
61.435 1
61.437 1
61.439 1
61.442 1
61.444 1
61.446 1
61.449 1
61.451 1
61.453 1
61.456 1
61.458 1
61.460 1
61.463 1
61.465 1
61.467 0
61.470 0
61.472 0
61.474 0
61.477 0
61.479 0
61.481 0
61.484 0
61.486 0
61.488 0
61.491 0
61.493 0
61.495 0
61.498 1
61.500 1
61.502 1
61.505 1
61.507 1
61.510 1
61.512 1
61.514 1
61.517 1
61.519 1
61.521 1
61.524 1
61.526 2
61.528 2
61.531 2
61.533 2
61.535 2
61.538 2
61.540 2
61.542 3
61.545 3
61.547 3
61.549 3
61.552 3
61.554 3
61.556 3
61.559 3
61.561 3
61.563 3
61.566 3
61.568 3
61.570 3
61.573 3
61.575 3
61.578 3
61.580 3
61.582 3
61.585 2
61.587 2
61.589 2
61.592 2
61.594 2
61.596 2
61.599 2
61.601 2
61.603 1
61.606 1
61.608 1
61.610 1
61.613 1
61.615 0
61.617 0
61.620 -0
61.622 -0
61.624 -0
61.627 -0
61.629 -1
61.631 -1
61.634 -1
61.636 -1
61.638 -1
61.641 -1
61.643 -1
61.646 -1
61.648 -1
61.650 -1
61.653 -1
61.655 -1
61.657 -0
61.660 -0
61.662 -0
61.664 -0
61.667 0
61.669 0
61.671 0
61.674 1
61.676 1
61.678 1
61.681 1
61.683 1
61.685 2
61.688 2
61.690 2
61.692 2
61.695 3
61.697 3
61.699 3
61.702 3
61.704 3
61.707 3
61.709 3
61.711 3
61.714 3
61.716 3
61.718 3
61.721 3
61.723 3
61.725 3
61.728 3
61.730 2
61.732 2
61.735 2
61.737 2
61.739 2
61.742 2
61.744 1
61.746 1
61.749 1
61.751 1
61.753 1
61.756 1
61.758 0
61.760 0
61.763 0
61.765 0
61.768 0
61.770 -0
61.772 -0
61.775 -0
61.777 -0
61.779 -0
61.782 -0
61.784 0
61.786 0
61.789 0
61.791 0
61.793 0
61.796 1
61.798 1
61.800 1
61.803 1
61.805 1
61.807 2
61.810 2
61.812 2
61.814 2
61.817 2
61.819 3
61.822 3
61.824 3
61.826 3
61.829 4
61.831 4
61.833 4
61.836 4
61.838 4
61.840 5
61.843 5
61.845 5
61.847 5
61.850 5
61.852 5
61.854 5
61.857 5
61.859 5
61.861 5
61.864 5
61.866 5
61.868 5
61.871 5
61.873 5
61.876 5
61.878 5
61.880 5
61.883 5
61.885 5
61.887 5
61.890 4
61.892 4
61.894 4
61.897 4
61.899 4
61.901 4
61.904 4
61.906 3
61.908 3
61.911 3
61.913 3
61.915 3
61.918 3
61.920 3
61.922 3
61.925 3
61.927 3
61.930 2
61.932 2
61.934 2
61.937 2
61.939 2
61.941 2
61.944 2
61.946 2
61.948 1
61.951 1
61.953 1
61.955 1
61.958 1
61.960 1
61.962 1
61.965 1
61.967 1
61.969 1
61.972 1
61.974 1
61.977 0
61.979 0
61.981 0
61.984 -0
61.986 -0
61.988 -0
61.991 -0
61.993 -0
61.995 -0
61.998 -0
62.000 -1
62.002 -1
62.005 -1
62.007 -1
62.009 -1
62.012 -1
62.014 -1
62.016 -1
62.019 -1
62.021 -1
62.023 -1
62.026 -1
62.028 -1
62.031 -1
62.033 -1
62.035 -0
62.038 -0
62.040 -0
62.042 -0
62.045 -0
62.047 -0
62.049 0
62.052 0
62.054 1
62.056 1
62.059 1
62.061 1
62.063 1
62.066 2
62.068 2
62.070 2
62.073 2
62.075 2
62.078 3
62.080 3
62.082 3
62.085 3
62.087 3
62.089 3
62.092 3
62.094 3
62.096 3
62.099 3
62.101 3
62.103 3
62.106 3
62.108 3
62.110 3
62.113 3
62.115 3
62.117 3
62.120 3
62.122 3
62.125 3
62.127 3
62.129 2
62.132 2
62.134 2
62.136 2
62.139 2
62.141 2
62.143 2
62.146 2
62.148 2
62.150 2
62.153 2
62.155 2
62.157 2
62.160 2
62.162 2
62.164 2
62.167 3
62.169 3
62.172 3
62.174 3
62.176 3
62.179 3
62.181 3
62.183 3
62.186 3
62.188 3
62.190 3
62.193 3
62.195 3
62.197 3
62.200 3
62.202 3
62.204 3
62.207 3
62.209 3
62.212 3
62.214 3
62.216 3
62.219 3
62.221 4
62.223 4
62.226 4
62.228 4
62.230 4
62.233 4
62.235 4
62.237 4
62.240 4
62.242 4
62.244 4
62.247 4
62.249 4
62.251 4
62.254 4
62.256 4
62.259 4
62.261 4
62.263 4
62.266 4
62.268 4
62.270 4
62.273 4
62.275 3
62.277 3
62.280 3
62.282 3
62.284 3
62.287 3
62.289 3
62.291 3
62.294 2
62.296 2
62.299 2
62.301 2
62.303 2
62.306 2
62.308 2
62.310 2
62.313 2
62.315 2
62.317 2
62.320 2
62.322 2
62.324 2
62.327 2
62.329 2
62.331 2
62.334 2
62.336 2
62.339 2
62.341 3
62.343 3
62.346 3
62.348 3
62.350 3
62.353 3
62.355 3
62.357 3
62.360 3
62.362 3
62.364 3
62.367 3
62.369 3
62.371 3
62.374 3
62.376 3
62.378 3
62.381 3
62.383 3
62.386 3
62.388 3
62.390 3
62.393 3
62.395 3
62.397 3
62.400 3
62.402 3
62.404 3
62.407 3
62.409 3
62.411 3
62.414 3
62.416 3
62.418 3
62.421 3
62.423 3
62.426 3
62.428 3
62.430 3
62.433 2
62.435 2
62.437 2
62.440 2
62.442 2
62.444 2
62.447 2
62.449 2
62.451 2
62.454 2
62.456 2
62.459 2
62.461 2
62.463 2
62.466 2
62.468 2
62.470 1
62.473 1
62.475 1
62.477 1
62.480 1
62.482 1
62.484 1
62.487 0
62.489 0
62.491 0
62.494 0
62.496 0
62.499 0
62.501 0
62.503 0
62.506 0
62.508 0
62.510 0
62.513 0
62.515 0
62.517 0
62.520 0
62.522 0
62.524 0
62.527 0
62.529 0
62.531 0
62.534 1
62.536 1
62.539 1
62.541 1
62.543 1
62.546 1
62.548 1
62.550 1
62.553 2
62.555 2
62.557 2
62.560 2
62.562 2
62.564 3
62.567 3
62.569 3
62.572 3
62.574 3
62.576 4
62.579 4
62.581 4
62.583 4
62.586 4
62.588 4
62.590 4
62.593 4
62.595 4
62.597 5
62.600 5
62.602 5
62.604 5
62.607 5
62.609 5
62.612 5
62.614 5
62.616 5
62.619 5
62.621 5
62.623 5
62.626 5
62.628 5
62.630 5
62.633 5
62.635 5
62.637 5
62.640 5
62.642 5
62.645 5
62.647 5
62.649 5
62.652 5
62.654 5
62.656 5
62.659 5
62.661 5
62.663 5
62.666 5
62.668 5
62.670 5
62.673 5
62.675 5
62.677 5
62.680 5
62.682 5
62.685 5
62.687 4
62.689 4
62.692 4
62.694 4
62.696 4
62.699 3
62.701 3
62.703 3
62.706 3
62.708 3
62.710 2
62.713 2
62.715 2
62.718 2
62.720 2
62.722 2
62.725 2
62.727 2
62.729 1
62.732 1
62.734 1
62.736 1
62.739 1
62.741 1
62.743 1
62.746 1
62.748 2
62.751 2
62.753 2
62.755 2
62.758 2
62.760 3
62.762 3
62.765 3
62.767 3
62.769 4
62.772 4
62.774 4
62.776 4
62.779 5
62.781 5
62.784 5
62.786 5
62.788 5
62.791 5
62.793 5
62.795 5
62.798 5
62.800 5
62.802 5
62.805 5
62.807 5
62.809 5
62.812 5
62.814 5
62.817 5
62.819 4
62.821 4
62.824 4
62.826 4
62.828 4
62.831 4
62.833 3
62.835 3
62.838 3
62.840 3
62.842 3
62.845 2
62.847 2
62.850 2
62.852 2
62.854 2
62.857 2
62.859 2
62.861 2
62.864 2
62.866 2
62.868 2
62.871 2
62.873 2
62.875 2
62.878 2
62.880 2
62.883 2
62.885 2
62.887 2
62.890 2
62.892 2
62.894 1
62.897 1
62.899 1
62.901 1
62.904 1
62.906 1
62.908 1
62.911 1
62.913 1
62.916 1
62.918 1
62.920 1
62.923 1
62.925 1
62.927 1
62.930 1
62.932 1
62.934 1
62.937 1
62.939 1
62.941 1
62.944 1
62.946 1
62.949 2
62.951 2
62.953 2
62.956 2
62.958 2
62.960 2
62.963 2
62.965 2
62.967 2
62.970 2
62.972 2
62.974 3
62.977 3
62.979 3
62.982 3
62.984 3
62.986 3
62.989 3
62.991 3
62.993 3
62.996 3
62.998 3
63.000 3
63.003 3
63.005 3
63.008 3
63.010 3
63.012 3
63.015 3
63.017 3
63.019 3
63.022 3
63.024 3
63.026 3
63.029 3
63.031 3
63.033 3
63.036 3
63.038 3
63.041 3
63.043 3
63.045 3
63.048 3
63.050 3
63.052 3
63.055 2
63.057 2
63.059 2
63.062 2
63.064 2
63.066 1
63.069 1
63.071 1
63.074 1
63.076 0
63.078 0
63.081 0
63.083 -0
63.085 -0
63.088 -1
63.090 -1
63.092 -1
63.095 -1
63.097 -1
63.100 -1
63.102 -1
63.104 -1
63.107 -1
63.109 -1
63.111 -1
63.114 -1
63.116 -1
63.118 -1
63.121 -1
63.123 -1
63.125 -0
63.128 -0
63.130 -0
63.133 0
63.135 0
63.137 0
63.140 1
63.142 1
63.144 1
63.147 1
63.149 1
63.151 1
63.154 1
63.156 1
63.159 1
63.161 1
63.163 1
63.166 1
63.168 1
63.170 1
63.173 1
63.175 1
63.177 0
63.180 0
63.182 0
63.184 0
63.187 -0
63.189 -0
63.192 -0
63.194 -1
63.196 -1
63.199 -1
63.201 -1
63.203 -1
63.206 -1
63.208 -1
63.210 -1
63.213 -2
63.215 -2
63.218 -2
63.220 -2
63.222 -2
63.225 -2
63.227 -2
63.229 -2
63.232 -2
63.234 -2
63.236 -2
63.239 -2
63.241 -2
63.244 -1
63.246 -1
63.248 -1
63.251 -1
63.253 -1
63.255 -1
63.258 -1
63.260 -0
63.262 -0
63.265 -0
63.267 -0
63.269 0
63.272 0
63.274 0
63.277 1
63.279 1
63.281 1
63.284 1
63.286 1
63.288 1
63.291 2
63.293 2
63.295 2
63.298 2
63.300 2
63.303 2
63.305 3
63.307 3
63.310 3
63.312 3
63.314 3
63.317 3
63.319 3
63.321 3
63.324 3
63.326 3
63.329 3
63.331 3
63.333 3
63.336 3
63.338 3
63.340 3
63.343 3
63.345 3
63.347 3
63.350 3
63.352 3
63.355 3
63.357 2
63.359 2
63.362 2
63.364 2
63.366 2
63.369 2
63.371 2
63.373 2
63.376 1
63.378 1
63.380 1
63.383 1
63.385 1
63.388 1
63.390 1
63.392 1
63.395 1
63.397 1
63.399 1
63.402 1
63.404 1
63.406 1
63.409 1
63.411 1
63.414 1
63.416 1
63.418 1
63.421 1
63.423 1
63.425 1
63.428 1
63.430 1
63.432 1
63.435 1
63.437 1
63.440 1
63.442 1
63.444 1
63.447 1
63.449 2
63.451 2
63.454 2
63.456 2
63.458 2
63.461 2
63.463 2
63.466 2
63.468 2
63.470 2
63.473 2
63.475 2
63.477 2
63.480 2
63.482 2
63.484 2
63.487 1
63.489 1
63.492 1
63.494 1
63.496 1
63.499 1
63.501 1
63.503 1
63.506 1
63.508 1
63.510 1
63.513 1
63.515 1
63.518 1
63.520 2
63.522 2
63.525 2
63.527 2
63.529 2
63.532 2
63.534 2
63.536 3
63.539 3
63.541 3
63.544 3
63.546 3
63.548 3
63.551 3
63.553 4
63.555 4
63.558 4
63.560 4
63.562 4
63.565 4
63.567 4
63.570 4
63.572 3
63.574 3
63.577 3
63.579 3
63.581 3
63.584 3
63.586 3
63.588 3
63.591 3
63.593 3
63.596 3
63.598 3
63.600 2
63.603 2
63.605 2
63.607 2
63.610 2
63.612 2
63.614 2
63.617 2
63.619 2
63.622 2
63.624 2
63.626 2
63.629 2
63.631 2
63.633 2
63.636 2
63.638 2
63.641 3
63.643 3
63.645 3
63.648 3
63.650 3
63.652 3
63.655 3
63.657 3
63.659 3
63.662 3
63.664 3
63.667 4
63.669 4
63.671 4
63.674 4
63.676 4
63.678 4
63.681 4
63.683 4
63.685 4
63.688 4
63.690 3
63.693 3
63.695 3
63.697 3
63.700 3
63.702 3
63.704 3
63.707 2
63.709 2
63.711 2
63.714 2
63.716 2
63.719 1
63.721 1
63.723 1
63.726 1
63.728 1
63.730 1
63.733 1
63.735 0
63.737 0
63.740 0
63.742 0
63.745 0
63.747 0
63.749 0
63.752 0
63.754 0
63.756 0
63.759 0
63.761 0
63.764 1
63.766 1
63.768 1
63.771 1
63.773 1
63.775 1
63.778 1
63.780 1
63.782 1
63.785 2
63.787 2
63.790 2
63.792 2
63.794 2
63.797 2
63.799 2
63.801 2
63.804 2
63.806 2
63.808 2
63.811 2
63.813 2
63.816 2
63.818 2
63.820 2
63.823 2
63.825 2
63.827 2
63.830 2
63.832 2
63.835 2
63.837 2
63.839 2
63.842 2
63.844 2
63.846 2
63.849 2
63.851 2
63.853 2
63.856 2
63.858 2
63.861 2
63.863 2
63.865 2
63.868 2
63.870 2
63.872 2
63.875 2
63.877 2
63.879 1
63.882 1
63.884 1
63.887 1
63.889 1
63.891 1
63.894 1
63.896 1
63.898 1
63.901 1
63.903 1
63.906 1
63.908 1
63.910 1
63.913 1
63.915 1
63.917 2
63.920 2
63.922 2
63.924 2
63.927 2
63.929 2
63.932 3
63.934 3
63.936 3
63.939 3
63.941 4
63.943 4
63.946 4
63.948 4
63.951 4
63.953 5
63.955 5
63.958 5
63.960 5
63.962 5
63.965 5
63.967 6
63.969 6
63.972 6
63.974 6
63.977 6
63.979 6
63.981 6
63.984 5
63.986 5
63.988 5
63.991 5
63.993 5
63.996 4
63.998 4
64.000 3
64.003 3
64.005 3
64.007 2
64.010 2
64.012 1
64.014 1
64.017 0
64.019 0
64.022 -0
64.024 -1
64.026 -1
64.029 -1
64.031 -1
64.033 -1
64.036 -1
64.038 -1
64.041 -1
64.043 -1
64.045 -1
64.048 -1
64.050 -1
64.052 -1
64.055 -1
64.057 -1
64.059 -0
64.062 -0
64.064 0
64.067 0
64.069 1
64.071 1
64.074 1
64.076 2
64.078 2
64.081 2
64.083 3
64.086 3
64.088 3
64.090 3
64.093 3
64.095 4
64.097 4
64.100 4
64.102 4
64.104 3
64.107 3
64.109 3
64.112 3
64.114 3
64.116 3
64.119 3
64.121 3
64.123 3
64.126 3
64.128 3
64.131 2
64.133 2
64.135 2
64.138 2
64.140 2
64.142 2
64.145 2
64.147 2
64.150 2
64.152 2
64.154 2
64.157 2
64.159 2
64.161 2
64.164 2
64.166 2
64.168 2
64.171 2
64.173 2
64.176 2
64.178 2
64.180 2
64.183 2
64.185 1
64.187 1
64.190 1
64.192 1
64.195 1
64.197 1
64.199 1
64.202 1
64.204 0
64.206 0
64.209 -0
64.211 -0
64.213 -1
64.216 -1
64.218 -1
64.221 -1
64.223 -1
64.225 -1
64.228 -2
64.230 -2
64.232 -2
64.235 -2
64.237 -2
64.240 -2
64.242 -2
64.244 -2
64.247 -2
64.249 -2
64.251 -2
64.254 -2
64.256 -2
64.259 -2
64.261 -1
64.263 -1
64.266 -1
64.268 -1
64.270 -1
64.273 -0
64.275 -0
64.278 -0
64.280 0
64.282 0
64.285 0
64.287 1
64.289 1
64.292 1
64.294 1
64.296 1
64.299 1
64.301 1
64.304 1
64.306 1
64.308 1
64.311 1
64.313 1
64.315 1
64.318 1
64.320 1
64.323 1
64.325 1
64.327 1
64.330 1
64.332 1
64.334 1
64.337 2
64.339 2
64.342 2
64.344 2
64.346 2
64.349 2
64.351 2
64.353 2
64.356 2
64.358 2
64.361 2
64.363 2
64.365 3
64.368 3
64.370 3
64.372 3
64.375 3
64.377 3
64.379 3
64.382 3
64.384 3
64.387 3
64.389 3
64.391 3
64.394 3
64.396 3
64.398 3
64.401 3
64.403 3
64.406 3
64.408 3
64.410 3
64.413 3
64.415 3
64.417 2
64.420 2
64.422 2
64.425 2
64.427 2
64.429 2
64.432 2
64.434 2
64.436 2
64.439 1
64.441 1
64.444 1
64.446 1
64.448 1
64.451 1
64.453 1
64.455 1
64.458 1
64.460 1
64.463 1
64.465 1
64.467 1
64.470 1
64.472 1
64.474 1
64.477 1
64.479 2
64.482 2
64.484 2
64.486 2
64.489 2
64.491 2
64.493 2
64.496 3
64.498 3
64.500 3
64.503 3
64.505 3
64.508 4
64.510 4
64.512 4
64.515 4
64.517 4
64.519 4
64.522 4
64.524 4
64.527 4
64.529 4
64.531 4
64.534 4
64.536 4
64.538 4
64.541 4
64.543 4
64.546 4
64.548 4
64.550 3
64.553 3
64.555 3
64.557 3
64.560 3
64.562 3
64.565 3
64.567 3
64.569 3
64.572 3
64.574 3
64.576 3
64.579 4
64.581 4
64.584 4
64.586 4
64.588 4
64.591 4
64.593 4
64.595 4
64.598 4
64.600 4
64.603 4
64.605 4
64.607 5
64.610 5
64.612 5
64.614 5
64.617 5
64.619 5
64.622 5
64.624 5
64.626 5
64.629 5
64.631 5
64.633 5
64.636 5
64.638 5
64.641 5
64.643 5
64.645 4
64.648 4
64.650 4
64.652 4
64.655 4
64.657 4
64.660 4
64.662 4
64.664 3
64.667 3
64.669 3
64.671 3
64.674 3
64.676 3
64.679 3
64.681 2
64.683 2
64.686 2
64.688 2
64.690 2
64.693 1
64.695 1
64.698 1
64.700 1
64.702 1
64.705 1
64.707 1
64.709 1
64.712 1
64.714 1
64.717 1
64.719 1
64.721 1
64.724 0
64.726 0
64.728 0
64.731 0
64.733 0
64.736 0
64.738 1
64.740 1
64.743 1
64.745 1
64.747 1
64.750 1
64.752 1
64.755 1
64.757 1
64.759 1
64.762 1
64.764 1
64.766 1
64.769 1
64.771 1
64.774 0
64.776 0
64.778 0
64.781 0
64.783 0
64.785 0
64.788 0
64.790 0
64.793 0
64.795 0
64.797 0
64.800 0
64.802 1
64.804 1
64.807 1
64.809 1
64.812 1
64.814 1
64.816 1
64.819 1
64.821 1
64.823 1
64.826 1
64.828 1
64.831 2
64.833 2
64.835 2
64.838 2
64.840 2
64.842 2
64.845 2
64.847 2
64.850 2
64.852 2
64.854 2
64.857 2
64.859 2
64.861 2
64.864 1
64.866 1
64.869 1
64.871 1
64.873 1
64.876 1
64.878 1
64.881 1
64.883 1
64.885 1
64.888 1
64.890 0
64.892 0
64.895 0
64.897 0
64.900 0
64.902 0
64.904 0
64.907 0
64.909 0
64.911 0
64.914 0
64.916 0
64.919 0
64.921 0
64.923 0
64.926 0
64.928 1
64.930 1
64.933 1
64.935 1
64.938 1
64.940 1
64.942 1
64.945 1
64.947 1
64.949 2
64.952 2
64.954 2
64.957 2
64.959 2
64.961 2
64.964 2
64.966 2
64.968 3
64.971 3
64.973 3
64.976 3
64.978 3
64.980 3
64.983 3
64.985 3
64.987 3
64.990 3
64.992 3
64.995 3
64.997 3
64.999 2
65.002 2
65.004 2
65.007 2
65.009 2
65.011 2
65.014 2
65.016 2
65.018 1
65.021 1
65.023 1
65.026 1
65.028 1
65.030 1
65.033 1
65.035 1
65.037 1
65.040 1
65.042 2
65.045 2
65.047 2
65.049 2
65.052 2
65.054 2
65.056 2
65.059 2
65.061 2
65.064 2
65.066 3
65.068 3
65.071 3
65.073 3
65.075 3
65.078 3
65.080 3
65.083 3
65.085 3
65.087 3
65.090 3
65.092 2
65.095 2
65.097 2
65.099 2
65.102 2
65.104 1
65.106 1
65.109 1
65.111 1
65.114 0
65.116 0
65.118 0
65.121 -0
65.123 -0
65.125 -0
65.128 -1
65.130 -1
65.133 -1
65.135 -1
65.137 -1
65.140 -1
65.142 -1
65.144 -1
65.147 -0
65.149 -0
65.152 -0
65.154 0
65.156 0
65.159 0
65.161 1
65.164 1
65.166 1
65.168 1
65.171 1
65.173 2
65.175 2
65.178 2
65.180 2
65.183 2
65.185 2
65.187 2
65.190 2
65.192 2
65.194 2
65.197 2
65.199 2
65.202 2
65.204 2
65.206 2
65.209 2
65.211 2
65.213 2
65.216 1
65.218 1
65.221 1
65.223 1
65.225 1
65.228 1
65.230 1
65.233 1
65.235 1
65.237 1
65.240 1
65.242 1
65.244 1
65.247 1
65.249 1
65.252 1
65.254 1
65.256 2
65.259 2
65.261 2
65.263 2
65.266 2
65.268 2
65.271 2
65.273 2
65.275 2
65.278 2
65.280 2
65.283 2
65.285 2
65.287 2
65.290 2
65.292 2
65.294 2
65.297 2
65.299 2
65.302 2
65.304 2
65.306 2
65.309 2
65.311 2
65.313 2
65.316 2
65.318 2
65.321 2
65.323 1
65.325 1
65.328 1
65.330 1
65.333 1
65.335 1
65.337 1
65.340 1
65.342 1
65.344 1
65.347 1
65.349 1
65.352 1
65.354 1
65.356 1
65.359 1
65.361 1
65.363 1
65.366 1
65.368 1
65.371 1
65.373 1
65.375 1
65.378 1
65.380 1
65.383 1
65.385 1
65.387 1
65.390 1
65.392 1
65.394 1
65.397 1
65.399 1
65.402 1
65.404 1
65.406 1
65.409 1
65.411 1
65.414 1
65.416 1
65.418 1
65.421 1
65.423 1
65.425 1
65.428 1
65.430 2
65.433 2
65.435 2
65.437 2
65.440 2
65.442 2
65.444 2
65.447 2
65.449 2
65.452 2
65.454 2
65.456 1
65.459 1
65.461 1
65.464 1
65.466 1
65.468 1
65.471 1
65.473 1
65.475 1
65.478 1
65.480 1
65.483 1
65.485 1
65.487 1
65.490 1
65.492 1
65.495 1
65.497 1
65.499 1
65.502 1
65.504 1
65.506 1
65.509 2
65.511 2
65.514 2
65.516 2
65.518 3
65.521 3
65.523 3
65.525 3
65.528 4
65.530 4
65.533 4
65.535 4
65.537 5
65.540 5
65.542 5
65.545 5
65.547 5
65.549 5
65.552 5
65.554 5
65.556 5
65.559 6
65.561 6
65.564 5
65.566 5
65.568 5
65.571 5
65.573 5
65.576 5
65.578 5
65.580 5
65.583 5
65.585 4
65.587 4
65.590 4
65.592 4
65.595 4
65.597 4
65.599 4
65.602 4
65.604 4
65.607 4
65.609 3
65.611 3
65.614 3
65.616 3
65.618 3
65.621 3
65.623 3
65.626 3
65.628 3
65.630 3
65.633 3
65.635 2
65.638 2
65.640 2
65.642 2
65.645 2
65.647 2
65.649 2
65.652 2
65.654 2
65.657 2
65.659 2
65.661 1
65.664 1
65.666 1
65.669 1
65.671 1
65.673 1
65.676 1
65.678 1
65.680 1
65.683 1
65.685 1
65.688 1
65.690 2
65.692 2
65.695 2
65.697 2
65.700 2
65.702 2
65.704 2
65.707 3
65.709 3
65.711 3
65.714 3
65.716 3
65.719 3
65.721 3
65.723 3
65.726 3
65.728 3
65.731 3
65.733 3
65.735 3
65.738 3
65.740 3
65.742 3
65.745 3
65.747 3
65.750 2
65.752 2
65.754 2
65.757 2
65.759 2
65.762 2
65.764 2
65.766 2
65.769 2
65.771 2
65.773 2
65.776 2
65.778 2
65.781 2
65.783 2
65.785 2
65.788 2
65.790 2
65.793 2
65.795 2
65.797 2
65.800 2
65.802 2
65.804 2
65.807 2
65.809 2
65.812 2
65.814 2
65.816 2
65.819 2
65.821 2
65.824 2
65.826 2
65.828 2
65.831 2
65.833 2
65.835 2
65.838 2
65.840 2
65.843 2
65.845 2
65.847 2
65.850 2
65.852 2
65.855 2
65.857 2
65.859 2
65.862 2
65.864 2
65.866 2
65.869 2
65.871 2
65.874 2
65.876 2
65.878 3
65.881 3
65.883 3
65.886 3
65.888 3
65.890 4
65.893 4
65.895 4
65.898 4
65.900 4
65.902 5
65.905 5
65.907 5
65.909 5
65.912 5
65.914 5
65.917 5
65.919 5
65.921 5
65.924 5
65.926 5
65.929 4
65.931 4
65.933 4
65.936 4
65.938 4
65.940 3
65.943 3
65.945 3
65.948 3
65.950 2
65.952 2
65.955 2
65.957 2
65.960 2
65.962 1
65.964 1
65.967 1
65.969 1
65.972 1
65.974 1
65.976 1
65.979 0
65.981 0
65.983 1
65.986 1
65.988 1
65.991 1
65.993 1
65.995 1
65.998 1
66.000 1
66.003 1
66.005 1
66.007 2
66.010 2
66.012 2
66.014 2
66.017 2
66.019 2
66.022 2
66.024 2
66.026 2
66.029 2
66.031 2
66.034 2
66.036 2
66.038 2
66.041 2
66.043 2
66.046 2
66.048 2
66.050 2
66.053 2
66.055 2
66.057 2
66.060 2
66.062 1
66.065 1
66.067 1
66.069 1
66.072 1
66.074 1
66.077 1
66.079 1
66.081 1
66.084 0
66.086 0
66.089 0
66.091 0
66.093 -0
66.096 -0
66.098 -0
66.100 -1
66.103 -1
66.105 -1
66.108 -1
66.110 -1
66.112 -1
66.115 -1
66.117 -1
66.120 -1
66.122 -1
66.124 -1
66.127 -1
66.129 -1
66.132 -1
66.134 -1
66.136 -1
66.139 -1
66.141 -1
66.143 -0
66.146 -0
66.148 0
66.151 0
66.153 0
66.155 1
66.158 1
66.160 1
66.163 1
66.165 1
66.167 2
66.170 2
66.172 2
66.175 2
66.177 2
66.179 3
66.182 3
66.184 3
66.186 3
66.189 3
66.191 3
66.194 3
66.196 3
66.198 3
66.201 3
66.203 2
66.206 2
66.208 2
66.210 2
66.213 2
66.215 2
66.218 2
66.220 2
66.222 1
66.225 1
66.227 1
66.229 1
66.232 1
66.234 0
66.237 0
66.239 0
66.241 0
66.244 0
66.246 0
66.249 -0
66.251 -0
66.253 -0
66.256 -0
66.258 -0
66.261 -0
66.263 -0
66.265 -0
66.268 -0
66.270 -0
66.273 -0
66.275 -0
66.277 -0
66.280 -0
66.282 -1
66.284 -1
66.287 -1
66.289 -1
66.292 -0
66.294 -0
66.296 -0
66.299 -0
66.301 -0
66.304 -0
66.306 -0
66.308 -0
66.311 -0
66.313 -0
66.316 -0
66.318 -0
66.320 -0
66.323 -0
66.325 -0
66.327 -0
66.330 -0
66.332 -0
66.335 -0
66.337 -0
66.339 -0
66.342 0
66.344 0
66.347 0
66.349 0
66.351 0
66.354 0
66.356 0
66.359 0
66.361 0
66.363 0
66.366 0
66.368 0
66.371 0
66.373 0
66.375 -0
66.378 -0
66.380 -0
66.382 -0
66.385 -0
66.387 -0
66.390 0
66.392 0
66.394 0
66.397 0
66.399 1
66.402 1
66.404 1
66.406 1
66.409 1
66.411 1
66.414 2
66.416 2
66.418 2
66.421 2
66.423 2
66.426 3
66.428 3
66.430 3
66.433 3
66.435 4
66.437 4
66.440 4
66.442 4
66.445 4
66.447 4
66.449 4
66.452 5
66.454 5
66.457 5
66.459 5
66.461 5
66.464 5
66.466 5
66.469 5
66.471 5
66.473 4
66.476 4
66.478 4
66.481 4
66.483 4
66.485 3
66.488 3
66.490 3
66.493 3
66.495 2
66.497 2
66.500 2
66.502 2
66.504 2
66.507 1
66.509 1
66.512 1
66.514 1
66.516 1
66.519 1
66.521 1
66.524 1
66.526 1
66.528 1
66.531 1
66.533 1
66.536 1
66.538 0
66.540 0
66.543 0
66.545 0
66.548 0
66.550 0
66.552 0
66.555 0
66.557 0
66.559 0
66.562 0
66.564 0
66.567 0
66.569 0
66.571 0
66.574 0
66.576 0
66.579 1
66.581 1
66.583 1
66.586 1
66.588 1
66.591 1
66.593 1
66.595 1
66.598 1
66.600 1
66.603 1
66.605 2
66.607 2
66.610 2
66.612 2
66.615 2
66.617 2
66.619 3
66.622 3
66.624 3
66.627 3
66.629 3
66.631 3
66.634 3
66.636 3
66.638 3
66.641 3
66.643 3
66.646 3
66.648 3
66.650 2
66.653 2
66.655 2
66.658 2
66.660 2
66.662 2
66.665 2
66.667 2
66.670 2
66.672 2
66.674 2
66.677 1
66.679 1
66.682 1
66.684 1
66.686 1
66.689 1
66.691 1
66.694 1
66.696 1
66.698 1
66.701 1
66.703 1
66.706 1
66.708 1
66.710 1
66.713 1
66.715 1
66.717 1
66.720 1
66.722 1
66.725 2
66.727 2
66.729 2
66.732 2
66.734 2
66.737 2
66.739 2
66.741 3
66.744 3
66.746 3
66.749 3
66.751 3
66.753 3
66.756 4
66.758 4
66.761 4
66.763 4
66.765 4
66.768 4
66.770 5
66.773 5
66.775 5
66.777 4
66.780 4
66.782 4
66.785 4
66.787 4
66.789 4
66.792 4
66.794 3
66.797 3
66.799 3
66.801 3
66.804 3
66.806 3
66.808 2
66.811 2
66.813 2
66.816 2
66.818 2
66.820 2
66.823 1
66.825 1
66.828 1
66.830 1
66.832 1
66.835 1
66.837 1
66.840 0
66.842 0
66.844 0
66.847 0
66.849 0
66.852 -0
66.854 -0
66.856 -0
66.859 -0
66.861 -0
66.864 -0
66.866 -0
66.868 -0
66.871 -0
66.873 -0
66.876 -0
66.878 -0
66.880 -0
66.883 -1
66.885 -1
66.888 -1
66.890 -1
66.892 -1
66.895 -1
66.897 -1
66.900 -1
66.902 -1
66.904 -1
66.907 -1
66.909 -1
66.912 -0
66.914 -0
66.916 -0
66.919 -0
66.921 0
66.923 0
66.926 0
66.928 1
66.931 1
66.933 1
66.935 1
66.938 1
66.940 2
66.943 2
66.945 2
66.947 2
66.950 2
66.952 2
66.955 3
66.957 3
66.959 3
66.962 3
66.964 3
66.967 3
66.969 3
66.971 3
66.974 3
66.976 3
66.979 3
66.981 3
66.983 3
66.986 3
66.988 3
66.991 3
66.993 3
66.995 3
66.998 3
67.000 2
67.003 2
67.005 2
67.007 2
67.010 2
67.012 2
67.015 2
67.017 1
67.019 1
67.022 1
67.024 1
67.027 1
67.029 1
67.031 1
67.034 1
67.036 0
67.039 0
67.041 0
67.043 0
67.046 0
67.048 0
67.051 0
67.053 0
67.055 0
67.058 0
67.060 0
67.063 0
67.065 0
67.067 0
67.070 0
67.072 0
67.075 0
67.077 1
67.079 1
67.082 1
67.084 1
67.087 1
67.089 1
67.091 1
67.094 2
67.096 2
67.098 2
67.101 2
67.103 2
67.106 2
67.108 2
67.110 2
67.113 2
67.115 2
67.118 2
67.120 2
67.122 2
67.125 2
67.127 2
67.130 2
67.132 2
67.134 2
67.137 2
67.139 2
67.142 2
67.144 2
67.146 2
67.149 1
67.151 1
67.154 1
67.156 1
67.158 1
67.161 1
67.163 1
67.166 1
67.168 1
67.170 1
67.173 1
67.175 1
67.178 1
67.180 1
67.182 1
67.185 1
67.187 1
67.190 1
67.192 1
67.194 1
67.197 1
67.199 1
67.202 1
67.204 1
67.206 1
67.209 1
67.211 1
67.214 1
67.216 1
67.218 1
67.221 1
67.223 1
67.226 0
67.228 0
67.230 0
67.233 0
67.235 0
67.238 0
67.240 0
67.242 0
67.245 0
67.247 0
67.250 0
67.252 0
67.254 0
67.257 0
67.259 0
67.262 0
67.264 0
67.266 0
67.269 0
67.271 0
67.274 0
67.276 1
67.278 1
67.281 1
67.283 1
67.286 1
67.288 1
67.290 1
67.293 1
67.295 2
67.298 2
67.300 2
67.302 2
67.305 2
67.307 2
67.310 2
67.312 2
67.314 2
67.317 3
67.319 3
67.322 3
67.324 3
67.326 3
67.329 3
67.331 3
67.334 2
67.336 2
67.338 2
67.341 2
67.343 2
67.346 2
67.348 2
67.350 1
67.353 1
67.355 1
67.358 1
67.360 1
67.362 0
67.365 0
67.367 -0
67.370 -0
67.372 -0
67.374 -1
67.377 -1
67.379 -1
67.382 -1
67.384 -1
67.386 -1
67.389 -1
67.391 -1
67.394 -1
67.396 -1
67.398 -1
67.401 -0
67.403 -0
67.406 -0
67.408 -0
67.410 -0
67.413 0
67.415 0
67.418 1
67.420 1
67.422 1
67.425 1
67.427 1
67.430 2
67.432 2
67.434 2
67.437 3
67.439 3
67.442 3
67.444 3
67.446 3
67.449 3
67.451 3
67.454 3
67.456 4
67.458 4
67.461 4
67.463 4
67.466 3
67.468 3
67.470 3
67.473 3
67.475 3
67.478 3
67.480 3
67.482 2
67.485 2
67.487 2
67.490 1
67.492 1
67.494 1
67.497 1
67.499 0
67.502 -0
67.504 -0
67.506 -1
67.509 -1
67.511 -1
67.514 -1
67.516 -2
67.519 -2
67.521 -2
67.523 -2
67.526 -2
67.528 -2
67.531 -2
67.533 -2
67.535 -2
67.538 -2
67.540 -1
67.543 -1
67.545 -1
67.547 -1
67.550 -1
67.552 -0
67.555 -0
67.557 0
67.559 0
67.562 1
67.564 1
67.567 1
67.569 1
67.571 2
67.574 2
67.576 2
67.579 2
67.581 2
67.583 2
67.586 2
67.588 2
67.591 2
67.593 2
67.595 2
67.598 2
67.600 2
67.603 2
67.605 2
67.607 2
67.610 2
67.612 2
67.615 2
67.617 2
67.619 2
67.622 1
67.624 1
67.627 1
67.629 1
67.631 1
67.634 1
67.636 1
67.639 1
67.641 1
67.643 1
67.646 1
67.648 0
67.651 0
67.653 0
67.655 0
67.658 0
67.660 0
67.663 0
67.665 0
67.667 0
67.670 1
67.672 1
67.675 1
67.677 1
67.679 1
67.682 1
67.684 1
67.687 1
67.689 1
67.692 1
67.694 1
67.696 1
67.699 1
67.701 1
67.704 1
67.706 1
67.708 1
67.711 1
67.713 1
67.716 1
67.718 1
67.720 1
67.723 1
67.725 1
67.728 2
67.730 2
67.732 2
67.735 2
67.737 2
67.740 2
67.742 2
67.744 2
67.747 2
67.749 2
67.752 2
67.754 2
67.756 3
67.759 3
67.761 3
67.764 3
67.766 3
67.768 3
67.771 3
67.773 3
67.776 3
67.778 3
67.780 3
67.783 3
67.785 3
67.788 3
67.790 3
67.792 3
67.795 3
67.797 3
67.800 3
67.802 3
67.805 3
67.807 3
67.809 3
67.812 3
67.814 3
67.817 3
67.819 2
67.821 2
67.824 2
67.826 2
67.829 2
67.831 2
67.833 2
67.836 2
67.838 1
67.841 1
67.843 1
67.845 1
67.848 1
67.850 1
67.853 1
67.855 0
67.857 0
67.860 0
67.862 0
67.865 0
67.867 -0
67.869 -0
67.872 -0
67.874 -0
67.877 -0
67.879 -0
67.881 -0
67.884 -0
67.886 0
67.889 0
67.891 0
67.894 0
67.896 0
67.898 0
67.901 1
67.903 1
67.906 1
67.908 1
67.910 1
67.913 1
67.915 1
67.918 1
67.920 1
67.922 1
67.925 2
67.927 2
67.930 2
67.932 2
67.934 2
67.937 2
67.939 2
67.942 3
67.944 3
67.946 3
67.949 3
67.951 3
67.954 3
67.956 3
67.958 3
67.961 3
67.963 3
67.966 3
67.968 3
67.971 3
67.973 3
67.975 3
67.978 3
67.980 3
67.983 3
67.985 3
67.987 3
67.990 3
67.992 3
67.995 3
67.997 3
67.999 3
68.002 2
68.004 2
68.007 2
68.009 2
68.011 2
68.014 2
68.016 2
68.019 2
68.021 2
68.023 2
68.026 2
68.028 2
68.031 2
68.033 2
68.035 2
68.038 2
68.040 2
68.043 2
68.045 2
68.048 2
68.050 2
68.052 2
68.055 2
68.057 2
68.060 2
68.062 2
68.064 2
68.067 2
68.069 2
68.072 2
68.074 1
68.076 1
68.079 1
68.081 1
68.084 1
68.086 1
68.088 1
68.091 1
68.093 1
68.096 1
68.098 1
68.100 1
68.103 0
68.105 0
68.108 0
68.110 0
68.113 0
68.115 0
68.117 0
68.120 0
68.122 0
68.125 0
68.127 0
68.129 1
68.132 1
68.134 1
68.137 1
68.139 1
68.141 1
68.144 1
68.146 2
68.149 2
68.151 2
68.153 2
68.156 2
68.158 2
68.161 2
68.163 2
68.165 3
68.168 3
68.170 3
68.173 3
68.175 3
68.178 3
68.180 3
68.182 3
68.185 3
68.187 3
68.190 3
68.192 3
68.194 3
68.197 3
68.199 3
68.202 3
68.204 3
68.206 3
68.209 3
68.211 3
68.214 3
68.216 3
68.218 3
68.221 3
68.223 3
68.226 3
68.228 3
68.231 2
68.233 2
68.235 2
68.238 2
68.240 2
68.243 2
68.245 2
68.247 2
68.250 2
68.252 2
68.255 2
68.257 2
68.259 2
68.262 2
68.264 2
68.267 2
68.269 2
68.271 2
68.274 2
68.276 2
68.279 2
68.281 2
68.284 3
68.286 3
68.288 3
68.291 3
68.293 3
68.296 3
68.298 3
68.300 3
68.303 3
68.305 3
68.308 3
68.310 3
68.312 3
68.315 2
68.317 2
68.320 2
68.322 2
68.324 2
68.327 1
68.329 1
68.332 1
68.334 1
68.337 1
68.339 0
68.341 0
68.344 0
68.346 0
68.349 0
68.351 0
68.353 0
68.356 0
68.358 0
68.361 0
68.363 0
68.365 0
68.368 0
68.370 0
68.373 0
68.375 0
68.378 0
68.380 0
68.382 0
68.385 1
68.387 1
68.390 1
68.392 1
68.394 1
68.397 1
68.399 1
68.402 1
68.404 1
68.406 1
68.409 1
68.411 1
68.414 1
68.416 1
68.418 1
68.421 1
68.423 1
68.426 1
68.428 0
68.431 0
68.433 0
68.435 0
68.438 0
68.440 0
68.443 -0
68.445 -0
68.447 -0
68.450 -0
68.452 0
68.455 0
68.457 0
68.459 0
68.462 0
68.464 0
68.467 0
68.469 1
68.472 1
68.474 1
68.476 1
68.479 1
68.481 1
68.484 1
68.486 1
68.488 1
68.491 2
68.493 2
68.496 2
68.498 2
68.500 2
68.503 2
68.505 2
68.508 2
68.510 2
68.513 2
68.515 2
68.517 2
68.520 2
68.522 2
68.525 2
68.527 2
68.529 1
68.532 1
68.534 1
68.537 1
68.539 1
68.541 1
68.544 0
68.546 0
68.549 0
68.551 0
68.554 -0
68.556 -0
68.558 -0
68.561 -0
68.563 -0
68.566 -1
68.568 -1
68.570 -1
68.573 -1
68.575 -1
68.578 -1
68.580 -1
68.582 -1
68.585 -1
68.587 -1
68.590 -1
68.592 -1
68.595 -1
68.597 -1
68.599 -0
68.602 -0
68.604 -0
68.607 -0
68.609 -0
68.611 -0
68.614 -0
68.616 -0
68.619 -0
68.621 -0
68.623 -0
68.626 -0
68.628 -0
68.631 -0
68.633 -0
68.636 -0
68.638 -0
68.640 -0
68.643 -0
68.645 -0
68.648 -0
68.650 0
68.652 0
68.655 0
68.657 0
68.660 0
68.662 0
68.664 1
68.667 1
68.669 1
68.672 1
68.674 1
68.677 1
68.679 1
68.681 1
68.684 2
68.686 2
68.689 2
68.691 2
68.693 2
68.696 2
68.698 2
68.701 2
68.703 2
68.706 2
68.708 2
68.710 2
68.713 2
68.715 2
68.718 2
68.720 2
68.722 2
68.725 2
68.727 2
68.730 2
68.732 2
68.734 2
68.737 1
68.739 1
68.742 1
68.744 1
68.747 1
68.749 1
68.751 1
68.754 1
68.756 1
68.759 1
68.761 1
68.763 1
68.766 1
68.768 1
68.771 1
68.773 1
68.776 1
68.778 1
68.780 1
68.783 1
68.785 1
68.788 1
68.790 1
68.792 1
68.795 1
68.797 0
68.800 0
68.802 0
68.804 -0
68.807 -0
68.809 -0
68.812 -1
68.814 -1
68.817 -1
68.819 -1
68.821 -1
68.824 -1
68.826 -1
68.829 -1
68.831 -1
68.833 -1
68.836 -1
68.838 -1
68.841 -1
68.843 -1
68.846 -1
68.848 -1
68.850 -1
68.853 -1
68.855 -1
68.858 -1
68.860 -1
68.862 -0
68.865 -0
68.867 0
68.870 0
68.872 1
68.874 1
68.877 1
68.879 1
68.882 2
68.884 2
68.887 2
68.889 2
68.891 2
68.894 2
68.896 3
68.899 3
68.901 3
68.903 3
68.906 3
68.908 3
68.911 2
68.913 2
68.916 2
68.918 2
68.920 2
68.923 2
68.925 2
68.928 2
68.930 2
68.932 2
68.935 2
68.937 1
68.940 1
68.942 1
68.945 1
68.947 1
68.949 1
68.952 1
68.954 1
68.957 1
68.959 2
68.961 2
68.964 2
68.966 2
68.969 2
68.971 2
68.974 2
68.976 2
68.978 2
68.981 2
68.983 2
68.986 2
68.988 2
68.990 2
68.993 2
68.995 2
68.998 2
69.000 2
69.003 2
69.005 2
69.007 2
69.010 2
69.012 2
69.015 1
69.017 1
69.019 1
69.022 1
69.024 1
69.027 0
69.029 0
69.032 0
69.034 0
69.036 -0
69.039 -0
69.041 -0
69.044 -0
69.046 -0
69.048 -0
69.051 -0
69.053 -0
69.056 -0
69.058 -0
69.061 -0
69.063 -0
69.065 0
69.068 0
69.070 0
69.073 0
69.075 0
69.077 1
69.080 1
69.082 1
69.085 1
69.087 1
69.090 1
69.092 1
69.094 1
69.097 1
69.099 1
69.102 1
69.104 1
69.106 1
69.109 1
69.111 1
69.114 1
69.116 1
69.119 0
69.121 0
69.123 0
69.126 0
69.128 0
69.131 0
69.133 0
69.135 0
69.138 0
69.140 0
69.143 0
69.145 0
69.148 0
69.150 0
69.152 1
69.155 1
69.157 1
69.160 1
69.162 1
69.164 1
69.167 1
69.169 1
69.172 1
69.174 1
69.177 2
69.179 2
69.181 2
69.184 2
69.186 2
69.189 2
69.191 2
69.193 2
69.196 3
69.198 3
69.201 3
69.203 3
69.206 3
69.208 3
69.210 3
69.213 3
69.215 3
69.218 3
69.220 3
69.222 3
69.225 3
69.227 3
69.230 3
69.232 3
69.235 2
69.237 2
69.239 2
69.242 2
69.244 2
69.247 2
69.249 2
69.252 2
69.254 2
69.256 2
69.259 1
69.261 1
69.264 1
69.266 1
69.268 1
69.271 1
69.273 1
69.276 1
69.278 1
69.281 1
69.283 1
69.285 1
69.288 1
69.290 1
69.293 1
69.295 1
69.297 1
69.300 2
69.302 2
69.305 2
69.307 2
69.310 2
69.312 3
69.314 3
69.317 3
69.319 3
69.322 4
69.324 4
69.326 4
69.329 4
69.331 4
69.334 5
69.336 5
69.339 5
69.341 5
69.343 5
69.346 5
69.348 5
69.351 5
69.353 5
69.356 5
69.358 5
69.360 5
69.363 5
69.365 5
69.368 5
69.370 5
69.372 4
69.375 4
69.377 4
69.380 4
69.382 4
69.385 4
69.387 4
69.389 4
69.392 4
69.394 4
69.397 4
69.399 4
69.401 4
69.404 4
69.406 4
69.409 4
69.411 4
69.414 4
69.416 4
69.418 4
69.421 3
69.423 3
69.426 3
69.428 3
69.431 3
69.433 3
69.435 3
69.438 3
69.440 3
69.443 3
69.445 3
69.447 3
69.450 2
69.452 2
69.455 2
69.457 2
69.460 2
69.462 2
69.464 2
69.467 1
69.469 1
69.472 1
69.474 1
69.477 1
69.479 1
69.481 0
69.484 0
69.486 0
69.489 -0
69.491 -0
69.493 -0
69.496 -0
69.498 -1
69.501 -1
69.503 -1
69.506 -1
69.508 -1
69.510 -1
69.513 -1
69.515 -1
69.518 -1
69.520 -1
69.523 -1
69.525 -1
69.527 -1
69.530 -1
69.532 -1
69.535 -1
69.537 -1
69.539 -0
69.542 -0
69.544 -0
69.547 0
69.549 0
69.552 1
69.554 1
69.556 1
69.559 1
69.561 1
69.564 2
69.566 2
69.569 2
69.571 2
69.573 2
69.576 2
69.578 3
69.581 3
69.583 3
69.585 3
69.588 3
69.590 3
69.593 3
69.595 3
69.598 3
69.600 3
69.602 3
69.605 3
69.607 3
69.610 3
69.612 3
69.615 3
69.617 3
69.619 2
69.622 2
69.624 2
69.627 2
69.629 2
69.631 2
69.634 2
69.636 1
69.639 1
69.641 1
69.644 1
69.646 1
69.648 1
69.651 1
69.653 1
69.656 1
69.658 1
69.661 1
69.663 0
69.665 0
69.668 0
69.670 0
69.673 0
69.675 0
69.678 0
69.680 0
69.682 0
69.685 0
69.687 0
69.690 0
69.692 0
69.694 0
69.697 0
69.699 -0
69.702 -0
69.704 0
69.707 0
69.709 0
69.711 0
69.714 0
69.716 0
69.719 0
69.721 0
69.724 0
69.726 0
69.728 0
69.731 0
69.733 0
69.736 0
69.738 0
69.741 1
69.743 1
69.745 1
69.748 1
69.750 1
69.753 1
69.755 1
69.757 1
69.760 1
69.762 1
69.765 1
69.767 1
69.770 1
69.772 1
69.774 1
69.777 1
69.779 1
69.782 1
69.784 2
69.787 2
69.789 2
69.791 2
69.794 2
69.796 2
69.799 2
69.801 2
69.804 2
69.806 2
69.808 2
69.811 2
69.813 2
69.816 2
69.818 2
69.820 1
69.823 1
69.825 1
69.828 1
69.830 1
69.833 1
69.835 1
69.837 1
69.840 0
69.842 0
69.845 0
69.847 0
69.850 -0
69.852 -0
69.854 -0
69.857 -1
69.859 -1
69.862 -1
69.864 -1
69.867 -2
69.869 -2
69.871 -2
69.874 -2
69.876 -2
69.879 -2
69.881 -2
69.884 -2
69.886 -2
69.888 -2
69.891 -2
69.893 -2
69.896 -2
69.898 -2
69.900 -2
69.903 -2
69.905 -2
69.908 -2
69.910 -2
69.913 -1
69.915 -1
69.917 -1
69.920 -1
69.922 -1
69.925 -1
69.927 -1
69.930 -1
69.932 -1
69.934 -0
69.937 -0
69.939 -0
69.942 0
69.944 0
69.947 0
69.949 1
69.951 1
69.954 1
69.956 1
69.959 1
69.961 1
69.964 1
69.966 1
69.968 2
69.971 2
69.973 2
69.976 2
69.978 2
69.981 2
69.983 2
69.985 2
69.988 2
69.990 2
69.993 2
69.995 2
69.997 2
70.000 2
70.002 2
70.005 2
70.007 2
70.010 2
70.012 2
70.014 2
70.017 2
70.019 2
70.022 1
70.024 1
70.027 1
70.029 1
70.031 1
70.034 1
70.036 1
70.039 1
70.041 1
70.044 1
70.046 1
70.048 0
70.051 0
70.053 1
70.056 1
70.058 1
70.061 1
70.063 1
70.065 1
70.068 1
70.070 1
70.073 1
70.075 1
70.078 1
70.080 1
70.082 2
70.085 2
70.087 2
70.090 2
70.092 2
70.095 2
70.097 2
70.099 2
70.102 2
70.104 2
70.107 2
70.109 2
70.112 2
70.114 2
70.116 2
70.119 2
70.121 2
70.124 2
70.126 2
70.128 2
70.131 2
70.133 2
70.136 2
70.138 2
70.141 2
70.143 2
70.145 2
70.148 2
70.150 2
70.153 2
70.155 1
70.158 1
70.160 1
70.162 1
70.165 1
70.167 1
70.170 0
70.172 0
70.175 0
70.177 -0
70.179 -0
70.182 -0
70.184 -1
70.187 -1
70.189 -1
70.192 -1
70.194 -1
70.196 -2
70.199 -2
70.201 -2
70.204 -2
70.206 -2
70.209 -2
70.211 -2
70.213 -2
70.216 -2
70.218 -2
70.221 -2
70.223 -1
70.226 -1
70.228 -1
70.230 -1
70.233 -1
70.235 -0
70.238 -0
70.240 0
70.243 0
70.245 0
70.247 1
70.250 1
70.252 1
70.255 1
70.257 1
70.260 1
70.262 2
70.264 2
70.267 2
70.269 2
70.272 2
70.274 2
70.277 2
70.279 2
70.281 2
70.284 2
70.286 2
70.289 2
70.291 2
70.294 2
70.296 2
70.298 2
70.301 2
70.303 2
70.306 2
70.308 2
70.311 2
70.313 2
70.315 2
70.318 3
70.320 3
70.323 3
70.325 3
70.328 3
70.330 3
70.332 3
70.335 3
70.337 3
70.340 4
70.342 4
70.345 4
70.347 4
70.349 4
70.352 4
70.354 4
70.357 5
70.359 5
70.362 5
70.364 5
70.366 5
70.369 5
70.371 5
70.374 5
70.376 5
70.379 6
70.381 6
70.383 6
70.386 6
70.388 6
70.391 6
70.393 6
70.396 6
70.398 6
70.400 6
70.403 6
70.405 5
70.408 5
70.410 5
70.413 5
70.415 5
70.417 5
70.420 5
70.422 5
70.425 5
70.427 5
70.430 5
70.432 4
70.434 4
70.437 4
70.439 4
70.442 3
70.444 3
70.447 3
70.449 3
70.451 3
70.454 2
70.456 2
70.459 2
70.461 2
70.464 2
70.466 2
70.468 2
70.471 2
70.473 2
70.476 2
70.478 2
70.481 2
70.483 2
70.485 2
70.488 2
70.490 2
70.493 3
70.495 3
70.498 3
70.500 3
70.502 4
70.505 4
70.507 4
70.510 5
70.512 5
70.515 5
70.517 6
70.519 6
70.522 6
70.524 7
70.527 7
70.529 7
70.532 7
70.534 7
70.537 7
70.539 7
70.541 7
70.544 6
70.546 6
70.549 6
70.551 6
70.554 6
70.556 5
70.558 5
70.561 5
70.563 4
70.566 4
70.568 4
70.571 4
70.573 3
70.575 3
70.578 3
70.580 3
70.583 2
70.585 2
70.588 2
70.590 2
70.592 2
70.595 1
70.597 1
70.600 1
70.602 1
70.605 1
70.607 1
70.609 1
70.612 1
70.614 1
70.617 1
70.619 1
70.622 1
70.624 1
70.626 0
70.629 0
70.631 0
70.634 0
70.636 0
70.639 0
70.641 -0
70.643 -0
70.646 -0
70.648 -0
70.651 -0
70.653 -0
70.656 -1
70.658 -1
70.661 -1
70.663 -1
70.665 -1
70.668 -0
70.670 -0
70.673 -0
70.675 -0
70.678 -0
70.680 -0
70.682 -0
70.685 0
70.687 0
70.690 0
70.692 0
70.695 1
70.697 1
70.699 1
70.702 1
70.704 1
70.707 1
70.709 1
70.712 1
70.714 2
70.716 2
70.719 2
70.721 2
70.724 2
70.726 2
70.729 2
70.731 2
70.733 2
70.736 2
70.738 3
70.741 3
70.743 3
70.746 3
70.748 3
70.750 3
70.753 3
70.755 3
70.758 3
70.760 2
70.763 2
70.765 2
70.768 2
70.770 2
70.772 1
70.775 1
70.777 1
70.780 1
70.782 0
70.785 -0
70.787 -0
70.789 -1
70.792 -1
70.794 -1
70.797 -1
70.799 -2
70.802 -2
70.804 -2
70.806 -2
70.809 -3
70.811 -3
70.814 -3
70.816 -3
70.819 -3
70.821 -3
70.823 -3
70.826 -3
70.828 -3
70.831 -2
70.833 -2
70.836 -2
70.838 -2
70.841 -1
70.843 -1
70.845 -0
70.848 0
70.850 0
70.853 1
70.855 1
70.858 2
70.860 2
70.862 2
70.865 3
70.867 3
70.870 3
70.872 3
70.875 3
70.877 3
70.879 4
70.882 4
70.884 4
70.887 4
70.889 4
70.892 4
70.894 4
70.896 4
70.899 4
70.901 3
70.904 3
70.906 3
70.909 3
70.911 3
70.914 3
70.916 3
70.918 2
70.921 2
70.923 2
70.926 2
70.928 2
70.931 2
70.933 2
70.935 2
70.938 2
70.940 2
70.943 2
70.945 2
70.948 2
70.950 2
70.952 2
70.955 2
70.957 2
70.960 2
70.962 2
70.965 2
70.967 2
70.970 2
70.972 1
70.974 1
70.977 1
70.979 1
70.982 1
70.984 1
70.987 1
70.989 1
70.991 1
70.994 1
70.996 1
70.999 1
71.001 1
71.004 1
71.006 1
71.008 1
71.011 1
71.013 1
71.016 1
71.018 1
71.021 1
71.023 1
71.026 1
71.028 1
71.030 2
71.033 2
71.035 2
71.038 2
71.040 2
71.043 2
71.045 2
71.047 3
71.050 3
71.052 3
71.055 3
71.057 3
71.060 3
71.062 2
71.064 2
71.067 2
71.069 2
71.072 2
71.074 2
71.077 2
71.079 1
71.082 1
71.084 1
71.086 1
71.089 1
71.091 1
71.094 0
71.096 0
71.099 0
71.101 0
71.103 0
71.106 0
71.108 0
71.111 0
71.113 0
71.116 0
71.118 0
71.121 1
71.123 1
71.125 1
71.128 1
71.130 1
71.133 1
71.135 2
71.138 2
71.140 2
71.142 2
71.145 2
71.147 2
71.150 3
71.152 3
71.155 3
71.157 3
71.159 3
71.162 3
71.164 3
71.167 3
71.169 3
71.172 3
71.174 3
71.177 3
71.179 2
71.181 2
71.184 2
71.186 2
71.189 2
71.191 2
71.194 2
71.196 2
71.198 2
71.201 1
71.203 1
71.206 1
71.208 1
71.211 1
71.213 1
71.216 1
71.218 1
71.220 1
71.223 1
71.225 0
71.228 0
71.230 0
71.233 0
71.235 0
71.237 0
71.240 0
71.242 0
71.245 0
71.247 0
71.250 0
71.252 0
71.255 1
71.257 1
71.259 1
71.262 1
71.264 1
71.267 1
71.269 1
71.272 1
71.274 1
71.276 2
71.279 2
71.281 2
71.284 2
71.286 2
71.289 2
71.291 2
71.294 2
71.296 2
71.298 3
71.301 3
71.303 3
71.306 3
71.308 3
71.311 3
71.313 3
71.315 3
71.318 3
71.320 3
71.323 3
71.325 2
71.328 2
71.330 2
71.333 2
71.335 2
71.337 2
71.340 2
71.342 2
71.345 2
71.347 2
71.350 2
71.352 3
71.354 3
71.357 3
71.359 3
71.362 3
71.364 3
71.367 3
71.369 3
71.372 3
71.374 3
71.376 3
71.379 3
71.381 3
71.384 3
71.386 3
71.389 3
71.391 3
71.394 3
71.396 3
71.398 3
71.401 3
71.403 3
71.406 2
71.408 2
71.411 2
71.413 2
71.415 2
71.418 2
71.420 2
71.423 2
71.425 2
71.428 2
71.430 2
71.433 2
71.435 2
71.437 2
71.440 2
71.442 2
71.445 2
71.447 2
71.450 2
71.452 2
71.454 2
71.457 2
71.459 2
71.462 2
71.464 2
71.467 2
71.469 2
71.472 2
71.474 2
71.476 2
71.479 2
71.481 2
71.484 2
71.486 2
71.489 2
71.491 2
71.494 2
71.496 2
71.498 2
71.501 2
71.503 2
71.506 2
71.508 2
71.511 2
71.513 2
71.515 2
71.518 2
71.520 2
71.523 2
71.525 2
71.528 2
71.530 2
71.533 2
71.535 2
71.537 2
71.540 2
71.542 2
71.545 2
71.547 2
71.550 2
71.552 2
71.555 2
71.557 2
71.559 2
71.562 2
71.564 2
71.567 2
71.569 2
71.572 2
71.574 2
71.576 2
71.579 2
71.581 2
71.584 2
71.586 2
71.589 2
71.591 2
71.594 2
71.596 2
71.598 2
71.601 2
71.603 1
71.606 1
71.608 1
71.611 1
71.613 1
71.616 1
71.618 1
71.620 1
71.623 0
71.625 0
71.628 0
71.630 -0
71.633 -0
71.635 -0
71.637 -1
71.640 -1
71.642 -1
71.645 -1
71.647 -1
71.650 -1
71.652 -1
71.655 -1
71.657 -1
71.659 -1
71.662 -1
71.664 -0
71.667 -0
71.669 -0
71.672 0
71.674 0
71.677 1
71.679 1
71.681 1
71.684 1
71.686 2
71.689 2
71.691 2
71.694 2
71.696 3
71.699 3
71.701 3
71.703 3
71.706 3
71.708 3
71.711 4
71.713 4
71.716 4
71.718 4
71.720 4
71.723 4
71.725 4
71.728 4
71.730 4
71.733 4
71.735 4
71.738 3
71.740 3
71.742 3
71.745 3
71.747 3
71.750 3
71.752 3
71.755 3
71.757 3
71.760 3
71.762 3
71.764 3
71.767 3
71.769 3
71.772 3
71.774 3
71.777 3
71.779 3
71.782 3
71.784 3
71.786 3
71.789 3
71.791 3
71.794 3
71.796 3
71.799 2
71.801 2
71.804 2
71.806 2
71.808 2
71.811 2
71.813 2
71.816 1
71.818 1
71.821 1
71.823 1
71.825 1
71.828 1
71.830 1
71.833 1
71.835 0
71.838 0
71.840 0
71.843 0
71.845 -0
71.847 -0
71.850 -0
71.852 -0
71.855 -0
71.857 -0
71.860 -0
71.862 -0
71.865 0
71.867 0
71.869 0
71.872 1
71.874 1
71.877 1
71.879 1
71.882 1
71.884 2
71.887 2
71.889 2
71.891 2
71.894 2
71.896 2
71.899 2
71.901 3
71.904 3
71.906 3
71.909 3
71.911 3
71.913 3
71.916 3
71.918 3
71.921 3
71.923 4
71.926 4
71.928 4
71.931 4
71.933 4
71.935 4
71.938 4
71.940 4
71.943 4
71.945 3
71.948 3
71.950 3
71.953 3
71.955 3
71.957 3
71.960 3
71.962 3
71.965 2
71.967 2
71.970 2
71.972 2
71.975 2
71.977 2
71.979 2
71.982 2
71.984 2
71.987 1
71.989 1
71.992 1
71.994 1
71.997 1
71.999 1
72.001 1
72.004 1
72.006 1
72.009 1
72.011 1
72.014 1
72.016 1
72.019 1
72.021 1
72.023 1
72.026 1
72.028 1
72.031 1
72.033 1
72.036 1
72.038 1
72.041 2
72.043 2
72.045 2
72.048 2
72.050 2
72.053 2
72.055 2
72.058 2
72.060 2
72.063 2
72.065 2
72.067 2
72.070 2
72.072 1
72.075 1
72.077 1
72.080 1
72.082 1
72.085 1
72.087 1
72.089 1
72.092 1
72.094 1
72.097 1
72.099 1
72.102 1
72.104 1
72.107 1
72.109 1
72.111 1
72.114 1
72.116 1
72.119 1
72.121 1
72.124 1
72.126 1
72.129 1
72.131 1
72.133 1
72.136 1
72.138 1
72.141 1
72.143 1
72.146 1
72.148 1
72.151 1
72.153 1
72.155 1
72.158 1
72.160 1
72.163 1
72.165 1
72.168 1
72.170 1
72.173 1
72.175 1
72.177 1
72.180 1
72.182 1
72.185 1
72.187 1
72.190 1
72.192 1
72.195 1
72.197 2
72.199 2
72.202 2
72.204 2
72.207 2
72.209 2
72.212 2
72.214 2
72.217 3
72.219 3
72.222 3
72.224 3
72.226 3
72.229 3
72.231 4
72.234 4
72.236 4
72.239 4
72.241 4
72.244 4
72.246 4
72.248 4
72.251 4
72.253 4
72.256 3
72.258 3
72.261 3
72.263 3
72.266 3
72.268 3
72.270 2
72.273 2
72.275 2
72.278 2
72.280 2
72.283 1
72.285 1
72.288 1
72.290 1
72.292 1
72.295 0
72.297 0
72.300 -0
72.302 -0
72.305 -0
72.307 -1
72.310 -1
72.312 -1
72.314 -1
72.317 -1
72.319 -1
72.322 -1
72.324 -1
72.327 -1
72.329 -1
72.332 -1
72.334 -1
72.337 -1
72.339 -1
72.341 -1
72.344 -1
72.346 -1
72.349 -1
72.351 -1
72.354 -1
72.356 -1
72.359 -1
72.361 -1
72.363 -1
72.366 -1
72.368 -1
72.371 -1
72.373 -0
72.376 -0
72.378 -0
72.381 -0
72.383 0
72.385 0
72.388 0
72.390 1
72.393 1
72.395 1
72.398 1
72.400 1
72.403 2
72.405 2
72.408 2
72.410 2
72.412 3
72.415 3
72.417 3
72.420 3
72.422 3
72.425 3
72.427 4
72.430 4
72.432 4
72.434 4
72.437 4
72.439 4
72.442 4
72.444 4
72.447 4
72.449 4
72.452 4
72.454 4
72.456 4
72.459 4
72.461 4
72.464 4
72.466 3
72.469 3
72.471 3
72.474 3
72.476 3
72.479 3
72.481 3
72.483 2
72.486 2
72.488 2
72.491 2
72.493 2
72.496 2
72.498 2
72.501 2
72.503 2
72.505 2
72.508 2
72.510 1
72.513 1
72.515 1
72.518 1
72.520 1
72.523 1
72.525 1
72.527 1
72.530 1
72.532 1
72.535 1
72.537 1
72.540 1
72.542 1
72.545 1
72.547 1
72.550 1
72.552 1
72.554 1
72.557 1
72.559 1
72.562 0
72.564 0
72.567 1
72.569 1
72.572 1
72.574 1
72.576 1
72.579 1
72.581 1
72.584 1
72.586 1
72.589 1
72.591 1
72.594 2
72.596 2
72.599 2
72.601 2
72.603 2
72.606 3
72.608 3
72.611 3
72.613 3
72.616 3
72.618 3
72.621 3
72.623 3
72.625 4
72.628 4
72.630 4
72.633 4
72.635 4
72.638 4
72.640 4
72.643 4
72.645 4
72.648 4
72.650 4
72.652 4
72.655 4
72.657 4
72.660 4
72.662 4
72.665 4
72.667 4
72.670 4
72.672 4
72.674 4
72.677 4
72.679 4
72.682 4
72.684 4
72.687 4
72.689 4
72.692 4
72.694 3
72.697 3
72.699 3
72.701 3
72.704 3
72.706 3
72.709 3
72.711 3
72.714 3
72.716 3
72.719 3
72.721 3
72.724 3
72.726 3
72.728 3
72.731 3
72.733 2
72.736 2
72.738 2
72.741 2
72.743 2
72.746 2
72.748 2
72.750 2
72.753 2
72.755 2
72.758 2
72.760 2
72.763 2
72.765 2
72.768 2
72.770 2
72.773 2
72.775 2
72.777 2
72.780 2
72.782 2
72.785 2
72.787 2
72.790 2
72.792 2
72.795 2
72.797 2
72.799 2
72.802 2
72.804 2
72.807 2
72.809 2
72.812 2
72.814 2
72.817 2
72.819 2
72.822 2
72.824 2
72.826 2
72.829 2
72.831 2
72.834 2
72.836 2
72.839 2
72.841 2
72.844 2
72.846 1
72.849 1
72.851 1
72.853 1
72.856 1
72.858 1
72.861 1
72.863 1
72.866 1
72.868 1
72.871 1
72.873 1
72.876 1
72.878 1
72.880 1
72.883 1
72.885 1
72.888 1
72.890 1
72.893 2
72.895 2
72.898 2
72.900 2
72.902 2
72.905 2
72.907 2
72.910 2
72.912 2
72.915 2
72.917 2
72.920 3
72.922 3
72.925 3
72.927 3
72.929 3
72.932 3
72.934 3
72.937 3
72.939 3
72.942 3
72.944 3
72.947 3
72.949 3
72.952 3
72.954 3
72.956 4
72.959 4
72.961 4
72.964 4
72.966 4
72.969 4
72.971 4
72.974 4
72.976 4
72.979 3
72.981 3
72.983 3
72.986 3
72.988 3
72.991 3
72.993 3
72.996 3
72.998 3
73.001 3
73.003 3
73.006 3
73.008 2
73.010 2
73.013 2
73.015 2
73.018 2
73.020 2
73.023 2
73.025 2
73.028 2
73.030 2
73.033 2
73.035 2
73.037 2
73.040 2
73.042 3
73.045 3
73.047 3
73.050 3
73.052 3
73.055 3
73.057 4
73.060 4
73.062 4
73.064 4
73.067 4
73.069 4
73.072 4
73.074 4
73.077 4
73.079 4
73.082 4
73.084 4
73.087 4
73.089 4
73.091 4
73.094 4
73.096 4
73.099 4
73.101 4
73.104 3
73.106 3
73.109 3
73.111 3
73.114 3
73.116 2
73.118 2
73.121 2
73.123 2
73.126 1
73.128 1
73.131 1
73.133 1
73.136 0
73.138 0
73.141 -0
73.143 -0
73.145 -0
73.148 -1
73.150 -1
73.153 -1
73.155 -1
73.158 -1
73.160 -1
73.163 -1
73.165 -1
73.168 -1
73.170 -0
73.172 -0
73.175 -0
73.177 0
73.180 0
73.182 1
73.185 1
73.187 1
73.190 1
73.192 2
73.195 2
73.197 2
73.199 2
73.202 3
73.204 3
73.207 3
73.209 3
73.212 3
73.214 3
73.217 3
73.219 3
73.222 3
73.224 4
73.226 4
73.229 4
73.231 4
73.234 4
73.236 4
73.239 3
73.241 3
73.244 3
73.246 3
73.249 3
73.251 3
73.253 3
73.256 2
73.258 2
73.261 2
73.263 2
73.266 2
73.268 2
73.271 2
73.273 2
73.276 2
73.278 2
73.280 2
73.283 2
73.285 2
73.288 2
73.290 2
73.293 2
73.295 2
73.298 2
73.300 1
73.303 1
73.305 1
73.308 1
73.310 1
73.312 1
73.315 1
73.317 2
73.320 2
73.322 2
73.325 2
73.327 2
73.330 2
73.332 2
73.335 3
73.337 3
73.339 3
73.342 3
73.344 3
73.347 3
73.349 3
73.352 3
73.354 3
73.357 3
73.359 3
73.362 3
73.364 3
73.366 3
73.369 3
73.371 3
73.374 3
73.376 3
73.379 3
73.381 3
73.384 2
73.386 2
73.389 2
73.391 2
73.394 2
73.396 1
73.398 1
73.401 1
73.403 1
73.406 1
73.408 1
73.411 0
73.413 0
73.416 0
73.418 0
73.421 0
73.423 0
73.425 0
73.428 0
73.430 0
73.433 0
73.435 1
73.438 1
73.440 1
73.443 1
73.445 1
73.448 1
73.450 1
73.452 1
73.455 1
73.457 1
73.460 1
73.462 1
73.465 1
73.467 1
73.470 1
73.472 1
73.475 1
73.477 1
73.480 1
73.482 1
73.484 1
73.487 1
73.489 1
73.492 1
73.494 0
73.497 0
73.499 0
73.502 0
73.504 0
73.507 0
73.509 0
73.511 0
73.514 0
73.516 0
73.519 0
73.521 0
73.524 0
73.526 0
73.529 0
73.531 1
73.534 1
73.536 1
73.539 1
73.541 1
73.543 1
73.546 1
73.548 1
73.551 1
73.553 1
73.556 1
73.558 1
73.561 1
73.563 1
73.566 1
73.568 2
73.570 2
73.573 2
73.575 2
73.578 2
73.580 2
73.583 2
73.585 2
73.588 2
73.590 2
73.593 2
73.595 2
73.598 2
73.600 2
73.602 2
73.605 2
73.607 2
73.610 2
73.612 2
73.615 2
73.617 2
73.620 2
73.622 2
73.625 2
73.627 2
73.630 2
73.632 2
73.634 2
73.637 2
73.639 2
73.642 2
73.644 2
73.647 2
73.649 2
73.652 2
73.654 1
73.657 1
73.659 1
73.661 1
73.664 1
73.666 1
73.669 1
73.671 1
73.674 1
73.676 1
73.679 1
73.681 1
73.684 1
73.686 1
73.689 1
73.691 1
73.693 1
73.696 1
73.698 1
73.701 1
73.703 1
73.706 2
73.708 2
73.711 2
73.713 2
73.716 2
73.718 2
73.721 2
73.723 2
73.725 2
73.728 2
73.730 2
73.733 2
73.735 2
73.738 2
73.740 2
73.743 2
73.745 2
73.748 2
73.750 2
73.753 2
73.755 2
73.757 1
73.760 1
73.762 1
73.765 1
73.767 1
73.770 1
73.772 0
73.775 0
73.777 0
73.780 0
73.782 0
73.785 -0
73.787 -0
73.789 -0
73.792 -0
73.794 -0
73.797 -0
73.799 -0
73.802 -0
73.804 0
73.807 0
73.809 0
73.812 0
73.814 0
73.816 0
73.819 0
73.821 0
73.824 0
73.826 0
73.829 0
73.831 0
73.834 0
73.836 0
73.839 0
73.841 -0
73.844 -0
73.846 -0
73.848 -0
73.851 -1
73.853 -1
73.856 -1
73.858 -1
73.861 -1
73.863 -1
73.866 -1
73.868 -1
73.871 -1
73.873 -1
73.876 -1
73.878 -1
73.880 -1
73.883 -1
73.885 -1
73.888 -1
73.890 -1
73.893 -1
73.895 -1
73.898 -1
73.900 -0
73.903 -0
73.905 -0
73.908 -0
73.910 0
73.913 0
73.915 0
73.917 0
73.920 0
73.922 0
73.925 0
73.927 1
73.930 1
73.932 1
73.935 1
73.937 1
73.940 0
73.942 0
73.945 0
73.947 0
73.949 0
73.952 0
73.954 0
73.957 -0
73.959 -0
73.962 -0
73.964 -0
73.967 -0
73.969 -0
73.972 -0
73.974 -0
73.977 -0
73.979 0
73.981 0
73.984 0
73.986 0
73.989 1
73.991 1
73.994 1
73.996 1
73.999 1
74.001 1
74.004 1
74.006 2
74.009 2
74.011 2
74.013 2
74.016 2
74.018 2
74.021 3
74.023 3
74.026 3
74.028 3
74.031 3
74.033 3
74.036 3
74.038 3
74.041 3
74.043 3
74.045 3
74.048 3
74.050 3
74.053 3
74.055 3
74.058 3
74.060 3
74.063 2
74.065 2
74.068 2
74.070 2
74.073 2
74.075 2
74.078 2
74.080 1
74.082 1
74.085 1
74.087 1
74.090 1
74.092 1
74.095 1
74.097 1
74.100 1
74.102 0
74.105 0
74.107 0
74.110 0
74.112 0
74.114 0
74.117 1
74.119 1
74.122 1
74.124 1
74.127 1
74.129 1
74.132 1
74.134 1
74.137 1
74.139 1
74.142 1
74.144 1
74.147 1
74.149 1
74.151 1
74.154 2
74.156 2
74.159 2
74.161 2
74.164 1
74.166 1
74.169 1
74.171 2
74.174 2
74.176 2
74.179 2
74.181 2
74.183 2
74.186 2
74.188 2
74.191 2
74.193 2
74.196 2
74.198 2
74.201 2
74.203 2
74.206 2
74.208 2
74.211 2
74.213 2
74.216 2
74.218 2
74.220 2
74.223 3
74.225 3
74.228 3
74.230 3
74.233 3
74.235 2
74.238 2
74.240 2
74.243 2
74.245 2
74.248 2
74.250 2
74.252 2
74.255 2
74.257 1
74.260 1
74.262 1
74.265 1
74.267 1
74.270 0
74.272 0
74.275 0
74.277 0
74.280 -0
74.282 -0
74.285 -0
74.287 -0
74.289 -0
74.292 -0
74.294 -0
74.297 -0
74.299 -0
74.302 -0
74.304 0
74.307 0
74.309 0
74.312 0
74.314 1
74.317 1
74.319 1
74.322 1
74.324 2
74.326 2
74.329 2
74.331 2
74.334 3
74.336 3
74.339 3
74.341 3
74.344 4
74.346 4
74.349 4
74.351 4
74.354 4
74.356 4
74.359 5
74.361 5
74.363 5
74.366 5
74.368 5
74.371 5
74.373 5
74.376 5
74.378 5
74.381 5
74.383 5
74.386 5
74.388 4
74.391 4
74.393 4
74.396 4
74.398 4
74.400 4
74.403 4
74.405 4
74.408 4
74.410 4
74.413 4
74.415 4
74.418 4
74.420 4
74.423 4
74.425 4
74.428 4
74.430 5
74.433 5
74.435 5
74.437 5
74.440 5
74.442 5
74.445 5
74.447 5
74.450 5
74.452 5
74.455 5
74.457 5
74.460 4
74.462 4
74.465 4
74.467 4
74.470 4
74.472 4
74.474 4
74.477 4
74.479 4
74.482 3
74.484 3
74.487 3
74.489 3
74.492 3
74.494 3
74.497 3
74.499 3
74.502 3
74.504 3
74.507 3
74.509 2
74.511 2
74.514 2
74.516 2
74.519 2
74.521 2
74.524 2
74.526 2
74.529 2
74.531 2
74.534 2
74.536 2
74.539 2
74.541 2
74.544 2
74.546 2
74.548 1
74.551 1
74.553 1
74.556 1
74.558 1
74.561 1
74.563 1
74.566 1
74.568 1
74.571 1
74.573 1
74.576 1
74.578 1
74.581 1
74.583 1
74.586 1
74.588 1
74.590 1
74.593 2
74.595 2
74.598 2
74.600 2
74.603 2
74.605 2
74.608 3
74.610 3
74.613 3
74.615 3
74.618 3
74.620 3
74.623 3
74.625 3
74.627 4
74.630 4
74.632 4
74.635 4
74.637 4
74.640 4
74.642 4
74.645 4
74.647 3
74.650 3
74.652 3
74.655 3
74.657 3
74.660 3
74.662 3
74.665 2
74.667 2
74.669 2
74.672 2
74.674 2
74.677 1
74.679 1
74.682 1
74.684 1
74.687 1
74.689 1
74.692 1
74.694 1
74.697 0
74.699 0
74.702 0
74.704 0
74.707 0
74.709 0
74.711 0
74.714 0
74.716 0
74.719 0
74.721 0
74.724 0
74.726 0
74.729 0
74.731 1
74.734 1
74.736 1
74.739 1
74.741 1
74.744 1
74.746 1
74.748 1
74.751 1
74.753 1
74.756 1
74.758 1
74.761 1
74.763 1
74.766 1
74.768 1
74.771 1
74.773 1
74.776 1
74.778 1
74.781 1
74.783 1
74.786 1
74.788 1
74.790 1
74.793 1
74.795 1
74.798 1
74.800 1
74.803 1
74.805 0
74.808 0
74.810 0
74.813 0
74.815 0
74.818 0
74.820 0
74.823 -0
74.825 -0
74.828 -0
74.830 -0
74.832 0
74.835 0
74.837 0
74.840 0
74.842 0
74.845 0
74.847 0
74.850 0
74.852 0
74.855 0
74.857 0
74.860 0
74.862 1
74.865 1
74.867 1
74.870 1
74.872 1
74.874 1
74.877 1
74.879 1
74.882 1
74.884 1
74.887 1
74.889 1
74.892 1
74.894 1
74.897 1
74.899 1
74.902 1
74.904 1
74.907 1
74.909 1
74.912 1
74.914 1
74.916 1
74.919 1
74.921 1
74.924 1
74.926 1
74.929 1
74.931 1
74.934 1
74.936 1
74.939 1
74.941 1
74.944 1
74.946 1
74.949 1
74.951 1
74.954 1
74.956 2
74.959 2
74.961 2
74.963 2
74.966 2
74.968 2
74.971 2
74.973 2
74.976 2
74.978 2
74.981 2
74.983 2
74.986 2
74.988 2
74.991 2
74.993 2
74.996 2
74.998 2
75.001 2
75.003 2
75.005 1
75.008 1
75.010 1
75.013 1
75.015 1
75.018 1
75.020 1
75.023 1
75.025 0
75.028 0
75.030 0
75.033 0
75.035 0
75.038 0
75.040 0
75.043 0
75.045 0
75.048 0
75.050 0
75.052 0
75.055 1
75.057 1
75.060 1
75.062 1
75.065 1
75.067 1
75.070 1
75.072 2
75.075 2
75.077 2
75.080 2
75.082 2
75.085 2
75.087 2
75.090 2
75.092 3
75.094 3
75.097 3
75.099 3
75.102 3
75.104 3
75.107 3
75.109 3
75.112 3
75.114 3
75.117 3
75.119 3
75.122 3
75.124 3
75.127 3
75.129 3
75.132 2
75.134 2
75.137 2
75.139 2
75.141 2
75.144 2
75.146 2
75.149 2
75.151 2
75.154 2
75.156 2
75.159 2
75.161 2
75.164 2
75.166 2
75.169 2
75.171 2
75.174 1
75.176 1
75.179 1
75.181 1
75.184 1
75.186 1
75.188 1
75.191 1
75.193 1
75.196 1
75.198 1
75.201 1
75.203 1
75.206 1
75.208 1
75.211 1
75.213 1
75.216 1
75.218 1
75.221 1
75.223 1
75.226 1
75.228 1
75.231 2
75.233 2
75.236 2
75.238 2
75.240 2
75.243 2
75.245 2
75.248 2
75.250 3
75.253 3
75.255 3
75.258 3
75.260 3
75.263 3
75.265 3
75.268 3
75.270 3
75.273 3
75.275 3
75.278 3
75.280 3
75.283 3
75.285 3
75.287 2
75.290 2
75.292 2
75.295 2
75.297 2
75.300 2
75.302 2
75.305 2
75.307 1
75.310 1
75.312 1
75.315 1
75.317 1
75.320 0
75.322 0
75.325 -0
75.327 -0
75.330 -0
75.332 -1
75.334 -1
75.337 -1
75.339 -1
75.342 -1
75.344 -1
75.347 -1
75.349 -1
75.352 -1
75.354 -1
75.357 -1
75.359 -1
75.362 -1
75.364 -1
75.367 -1
75.369 -1
75.372 -1
75.374 -1
75.377 -1
75.379 -1
75.382 -1
75.384 -1
75.386 -1
75.389 -1
75.391 -1
75.394 -0
75.396 -0
75.399 -0
75.401 -0
75.404 0
75.406 0
75.409 1
75.411 1
75.414 1
75.416 1
75.419 1
75.421 1
75.424 2
75.426 2
75.429 2
75.431 2
75.434 3
75.436 3
75.438 3
75.441 3
75.443 3
75.446 3
75.448 3
75.451 4
75.453 4
75.456 4
75.458 3
75.461 3
75.463 3
75.466 3
75.468 3
75.471 3
75.473 3
75.476 2
75.478 2
75.481 2
75.483 2
75.486 2
75.488 2
75.490 2
75.493 1
75.495 1
75.498 1
75.500 1
75.503 1
75.505 1
75.508 1
75.510 1
75.513 1
75.515 1
75.518 1
75.520 1
75.523 1
75.525 1
75.528 1
75.530 1
75.533 1
75.535 1
75.538 1
75.540 1
75.543 1
75.545 1
75.547 1
75.550 1
75.552 1
75.555 1
75.557 1
75.560 0
75.562 0
75.565 -0
75.567 -0
75.570 -0
75.572 -1
75.575 -1
75.577 -1
75.580 -1
75.582 -1
75.585 -1
75.587 -1
75.590 -1
75.592 -1
75.595 -1
75.597 -1
75.599 -1
75.602 -1
75.604 -0
75.607 -0
75.609 -0
75.612 0
75.614 0
75.617 1
75.619 1
75.622 1
75.624 1
75.627 2
75.629 2
75.632 2
75.634 2
75.637 2
75.639 3
75.642 3
75.644 3
75.647 3
75.649 3
75.652 3
75.654 3
75.656 3
75.659 3
75.661 3
75.664 3
75.666 3
75.669 3
75.671 3
75.674 2
75.676 2
75.679 2
75.681 2
75.684 2
75.686 2
75.689 2
75.691 2
75.694 2
75.696 2
75.699 2
75.701 2
75.704 2
75.706 2
75.709 2
75.711 2
75.713 2
75.716 2
75.718 2
75.721 2
75.723 2
75.726 2
75.728 2
75.731 2
75.733 2
75.736 2
75.738 2
75.741 2
75.743 2
75.746 2
75.748 2
75.751 2
75.753 2
75.756 2
75.758 2
75.761 2
75.763 1
75.766 1
75.768 1
75.771 1
75.773 1
75.775 1
75.778 1
75.780 1
75.783 1
75.785 1
75.788 1
75.790 1
75.793 1
75.795 1
75.798 1
75.800 1
75.803 1
75.805 1
75.808 1
75.810 1
75.813 1
75.815 0
75.818 0
75.820 0
75.823 0
75.825 0
75.828 0
75.830 0
75.832 0
75.835 0
75.837 0
75.840 0
75.842 -0
75.845 -0
75.847 -0
75.850 -0
75.852 -0
75.855 -0
75.857 0
75.860 0
75.862 0
75.865 0
75.867 0
75.870 1
75.872 1
75.875 1
75.877 1
75.880 1
75.882 1
75.885 2
75.887 2
75.890 2
75.892 2
75.895 3
75.897 3
75.899 3
75.902 4
75.904 4
75.907 4
75.909 4
75.912 4
75.914 5
75.917 5
75.919 5
75.922 5
75.924 5
75.927 5
75.929 5
75.932 5
75.934 5
75.937 5
75.939 5
75.942 5
75.944 5
75.947 5
75.949 5
75.952 4
75.954 4
75.957 4
75.959 4
75.961 4
75.964 3
75.966 3
75.969 3
75.971 3
75.974 2
75.976 2
75.979 2
75.981 2
75.984 2
75.986 1
75.989 1
75.991 1
75.994 1
75.996 1
75.999 1
76.001 1
76.004 1
76.006 1
76.009 0
76.011 0
76.014 0
76.016 0
76.019 0
76.021 0
76.024 0
76.026 0
76.028 0
76.031 0
76.033 0
76.036 1
76.038 1
76.041 1
76.043 1
76.046 1
76.048 1
76.051 1
76.053 1
76.056 1
76.058 1
76.061 1
76.063 1
76.066 1
76.068 1
76.071 1
76.073 0
76.076 0
76.078 0
76.081 0
76.083 0
76.086 0
76.088 0
76.091 0
76.093 0
76.095 0
76.098 -0
76.100 -0
76.103 -0
76.105 -0
76.108 -0
76.110 -1
76.113 -1
76.115 -1
76.118 -1
76.120 -1
76.123 -1
76.125 -1
76.128 -1
76.130 -1
76.133 -1
76.135 -1
76.138 -1
76.140 -1
76.143 -1
76.145 -1
76.148 -1
76.150 -1
76.153 -1
76.155 -1
76.158 -1
76.160 -1
76.163 -0
76.165 -0
76.167 0
76.170 0
76.172 0
76.175 1
76.177 1
76.180 1
76.182 1
76.185 1
76.187 1
76.190 1
76.192 1
76.195 1
76.197 2
76.200 2
76.202 2
76.205 2
76.207 2
76.210 2
76.212 2
76.215 1
76.217 1
76.220 1
76.222 1
76.225 1
76.227 1
76.230 1
76.232 1
76.235 1
76.237 1
76.240 0
76.242 0
76.244 0
76.247 -0
76.249 -0
76.252 -0
76.254 -0
76.257 -0
76.259 -0
76.262 -0
76.264 -0
76.267 -0
76.269 0
76.272 0
76.274 0
76.277 0
76.279 0
76.282 0
76.284 0
76.287 1
76.289 1
76.292 1
76.294 1
76.297 1
76.299 1
76.302 1
76.304 1
76.307 1
76.309 1
76.312 1
76.314 1
76.317 1
76.319 1
76.321 1
76.324 1
76.326 1
76.329 1
76.331 0
76.334 0
76.336 0
76.339 0
76.341 0
76.344 -0
76.346 -0
76.349 -0
76.351 -1
76.354 -1
76.356 -1
76.359 -1
76.361 -1
76.364 -1
76.366 -1
76.369 -1
76.371 -1
76.374 -1
76.376 -1
76.379 -1
76.381 -1
76.384 -1
76.386 -1
76.389 -1
76.391 -1
76.394 -1
76.396 -1
76.399 -1
76.401 -1
76.403 -1
76.406 -0
76.408 -0
76.411 -0
76.413 -0
76.416 -0
76.418 -0
76.421 -0
76.423 -0
76.426 -0
76.428 -0
76.431 -0
76.433 0
76.436 0
76.438 0
76.441 0
76.443 0
76.446 0
76.448 0
76.451 0
76.453 0
76.456 0
76.458 0
76.461 0
76.463 0
76.466 1
76.468 1
76.471 1
76.473 1
76.476 1
76.478 1
76.481 1
76.483 1
76.486 1
76.488 1
76.490 2
76.493 2
76.495 2
76.498 2
76.500 2
76.503 2
76.505 2
76.508 2
76.510 3
76.513 3
76.515 3
76.518 3
76.520 3
76.523 3
76.525 2
76.528 2
76.530 2
76.533 2
76.535 2
76.538 2
76.540 2
76.543 2
76.545 3
76.548 3
76.550 3
76.553 3
76.555 3
76.558 3
76.560 3
76.563 3
76.565 3
76.568 3
76.570 3
76.573 3
76.575 3
76.578 3
76.580 3
76.582 3
76.585 3
76.587 3
76.590 3
76.592 3
76.595 3
76.597 4
76.600 4
76.602 4
76.605 4
76.607 4
76.610 4
76.612 4
76.615 4
76.617 4
76.620 4
76.622 4
76.625 4
76.627 4
76.630 4
76.632 4
76.635 4
76.637 4
76.640 4
76.642 3
76.645 3
76.647 3
76.650 3
76.652 3
76.655 3
76.657 3
76.660 3
76.662 3
76.665 3
76.667 3
76.670 3
76.672 3
76.675 3
76.677 3
76.679 3
76.682 3
76.684 3
76.687 3
76.689 3
76.692 3
76.694 3
76.697 2
76.699 2
76.702 2
76.704 2
76.707 2
76.709 2
76.712 2
76.714 2
76.717 2
76.719 2
76.722 2
76.724 2
76.727 2
76.729 2
76.732 2
76.734 2
76.737 2
76.739 2
76.742 2
76.744 2
76.747 2
76.749 2
76.752 2
76.754 2
76.757 2
76.759 2
76.762 2
76.764 2
76.767 2
76.769 2
76.772 2
76.774 2
76.777 2
76.779 2
76.782 2
76.784 2
76.786 2
76.789 1
76.791 1
76.794 1
76.796 1
76.799 1
76.801 1
76.804 1
76.806 1
76.809 1
76.811 0
76.814 0
76.816 0
76.819 0
76.821 0
76.824 0
76.826 0
76.829 0
76.831 0
76.834 0
76.836 0
76.839 0
76.841 0
76.844 0
76.846 0
76.849 0
76.851 0
76.854 1
76.856 1
76.859 1
76.861 1
76.864 1
76.866 1
76.869 1
76.871 1
76.874 1
76.876 1
76.879 1
76.881 1
76.884 1
76.886 1
76.889 1
76.891 1
76.894 1
76.896 1
76.898 1
76.901 1
76.903 1
76.906 1
76.908 1
76.911 1
76.913 1
76.916 1
76.918 1
76.921 1
76.923 1
76.926 1
76.928 1
76.931 1
76.933 1
76.936 1
76.938 1
76.941 1
76.943 1
76.946 1
76.948 1
76.951 1
76.953 1
76.956 1
76.958 1
76.961 1
76.963 1
76.966 1
76.968 1
76.971 1
76.973 1
76.976 1
76.978 1
76.981 1
76.983 1
76.986 1
76.988 1
76.991 1
76.993 1
76.996 1
76.998 1
77.001 1
77.003 1
77.006 2
77.008 2
77.011 2
77.013 2
77.016 2
77.018 2
77.021 2
77.023 2
77.026 2
77.028 3
77.030 3
77.033 3
77.035 3
77.038 3
77.040 3
77.043 3
77.045 3
77.048 3
77.050 3
77.053 3
77.055 3
77.058 3
77.060 3
77.063 3
77.065 3
77.068 3
77.070 3
77.073 3
77.075 3
77.078 3
77.080 3
77.083 3
77.085 3
77.088 3
77.090 3
77.093 3
77.095 3
77.098 3
77.100 3
77.103 3
77.105 3
77.108 3
77.110 3
77.113 3
77.115 3
77.118 3
77.120 3
77.123 3
77.125 3
77.128 3
77.130 3
77.133 3
77.135 3
77.138 3
77.140 3
77.143 3
77.145 3
77.148 3
77.150 3
77.153 3
77.155 2
77.158 2
77.160 2
77.163 2
77.165 2
77.168 2
77.170 2
77.173 2
77.175 1
77.177 1
77.180 1
77.182 1
77.185 1
77.187 1
77.190 1
77.192 1
77.195 1
77.197 1
77.200 1
77.202 0
77.205 0
77.207 0
77.210 0
77.212 0
77.215 0
77.217 0
77.220 0
77.222 0
77.225 0
77.227 1
77.230 1
77.232 1
77.235 1
77.237 1
77.240 1
77.242 1
77.245 1
77.247 1
77.250 1
77.252 1
77.255 1
77.257 1
77.260 1
77.262 1
77.265 1
77.267 1
77.270 1
77.272 1
77.275 1
77.277 1
77.280 1
77.282 1
77.285 1
77.287 1
77.290 1
77.292 1
77.295 1
77.297 1
77.300 1
77.302 1
77.305 1
77.307 1
77.310 1
77.312 2
77.315 2
77.317 2
77.320 2
77.322 2
77.325 2
77.327 2
77.330 3
77.332 3
77.335 3
77.337 3
77.340 3
77.342 3
77.345 3
77.347 3
77.350 3
77.352 3
77.355 3
77.357 3
77.359 3
77.362 3
77.364 3
77.367 3
77.369 3
77.372 3
77.374 2
77.377 2
77.379 2
77.382 2
77.384 2
77.387 2
77.389 1
77.392 1
77.394 1
77.397 1
77.399 1
77.402 1
77.404 1
77.407 1
77.409 0
77.412 0
77.414 0
77.417 0
77.419 0
77.422 0
77.424 0
77.427 0
77.429 0
77.432 0
77.434 0
77.437 0
77.439 0
77.442 0
77.444 0
77.447 0
77.449 0
77.452 0
77.454 0
77.457 1
77.459 1
77.462 1
77.464 1
77.467 1
77.469 1
77.472 1
77.474 1
77.477 1
77.479 1
77.482 1
77.484 1
77.487 1
77.489 1
77.492 1
77.494 1
77.497 1
77.499 1
77.502 1
77.504 1
77.507 1
77.509 1
77.512 1
77.514 1
77.517 1
77.519 0
77.522 0
77.524 0
77.527 0
77.529 0
77.532 0
77.534 0
77.537 0
77.539 0
77.542 0
77.544 0
77.547 0
77.549 0
77.552 0
77.554 0
77.557 0
77.559 0
77.562 0
77.564 0
77.567 1
77.569 1
77.572 1
77.574 1
77.577 1
77.579 1
77.582 1
77.584 1
77.587 1
77.589 2
77.592 2
77.594 2
77.597 2
77.599 2
77.602 2
77.604 3
77.607 3
77.609 3
77.611 3
77.614 3
77.616 3
77.619 3
77.621 3
77.624 3
77.626 3
77.629 3
77.631 3
77.634 3
77.636 3
77.639 3
77.641 3
77.644 3
77.646 3
77.649 3
77.651 3
77.654 3
77.656 3
77.659 3
77.661 2
77.664 2
77.666 2
77.669 2
77.671 2
77.674 2
77.676 2
77.679 2
77.681 2
77.684 2
77.686 2
77.689 2
77.691 2
77.694 2
77.696 2
77.699 2
77.701 2
77.704 2
77.706 2
77.709 2
77.711 2
77.714 2
77.716 2
77.719 2
77.721 2
77.724 2
77.726 2
77.729 2
77.731 2
77.734 2
77.736 2
77.739 2
77.741 2
77.744 2
77.746 2
77.749 2
77.751 1
77.754 1
77.756 1
77.759 1
77.761 1
77.764 1
77.766 1
77.769 1
77.771 1
77.774 1
77.776 1
77.779 1
77.781 1
77.784 1
77.786 1
77.789 1
77.791 1
77.794 1
77.796 2
77.799 2
77.801 2
77.804 2
77.806 2
77.809 3
77.811 3
77.814 3
77.816 4
77.819 4
77.821 4
77.824 4
77.826 4
77.829 4
77.831 5
77.834 5
77.836 5
77.839 5
77.841 4
77.844 4
77.846 4
77.849 4
77.851 4
77.854 4
77.856 3
77.859 3
77.861 3
77.864 3
77.866 2
77.869 2
77.871 2
77.874 1
77.876 1
77.879 1
77.881 0
77.884 0
77.886 0
77.889 -0
77.891 -0
77.894 -0
77.896 -0
77.899 -0
77.901 -0
77.904 -0
77.906 0
77.909 0
77.911 1
77.914 1
77.916 1
77.919 2
77.921 2
77.924 2
77.926 3
77.929 3
77.931 3
77.934 4
77.936 4
77.939 4
77.941 4
77.944 4
77.946 5
77.949 5
77.951 5
77.954 5
77.956 5
77.959 5
77.961 5
77.964 5
77.966 5
77.969 5
77.971 5
77.974 4
77.976 4
77.979 4
77.981 4
77.984 3
77.986 3
77.989 3
77.991 3
77.994 2
77.996 2
77.999 2
78.001 2
78.004 2
78.006 1
78.009 1
78.011 1
78.014 1
78.016 1
78.019 1
78.021 1
78.024 1
78.026 1
78.029 1
78.031 1
78.034 1
78.036 1
78.039 1
78.041 1
78.044 2
78.046 2
78.049 2
78.051 2
78.054 2
78.056 2
78.059 2
78.061 2
78.064 3
78.066 3
78.069 3
78.071 3
78.074 2
78.076 2
78.079 2
78.081 2
78.084 2
78.086 2
78.089 2
78.091 1
78.094 1
78.096 1
78.099 1
78.101 0
78.104 0
78.106 0
78.109 -0
78.111 -0
78.114 -1
78.116 -1
78.119 -1
78.121 -1
78.124 -1
78.126 -1
78.129 -1
78.131 -2
78.134 -1
78.136 -1
78.139 -1
78.141 -1
78.144 -1
78.146 -1
78.149 -1
78.151 -1
78.154 -0
78.156 -0
78.159 0
78.161 0
78.164 0
78.166 1
78.169 1
78.171 1
78.174 1
78.176 2
78.179 2
78.181 2
78.184 2
78.186 2
78.189 2
78.191 3
78.194 3
78.196 3
78.199 3
78.201 3
78.204 3
78.206 3
78.209 3
78.211 2
78.214 2
78.216 2
78.219 2
78.221 2
78.224 2
78.226 1
78.229 1
78.231 1
78.234 1
78.236 1
78.239 1
78.241 1
78.244 0
78.246 0
78.249 0
78.251 0
78.254 -0
78.256 -0
78.259 -0
78.261 -0
78.264 -0
78.266 -0
78.269 -0
78.271 -0
78.274 -0
78.276 -0
78.279 -0
78.281 -0
78.284 -0
78.286 -0
78.289 -0
78.291 -0
78.294 -0
78.296 -0
78.299 -0
78.301 0
78.304 0
78.306 0
78.309 0
78.311 0
78.314 0
78.316 0
78.319 0
78.321 0
78.324 0
78.326 0
78.329 0
78.331 0
78.334 0
78.336 0
78.339 0
78.341 0
78.344 0
78.346 0
78.349 1
78.351 1
78.354 1
78.356 1
78.359 1
78.361 1
78.364 1
78.366 2
78.369 2
78.371 2
78.374 2
78.376 2
78.379 3
78.381 3
78.384 3
78.386 3
78.389 3
78.391 4
78.394 4
78.396 4
78.399 4
78.401 4
78.404 5
78.406 5
78.409 5
78.411 5
78.414 5
78.416 5
78.419 5
78.422 5
78.424 5
78.427 5
78.429 5
78.432 5
78.434 4
78.437 4
78.439 4
78.442 4
78.444 4
78.447 3
78.449 3
78.452 3
78.454 3
78.457 3
78.459 3
78.462 3
78.464 2
78.467 2
78.469 2
78.472 2
78.474 2
78.477 2
78.479 2
78.482 2
78.484 2
78.487 2
78.489 2
78.492 2
78.494 2
78.497 2
78.499 2
78.502 2
78.504 2
78.507 2
78.509 2
78.512 2
78.514 2
78.517 2
78.519 2
78.522 3
78.524 3
78.527 3
78.529 3
78.532 3
78.534 3
78.537 3
78.539 3
78.542 3
78.544 3
78.547 3
78.549 3
78.552 3
78.554 2
78.557 2
78.559 2
78.562 2
78.564 2
78.567 2
78.569 2
78.572 2
78.574 2
78.577 2
78.579 2
78.582 2
78.584 2
78.587 1
78.589 1
78.592 1
78.594 1
78.597 1
78.599 1
78.602 1
78.604 1
78.607 1
78.609 1
78.612 1
78.614 1
78.617 1
78.619 1
78.622 0
78.624 0
78.627 0
78.629 0
78.632 0
78.634 0
78.637 0
78.639 0
78.642 -0
78.644 -0
78.647 -0
78.649 -0
78.652 -0
78.654 -0
78.657 -1
78.659 -1
78.662 -1
78.664 -1
78.667 -1
78.669 -1
78.672 -1
78.674 -1
78.677 -1
78.680 -1
78.682 -1
78.685 -1
78.687 -1
78.690 -1
78.692 -0
78.695 -0
78.697 -0
78.700 -0
78.702 0
78.705 0
78.707 0
78.710 1
78.712 1
78.715 1
78.717 1
78.720 1
78.722 2
78.725 2
78.727 2
78.730 2
78.732 2
78.735 2
78.737 2
78.740 3
78.742 3
78.745 3
78.747 3
78.750 3
78.752 3
78.755 3
78.757 3
78.760 3
78.762 3
78.765 3
78.767 3
78.770 3
78.772 3
78.775 3
78.777 3
78.780 3
78.782 3
78.785 3
78.787 3
78.790 3
78.792 3
78.795 3
78.797 4
78.800 4
78.802 4
78.805 4
78.807 4
78.810 4
78.812 4
78.815 4
78.817 4
78.820 4
78.822 3
78.825 3
78.827 3
78.830 3
78.832 3
78.835 3
78.837 3
78.840 2
78.842 2
78.845 2
78.847 2
78.850 2
78.852 2
78.855 1
78.857 1
78.860 1
78.863 1
78.865 1
78.868 1
78.870 0
78.873 0
78.875 0
78.878 0
78.880 0
78.883 0
78.885 0
78.888 1
78.890 1
78.893 1
78.895 1
78.898 1
78.900 2
78.903 2
78.905 2
78.908 2
78.910 3
78.913 3
78.915 3
78.918 3
78.920 4
78.923 4
78.925 4
78.928 4
78.930 4
78.933 4
78.935 4
78.938 4
78.940 4
78.943 4
78.945 4
78.948 4
78.950 3
78.953 3
78.955 3
78.958 3
78.960 3
78.963 2
78.965 2
78.968 2
78.970 1
78.973 1
78.975 1
78.978 0
78.980 -0
78.983 -0
78.985 -1
78.988 -1
78.990 -1
78.993 -1
78.995 -1
78.998 -1
79.000 -1
79.003 -1
79.005 -1
79.008 -1
79.011 -1
79.013 -1
79.016 -1
79.018 -0
79.021 -0
79.023 -0
79.026 0
79.028 0
79.031 0
79.033 1
79.036 1
79.038 1
79.041 1
79.043 1
79.046 2
79.048 2
79.051 2
79.053 2
79.056 2
79.058 2
79.061 2
79.063 2
79.066 2
79.068 2
79.071 2
79.073 2
79.076 2
79.078 2
79.081 2
79.083 2
79.086 1
79.088 1
79.091 1
79.093 1
79.096 1
79.098 1
79.101 1
79.103 1
79.106 1
79.108 1
79.111 1
79.113 1
79.116 2
79.118 2
79.121 2
79.123 2
79.126 2
79.128 2
79.131 2
79.133 2
79.136 2
79.139 2
79.141 2
79.144 2
79.146 2
79.149 2
79.151 2
79.154 2
79.156 2
79.159 1
79.161 1
79.164 1
79.166 1
79.169 1
79.171 1
79.174 1
79.176 1
79.179 1
79.181 1
79.184 1
79.186 1
79.189 0
79.191 0
79.194 0
79.196 0
79.199 0
79.201 -0
79.204 -0
79.206 -0
79.209 -0
79.211 -0
79.214 -0
79.216 -0
79.219 -0
79.221 -0
79.224 -0
79.226 -0
79.229 -0
79.231 -0
79.234 0
79.236 0
79.239 0
79.241 0
79.244 0
79.246 0
79.249 0
79.251 0
79.254 1
79.257 1
79.259 1
79.262 1
79.264 1
79.267 1
79.269 1
79.272 1
79.274 1
79.277 2
79.279 2
79.282 2
79.284 2
79.287 2
79.289 2
79.292 2
79.294 2
79.297 2
79.299 2
79.302 2
79.304 2
79.307 2
79.309 2
79.312 2
79.314 2
79.317 2
79.319 2
79.322 1
79.324 1
79.327 1
79.329 1
79.332 1
79.334 1
79.337 1
79.339 1
79.342 1
79.344 2
79.347 2
79.349 2
79.352 2
79.354 2
79.357 2
79.359 2
79.362 2
79.365 2
79.367 3
79.370 3
79.372 3
79.375 3
79.377 3
79.380 3
79.382 3
79.385 4
79.387 4
79.390 4
79.392 4
79.395 4
79.397 4
79.400 4
79.402 3
79.405 3
79.407 3
79.410 3
79.412 3
79.415 3
79.417 2
79.420 2
79.422 2
79.425 2
79.427 2
79.430 1
79.432 1
79.435 1
79.437 1
79.440 1
79.442 0
79.445 0
79.447 0
79.450 0
79.452 -0
79.455 -0
79.457 -0
79.460 -0
79.463 -0
79.465 -0
79.468 -0
79.470 0
79.473 0
79.475 0
79.478 0
79.480 1
79.483 1
79.485 1
79.488 1
79.490 1
79.493 2
79.495 2
79.498 2
79.500 2
79.503 2
79.505 3
79.508 3
79.510 3
79.513 3
79.515 3
79.518 4
79.520 4
79.523 4
79.525 4
79.528 4
79.530 4
79.533 4
79.535 4
79.538 4
79.540 4
79.543 4
79.545 4
79.548 4
79.550 4
79.553 4
79.556 4
79.558 4
79.561 4
79.563 4
79.566 4
79.568 3
79.571 3
79.573 3
79.576 3
79.578 3
79.581 3
79.583 3
79.586 2
79.588 2
79.591 2
79.593 2
79.596 2
79.598 2
79.601 2
79.603 2
79.606 2
79.608 2
79.611 2
79.613 2
79.616 2
79.618 2
79.621 2
79.623 2
79.626 2
79.628 2
79.631 2
79.633 2
79.636 2
79.638 3
79.641 3
79.644 3
79.646 3
79.649 3
79.651 3
79.654 3
79.656 3
79.659 3
79.661 3
79.664 3
79.666 3
79.669 4
79.671 4
79.674 4
79.676 4
79.679 4
79.681 4
79.684 4
79.686 4
79.689 4
79.691 4
79.694 4
79.696 4
79.699 4
79.701 4
79.704 4
79.706 4
79.709 4
79.711 4
79.714 4
79.716 4
79.719 4
79.722 4
79.724 4
79.727 4
79.729 4
79.732 4
79.734 4
79.737 4
79.739 4
79.742 3
79.744 3
79.747 3
79.749 3
79.752 3
79.754 3
79.757 3
79.759 3
79.762 3
79.764 3
79.767 3
79.769 3
79.772 3
79.774 3
79.777 3
79.779 3
79.782 3
79.784 3
79.787 3
79.789 3
79.792 3
79.794 3
79.797 3
79.799 3
79.802 3
79.805 3
79.807 3
79.810 3
79.812 3
79.815 3
79.817 3
79.820 3
79.822 3
79.825 3
79.827 3
79.830 3
79.832 3
79.835 3
79.837 3
79.840 3
79.842 3
79.845 3
79.847 3
79.850 3
79.852 3
79.855 3
79.857 3
79.860 3
79.862 3
79.865 3
79.867 3
79.870 3
79.872 3
79.875 3
79.878 3
79.880 3
79.883 3
79.885 3
79.888 3
79.890 3
79.893 3
79.895 3
79.898 3
79.900 3
79.903 3
79.905 3
79.908 3
79.910 3
79.913 3
79.915 3
79.918 3
79.920 3
79.923 3
79.925 3
79.928 3
79.930 3
79.933 3
79.935 3
79.938 3
79.940 3
79.943 3
79.945 2
79.948 2
79.951 2
79.953 2
79.956 2
79.958 2
79.961 2
79.963 2
79.966 2
79.968 2
79.971 2
79.973 2
79.976 3
79.978 3
79.981 3
79.983 3
79.986 3
79.988 3
79.991 3
79.993 3
79.996 3
79.998 2
80.001 2
80.003 2
80.006 2
80.008 2
80.011 2
80.013 2
80.016 2
80.019 2
80.021 2
80.024 2
80.026 1
80.029 1
80.031 1
80.034 1
80.036 1
80.039 1
80.041 1
80.044 0
80.046 0
80.049 0
80.051 0
80.054 0
80.056 0
80.059 0
80.061 0
80.064 0
80.066 0
80.069 0
80.071 0
80.074 0
80.076 1
80.079 1
80.081 1
80.084 1
80.087 1
80.089 1
80.092 1
80.094 1
80.097 1
80.099 1
80.102 1
80.104 1
80.107 2
80.109 2
80.112 2
80.114 2
80.117 2
80.119 2
80.122 2
80.124 2
80.127 2
80.129 2
80.132 3
80.134 3
80.137 3
80.139 3
80.142 3
80.144 3
80.147 3
80.149 3
80.152 3
80.155 3
80.157 3
80.160 3
80.162 3
80.165 3
80.167 3
80.170 3
80.172 3
80.175 3
80.177 3
80.180 3
80.182 3
80.185 3
80.187 2
80.190 2
80.192 2
80.195 2
80.197 2
80.200 1
80.202 1
80.205 1
80.207 1
80.210 0
80.212 0
80.215 0
80.218 -0
80.220 -0
80.223 -0
80.225 -0
80.228 -1
80.230 -1
80.233 -1
80.235 -1
80.238 -1
80.240 -0
80.243 -0
80.245 -0
80.248 -0
80.250 -0
80.253 0
80.255 0
80.258 0
80.260 0
80.263 1
80.265 1
80.268 1
80.270 1
80.273 1
80.275 1
80.278 1
80.281 1
80.283 1
80.286 1
80.288 1
80.291 1
80.293 1
80.296 1
80.298 1
80.301 1
80.303 1
80.306 1
80.308 1
80.311 1
80.313 1
80.316 1
80.318 1
80.321 0
80.323 0
80.326 0
80.328 0
80.331 1
80.333 1
80.336 1
80.339 1
80.341 1
80.344 1
80.346 1
80.349 1
80.351 2
80.354 2
80.356 2
80.359 2
80.361 2
80.364 2
80.366 2
80.369 2
80.371 2
80.374 3
80.376 3
80.379 3
80.381 3
80.384 3
80.386 3
80.389 3
80.391 3
80.394 3
80.397 3
80.399 3
80.402 3
80.404 3
80.407 3
80.409 3
80.412 3
80.414 2
80.417 2
80.419 2
80.422 2
80.424 2
80.427 2
80.429 2
80.432 2
80.434 2
80.437 2
80.439 2
80.442 2
80.444 2
80.447 2
80.449 2
80.452 2
80.455 2
80.457 2
80.460 2
80.462 2
80.465 2
80.467 2
80.470 1
80.472 1
80.475 1
80.477 1
80.480 1
80.482 1
80.485 1
80.487 1
80.490 1
80.492 1
80.495 1
80.497 1
80.500 1
80.502 1
80.505 1
80.507 1
80.510 1
80.513 0
80.515 0
80.518 0
80.520 0
80.523 0
80.525 0
80.528 0
80.530 0
80.533 0
80.535 0
80.538 1
80.540 1
80.543 1
80.545 1
80.548 1
80.550 1
80.553 2
80.555 2
80.558 2
80.560 2
80.563 3
80.566 3
80.568 3
80.571 3
80.573 3
80.576 3
80.578 4
80.581 4
80.583 4
80.586 4
80.588 4
80.591 4
80.593 4
80.596 4
80.598 4
80.601 4
80.603 4
80.606 4
80.608 4
80.611 4
80.613 4
80.616 4
80.619 4
80.621 3
80.624 3
80.626 3
80.629 3
80.631 3
80.634 3
80.636 3
80.639 3
80.641 3
80.644 3
80.646 2
80.649 2
80.651 2
80.654 2
80.656 2
80.659 2
80.661 2
80.664 2
80.666 2
80.669 2
80.672 2
80.674 2
80.677 2
80.679 2
80.682 2
80.684 2
80.687 2
80.689 2
80.692 2
80.694 2
80.697 2
80.699 2
80.702 2
80.704 2
80.707 2
80.709 1
80.712 1
80.714 1
80.717 1
80.719 1
80.722 0
80.725 0
80.727 -0
80.730 -0
80.732 -1
80.735 -1
80.737 -1
80.740 -1
80.742 -1
80.745 -2
80.747 -2
80.750 -2
80.752 -2
80.755 -2
80.757 -2
80.760 -3
80.762 -3
80.765 -3
80.767 -3
80.770 -3
80.772 -3
80.775 -3
80.778 -2
80.780 -2
80.783 -2
80.785 -2
80.788 -2
80.790 -2
80.793 -1
80.795 -1
80.798 -1
80.800 -1
80.803 -0
80.805 -0
80.808 0
80.810 0
80.813 1
80.815 1
80.818 1
80.820 1
80.823 1
80.826 2
80.828 2
80.831 2
80.833 2
80.836 2
80.838 2
80.841 2
80.843 2
80.846 2
80.848 2
80.851 2
80.853 2
80.856 2
80.858 2
80.861 2
80.863 2
80.866 1
80.868 1
80.871 1
80.874 1
80.876 1
80.879 1
80.881 1
80.884 0
80.886 0
80.889 0
80.891 0
80.894 0
80.896 0
80.899 0
80.901 0
80.904 0
80.906 0
80.909 1
80.911 1
80.914 1
80.916 1
80.919 1
80.922 1
80.924 1
80.927 1
80.929 1
80.932 1
80.934 2
80.937 2
80.939 2
80.942 2
80.944 2
80.947 2
80.949 2
80.952 2
80.954 2
80.957 2
80.959 2
80.962 2
80.964 2
80.967 2
80.970 2
80.972 1
80.975 1
80.977 1
80.980 1
80.982 1
80.985 1
80.987 1
80.990 0
80.992 0
80.995 0
80.997 0
81.000 0
81.002 0
81.005 0
81.007 0
81.010 0
81.012 0
81.015 0
81.018 0
81.020 0
81.023 1
81.025 1
81.028 1
81.030 1
81.033 1
81.035 1
81.038 2
81.040 2
81.043 2
81.045 2
81.048 3
81.050 3
81.053 3
81.055 3
81.058 3
81.061 4
81.063 4
81.066 4
81.068 4
81.071 4
81.073 4
81.076 4
81.078 4
81.081 4
81.083 4
81.086 4
81.088 4
81.091 4
81.093 4
81.096 4
81.098 4
81.101 4
81.103 4
81.106 4
81.109 4
81.111 4
81.114 4
81.116 4
81.119 4
81.121 4
81.124 4
81.126 4
81.129 4
81.131 4
81.134 4
81.136 4
81.139 4
81.141 4
81.144 4
81.146 4
81.149 4
81.152 4
81.154 4
81.157 3
81.159 3
81.162 3
81.164 3
81.167 3
81.169 3
81.172 3
81.174 2
81.177 2
81.179 2
81.182 2
81.184 2
81.187 2
81.189 1
81.192 1
81.195 1
81.197 1
81.200 1
81.202 1
81.205 1
81.207 1
81.210 1
81.212 1
81.215 1
81.217 1
81.220 1
81.222 1
81.225 1
81.227 1
81.230 1
81.232 1
81.235 1
81.238 1
81.240 1
81.243 1
81.245 1
81.248 1
81.250 1
81.253 1
81.255 1
81.258 1
81.260 1
81.263 2
81.265 2
81.268 2
81.270 2
81.273 2
81.275 2
81.278 2
81.281 2
81.283 2
81.286 2
81.288 2
81.291 2
81.293 2
81.296 2
81.298 2
81.301 2
81.303 2
81.306 2
81.308 2
81.311 2
81.313 2
81.316 2
81.318 2
81.321 2
81.324 2
81.326 2
81.329 2
81.331 2
81.334 2
81.336 2
81.339 2
81.341 2
81.344 2
81.346 2
81.349 2
81.351 2
81.354 2
81.356 2
81.359 2
81.361 2
81.364 2
81.367 2
81.369 2
81.372 2
81.374 2
81.377 2
81.379 2
81.382 2
81.384 2
81.387 2
81.389 1
81.392 1
81.394 1
81.397 1
81.399 1
81.402 1
81.405 1
81.407 1
81.410 1
81.412 1
81.415 1
81.417 1
81.420 1
81.422 1
81.425 1
81.427 0
81.430 0
81.432 0
81.435 0
81.437 0
81.440 0
81.442 0
81.445 0
81.448 0
81.450 1
81.453 1
81.455 1
81.458 1
81.460 1
81.463 1
81.465 1
81.468 1
81.470 1
81.473 1
81.475 1
81.478 1
81.480 1
81.483 1
81.486 1
81.488 1
81.491 1
81.493 1
81.496 1
81.498 1
81.501 1
81.503 1
81.506 1
81.508 1
81.511 2
81.513 2
81.516 2
81.518 2
81.521 2
81.523 2
81.526 2
81.529 2
81.531 2
81.534 2
81.536 2
81.539 2
81.541 2
81.544 2
81.546 3
81.549 3
81.551 3
81.554 3
81.556 3
81.559 3
81.561 3
81.564 3
81.567 3
81.569 3
81.572 3
81.574 3
81.577 3
81.579 3
81.582 3
81.584 4
81.587 4
81.589 4
81.592 4
81.594 4
81.597 4
81.599 4
81.602 4
81.605 4
81.607 4
81.610 4
81.612 4
81.615 4
81.617 4
81.620 4
81.622 4
81.625 4
81.627 4
81.630 4
81.632 4
81.635 4
81.637 4
81.640 4
81.643 4
81.645 4
81.648 3
81.650 3
81.653 3
81.655 3
81.658 3
81.660 2
81.663 2
81.665 2
81.668 2
81.670 1
81.673 1
81.675 1
81.678 1
81.681 0
81.683 0
81.686 0
81.688 -0
81.691 -0
81.693 -0
81.696 -0
81.698 -1
81.701 -1
81.703 -1
81.706 -1
81.708 -1
81.711 -1
81.713 -1
81.716 -1
81.719 -1
81.721 -0
81.724 -0
81.726 -0
81.729 0
81.731 0
81.734 0
81.736 1
81.739 1
81.741 1
81.744 1
81.746 1
81.749 1
81.751 1
81.754 2
81.757 2
81.759 2
81.762 2
81.764 2
81.767 2
81.769 2
81.772 1
81.774 1
81.777 1
81.779 1
81.782 1
81.784 1
81.787 1
81.789 1
81.792 1
81.795 1
81.797 1
81.800 0
81.802 0
81.805 0
81.807 0
81.810 -0
81.812 -0
81.815 -0
81.817 -0
81.820 -0
81.822 -0
81.825 -0
81.827 -0
81.830 -0
81.833 0
81.835 0
81.838 1
81.840 1
81.843 1
81.845 1
81.848 1
81.850 1
81.853 2
81.855 2
81.858 2
81.860 2
81.863 2
81.866 2
81.868 2
81.871 2
81.873 2
81.876 2
81.878 2
81.881 2
81.883 2
81.886 2
81.888 2
81.891 2
81.893 2
81.896 2
81.898 2
81.901 2
81.904 1
81.906 1
81.909 1
81.911 1
81.914 1
81.916 1
81.919 1
81.921 1
81.924 1
81.926 1
81.929 2
81.931 2
81.934 2
81.936 2
81.939 2
81.942 3
81.944 3
81.947 3
81.949 3
81.952 4
81.954 4
81.957 4
81.959 4
81.962 4
81.964 4
81.967 5
81.969 5
81.972 5
81.975 5
81.977 5
81.980 5
81.982 5
81.985 5
81.987 5
81.990 5
81.992 4
81.995 4
81.997 4
82.000 4
82.002 4
82.005 4
82.008 3
82.010 3
82.013 3
82.015 3
82.018 3
82.020 3
82.023 3
82.025 2
82.028 2
82.030 2
82.033 2
82.035 2
82.038 2
82.040 2
82.043 2
82.046 2
82.048 2
82.051 2
82.053 2
82.056 2
82.058 2
82.061 2
82.063 2
82.066 2
82.068 2
82.071 2
82.073 2
82.076 2
82.079 2
82.081 2
82.084 2
82.086 2
82.089 2
82.091 1
82.094 1
82.096 2
82.099 2
82.101 2
82.104 2
82.106 2
82.109 2
82.112 2
82.114 2
82.117 2
82.119 2
82.122 2
82.124 2
82.127 2
82.129 3
82.132 3
82.134 3
82.137 3
82.139 3
82.142 3
82.144 3
82.147 3
82.150 3
82.152 3
82.155 3
82.157 3
82.160 3
82.162 3
82.165 3
82.167 2
82.170 2
82.172 2
82.175 2
82.177 2
82.180 1
82.183 1
82.185 1
82.188 1
82.190 1
82.193 0
82.195 0
82.198 0
82.200 -0
82.203 -0
82.205 -0
82.208 -0
82.210 -0
82.213 -0
82.216 -0
82.218 -0
82.221 -0
82.223 -0
82.226 0
82.228 0
82.231 1
82.233 1
82.236 1
82.238 2
82.241 2
82.243 2
82.246 2
82.249 3
82.251 3
82.254 3
82.256 4
82.259 4
82.261 4
82.264 4
82.266 4
82.269 4
82.271 4
82.274 4
82.276 4
82.279 4
82.282 4
82.284 4
82.287 4
82.289 4
82.292 3
82.294 3
82.297 3
82.299 3
82.302 3
82.304 2
82.307 2
82.309 2
82.312 2
82.315 2
82.317 2
82.320 2
82.322 2
82.325 2
82.327 2
82.330 2
82.332 2
82.335 2
82.337 2
82.340 2
82.342 2
82.345 3
82.348 3
82.350 3
82.353 3
82.355 3
82.358 3
82.360 3
82.363 3
82.365 3
82.368 3
82.370 3
82.373 3
82.376 3
82.378 3
82.381 3
82.383 3
82.386 3
82.388 2
82.391 2
82.393 2
82.396 2
82.398 2
82.401 2
82.403 1
82.406 1
82.409 1
82.411 1
82.414 1
82.416 1
82.419 1
82.421 1
82.424 1
82.426 1
82.429 2
82.431 2
82.434 2
82.436 2
82.439 2
82.442 2
82.444 3
82.447 3
82.449 3
82.452 3
82.454 4
82.457 4
82.459 4
82.462 4
82.464 5
82.467 5
82.469 5
82.472 5
82.475 5
82.477 5
82.480 5
82.482 6
82.485 6
82.487 6
82.490 6
82.492 6
82.495 5
82.497 5
82.500 5
82.503 5
82.505 5
82.508 5
82.510 5
82.513 5
82.515 5
82.518 5
82.520 5
82.523 5
82.525 5
82.528 5
82.530 5
82.533 5
82.536 5
82.538 4
82.541 4
82.543 4
82.546 4
82.548 4
82.551 4
82.553 4
82.556 4
82.558 4
82.561 4
82.564 4
82.566 4
82.569 4
82.571 4
82.574 4
82.576 4
82.579 3
82.581 3
82.584 3
82.586 3
82.589 3
82.591 3
82.594 3
82.597 3
82.599 2
82.602 2
82.604 2
82.607 2
82.609 2
82.612 2
82.614 2
82.617 2
82.619 2
82.622 1
82.625 1
82.627 1
82.630 1
82.632 1
82.635 1
82.637 1
82.640 1
82.642 1
82.645 1
82.647 1
82.650 1
82.652 1
82.655 1
82.658 1
82.660 1
82.663 1
82.665 1
82.668 1
82.670 2
82.673 2
82.675 2
82.678 2
82.680 2
82.683 2
82.686 2
82.688 2
82.691 2
82.693 3
82.696 3
82.698 3
82.701 3
82.703 3
82.706 3
82.708 3
82.711 3
82.713 4
82.716 4
82.719 4
82.721 4
82.724 4
82.726 4
82.729 4
82.731 4
82.734 4
82.736 4
82.739 4
82.741 4
82.744 4
82.747 4
82.749 4
82.752 4
82.754 3
82.757 3
82.759 3
82.762 3
82.764 3
82.767 3
82.769 3
82.772 3
82.775 3
82.777 3
82.780 3
82.782 3
82.785 3
82.787 3
82.790 3
82.792 3
82.795 3
82.797 3
82.800 4
82.803 4
82.805 4
82.808 4
82.810 4
82.813 4
82.815 4
82.818 4
82.820 4
82.823 4
82.825 4
82.828 4
82.830 4
82.833 4
82.836 4
82.838 4
82.841 4
82.843 4
82.846 4
82.848 4
82.851 4
82.853 4
82.856 3
82.858 3
82.861 3
82.864 3
82.866 3
82.869 3
82.871 3
82.874 3
82.876 3
82.879 2
82.881 2
82.884 2
82.886 2
82.889 2
82.892 2
82.894 2
82.897 2
82.899 2
82.902 2
82.904 2
82.907 2
82.909 3
82.912 3
82.914 2
82.917 2
82.920 2
82.922 2
82.925 2
82.927 2
82.930 2
82.932 2
82.935 2
82.937 1
82.940 1
82.942 1
82.945 1
82.948 1
82.950 0
82.953 0
82.955 0
82.958 0
82.960 -0
82.963 -0
82.965 -0
82.968 -0
82.970 -0
82.973 -0
82.976 -0
82.978 -0
82.981 -0
82.983 -0
82.986 0
82.988 0
82.991 0
82.993 0
82.996 0
82.998 1
83.001 1
83.004 1
83.006 1
83.009 1
83.011 1
83.014 1
83.016 1
83.019 1
83.021 1
83.024 1
83.026 1
83.029 1
83.032 1
83.034 1
83.037 1
83.039 1
83.042 0
83.044 0
83.047 0
83.049 0
83.052 -0
83.054 -0
83.057 -0
83.060 -0
83.062 -1
83.065 -1
83.067 -1
83.070 -1
83.072 -1
83.075 -1
83.077 -1
83.080 -1
83.082 -1
83.085 -1
83.088 -1
83.090 -1
83.093 -1
83.095 -1
83.098 -1
83.100 -1
83.103 -1
83.105 -1
83.108 -1
83.110 -1
83.113 -1
83.116 -1
83.118 -1
83.121 -1
83.123 -1
83.126 -1
83.128 -1
83.131 -1
83.133 -1
83.136 -1
83.138 -1
83.141 -1
83.144 -1
83.146 -1
83.149 -0
83.151 -0
83.154 -0
83.156 -0
83.159 0
83.161 0
83.164 0
83.166 1
83.169 1
83.172 1
83.174 1
83.177 1
83.179 1
83.182 1
83.184 2
83.187 2
83.189 2
83.192 2
83.194 2
83.197 2
83.200 2
83.202 2
83.205 2
83.207 2
83.210 2
83.212 2
83.215 2
83.217 2
83.220 2
83.222 2
83.225 2
83.228 2
83.230 2
83.233 2
83.235 2
83.238 1
83.240 1
83.243 1
83.245 1
83.248 1
83.251 1
83.253 1
83.256 1
83.258 1
83.261 1
83.263 1
83.266 1
83.268 1
83.271 1
83.273 1
83.276 1
83.279 1
83.281 1
83.284 1
83.286 1
83.289 1
83.291 1
83.294 1
83.296 1
83.299 1
83.301 1
83.304 1
83.307 1
83.309 1
83.312 1
83.314 1
83.317 1
83.319 1
83.322 1
83.324 1
83.327 1
83.330 1
83.332 2
83.335 2
83.337 2
83.340 2
83.342 2
83.345 2
83.347 2
83.350 2
83.352 2
83.355 2
83.358 3
83.360 3
83.363 3
83.365 3
83.368 3
83.370 4
83.373 4
83.375 4
83.378 4
83.380 4
83.383 5
83.386 5
83.388 5
83.391 5
83.393 5
83.396 5
83.398 6
83.401 6
83.403 6
83.406 6
83.409 6
83.411 6
83.414 6
83.416 6
83.419 6
83.421 6
83.424 6
83.426 6
83.429 6
83.431 6
83.434 6
83.437 6
83.439 5
83.442 5
83.444 5
83.447 5
83.449 5
83.452 5
83.454 5
83.457 5
83.459 5
83.462 5
83.465 5
83.467 5
83.470 5
83.472 5
83.475 5
83.477 5
83.480 6
83.482 6
83.485 6
83.488 6
83.490 6
83.493 6
83.495 6
83.498 6
83.500 6
83.503 7
83.505 7
83.508 7
83.510 7
83.513 7
83.516 7
83.518 7
83.521 7
83.523 7
83.526 7
83.528 7
83.531 6
83.533 6
83.536 6
83.539 5
83.541 5
83.544 5
83.546 4
83.549 4
83.551 4
83.554 3
83.556 3
83.559 2
83.561 2
83.564 2
83.567 1
83.569 1
83.572 1
83.574 0
83.577 -0
83.579 -0
83.582 -1
83.584 -1
83.587 -1
83.590 -2
83.592 -2
83.595 -2
83.597 -2
83.600 -2
83.602 -2
83.605 -2
83.607 -2
83.610 -2
83.613 -2
83.615 -2
83.618 -1
83.620 -1
83.623 -1
83.625 -1
83.628 -0
83.630 -0
83.633 0
83.635 0
83.638 1
83.641 1
83.643 1
83.646 2
83.648 2
83.651 2
83.653 2
83.656 3
83.658 3
83.661 3
83.664 3
83.666 3
83.669 4
83.671 4
83.674 4
83.676 4
83.679 4
83.681 4
83.684 4
83.686 4
83.689 4
83.692 4
83.694 4
83.697 4
83.699 4
83.702 4
83.704 3
83.707 3
83.709 3
83.712 3
83.715 3
83.717 3
83.720 3
83.722 3
83.725 2
83.727 2
83.730 2
83.732 2
83.735 2
83.738 2
83.740 2
83.743 2
83.745 1
83.748 1
83.750 1
83.753 1
83.755 1
83.758 1
83.760 1
83.763 1
83.766 1
83.768 1
83.771 1
83.773 1
83.776 1
83.778 0
83.781 0
83.783 0
83.786 0
83.789 0
83.791 0
83.794 -0
83.796 -0
83.799 -0
83.801 -0
83.804 -0
83.806 -0
83.809 -0
83.812 -0
83.814 -0
83.817 -0
83.819 -0
83.822 0
83.824 0
83.827 0
83.829 0
83.832 0
83.835 1
83.837 1
83.840 1
83.842 1
83.845 1
83.847 2
83.850 2
83.852 2
83.855 2
83.857 2
83.860 3
83.863 3
83.865 3
83.868 3
83.870 3
83.873 3
83.875 3
83.878 3
83.880 3
83.883 3
83.886 3
83.888 3
83.891 3
83.893 3
83.896 2
83.898 2
83.901 2
83.903 2
83.906 2
83.909 2
83.911 2
83.914 1
83.916 1
83.919 1
83.921 1
83.924 1
83.926 1
83.929 1
83.932 1
83.934 1
83.937 1
83.939 1
83.942 1
83.944 1
83.947 1
83.949 1
83.952 2
83.955 2
83.957 2
83.960 2
83.962 2
83.965 3
83.967 3
83.970 3
83.972 3
83.975 3
83.978 3
83.980 3
83.983 4
83.985 4
83.988 4
83.990 3
83.993 3
83.995 3
83.998 3
84.000 3
84.003 3
84.006 3
84.008 2
84.011 2
84.013 2
84.016 2
84.018 2
84.021 1
84.023 1
84.026 1
84.029 1
84.031 0
84.034 0
84.036 0
84.039 -0
84.041 -0
84.044 -0
84.046 -0
84.049 -0
84.052 -0
84.054 -0
84.057 -0
84.059 0
84.062 0
84.064 0
84.067 1
84.069 1
84.072 1
84.075 1
84.077 1
84.080 2
84.082 2
84.085 2
84.087 2
84.090 2
84.092 3
84.095 3
84.098 3
84.100 3
84.103 3
84.105 3
84.108 3
84.110 3
84.113 3
84.115 3
84.118 3
84.121 3
84.123 3
84.126 3
84.128 3
84.131 3
84.133 2
84.136 2
84.138 2
84.141 2
84.144 2
84.146 2
84.149 1
84.151 1
84.154 1
84.156 1
84.159 1
84.161 1
84.164 1
84.167 1
84.169 0
84.172 0
84.174 0
84.177 0
84.179 0
84.182 0
84.184 0
84.187 0
84.190 -0
84.192 -0
84.195 -0
84.197 -0
84.200 -0
84.202 -0
84.205 -0
84.207 -0
84.210 -0
84.213 -0
84.215 -0
84.218 -0
84.220 0
84.223 0
84.225 0
84.228 0
84.230 0
84.233 0
84.236 1
84.238 1
84.241 1
84.243 1
84.246 1
84.248 1
84.251 2
84.253 2
84.256 2
84.259 2
84.261 2
84.264 2
84.266 2
84.269 3
84.271 3
84.274 3
84.276 3
84.279 3
84.282 3
84.284 3
84.287 4
84.289 4
84.292 4
84.294 4
84.297 4
84.300 4
84.302 4
84.305 4
84.307 4
84.310 3
84.312 3
84.315 3
84.317 3
84.320 3
84.323 3
84.325 3
84.328 3
84.330 3
84.333 3
84.335 3
84.338 3
84.340 2
84.343 2
84.346 2
84.348 2
84.351 2
84.353 2
84.356 2
84.358 2
84.361 2
84.363 2
84.366 2
84.369 2
84.371 2
84.374 2
84.376 2
84.379 1
84.381 1
84.384 1
84.386 1
84.389 1
84.392 1
84.394 2
84.397 2
84.399 2
84.402 2
84.404 2
84.407 2
84.409 2
84.412 2
84.415 2
84.417 2
84.420 1
84.422 1
84.425 1
84.427 1
84.430 1
84.432 1
84.435 1
84.438 1
84.440 1
84.443 1
84.445 1
84.448 1
84.450 1
84.453 1
84.456 1
84.458 1
84.461 1
84.463 1
84.466 1
84.468 1
84.471 1
84.473 1
84.476 1
84.479 1
84.481 1
84.484 1
84.486 1
84.489 1
84.491 1
84.494 1
84.496 1
84.499 1
84.502 1
84.504 2
84.507 2
84.509 2
84.512 2
84.514 2
84.517 2
84.519 2
84.522 2
84.525 2
84.527 2
84.530 2
84.532 2
84.535 2
84.537 2
84.540 2
84.543 2
84.545 2
84.548 2
84.550 2
84.553 2
84.555 2
84.558 2
84.560 2
84.563 2
84.566 3
84.568 3
84.571 3
84.573 3
84.576 3
84.578 3
84.581 3
84.583 3
84.586 3
84.589 3
84.591 3
84.594 4
84.596 4
84.599 4
84.601 4
84.604 4
84.607 4
84.609 3
84.612 3
84.614 3
84.617 3
84.619 3
84.622 3
84.624 3
84.627 3
84.630 3
84.632 3
84.635 3
84.637 3
84.640 3
84.642 3
84.645 3
84.647 3
84.650 2
84.653 2
84.655 2
84.658 2
84.660 2
84.663 2
84.665 2
84.668 2
84.671 2
84.673 2
84.676 2
84.678 2
84.681 2
84.683 2
84.686 3
84.688 3
84.691 3
84.694 3
84.696 3
84.699 3
84.701 3
84.704 3
84.706 3
84.709 3
84.711 3
84.714 3
84.717 3
84.719 3
84.722 3
84.724 3
84.727 3
84.729 3
84.732 3
84.735 3
84.737 3
84.740 3
84.742 3
84.745 3
84.747 3
84.750 3
84.752 3
84.755 3
84.758 3
84.760 3
84.763 3
84.765 3
84.768 3
84.770 3
84.773 3
84.776 3
84.778 3
84.781 2
84.783 2
84.786 2
84.788 2
84.791 2
84.793 2
84.796 2
84.799 2
84.801 2
84.804 2
84.806 2
84.809 2
84.811 2
84.814 2
84.816 2
84.819 2
84.822 2
84.824 2
84.827 2
84.829 2
84.832 2
84.834 2
84.837 2
84.840 2
84.842 2
84.845 2
84.847 2
84.850 3
84.852 3
84.855 3
84.857 3
84.860 3
84.863 3
84.865 3
84.868 4
84.870 4
84.873 4
84.875 4
84.878 4
84.881 4
84.883 4
84.886 4
84.888 4
84.891 4
84.893 4
84.896 4
84.898 4
84.901 3
84.904 3
84.906 3
84.909 3
84.911 3
84.914 3
84.916 2
84.919 2
84.922 2
84.924 2
84.927 1
84.929 1
84.932 1
84.934 1
84.937 0
84.939 0
84.942 -0
84.945 -0
84.947 -0
84.950 -1
84.952 -1
84.955 -1
84.957 -1
84.960 -1
84.963 -1
84.965 -1
84.968 -1
84.970 -1
84.973 -0
84.975 -0
84.978 -0
84.980 -0
84.983 0
84.986 0
84.988 0
84.991 0
84.993 1
84.996 1
84.998 1
85.001 1
85.004 2
85.006 2
85.009 2
85.011 2
85.014 3
85.016 3
85.019 3
85.021 3
85.024 4
85.027 4
85.029 4
85.032 4
85.034 4
85.037 4
85.039 5
85.042 5
85.045 5
85.047 5
85.050 5
85.052 5
85.055 5
85.057 5
85.060 5
85.063 5
85.065 5
85.068 5
85.070 5
85.073 5
85.075 5
85.078 5
85.080 5
85.083 5
85.086 5
85.088 5
85.091 5
85.093 4
85.096 4
85.098 4
85.101 4
85.104 4
85.106 4
85.109 3
85.111 3
85.114 3
85.116 3
85.119 3
85.121 3
85.124 3
85.127 3
85.129 2
85.132 2
85.134 2
85.137 2
85.139 2
85.142 2
85.145 2
85.147 2
85.150 1
85.152 1
85.155 1
85.157 1
85.160 1
85.163 1
85.165 1
85.168 1
85.170 1
85.173 1
85.175 1
85.178 1
85.180 1
85.183 1
85.186 1
85.188 1
85.191 1
85.193 1
85.196 1
85.198 1
85.201 1
85.204 1
85.206 1
85.209 1
85.211 1
85.214 1
85.216 1
85.219 1
85.222 1
85.224 1
85.227 1
85.229 1
85.232 1
85.234 1
85.237 1
85.239 1
85.242 1
85.245 1
85.247 1
85.250 1
85.252 1
85.255 1
85.257 1
85.260 1
85.263 0
85.265 0
85.268 0
85.270 0
85.273 0
85.275 0
85.278 0
85.281 0
85.283 0
85.286 0
85.288 0
85.291 0
85.293 0
85.296 0
85.298 0
85.301 0
85.304 0
85.306 0
85.309 0
85.311 0
85.314 1
85.316 1
85.319 1
85.322 1
85.324 1
85.327 1
85.329 1
85.332 1
85.334 1
85.337 1
85.340 1
85.342 1
85.345 1
85.347 1
85.350 1
85.352 1
85.355 0
85.358 0
85.360 0
85.363 0
85.365 -0
85.368 -0
85.370 -0
85.373 -0
85.375 -0
85.378 -0
85.381 -1
85.383 -1
85.386 -0
85.388 -0
85.391 -0
85.393 -0
85.396 -0
85.399 -0
85.401 0
85.404 0
85.406 0
85.409 1
85.411 1
85.414 1
85.417 2
85.419 2
85.422 2
85.424 2
85.427 2
85.429 3
85.432 3
85.435 3
85.437 4
85.440 4
85.442 4
85.445 4
85.447 5
85.450 5
85.452 5
85.455 5
85.458 5
85.460 5
85.463 5
85.465 5
85.468 5
85.470 5
85.473 5
85.476 5
85.478 5
85.481 4
85.483 4
85.486 4
85.488 4
85.491 4
85.494 4
85.496 3
85.499 3
85.501 3
85.504 3
85.506 2
85.509 2
85.512 2
85.514 2
85.517 2
85.519 1
85.522 1
85.524 1
85.527 1
85.530 1
85.532 1
85.535 1
85.537 1
85.540 1
85.542 1
85.545 1
85.547 1
85.550 1
85.553 1
85.555 1
85.558 1
85.560 1
85.563 1
85.565 1
85.568 1
85.571 1
85.573 1
85.576 1
85.578 1
85.581 1
85.583 1
85.586 1
85.589 1
85.591 1
85.594 1
85.596 1
85.599 1
85.601 1
85.604 1
85.607 1
85.609 1
85.612 1
85.614 1
85.617 1
85.619 1
85.622 1
85.625 1
85.627 1
85.630 1
85.632 1
85.635 1
85.637 1
85.640 1
85.643 1
85.645 1
85.648 1
85.650 1
85.653 1
85.655 1
85.658 1
85.661 1
85.663 1
85.666 1
85.668 0
85.671 0
85.673 0
85.676 0
85.678 0
85.681 0
85.684 0
85.686 0
85.689 0
85.691 0
85.694 0
85.696 0
85.699 0
85.702 0
85.704 0
85.707 0
85.709 0
85.712 0
85.714 0
85.717 0
85.720 0
85.722 1
85.725 1
85.727 1
85.730 1
85.732 1
85.735 2
85.738 2
85.740 2
85.743 2
85.745 3
85.748 3
85.750 3
85.753 3
85.756 3
85.758 4
85.761 4
85.763 4
85.766 4
85.768 4
85.771 4
85.774 4
85.776 4
85.779 4
85.781 4
85.784 4
85.786 4
85.789 4
85.792 4
85.794 4
85.797 4
85.799 4
85.802 3
85.804 3
85.807 3
85.810 3
85.812 3
85.815 2
85.817 2
85.820 2
85.822 2
85.825 2
85.828 2
85.830 2
85.833 2
85.835 2
85.838 2
85.840 2
85.843 2
85.846 2
85.848 2
85.851 2
85.853 3
85.856 3
85.858 3
85.861 3
85.864 4
85.866 4
85.869 4
85.871 4
85.874 5
85.876 5
85.879 5
85.882 5
85.884 6
85.887 6
85.889 6
85.892 6
85.894 6
85.897 6
85.900 6
85.902 6
85.905 6
85.907 6
85.910 6
85.912 6
85.915 6
85.918 5
85.920 5
85.923 5
85.925 5
85.928 4
85.930 4
85.933 4
85.936 4
85.938 3
85.941 3
85.943 3
85.946 3
85.948 2
85.951 2
85.954 2
85.956 2
85.959 1
85.961 1
85.964 1
85.966 1
85.969 1
85.972 1
85.974 0
85.977 0
85.979 0
85.982 0
85.984 0
85.987 0
85.990 0
85.992 0
85.995 0
85.997 0
86.000 0
86.002 0
86.005 0
86.008 1
86.010 1
86.013 1
86.015 1
86.018 1
86.020 1
86.023 1
86.026 1
86.028 1
86.031 1
86.033 1
86.036 2
86.038 2
86.041 2
86.044 2
86.046 2
86.049 2
86.051 2
86.054 2
86.056 2
86.059 2
86.062 2
86.064 2
86.067 2
86.069 2
86.072 2
86.074 2
86.077 2
86.080 2
86.082 2
86.085 2
86.087 2
86.090 1
86.092 1
86.095 1
86.098 1
86.100 1
86.103 1
86.105 1
86.108 1
86.110 1
86.113 1
86.116 1
86.118 0
86.121 0
86.123 0
86.126 0
86.128 0
86.131 0
86.134 0
86.136 0
86.139 0
86.141 0
86.144 0
86.146 0
86.149 0
86.152 0
86.154 0
86.157 0
86.159 0
86.162 1
86.165 1
86.167 1
86.170 1
86.172 1
86.175 1
86.177 1
86.180 1
86.183 1
86.185 2
86.188 2
86.190 2
86.193 2
86.195 2
86.198 2
86.201 2
86.203 2
86.206 2
86.208 2
86.211 2
86.213 2
86.216 2
86.219 2
86.221 2
86.224 2
86.226 2
86.229 2
86.231 1
86.234 1
86.237 1
86.239 1
86.242 1
86.244 1
86.247 1
86.249 1
86.252 0
86.255 0
86.257 0
86.260 0
86.262 -0
86.265 -0
86.267 -0
86.270 -0
86.273 -0
86.275 -1
86.278 -1
86.280 -1
86.283 -0
86.286 -0
86.288 -0
86.291 -0
86.293 -0
86.296 0
86.298 0
86.301 0
86.304 1
86.306 1
86.309 1
86.311 1
86.314 1
86.316 1
86.319 1
86.322 1
86.324 2
86.327 2
86.329 2
86.332 2
86.334 2
86.337 2
86.340 2
86.342 2
86.345 2
86.347 2
86.350 2
86.352 2
86.355 2
86.358 2
86.360 2
86.363 2
86.365 2
86.368 2
86.370 2
86.373 2
86.376 2
86.378 2
86.381 2
86.383 2
86.386 2
86.389 2
86.391 2
86.394 2
86.396 2
86.399 2
86.401 2
86.404 2
86.407 2
86.409 2
86.412 2
86.414 2
86.417 2
86.419 2
86.422 2
86.425 2
86.427 2
86.430 2
86.432 2
86.435 2
86.437 2
86.440 2
86.443 2
86.445 2
86.448 2
86.450 2
86.453 2
86.455 2
86.458 2
86.461 2
86.463 3
86.466 3
86.468 3
86.471 3
86.474 3
86.476 3
86.479 4
86.481 4
86.484 4
86.486 4
86.489 4
86.492 4
86.494 4
86.497 5
86.499 5
86.502 5
86.504 5
86.507 5
86.510 5
86.512 5
86.515 5
86.517 5
86.520 5
86.522 5
86.525 5
86.528 5
86.530 5
86.533 5
86.535 5
86.538 5
86.541 4
86.543 4
86.546 4
86.548 4
86.551 4
86.553 3
86.556 3
86.559 3
86.561 3
86.564 2
86.566 2
86.569 2
86.571 2
86.574 2
86.577 1
86.579 1
86.582 1
86.584 1
86.587 1
86.589 1
86.592 0
86.595 0
86.597 0
86.600 0
86.602 0
86.605 0
86.608 0
86.610 0
86.613 0
86.615 0
86.618 0
86.620 0
86.623 0
86.626 0
86.628 1
86.631 1
86.633 1
86.636 1
86.638 1
86.641 1
86.644 1
86.646 1
86.649 2
86.651 2
86.654 2
86.657 2
86.659 2
86.662 2
86.664 2
86.667 2
86.669 2
86.672 2
86.675 2
86.677 2
86.680 2
86.682 1
86.685 1
86.687 1
86.690 1
86.693 1
86.695 1
86.698 1
86.700 0
86.703 0
86.705 0
86.708 0
86.711 0
86.713 -0
86.716 -0
86.718 -0
86.721 -0
86.724 -0
86.726 -0
86.729 0
86.731 0
86.734 0
86.736 1
86.739 1
86.742 1
86.744 1
86.747 2
86.749 2
86.752 2
86.754 2
86.757 3
86.760 3
86.762 3
86.765 3
86.767 4
86.770 4
86.773 4
86.775 4
86.778 4
86.780 4
86.783 5
86.785 5
86.788 5
86.791 5
86.793 5
86.796 5
86.798 5
86.801 5
86.803 5
86.806 4
86.809 4
86.811 4
86.814 4
86.816 4
86.819 4
86.822 3
86.824 3
86.827 3
86.829 3
86.832 2
86.834 2
86.837 2
86.840 2
86.842 2
86.845 1
86.847 1
86.850 1
86.853 1
86.855 0
86.858 0
86.860 0
86.863 -0
86.865 -0
86.868 -1
86.871 -1
86.873 -1
86.876 -1
86.878 -1
86.881 -2
86.883 -2
86.886 -2
86.889 -2
86.891 -2
86.894 -2
86.896 -2
86.899 -2
86.902 -2
86.904 -2
86.907 -2
86.909 -2
86.912 -2
86.914 -2
86.917 -2
86.920 -2
86.922 -2
86.925 -2
86.927 -2
86.930 -2
86.932 -2
86.935 -2
86.938 -2
86.940 -2
86.943 -1
86.945 -1
86.948 -1
86.951 -1
86.953 -1
86.956 -0
86.958 -0
86.961 -0
86.963 0
86.966 0
86.969 1
86.971 1
86.974 1
86.976 1
86.979 1
86.982 1
86.984 2
86.987 2
86.989 2
86.992 2
86.994 2
86.997 3
87.000 3
87.002 3
87.005 3
87.007 3
87.010 3
87.013 3
87.015 3
87.018 3
87.020 3
87.023 3
87.025 3
87.028 3
87.031 3
87.033 3
87.036 3
87.038 3
87.041 3
87.043 3
87.046 3
87.049 3
87.051 3
87.054 3
87.056 3
87.059 3
87.062 3
87.064 3
87.067 3
87.069 3
87.072 3
87.074 3
87.077 3
87.080 3
87.082 3
87.085 3
87.087 3
87.090 3
87.093 3
87.095 3
87.098 3
87.100 2
87.103 2
87.105 2
87.108 2
87.111 2
87.113 2
87.116 2
87.118 2
87.121 2
87.124 1
87.126 1
87.129 1
87.131 1
87.134 1
87.136 0
87.139 0
87.142 -0
87.144 -0
87.147 -1
87.149 -1
87.152 -1
87.155 -1
87.157 -1
87.160 -2
87.162 -2
87.165 -2
87.167 -2
87.170 -2
87.173 -3
87.175 -3
87.178 -3
87.180 -3
87.183 -3
87.185 -3
87.188 -3
87.191 -3
87.193 -2
87.196 -2
87.198 -2
87.201 -2
87.204 -2
87.206 -1
87.209 -1
87.211 -1
87.214 -0
87.216 -0
87.219 0
87.222 1
87.224 1
87.227 1
87.229 2
87.232 2
87.235 2
87.237 3
87.240 3
87.242 3
87.245 3
87.247 4
87.250 4
87.253 4
87.255 4
87.258 4
87.260 4
87.263 4
87.266 4
87.268 4
87.271 4
87.273 4
87.276 4
87.278 4
87.281 4
87.284 4
87.286 4
87.289 3
87.291 3
87.294 3
87.297 3
87.299 2
87.302 2
87.304 2
87.307 2
87.309 2
87.312 1
87.315 1
87.317 1
87.320 1
87.322 1
87.325 1
87.328 1
87.330 1
87.333 1
87.335 0
87.338 0
87.341 0
87.343 0
87.346 0
87.348 0
87.351 0
87.353 0
87.356 0
87.359 0
87.361 0
87.364 1
87.366 1
87.369 1
87.372 1
87.374 1
87.377 1
87.379 1
87.382 1
87.384 1
87.387 2
87.390 2
87.392 2
87.395 2
87.397 2
87.400 2
87.403 2
87.405 2
87.408 3
87.410 3
87.413 3
87.415 3
87.418 3
87.421 3
87.423 3
87.426 3
87.428 3
87.431 3
87.434 3
87.436 3
87.439 3
87.441 3
87.444 3
87.446 3
87.449 3
87.452 3
87.454 3
87.457 3
87.459 3
87.462 2
87.465 2
87.467 2
87.470 2
87.472 2
87.475 2
87.477 2
87.480 2
87.483 2
87.485 2
87.488 2
87.490 3
87.493 3
87.496 3
87.498 3
87.501 3
87.503 4
87.506 4
87.509 4
87.511 4
87.514 5
87.516 5
87.519 5
87.521 5
87.524 6
87.527 6
87.529 6
87.532 6
87.534 6
87.537 6
87.540 6
87.542 6
87.545 6
87.547 6
87.550 6
87.552 6
87.555 6
87.558 6
87.560 5
87.563 5
87.565 5
87.568 4
87.571 4
87.573 4
87.576 4
87.578 3
87.581 3
87.584 3
87.586 3
87.589 2
87.591 2
87.594 2
87.596 2
87.599 2
87.602 2
87.604 2
87.607 2
87.609 2
87.612 2
87.615 2
87.617 2
87.620 2
87.622 2
87.625 2
87.627 3
87.630 3
87.633 3
87.635 3
87.638 3
87.640 3
87.643 3
87.646 3
87.648 3
87.651 3
87.653 3
87.656 3
87.659 3
87.661 3
87.664 3
87.666 3
87.669 3
87.671 3
87.674 3
87.677 3
87.679 3
87.682 3
87.684 3
87.687 2
87.690 2
87.692 2
87.695 2
87.697 2
87.700 2
87.703 2
87.705 2
87.708 2
87.710 1
87.713 1
87.715 1
87.718 1
87.721 1
87.723 1
87.726 0
87.728 0
87.731 0
87.734 -0
87.736 -0
87.739 -0
87.741 -1
87.744 -1
87.747 -1
87.749 -1
87.752 -1
87.754 -1
87.757 -1
87.759 -1
87.762 -2
87.765 -2
87.767 -2
87.770 -2
87.772 -2
87.775 -2
87.778 -1
87.780 -1
87.783 -1
87.785 -1
87.788 -1
87.791 -1
87.793 -1
87.796 -1
87.798 -1
87.801 -1
87.803 -1
87.806 -1
87.809 -0
87.811 -0
87.814 -0
87.816 -0
87.819 0
87.822 0
87.824 0
87.827 0
87.829 0
87.832 0
87.835 0
87.837 0
87.840 1
87.842 1
87.845 1
87.847 1
87.850 1
87.853 1
87.855 1
87.858 1
87.860 0
87.863 0
87.866 0
87.868 0
87.871 0
87.873 0
87.876 -0
87.879 -0
87.881 -0
87.884 -0
87.886 -0
87.889 -0
87.891 -0
87.894 -1
87.897 -1
87.899 -1
87.902 -1
87.904 -1
87.907 -1
87.910 -1
87.912 -1
87.915 -1
87.917 -1
87.920 -1
87.923 -1
87.925 -1
87.928 -1
87.930 -1
87.933 -1
87.935 -1
87.938 -1
87.941 -1
87.943 -1
87.946 -1
87.948 -1
87.951 -1
87.954 -0
87.956 -0
87.959 -0
87.961 0
87.964 0
87.967 0
87.969 1
87.972 1
87.974 1
87.977 1
87.979 1
87.982 1
87.985 2
87.987 2
87.990 2
87.992 2
87.995 2
87.998 2
88.000 2
88.003 2
88.005 2
88.008 2
88.011 2
88.013 3
88.016 3
88.018 3
88.021 3
88.024 3
88.026 3
88.029 3
88.031 3
88.034 3
88.036 3
88.039 3
88.042 3
88.044 2
88.047 2
88.049 2
88.052 2
88.055 2
88.057 2
88.060 2
88.062 1
88.065 1
88.068 1
88.070 1
88.073 1
88.075 1
88.078 1
88.081 1
88.083 1
88.086 1
88.088 1
88.091 0
88.093 0
88.096 0
88.099 0
88.101 0
88.104 0
88.106 0
88.109 0
88.112 0
88.114 0
88.117 0
88.119 0
88.122 0
88.125 0
88.127 0
88.130 0
88.132 1
88.135 1
88.138 1
88.140 1
88.143 1
88.145 1
88.148 1
88.150 1
88.153 1
88.156 1
88.158 1
88.161 1
88.163 1
88.166 1
88.169 2
88.171 2
88.174 2
88.176 2
88.179 2
88.182 2
88.184 2
88.187 2
88.189 2
88.192 2
88.195 2
88.197 2
88.200 2
88.202 2
88.205 2
88.207 2
88.210 2
88.213 2
88.215 2
88.218 2
88.220 2
88.223 2
88.226 2
88.228 2
88.231 2
88.233 2
88.236 2
88.239 2
88.241 2
88.244 2
88.246 2
88.249 2
88.252 2
88.254 1
88.257 1
88.259 1
88.262 1
88.265 1
88.267 2
88.270 2
88.272 2
88.275 2
88.277 2
88.280 2
88.283 2
88.285 2
88.288 2
88.290 2
88.293 2
88.296 2
88.298 2
88.301 2
88.303 2
88.306 2
88.309 2
88.311 2
88.314 2
88.316 2
88.319 2
88.322 2
88.324 2
88.327 2
88.329 2
88.332 2
88.335 2
88.337 2
88.340 2
88.342 2
88.345 2
88.347 2
88.350 2
88.353 2
88.355 2
88.358 2
88.360 2
88.363 2
88.366 2
88.368 2
88.371 2
88.373 2
88.376 2
88.379 2
88.381 2
88.384 2
88.386 2
88.389 3
88.392 3
88.394 2
88.397 2
88.399 2
88.402 2
88.405 2
88.407 2
88.410 2
88.412 2
88.415 2
88.418 2
88.420 2
88.423 2
88.425 2
88.428 2
88.430 2
88.433 2
88.436 2
88.438 2
88.441 2
88.443 2
88.446 2
88.449 2
88.451 2
88.454 2
88.456 2
88.459 2
88.462 2
88.464 2
88.467 2
88.469 2
88.472 2
88.475 2
88.477 2
88.480 2
88.482 2
88.485 2
88.488 2
88.490 1
88.493 1
88.495 1
88.498 1
88.501 1
88.503 1
88.506 1
88.508 0
88.511 0
88.513 0
88.516 -0
88.519 -0
88.521 -1
88.524 -1
88.526 -1
88.529 -1
88.532 -1
88.534 -1
88.537 -1
88.539 -1
88.542 -1
88.545 -1
88.547 -1
88.550 -1
88.552 -1
88.555 -1
88.558 -1
88.560 -1
88.563 -1
88.565 -1
88.568 -1
88.571 -1
88.573 -1
88.576 -1
88.578 -1
88.581 -1
88.584 -1
88.586 -0
88.589 -0
88.591 -0
88.594 -0
88.597 0
88.599 0
88.602 0
88.604 1
88.607 1
88.610 1
88.612 1
88.615 1
88.617 1
88.620 2
88.622 2
88.625 2
88.628 2
88.630 3
88.633 3
88.635 3
88.638 3
88.641 4
88.643 4
88.646 4
88.648 4
88.651 4
88.654 5
88.656 5
88.659 5
88.661 5
88.664 5
88.667 5
88.669 5
88.672 5
88.674 5
88.677 5
88.680 5
88.682 4
88.685 4
88.687 4
88.690 4
88.693 3
88.695 3
88.698 3
88.700 2
88.703 2
88.706 2
88.708 1
88.711 1
88.713 1
88.716 1
88.719 1
88.721 0
88.724 0
88.726 0
88.729 -0
88.732 -0
88.734 -0
88.737 -0
88.739 -0
88.742 -0
88.745 -0
88.747 -0
88.750 -0
88.752 -0
88.755 -0
88.757 -0
88.760 -0
88.763 0
88.765 0
88.768 0
88.770 0
88.773 0
88.776 0
88.778 0
88.781 0
88.783 0
88.786 0
88.789 0
88.791 0
88.794 0
88.796 0
88.799 -0
88.802 -0
88.804 -0
88.807 -0
88.809 -1
88.812 -1
88.815 -1
88.817 -1
88.820 -1
88.822 -1
88.825 -1
88.828 -1
88.830 -1
88.833 -1
88.835 -1
88.838 -1
88.841 -0
88.843 -0
88.846 -0
88.848 -0
88.851 -0
88.854 -0
88.856 0
88.859 0
88.861 0
88.864 1
88.867 1
88.869 1
88.872 1
88.874 2
88.877 2
88.880 2
88.882 2
88.885 3
88.887 3
88.890 3
88.893 3
88.895 3
88.898 3
88.900 3
88.903 3
88.906 3
88.908 3
88.911 3
88.913 3
88.916 3
88.919 3
88.921 3
88.924 3
88.926 2
88.929 2
88.932 2
88.934 2
88.937 2
88.939 1
88.942 1
88.945 1
88.947 1
88.950 1
88.952 0
88.955 0
88.958 -0
88.960 -0
88.963 -0
88.965 -0
88.968 -0
88.971 -0
88.973 -0
88.976 -0
88.978 0
88.981 0
88.983 0
88.986 1
88.989 1
88.991 1
88.994 1
88.996 1
88.999 2
89.002 2
89.004 2
89.007 2
89.009 2
89.012 2
89.015 3
89.017 3
89.020 3
89.022 3
89.025 3
89.028 3
89.030 3
89.033 3
89.035 3
89.038 4
89.041 3
89.043 3
89.046 3
89.048 3
89.051 3
89.054 3
89.056 3
89.059 3
89.061 3
89.064 3
89.067 3
89.069 3
89.072 2
89.074 2
89.077 2
89.080 2
89.082 2
89.085 2
89.087 2
89.090 2
89.093 1
89.095 1
89.098 1
89.100 1
89.103 1
89.106 1
89.108 1
89.111 1
89.113 1
89.116 1
89.119 1
89.121 1
89.124 1
89.126 1
89.129 1
89.132 1
89.134 1
89.137 1
89.139 1
89.142 1
89.145 1
89.147 1
89.150 1
89.152 1
89.155 1
89.158 1
89.160 2
89.163 2
89.165 2
89.168 2
89.171 2
89.173 2
89.176 2
89.178 2
89.181 2
89.184 2
89.186 2
89.189 2
89.191 2
89.194 2
89.197 2
89.199 2
89.202 2
89.204 2
89.207 2
89.210 2
89.212 2
89.215 2
89.217 2
89.220 2
89.223 2
89.225 2
89.228 2
89.230 1
89.233 1
89.236 1
89.238 1
89.241 1
89.243 1
89.246 1
89.249 1
89.251 1
89.254 1
89.256 1
89.259 1
89.262 1
89.264 1
89.267 1
89.269 1
89.272 1
89.275 1
89.277 1
89.280 1
89.283 1
89.285 1
89.288 1
89.290 1
89.293 2
89.296 2
89.298 2
89.301 2
89.303 2
89.306 2
89.309 2
89.311 2
89.314 2
89.316 2
89.319 2
89.322 2
89.324 2
89.327 2
89.329 2
89.332 2
89.335 2
89.337 2
89.340 2
89.342 2
89.345 2
89.348 2
89.350 2
89.353 2
89.355 2
89.358 2
89.361 2
89.363 2
89.366 2
89.368 2
89.371 2
89.374 2
89.376 2
89.379 2
89.381 2
89.384 2
89.387 2
89.389 2
89.392 2
89.394 2
89.397 3
89.400 3
89.402 3
89.405 3
89.407 3
89.410 3
89.413 3
89.415 3
89.418 3
89.420 3
89.423 3
89.426 3
89.428 3
89.431 3
89.433 3
89.436 3
89.439 3
89.441 3
89.444 3
89.446 3
89.449 3
89.452 3
89.454 4
89.457 4
89.459 4
89.462 4
89.465 4
89.467 4
89.470 4
89.472 4
89.475 4
89.478 4
89.480 4
89.483 4
89.485 4
89.488 4
89.491 4
89.493 4
89.496 4
89.498 4
89.501 4
89.504 4
89.506 4
89.509 4
89.512 4
89.514 4
89.517 4
89.519 3
89.522 3
89.525 3
89.527 3
89.530 3
89.532 2
89.535 2
89.538 2
89.540 2
89.543 2
89.545 2
89.548 2
89.551 2
89.553 2
89.556 2
89.558 2
89.561 2
89.564 2
89.566 2
89.569 2
89.571 2
89.574 2
89.577 2
89.579 2
89.582 2
89.584 2
89.587 2
89.590 2
89.592 2
89.595 2
89.597 2
89.600 1
89.603 1
89.605 1
89.608 1
89.610 1
89.613 1
89.616 1
89.618 1
89.621 0
89.623 0
89.626 0
89.629 0
89.631 -0
89.634 -0
89.637 -0
89.639 -0
89.642 -0
89.644 -0
89.647 -0
89.650 -0
89.652 -0
89.655 -0
89.657 -0
89.660 0
89.663 0
89.665 0
89.668 0
89.670 0
89.673 1
89.676 1
89.678 1
89.681 1
89.683 1
89.686 1
89.689 2
89.691 2
89.694 2
89.696 2
89.699 2
89.702 2
89.704 2
89.707 2
89.709 2
89.712 2
89.715 2
89.717 2
89.720 2
89.722 2
89.725 2
89.728 2
89.730 2
89.733 2
89.735 2
89.738 2
89.741 2
89.743 2
89.746 2
89.749 2
89.751 2
89.754 2
89.756 2
89.759 2
89.762 2
89.764 2
89.767 2
89.769 2
89.772 2
89.775 2
89.777 2
89.780 2
89.782 2
89.785 2
89.788 2
89.790 2
89.793 2
89.795 2
89.798 2
89.801 2
89.803 2
89.806 2
89.808 3
89.811 3
89.814 3
89.816 3
89.819 3
89.821 3
89.824 3
89.827 3
89.829 3
89.832 3
89.835 3
89.837 3
89.840 3
89.842 3
89.845 3
89.848 3
89.850 3
89.853 3
89.855 3
89.858 3
89.861 3
89.863 3
89.866 3
89.868 3
89.871 3
89.874 3
89.876 3
89.879 3
89.881 3
89.884 3
89.887 3
89.889 3
89.892 3
89.894 3
89.897 3
89.900 2
89.902 2
89.905 2
89.907 2
89.910 2
89.913 2
89.915 2
89.918 2
89.921 2
89.923 2
89.926 2
89.928 2
89.931 2
89.934 2
89.936 2
89.939 2
89.941 2
89.944 2
89.947 2
89.949 2
89.952 2
89.954 2
89.957 2
89.960 3
89.962 3
89.965 3
89.967 3
89.970 3
89.973 3
89.975 3
89.978 3
89.981 3
89.983 3
89.986 3
89.988 3
89.991 3
89.994 3
89.996 3
89.999 3
90.001 2
90.004 2
90.007 2
90.009 2
90.012 2
90.014 2
90.017 1
90.020 1
90.022 1
90.025 1
90.027 0
90.030 0
90.033 0
90.035 -0
90.038 -0
90.040 -0
90.043 -0
90.046 -1
90.048 -1
90.051 -1
90.054 -1
90.056 -1
90.059 -1
90.061 -1
90.064 -1
90.067 -0
90.069 -0
90.072 -0
90.074 0
90.077 0
90.080 1
90.082 1
90.085 1
90.087 1
90.090 1
90.093 1
90.095 2
90.098 2
90.100 2
90.103 2
90.106 2
90.108 2
90.111 3
90.114 3
90.116 3
90.119 2
90.121 2
90.124 2
90.127 2
90.129 2
90.132 2
90.134 2
90.137 2
90.140 2
90.142 2
90.145 2
90.147 2
90.150 2
90.153 2
90.155 2
90.158 2
90.160 2
90.163 2
90.166 2
90.168 2
90.171 2
90.174 2
90.176 2
90.179 2
90.181 2
90.184 3
90.187 3
90.189 3
90.192 3
90.194 3
90.197 3
90.200 3
90.202 3
90.205 3
90.207 3
90.210 3
90.213 3
90.215 2
90.218 2
90.220 2
90.223 2
90.226 2
90.228 2
90.231 2
90.234 2
90.236 2
90.239 2
90.241 1
90.244 1
90.247 1
90.249 1
90.252 1
90.254 1
90.257 1
90.260 1
90.262 1
90.265 1
90.267 2
90.270 2
90.273 2
90.275 2
90.278 2
90.281 2
90.283 2
90.286 3
90.288 3
90.291 3
90.294 3
90.296 3
90.299 3
90.301 4
90.304 4
90.307 4
90.309 4
90.312 4
90.314 4
90.317 4
90.320 4
90.322 4
90.325 4
90.328 4
90.330 4
90.333 4
90.335 4
90.338 4
90.341 4
90.343 3
90.346 3
90.348 3
90.351 3
90.354 2
90.356 2
90.359 2
90.361 2
90.364 1
90.367 1
90.369 1
90.372 1
90.375 1
90.377 0
90.380 0
90.382 0
90.385 0
90.388 0
90.390 0
90.393 0
90.395 0
90.398 0
90.401 0
90.403 1
90.406 1
90.408 1
90.411 1
90.414 1
90.416 1
90.419 1
90.422 1
90.424 2
90.427 2
90.429 2
90.432 2
90.435 2
90.437 2
90.440 2
90.442 2
90.445 2
90.448 2
90.450 2
90.453 2
90.455 2
90.458 2
90.461 2
90.463 2
90.466 1
90.469 1
90.471 1
90.474 1
90.476 1
90.479 1
90.482 0
90.484 0
90.487 0
90.489 -0
90.492 -0
90.495 -0
90.497 -0
90.500 -0
90.502 -0
90.505 0
90.508 0
90.510 0
90.513 1
90.516 1
90.518 1
90.521 1
90.523 1
90.526 1
90.529 1
90.531 1
90.534 1
90.536 1
90.539 1
90.542 1
90.544 1
90.547 2
90.549 2
90.552 2
90.555 2
90.557 2
90.560 2
90.563 2
90.565 2
90.568 2
90.570 2
90.573 2
90.576 2
90.578 2
90.581 1
90.583 1
90.586 2
90.589 2
90.591 2
90.594 2
90.597 2
90.599 2
90.602 2
90.604 2
90.607 2
90.610 2
90.612 2
90.615 3
90.617 3
90.620 3
90.623 3
90.625 3
90.628 3
90.630 3
90.633 3
90.636 3
90.638 3
90.641 3
90.644 3
90.646 3
90.649 3
90.651 3
90.654 3
90.657 3
90.659 3
90.662 2
90.664 2
90.667 2
90.670 2
90.672 2
90.675 2
90.678 2
90.680 1
90.683 1
90.685 1
90.688 1
90.691 1
90.693 1
90.696 1
90.698 1
90.701 1
90.704 1
90.706 1
90.709 1
90.712 1
90.714 1
90.717 1
90.719 1
90.722 1
90.725 1
90.727 2
90.730 2
90.732 2
90.735 2
90.738 2
90.740 2
90.743 2
90.746 2
90.748 2
90.751 2
90.753 2
90.756 2
90.759 2
90.761 2
90.764 2
90.766 2
90.769 2
90.772 2
90.774 2
90.777 2
90.779 2
90.782 2
90.785 2
90.787 2
90.790 2
90.793 2
90.795 2
90.798 1
90.800 1
90.803 1
90.806 1
90.808 1
90.811 1
90.813 1
90.816 1
90.819 1
90.821 0
90.824 0
90.827 0
90.829 0
90.832 -0
90.834 -0
90.837 -0
90.840 -0
90.842 -0
90.845 -0
90.847 -0
90.850 -0
90.853 -1
90.855 -1
90.858 -1
90.861 -1
90.863 -1
90.866 -1
90.868 -1
90.871 -1
90.874 -1
90.876 -1
90.879 -1
90.881 -1
90.884 -0
90.887 -0
90.889 -0
90.892 -0
90.895 -0
90.897 0
90.900 0
90.902 0
90.905 0
90.908 0
90.910 0
90.913 1
90.915 1
90.918 1
90.921 1
90.923 1
90.926 1
90.929 1
90.931 1
90.934 1
90.936 1
90.939 1
90.942 1
90.944 1
90.947 1
90.949 1
90.952 1
90.955 2
90.957 2
90.960 2
90.963 2
90.965 2
90.968 2
90.970 2
90.973 2
90.976 2
90.978 2
90.981 2
90.984 2
90.986 2
90.989 2
90.991 2
90.994 2
90.997 2
90.999 2
91.002 2
91.004 2
91.007 2
91.010 2
91.012 2
91.015 2
91.018 2
91.020 2
91.023 2
91.025 3
91.028 3
91.031 3
91.033 3
91.036 3
91.038 3
91.041 2
91.044 2
91.046 2
91.049 2
91.052 2
91.054 2
91.057 2
91.059 2
91.062 2
91.065 2
91.067 2
91.070 2
91.072 2
91.075 2
91.078 2
91.080 1
91.083 1
91.086 1
91.088 1
91.091 1
91.093 1
91.096 1
91.099 0
91.101 0
91.104 0
91.106 0
91.109 0
91.112 -0
91.114 -0
91.117 -0
91.120 -0
91.122 -0
91.125 -0
91.127 -0
91.130 -1
91.133 -1
91.135 -1
91.138 -1
91.141 -0
91.143 -0
91.146 -0
91.148 -0
91.151 -0
91.154 0
91.156 0
91.159 0
91.161 1
91.164 1
91.167 1
91.169 1
91.172 1
91.175 1
91.177 1
91.180 2
91.182 2
91.185 2
91.188 2
91.190 2
91.193 2
91.196 2
91.198 2
91.201 2
91.203 2
91.206 2
91.209 2
91.211 2
91.214 2
91.216 1
91.219 1
91.222 1
91.224 1
91.227 1
91.230 1
91.232 1
91.235 1
91.237 1
91.240 1
91.243 1
91.245 1
91.248 1
91.250 1
91.253 1
91.256 1
91.258 1
91.261 1
91.264 1
91.266 1
91.269 1
91.271 1
91.274 1
91.277 1
91.279 1
91.282 2
91.285 2
91.287 2
91.290 2
91.292 2
91.295 2
91.298 2
91.300 2
91.303 2
91.305 2
91.308 2
91.311 2
91.313 2
91.316 2
91.319 2
91.321 2
91.324 2
91.326 2
91.329 3
91.332 3
91.334 3
91.337 3
91.340 3
91.342 2
91.345 3
91.347 2
91.350 2
91.353 2
91.355 2
91.358 2
91.361 2
91.363 2
91.366 2
91.368 2
91.371 2
91.374 2
91.376 2
91.379 2
91.381 2
91.384 2
91.387 2
91.389 2
91.392 2
91.395 2
91.397 2
91.400 2
91.402 2
91.405 2
91.408 2
91.410 2
91.413 2
91.416 2
91.418 2
91.421 2
91.423 2
91.426 2
91.429 2
91.431 2
91.434 2
91.436 2
91.439 2
91.442 2
91.444 2
91.447 2
91.450 2
91.452 2
91.455 2
91.457 2
91.460 2
91.463 2
91.465 2
91.468 2
91.471 2
91.473 2
91.476 2
91.478 2
91.481 2
91.484 2
91.486 2
91.489 2
91.492 2
91.494 2
91.497 2
91.499 2
91.502 2
91.505 3
91.507 3
91.510 3
91.512 3
91.515 3
91.518 3
91.520 3
91.523 3
91.526 3
91.528 3
91.531 3
91.533 3
91.536 3
91.539 3
91.541 3
91.544 3
91.547 3
91.549 3
91.552 3
91.554 3
91.557 3
91.560 3
91.562 3
91.565 3
91.568 3
91.570 3
91.573 3
91.575 3
91.578 3
91.581 3
91.583 3
91.586 3
91.589 3
91.591 3
91.594 3
91.596 2
91.599 2
91.602 2
91.604 2
91.607 2
91.609 2
91.612 2
91.615 2
91.617 1
91.620 1
91.623 1
91.625 1
91.628 1
91.630 1
91.633 0
91.636 0
91.638 0
91.641 -0
91.644 -0
91.646 -0
91.649 -1
91.651 -1
91.654 -1
91.657 -1
91.659 -1
91.662 -1
91.665 -1
91.667 -1
91.670 -1
91.672 -1
91.675 -1
91.678 -1
91.680 -1
91.683 -1
91.686 -1
91.688 -0
91.691 -0
91.693 0
91.696 0
91.699 0
91.701 1
91.704 1
91.707 1
91.709 1
91.712 2
91.714 2
91.717 2
91.720 2
91.722 2
91.725 3
91.727 3
91.730 3
91.733 3
91.735 3
91.738 3
91.741 3
91.743 3
91.746 3
91.748 3
91.751 3
91.754 3
91.756 3
91.759 3
91.762 3
91.764 3
91.767 3
91.769 3
91.772 2
91.775 2
91.777 2
91.780 2
91.783 2
91.785 2
91.788 2
91.790 2
91.793 2
91.796 2
91.798 2
91.801 2
91.804 2
91.806 2
91.809 2
91.811 2
91.814 2
91.817 2
91.819 2
91.822 2
91.825 2
91.827 2
91.830 2
91.832 2
91.835 2
91.838 2
91.840 2
91.843 1
91.846 1
91.848 1
91.851 1
91.853 1
91.856 1
91.859 1
91.861 1
91.864 1
91.867 1
91.869 1
91.872 1
91.874 1
91.877 1
91.880 1
91.882 1
91.885 1
91.888 1
91.890 1
91.893 1
91.895 1
91.898 1
91.901 1
91.903 1
91.906 1
91.909 2
91.911 2
91.914 2
91.916 2
91.919 2
91.922 2
91.924 2
91.927 2
91.930 2
91.932 3
91.935 3
91.937 3
91.940 3
91.943 3
91.945 3
91.948 3
91.951 3
91.953 3
91.956 2
91.958 2
91.961 2
91.964 2
91.966 2
91.969 2
91.972 2
91.974 2
91.977 2
91.979 2
91.982 2
91.985 2
91.987 2
91.990 2
91.993 2
91.995 2
91.998 2
92.000 2
92.003 2
92.006 2
92.008 2
92.011 2
92.014 2
92.016 2
92.019 2
92.021 2
92.024 2
92.027 2
92.029 2
92.032 1
92.035 1
92.037 1
92.040 1
92.042 1
92.045 1
92.048 1
92.050 1
92.053 1
92.056 1
92.058 1
92.061 1
92.063 1
92.066 0
92.069 0
92.071 0
92.074 0
92.077 1
92.079 1
92.082 1
92.084 1
92.087 1
92.090 1
92.092 2
92.095 2
92.098 2
92.100 2
92.103 3
92.105 3
92.108 3
92.111 4
92.113 4
92.116 4
92.119 4
92.121 5
92.124 5
92.126 5
92.129 5
92.132 5
92.134 5
92.137 5
92.140 5
92.142 5
92.145 5
92.147 5
92.150 5
92.153 5
92.155 5
92.158 4
92.161 4
92.163 4
92.166 4
92.168 3
92.171 3
92.174 3
92.176 3
92.179 3
92.182 2
92.184 2
92.187 2
92.189 2
92.192 2
92.195 2
92.197 2
92.200 2
92.203 2
92.205 2
92.208 2
92.210 2
92.213 3
92.216 3
92.218 3
92.221 3
92.224 3
92.226 3
92.229 3
92.232 3
92.234 3
92.237 3
92.239 3
92.242 3
92.245 3
92.247 3
92.250 3
92.253 3
92.255 3
92.258 2
92.260 2
92.263 2
92.266 2
92.268 2
92.271 2
92.274 2
92.276 2
92.279 1
92.281 1
92.284 1
92.287 1
92.289 1
92.292 1
92.295 1
92.297 1
92.300 1
92.302 1
92.305 1
92.308 1
92.310 1
92.313 1
92.316 1
92.318 1
92.321 1
92.323 1
92.326 1
92.329 1
92.331 1
92.334 1
92.337 1
92.339 1
92.342 1
92.345 1
92.347 1
92.350 1
92.352 1
92.355 1
92.358 0
92.360 0
92.363 0
92.366 0
92.368 -0
92.371 -0
92.373 -0
92.376 -0
92.379 -0
92.381 -0
92.384 -1
92.387 -1
92.389 -1
92.392 -1
92.394 -1
92.397 -1
92.400 -1
92.402 -1
92.405 -1
92.408 -1
92.410 -1
92.413 -1
92.415 -1
92.418 -1
92.421 -1
92.423 -1
92.426 -1
92.429 -0
92.431 -0
92.434 -0
92.437 -0
92.439 0
92.442 0
92.444 0
92.447 1
92.450 1
92.452 1
92.455 1
92.458 1
92.460 1
92.463 2
92.465 2
92.468 2
92.471 2
92.473 3
92.476 3
92.479 3
92.481 3
92.484 3
92.486 4
92.489 4
92.492 4
92.494 4
92.497 4
92.500 4
92.502 4
92.505 4
92.508 5
92.510 5
92.513 5
92.515 5
92.518 5
92.521 5
92.523 5
92.526 5
92.529 4
92.531 4
92.534 4
92.536 4
92.539 4
92.542 4
92.544 4
92.547 4
92.550 3
92.552 3
92.555 3
92.557 3
92.560 3
92.563 3
92.565 3
92.568 2
92.571 2
92.573 2
92.576 2
92.579 2
92.581 2
92.584 2
92.586 2
92.589 2
92.592 1
92.594 1
92.597 1
92.600 1
92.602 1
92.605 1
92.607 1
92.610 1
92.613 1
92.615 1
92.618 0
92.621 0
92.623 0
92.626 0
92.629 0
92.631 0
92.634 0
92.636 0
92.639 -0
92.642 -0
92.644 -0
92.647 -0
92.650 -0
92.652 -0
92.655 0
92.657 0
92.660 0
92.663 0
92.665 0
92.668 0
92.671 0
92.673 1
92.676 1
92.678 1
92.681 1
92.684 1
92.686 1
92.689 1
92.692 1
92.694 2
92.697 2
92.700 2
92.702 2
92.705 2
92.707 2
92.710 2
92.713 2
92.715 2
92.718 2
92.721 2
92.723 2
92.726 2
92.728 2
92.731 2
92.734 2
92.736 2
92.739 2
92.742 2
92.744 2
92.747 2
92.750 2
92.752 2
92.755 2
92.757 2
92.760 2
92.763 2
92.765 2
92.768 2
92.771 2
92.773 2
92.776 2
92.779 2
92.781 2
92.784 3
92.786 3
92.789 3
92.792 3
92.794 3
92.797 3
92.800 3
92.802 4
92.805 4
92.807 4
92.810 4
92.813 4
92.815 4
92.818 4
92.821 4
92.823 4
92.826 4
92.829 5
92.831 5
92.834 5
92.836 5
92.839 5
92.842 5
92.844 5
92.847 5
92.850 5
92.852 5
92.855 4
92.857 4
92.860 4
92.863 4
92.865 4
92.868 4
92.871 4
92.873 3
92.876 3
92.879 3
92.881 3
92.884 3
92.886 3
92.889 2
92.892 2
92.894 2
92.897 2
92.900 2
92.902 2
92.905 2
92.908 2
92.910 2
92.913 2
92.915 2
92.918 2
92.921 2
92.923 2
92.926 2
92.929 2
92.931 2
92.934 2
92.936 2
92.939 2
92.942 2
92.944 2
92.947 2
92.950 2
92.952 2
92.955 2
92.958 2
92.960 2
92.963 2
92.965 2
92.968 2
92.971 2
92.973 2
92.976 2
92.979 2
92.981 2
92.984 2
92.987 2
92.989 2
92.992 1
92.994 1
92.997 1
93.000 1
93.002 1
93.005 1
93.008 1
93.010 1
93.013 1
93.015 1
93.018 1
93.021 1
93.023 1
93.026 1
93.029 1
93.031 1
93.034 1
93.037 1
93.039 1
93.042 1
93.044 1
93.047 1
93.050 1
93.052 1
93.055 1
93.058 1
93.060 1
93.063 1
93.066 1
93.068 1
93.071 1
93.073 1
93.076 1
93.079 1
93.081 1
93.084 1
93.087 1
93.089 1
93.092 1
93.095 1
93.097 1
93.100 1
93.102 1
93.105 1
93.108 1
93.110 1
93.113 1
93.116 1
93.118 1
93.121 1
93.124 0
93.126 0
93.129 0
93.131 0
93.134 -0
93.137 -0
93.139 -0
93.142 -0
93.145 -0
93.147 -0
93.150 -0
93.152 -0
93.155 -0
93.158 0
93.160 0
93.163 0
93.166 1
93.168 1
93.171 1
93.174 1
93.176 2
93.179 2
93.181 2
93.184 2
93.187 3
93.189 3
93.192 3
93.195 4
93.197 4
93.200 4
93.203 4
93.205 5
93.208 5
93.210 5
93.213 5
93.216 5
93.218 5
93.221 5
93.224 6
93.226 6
93.229 5
93.232 5
93.234 5
93.237 5
93.239 5
93.242 5
93.245 4
93.247 4
93.250 4
93.253 4
93.255 4
93.258 3
93.261 3
93.263 3
93.266 3
93.268 3
93.271 3
93.274 3
93.276 3
93.279 3
93.282 3
93.284 3
93.287 3
93.290 3
93.292 3
93.295 2
93.297 2
93.300 2
93.303 2
93.305 2
93.308 2
93.311 2
93.313 2
93.316 2
93.319 2
93.321 2
93.324 2
93.326 1
93.329 1
93.332 1
93.334 1
93.337 1
93.340 1
93.342 1
93.345 1
93.348 1
93.350 1
93.353 1
93.355 1
93.358 1
93.361 1
93.363 1
93.366 1
93.369 1
93.371 1
93.374 1
93.377 1
93.379 1
93.382 1
93.385 2
93.387 2
93.390 2
93.392 2
93.395 2
93.398 2
93.400 2
93.403 2
93.406 2
93.408 2
93.411 2
93.414 2
93.416 2
93.419 2
93.421 2
93.424 2
93.427 3
93.429 3
93.432 3
93.435 3
93.437 3
93.440 3
93.443 3
93.445 2
93.448 2
93.450 2
93.453 2
93.456 2
93.458 2
93.461 2
93.464 2
93.466 2
93.469 2
93.472 2
93.474 2
93.477 2
93.479 2
93.482 2
93.485 2
93.487 2
93.490 2
93.493 2
93.495 2
93.498 2
93.501 2
93.503 2
93.506 3
93.508 3
93.511 3
93.514 3
93.516 3
93.519 3
93.522 3
93.524 3
93.527 2
93.530 2
93.532 2
93.535 2
93.538 2
93.540 2
93.543 2
93.545 2
93.548 2
93.551 2
93.553 2
93.556 2
93.559 1
93.561 1
93.564 1
93.567 1
93.569 1
93.572 1
93.574 1
93.577 1
93.580 1
93.582 1
93.585 0
93.588 0
93.590 0
93.593 0
93.596 0
93.598 0
93.601 0
93.603 0
93.606 0
93.609 1
93.611 1
93.614 1
93.617 1
93.619 1
93.622 1
93.625 1
93.627 1
93.630 1
93.633 1
93.635 1
93.638 1
93.640 1
93.643 1
93.646 1
93.648 1
93.651 1
93.654 1
93.656 1
93.659 1
93.662 1
93.664 1
93.667 0
93.669 0
93.672 0
93.675 0
93.677 0
93.680 0
93.683 0
93.685 0
93.688 0
93.691 0
93.693 0
93.696 1
93.699 1
93.701 1
93.704 1
93.706 1
93.709 1
93.712 2
93.714 2
93.717 2
93.720 2
93.722 2
93.725 3
93.728 3
93.730 3
93.733 3
93.735 3
93.738 3
93.741 3
93.743 3
93.746 3
93.749 3
93.751 3
93.754 2
93.757 2
93.759 2
93.762 2
93.765 2
93.767 2
93.770 2
93.772 1
93.775 1
93.778 1
93.780 1
93.783 1
93.786 0
93.788 0
93.791 0
93.794 -0
93.796 -0
93.799 -0
93.802 -0
93.804 -0
93.807 -0
93.809 -0
93.812 -0
93.815 -0
93.817 0
93.820 0
93.823 0
93.825 0
93.828 0
93.831 0
93.833 1
93.836 1
93.838 1
93.841 1
93.844 1
93.846 1
93.849 1
93.852 1
93.854 1
93.857 1
93.860 1
93.862 1
93.865 1
93.868 1
93.870 1
93.873 1
93.875 1
93.878 1
93.881 1
93.883 1
93.886 1
93.889 1
93.891 1
93.894 1
93.897 1
93.899 1
93.902 1
93.905 1
93.907 1
93.910 2
93.912 2
93.915 2
93.918 2
93.920 2
93.923 2
93.926 3
93.928 3
93.931 3
93.934 3
93.936 3
93.939 3
93.942 3
93.944 3
93.947 3
93.949 3
93.952 3
93.955 3
93.957 3
93.960 3
93.963 3
93.965 3
93.968 3
93.971 3
93.973 3
93.976 3
93.979 3
93.981 3
93.984 3
93.986 2
93.989 2
93.992 2
93.994 2
93.997 2
94.000 2
94.002 1
94.005 1
94.008 1
94.010 1
94.013 1
94.016 0
94.018 0
94.021 0
94.023 0
94.026 0
94.029 0
94.031 0
94.034 0
94.037 0
94.039 0
94.042 0
94.045 0
94.047 0
94.050 -0
94.053 -0
94.055 0
94.058 0
94.060 0
94.063 0
94.066 0
94.068 0
94.071 0
94.074 0
94.076 1
94.079 1
94.082 1
94.084 1
94.087 1
94.090 1
94.092 1
94.095 1
94.097 1
94.100 1
94.103 1
94.105 1
94.108 1
94.111 1
94.113 1
94.116 0
94.119 0
94.121 0
94.124 0
94.127 0
94.129 0
94.132 0
94.134 0
94.137 1
94.140 1
94.142 1
94.145 1
94.148 1
94.150 1
94.153 1
94.156 1
94.158 2
94.161 2
94.164 2
94.166 2
94.169 2
94.171 3
94.174 3
94.177 3
94.179 3
94.182 3
94.185 3
94.187 3
94.190 3
94.193 4
94.195 4
94.198 4
94.201 4
94.203 3
94.206 3
94.209 3
94.211 3
94.214 3
94.216 3
94.219 3
94.222 2
94.224 2
94.227 2
94.230 2
94.232 2
94.235 1
94.238 1
94.240 1
94.243 1
94.246 1
94.248 0
94.251 0
94.253 0
94.256 0
94.259 -0
94.261 -0
94.264 -0
94.267 -0
94.269 -0
94.272 -0
94.275 -0
94.277 0
94.280 0
94.283 0
94.285 0
94.288 0
94.291 0
94.293 0
94.296 1
94.298 1
94.301 1
94.304 1
94.306 1
94.309 1
94.312 1
94.314 1
94.317 1
94.320 1
94.322 1
94.325 1
94.328 1
94.330 1
94.333 1
94.335 1
94.338 1
94.341 1
94.343 1
94.346 1
94.349 1
94.351 1
94.354 1
94.357 0
94.359 0
94.362 0
94.365 0
94.367 0
94.370 0
94.373 0
94.375 -0
94.378 -0
94.380 -0
94.383 -0
94.386 -0
94.388 -0
94.391 -0
94.394 -0
94.396 -0
94.399 -0
94.402 -0
94.404 0
94.407 0
94.410 0
94.412 1
94.415 1
94.418 1
94.420 1
94.423 1
94.425 1
94.428 1
94.431 2
94.433 2
94.436 2
94.439 2
94.441 2
94.444 2
94.447 1
94.449 1
94.452 1
94.455 1
94.457 1
94.460 1
94.462 1
94.465 1
94.468 1
94.470 1
94.473 1
94.476 1
94.478 0
94.481 0
94.484 0
94.486 0
94.489 -0
94.492 -0
94.494 -0
94.497 -0
94.500 -0
94.502 -0
94.505 -0
94.507 -0
94.510 -0
94.513 -0
94.515 -0
94.518 0
94.521 0
94.523 0
94.526 1
94.529 1
94.531 1
94.534 1
94.537 1
94.539 2
94.542 2
94.545 2
94.547 2
94.550 2
94.553 2
94.555 2
94.558 2
94.560 2
94.563 2
94.566 2
94.568 2
94.571 2
94.574 2
94.576 2
94.579 2
94.582 2
94.584 2
94.587 2
94.590 2
94.592 2
94.595 2
94.598 2
94.600 1
94.603 1
94.605 1
94.608 1
94.611 1
94.613 0
94.616 0
94.619 0
94.621 -0
94.624 -0
94.627 -0
94.629 -0
94.632 -1
94.635 -1
94.637 -1
94.640 -1
94.643 -1
94.645 -1
94.648 -1
94.650 -1
94.653 -1
94.656 -1
94.658 -1
94.661 -1
94.664 -1
94.666 -1
94.669 -0
94.672 -0
94.674 -0
94.677 -0
94.680 -0
94.682 -0
94.685 -0
94.688 0
94.690 0
94.693 0
94.696 0
94.698 0
94.701 0
94.703 0
94.706 1
94.709 1
94.711 1
94.714 1
94.717 1
94.719 1
94.722 1
94.725 2
94.727 2
94.730 2
94.733 2
94.735 2
94.738 2
94.741 2
94.743 2
94.746 2
94.748 2
94.751 2
94.754 3
94.756 3
94.759 3
94.762 3
94.764 3
94.767 3
94.770 3
94.772 3
94.775 3
94.778 3
94.780 3
94.783 3
94.786 3
94.788 3
94.791 3
94.794 3
94.796 2
94.799 2
94.801 2
94.804 2
94.807 2
94.809 2
94.812 2
94.815 2
94.817 2
94.820 2
94.823 2
94.825 2
94.828 2
94.831 2
94.833 2
94.836 2
94.839 2
94.841 2
94.844 2
94.847 2
94.849 2
94.852 2
94.854 2
94.857 2
94.860 2
94.862 2
94.865 2
94.868 2
94.870 2
94.873 3
94.876 3
94.878 3
94.881 3
94.884 3
94.886 3
94.889 3
94.892 3
94.894 3
94.897 3
94.900 3
94.902 2
94.905 2
94.907 2
94.910 2
94.913 2
94.915 2
94.918 1
94.921 1
94.923 1
94.926 1
94.929 0
94.931 0
94.934 -0
94.937 -0
94.939 -1
94.942 -1
94.945 -1
94.947 -1
94.950 -1
94.953 -1
94.955 -1
94.958 -1
94.961 -1
94.963 -1
94.966 -1
94.968 -1
94.971 -1
94.974 -1
94.976 -1
94.979 -1
94.982 -1
94.984 -0
94.987 -0
94.990 0
94.992 1
94.995 1
94.998 1
95.000 1
95.003 2
95.006 2
95.008 2
95.011 3
95.014 3
95.016 3
95.019 3
95.021 4
95.024 4
95.027 4
95.029 4
95.032 4
95.035 5
95.037 5
95.040 5
95.043 5
95.045 5
95.048 5
95.051 5
95.053 4
95.056 4
95.059 4
95.061 4
95.064 4
95.067 4
95.069 4
95.072 3
95.075 3
95.077 3
95.080 3
95.082 3
95.085 2
95.088 2
95.090 2
95.093 2
95.096 1
95.098 1
95.101 1
95.104 1
95.106 1
95.109 1
95.112 1
95.114 1
95.117 1
95.120 1
95.122 1
95.125 1
95.128 1
95.130 1
95.133 1
95.136 2
95.138 2
95.141 2
95.143 2
95.146 3
95.149 3
95.151 3
95.154 4
95.157 4
95.159 4
95.162 5
95.165 5
95.167 5
95.170 5
95.173 6
95.175 6
95.178 6
95.181 6
95.183 6
95.186 7
95.189 7
95.191 7
95.194 7
95.197 7
95.199 7
95.202 6
95.205 6
95.207 6
95.210 6
95.212 5
95.215 5
95.218 5
95.220 4
95.223 4
95.226 3
95.228 3
95.231 3
95.234 2
95.236 2
95.239 2
95.242 2
95.244 1
95.247 1
95.250 1
95.252 1
95.255 1
95.258 1
95.260 1
95.263 0
95.266 0
95.268 0
95.271 0
95.274 0
95.276 1
95.279 1
95.281 1
95.284 1
95.287 1
95.289 1
95.292 1
95.295 1
95.297 2
95.300 2
95.303 2
95.305 2
95.308 2
95.311 2
95.313 2
95.316 2
95.319 2
95.321 2
95.324 2
95.327 2
95.329 2
95.332 1
95.335 1
95.337 1
95.340 1
95.343 1
95.345 1
95.348 0
95.350 0
95.353 0
95.356 0
95.358 0
95.361 -0
95.364 -0
95.366 -0
95.369 -0
95.372 -0
95.374 -0
95.377 -0
95.380 -0
95.382 -0
95.385 -0
95.388 -0
95.390 -0
95.393 -0
95.396 -0
95.398 0
95.401 0
95.404 0
95.406 0
95.409 1
95.412 1
95.414 1
95.417 1
95.420 1
95.422 2
95.425 2
95.427 2
95.430 2
95.433 2
95.435 2
95.438 2
95.441 2
95.443 3
95.446 3
95.449 3
95.451 3
95.454 3
95.457 3
95.459 3
95.462 3
95.465 3
95.467 3
95.470 3
95.473 4
95.475 4
95.478 4
95.481 4
95.483 4
95.486 4
95.489 4
95.491 4
95.494 4
95.497 5
95.499 5
95.502 5
95.504 5
95.507 5
95.510 5
95.512 5
95.515 5
95.518 5
95.520 5
95.523 5
95.526 5
95.528 5
95.531 5
95.534 5
95.536 5
95.539 5
95.542 5
95.544 5
95.547 5
95.550 5
95.552 5
95.555 4
95.558 4
95.560 4
95.563 4
95.566 3
95.568 3
95.571 3
95.574 2
95.576 2
95.579 2
95.582 2
95.584 1
95.587 1
95.589 1
95.592 1
95.595 0
95.597 0
95.600 0
95.603 -0
95.605 -0
95.608 -0
95.611 -0
95.613 -0
95.616 -0
95.619 0
95.621 0
95.624 0
95.627 1
95.629 1
95.632 1
95.635 1
95.637 1
95.640 2
95.643 2
95.645 2
95.648 3
95.651 3
95.653 3
95.656 4
95.659 4
95.661 4
95.664 4
95.667 5
95.669 5
95.672 5
95.675 5
95.677 5
95.680 5
95.682 5
95.685 5
95.688 5
95.690 5
95.693 5
95.696 5
95.698 5
95.701 5
95.704 5
95.706 5
95.709 5
95.712 4
95.714 4
95.717 4
95.720 4
95.722 4
95.725 4
95.728 3
95.730 3
95.733 3
95.736 3
95.738 3
95.741 3
95.744 3
95.746 3
95.749 2
95.752 2
95.754 2
95.757 2
95.760 2
95.762 2
95.765 2
95.768 2
95.770 2
95.773 2
95.776 2
95.778 2
95.781 2
95.783 1
95.786 1
95.789 1
95.791 1
95.794 1
95.797 1
95.799 1
95.802 1
95.805 1
95.807 1
95.810 0
95.813 0
95.815 0
[truncated: 6,248,343 more chars]
