# Supplementary material for: Advancing lignin analytics via elucidation of linkage progressions in lignin populations
Source: Commun Chem. 2025 Dec 11;9:31. doi: 10.1038/s42004-025-01841-3 (PMC12820315; doi:10.1038/s42004-025-01841-3)
Supplement: Supplementary file 4 — Supplementary Data 1 [file 42004_2025_1841_MOESM4_ESM.zip › MWLSA OUTER 6 20 MGML TA30_0_E3_1.txt]

-0.033 3
-0.031 3
-0.030 3
-0.028 3
-0.026 3
-0.025 3
-0.023 3
-0.021 3
-0.020 3
-0.018 3
-0.016 2
-0.015 2
-0.013 2
-0.011 2
-0.010 2
-0.008 2
-0.007 2
-0.005 2
-0.003 2
-0.002 2
0.000 2
0.002 2
0.003 2
0.005 2
0.007 2
0.008 2
0.010 2
0.012 2
0.013 2
0.015 2
0.017 2
0.018 3
0.020 3
0.022 2
0.023 2
0.025 2
0.027 2
0.028 3
0.030 4
0.032 4
0.033 4
0.035 4
0.036 4
0.038 5
0.040 4
0.041 5
0.043 4
0.045 4
0.046 5
0.048 4
0.050 4
0.051 4
0.053 4
0.055 4
0.056 4
0.058 5
0.060 4
0.061 4
0.063 4
0.065 4
0.066 3
0.068 4
0.070 4
0.071 5
0.073 5
0.075 5
0.076 5
0.078 4
0.079 4
0.081 4
0.083 4
0.084 4
0.086 5
0.088 5
0.089 5
0.091 5
0.093 5
0.094 4
0.096 4
0.098 3
0.099 3
0.101 3
0.103 3
0.104 3
0.106 3
0.108 3
0.109 2
0.111 2
0.113 2
0.114 1
0.116 2
0.118 1
0.119 1
0.121 1
0.123 1
0.124 0
0.126 0
0.127 0
0.129 0
0.131 -0
0.132 -0
0.134 -1
0.136 -1
0.137 -0
0.139 -1
0.141 -1
0.142 -0
0.144 0
0.146 0
0.147 1
0.149 1
0.151 1
0.152 1
0.154 1
0.156 1
0.157 2
0.159 2
0.161 3
0.162 2
0.164 2
0.166 2
0.167 2
0.169 1
0.171 2
0.172 2
0.174 2
0.175 3
0.177 3
0.179 3
0.180 3
0.182 3
0.184 3
0.185 3
0.187 3
0.189 3
0.190 3
0.192 2
0.194 2
0.195 3
0.197 3
0.199 2
0.200 3
0.202 3
0.204 2
0.205 2
0.207 3
0.209 2
0.210 2
0.212 2
0.214 2
0.215 2
0.217 2
0.219 2
0.220 2
0.222 2
0.224 2
0.225 2
0.227 2
0.228 2
0.230 3
0.232 3
0.233 3
0.235 2
0.237 3
0.238 2
0.240 2
0.242 3
0.243 3
0.245 3
0.247 4
0.248 4
0.250 4
0.252 4
0.253 3
0.255 4
0.257 4
0.258 4
0.260 4
0.262 3
0.263 3
0.265 4
0.267 4
0.268 4
0.270 5
0.272 5
0.273 4
0.275 4
0.277 4
0.278 3
0.280 3
0.282 3
0.283 3
0.285 3
0.286 3
0.288 3
0.290 3
0.291 3
0.293 3
0.295 3
0.296 2
0.298 2
0.300 2
0.301 3
0.303 3
0.305 3
0.306 3
0.308 3
0.310 3
0.311 3
0.313 3
0.315 3
0.316 3
0.318 4
0.320 4
0.321 4
0.323 3
0.325 4
0.326 4
0.328 3
0.330 3
0.331 4
0.333 2
0.335 2
0.336 2
0.338 2
0.340 3
0.341 3
0.343 2
0.345 2
0.346 2
0.348 2
0.349 3
0.351 3
0.353 2
0.354 2
0.356 2
0.358 2
0.359 2
0.361 2
0.363 2
0.364 2
0.366 2
0.368 2
0.369 2
0.371 2
0.373 2
0.374 3
0.376 3
0.378 3
0.379 3
0.381 2
0.383 3
0.384 3
0.386 3
0.388 2
0.389 2
0.391 2
0.393 2
0.394 2
0.396 2
0.398 1
0.399 2
0.401 2
0.403 2
0.404 2
0.406 2
0.408 2
0.409 1
0.411 2
0.412 1
0.414 2
0.416 2
0.417 1
0.419 1
0.421 1
0.422 0
0.424 0
0.426 -0
0.427 -1
0.429 -1
0.431 -1
0.432 -1
0.434 -1
0.436 -1
0.437 -1
0.439 -0
0.441 -1
0.442 -0
0.444 -1
0.446 -1
0.447 -1
0.449 -1
0.451 -1
0.452 -1
0.454 -1
0.456 -1
0.457 -1
0.459 -1
0.461 -1
0.462 -1
0.464 -1
0.466 -0
0.467 -0
0.469 1
0.471 1
0.472 1
0.474 1
0.476 1
0.477 1
0.479 2
0.481 2
0.482 2
0.484 2
0.486 3
0.487 3
0.489 3
0.490 3
0.492 2
0.494 2
0.495 2
0.497 2
0.499 2
0.500 2
0.502 1
0.504 2
0.505 2
0.507 2
0.509 2
0.510 2
0.512 1
0.514 1
0.515 2
0.517 1
0.519 2
0.520 1
0.522 1
0.524 1
0.525 1
0.527 2
0.529 2
0.530 2
0.532 2
0.534 2
0.535 3
0.537 3
0.539 3
0.540 3
0.542 4
0.544 4
0.545 4
0.547 4
0.549 4
0.550 4
0.552 4
0.554 5
0.555 5
0.557 5
0.559 5
0.560 6
0.562 5
0.564 5
0.565 6
0.567 5
0.569 5
0.570 4
0.572 4
0.574 4
0.575 4
0.577 4
0.579 4
0.580 5
0.582 4
0.583 4
0.585 3
0.587 4
0.588 4
0.590 4
0.592 4
0.593 4
0.595 4
0.597 4
0.598 4
0.600 4
0.602 4
0.603 4
0.605 4
0.607 4
0.608 4
0.610 4
0.612 4
0.613 4
0.615 5
0.617 4
0.618 5
0.620 4
0.622 3
0.623 3
0.625 4
0.627 3
0.628 4
0.630 3
0.632 2
0.633 3
0.635 3
0.637 3
0.638 3
0.640 3
0.642 2
0.643 2
0.645 2
0.647 1
0.648 1
0.650 1
0.652 1
0.653 1
0.655 1
0.657 1
0.658 1
0.660 1
0.662 1
0.663 2
0.665 2
0.667 2
0.668 2
0.670 2
0.672 2
0.673 2
0.675 2
0.677 2
0.678 2
0.680 2
0.682 2
0.683 3
0.685 3
0.687 3
0.688 4
0.690 4
0.692 3
0.693 3
0.695 3
0.696 2
0.698 2
0.700 3
0.701 2
0.703 2
0.705 1
0.706 0
0.708 0
0.710 0
0.711 -1
0.713 -0
0.715 -1
0.716 -1
0.718 -1
0.720 -1
0.721 -1
0.723 -2
0.725 -2
0.726 -2
0.728 -2
0.730 -1
0.731 -2
0.733 -1
0.735 -1
0.736 -2
0.738 -1
0.740 -1
0.741 -1
0.743 -0
0.745 0
0.746 0
0.748 1
0.750 1
0.751 0
0.753 2
0.755 3
0.756 3
0.758 4
0.760 5
0.761 4
0.763 5
0.765 5
0.766 4
0.768 4
0.770 5
0.771 5
0.773 5
0.775 5
0.776 4
0.778 4
0.780 4
0.781 3
0.783 3
0.785 3
0.786 3
0.788 4
0.790 4
0.791 3
0.793 3
0.795 3
0.796 3
0.798 3
0.800 3
0.801 2
0.803 2
0.805 2
0.806 2
0.808 2
0.810 2
0.811 1
0.813 1
0.815 1
0.816 0
0.818 -0
0.820 0
0.821 -0
0.823 0
0.825 0
0.826 0
0.828 1
0.830 1
0.831 0
0.833 -0
0.835 -0
0.836 -1
0.838 -1
0.840 -1
0.841 -1
0.843 -0
0.845 -0
0.846 -0
0.848 0
0.850 0
0.851 -0
0.853 0
0.855 1
0.856 1
0.858 0
0.860 1
0.861 1
0.863 1
0.865 2
0.866 1
0.868 1
0.870 1
0.871 1
0.873 1
0.875 1
0.876 0
0.878 0
0.880 0
0.881 0
0.883 0
0.885 0
0.886 -0
0.888 -0
0.890 -1
0.891 -0
0.893 -1
0.895 -0
0.896 -0
0.898 0
0.900 1
0.901 0
0.903 0
0.905 0
0.906 0
0.908 1
0.910 0
0.911 1
0.913 1
0.915 1
0.916 1
0.918 1
0.919 1
0.921 1
0.923 2
0.924 2
0.926 2
0.928 2
0.929 2
0.931 2
0.933 2
0.934 2
0.936 2
0.938 3
0.939 2
0.941 2
0.943 1
0.944 1
0.946 1
0.948 1
0.949 1
0.951 1
0.953 2
0.954 1
0.956 1
0.958 1
0.959 1
0.961 1
0.963 2
0.964 2
0.966 2
0.968 2
0.969 2
0.971 3
0.973 4
0.974 3
0.976 3
0.978 3
0.979 3
0.981 3
0.983 3
0.984 3
0.986 2
0.988 3
0.989 2
0.991 2
0.993 2
0.994 3
0.996 2
0.998 2
0.999 2
1.001 3
1.003 3
1.004 3
1.006 3
1.008 3
1.009 3
1.011 3
1.013 3
1.014 3
1.016 2
1.018 3
1.019 3
1.021 3
1.023 3
1.024 4
1.026 3
1.028 3
1.029 3
1.031 3
1.033 4
1.034 4
1.036 4
1.038 4
1.039 4
1.041 3
1.043 4
1.044 4
1.046 3
1.048 3
1.049 3
1.051 2
1.053 2
1.054 2
1.056 2
1.058 1
1.059 1
1.061 0
1.063 -0
1.064 -0
1.066 -1
1.068 -1
1.069 -1
1.071 -1
1.073 -1
1.075 -1
1.076 -0
1.078 -0
1.080 -1
1.081 -1
1.083 -0
1.085 -0
1.086 -0
1.088 -0
1.090 0
1.091 0
1.093 -0
1.095 0
1.096 -0
1.098 -0
1.100 0
1.101 -0
1.103 -0
1.105 0
1.106 1
1.108 1
1.110 1
1.111 1
1.113 1
1.115 1
1.116 1
1.118 2
1.120 2
1.121 2
1.123 2
1.125 2
1.126 2
1.128 3
1.130 3
1.131 2
1.133 2
1.135 2
1.136 2
1.138 2
1.140 2
1.141 2
1.143 2
1.145 2
1.146 2
1.148 2
1.150 2
1.151 2
1.153 3
1.155 3
1.156 3
1.158 3
1.160 3
1.161 2
1.163 2
1.165 2
1.166 1
1.168 1
1.170 1
1.171 0
1.173 0
1.175 1
1.176 1
1.178 0
1.180 1
1.181 1
1.183 1
1.185 1
1.186 1
1.188 1
1.190 1
1.191 1
1.193 1
1.195 1
1.196 1
1.198 1
1.200 2
1.201 1
1.203 1
1.205 1
1.206 1
1.208 1
1.210 1
1.211 1
1.213 2
1.215 2
1.216 2
1.218 2
1.220 2
1.221 2
1.223 3
1.225 3
1.226 3
1.228 3
1.230 3
1.231 3
1.233 3
1.235 3
1.236 3
1.238 3
1.240 3
1.241 3
1.243 3
1.245 3
1.246 3
1.248 3
1.250 4
1.251 3
1.253 3
1.255 3
1.256 3
1.258 4
1.260 4
1.261 4
1.263 4
1.265 4
1.266 4
1.268 3
1.270 4
1.271 4
1.273 4
1.275 3
1.276 2
1.278 2
1.280 2
1.281 2
1.283 3
1.285 3
1.286 2
1.288 2
1.290 2
1.291 2
1.293 2
1.295 2
1.297 1
1.298 2
1.300 2
1.302 1
1.303 2
1.305 2
1.307 2
1.308 2
1.310 2
1.312 2
1.313 1
1.315 1
1.317 1
1.318 1
1.320 1
1.322 1
1.323 1
1.325 1
1.327 0
1.328 0
1.330 0
1.332 0
1.333 -0
1.335 0
1.337 0
1.338 1
1.340 1
1.342 0
1.343 0
1.345 -0
1.347 -1
1.348 -1
1.350 -1
1.352 -2
1.353 -1
1.355 -1
1.357 -1
1.358 0
1.360 0
1.362 0
1.363 0
1.365 0
1.367 1
1.368 1
1.370 1
1.372 2
1.373 2
1.375 2
1.377 2
1.378 2
1.380 3
1.382 2
1.383 2
1.385 2
1.387 2
1.388 2
1.390 2
1.392 2
1.393 2
1.395 2
1.397 2
1.398 2
1.400 2
1.402 2
1.403 2
1.405 2
1.407 1
1.408 1
1.410 1
1.412 1
1.414 1
1.415 1
1.417 0
1.419 0
1.420 1
1.422 0
1.424 1
1.425 2
1.427 2
1.429 2
1.430 2
1.432 3
1.434 3
1.435 4
1.437 3
1.439 4
1.440 4
1.442 4
1.444 5
1.445 5
1.447 5
1.449 5
1.450 5
1.452 5
1.454 6
1.455 6
1.457 5
1.459 5
1.460 5
1.462 5
1.464 6
1.465 6
1.467 6
1.469 6
1.470 5
1.472 5
1.474 4
1.475 4
1.477 4
1.479 3
1.480 3
1.482 2
1.484 2
1.485 2
1.487 2
1.489 2
1.490 1
1.492 1
1.494 1
1.495 1
1.497 1
1.499 1
1.500 1
1.502 1
1.504 1
1.506 1
1.507 1
1.509 2
1.511 2
1.512 2
1.514 2
1.516 2
1.517 2
1.519 2
1.521 2
1.522 3
1.524 3
1.526 3
1.527 3
1.529 4
1.531 4
1.532 3
1.534 4
1.536 4
1.537 4
1.539 5
1.541 5
1.542 6
1.544 5
1.546 5
1.547 5
1.549 5
1.551 5
1.552 4
1.554 5
1.556 5
1.557 5
1.559 5
1.561 4
1.562 4
1.564 4
1.566 3
1.567 3
1.569 3
1.571 4
1.572 3
1.574 3
1.576 3
1.577 2
1.579 2
1.581 2
1.583 2
1.584 1
1.586 1
1.588 0
1.589 0
1.591 0
1.593 -0
1.594 -1
1.596 -0
1.598 -0
1.599 0
1.601 1
1.603 1
1.604 2
1.606 2
1.608 2
1.609 2
1.611 3
1.613 3
1.614 3
1.616 4
1.618 4
1.619 5
1.621 4
1.623 4
1.624 5
1.626 4
1.628 4
1.629 4
1.631 4
1.633 4
1.634 4
1.636 4
1.638 4
1.639 4
1.641 4
1.643 4
1.644 4
1.646 4
1.648 3
1.650 3
1.651 2
1.653 2
1.655 2
1.656 2
1.658 2
1.660 2
1.661 2
1.663 2
1.665 2
1.666 2
1.668 2
1.670 2
1.671 2
1.673 3
1.675 3
1.676 3
1.678 3
1.680 2
1.681 2
1.683 3
1.685 2
1.686 2
1.688 2
1.690 2
1.691 2
1.693 1
1.695 1
1.696 1
1.698 0
1.700 1
1.701 2
1.703 2
1.705 2
1.706 2
1.708 2
1.710 3
1.712 3
1.713 3
1.715 3
1.717 4
1.718 4
1.720 5
1.722 5
1.723 5
1.725 6
1.727 5
1.728 5
1.730 6
1.732 6
1.733 7
1.735 7
1.737 7
1.738 7
1.740 6
1.742 6
1.743 6
1.745 6
1.747 5
1.748 5
1.750 5
1.752 4
1.753 4
1.755 4
1.757 4
1.758 4
1.760 3
1.762 3
1.763 2
1.765 2
1.767 2
1.769 1
1.770 1
1.772 0
1.774 0
1.775 1
1.777 1
1.779 1
1.780 1
1.782 -0
1.784 -1
1.785 -0
1.787 0
1.789 -0
1.790 -0
1.792 0
1.794 -0
1.795 0
1.797 1
1.799 0
1.800 0
1.802 1
1.804 0
1.805 0
1.807 1
1.809 1
1.810 1
1.812 1
1.814 1
1.815 1
1.817 2
1.819 2
1.821 2
1.822 2
1.824 2
1.826 3
1.827 2
1.829 2
1.831 3
1.832 3
1.834 3
1.836 3
1.837 3
1.839 3
1.841 3
1.842 3
1.844 3
1.846 3
1.847 3
1.849 3
1.851 3
1.852 3
1.854 2
1.856 2
1.857 2
1.859 1
1.861 2
1.862 2
1.864 2
1.866 2
1.867 2
1.869 2
1.871 1
1.873 1
1.874 1
1.876 1
1.878 0
1.879 -0
1.881 -0
1.883 0
1.884 -0
1.886 0
1.888 -0
1.889 -1
1.891 -0
1.893 -1
1.894 -0
1.896 -0
1.898 -0
1.899 -0
1.901 -0
1.903 0
1.904 -0
1.906 1
1.908 1
1.909 0
1.911 0
1.913 1
1.914 0
1.916 0
1.918 1
1.920 1
1.921 1
1.923 1
1.925 1
1.926 1
1.928 2
1.930 1
1.931 2
1.933 3
1.935 2
1.936 3
1.938 3
1.940 3
1.941 4
1.943 4
1.945 3
1.946 4
1.948 4
1.950 4
1.951 4
1.953 4
1.955 3
1.956 4
1.958 4
1.960 4
1.962 3
1.963 3
1.965 3
1.967 3
1.968 3
1.970 4
1.972 4
1.973 4
1.975 3
1.977 3
1.978 3
1.980 3
1.982 3
1.983 3
1.985 3
1.987 3
1.988 3
1.990 3
1.992 3
1.993 2
1.995 2
1.997 3
1.998 3
2.000 2
2.002 2
2.003 2
2.005 2
2.007 2
2.009 2
2.010 1
2.012 1
2.014 1
2.015 1
2.017 1
2.019 1
2.020 1
2.022 1
2.024 2
2.025 1
2.027 2
2.029 2
2.030 2
2.032 2
2.034 2
2.035 1
2.037 2
2.039 2
2.040 2
2.042 2
2.044 2
2.046 2
2.047 2
2.049 3
2.051 2
2.052 3
2.054 3
2.056 3
2.057 3
2.059 4
2.061 3
2.062 3
2.064 3
2.066 3
2.067 3
2.069 2
2.071 2
2.072 2
2.074 2
2.076 1
2.077 1
2.079 1
2.081 0
2.082 0
2.084 1
2.086 1
2.088 0
2.089 0
2.091 0
2.093 0
2.094 0
2.096 -0
2.098 0
2.099 -0
2.101 -0
2.103 -0
2.104 0
2.106 -0
2.108 0
2.109 1
2.111 0
2.113 1
2.114 1
2.116 1
2.118 1
2.119 2
2.121 1
2.123 2
2.125 2
2.126 2
2.128 2
2.130 3
2.131 3
2.133 3
2.135 4
2.136 3
2.138 3
2.140 4
2.141 4
2.143 4
2.145 4
2.146 4
2.148 4
2.150 4
2.151 5
2.153 4
2.155 4
2.156 4
2.158 4
2.160 4
2.162 4
2.163 3
2.165 3
2.167 3
2.168 3
2.170 3
2.172 2
2.173 2
2.175 2
2.177 2
2.178 2
2.180 2
2.182 2
2.183 2
2.185 1
2.187 1
2.188 1
2.190 2
2.192 2
2.193 2
2.195 1
2.197 1
2.199 1
2.200 1
2.202 1
2.204 1
2.205 1
2.207 1
2.209 1
2.210 1
2.212 2
2.214 1
2.215 2
2.217 2
2.219 2
2.220 2
2.222 2
2.224 1
2.225 1
2.227 1
2.229 1
2.231 0
2.232 0
2.234 1
2.236 1
2.237 0
2.239 0
2.241 1
2.242 1
2.244 1
2.246 1
2.247 1
2.249 2
2.251 2
2.252 3
2.254 2
2.256 2
2.257 2
2.259 3
2.261 2
2.262 2
2.264 3
2.266 3
2.268 3
2.269 2
2.271 2
2.273 2
2.274 3
2.276 2
2.278 2
2.279 2
2.281 2
2.283 3
2.284 2
2.286 2
2.288 3
2.289 3
2.291 3
2.293 2
2.294 2
2.296 2
2.298 1
2.300 1
2.301 0
2.303 0
2.305 1
2.306 0
2.308 0
2.310 1
2.311 1
2.313 1
2.315 2
2.316 2
2.318 1
2.320 2
2.321 2
2.323 2
2.325 2
2.326 2
2.328 2
2.330 2
2.332 2
2.333 2
2.335 2
2.337 2
2.338 2
2.340 3
2.342 3
2.343 3
2.345 3
2.347 3
2.348 3
2.350 4
2.352 3
2.353 2
2.355 3
2.357 2
2.358 2
2.360 2
2.362 2
2.364 2
2.365 2
2.367 2
2.369 1
2.370 1
2.372 1
2.374 0
2.375 0
2.377 -0
2.379 -1
2.380 -0
2.382 -0
2.384 0
2.385 0
2.387 1
2.389 0
2.390 0
2.392 0
2.394 0
2.396 1
2.397 2
2.399 1
2.401 1
2.402 1
2.404 1
2.406 2
2.407 2
2.409 2
2.411 2
2.412 2
2.414 1
2.416 2
2.417 3
2.419 3
2.421 4
2.423 3
2.424 3
2.426 3
2.428 3
2.429 3
2.431 3
2.433 3
2.434 3
2.436 3
2.438 3
2.439 3
2.441 3
2.443 3
2.444 2
2.446 3
2.448 3
2.449 2
2.451 2
2.453 2
2.455 1
2.456 1
2.458 2
2.460 1
2.461 1
2.463 1
2.465 1
2.466 1
2.468 2
2.470 2
2.471 2
2.473 2
2.475 1
2.476 1
2.478 1
2.480 1
2.482 1
2.483 1
2.485 0
2.487 0
2.488 0
2.490 0
2.492 1
2.493 1
2.495 1
2.497 1
2.498 1
2.500 0
2.502 1
2.503 0
2.505 0
2.507 0
2.508 0
2.510 0
2.512 1
2.514 0
2.515 -0
2.517 -0
2.519 -0
2.520 -0
2.522 1
2.524 1
2.525 0
2.527 0
2.529 1
2.530 1
2.532 1
2.534 1
2.535 1
2.537 1
2.539 1
2.541 2
2.542 2
2.544 3
2.546 3
2.547 3
2.549 3
2.551 3
2.552 3
2.554 3
2.556 3
2.557 3
2.559 3
2.561 3
2.562 3
2.564 4
2.566 4
2.568 4
2.569 4
2.571 3
2.573 3
2.574 3
2.576 3
2.578 3
2.579 3
2.581 3
2.583 3
2.584 3
2.586 3
2.588 3
2.589 3
2.591 2
2.593 2
2.595 2
2.596 2
2.598 2
2.600 2
2.601 1
2.603 1
2.605 2
2.606 2
2.608 2
2.610 2
2.611 2
2.613 2
2.615 4
2.616 3
2.618 3
2.620 3
2.622 3
2.623 4
2.625 4
2.627 4
2.628 4
2.630 4
2.632 3
2.633 4
2.635 4
2.637 4
2.638 4
2.640 4
2.642 4
2.643 4
2.645 3
2.647 3
2.649 3
2.650 3
2.652 3
2.654 3
2.655 3
2.657 2
2.659 2
2.660 2
2.662 1
2.664 1
2.665 2
2.667 1
2.669 0
2.671 0
2.672 0
2.674 1
2.676 0
2.677 0
2.679 0
2.681 0
2.682 1
2.684 1
2.686 1
2.687 1
2.689 2
2.691 2
2.692 2
2.694 1
2.696 1
2.698 2
2.699 2
2.701 3
2.703 2
2.704 2
2.706 2
2.708 2
2.709 2
2.711 2
2.713 2
2.714 3
2.716 3
2.718 3
2.719 2
2.721 2
2.723 2
2.725 3
2.726 2
2.728 2
2.730 2
2.731 2
2.733 2
2.735 2
2.736 1
2.738 1
2.740 1
2.741 2
2.743 1
2.745 1
2.747 1
2.748 1
2.750 1
2.752 0
2.753 0
2.755 0
2.757 0
2.758 -0
2.760 0
2.762 -0
2.763 -1
2.765 -1
2.767 -1
2.769 -2
2.770 -2
2.772 -2
2.774 -2
2.775 -2
2.777 -2
2.779 -2
2.780 -2
2.782 -1
2.784 -1
2.785 0
2.787 1
2.789 2
2.790 2
2.792 3
2.794 2
2.796 3
2.797 4
2.799 4
2.801 5
2.802 5
2.804 4
2.806 5
2.807 5
2.809 4
2.811 4
2.812 5
2.814 5
2.816 6
2.818 6
2.819 5
2.821 5
2.823 6
2.824 5
2.826 4
2.828 3
2.829 3
2.831 3
2.833 2
2.834 2
2.836 2
2.838 2
2.840 1
2.841 1
2.843 1
2.845 1
2.846 1
2.848 1
2.850 0
2.851 0
2.853 0
2.855 -0
2.856 0
2.858 1
2.860 1
2.861 1
2.863 2
2.865 2
2.867 2
2.868 1
2.870 1
2.872 2
2.873 2
2.875 2
2.877 2
2.878 3
2.880 2
2.882 2
2.883 2
2.885 2
2.887 2
2.889 3
2.890 3
2.892 3
2.894 2
2.895 2
2.897 3
2.899 3
2.900 3
2.902 3
2.904 3
2.905 3
2.907 2
2.909 3
2.911 3
2.912 3
2.914 3
2.916 3
2.917 3
2.919 3
2.921 3
2.922 3
2.924 3
2.926 3
2.927 3
2.929 3
2.931 3
2.933 3
2.934 3
2.936 3
2.938 3
2.939 3
2.941 3
2.943 3
2.944 3
2.946 3
2.948 4
2.949 4
2.951 4
2.953 4
2.955 4
2.956 3
2.958 3
2.960 3
2.961 3
2.963 3
2.965 4
2.966 3
2.968 3
2.970 3
2.971 2
2.973 3
2.975 2
2.977 2
2.978 2
2.980 1
2.982 1
2.983 1
2.985 1
2.987 -0
2.988 -0
2.990 0
2.992 -0
2.993 0
2.995 0
2.997 0
2.999 0
3.000 -1
3.002 -1
3.004 -1
3.005 -1
3.007 -1
3.009 -1
3.010 -1
3.012 -1
3.014 -1
3.015 -1
3.017 -1
3.019 -0
3.021 -0
3.022 -1
3.024 -1
3.026 -0
3.027 -0
3.029 -1
3.031 -0
3.032 -0
3.034 0
3.036 1
3.037 1
3.039 1
3.041 1
3.043 1
3.044 2
3.046 2
3.048 2
3.049 2
3.051 3
3.053 2
3.054 3
3.056 3
3.058 3
3.060 3
3.061 3
3.063 3
3.065 3
3.066 4
3.068 3
3.070 3
3.071 3
3.073 3
3.075 3
3.076 3
3.078 2
3.080 3
3.082 3
3.083 3
3.085 3
3.087 3
3.088 2
3.090 2
3.092 1
3.093 1
3.095 1
3.097 1
3.098 1
3.100 1
3.102 1
3.104 1
3.105 1
3.107 1
3.109 1
3.110 1
3.112 2
3.114 2
3.115 2
3.117 3
3.119 3
3.121 3
3.122 3
3.124 2
3.126 2
3.127 3
3.129 3
3.131 2
3.132 2
3.134 2
3.136 2
3.137 2
3.139 2
3.141 2
3.143 1
3.144 1
3.146 0
3.148 0
3.149 1
3.151 1
3.153 1
3.154 1
3.156 1
3.158 1
3.159 1
3.161 1
3.163 1
3.165 1
3.166 1
3.168 1
3.170 0
3.171 1
3.173 2
3.175 2
3.176 2
3.178 2
3.180 2
3.182 2
3.183 3
3.185 3
3.187 3
3.188 3
3.190 3
3.192 4
3.193 4
3.195 4
3.197 4
3.198 4
3.200 4
3.202 4
3.204 4
3.205 3
3.207 3
3.209 3
3.210 2
3.212 2
3.214 2
3.215 1
3.217 1
3.219 1
3.221 1
3.222 1
3.224 1
3.226 1
3.227 2
3.229 2
3.231 1
3.232 2
3.234 2
3.236 2
3.237 2
3.239 2
3.241 2
3.243 2
3.244 2
3.246 2
3.248 2
3.249 2
3.251 2
3.253 2
3.254 2
3.256 2
3.258 2
3.260 2
3.261 1
3.263 1
3.265 1
3.266 1
3.268 1
3.270 1
3.271 1
3.273 0
3.275 -0
3.277 -1
3.278 -0
3.280 -1
3.282 -1
3.283 -1
3.285 -1
3.287 -2
3.288 -2
3.290 -2
3.292 -3
3.293 -2
3.295 -2
3.297 -1
3.299 -1
3.300 -0
3.302 -0
3.304 -0
3.305 0
3.307 0
3.309 1
3.310 1
3.312 2
3.314 2
3.316 2
3.317 2
3.319 2
3.321 2
3.322 2
3.324 2
3.326 3
3.327 2
3.329 3
3.331 2
3.333 2
3.334 1
3.336 2
3.338 1
3.339 1
3.341 2
3.343 2
3.344 2
3.346 1
3.348 1
3.349 1
3.351 2
3.353 1
3.355 2
3.356 2
3.358 2
3.360 2
3.361 2
3.363 2
3.365 3
3.366 3
3.368 3
3.370 4
3.372 5
3.373 5
3.375 5
3.377 5
3.378 5
3.380 5
3.382 4
3.383 4
3.385 4
3.387 4
3.389 4
3.390 4
3.392 4
3.394 3
3.395 3
3.397 2
3.399 2
3.400 3
3.402 2
3.404 2
3.406 1
3.407 1
3.409 1
3.411 2
3.412 2
3.414 2
3.416 2
3.417 2
3.419 2
3.421 2
3.423 2
3.424 2
3.426 3
3.428 3
3.429 3
3.431 3
3.433 3
3.434 3
3.436 3
3.438 3
3.439 2
3.441 2
3.443 2
3.445 1
3.446 1
3.448 1
3.450 0
3.451 -0
3.453 -0
3.455 -1
3.456 -1
3.458 -1
3.460 -2
3.462 -1
3.463 -1
3.465 -1
3.467 -2
3.468 -2
3.470 -2
3.472 -2
3.473 -3
3.475 -2
3.477 -1
3.479 -1
3.480 -1
3.482 0
3.484 1
3.485 1
3.487 1
3.489 2
3.490 2
3.492 2
3.494 1
3.496 1
3.497 2
3.499 3
3.501 3
3.502 3
3.504 3
3.506 3
3.507 3
3.509 3
3.511 2
3.513 2
3.514 2
3.516 1
3.518 1
3.519 1
3.521 1
3.523 2
3.524 2
3.526 2
3.528 3
3.530 2
3.531 2
3.533 2
3.535 3
3.536 2
3.538 2
3.540 2
3.541 2
3.543 2
3.545 2
3.547 2
3.548 3
3.550 3
3.552 3
3.553 3
3.555 3
3.557 3
3.558 3
3.560 3
3.562 3
3.564 3
3.565 3
3.567 2
3.569 2
3.570 2
3.572 3
3.574 4
3.575 3
3.577 3
3.579 3
3.581 2
3.582 2
3.584 2
3.586 1
3.587 1
3.589 1
3.591 2
3.592 2
3.594 2
3.596 2
3.598 2
3.599 2
3.601 2
3.603 2
3.604 2
3.606 1
3.608 0
3.609 0
3.611 1
3.613 0
3.615 0
3.616 1
3.618 1
3.620 1
3.621 1
3.623 1
3.625 1
3.627 1
3.628 1
3.630 0
3.632 0
3.633 0
3.635 1
3.637 1
3.638 1
3.640 1
3.642 1
3.644 1
3.645 1
3.647 1
3.649 1
3.650 1
3.652 1
3.654 0
3.655 1
3.657 1
3.659 1
3.661 1
3.662 1
3.664 1
3.666 2
3.667 2
3.669 2
3.671 2
3.672 1
3.674 1
3.676 1
3.678 1
3.679 2
3.681 2
3.683 1
3.684 1
3.686 1
3.688 1
3.689 1
3.691 1
3.693 1
3.695 1
3.696 1
3.698 1
3.700 1
3.701 1
3.703 1
3.705 1
3.706 1
3.708 1
3.710 1
3.712 0
3.713 0
3.715 -0
3.717 -0
3.718 -0
3.720 -1
3.722 -0
3.724 -1
3.725 -1
3.727 -1
3.729 -1
3.730 -2
3.732 -1
3.734 -1
3.735 -1
3.737 -0
3.739 -1
3.741 -2
3.742 -1
3.744 -1
3.746 -1
3.747 -1
3.749 -1
3.751 -1
3.752 -0
3.754 0
3.756 0
3.758 1
3.759 1
3.761 1
3.763 2
3.764 2
3.766 2
3.768 2
3.769 2
3.771 2
3.773 3
3.775 3
3.776 3
3.778 3
3.780 3
3.781 3
3.783 2
3.785 2
3.787 1
3.788 1
3.790 1
3.792 1
3.793 2
3.795 2
3.797 2
3.798 2
3.800 1
3.802 1
3.804 1
3.805 1
3.807 1
3.809 1
3.810 1
3.812 1
3.814 1
3.815 1
3.817 1
3.819 1
3.821 2
3.822 2
3.824 3
3.826 3
3.827 3
3.829 4
3.831 4
3.833 4
3.834 4
3.836 4
3.838 4
3.839 5
3.841 5
3.843 5
3.844 5
3.846 5
3.848 4
3.850 5
3.851 4
3.853 3
3.855 3
3.856 3
3.858 3
3.860 2
3.861 1
3.863 1
3.865 1
3.867 1
3.868 1
3.870 1
3.872 1
3.873 0
3.875 0
3.877 0
3.879 -0
3.880 -0
3.882 -0
3.884 -0
3.885 0
3.887 0
3.889 1
3.890 1
3.892 2
3.894 2
3.896 2
3.897 2
3.899 2
3.901 2
3.902 3
3.904 3
3.906 3
3.908 4
3.909 4
3.911 5
3.913 5
3.914 5
3.916 6
3.918 6
3.919 5
3.921 5
3.923 5
3.925 4
3.926 4
3.928 4
3.930 3
3.931 3
3.933 2
3.935 2
3.936 1
3.938 1
3.940 1
3.942 1
3.943 0
3.945 0
3.947 0
3.948 0
3.950 0
3.952 0
3.954 -0
3.955 -0
3.957 0
3.959 0
3.960 0
3.962 0
3.964 1
3.965 1
3.967 1
3.969 1
3.971 1
3.972 1
3.974 2
3.976 2
3.977 3
3.979 3
3.981 3
3.983 4
3.984 4
3.986 4
3.988 5
3.989 5
3.991 5
3.993 5
3.994 4
3.996 3
3.998 3
4.000 3
4.001 2
4.003 2
4.005 3
4.006 2
4.008 2
4.010 3
4.012 2
4.013 2
4.015 2
4.017 2
4.018 2
4.020 3
4.022 3
4.023 3
4.025 4
4.027 4
4.029 4
4.030 4
4.032 4
4.034 5
4.035 5
4.037 5
4.039 6
4.041 6
4.042 5
4.044 5
4.046 6
4.047 6
4.049 6
4.051 6
4.053 6
4.054 6
4.056 6
4.058 6
4.059 7
4.061 7
4.063 7
4.064 7
4.066 6
4.068 6
4.070 5
4.071 5
4.073 5
4.075 5
4.076 5
4.078 5
4.080 5
4.082 5
4.083 4
4.085 4
4.087 4
4.088 3
4.090 3
4.092 3
4.093 3
4.095 3
4.097 3
4.099 3
4.100 3
4.102 3
4.104 3
4.105 3
4.107 3
4.109 2
4.111 2
4.112 2
4.114 2
4.116 2
4.117 2
4.119 1
4.121 0
4.123 1
4.124 1
4.126 -0
4.128 0
4.129 1
4.131 1
4.133 0
4.134 0
4.136 0
4.138 1
4.140 -0
4.141 -0
4.143 -0
4.145 -1
4.146 -1
4.148 -0
4.150 -1
4.152 -0
4.153 -0
4.155 0
4.157 0
4.158 -0
4.160 -1
4.162 -1
4.163 -1
4.165 -1
4.167 -0
4.169 -0
4.170 -1
4.172 -1
4.174 -0
4.175 -0
4.177 0
4.179 0
4.181 -0
4.182 0
4.184 1
4.186 1
4.187 1
4.189 1
4.191 1
4.193 1
4.194 1
4.196 0
4.198 1
4.199 1
4.201 1
4.203 2
4.204 2
4.206 2
4.208 2
4.210 2
4.211 2
4.213 2
4.215 2
4.216 2
4.218 2
4.220 3
4.222 3
4.223 4
4.225 4
4.227 5
4.228 6
4.230 6
4.232 6
4.234 6
4.235 6
4.237 5
4.239 5
4.240 5
4.242 5
4.244 5
4.246 5
4.247 5
4.249 5
4.251 5
4.252 5
4.254 5
4.256 5
4.257 5
4.259 5
4.261 5
4.263 4
4.264 4
4.266 4
4.268 4
4.269 4
4.271 4
4.273 4
4.275 3
4.276 3
4.278 3
4.280 3
4.281 3
4.283 2
4.285 2
4.287 2
4.288 2
4.290 2
4.292 2
4.293 3
4.295 3
4.297 3
4.299 3
4.300 4
4.302 4
4.304 3
4.305 3
4.307 4
4.309 3
4.310 4
4.312 4
4.314 4
4.316 4
4.317 3
4.319 3
4.321 3
4.322 3
4.324 3
4.326 3
4.328 3
4.329 3
4.331 3
4.333 3
4.334 2
4.336 2
4.338 2
4.340 3
4.341 2
4.343 3
4.345 2
4.346 2
4.348 2
4.350 1
4.352 1
4.353 1
4.355 1
4.357 1
4.358 1
4.360 1
4.362 1
4.364 1
4.365 1
4.367 2
4.369 2
4.370 1
4.372 1
4.374 1
4.375 1
4.377 1
4.379 1
4.381 1
4.382 2
4.384 2
4.386 3
4.387 3
4.389 3
4.391 3
4.393 3
4.394 3
4.396 2
4.398 2
4.399 2
4.401 2
4.403 2
4.405 2
4.406 2
4.408 2
4.410 1
4.411 1
4.413 1
4.415 1
4.417 1
4.418 1
4.420 -0
4.422 -0
4.423 -0
4.425 -0
4.427 -1
4.429 -0
4.430 -1
4.432 -1
4.434 -1
4.435 -1
4.437 -2
4.439 -2
4.441 -1
4.442 -1
4.444 -2
4.446 -2
4.447 -2
4.449 -2
4.451 -2
4.453 -2
4.454 -1
4.456 -0
4.458 -0
4.459 1
4.461 1
4.463 1
4.464 1
4.466 1
4.468 1
4.470 2
4.471 1
4.473 1
4.475 2
4.476 1
4.478 2
4.480 2
4.482 2
4.483 2
4.485 3
4.487 3
4.488 3
4.490 4
4.492 4
4.494 4
4.495 4
4.497 5
4.499 5
4.500 6
4.502 6
4.504 6
4.506 6
4.507 6
4.509 6
4.511 6
4.512 6
4.514 6
4.516 6
4.518 6
4.519 6
4.521 7
4.523 6
4.524 6
4.526 7
4.528 7
4.530 6
4.531 6
4.533 6
4.535 6
4.536 5
4.538 4
4.540 4
4.542 4
4.543 3
4.545 3
4.547 3
4.548 2
4.550 2
4.552 2
4.554 2
4.555 1
4.557 2
4.559 1
4.560 1
4.562 1
4.564 2
4.566 2
4.567 2
4.569 2
4.571 2
4.572 2
4.574 3
4.576 2
4.578 3
4.579 3
4.581 3
4.583 3
4.584 4
4.586 4
4.588 4
4.590 4
4.591 4
4.593 4
4.595 4
4.596 4
4.598 4
4.600 3
4.602 3
4.603 3
4.605 3
4.607 3
4.608 3
4.610 4
4.612 2
4.614 2
4.615 2
4.617 2
4.619 2
4.620 1
4.622 0
4.624 1
4.626 1
4.627 0
4.629 1
4.631 1
4.632 0
4.634 0
4.636 0
4.638 0
4.639 1
4.641 1
4.643 1
4.644 1
4.646 1
4.648 1
4.650 1
4.651 2
4.653 2
4.655 2
4.656 2
4.658 2
4.660 3
4.662 3
4.663 3
4.665 3
4.667 3
4.668 3
4.670 3
4.672 3
4.674 2
4.675 3
4.677 2
4.679 3
4.680 3
4.682 3
4.684 3
4.686 3
4.687 3
4.689 2
4.691 2
4.692 2
4.694 2
4.696 2
4.698 2
4.699 2
4.701 2
4.703 2
4.704 2
4.706 2
4.708 2
4.710 2
4.711 2
4.713 2
4.715 2
4.716 3
4.718 3
4.720 3
4.722 3
4.723 3
4.725 4
4.727 4
4.728 4
4.730 4
4.732 4
4.734 4
4.735 3
4.737 3
4.739 3
4.740 3
4.742 3
4.744 3
4.746 3
4.747 4
4.749 3
4.751 3
4.752 3
4.754 3
4.756 3
4.758 3
4.759 3
4.761 3
4.763 3
4.764 3
4.766 2
4.768 2
4.770 2
4.771 2
4.773 2
4.775 1
4.776 1
4.778 1
4.780 0
4.782 -0
4.783 0
4.785 0
4.787 1
4.788 -0
4.790 1
4.792 1
4.794 1
4.795 1
4.797 1
4.799 1
4.800 1
4.802 1
4.804 1
4.806 2
4.807 1
4.809 1
4.811 2
4.813 2
4.814 2
4.816 2
4.818 2
4.819 3
4.821 3
4.823 3
4.825 3
4.826 3
4.828 3
4.830 3
4.831 3
4.833 3
4.835 3
4.837 3
4.838 2
4.840 2
4.842 2
4.843 2
4.845 2
4.847 2
4.849 2
4.850 2
4.852 2
4.854 1
4.855 1
4.857 1
4.859 1
4.861 1
4.862 1
4.864 1
4.866 1
4.867 0
4.869 0
4.871 -0
4.873 -0
4.874 -1
4.876 -0
4.878 0
4.879 1
4.881 1
4.883 1
4.885 0
4.886 1
4.888 1
4.890 1
4.891 2
4.893 2
4.895 2
4.897 2
4.898 2
4.900 2
4.902 2
4.904 1
4.905 1
4.907 1
4.909 1
4.910 1
4.912 1
4.914 1
4.916 -0
4.917 -0
4.919 0
4.921 -0
4.922 -0
4.924 -0
4.926 -1
4.928 -1
4.929 -1
4.931 -2
4.933 -2
4.934 -2
4.936 -2
4.938 -2
4.940 -2
4.941 -3
4.943 -2
4.945 -2
4.946 -3
4.948 -3
4.950 -3
4.952 -3
4.953 -3
4.955 -2
4.957 -2
4.959 -1
4.960 -1
4.962 -1
4.964 -1
4.965 -0
4.967 -0
4.969 0
4.971 1
4.972 1
4.974 1
4.976 1
4.977 1
4.979 1
4.981 0
4.983 -0
4.984 1
4.986 1
4.988 1
4.989 1
4.991 0
4.993 -0
4.995 -0
4.996 0
4.998 1
5.000 1
5.001 0
5.003 0
5.005 1
5.007 1
5.008 0
5.010 1
5.012 1
5.014 1
5.015 2
5.017 2
5.019 2
5.020 1
5.022 1
5.024 1
5.026 1
5.027 1
5.029 1
5.031 1
5.032 2
5.034 1
5.036 1
5.038 2
5.039 1
5.041 1
5.043 1
5.044 1
5.046 1
5.048 1
5.050 1
5.051 1
5.053 0
5.055 -0
5.056 -0
5.058 -1
5.060 -1
5.062 -1
5.063 -0
5.065 -1
5.067 -1
5.069 -1
5.070 -2
5.072 -2
5.074 -1
5.075 -2
5.077 -1
5.079 -2
5.081 -2
5.082 -2
5.084 -1
5.086 -1
5.087 -1
5.089 -0
5.091 -1
5.093 -0
5.094 0
5.096 -0
5.098 -0
5.099 0
5.101 -0
5.103 0
5.105 -0
5.106 -1
5.108 -1
5.110 -0
5.112 -1
5.113 -1
5.115 -0
5.117 -0
5.118 -0
5.120 0
5.122 0
5.124 0
5.125 1
5.127 1
5.129 1
5.130 1
5.132 1
5.134 2
5.136 2
5.137 2
5.139 2
5.141 2
5.143 2
5.144 3
5.146 3
5.148 3
5.149 2
5.151 3
5.153 3
5.155 3
5.156 3
5.158 3
5.160 3
5.161 3
5.163 3
5.165 3
5.167 3
5.168 3
5.170 3
5.172 4
5.173 3
5.175 3
5.177 3
5.179 2
5.180 2
5.182 2
5.184 2
5.186 2
5.187 2
5.189 2
5.191 2
5.192 2
5.194 2
5.196 2
5.198 2
5.199 2
5.201 2
5.203 2
5.204 2
5.206 2
5.208 2
5.210 1
5.211 2
5.213 2
5.215 2
5.217 2
5.218 2
5.220 2
5.222 2
5.223 3
5.225 3
5.227 3
5.229 3
5.230 3
5.232 3
5.234 3
5.235 3
5.237 3
5.239 2
5.241 3
5.242 3
5.244 3
5.246 3
5.248 3
5.249 3
5.251 3
5.253 3
5.254 3
5.256 2
5.258 3
5.260 3
5.261 3
5.263 3
5.265 3
5.266 3
5.268 3
5.270 3
5.272 3
5.273 3
5.275 3
5.277 3
5.279 3
5.280 3
5.282 3
5.284 3
5.285 3
5.287 3
5.289 3
5.291 3
5.292 3
5.294 3
5.296 2
5.297 2
5.299 2
5.301 2
5.303 2
5.304 1
5.306 1
5.308 0
5.310 0
5.311 0
5.313 -0
5.315 -0
5.316 -1
5.318 -1
5.320 -1
5.322 -1
5.323 -1
5.325 -1
5.327 -1
5.328 -1
5.330 -1
5.332 -1
5.334 -1
5.335 -1
5.337 -1
5.339 -2
5.341 -2
5.342 -2
5.344 -2
5.346 -1
5.347 -1
5.349 -1
5.351 -0
5.353 -0
5.354 -1
5.356 -1
5.358 -0
5.360 -0
5.361 0
5.363 0
5.365 0
5.366 1
5.368 1
5.370 1
5.372 2
5.373 2
5.375 2
5.377 2
5.378 2
5.380 2
5.382 3
5.384 3
5.385 3
5.387 2
5.389 3
5.391 2
5.392 3
5.394 2
5.396 2
5.397 2
5.399 3
5.401 2
5.403 2
5.404 2
5.406 2
5.408 2
5.410 2
5.411 1
5.413 2
5.415 1
5.416 1
5.418 1
5.420 2
5.422 2
5.423 2
5.425 2
5.427 2
5.428 2
5.430 2
5.432 2
5.434 2
5.435 2
5.437 2
5.439 3
5.441 4
5.442 4
5.444 5
5.446 5
5.447 5
5.449 5
5.451 5
5.453 4
5.454 4
5.456 4
5.458 5
5.460 5
5.461 6
5.463 5
5.465 5
5.466 5
5.468 5
5.470 5
5.472 5
5.473 5
5.475 5
5.477 5
5.479 5
5.480 5
5.482 5
5.484 5
5.485 5
5.487 6
5.489 5
5.491 6
5.492 5
5.494 5
5.496 5
5.497 5
5.499 4
5.501 5
5.503 4
5.504 4
5.506 4
5.508 4
5.510 4
5.511 4
5.513 4
5.515 4
5.516 4
5.518 4
5.520 3
5.522 3
5.523 4
5.525 3
5.527 3
5.529 2
5.530 2
5.532 2
5.534 3
5.535 2
5.537 3
5.539 2
5.541 2
5.542 1
5.544 1
5.546 1
5.548 1
5.549 1
5.551 1
5.553 1
5.554 2
5.556 1
5.558 2
5.560 2
5.561 2
5.563 2
5.565 2
5.567 2
5.568 2
5.570 2
5.572 1
5.573 2
5.575 2
5.577 1
5.579 1
5.580 1
5.582 1
5.584 2
5.586 2
5.587 2
5.589 2
5.591 2
5.592 2
5.594 3
5.596 4
5.598 4
5.599 4
5.601 5
5.603 5
5.605 4
5.606 4
5.608 4
5.610 4
5.611 4
5.613 4
5.615 3
5.617 3
5.618 3
5.620 3
5.622 3
5.623 3
5.625 3
5.627 4
5.629 3
5.630 4
5.632 4
5.634 4
5.636 3
5.637 3
5.639 3
5.641 3
5.642 3
5.644 2
5.646 2
5.648 2
5.649 2
5.651 1
5.653 0
5.655 0
5.656 0
5.658 1
5.660 1
5.661 1
5.663 0
5.665 1
5.667 1
5.668 1
5.670 1
5.672 2
5.674 2
5.675 2
5.677 2
5.679 2
5.681 2
5.682 2
5.684 2
5.686 2
5.687 2
5.689 2
5.691 1
5.693 1
5.694 1
5.696 1
5.698 1
5.700 1
5.701 0
5.703 -0
5.705 -0
5.706 -1
5.708 -1
5.710 -0
5.712 -1
5.713 -0
5.715 -1
5.717 -1
5.719 0
5.720 0
5.722 0
5.724 1
5.725 1
5.727 1
5.729 -0
5.731 0
5.732 1
5.734 1
5.736 1
5.738 1
5.739 1
5.741 1
5.743 2
5.744 2
5.746 1
5.748 2
5.750 2
5.751 2
5.753 2
5.755 3
5.757 3
5.758 2
5.760 3
5.762 3
5.763 2
5.765 2
5.767 2
5.769 2
5.770 1
5.772 1
5.774 1
5.776 1
5.777 1
5.779 0
5.781 1
5.782 1
5.784 1
5.786 1
5.788 2
5.789 1
5.791 2
5.793 3
5.795 2
5.796 3
5.798 3
5.800 2
5.802 3
5.803 2
5.805 2
5.807 2
5.808 2
5.810 2
5.812 2
5.814 2
5.815 1
5.817 2
5.819 2
5.821 2
5.822 3
5.824 2
5.826 2
5.827 3
5.829 3
5.831 2
5.833 3
5.834 3
5.836 3
5.838 3
5.840 3
5.841 3
5.843 2
5.845 2
5.846 1
5.848 2
5.850 2
5.852 2
5.853 2
5.855 2
5.857 2
5.859 2
5.860 2
5.862 1
5.864 1
5.866 1
5.867 2
5.869 2
5.871 3
5.872 2
5.874 2
5.876 2
5.878 2
5.879 2
5.881 2
5.883 1
5.885 2
5.886 2
5.888 2
5.890 2
5.891 1
5.893 1
5.895 2
5.897 3
5.898 2
5.900 2
5.902 2
5.904 1
5.905 1
5.907 2
5.909 2
5.910 2
5.912 3
5.914 3
5.916 2
5.917 2
5.919 2
5.921 2
5.923 2
5.924 2
5.926 3
5.928 3
5.930 3
5.931 3
5.933 2
5.935 3
5.936 3
5.938 4
5.940 4
5.942 4
5.943 4
5.945 5
5.947 4
5.949 4
5.950 4
5.952 4
5.954 4
5.956 4
5.957 4
5.959 4
5.961 3
5.962 3
5.964 3
5.966 2
5.968 2
5.969 2
5.971 2
5.973 2
5.975 2
5.976 2
5.978 1
5.980 1
5.981 1
5.983 1
5.985 2
5.987 2
5.988 1
5.990 1
5.992 1
5.994 1
5.995 1
5.997 1
5.999 1
6.001 1
6.002 2
6.004 2
6.006 2
6.007 2
6.009 2
6.011 3
6.013 3
6.014 3
6.016 3
6.018 2
6.020 3
6.021 2
6.023 2
6.025 3
6.027 3
6.028 3
6.030 3
6.032 3
6.033 3
6.035 3
6.037 3
6.039 3
6.040 3
6.042 3
6.044 2
6.046 2
6.047 2
6.049 2
6.051 3
6.052 2
6.054 2
6.056 3
6.058 2
6.059 2
6.061 2
6.063 2
6.065 2
6.066 1
6.068 1
6.070 1
6.072 1
6.073 1
6.075 1
6.077 1
6.078 1
6.080 0
6.082 0
6.084 -0
6.085 0
6.087 1
6.089 1
6.091 0
6.092 0
6.094 0
6.096 1
6.098 1
6.099 2
6.101 1
6.103 2
6.104 2
6.106 1
6.108 1
6.110 1
6.111 1
6.113 2
6.115 2
6.117 1
6.118 1
6.120 1
6.122 1
6.124 1
6.125 2
6.127 1
6.129 1
6.130 2
6.132 1
6.134 2
6.136 2
6.137 1
6.139 2
6.141 2
6.143 2
6.144 2
6.146 2
6.148 2
6.150 2
6.151 2
6.153 2
6.155 2
6.156 3
6.158 2
6.160 3
6.162 3
6.163 4
6.165 4
6.167 4
6.169 4
6.170 4
6.172 5
6.174 5
6.176 5
6.177 5
6.179 5
6.181 5
6.182 5
6.184 5
6.186 5
6.188 4
6.189 4
6.191 4
6.193 4
6.195 3
6.196 3
6.198 3
6.200 2
6.202 1
6.203 1
6.205 1
6.207 1
6.209 1
6.210 1
6.212 1
6.214 1
6.215 0
6.217 0
6.219 0
6.221 0
6.222 0
6.224 0
6.226 -0
6.228 0
6.229 0
6.231 0
6.233 0
6.235 1
6.236 0
6.238 0
6.240 1
6.241 1
6.243 1
6.245 1
6.247 2
6.248 2
6.250 2
6.252 2
6.254 3
6.255 3
6.257 2
6.259 3
6.261 3
6.262 3
6.264 3
6.266 3
6.268 2
6.269 2
6.271 2
6.273 2
6.274 2
6.276 2
6.278 1
6.280 1
6.281 1
6.283 1
6.285 1
6.287 1
6.288 1
6.290 2
6.292 2
6.294 1
6.295 1
6.297 1
6.299 1
6.300 1
6.302 1
6.304 1
6.306 1
6.307 1
6.309 1
6.311 0
6.313 1
6.314 -0
6.316 1
6.318 1
6.320 1
6.321 1
6.323 1
6.325 1
6.327 1
6.328 1
6.330 1
6.332 2
6.333 2
6.335 1
6.337 1
6.339 2
6.340 2
6.342 2
6.344 2
6.346 2
6.347 2
6.349 2
6.351 1
6.353 2
6.354 2
6.356 1
6.358 2
6.360 2
6.361 2
6.363 3
6.365 3
6.366 3
6.368 3
6.370 3
6.372 3
6.373 3
6.375 4
6.377 4
6.379 4
6.380 4
6.382 3
6.384 4
6.386 3
6.387 3
6.389 3
6.391 3
6.393 4
6.394 4
6.396 4
6.398 3
6.399 3
6.401 3
6.403 2
6.405 2
6.406 2
6.408 2
6.410 1
6.412 2
6.413 1
6.415 1
6.417 1
6.419 0
6.420 1
6.422 1
6.424 1
6.426 1
6.427 0
6.429 -0
6.431 -0
6.432 1
6.434 0
6.436 1
6.438 1
6.439 1
6.441 1
6.443 1
6.445 1
6.446 1
6.448 2
6.450 2
6.452 2
6.453 2
6.455 2
6.457 2
6.459 2
6.460 2
6.462 2
6.464 2
6.465 2
6.467 2
6.469 2
6.471 2
6.472 2
6.474 2
6.476 2
6.478 2
6.479 2
6.481 1
6.483 1
6.485 1
6.486 1
6.488 2
6.490 1
6.492 1
6.493 1
6.495 1
6.497 1
6.498 1
6.500 1
6.502 1
6.504 1
6.505 1
6.507 1
6.509 2
6.511 2
6.512 2
6.514 2
6.516 3
6.518 2
6.519 2
6.521 2
6.523 2
6.525 2
6.526 2
6.528 2
6.530 2
6.532 2
6.533 2
6.535 2
6.537 2
6.538 3
6.540 3
6.542 4
6.544 4
6.545 5
6.547 5
6.549 5
6.551 5
6.552 6
6.554 5
6.556 5
6.558 5
6.559 5
6.561 5
6.563 5
6.565 5
6.566 5
6.568 4
6.570 4
6.572 4
6.573 3
6.575 3
6.577 3
6.578 2
6.580 2
6.582 2
6.584 2
6.585 2
6.587 3
6.589 3
6.591 2
6.592 2
6.594 2
6.596 1
6.598 1
6.599 0
6.601 -0
6.603 0
6.605 0
6.606 0
6.608 -0
6.610 -0
6.612 -0
6.613 -0
6.615 -0
6.617 0
6.618 1
6.620 0
6.622 1
6.624 1
6.625 1
6.627 1
6.629 1
6.631 1
6.632 1
6.634 1
6.636 0
6.638 -0
6.639 0
6.641 0
6.643 -0
6.645 -0
6.646 0
6.648 0
6.650 -0
6.652 -0
6.653 -0
6.655 -0
6.657 -0
6.659 -1
6.660 -0
6.662 1
6.664 1
6.665 1
6.667 1
6.669 1
6.671 2
6.672 1
6.674 1
6.676 1
6.678 1
6.679 1
6.681 1
6.683 1
6.685 1
6.686 1
6.688 1
6.690 0
6.692 1
6.693 1
6.695 1
6.697 1
6.699 1
6.700 1
6.702 2
6.704 1
6.706 1
6.707 1
6.709 1
6.711 -0
6.712 -0
6.714 -0
6.716 -1
6.718 -0
6.719 0
6.721 -0
6.723 0
6.725 0
6.726 0
6.728 0
6.730 -0
6.732 -0
6.733 -0
6.735 -1
6.737 -1
6.739 -0
6.740 0
6.742 0
6.744 0
6.746 1
6.747 1
6.749 1
6.751 1
6.753 1
6.754 1
6.756 2
6.758 2
6.759 2
6.761 3
6.763 2
6.765 3
6.766 3
6.768 2
6.770 2
6.772 3
6.773 2
6.775 2
6.777 3
6.779 3
6.780 3
6.782 2
6.784 2
6.786 3
6.787 3
6.789 3
6.791 2
6.793 3
6.794 2
6.796 2
6.798 3
6.800 2
6.801 2
6.803 2
6.805 2
6.807 2
6.808 2
6.810 1
6.812 2
6.813 2
6.815 3
6.817 3
6.819 3
6.820 3
6.822 3
6.824 3
6.826 3
6.827 3
6.829 3
6.831 4
6.833 4
6.834 4
6.836 4
6.838 4
6.840 4
6.841 4
6.843 4
6.845 3
6.847 2
6.848 2
6.850 2
6.852 2
6.854 1
6.855 2
6.857 2
6.859 2
6.861 2
6.862 2
6.864 2
6.866 2
6.868 1
6.869 1
6.871 1
6.873 1
6.874 1
6.876 1
6.878 1
6.880 1
6.881 1
6.883 1
6.885 1
6.887 1
6.888 2
6.890 2
6.892 2
6.894 2
6.895 2
6.897 2
6.899 2
6.901 2
6.902 2
6.904 1
6.906 1
6.908 2
6.909 2
6.911 3
6.913 2
6.915 2
6.916 2
6.918 2
6.920 2
6.922 2
6.923 2
6.925 2
6.927 2
6.929 1
6.930 2
6.932 2
6.934 3
6.936 2
6.937 2
6.939 3
6.941 3
6.942 3
6.944 3
6.946 2
6.948 2
6.949 2
6.951 1
6.953 1
6.955 1
6.956 2
6.958 2
6.960 2
6.962 2
6.963 2
6.965 2
6.967 1
6.969 1
6.970 1
6.972 0
6.974 0
6.976 0
6.977 0
6.979 0
6.981 0
6.983 1
6.984 1
6.986 1
6.988 1
6.990 1
6.991 1
6.993 0
6.995 1
6.997 1
6.998 0
7.000 1
7.002 1
7.004 0
7.005 1
7.007 1
7.009 1
7.011 1
7.012 1
7.014 1
7.016 1
7.017 2
7.019 1
7.021 1
7.023 1
7.024 1
7.026 1
7.028 1
7.030 2
7.031 2
7.033 2
7.035 2
7.037 2
7.038 2
7.040 2
7.042 2
7.044 2
7.045 1
7.047 1
7.049 1
7.051 0
7.052 0
7.054 0
7.056 1
7.058 1
7.059 1
7.061 0
7.063 0
7.065 -0
7.066 -1
7.068 -1
7.070 -1
7.072 -2
7.073 -1
7.075 -2
7.077 -2
7.079 -1
7.080 -1
7.082 -2
7.084 -2
7.086 -1
7.087 -1
7.089 -1
7.091 -1
7.093 -1
7.094 -0
7.096 0
7.098 -1
7.100 -1
7.101 -0
7.103 -0
7.105 1
7.107 1
7.108 0
7.110 0
7.112 1
7.113 1
7.115 1
7.117 1
7.119 1
7.120 1
7.122 0
7.124 0
7.126 1
7.127 -0
7.129 0
7.131 1
7.133 1
7.134 1
7.136 1
7.138 1
7.140 1
7.141 1
7.143 1
7.145 1
7.147 1
7.148 1
7.150 2
7.152 2
7.154 2
7.155 2
7.157 2
7.159 2
7.161 2
7.162 2
7.164 3
7.166 2
7.168 3
7.169 3
7.171 2
7.173 3
7.175 3
7.176 3
7.178 3
7.180 2
7.182 3
7.183 3
7.185 2
7.187 1
7.189 2
7.190 2
7.192 2
7.194 2
7.196 1
7.197 0
7.199 1
7.201 1
7.203 0
7.204 0
7.206 -0
7.208 -0
7.210 1
7.211 1
7.213 1
7.215 1
7.217 1
7.218 1
7.220 1
7.222 1
7.224 1
7.225 1
7.227 1
7.229 0
7.231 1
7.232 0
7.234 0
7.236 -0
7.238 -0
7.239 -0
7.241 -0
7.243 0
7.245 1
7.246 1
7.248 1
7.250 1
7.251 1
7.253 2
7.255 1
7.257 1
7.258 1
7.260 1
7.262 2
7.264 1
7.265 1
7.267 2
7.269 3
7.271 2
7.272 2
7.274 2
7.276 2
7.278 2
7.279 2
7.281 2
7.283 3
7.285 3
7.286 3
7.288 3
7.290 3
7.292 3
7.293 3
7.295 3
7.297 3
7.299 3
7.300 3
7.302 3
7.304 3
7.306 2
7.307 2
7.309 2
7.311 2
7.313 1
7.314 1
7.316 1
7.318 1
7.320 2
7.321 2
7.323 2
7.325 2
7.327 3
7.328 3
7.330 3
7.332 3
7.334 2
7.335 2
7.337 3
7.339 4
7.341 4
7.342 4
7.344 4
7.346 4
7.348 5
7.349 5
7.351 5
7.353 5
7.355 4
7.356 5
7.358 5
7.360 4
7.362 4
7.363 4
7.365 4
7.367 4
7.369 4
7.370 3
7.372 4
7.374 3
7.376 3
7.377 3
7.379 3
7.381 3
7.383 3
7.384 2
7.386 2
7.388 2
7.390 2
7.391 1
7.393 1
7.395 1
7.397 1
7.398 1
7.400 2
7.402 1
7.404 1
7.405 2
7.407 1
7.409 2
7.411 2
7.412 1
7.414 1
7.416 2
7.418 2
7.419 3
7.421 3
7.423 3
7.425 3
7.426 3
7.428 3
7.430 3
7.432 2
7.433 2
7.435 2
7.437 3
7.439 2
7.440 3
7.442 3
7.444 2
7.446 2
7.447 3
7.449 3
7.451 3
7.453 4
7.454 3
7.456 4
7.458 3
7.460 3
7.461 3
7.463 3
7.465 3
7.467 4
7.468 4
7.470 4
7.472 5
7.474 5
7.475 5
7.477 5
7.479 5
7.481 5
7.482 5
7.484 5
7.486 6
7.488 6
7.489 6
7.491 5
7.493 5
7.495 5
7.496 5
7.498 5
7.500 5
7.502 4
7.503 4
7.505 4
7.507 3
7.509 4
7.510 3
7.512 3
7.514 2
7.516 3
7.517 3
7.519 2
7.521 2
7.523 2
7.524 2
7.526 2
7.528 2
7.530 2
7.531 2
7.533 1
7.535 1
7.537 1
7.538 1
7.540 2
7.542 3
7.544 3
7.545 3
7.547 3
7.549 3
7.551 3
7.552 3
7.554 3
7.556 4
7.558 4
7.559 3
7.561 4
7.563 4
7.565 3
7.566 4
7.568 4
7.570 3
7.572 3
7.573 4
7.575 4
7.577 4
7.579 3
7.580 2
7.582 3
7.584 3
7.586 4
7.587 3
7.589 3
7.591 3
7.593 2
7.595 2
7.596 2
7.598 2
7.600 1
7.602 1
7.603 1
7.605 1
7.607 1
7.609 1
7.610 1
7.612 0
7.614 1
7.616 0
7.617 -0
7.619 -0
7.621 -1
7.623 -1
7.624 -1
7.626 -1
7.628 -1
7.630 -1
7.631 -1
7.633 -1
7.635 -1
7.637 -1
7.638 -2
7.640 -2
7.642 -2
7.644 -2
7.645 -1
7.647 -1
7.649 -2
7.651 -2
7.652 -1
7.654 -1
7.656 -1
7.658 -1
7.659 -1
7.661 -1
7.663 -0
7.665 -0
7.666 0
7.668 0
7.670 1
7.672 1
7.673 1
7.675 1
7.677 1
7.679 2
7.680 2
7.682 2
7.684 2
7.686 2
7.687 2
7.689 2
7.691 1
7.693 1
7.694 1
7.696 0
7.698 1
7.700 1
7.701 1
7.703 1
7.705 1
7.707 1
7.708 1
7.710 2
7.712 1
7.714 1
7.715 1
7.717 1
7.719 1
7.721 2
7.722 2
7.724 2
7.726 2
7.728 1
7.729 2
7.731 2
7.733 3
7.735 2
7.737 2
7.738 2
7.740 2
7.742 3
7.744 2
7.745 3
7.747 3
7.749 3
7.751 3
7.752 3
7.754 2
7.756 2
7.758 2
7.759 2
7.761 2
7.763 2
7.765 2
7.766 1
7.768 1
7.770 1
7.772 1
7.773 1
7.775 1
7.777 1
7.779 1
7.780 1
7.782 1
7.784 1
7.786 0
7.787 1
7.789 1
7.791 0
7.793 -0
7.794 -0
7.796 -0
7.798 -0
7.800 -0
7.801 -0
7.803 -0
7.805 0
7.807 0
7.808 0
7.810 0
7.812 -0
7.814 -0
7.815 -0
7.817 -0
7.819 0
7.821 0
7.822 0
7.824 0
7.826 -0
7.828 -1
7.830 -0
7.831 -0
7.833 -0
7.835 -1
7.837 0
7.838 0
7.840 1
7.842 1
7.844 1
7.845 1
7.847 2
7.849 2
7.851 2
7.852 2
7.854 2
7.856 3
7.858 3
7.859 2
7.861 3
7.863 3
7.865 3
7.866 3
7.868 3
7.870 2
7.872 2
7.873 2
7.875 2
7.877 3
7.879 3
7.880 3
7.882 4
7.884 4
7.886 4
7.887 4
7.889 4
7.891 4
7.893 4
7.894 4
7.896 4
7.898 4
7.900 4
7.901 3
7.903 3
7.905 3
7.907 3
7.909 3
7.910 3
7.912 3
7.914 3
7.916 3
7.917 3
7.919 3
7.921 3
7.923 3
7.924 3
7.926 3
7.928 3
7.930 3
7.931 3
7.933 3
7.935 2
7.937 3
7.938 2
7.940 1
7.942 1
7.944 1
7.945 0
7.947 0
7.949 0
7.951 -0
7.952 0
7.954 0
7.956 0
7.958 0
7.959 -0
7.961 0
7.963 0
7.965 -0
7.966 0
7.968 1
7.970 0
7.972 0
7.973 1
7.975 1
7.977 2
7.979 2
7.981 2
7.982 2
7.984 2
7.986 1
7.988 2
7.989 2
7.991 2
7.993 2
7.995 1
7.996 1
7.998 2
8.000 3
8.002 3
8.003 3
8.005 4
8.007 4
8.009 3
8.010 3
8.012 3
8.014 3
8.016 3
8.017 3
8.019 3
8.021 3
8.023 3
8.024 3
8.026 3
8.028 2
8.030 3
8.031 3
8.033 3
8.035 2
8.037 3
8.039 2
8.040 3
8.042 3
8.044 3
8.046 3
8.047 3
8.049 3
8.051 3
8.053 3
8.054 3
8.056 3
8.058 2
8.060 2
8.061 2
8.063 2
8.065 2
8.067 2
8.068 2
8.070 1
8.072 1
8.074 1
8.075 1
8.077 2
8.079 1
8.081 1
8.082 1
8.084 1
8.086 1
8.088 0
8.090 0
8.091 -0
8.093 -0
8.095 -0
8.097 0
8.098 0
8.100 0
8.102 -0
8.104 0
8.105 -0
8.107 -0
8.109 0
8.111 0
8.112 -0
8.114 0
8.116 0
8.118 0
8.119 0
8.121 1
8.123 1
8.125 2
8.126 2
8.128 2
8.130 3
8.132 3
8.133 3
8.135 3
8.137 4
8.139 3
8.141 4
8.142 4
8.144 4
8.146 5
8.148 5
8.149 4
8.151 4
8.153 5
8.155 6
8.156 6
8.158 5
8.160 5
8.162 6
8.163 6
8.165 5
8.167 5
8.169 5
8.170 5
8.172 5
8.174 4
8.176 4
8.177 4
8.179 3
8.181 3
8.183 3
8.184 4
8.186 3
8.188 3
8.190 2
8.192 2
8.193 2
8.195 3
8.197 2
8.199 3
8.200 3
8.202 3
8.204 3
8.206 4
8.207 3
8.209 4
8.211 4
8.213 4
8.214 4
8.216 4
8.218 4
8.220 4
8.221 4
8.223 4
8.225 4
8.227 4
8.228 3
8.230 3
8.232 3
8.234 3
8.236 3
8.237 2
8.239 1
8.241 2
8.243 2
8.244 2
8.246 1
8.248 1
8.250 0
8.251 0
8.253 0
8.255 -0
8.257 0
8.258 0
8.260 1
8.262 1
8.264 1
8.265 1
8.267 1
8.269 1
8.271 1
8.273 2
8.274 3
8.276 4
8.278 4
8.280 4
8.281 4
8.283 4
8.285 5
8.287 4
8.288 5
8.290 5
8.292 5
8.294 5
8.295 5
8.297 5
8.299 4
8.301 4
8.302 3
8.304 3
8.306 3
8.308 3
8.309 3
8.311 2
8.313 2
8.315 2
8.317 2
8.318 1
8.320 2
8.322 2
8.324 2
8.325 2
8.327 2
8.329 1
8.331 1
8.332 2
8.334 2
8.336 2
8.338 2
8.339 2
8.341 2
8.343 2
8.345 2
8.346 2
8.348 2
8.350 2
8.352 2
8.354 3
8.355 2
8.357 2
8.359 2
8.361 2
8.362 2
8.364 3
8.366 3
8.368 3
8.369 3
8.371 3
8.373 3
8.375 2
8.376 1
8.378 1
8.380 1
8.382 0
8.383 1
8.385 1
8.387 0
8.389 0
8.391 0
8.392 0
8.394 0
8.396 1
8.398 1
8.399 1
8.401 1
8.403 1
8.405 1
8.406 1
8.408 1
8.410 0
8.412 1
8.413 1
8.415 1
8.417 2
8.419 2
8.420 2
8.422 2
8.424 2
8.426 2
8.428 2
8.429 1
8.431 1
8.433 1
8.435 1
8.436 1
8.438 1
8.440 1
8.442 1
8.443 1
8.445 0
8.447 -0
8.449 -1
8.450 -1
8.452 -1
8.454 -2
8.456 -2
8.458 -2
8.459 -2
8.461 -2
8.463 -2
8.465 -2
8.466 -3
8.468 -2
8.470 -1
8.472 -2
8.473 -2
8.475 -1
8.477 -1
8.479 -1
8.480 -1
8.482 -1
8.484 -1
8.486 -1
8.487 -0
8.489 -0
8.491 -0
8.493 0
8.495 1
8.496 2
8.498 1
8.500 1
8.502 1
8.503 1
8.505 1
8.507 2
8.509 2
8.510 2
8.512 2
8.514 2
8.516 2
8.517 2
8.519 2
8.521 2
8.523 2
8.525 2
8.526 2
8.528 2
8.530 3
8.532 3
8.533 3
8.535 3
8.537 3
8.539 4
8.540 3
8.542 3
8.544 2
8.546 2
8.547 3
8.549 4
8.551 3
8.553 3
8.555 3
8.556 3
8.558 3
8.560 3
8.562 2
8.563 2
8.565 2
8.567 3
8.569 3
8.570 3
8.572 3
8.574 3
8.576 3
8.577 3
8.579 3
8.581 4
8.583 4
8.585 4
8.586 4
8.588 4
8.590 4
8.592 4
8.593 4
8.595 5
8.597 5
8.599 5
8.600 5
8.602 5
8.604 4
8.606 4
8.607 4
8.609 4
8.611 4
8.613 3
8.615 3
8.616 3
8.618 3
8.620 3
8.622 2
8.623 2
8.625 2
8.627 2
8.629 2
8.630 2
8.632 1
8.634 2
8.636 1
8.637 1
8.639 1
8.641 0
8.643 1
8.645 1
8.646 1
8.648 2
8.650 2
8.652 2
8.653 2
8.655 2
8.657 2
8.659 3
8.660 3
8.662 3
8.664 3
8.666 4
8.667 4
8.669 4
8.671 4
8.673 5
8.675 5
8.676 5
8.678 5
8.680 4
8.682 4
8.683 4
8.685 4
8.687 4
8.689 4
8.690 4
8.692 4
8.694 4
8.696 4
8.698 4
8.699 3
8.701 3
8.703 3
8.705 2
8.706 2
8.708 2
8.710 1
8.712 1
8.713 1
8.715 1
8.717 1
8.719 1
8.720 1
8.722 1
8.724 1
8.726 1
8.728 1
8.729 1
8.731 1
8.733 1
8.735 1
8.736 1
8.738 2
8.740 2
8.742 2
8.743 2
8.745 2
8.747 2
8.749 3
8.750 3
8.752 3
8.754 4
8.756 4
8.758 3
8.759 4
8.761 4
8.763 4
8.765 4
8.766 5
8.768 5
8.770 5
8.772 5
8.773 5
8.775 5
8.777 5
8.779 4
8.781 4
8.782 4
8.784 4
8.786 4
8.788 3
8.789 3
8.791 3
8.793 3
8.795 2
8.796 2
8.798 2
8.800 2
8.802 2
8.804 2
8.805 2
8.807 2
8.809 2
8.811 2
8.812 2
8.814 2
8.816 2
8.818 2
8.819 1
8.821 1
8.823 1
8.825 1
8.826 1
8.828 2
8.830 2
8.832 1
8.834 2
8.835 1
8.837 1
8.839 1
8.841 1
8.842 2
8.844 2
8.846 2
8.848 2
8.849 2
8.851 2
8.853 2
8.855 1
8.857 1
8.858 1
8.860 1
8.862 2
8.864 1
8.865 2
8.867 1
8.869 1
8.871 1
8.872 1
8.874 1
8.876 1
8.878 2
8.880 1
8.881 1
8.883 2
8.885 2
8.887 2
8.888 2
8.890 2
8.892 2
8.894 3
8.895 3
8.897 3
8.899 2
8.901 3
8.903 3
8.904 3
8.906 3
8.908 3
8.910 3
8.911 2
8.913 2
8.915 3
8.917 2
8.918 2
8.920 3
8.922 3
8.924 3
8.926 2
8.927 2
8.929 3
8.931 3
8.933 2
8.934 2
8.936 3
8.938 3
8.940 3
8.941 3
8.943 2
8.945 2
8.947 2
8.949 2
8.950 2
8.952 2
8.954 1
8.956 1
8.957 1
8.959 1
8.961 0
8.963 1
8.964 0
8.966 0
8.968 0
8.970 0
8.972 1
8.973 1
8.975 1
8.977 1
8.979 1
8.980 0
8.982 0
8.984 -1
8.986 -1
8.987 -0
8.989 -1
8.991 -1
8.993 -0
8.995 0
8.996 -0
8.998 -0
9.000 0
9.002 -0
9.003 0
9.005 0
9.007 1
9.009 2
9.010 2
9.012 2
9.014 2
9.016 2
9.018 2
9.019 2
9.021 2
9.023 2
9.025 3
9.026 3
9.028 3
9.030 3
9.032 4
9.033 3
9.035 3
9.037 4
9.039 4
9.041 4
9.042 4
9.044 4
9.046 4
9.048 4
9.049 4
9.051 5
9.053 5
9.055 5
9.056 4
9.058 4
9.060 4
9.062 4
9.064 4
9.065 3
9.067 4
9.069 4
9.071 3
9.072 3
9.074 3
9.076 3
9.078 3
9.080 3
9.081 3
9.083 3
9.085 3
9.087 3
9.088 3
9.090 3
9.092 2
9.094 2
9.095 2
9.097 2
9.099 2
9.101 2
9.103 2
9.104 2
9.106 2
9.108 2
9.110 3
9.111 3
9.113 3
9.115 3
9.117 3
9.118 4
9.120 4
9.122 4
9.124 4
9.126 4
9.127 5
9.129 4
9.131 5
9.133 5
9.134 5
9.136 5
9.138 5
9.140 4
9.142 4
9.143 4
9.145 4
9.147 3
9.149 4
9.150 3
9.152 3
9.154 3
9.156 2
9.157 3
9.159 3
9.161 2
9.163 2
9.165 2
9.166 1
9.168 1
9.170 0
9.172 -0
9.173 -1
9.175 -1
9.177 -2
9.179 -1
9.180 -1
9.182 -1
9.184 -1
9.186 -1
9.188 -0
9.189 0
9.191 1
9.193 1
9.195 1
9.196 1
9.198 1
9.200 2
9.202 2
9.204 3
9.205 3
9.207 3
9.209 3
9.211 4
9.212 4
9.214 4
9.216 4
9.218 4
9.219 4
9.221 4
9.223 4
9.225 3
9.227 3
9.228 3
9.230 3
9.232 3
9.234 3
9.235 3
9.237 3
9.239 3
9.241 2
9.243 2
9.244 2
9.246 1
9.248 1
9.250 1
9.251 1
9.253 1
9.255 1
9.257 1
9.258 1
9.260 1
9.262 0
9.264 0
9.266 1
9.267 1
9.269 1
9.271 1
9.273 1
9.274 1
9.276 1
9.278 1
9.280 1
9.282 1
9.283 1
9.285 1
9.287 1
9.289 1
9.290 2
9.292 2
9.294 2
9.296 2
9.297 2
9.299 2
9.301 2
9.303 2
9.305 2
9.306 2
9.308 3
9.310 3
9.312 3
9.313 4
9.315 4
9.317 4
9.319 4
9.321 4
9.322 4
9.324 4
9.326 4
9.328 3
9.329 4
9.331 3
9.333 3
9.335 3
9.337 3
9.338 3
9.340 2
9.342 2
9.344 2
9.345 2
9.347 2
9.349 2
9.351 2
9.352 1
9.354 0
9.356 1
9.358 0
9.360 1
9.361 1
9.363 1
9.365 1
9.367 1
9.368 1
9.370 1
9.372 1
9.374 1
9.376 2
9.377 2
9.379 2
9.381 3
9.383 2
9.384 2
9.386 2
9.388 2
9.390 2
9.392 1
9.393 1
9.395 1
9.397 1
9.399 1
9.400 1
9.402 1
9.404 0
9.406 -0
9.408 -0
9.409 -0
9.411 -0
9.413 -1
9.415 -1
9.416 -1
9.418 -1
9.420 -1
9.422 -1
9.423 0
9.425 0
9.427 0
9.429 1
9.431 1
9.432 -0
9.434 1
9.436 1
9.438 1
9.439 2
9.441 1
9.443 1
9.445 1
9.447 1
9.448 1
9.450 1
9.452 2
9.454 3
9.455 3
9.457 3
9.459 3
9.461 3
9.463 2
9.464 1
9.466 1
9.468 1
9.470 1
9.471 1
9.473 1
9.475 1
9.477 1
9.479 1
9.480 1
9.482 1
9.484 1
9.486 1
9.487 1
9.489 1
9.491 0
9.493 0
9.495 0
9.496 1
9.498 0
9.500 1
9.502 1
9.503 2
9.505 1
9.507 1
9.509 1
9.510 2
9.512 1
9.514 1
9.516 1
9.518 0
9.519 0
9.521 1
9.523 1
9.525 1
9.526 1
9.528 1
9.530 2
9.532 2
9.534 2
9.535 3
9.537 3
9.539 3
9.541 3
9.542 3
9.544 3
9.546 3
9.548 3
9.550 3
9.551 2
9.553 2
9.555 1
9.557 1
9.558 1
9.560 1
9.562 1
9.564 1
9.566 1
9.567 0
9.569 -0
9.571 -0
9.573 -0
9.574 -0
9.576 -0
9.578 0
9.580 -0
9.582 0
9.583 -0
9.585 0
9.587 0
9.589 0
9.590 0
9.592 -0
9.594 -1
9.596 -1
9.598 -1
9.599 -0
9.601 -0
9.603 0
9.605 0
9.606 1
9.608 1
9.610 1
9.612 1
9.614 1
9.615 1
9.617 2
9.619 1
9.621 1
9.622 1
9.624 0
9.626 0
9.628 -0
9.630 -1
9.631 -1
9.633 -1
9.635 -1
9.637 -1
9.638 -1
9.640 -1
9.642 -1
9.644 -1
9.646 -1
9.647 -0
9.649 -0
9.651 0
9.653 1
9.654 1
9.656 1
9.658 2
9.660 1
9.662 2
9.663 2
9.665 2
9.667 1
9.669 2
9.670 1
9.672 1
9.674 2
9.676 2
9.678 3
9.679 3
9.681 3
9.683 2
9.685 3
9.686 3
9.688 3
9.690 2
9.692 2
9.694 2
9.695 2
9.697 2
9.699 2
9.701 2
9.702 3
9.704 2
9.706 3
9.708 3
9.710 2
9.711 3
9.713 3
9.715 2
9.717 2
9.718 3
9.720 3
9.722 3
9.724 3
9.726 3
9.727 3
9.729 4
9.731 3
9.733 4
9.734 3
9.736 3
9.738 2
9.740 2
9.742 2
9.743 2
9.745 2
9.747 2
9.749 2
9.751 2
9.752 2
9.754 2
9.756 2
9.758 1
9.759 1
9.761 1
9.763 0
9.765 0
9.767 1
9.768 0
9.770 1
9.772 1
9.774 1
9.775 2
9.777 2
9.779 2
9.781 2
9.783 2
9.784 2
9.786 2
9.788 2
9.790 2
9.791 2
9.793 3
9.795 2
9.797 2
9.799 2
9.800 3
9.802 3
9.804 3
9.806 4
9.807 4
9.809 4
9.811 3
9.813 4
9.815 4
9.816 2
9.818 3
9.820 3
9.822 2
9.823 2
9.825 3
9.827 2
9.829 2
9.831 2
9.832 2
9.834 2
9.836 2
9.838 2
9.839 2
9.841 1
9.843 1
9.845 2
9.847 1
9.848 1
9.850 1
9.852 2
9.854 1
9.856 1
9.857 1
9.859 1
9.861 2
9.863 1
9.864 2
9.866 2
9.868 2
9.870 1
9.872 1
9.873 2
9.875 2
9.877 2
9.879 2
9.880 2
9.882 3
9.884 3
9.886 2
9.888 2
9.889 2
9.891 1
9.893 1
9.895 1
9.896 0
9.898 0
9.900 1
9.902 1
9.904 1
9.905 2
9.907 1
9.909 2
9.911 2
9.913 2
9.914 2
9.916 2
9.918 1
9.920 2
9.921 2
9.923 2
9.925 3
9.927 3
9.929 2
9.930 3
9.932 3
9.934 3
9.936 4
9.937 4
9.939 4
9.941 5
9.943 5
9.945 5
9.946 5
9.948 5
9.950 4
9.952 4
9.953 5
9.955 4
9.957 5
9.959 4
9.961 3
9.962 3
9.964 3
9.966 2
9.968 2
9.970 2
9.971 2
9.973 2
9.975 2
9.977 2
9.978 2
9.980 2
9.982 2
9.984 2
9.986 3
9.987 2
9.989 2
9.991 2
9.993 2
9.994 2
9.996 2
9.998 2
10.000 3
10.002 3
10.003 3
10.005 3
10.007 3
10.009 3
10.011 3
10.012 4
10.014 4
10.016 4
10.018 4
10.019 3
10.021 3
10.023 4
10.025 4
10.027 3
10.028 3
10.030 2
10.032 2
10.034 2
10.035 1
10.037 1
10.039 2
10.041 2
10.043 2
10.044 2
10.046 2
10.048 3
10.050 3
10.052 3
10.053 3
10.055 4
10.057 4
10.059 4
10.060 4
10.062 3
10.064 4
10.066 4
10.068 4
10.069 4
10.071 3
10.073 3
10.075 3
10.076 3
10.078 3
10.080 3
10.082 3
10.084 3
10.085 3
10.087 3
10.089 2
10.091 2
10.093 2
10.094 2
10.096 1
10.098 1
10.100 0
10.101 1
10.103 1
10.105 0
10.107 0
10.109 0
10.110 -0
10.112 -0
10.114 0
10.116 0
10.118 0
10.119 1
10.121 2
10.123 2
10.125 2
10.126 2
10.128 2
10.130 3
10.132 3
10.134 3
10.135 4
10.137 4
10.139 4
10.141 4
10.142 4
10.144 4
10.146 4
10.148 4
10.150 4
10.151 4
10.153 4
10.155 4
10.157 4
10.159 3
10.160 3
10.162 3
10.164 3
10.166 3
10.167 3
10.169 2
10.171 2
10.173 3
10.175 2
10.176 2
10.178 2
10.180 3
10.182 3
10.184 3
10.185 2
10.187 2
10.189 3
10.191 2
10.192 2
10.194 3
10.196 3
10.198 3
10.200 3
10.201 3
10.203 4
10.205 3
10.207 3
10.209 4
10.210 5
10.212 5
10.214 6
10.216 6
10.217 6
10.219 6
10.221 6
10.223 6
10.225 6
10.226 6
10.228 5
10.230 5
10.232 5
10.234 4
10.235 5
10.237 4
10.239 5
10.241 4
10.242 4
10.244 3
10.246 4
10.248 3
10.250 3
10.251 2
10.253 2
10.255 2
10.257 2
10.259 1
10.260 1
10.262 1
10.264 1
10.266 1
10.267 1
10.269 1
10.271 1
10.273 1
10.275 1
10.276 1
10.278 1
10.280 -0
10.282 -0
10.284 -0
10.285 -0
10.287 -0
10.289 0
10.291 1
10.292 1
10.294 1
10.296 2
10.298 1
10.300 2
10.301 2
10.303 2
10.305 2
10.307 2
10.309 2
10.310 2
10.312 2
10.314 2
10.316 2
10.317 3
10.319 3
10.321 3
10.323 2
10.325 1
10.326 1
10.328 1
10.330 1
10.332 1
10.334 1
10.335 2
10.337 1
10.339 1
10.341 1
10.342 1
10.344 1
10.346 1
10.348 1
10.350 1
10.351 1
10.353 1
10.355 0
10.357 -0
10.359 -0
10.360 -1
10.362 -1
10.364 -1
10.366 -0
10.367 -0
10.369 0
10.371 1
10.373 1
10.375 1
10.376 2
10.378 2
10.380 2
10.382 2
10.384 2
10.385 2
10.387 3
10.389 2
10.391 3
10.392 3
10.394 2
10.396 3
10.398 3
10.400 2
10.401 2
10.403 2
10.405 1
10.407 1
10.409 1
10.410 2
10.412 2
10.414 2
10.416 1
10.418 1
10.419 1
10.421 1
10.423 1
10.425 1
10.426 0
10.428 0
10.430 0
10.432 -0
10.434 -0
10.435 -1
10.437 -1
10.439 -0
10.441 0
10.443 0
10.444 1
10.446 1
10.448 1
10.450 1
10.451 0
10.453 0
10.455 -0
10.457 -1
10.459 -1
10.460 -0
10.462 -0
10.464 -0
10.466 0
10.468 1
10.469 1
10.471 2
10.473 2
10.475 2
10.477 2
10.478 2
10.480 2
10.482 2
10.484 2
10.485 2
10.487 2
10.489 2
10.491 2
10.493 3
10.494 3
10.496 3
10.498 4
10.500 4
10.502 5
10.503 5
10.505 5
10.507 4
10.509 5
10.511 5
10.512 4
10.514 5
10.516 5
10.518 5
10.519 6
10.521 6
10.523 5
10.525 5
10.527 5
10.528 4
10.530 4
10.532 3
10.534 3
10.536 3
10.537 2
10.539 2
10.541 3
10.543 3
10.545 3
10.546 3
10.548 3
10.550 3
10.552 3
10.553 3
10.555 2
10.557 2
10.559 1
10.561 1
10.562 1
10.564 1
10.566 0
10.568 1
10.570 1
10.571 1
10.573 2
10.575 2
10.577 2
10.579 3
10.580 3
10.582 3
10.584 3
10.586 3
10.587 2
10.589 2
10.591 2
10.593 2
10.595 2
10.596 2
10.598 1
10.600 2
10.602 1
10.604 1
10.605 2
10.607 2
10.609 2
10.611 2
10.613 2
10.614 2
10.616 2
10.618 2
10.620 2
10.621 3
10.623 2
10.625 2
10.627 2
10.629 1
10.630 1
10.632 1
10.634 1
10.636 1
10.638 1
10.639 2
10.641 1
10.643 1
10.645 2
10.647 2
10.648 3
10.650 3
10.652 3
10.654 4
10.655 4
10.657 4
10.659 4
10.661 4
10.663 3
10.664 3
10.666 3
10.668 2
10.670 2
10.672 2
10.673 2
10.675 2
10.677 2
10.679 2
10.681 2
10.682 3
10.684 2
10.686 3
10.688 2
10.690 2
10.691 2
10.693 2
10.695 1
10.697 1
10.698 1
10.700 1
10.702 0
10.704 -0
10.706 -1
10.707 -0
10.709 0
10.711 0
10.713 0
10.715 1
10.716 1
10.718 1
10.720 1
10.722 1
10.724 1
10.725 1
10.727 2
10.729 3
10.731 2
10.732 2
10.734 1
10.736 1
10.738 1
10.740 1
10.741 1
10.743 1
10.745 1
10.747 1
10.749 1
10.750 1
10.752 2
10.754 2
10.756 3
10.758 3
10.759 3
10.761 2
10.763 2
10.765 2
10.767 2
10.768 3
10.770 2
10.772 2
10.774 2
10.775 2
10.777 2
10.779 2
10.781 2
10.783 2
10.784 2
10.786 1
10.788 2
10.790 3
10.792 2
10.793 2
10.795 2
10.797 2
10.799 2
10.801 3
10.802 3
10.804 3
10.806 2
10.808 2
10.810 2
10.811 2
10.813 1
10.815 2
10.817 2
10.819 2
10.820 2
10.822 3
10.824 3
10.826 3
10.827 3
10.829 3
10.831 4
10.833 4
10.835 4
10.836 4
10.838 4
10.840 4
10.842 5
10.844 5
10.845 5
10.847 6
10.849 6
10.851 6
10.853 5
10.854 5
10.856 4
10.858 4
10.860 4
10.862 4
10.863 4
10.865 4
10.867 4
10.869 4
10.871 5
10.872 4
10.874 4
10.876 4
10.878 3
10.879 4
10.881 4
10.883 3
10.885 3
10.887 3
10.888 3
10.890 3
10.892 3
10.894 3
10.896 2
10.897 3
10.899 3
10.901 2
10.903 2
10.905 2
10.906 2
10.908 1
10.910 2
10.912 2
10.914 2
10.915 2
10.917 2
10.919 2
10.921 2
10.923 2
10.924 2
10.926 2
10.928 2
10.930 2
10.931 2
10.933 2
10.935 1
10.937 1
10.939 1
10.940 2
10.942 1
10.944 2
10.946 2
10.948 1
10.949 1
10.951 1
10.953 1
10.955 1
10.957 1
10.958 0
10.960 0
10.962 0
10.964 0
10.966 0
10.967 1
10.969 1
10.971 1
10.973 1
10.975 -0
10.976 1
10.978 1
10.980 1
10.982 1
10.984 1
10.985 1
10.987 1
10.989 1
10.991 1
10.993 1
10.994 1
10.996 2
10.998 2
11.000 2
11.001 2
11.003 3
11.005 3
11.007 3
11.009 3
11.010 3
11.012 3
11.014 3
11.016 3
11.018 3
11.019 3
11.021 3
11.023 3
11.025 4
11.027 4
11.028 3
11.030 3
11.032 4
11.034 3
11.036 3
11.037 3
11.039 3
11.041 2
11.043 3
11.045 3
11.046 3
11.048 3
11.050 3
11.052 3
11.054 3
11.055 3
11.057 3
11.059 3
11.061 3
11.063 3
11.064 3
11.066 2
11.068 2
11.070 2
11.071 2
11.073 1
11.075 2
11.077 2
11.079 2
11.080 2
11.082 2
11.084 1
11.086 1
11.088 1
11.089 1
11.091 1
11.093 1
11.095 1
11.097 0
11.098 0
11.100 1
11.102 0
11.104 1
11.106 1
11.107 1
11.109 0
11.111 1
11.113 0
11.115 0
11.116 0
11.118 0
11.120 0
11.122 0
11.124 0
11.125 1
11.127 0
11.129 0
11.131 0
11.133 0
11.134 1
11.136 0
11.138 1
11.140 1
11.142 2
11.143 2
11.145 2
11.147 2
11.149 2
11.151 3
11.152 4
11.154 4
11.156 4
11.158 4
11.160 4
11.161 4
11.163 3
11.165 4
11.167 4
11.168 5
11.170 5
11.172 6
11.174 6
11.176 6
11.177 6
11.179 5
11.181 6
11.183 6
11.185 6
11.186 6
11.188 6
11.190 6
11.192 5
11.194 5
11.195 4
11.197 5
11.199 5
11.201 4
11.203 5
11.204 5
11.206 4
11.208 4
11.210 3
11.212 3
11.213 3
11.215 3
11.217 3
11.219 3
11.221 4
11.222 3
11.224 3
11.226 3
11.228 2
11.230 2
11.231 2
11.233 2
11.235 1
11.237 1
11.239 0
11.240 0
11.242 0
11.244 0
11.246 1
11.248 2
11.249 1
11.251 2
11.253 1
11.255 1
11.257 1
11.258 2
11.260 2
11.262 2
11.264 2
11.266 2
11.267 2
11.269 2
11.271 1
11.273 1
11.275 1
11.276 1
11.278 2
11.280 2
11.282 2
11.284 3
11.285 3
11.287 2
11.289 3
11.291 3
11.293 2
11.294 2
11.296 2
11.298 2
11.300 2
11.302 2
11.303 2
11.305 2
11.307 2
11.309 2
11.311 1
11.312 1
11.314 2
11.316 2
11.318 2
11.320 2
11.321 2
11.323 3
11.325 3
11.327 3
11.329 3
11.330 3
11.332 3
11.334 4
11.336 4
11.338 4
11.339 4
11.341 4
11.343 4
11.345 4
11.347 3
11.348 3
11.350 3
11.352 3
11.354 2
11.356 3
11.357 3
11.359 3
11.361 3
11.363 3
11.364 3
11.366 3
11.368 2
11.370 2
11.372 2
11.373 1
11.375 2
11.377 1
11.379 1
11.381 2
11.382 1
11.384 0
11.386 1
11.388 0
11.390 -0
11.391 0
11.393 -0
11.395 -0
11.397 -0
11.399 -0
11.400 -1
11.402 -0
11.404 0
11.406 -0
11.408 -0
11.409 -0
11.411 -1
11.413 -0
11.415 -0
11.417 -1
11.418 0
11.420 0
11.422 0
11.424 1
11.426 1
11.427 1
11.429 1
11.431 1
11.433 1
11.435 2
11.436 2
11.438 3
11.440 3
11.442 3
11.444 2
11.445 2
11.447 2
11.449 2
11.451 2
11.453 2
11.454 3
11.456 2
11.458 2
11.460 2
11.462 2
11.463 3
11.465 2
11.467 2
11.469 2
11.471 1
11.473 1
11.474 1
11.476 -0
11.478 -0
11.480 -0
11.482 -0
11.483 0
11.485 0
11.487 -0
11.489 -1
11.491 -1
11.492 -2
11.494 -2
11.496 -1
11.498 -1
11.500 -1
11.501 -0
11.503 -0
11.505 -1
11.507 -1
11.509 -1
11.510 -1
11.512 -1
11.514 -1
11.516 -1
11.518 -1
11.519 -1
11.521 -1
11.523 -1
11.525 -1
11.527 -0
11.528 -0
11.530 0
11.532 1
11.534 1
11.536 1
11.537 2
11.539 2
11.541 3
11.543 4
11.545 4
11.546 4
11.548 4
11.550 4
11.552 5
11.554 5
11.555 5
11.557 4
11.559 4
11.561 5
11.563 5
11.564 5
11.566 5
11.568 4
11.570 4
11.572 4
11.573 3
11.575 3
11.577 3
11.579 3
11.581 3
11.582 2
11.584 2
11.586 2
11.588 2
11.590 1
11.591 1
11.593 1
11.595 1
11.597 1
11.599 1
11.600 2
11.602 1
11.604 2
11.606 1
11.608 1
11.609 1
11.611 1
11.613 1
11.615 2
11.617 2
11.618 2
11.620 2
11.622 2
11.624 1
11.626 1
11.627 0
11.629 1
11.631 1
11.633 0
11.635 0
11.636 0
11.638 -0
11.640 0
11.642 0
11.644 0
11.645 1
11.647 0
11.649 -0
11.651 -0
11.653 -0
11.654 -1
11.656 -1
11.658 -0
11.660 -1
11.662 -1
11.664 -0
11.665 -1
11.667 -1
11.669 -0
11.671 -1
11.673 -1
11.674 -1
11.676 -1
11.678 -1
11.680 -1
11.682 -1
11.683 -0
11.685 -1
11.687 -1
11.689 -1
11.691 -0
11.692 -0
11.694 -0
11.696 -0
11.698 -1
11.700 -0
11.701 -1
11.703 0
11.705 -0
11.707 -0
11.709 0
11.710 1
11.712 1
11.714 1
11.716 1
11.718 2
11.719 1
11.721 2
11.723 2
11.725 2
11.727 2
11.728 2
11.730 2
11.732 2
11.734 3
11.736 3
11.737 3
11.739 3
11.741 2
11.743 1
11.745 2
11.746 2
11.748 1
11.750 1
11.752 1
11.754 1
11.755 1
11.757 0
11.759 0
11.761 1
11.763 0
11.765 1
11.766 0
11.768 0
11.770 1
11.772 0
11.774 0
11.775 1
11.777 1
11.779 1
11.781 2
11.783 2
11.784 2
11.786 2
11.788 2
11.790 2
11.792 3
11.793 3
11.795 3
11.797 4
11.799 4
11.801 5
11.802 5
11.804 5
11.806 6
11.808 6
11.810 6
11.811 6
11.813 6
11.815 6
11.817 6
11.819 6
11.820 6
11.822 5
11.824 5
11.826 5
11.828 5
11.829 5
11.831 4
11.833 4
11.835 4
11.837 4
11.839 3
11.840 4
11.842 3
11.844 3
11.846 2
11.848 3
11.849 2
11.851 2
11.853 2
11.855 2
11.857 3
11.858 2
11.860 2
11.862 3
11.864 2
11.866 2
11.867 3
11.869 3
11.871 2
11.873 2
11.875 3
11.876 2
11.878 3
11.880 3
11.882 4
11.884 4
11.885 4
11.887 3
11.889 3
11.891 4
11.893 3
11.894 3
11.896 4
11.898 4
11.900 4
11.902 4
11.904 3
11.905 3
11.907 3
11.909 2
11.911 2
11.913 2
11.914 2
11.916 2
11.918 3
11.920 3
11.922 3
11.923 3
11.925 2
11.927 2
11.929 2
11.931 2
11.932 2
11.934 2
11.936 2
11.938 2
11.940 1
11.941 2
11.943 2
11.945 2
11.947 1
11.949 1
11.950 1
11.952 0
11.954 0
11.956 0
11.958 0
11.960 1
11.961 1
11.963 0
11.965 1
11.967 1
11.969 1
11.970 1
11.972 1
11.974 1
11.976 1
11.978 2
11.979 2
11.981 1
11.983 1
11.985 1
11.987 0
11.988 1
11.990 1
11.992 1
11.994 1
11.996 1
11.997 2
11.999 2
12.001 2
12.003 2
12.005 1
12.006 1
12.008 0
12.010 0
12.012 -0
12.014 -0
12.016 -1
12.017 -1
12.019 -1
12.021 -1
12.023 -2
12.025 -2
12.026 -2
12.028 -2
12.030 -3
12.032 -3
12.034 -4
12.035 -4
12.037 -3
12.039 -3
12.041 -3
12.043 -3
12.044 -3
12.046 -3
12.048 -2
12.050 -2
12.052 -3
12.053 -3
12.055 -3
12.057 -2
12.059 -2
12.061 -2
12.063 -1
12.064 -1
12.066 -1
12.068 -0
12.070 0
12.072 0
12.073 1
12.075 1
12.077 2
12.079 2
12.081 2
12.082 2
12.084 3
12.086 3
12.088 3
12.090 3
12.091 3
12.093 2
12.095 2
12.097 3
12.099 2
12.100 2
12.102 2
12.104 1
12.106 1
12.108 1
12.110 1
12.111 1
12.113 1
12.115 1
12.117 1
12.119 1
12.120 0
12.122 0
12.124 -0
12.126 -1
12.128 -0
12.129 0
12.131 -0
12.133 -0
12.135 -1
12.137 -1
12.138 -1
12.140 -0
12.142 -1
12.144 -0
12.146 -0
12.148 -0
12.149 -0
12.151 -0
12.153 -0
12.155 0
12.157 1
12.158 1
12.160 2
12.162 2
12.164 2
12.166 2
12.167 2
12.169 2
12.171 2
12.173 2
12.175 1
12.176 1
12.178 1
12.180 1
12.182 0
12.184 0
12.186 0
12.187 1
12.189 1
12.191 1
12.193 1
12.195 1
12.196 1
12.198 1
12.200 1
12.202 1
12.204 1
12.205 1
12.207 1
12.209 1
12.211 1
12.213 1
12.214 1
12.216 1
12.218 0
12.220 1
12.222 1
12.224 1
12.225 1
12.227 1
12.229 1
12.231 1
12.233 1
12.234 1
12.236 2
12.238 2
12.240 2
12.242 2
12.243 2
12.245 2
12.247 2
12.249 2
12.251 2
12.252 2
12.254 1
12.256 0
12.258 0
12.260 0
12.262 -0
12.263 -0
12.265 -1
12.267 -0
12.269 -0
12.271 -0
12.272 -0
12.274 -0
12.276 -0
12.278 -0
12.280 0
12.281 -0
12.283 -0
12.285 -0
12.287 -0
12.289 0
12.291 0
12.292 1
12.294 1
12.296 1
12.298 0
12.300 -0
12.301 0
12.303 1
12.305 1
12.307 1
12.309 1
12.310 1
12.312 1
12.314 1
12.316 1
12.318 1
12.319 1
12.321 1
12.323 1
12.325 1
12.327 1
12.329 1
12.330 1
12.332 1
12.334 1
12.336 1
12.338 1
12.339 1
12.341 1
12.343 1
12.345 2
12.347 2
12.348 2
12.350 3
12.352 2
12.354 2
12.356 3
12.358 3
12.359 3
12.361 3
12.363 3
12.365 4
12.367 4
12.368 4
12.370 3
12.372 4
12.374 3
12.376 3
12.377 3
12.379 3
12.381 4
12.383 4
12.385 4
12.387 4
12.388 4
12.390 4
12.392 4
12.394 4
12.396 3
12.397 3
12.399 2
12.401 2
12.403 2
12.405 2
12.406 2
12.408 2
12.410 2
12.412 2
12.414 1
12.416 2
12.417 2
12.419 1
12.421 1
12.423 1
12.425 1
12.426 1
12.428 1
12.430 1
12.432 1
12.434 1
12.435 1
12.437 0
12.439 1
12.441 0
12.443 1
12.445 1
12.446 1
12.448 1
12.450 1
12.452 2
12.454 2
12.455 3
12.457 3
12.459 4
12.461 4
12.463 4
12.464 5
12.466 4
12.468 4
12.470 4
12.472 4
12.474 4
12.475 4
12.477 4
12.479 3
12.481 4
12.483 3
12.484 3
12.486 3
12.488 4
12.490 4
12.492 4
12.493 3
12.495 4
12.497 3
12.499 3
12.501 2
12.503 1
12.504 1
12.506 -0
12.508 1
12.510 -0
12.512 -1
12.513 -0
12.515 -1
12.517 -2
12.519 -2
12.521 -1
12.522 -1
12.524 -1
12.526 -0
12.528 -0
12.530 0
12.532 0
12.533 0
12.535 1
12.537 1
12.539 -0
12.541 1
12.542 1
12.544 1
12.546 0
12.548 0
12.550 0
12.551 0
12.553 0
12.555 1
12.557 1
12.559 1
12.561 2
12.562 2
12.564 2
12.566 1
12.568 1
12.570 2
12.571 2
12.573 2
12.575 1
12.577 1
12.579 1
12.581 1
12.582 1
12.584 1
12.586 1
12.588 1
12.590 2
12.591 1
12.593 1
12.595 1
12.597 2
12.599 1
12.600 1
12.602 2
12.604 3
12.606 3
12.608 3
12.610 3
12.611 3
12.613 3
12.615 3
12.617 3
12.619 3
12.620 3
12.622 3
12.624 3
12.626 3
12.628 3
12.630 3
12.631 2
12.633 3
12.635 2
12.637 2
12.639 2
12.640 2
12.642 1
12.644 1
12.646 0
12.648 -0
12.649 0
12.651 0
12.653 0
12.655 -0
12.657 0
12.659 -1
12.660 -0
12.662 -0
12.664 0
12.666 0
12.668 0
12.669 -1
12.671 -1
12.673 -1
12.675 -1
12.677 -1
12.679 -0
12.680 -0
12.682 0
12.684 1
12.686 1
12.688 1
12.689 1
12.691 1
12.693 1
12.695 1
12.697 1
12.698 2
12.700 1
12.702 1
12.704 1
12.706 2
12.708 1
12.709 2
12.711 1
12.713 1
12.715 2
12.717 1
12.718 1
12.720 1
12.722 1
12.724 1
12.726 0
12.728 -0
12.729 0
12.731 0
12.733 -0
12.735 -1
12.737 -0
12.738 -1
12.740 -1
12.742 -1
12.744 -0
12.746 -1
12.748 -0
12.749 -1
12.751 -1
12.753 -1
12.755 -1
12.757 -1
12.758 -1
12.760 -0
12.762 -0
12.764 1
12.766 1
12.768 1
12.769 1
12.771 1
12.773 1
12.775 1
12.777 1
12.778 1
12.780 1
12.782 1
12.784 1
12.786 2
12.788 2
12.789 2
12.791 2
12.793 2
12.795 1
12.797 1
12.798 1
12.800 1
12.802 1
12.804 1
12.806 1
12.807 1
12.809 1
12.811 1
12.813 2
12.815 1
12.817 1
12.818 1
12.820 1
12.822 0
12.824 1
12.826 1
12.827 0
12.829 0
12.831 0
12.833 0
12.835 0
12.837 0
12.838 -0
12.840 -0
12.842 0
12.844 0
12.846 0
12.847 0
12.849 -0
12.851 0
12.853 -0
12.855 -0
12.857 -0
12.858 -0
12.860 -0
12.862 0
12.864 0
12.866 1
12.867 1
12.869 0
12.871 -0
12.873 -0
12.875 -0
12.877 -1
12.878 0
12.880 2
12.882 2
12.884 3
12.886 3
12.887 3
12.889 3
12.891 3
12.893 3
12.895 3
12.897 3
12.898 2
12.900 2
12.902 2
12.904 2
12.906 1
12.907 1
12.909 1
12.911 2
12.913 2
12.915 1
12.917 2
12.918 1
12.920 1
12.922 1
12.924 1
12.926 1
12.927 1
12.929 1
12.931 0
12.933 0
12.935 0
12.937 -0
12.938 0
12.940 1
12.942 1
12.944 1
12.946 1
12.947 1
12.949 2
12.951 2
12.953 2
12.955 2
12.957 2
12.958 2
12.960 3
12.962 4
12.964 4
12.966 4
12.967 4
12.969 4
12.971 4
12.973 4
12.975 5
12.977 4
12.978 4
12.980 4
12.982 3
12.984 4
12.986 4
12.987 4
12.989 5
12.991 5
12.993 6
12.995 6
12.997 5
12.998 5
13.000 4
13.002 4
13.004 4
13.006 4
13.008 3
13.009 3
13.011 3
13.013 2
13.015 2
13.017 2
13.018 1
13.020 1
13.022 1
13.024 1
13.026 0
13.028 0
13.029 0
13.031 -0
13.033 -1
13.035 -1
13.037 -2
13.038 -1
13.040 -2
13.042 -1
13.044 -1
13.046 -1
13.048 -1
13.049 -1
13.051 -1
13.053 -1
13.055 -1
13.057 -2
13.058 -2
13.060 -2
13.062 -1
13.064 -1
13.066 -0
13.068 0
13.069 0
13.071 1
13.073 0
13.075 0
13.077 -0
13.078 -1
13.080 -1
13.082 -0
13.084 -1
13.086 -1
13.088 -0
13.089 -1
13.091 -0
13.093 -0
13.095 -0
13.097 0
13.099 -0
13.100 -0
13.102 -0
13.104 0
13.106 0
13.108 1
13.109 1
13.111 1
13.113 2
13.115 2
13.117 2
13.119 3
13.120 3
13.122 3
13.124 3
13.126 4
13.128 3
13.129 3
13.131 3
13.133 3
13.135 3
13.137 4
13.139 3
13.140 4
13.142 4
13.144 4
13.146 4
13.148 4
13.150 4
13.151 4
13.153 3
13.155 3
13.157 3
13.159 3
13.160 3
13.162 3
13.164 2
13.166 2
13.168 1
13.170 2
13.171 2
13.173 2
13.175 1
13.177 1
13.179 1
13.180 1
13.182 1
13.184 1
13.186 1
13.188 1
13.190 1
13.191 1
13.193 1
13.195 1
13.197 1
13.199 1
13.201 1
13.202 1
13.204 0
13.206 1
13.208 1
13.210 1
13.211 1
13.213 1
13.215 1
13.217 2
13.219 1
13.221 1
13.222 1
13.224 2
13.226 1
13.228 2
13.230 2
13.231 2
13.233 2
13.235 2
13.237 2
13.239 3
13.241 2
13.242 2
13.244 2
13.246 1
13.248 1
13.250 1
13.252 1
13.253 1
13.255 1
13.257 1
13.259 1
13.261 1
13.262 1
13.264 1
13.266 0
13.268 -0
13.270 -0
13.272 -0
13.273 -1
13.275 -2
13.277 -2
13.279 -2
13.281 -1
13.283 -1
13.284 -1
13.286 -1
13.288 -1
13.290 -1
13.292 -1
13.293 -1
13.295 -0
13.297 -0
13.299 0
13.301 1
13.303 0
13.304 1
13.306 1
13.308 1
13.310 2
13.312 2
13.314 2
13.315 2
13.317 3
13.319 3
13.321 3
13.323 3
13.324 3
13.326 3
13.328 3
13.330 3
13.332 3
13.334 3
13.335 2
13.337 3
13.339 3
13.341 2
13.343 3
13.345 3
13.346 2
13.348 2
13.350 2
13.352 1
13.354 1
13.355 1
13.357 0
13.359 1
13.361 1
13.363 2
13.365 1
13.366 1
13.368 1
13.370 1
13.372 1
13.374 1
13.376 1
13.377 1
13.379 1
13.381 1
13.383 1
13.385 1
13.386 1
13.388 1
13.390 2
13.392 2
13.394 2
13.396 1
13.397 1
13.399 1
13.401 1
13.403 1
13.405 1
13.407 1
13.408 1
13.410 1
13.412 0
13.414 1
13.416 1
13.417 0
13.419 1
13.421 1
13.423 2
13.425 2
13.427 2
13.428 2
13.430 2
13.432 2
13.434 2
13.436 1
13.438 1
13.439 0
13.441 1
13.443 1
13.445 0
13.447 0
13.448 0
13.450 -0
13.452 -1
13.454 -0
13.456 0
13.458 1
13.459 1
13.461 1
13.463 1
13.465 1
13.467 0
13.469 0
13.470 -0
13.472 -0
13.474 -1
13.476 -1
13.478 -1
13.480 -1
13.481 -1
13.483 -1
13.485 -1
13.487 -1
13.489 -1
13.490 0
13.492 0
13.494 1
13.496 2
13.498 2
13.500 2
13.501 3
13.503 3
13.505 3
13.507 3
13.509 3
13.511 3
13.512 3
13.514 4
13.516 3
13.518 4
13.520 4
13.522 4
13.523 4
13.525 4
13.527 4
13.529 4
13.531 4
13.532 5
13.534 5
13.536 5
13.538 5
13.540 5
13.542 5
13.543 4
13.545 4
13.547 3
13.549 2
13.551 2
13.553 1
13.554 1
13.556 2
13.558 1
13.560 2
13.562 1
13.564 1
13.565 1
13.567 1
13.569 2
13.571 1
13.573 1
13.574 2
13.576 2
13.578 2
13.580 1
13.582 1
13.584 1
13.585 1
13.587 1
13.589 2
13.591 2
13.593 3
13.595 3
13.596 3
13.598 3
13.600 3
13.602 4
13.604 4
13.606 4
13.607 4
13.609 4
13.611 4
13.613 5
13.615 5
13.616 4
13.618 4
13.620 4
13.622 4
13.624 3
13.626 3
13.627 2
13.629 2
13.631 2
13.633 2
13.635 2
13.637 2
13.638 2
13.640 2
13.642 2
13.644 1
13.646 1
13.648 1
13.649 1
13.651 1
13.653 1
13.655 0
13.657 1
13.659 1
13.660 1
13.662 1
13.664 1
13.666 1
13.668 2
13.669 2
13.671 2
13.673 2
13.675 2
13.677 2
13.679 2
13.680 2
13.682 2
13.684 3
13.686 3
13.688 3
13.690 3
13.691 3
13.693 3
13.695 4
13.697 3
13.699 3
13.701 3
13.702 3
13.704 3
13.706 4
13.708 3
13.710 3
13.712 3
13.713 3
13.715 3
13.717 3
13.719 3
13.721 3
13.722 3
13.724 3
13.726 3
13.728 3
13.730 3
13.732 3
13.733 4
13.735 4
13.737 4
13.739 4
13.741 4
13.743 4
13.744 4
13.746 4
13.748 4
13.750 4
13.752 4
13.754 4
13.755 4
13.757 3
13.759 3
13.761 3
13.763 3
13.765 3
13.766 4
13.768 3
13.770 3
13.772 3
13.774 3
13.776 3
13.777 2
13.779 2
13.781 2
13.783 2
13.785 2
13.787 2
13.788 2
13.790 1
13.792 1
13.794 1
13.796 1
13.797 1
13.799 1
13.801 1
13.803 1
13.805 1
13.807 1
13.808 2
13.810 2
13.812 2
13.814 3
13.816 3
13.818 3
13.819 4
13.821 4
13.823 4
13.825 4
13.827 3
13.829 3
13.830 3
13.832 2
13.834 2
13.836 2
13.838 2
13.840 1
13.841 2
13.843 2
13.845 1
13.847 2
13.849 2
13.851 2
13.852 2
13.854 2
13.856 1
13.858 1
13.860 1
13.862 1
13.863 2
13.865 2
13.867 1
13.869 1
13.871 1
13.872 0
13.874 1
13.876 1
13.878 1
13.880 1
13.882 1
13.883 1
13.885 1
13.887 1
13.889 1
13.891 1
13.893 1
13.894 1
13.896 2
13.898 1
13.900 1
13.902 1
13.904 1
13.905 1
13.907 1
13.909 1
13.911 0
13.913 1
13.915 2
13.916 2
13.918 2
13.920 2
13.922 3
13.924 3
13.926 4
13.927 3
13.929 4
13.931 4
13.933 5
13.935 5
13.937 5
13.938 4
13.940 5
13.942 5
13.944 5
13.946 5
13.948 5
13.949 5
13.951 5
13.953 5
13.955 5
13.957 5
13.959 5
13.960 4
13.962 4
13.964 4
13.966 3
13.968 3
13.970 3
13.971 3
13.973 3
13.975 2
13.977 1
13.979 1
13.981 1
13.982 1
13.984 2
13.986 2
13.988 2
13.990 2
13.991 2
13.993 2
13.995 2
13.997 2
13.999 2
14.001 2
14.002 2
14.004 2
14.006 2
14.008 2
14.010 2
14.012 2
14.013 2
14.015 2
14.017 2
14.019 2
14.021 2
14.023 2
14.024 3
14.026 2
14.028 3
14.030 3
14.032 2
14.034 2
14.035 2
14.037 1
14.039 1
14.041 1
14.043 1
14.045 0
14.046 0
14.048 0
14.050 1
14.052 1
14.054 1
14.056 1
14.057 1
14.059 0
14.061 1
14.063 1
14.065 1
14.067 1
14.068 1
14.070 1
14.072 1
14.074 0
14.076 1
14.078 1
14.079 1
14.081 0
14.083 1
14.085 1
14.087 0
14.089 0
14.090 0
14.092 0
14.094 1
14.096 1
14.098 0
14.100 0
14.101 1
14.103 1
14.105 1
14.107 1
14.109 0
14.111 0
14.112 -0
14.114 -1
14.116 -1
14.118 -2
14.120 -1
14.122 -1
14.123 -1
14.125 -0
14.127 0
14.129 1
14.131 1
14.133 1
14.134 2
14.136 2
14.138 2
14.140 3
14.142 3
14.144 3
14.145 3
14.147 4
14.149 4
14.151 5
14.153 5
14.155 5
14.156 5
14.158 5
14.160 5
14.162 5
14.164 5
14.166 5
14.167 6
14.169 6
14.171 6
14.173 6
14.175 5
14.177 5
14.178 5
14.180 4
14.182 4
14.184 4
14.186 3
14.188 3
14.189 2
14.191 2
14.193 1
14.195 1
14.197 -0
14.199 0
14.200 0
14.202 -0
14.204 0
14.206 0
14.208 -0
14.210 0
14.211 0
14.213 -0
14.215 -0
14.217 -0
14.219 -0
14.221 -1
14.222 -0
14.224 -0
14.226 -1
14.228 -0
14.230 -0
14.232 0
14.233 -0
14.235 -0
14.237 -0
14.239 -0
14.241 0
14.243 1
14.244 1
14.246 1
14.248 1
14.250 1
14.252 1
14.254 1
14.255 2
14.257 2
14.259 2
14.261 2
14.263 3
14.265 3
14.266 3
14.268 3
14.270 3
14.272 3
14.274 2
14.276 3
14.277 3
14.279 2
14.281 3
14.283 3
14.285 3
14.287 3
14.289 4
14.290 4
14.292 3
14.294 4
14.296 3
14.298 3
14.300 3
14.301 3
14.303 2
14.305 2
14.307 2
14.309 2
14.311 2
14.312 2
14.314 1
14.316 1
14.318 1
14.320 2
14.322 2
14.323 3
14.325 3
14.327 3
14.329 3
14.331 4
14.333 4
14.334 4
14.336 5
14.338 5
14.340 5
14.342 6
14.344 5
14.345 6
14.347 6
14.349 6
14.351 6
14.353 6
14.355 6
14.356 5
14.358 5
14.360 6
14.362 6
14.364 6
14.366 6
14.367 5
14.369 5
14.371 6
14.373 5
14.375 5
14.377 4
14.378 4
14.380 4
14.382 3
14.384 3
14.386 2
14.388 2
14.389 1
14.391 2
14.393 1
14.395 0
14.397 0
14.399 0
14.400 1
14.402 1
14.404 2
14.406 2
14.408 3
14.410 2
14.412 2
14.413 2
14.415 2
14.417 2
14.419 2
14.421 2
14.423 2
14.424 3
14.426 3
14.428 3
14.430 3
14.432 3
14.434 3
14.435 3
14.437 3
14.439 2
14.441 2
14.443 2
14.445 2
14.446 3
14.448 3
14.450 3
14.452 3
14.454 3
14.456 3
14.457 3
14.459 3
14.461 3
14.463 2
14.465 2
14.467 2
14.468 1
14.470 1
14.472 1
14.474 1
14.476 1
14.478 1
14.479 1
14.481 1
14.483 1
14.485 1
14.487 2
14.489 1
14.491 1
14.492 1
14.494 0
14.496 0
14.498 1
14.500 0
14.502 0
14.503 0
14.505 0
14.507 0
14.509 1
14.511 0
14.513 1
14.514 1
14.516 1
14.518 1
14.520 1
14.522 1
14.524 1
14.525 2
14.527 2
14.529 2
14.531 3
14.533 2
14.535 2
14.536 2
14.538 2
14.540 2
14.542 1
14.544 1
14.546 1
14.547 1
14.549 1
14.551 1
14.553 1
14.555 2
14.557 2
14.559 2
14.560 1
14.562 1
14.564 2
14.566 1
14.568 1
14.570 1
14.571 1
14.573 1
14.575 1
14.577 1
14.579 -0
14.581 -0
14.582 -0
14.584 0
14.586 -0
14.588 -0
14.590 0
14.592 1
14.593 1
14.595 1
14.597 1
14.599 1
14.601 1
14.603 1
14.604 1
14.606 1
14.608 1
14.610 1
14.612 1
14.614 1
14.616 1
14.617 1
14.619 1
14.621 1
14.623 2
14.625 1
14.627 1
14.628 2
14.630 3
14.632 2
14.634 3
14.636 3
14.638 3
14.639 4
14.641 4
14.643 4
14.645 4
14.647 5
14.649 4
14.650 4
14.652 4
14.654 4
14.656 4
14.658 3
14.660 3
14.662 3
14.663 3
14.665 4
14.667 4
14.669 3
14.671 3
14.673 3
14.674 4
14.676 4
14.678 4
14.680 5
14.682 4
14.684 4
14.685 4
14.687 3
14.689 4
14.691 4
14.693 4
14.695 4
14.696 4
14.698 4
14.700 4
14.702 4
14.704 4
14.706 4
14.708 4
14.709 4
14.711 5
14.713 5
14.715 6
14.717 6
14.719 6
14.720 6
14.722 6
14.724 6
14.726 6
14.728 6
14.730 6
14.731 5
14.733 4
14.735 4
14.737 4
14.739 4
14.741 4
14.742 4
14.744 4
14.746 4
14.748 3
14.750 3
14.752 2
14.754 2
14.755 3
14.757 2
14.759 2
14.761 2
14.763 2
14.765 1
14.766 1
14.768 1
14.770 1
14.772 1
14.774 2
14.776 1
14.777 1
14.779 1
14.781 -0
14.783 -0
14.785 -0
14.787 -1
14.789 -0
14.790 -1
14.792 -1
14.794 -0
14.796 -0
14.798 -0
14.800 0
14.801 0
14.803 -0
14.805 -0
14.807 -0
14.809 -0
14.811 -1
14.812 -1
14.814 -1
14.816 -1
14.818 -1
14.820 -1
14.822 -1
14.823 -1
14.825 -1
14.827 -1
14.829 -1
14.831 -0
14.833 -0
14.835 -0
14.836 -1
14.838 -0
14.840 -0
14.842 -1
14.844 -0
14.846 0
14.847 1
14.849 1
14.851 1
14.853 1
14.855 1
14.857 1
14.858 2
14.860 1
14.862 1
14.864 2
14.866 2
14.868 3
14.870 3
14.871 4
14.873 4
14.875 5
14.877 5
14.879 6
14.881 6
14.882 7
14.884 7
14.886 7
14.888 7
14.890 7
14.892 7
14.893 8
14.895 8
14.897 8
14.899 9
14.901 9
14.903 8
14.905 8
14.906 9
14.908 8
14.910 8
14.912 7
14.914 7
14.916 7
14.917 6
14.919 5
14.921 5
14.923 5
14.925 4
14.927 4
14.929 3
14.930 3
14.932 3
14.934 3
14.936 2
14.938 2
14.940 2
14.941 2
14.943 2
14.945 1
14.947 2
14.949 2
14.951 2
14.952 1
14.954 2
14.956 2
14.958 2
14.960 3
14.962 3
14.964 4
14.965 4
14.967 4
14.969 4
14.971 4
14.973 4
14.975 4
14.976 5
14.978 5
14.980 5
14.982 5
14.984 5
14.986 4
14.987 5
14.989 4
14.991 4
14.993 4
14.995 4
14.997 4
14.999 5
15.000 5
15.002 4
15.004 5
15.006 4
15.008 4
15.010 4
15.011 4
15.013 4
15.015 4
15.017 4
15.019 4
15.021 4
15.023 3
15.024 3
15.026 3
15.028 3
15.030 3
15.032 4
15.034 4
15.035 3
15.037 3
15.039 4
15.041 3
15.043 3
15.045 3
15.047 3
15.048 3
15.050 3
15.052 3
15.054 3
15.056 4
15.058 4
15.059 4
15.061 4
15.063 4
15.065 4
15.067 4
15.069 3
15.070 3
15.072 3
15.074 2
15.076 2
15.078 2
15.080 2
15.082 2
15.083 3
15.085 3
15.087 2
15.089 1
15.091 2
15.093 2
15.094 2
15.096 1
15.098 1
15.100 1
15.102 1
15.104 1
15.106 1
15.107 1
15.109 1
15.111 1
15.113 1
15.115 1
15.117 1
15.118 1
15.120 1
15.122 2
15.124 2
15.126 3
15.128 3
15.130 3
15.131 4
15.133 4
15.135 5
15.137 5
15.139 5
15.141 5
15.142 4
15.144 4
15.146 4
15.148 4
15.150 4
15.152 3
15.154 3
15.155 3
15.157 3
15.159 3
15.161 3
15.163 3
15.165 4
15.166 4
15.168 3
15.170 3
15.172 2
15.174 2
15.176 3
15.178 3
15.179 3
15.181 2
15.183 2
15.185 2
15.187 3
15.189 2
15.190 2
15.192 2
15.194 2
15.196 2
15.198 2
15.200 3
15.202 3
15.203 3
15.205 3
15.207 3
15.209 3
15.211 3
15.213 2
15.214 2
15.216 2
15.218 2
15.220 1
15.222 1
15.224 0
15.226 0
15.227 0
15.229 -0
15.231 -0
15.233 -0
15.235 -1
15.237 -1
15.238 -1
15.240 -1
15.242 -0
15.244 -0
15.246 -0
15.248 0
15.250 0
15.251 0
15.253 1
15.255 0
15.257 0
15.259 0
15.261 1
15.262 0
15.264 1
15.266 1
15.268 1
15.270 1
15.272 2
15.274 2
15.275 2
15.277 3
15.279 3
15.281 3
15.283 3
15.285 3
15.286 3
15.288 2
15.290 2
15.292 2
15.294 2
15.296 2
15.298 2
15.299 1
15.301 1
15.303 1
15.305 1
15.307 1
15.309 1
15.310 1
15.312 1
15.314 1
15.316 1
15.318 1
15.320 1
15.322 1
15.323 2
15.325 2
15.327 2
15.329 2
15.331 2
15.333 3
15.334 2
15.336 3
15.338 2
15.340 2
15.342 3
15.344 2
15.346 2
15.347 2
15.349 3
15.351 3
15.353 4
15.355 4
15.357 4
15.359 4
15.360 4
15.362 4
15.364 4
15.366 4
15.368 5
15.370 5
15.371 5
15.373 5
15.375 5
15.377 5
15.379 5
15.381 5
15.383 5
15.384 5
15.386 5
15.388 5
15.390 6
15.392 6
15.394 6
15.395 5
15.397 5
15.399 5
15.401 5
15.403 5
15.405 5
15.407 5
15.408 5
15.410 5
15.412 5
15.414 5
15.416 4
15.418 4
15.420 4
15.421 4
15.423 3
15.425 3
15.427 3
15.429 2
15.431 2
15.432 3
15.434 2
15.436 2
15.438 1
15.440 1
15.442 1
15.444 1
15.445 1
15.447 1
15.449 1
15.451 1
15.453 1
15.455 1
15.457 0
15.458 1
15.460 -0
15.462 -0
15.464 -0
15.466 -0
15.468 -1
15.469 0
15.471 0
15.473 0
15.475 1
15.477 1
15.479 1
15.481 1
15.482 1
15.484 2
15.486 3
15.488 2
15.490 2
15.492 3
15.493 3
15.495 4
15.497 4
15.499 4
15.501 4
15.503 4
15.505 5
15.506 4
15.508 5
15.510 5
15.512 5
15.514 5
15.516 5
15.518 5
15.519 4
15.521 5
15.523 4
15.525 5
15.527 5
15.529 5
15.530 5
15.532 5
15.534 4
15.536 4
15.538 4
15.540 3
15.542 3
15.543 3
15.545 2
15.547 2
15.549 2
15.551 1
15.553 1
15.555 1
15.556 0
15.558 1
15.560 1
15.562 0
15.564 1
15.566 0
15.568 0
15.569 0
15.571 0
15.573 -1
15.575 -0
15.577 0
15.579 -0
15.580 -0
15.582 -0
15.584 -1
15.586 -1
15.588 -0
15.590 -0
15.592 0
15.593 1
15.595 0
15.597 1
15.599 2
15.601 1
15.603 1
15.605 1
15.606 1
15.608 1
15.610 2
15.612 2
15.614 3
15.616 2
15.617 3
15.619 3
15.621 3
15.623 3
15.625 3
15.627 4
15.629 4
15.630 4
15.632 4
15.634 4
15.636 4
15.638 4
15.640 4
15.642 4
15.643 4
15.645 4
15.647 4
15.649 4
15.651 3
15.653 3
15.655 2
15.656 2
15.658 2
15.660 2
15.662 2
15.664 2
15.666 2
15.667 1
15.669 1
15.671 1
15.673 2
15.675 2
15.677 2
15.679 2
15.680 2
15.682 2
15.684 1
15.686 1
15.688 1
15.690 1
15.692 1
15.693 1
15.695 1
15.697 1
15.699 1
15.701 1
15.703 2
15.705 2
15.706 2
15.708 2
15.710 2
15.712 2
15.714 2
15.716 2
15.717 2
15.719 2
15.721 2
15.723 1
15.725 2
15.727 2
15.729 2
15.730 1
15.732 2
15.734 1
15.736 1
15.738 1
15.740 2
15.742 2
15.743 2
15.745 1
15.747 1
15.749 2
15.751 1
15.753 1
15.755 2
15.756 1
15.758 2
15.760 2
15.762 2
15.764 2
15.766 1
15.768 2
15.769 2
15.771 2
15.773 2
15.775 2
15.777 2
15.779 2
15.780 3
15.782 3
15.784 4
15.786 3
15.788 4
15.790 3
15.792 4
15.793 4
15.795 4
15.797 4
15.799 4
15.801 4
15.803 5
15.805 5
15.806 5
15.808 5
15.810 5
15.812 5
15.814 5
15.816 5
15.818 4
15.819 4
15.821 4
15.823 3
15.825 3
15.827 2
15.829 2
15.831 2
15.832 2
15.834 2
15.836 2
15.838 2
15.840 2
15.842 1
15.844 1
15.845 1
15.847 0
15.849 0
15.851 -0
15.853 0
15.855 0
15.856 -0
15.858 0
15.860 1
15.862 1
15.864 2
15.866 3
15.868 2
15.869 3
15.871 3
15.873 4
15.875 5
15.877 5
15.879 5
15.881 6
15.882 6
15.884 6
15.886 6
15.888 6
15.890 5
15.892 6
15.894 6
15.895 5
15.897 5
15.899 5
15.901 5
15.903 4
15.905 4
15.907 3
15.908 3
15.910 3
15.912 2
15.914 2
15.916 2
15.918 2
15.920 2
15.921 1
15.923 0
15.925 0
15.927 -0
15.929 -1
15.931 -1
15.933 -1
15.934 -2
15.936 -2
15.938 -1
15.940 -1
15.942 -1
15.944 -0
15.946 -1
15.947 0
15.949 1
15.951 0
15.953 1
15.955 2
15.957 3
15.958 3
15.960 3
15.962 3
15.964 3
15.966 3
15.968 3
15.970 3
15.971 3
15.973 3
15.975 4
15.977 4
15.979 3
15.981 3
15.983 3
15.984 3
15.986 3
15.988 2
15.990 2
15.992 2
15.994 2
15.996 1
15.997 2
15.999 2
16.001 1
16.003 1
16.005 1
16.007 1
16.009 1
16.010 1
16.012 0
16.014 0
16.016 1
16.018 0
16.020 1
16.022 1
16.023 1
16.025 1
16.027 1
16.029 1
16.031 1
16.033 2
16.035 2
16.036 2
16.038 2
16.040 1
16.042 1
16.044 0
16.046 1
16.048 1
16.049 0
16.051 1
16.053 1
16.055 0
16.057 0
16.059 0
16.061 0
16.062 -1
16.064 -0
16.066 0
16.068 0
16.070 0
16.072 -0
16.074 -0
16.075 0
16.077 0
16.079 -0
16.081 -0
16.083 0
16.085 0
16.087 1
16.088 1
16.090 1
16.092 2
16.094 2
16.096 1
16.098 2
16.100 2
16.101 2
16.103 2
16.105 3
16.107 3
16.109 3
16.111 3
16.113 3
16.114 3
16.116 3
16.118 2
16.120 2
16.122 2
16.124 2
16.126 2
16.127 2
16.129 2
16.131 3
16.133 3
16.135 2
16.137 3
16.139 2
16.140 2
16.142 2
16.144 1
16.146 2
16.148 2
16.150 2
16.152 1
16.153 2
16.155 2
16.157 1
16.159 1
16.161 1
16.163 1
16.165 1
16.166 1
16.168 1
16.170 1
16.172 1
16.174 1
16.176 1
16.178 1
16.179 1
16.181 1
16.183 1
16.185 0
16.187 1
16.189 1
16.191 1
16.192 2
16.194 1
16.196 1
16.198 1
16.200 1
16.202 1
16.204 1
16.205 2
16.207 2
16.209 2
16.211 3
16.213 2
16.215 3
16.217 3
16.218 3
16.220 3
16.222 3
16.224 3
16.226 3
16.228 3
16.230 4
16.231 4
16.233 3
16.235 3
16.237 3
16.239 3
16.241 2
16.243 1
16.244 1
16.246 1
16.248 1
16.250 1
16.252 1
16.254 1
16.256 1
16.257 1
16.259 2
16.261 2
16.263 1
16.265 2
16.267 2
16.269 2
16.271 3
16.272 4
16.274 4
16.276 4
16.278 4
16.280 4
16.282 4
16.284 5
16.285 4
16.287 5
16.289 5
16.291 5
16.293 5
16.295 6
16.297 6
16.298 6
16.300 6
16.302 6
16.304 7
16.306 6
16.308 6
16.310 7
16.311 6
16.313 6
16.315 6
16.317 5
16.319 5
16.321 5
16.323 5
16.324 4
16.326 4
16.328 4
16.330 4
16.332 4
16.334 4
16.336 4
16.337 4
16.339 5
16.341 5
16.343 5
16.345 5
16.347 4
16.349 4
16.350 4
16.352 4
16.354 3
16.356 3
16.358 3
16.360 2
16.362 2
16.363 2
16.365 1
16.367 1
16.369 0
16.371 -0
16.373 -0
16.375 -1
16.377 -1
16.378 -1
16.380 -1
16.382 -1
16.384 0
16.386 0
16.388 0
16.390 0
16.391 1
16.393 2
16.395 2
16.397 1
16.399 2
16.401 2
16.403 2
16.404 3
16.406 3
16.408 4
16.410 4
16.412 4
16.414 4
16.416 5
16.417 5
16.419 5
16.421 6
16.423 6
16.425 6
16.427 5
16.429 5
16.430 4
16.432 4
16.434 4
16.436 4
16.438 3
16.440 3
16.442 3
16.444 2
16.445 2
16.447 2
16.449 1
16.451 1
16.453 1
16.455 1
16.457 1
16.458 0
16.460 1
16.462 1
16.464 0
16.466 1
16.468 1
16.470 1
16.471 1
16.473 1
16.475 1
16.477 1
16.479 0
16.481 -0
16.483 -0
16.484 -0
16.486 0
16.488 0
16.490 1
16.492 0
16.494 1
16.496 1
16.497 1
16.499 1
16.501 1
16.503 1
16.505 2
16.507 2
16.509 1
16.511 2
16.512 2
16.514 2
16.516 2
16.518 2
16.520 2
16.522 2
16.524 2
16.525 2
16.527 2
16.529 2
16.531 3
16.533 3
16.535 3
16.537 3
16.538 3
16.540 4
16.542 3
16.544 4
16.546 3
16.548 3
16.550 2
16.551 3
16.553 3
16.555 3
16.557 2
16.559 2
16.561 2
16.563 0
16.565 0
16.566 1
16.568 1
16.570 0
16.572 1
16.574 0
16.576 0
16.578 -0
16.579 0
16.581 -0
16.583 0
16.585 1
16.587 0
16.589 1
16.591 1
16.592 0
16.594 0
16.596 1
16.598 -0
16.600 0
16.602 0
16.604 -0
16.606 -0
16.607 -1
16.609 -1
16.611 -0
16.613 0
16.615 0
16.617 1
16.619 1
16.620 1
16.622 2
16.624 1
16.626 2
16.628 2
16.630 3
16.632 2
16.633 2
16.635 3
16.637 3
16.639 3
16.641 3
16.643 2
16.645 3
16.647 3
16.648 2
16.650 3
16.652 3
16.654 3
16.656 3
16.658 3
16.660 3
16.661 3
16.663 3
16.665 2
16.667 2
16.669 2
16.671 2
16.673 2
16.674 2
16.676 2
16.678 2
16.680 2
16.682 2
16.684 2
16.686 2
16.688 1
16.689 1
16.691 1
16.693 1
16.695 1
16.697 1
16.699 1
16.701 2
16.702 2
16.704 2
16.706 2
16.708 2
16.710 2
16.712 3
16.714 3
16.715 2
16.717 2
16.719 2
16.721 2
16.723 2
16.725 2
16.727 2
16.729 1
16.730 1
16.732 1
16.734 1
16.736 2
16.738 1
16.740 1
16.742 1
16.743 1
16.745 1
16.747 0
16.749 0
16.751 1
16.753 2
16.755 2
16.756 2
16.758 3
16.760 2
16.762 3
16.764 2
16.766 2
16.768 2
16.770 1
16.771 1
16.773 1
16.775 1
16.777 1
16.779 1
16.781 1
16.783 1
16.784 2
16.786 2
16.788 1
16.790 1
16.792 0
16.794 0
16.796 1
16.798 1
16.799 1
16.801 1
16.803 1
16.805 0
16.807 1
16.809 1
16.811 0
16.812 1
16.814 0
16.816 0
16.818 1
16.820 1
16.822 0
16.824 0
16.826 0
16.827 0
16.829 0
16.831 0
16.833 1
16.835 1
16.837 1
16.839 1
16.840 1
16.842 1
16.844 1
16.846 1
16.848 1
16.850 0
16.852 1
16.854 1
16.855 1
16.857 1
16.859 1
16.861 1
16.863 1
16.865 1
16.867 1
16.868 1
16.870 2
16.872 1
16.874 2
16.876 2
16.878 3
16.880 3
16.881 4
16.883 3
16.885 4
16.887 3
16.889 3
16.891 3
16.893 4
16.895 3
16.896 3
16.898 3
16.900 3
16.902 4
16.904 4
16.906 4
16.908 4
16.909 4
16.911 4
16.913 4
16.915 4
16.917 4
16.919 5
16.921 4
16.923 4
16.924 4
16.926 4
16.928 4
16.930 4
16.932 3
16.934 3
16.936 3
16.938 4
16.939 3
16.941 3
16.943 3
16.945 3
16.947 3
16.949 3
16.951 2
16.952 2
16.954 2
16.956 1
16.958 1
16.960 1
16.962 0
16.964 0
16.966 -0
16.967 -1
16.969 -0
16.971 -1
16.973 -1
16.975 -0
16.977 -0
16.979 -0
16.980 0
16.982 1
16.984 1
16.986 1
16.988 1
16.990 0
16.992 1
16.994 0
16.995 0
16.997 1
16.999 2
17.001 1
17.003 2
17.005 2
17.007 2
17.008 2
17.010 2
17.012 2
17.014 2
17.016 1
17.018 1
17.020 1
17.022 1
17.023 1
17.025 0
17.027 1
17.029 0
17.031 0
17.033 0
17.035 -0
17.036 -0
17.038 -0
17.040 -0
17.042 0
17.044 0
17.046 0
17.048 1
17.050 1
17.051 1
17.053 2
17.055 2
17.057 1
17.059 1
17.061 1
17.063 1
17.065 1
17.066 1
17.068 1
17.070 1
17.072 1
17.074 1
17.076 1
17.078 1
17.079 0
17.081 1
17.083 1
17.085 1
17.087 0
17.089 0
17.091 0
17.093 0
17.094 0
17.096 -0
17.098 -0
17.100 -0
17.102 -1
17.104 -0
17.106 -0
17.108 -1
17.109 -0
17.111 -0
17.113 -0
17.115 -0
17.117 0
17.119 0
17.121 -0
17.122 0
17.124 0
17.126 1
17.128 1
17.130 1
17.132 1
17.134 1
17.136 1
17.137 2
17.139 1
17.141 1
17.143 1
17.145 1
17.147 1
17.149 1
17.150 1
17.152 1
17.154 1
17.156 1
17.158 1
17.160 1
17.162 1
17.164 1
17.165 1
17.167 1
17.169 1
17.171 2
17.173 2
17.175 2
17.177 2
17.179 3
17.180 3
17.182 3
17.184 3
17.186 3
17.188 3
17.190 3
17.192 3
17.194 3
17.195 3
17.197 3
17.199 3
17.201 3
17.203 3
17.205 3
17.207 3
17.208 3
17.210 3
17.212 3
17.214 2
17.216 2
17.218 2
17.220 2
17.222 3
17.223 3
17.225 3
17.227 3
17.229 3
17.231 3
17.233 3
17.235 3
17.237 2
17.238 2
17.240 2
17.242 2
17.244 3
17.246 3
17.248 3
17.250 3
17.251 3
17.253 3
17.255 2
17.257 3
17.259 3
17.261 3
17.263 3
17.265 3
17.266 2
17.268 2
17.270 2
17.272 2
17.274 2
17.276 1
17.278 1
17.280 1
17.281 1
17.283 1
17.285 1
17.287 1
17.289 1
17.291 1
17.293 0
17.295 0
17.296 -0
17.298 -1
17.300 -1
17.302 0
17.304 0
17.306 0
17.308 1
17.309 1
17.311 1
17.313 0
17.315 0
17.317 0
17.319 1
17.321 1
17.323 1
17.324 1
17.326 1
17.328 1
17.330 1
17.332 1
17.334 1
17.336 1
17.338 1
17.339 1
17.341 1
17.343 1
17.345 1
17.347 1
17.349 1
17.351 1
17.353 1
17.354 1
17.356 1
17.358 1
17.360 2
17.362 2
17.364 2
17.366 3
17.368 3
17.369 2
17.371 2
17.373 3
17.375 3
17.377 2
17.379 2
17.381 3
17.383 2
17.384 3
17.386 3
17.388 3
17.390 3
17.392 3
17.394 3
17.396 2
17.397 3
17.399 2
17.401 3
17.403 2
17.405 2
17.407 2
17.409 1
17.411 1
17.412 1
17.414 0
17.416 -0
17.418 -0
17.420 -0
17.422 -2
17.424 -1
17.426 -2
17.427 -1
17.429 -2
17.431 -1
17.433 -2
17.435 -2
17.437 -1
17.439 -1
17.441 -1
17.442 -1
17.444 -0
17.446 0
17.448 0
17.450 0
17.452 1
17.454 1
17.456 1
17.457 1
17.459 2
17.461 1
17.463 2
17.465 2
17.467 2
17.469 2
17.471 2
17.472 1
17.474 1
17.476 1
17.478 0
17.480 0
17.482 1
17.484 1
17.486 1
17.487 1
17.489 0
17.491 1
17.493 1
17.495 0
17.497 -0
17.499 0
17.501 0
17.502 1
17.504 1
17.506 0
17.508 0
17.510 1
17.512 0
17.514 1
17.516 1
17.517 1
17.519 1
17.521 2
17.523 1
17.525 2
17.527 3
17.529 3
17.530 3
17.532 3
17.534 3
17.536 3
17.538 3
17.540 3
17.542 3
17.544 2
17.545 2
17.547 2
17.549 2
17.551 2
17.553 2
17.555 2
17.557 1
17.559 1
17.560 2
17.562 1
17.564 2
17.566 2
17.568 2
17.570 2
17.572 2
17.574 2
17.575 1
17.577 1
17.579 1
17.581 1
17.583 0
17.585 1
17.587 1
17.589 1
17.590 1
17.592 1
17.594 2
17.596 1
17.598 1
17.600 2
17.602 2
17.604 2
17.605 2
17.607 1
17.609 2
17.611 2
17.613 2
17.615 2
17.617 2
17.619 2
17.620 2
17.622 2
17.624 2
17.626 2
17.628 2
17.630 2
17.632 2
17.634 2
17.635 2
17.637 2
17.639 2
17.641 2
17.643 1
17.645 2
17.647 1
17.649 1
17.650 1
17.652 1
17.654 2
17.656 1
17.658 0
17.660 1
17.662 1
17.664 1
17.665 1
17.667 2
17.669 2
17.671 2
17.673 3
17.675 2
17.677 2
17.679 2
17.681 1
17.682 2
17.684 2
17.686 2
17.688 2
17.690 2
17.692 1
17.694 2
17.696 2
17.697 2
17.699 3
17.701 3
17.703 3
17.705 4
17.707 4
17.709 3
17.711 4
17.712 4
17.714 4
17.716 4
17.718 4
17.720 4
17.722 4
17.724 4
17.726 3
17.727 3
17.729 3
17.731 3
17.733 3
17.735 3
17.737 2
17.739 3
17.741 3
17.742 2
17.744 2
17.746 3
17.748 2
17.750 2
17.752 2
17.754 2
17.756 1
17.757 1
17.759 1
17.761 1
17.763 1
17.765 1
17.767 2
17.769 3
17.771 2
17.772 2
17.774 2
17.776 2
17.778 3
17.780 4
17.782 4
17.784 4
17.786 5
17.787 4
17.789 5
17.791 5
17.793 5
17.795 5
17.797 5
17.799 5
17.801 6
17.802 5
17.804 6
17.806 6
17.808 5
17.810 5
17.812 5
17.814 5
17.816 5
17.818 4
17.819 4
17.821 4
17.823 4
17.825 4
17.827 3
17.829 3
17.831 3
17.833 3
17.834 3
17.836 2
17.838 2
17.840 2
17.842 2
17.844 3
17.846 3
17.848 3
17.849 3
17.851 3
17.853 3
17.855 3
17.857 2
17.859 3
17.861 3
17.863 2
17.864 3
17.866 2
17.868 2
17.870 2
17.872 2
17.874 2
17.876 2
17.878 2
17.879 3
17.881 3
17.883 3
17.885 3
17.887 3
17.889 3
17.891 3
17.893 2
17.895 1
17.896 1
17.898 2
17.900 1
17.902 1
17.904 1
17.906 1
17.908 2
17.910 2
17.911 1
17.913 2
17.915 2
17.917 2
17.919 2
17.921 2
17.923 2
17.925 3
17.926 3
17.928 3
17.930 4
17.932 3
17.934 3
17.936 3
17.938 3
17.940 3
17.941 3
17.943 3
17.945 3
17.947 3
17.949 2
17.951 3
17.953 3
17.955 3
17.957 3
17.958 2
17.960 2
17.962 2
17.964 3
17.966 2
17.968 1
17.970 1
17.972 1
17.973 1
17.975 0
17.977 -0
17.979 -1
17.981 0
17.983 0
17.985 0
17.987 -0
17.988 -0
17.990 -0
17.992 0
17.994 1
17.996 1
17.998 1
18.000 2
18.002 2
18.003 2
18.005 2
18.007 1
18.009 2
18.011 2
18.013 2
18.015 3
18.017 2
18.019 2
18.020 3
18.022 3
18.024 3
18.026 4
18.028 4
18.030 4
18.032 4
18.034 4
18.035 4
18.037 3
18.039 4
18.041 3
18.043 3
18.045 3
18.047 3
18.049 3
18.050 3
18.052 3
18.054 3
18.056 2
18.058 2
18.060 2
18.062 2
18.064 2
18.066 2
18.067 2
18.069 2
18.071 2
18.073 2
18.075 1
18.077 1
18.079 2
18.081 1
18.082 1
18.084 1
18.086 1
18.088 1
18.090 1
18.092 1
18.094 1
18.096 1
18.098 2
18.099 2
18.101 3
18.103 2
18.105 3
18.107 3
18.109 4
18.111 3
18.113 3
18.114 2
18.116 2
18.118 2
18.120 1
18.122 2
18.124 2
18.126 2
18.128 2
18.129 1
18.131 1
18.133 1
18.135 2
18.137 2
18.139 2
18.141 2
18.143 2
18.145 2
18.146 2
18.148 2
18.150 2
18.152 2
18.154 2
18.156 1
18.158 2
18.160 1
18.161 2
18.163 2
18.165 2
18.167 2
18.169 2
18.171 2
18.173 2
18.175 2
18.177 2
18.178 3
18.180 3
18.182 3
18.184 3
18.186 3
18.188 3
18.190 3
18.192 3
18.193 3
18.195 3
18.197 3
18.199 3
18.201 4
18.203 4
18.205 3
18.207 4
18.209 4
18.210 3
18.212 3
18.214 3
18.216 3
18.218 4
18.220 4
18.222 3
18.224 3
18.225 3
18.227 3
18.229 3
18.231 3
18.233 3
18.235 3
18.237 3
18.239 3
18.241 3
18.242 3
18.244 3
18.246 2
18.248 2
18.250 2
18.252 2
18.254 2
18.256 1
18.257 1
18.259 1
18.261 1
18.263 1
18.265 1
18.267 1
18.269 1
18.271 2
18.273 2
18.274 2
18.276 2
18.278 2
18.280 2
18.282 1
18.284 1
18.286 1
18.288 1
18.289 1
18.291 2
18.293 2
18.295 1
18.297 2
18.299 2
18.301 1
18.303 1
18.305 1
18.306 1
18.308 1
18.310 1
18.312 1
18.314 1
18.316 2
18.318 2
18.320 2
18.322 2
18.323 2
18.325 3
18.327 2
18.329 2
18.331 3
18.333 3
18.335 2
18.337 3
18.338 3
18.340 2
18.342 3
18.344 2
18.346 2
18.348 1
18.350 1
18.352 1
18.354 1
18.355 0
18.357 0
18.359 -0
18.361 -1
18.363 -1
18.365 -1
18.367 -1
18.369 -2
18.370 -1
18.372 -1
18.374 -0
18.376 0
18.378 1
18.380 1
18.382 1
18.384 1
18.386 0
18.387 0
18.389 1
18.391 1
18.393 1
18.395 2
18.397 1
18.399 2
18.401 2
18.403 2
18.404 2
18.406 2
18.408 2
18.410 2
18.412 2
18.414 2
18.416 2
18.418 2
18.419 2
18.421 2
18.423 2
18.425 2
18.427 2
18.429 2
18.431 1
18.433 1
18.435 1
18.436 1
18.438 1
18.440 1
18.442 1
18.444 2
18.446 1
18.448 2
18.450 2
18.452 2
18.453 2
18.455 2
18.457 2
18.459 2
18.461 3
18.463 3
18.465 3
18.467 3
18.468 2
18.470 2
18.472 2
18.474 2
18.476 2
18.478 2
18.480 2
18.482 2
18.484 2
18.485 2
18.487 1
18.489 1
18.491 2
18.493 1
18.495 2
18.497 2
18.499 1
18.501 2
18.502 2
18.504 2
18.506 3
18.508 3
18.510 3
18.512 3
18.514 3
18.516 3
18.518 4
18.519 4
18.521 4
18.523 5
18.525 5
18.527 5
18.529 5
18.531 5
18.533 5
18.534 5
18.536 5
18.538 4
18.540 4
18.542 4
18.544 3
18.546 3
18.548 3
18.550 3
18.551 3
18.553 3
18.555 3
18.557 3
18.559 3
18.561 3
18.563 3
18.565 3
18.567 3
18.568 3
18.570 3
18.572 2
18.574 2
18.576 2
18.578 2
18.580 2
18.582 2
18.584 2
18.585 2
18.587 2
18.589 2
18.591 1
18.593 2
18.595 1
18.597 1
18.599 1
18.601 1
18.602 1
18.604 1
18.606 1
18.608 1
18.610 0
18.612 0
18.614 0
18.616 1
18.617 -0
18.619 -0
18.621 -1
18.623 -1
18.625 -2
18.627 -1
18.629 -2
18.631 -1
18.633 -1
18.634 -0
18.636 0
18.638 0
18.640 -0
18.642 -0
18.644 0
18.646 -0
18.648 0
18.650 0
18.651 0
18.653 1
18.655 0
18.657 0
18.659 1
18.661 1
18.663 1
18.665 1
18.667 1
18.668 1
18.670 2
18.672 3
18.674 2
18.676 2
18.678 2
18.680 2
18.682 2
18.684 2
18.685 2
18.687 2
18.689 3
18.691 3
18.693 3
18.695 3
18.697 3
18.699 3
18.701 3
18.702 2
18.704 2
18.706 2
18.708 2
18.710 2
18.712 2
18.714 2
18.716 2
18.718 2
18.719 2
18.721 2
18.723 1
18.725 1
18.727 1
18.729 1
18.731 1
18.733 1
18.735 1
18.736 0
18.738 1
18.740 1
18.742 1
18.744 2
18.746 1
18.748 2
18.750 2
18.752 2
18.753 2
18.755 2
18.757 2
18.759 1
18.761 1
18.763 1
18.765 1
18.767 1
18.769 0
18.770 0
18.772 1
18.774 0
18.776 0
18.778 -0
18.780 0
18.782 -0
18.784 -0
18.786 0
18.787 -0
18.789 -0
18.791 -0
18.793 -0
18.795 -0
18.797 -0
18.799 -0
18.801 1
18.803 0
18.804 0
18.806 1
18.808 1
18.810 1
18.812 1
18.814 1
18.816 1
18.818 2
18.820 1
18.821 1
18.823 2
18.825 2
18.827 2
18.829 2
18.831 2
18.833 1
18.835 2
18.837 2
18.838 2
18.840 1
18.842 1
18.844 0
18.846 1
18.848 1
18.850 1
18.852 1
18.854 2
18.855 1
18.857 1
18.859 2
18.861 1
18.863 2
18.865 2
18.867 2
18.869 2
18.871 2
18.872 2
18.874 2
18.876 3
18.878 2
18.880 2
18.882 2
18.884 3
18.886 3
18.888 3
18.889 3
18.891 3
18.893 3
18.895 3
18.897 3
18.899 2
18.901 2
18.903 2
18.905 2
18.906 1
18.908 1
18.910 1
18.912 1
18.914 1
18.916 1
18.918 1
18.920 1
18.922 1
18.923 1
18.925 1
18.927 0
18.929 -0
18.931 0
18.933 1
18.935 0
18.937 0
18.939 -0
18.941 0
18.942 0
18.944 -0
18.946 0
18.948 -0
18.950 -0
18.952 -0
18.954 -0
18.956 -0
18.958 0
18.959 0
18.961 -0
18.963 -0
18.965 -1
18.967 -0
18.969 -0
18.971 -0
18.973 -1
18.975 -1
18.976 -1
18.978 -1
18.980 -1
18.982 -1
18.984 -1
18.986 -1
18.988 -0
18.990 -0
18.992 -1
18.993 -0
18.995 -0
18.997 0
18.999 1
19.001 1
19.003 2
19.005 2
19.007 2
19.009 2
19.010 2
19.012 2
19.014 1
19.016 1
19.018 2
19.020 2
19.022 2
19.024 3
19.026 2
19.028 3
19.029 3
19.031 2
19.033 3
19.035 2
19.037 2
19.039 2
19.041 1
19.043 1
19.045 1
19.046 -0
19.048 -1
19.050 -0
19.052 -1
19.054 -1
19.056 -1
19.058 -1
19.060 -2
19.062 -1
19.063 -2
19.065 -2
19.067 -1
19.069 -0
19.071 -1
19.073 -0
19.075 -1
19.077 -1
19.079 -0
19.081 1
19.082 1
19.084 2
19.086 1
19.088 1
19.090 1
19.092 2
19.094 2
19.096 2
19.098 3
19.099 3
19.101 3
19.103 4
19.105 4
19.107 4
19.109 5
19.111 4
19.113 4
19.115 4
19.116 4
19.118 4
19.120 4
19.122 4
19.124 4
19.126 4
19.128 4
19.130 5
19.132 5
19.134 4
19.135 4
19.137 4
19.139 3
19.141 3
19.143 4
19.145 3
19.147 3
19.149 3
19.151 3
19.152 3
19.154 4
19.156 3
19.158 3
19.160 3
19.162 3
19.164 4
19.166 4
19.168 3
19.169 3
19.171 4
19.173 4
19.175 4
19.177 4
19.179 4
19.181 3
19.183 3
19.185 2
19.187 2
19.188 2
19.190 1
19.192 1
19.194 1
19.196 1
19.198 0
19.200 1
19.202 0
19.204 1
19.205 1
19.207 0
19.209 1
19.211 1
19.213 1
19.215 1
19.217 1
19.219 1
19.221 1
19.223 1
19.224 1
19.226 1
19.228 2
19.230 2
19.232 3
19.234 3
19.236 4
19.238 4
19.240 4
19.241 4
19.243 5
19.245 5
19.247 5
19.249 6
19.251 6
19.253 5
19.255 6
19.257 6
19.259 5
19.260 6
19.262 5
19.264 4
19.266 4
19.268 4
19.270 3
19.272 3
19.274 3
19.276 3
19.277 3
19.279 3
19.281 2
19.283 3
19.285 3
19.287 3
19.289 2
19.291 2
19.293 2
19.295 2
19.296 2
19.298 2
19.300 2
19.302 2
19.304 1
19.306 2
19.308 2
19.310 2
19.312 2
19.313 3
19.315 3
19.317 2
19.319 2
19.321 2
19.323 2
19.325 2
19.327 1
19.329 2
19.331 2
19.332 2
19.334 2
19.336 2
19.338 2
19.340 3
19.342 3
19.344 2
19.346 3
19.348 3
19.349 2
19.351 2
19.353 2
19.355 3
19.357 3
19.359 3
19.361 3
19.363 4
19.365 4
19.367 3
19.368 4
19.370 4
19.372 3
19.374 3
19.376 3
19.378 3
19.380 4
19.382 4
19.384 3
19.385 3
19.387 3
19.389 3
19.391 3
19.393 3
19.395 3
19.397 3
19.399 3
19.401 3
19.403 2
19.404 2
19.406 2
19.408 3
19.410 2
19.412 2
19.414 3
19.416 4
19.418 4
19.420 4
19.422 4
19.423 3
19.425 4
19.427 3
19.429 3
19.431 3
19.433 3
19.435 3
19.437 3
19.439 3
19.440 3
19.442 4
19.444 3
19.446 3
19.448 3
19.450 3
19.452 3
19.454 3
19.456 3
19.458 3
19.459 3
19.461 2
19.463 2
19.465 2
19.467 2
19.469 2
19.471 2
19.473 2
19.475 1
19.477 2
19.478 1
19.480 1
19.482 1
19.484 1
19.486 1
19.488 1
19.490 1
19.492 1
19.494 2
19.496 2
19.497 2
19.499 2
19.501 3
19.503 2
19.505 2
19.507 2
19.509 2
19.511 3
19.513 3
19.514 2
19.516 3
19.518 3
19.520 3
19.522 3
19.524 3
19.526 3
19.528 3
19.530 2
19.532 2
19.533 3
19.535 2
19.537 2
19.539 2
19.541 1
19.543 1
19.545 0
19.547 0
19.549 -0
19.551 -0
19.552 -0
19.554 -1
19.556 -1
19.558 -1
19.560 -2
19.562 -2
19.564 -1
19.566 -1
19.568 -1
19.570 -0
19.571 -0
19.573 -0
19.575 -0
19.577 -0
19.579 -0
19.581 0
19.583 -0
19.585 -0
19.587 0
19.589 0
19.590 1
19.592 1
19.594 1
19.596 1
19.598 1
19.600 1
19.602 2
19.604 1
19.606 1
19.607 1
19.609 1
19.611 1
19.613 1
19.615 1
19.617 0
19.619 1
19.621 0
19.623 -1
19.625 -1
19.626 -1
19.628 -1
19.630 -1
19.632 -1
19.634 -1
19.636 -1
19.638 -0
19.640 -1
19.642 -1
19.644 -0
19.645 -0
19.647 0
19.649 1
19.651 1
19.653 1
19.655 1
19.657 1
19.659 1
19.661 1
19.663 1
19.664 1
19.666 2
19.668 2
19.670 2
19.672 2
19.674 3
19.676 3
19.678 3
19.680 3
19.682 3
19.683 3
19.685 3
19.687 3
19.689 3
19.691 2
19.693 2
19.695 1
19.697 1
19.699 0
19.701 0
19.702 -0
19.704 -1
19.706 -0
19.708 -1
19.710 -1
19.712 -1
19.714 -1
19.716 -1
19.718 -1
19.720 -1
19.721 -1
19.723 -1
19.725 -2
19.727 -1
19.729 -1
19.731 -1
19.733 -1
19.735 -1
19.737 -1
19.739 -1
19.740 -1
19.742 -1
19.744 -0
19.746 -1
19.748 -0
19.750 0
19.752 0
19.754 1
19.756 1
19.758 2
19.759 2
19.761 2
19.763 2
19.765 2
19.767 2
19.769 2
19.771 2
19.773 3
19.775 3
19.777 2
19.778 2
19.780 2
19.782 3
19.784 3
19.786 3
19.788 3
19.790 3
19.792 4
19.794 3
19.796 3
19.797 4
19.799 4
19.801 4
19.803 4
19.805 4
19.807 3
19.809 4
19.811 3
19.813 3
19.815 3
19.816 2
19.818 2
19.820 2
19.822 2
19.824 2
19.826 2
19.828 2
19.830 2
19.832 2
19.834 2
19.836 2
19.837 2
19.839 2
19.841 2
19.843 2
19.845 2
19.847 2
19.849 2
19.851 2
19.853 3
19.855 3
19.856 2
19.858 3
19.860 2
19.862 2
19.864 2
19.866 2
19.868 2
19.870 2
19.872 3
19.874 2
19.875 2
19.877 3
19.879 3
19.881 3
19.883 3
19.885 4
19.887 3
19.889 3
19.891 2
19.893 3
19.894 2
19.896 3
19.898 3
19.900 2
19.902 2
19.904 2
19.906 3
19.908 4
19.910 4
19.912 3
19.913 3
19.915 3
19.917 2
19.919 2
19.921 1
19.923 2
19.925 1
19.927 1
19.929 1
19.931 1
19.933 0
19.934 0
19.936 0
19.938 -0
19.940 -0
19.942 -1
19.944 -1
19.946 -1
19.948 -2
19.950 -1
19.952 -2
19.953 -2
19.955 -1
19.957 -1
19.959 -1
19.961 -1
19.963 -1
19.965 -0
19.967 0
19.969 0
19.971 0
19.972 0
19.974 0
19.976 -0
19.978 -0
19.980 1
19.982 1
19.984 1
19.986 1
19.988 1
19.990 1
19.992 1
19.993 1
19.995 1
19.997 1
19.999 -0
20.001 0
20.003 1
20.005 0
20.007 0
20.009 0
20.011 0
20.012 0
20.014 0
20.016 1
20.018 1
20.020 1
20.022 1
20.024 2
20.026 1
20.028 1
20.030 2
20.031 3
20.033 3
20.035 3
20.037 4
20.039 4
20.041 4
20.043 4
20.045 4
20.047 5
20.049 4
20.051 4
20.052 5
20.054 5
20.056 5
20.058 5
20.060 5
20.062 4
20.064 4
20.066 4
20.068 4
20.070 4
20.071 4
20.073 3
20.075 4
20.077 4
20.079 3
20.081 3
20.083 3
20.085 3
20.087 3
20.089 4
20.091 3
20.092 3
20.094 3
20.096 3
20.098 3
20.100 3
20.102 2
20.104 2
20.106 2
20.108 2
20.110 3
20.111 3
20.113 2
20.115 3
20.117 3
20.119 3
20.121 3
20.123 3
20.125 3
20.127 3
20.129 3
20.130 3
20.132 4
20.134 4
20.136 3
20.138 3
20.140 3
20.142 3
20.144 3
20.146 3
20.148 2
20.150 2
20.151 3
20.153 3
20.155 3
20.157 3
20.159 4
20.161 4
20.163 4
20.165 4
20.167 4
20.169 4
20.171 4
20.172 4
20.174 4
20.176 4
20.178 4
20.180 3
20.182 3
20.184 3
20.186 3
20.188 3
20.190 3
20.191 3
20.193 3
20.195 3
20.197 3
20.199 3
20.201 3
20.203 3
20.205 4
20.207 5
20.209 4
20.211 4
20.212 5
20.214 5
20.216 5
20.218 4
20.220 3
20.222 3
20.224 2
20.226 2
20.228 2
20.230 1
20.231 1
20.233 1
20.235 1
20.237 2
20.239 2
20.241 2
20.243 2
20.245 2
20.247 2
20.249 2
20.251 2
20.252 3
20.254 2
20.256 3
20.258 3
20.260 3
20.262 3
20.264 3
20.266 3
20.268 4
20.270 4
20.272 4
20.273 4
20.275 4
20.277 4
20.279 4
20.281 4
20.283 4
20.285 5
20.287 5
20.289 5
20.291 5
20.292 5
20.294 5
20.296 4
20.298 4
20.300 4
20.302 4
20.304 4
20.306 4
20.308 3
20.310 3
20.312 3
20.313 2
20.315 3
20.317 2
20.319 2
20.321 2
20.323 2
20.325 1
20.327 1
20.329 0
20.331 -0
20.333 -0
20.334 -0
20.336 -1
20.338 -1
20.340 -0
20.342 -1
20.344 -0
20.346 0
20.348 0
20.350 0
20.352 0
20.354 1
20.355 1
20.357 1
20.359 1
20.361 1
20.363 1
20.365 1
20.367 1
20.369 1
20.371 1
20.373 1
20.375 2
20.376 2
20.378 2
20.380 3
20.382 3
20.384 3
20.386 3
20.388 4
20.390 5
20.392 5
20.394 5
20.395 5
20.397 5
20.399 5
20.401 5
20.403 5
20.405 5
20.407 5
20.409 5
20.411 5
20.413 5
20.415 5
20.416 4
20.418 4
20.420 4
20.422 4
20.424 4
20.426 4
20.428 4
20.430 4
20.432 4
20.434 3
20.436 3
20.437 3
20.439 2
20.441 2
20.443 1
20.445 1
20.447 0
20.449 -0
20.451 -0
20.453 -0
20.455 -1
20.457 -1
20.458 -1
20.460 -0
20.462 -0
20.464 0
20.466 1
20.468 1
20.470 1
20.472 2
20.474 2
20.476 3
20.478 3
20.479 2
20.481 2
20.483 2
20.485 2
20.487 2
20.489 2
20.491 2
20.493 2
20.495 2
20.497 2
20.499 2
20.500 2
20.502 2
20.504 2
20.506 2
20.508 1
20.510 1
20.512 1
20.514 1
20.516 2
20.518 1
20.520 1
20.521 1
20.523 1
20.525 1
20.527 0
20.529 0
20.531 -0
20.533 0
20.535 -0
20.537 -0
20.539 1
20.541 1
20.542 1
20.544 2
20.546 2
20.548 3
20.550 3
20.552 4
20.554 4
20.556 4
20.558 4
20.560 4
20.562 4
20.563 4
20.565 4
20.567 4
20.569 4
20.571 3
20.573 3
20.575 3
20.577 3
20.579 3
20.581 3
20.583 3
20.585 3
20.586 2
20.588 2
20.590 2
20.592 2
20.594 1
20.596 1
20.598 1
20.600 2
20.602 2
20.604 2
20.606 1
20.607 2
20.609 2
20.611 2
20.613 2
20.615 2
20.617 2
20.619 2
20.621 3
20.623 2
20.625 3
20.627 4
20.628 4
20.630 4
20.632 4
20.634 4
20.636 4
20.638 5
20.640 5
20.642 5
20.644 5
20.646 5
20.648 6
20.649 5
20.651 5
20.653 5
20.655 4
20.657 4
20.659 3
20.661 3
20.663 2
20.665 2
20.667 1
20.669 1
20.670 0
20.672 -0
20.674 -0
20.676 -0
20.678 -1
20.680 -1
20.682 -1
20.684 -1
20.686 -1
20.688 -1
20.690 -0
20.692 -0
20.693 0
20.695 1
20.697 0
20.699 0
20.701 1
20.703 1
20.705 1
20.707 1
20.709 0
20.711 1
20.713 1
20.714 1
20.716 2
20.718 1
20.720 1
20.722 2
20.724 2
20.726 2
20.728 2
20.730 2
20.732 1
20.734 2
20.735 2
20.737 2
20.739 2
20.741 2
20.743 2
20.745 2
20.747 2
20.749 2
20.751 2
20.753 1
20.755 1
20.757 3
20.758 2
20.760 2
20.762 3
20.764 3
20.766 2
20.768 3
20.770 3
20.772 3
20.774 2
20.776 2
20.778 2
20.779 2
20.781 2
20.783 2
20.785 2
20.787 1
20.789 2
20.791 1
20.793 1
20.795 0
20.797 -0
20.799 -0
20.800 -1
20.802 -1
20.804 -1
20.806 -2
20.808 -1
20.810 -2
20.812 -2
20.814 -2
20.816 -2
20.818 -1
20.820 -1
20.822 -1
20.823 -1
20.825 -0
20.827 -0
20.829 -0
20.831 0
20.833 -0
20.835 -1
20.837 -0
20.839 -0
20.841 0
20.843 1
20.844 1
20.846 1
20.848 1
20.850 2
20.852 2
20.854 2
20.856 2
20.858 2
20.860 2
20.862 1
20.864 2
20.866 2
20.867 3
20.869 2
20.871 3
20.873 3
20.875 2
20.877 2
20.879 2
20.881 2
20.883 3
20.885 3
20.887 2
20.889 3
20.890 3
20.892 3
20.894 3
20.896 3
20.898 3
20.900 3
20.902 3
20.904 3
20.906 3
20.908 3
20.910 2
20.911 3
20.913 2
20.915 2
20.917 2
20.919 2
20.921 1
20.923 2
20.925 2
20.927 2
20.929 2
20.931 1
20.933 1
20.934 2
20.936 2
20.938 2
20.940 2
20.942 1
20.944 1
20.946 1
20.948 1
20.950 1
20.952 1
20.954 1
20.956 0
20.957 1
20.959 1
20.961 1
20.963 1
20.965 1
20.967 1
20.969 2
20.971 2
20.973 1
20.975 2
20.977 3
20.978 2
20.980 2
20.982 2
20.984 2
20.986 2
20.988 3
20.990 3
20.992 3
20.994 4
20.996 4
20.998 4
21.000 4
21.001 4
21.003 4
21.005 4
21.007 3
21.009 4
21.011 4
21.013 4
21.015 3
21.017 3
21.019 3
21.021 4
21.023 3
21.024 3
21.026 3
21.028 2
21.030 2
21.032 1
21.034 1
21.036 0
21.038 0
21.040 -0
21.042 -1
21.044 -1
21.046 -1
21.047 -1
21.049 -2
21.051 -2
21.053 -1
21.055 -1
21.057 -0
21.059 -1
21.061 -0
21.063 0
21.065 -0
21.067 -1
21.069 1
21.070 1
21.072 1
21.074 2
21.076 2
21.078 2
21.080 2
21.082 2
21.084 2
21.086 2
21.088 2
21.090 2
21.091 2
21.093 1
21.095 1
21.097 1
21.099 1
21.101 2
21.103 1
21.105 2
21.107 1
21.109 1
21.111 1
21.113 1
21.114 1
21.116 1
21.118 1
21.120 1
21.122 1
21.124 2
21.126 1
21.128 1
21.130 1
21.132 1
21.134 1
21.136 2
21.137 2
21.139 2
21.141 3
21.143 2
21.145 2
21.147 3
21.149 4
21.151 4
21.153 4
21.155 4
21.157 4
21.159 4
21.160 4
21.162 4
21.164 4
21.166 4
21.168 4
21.170 4
21.172 5
21.174 4
21.176 4
21.178 5
21.180 5
21.182 4
21.183 5
21.185 5
21.187 5
21.189 4
21.191 4
21.193 5
21.195 4
21.197 4
21.199 5
21.201 5
21.203 5
21.205 5
21.207 5
21.208 4
21.210 4
21.212 4
21.214 4
21.216 4
21.218 4
21.220 4
21.222 4
21.224 4
21.226 4
21.228 4
21.230 4
21.231 4
21.233 4
21.235 4
21.237 4
21.239 3
21.241 3
21.243 3
21.245 2
21.247 2
21.249 2
21.251 2
21.253 2
21.254 2
21.256 2
21.258 2
21.260 2
21.262 2
21.264 2
21.266 2
21.268 2
21.270 2
21.272 2
21.274 1
21.276 1
21.277 0
21.279 1
21.281 1
21.283 0
21.285 1
21.287 1
21.289 1
21.291 1
21.293 0
21.295 -0
21.297 -0
21.299 0
21.300 -0
21.302 1
21.304 1
21.306 1
21.308 1
21.310 1
21.312 1
21.314 1
21.316 1
21.318 1
21.320 1
21.322 1
21.324 0
21.325 0
21.327 0
21.329 1
21.331 1
21.333 1
21.335 1
21.337 1
21.339 1
21.341 1
21.343 2
21.345 2
21.347 2
21.348 2
21.350 2
21.352 2
21.354 2
21.356 2
21.358 1
21.360 1
21.362 1
21.364 1
21.366 1
21.368 1
21.370 2
21.371 1
21.373 1
21.375 1
21.377 1
21.379 1
21.381 0
21.383 1
21.385 1
21.387 1
21.389 1
21.391 1
21.393 0
21.395 0
21.396 0
21.398 0
21.400 0
21.402 1
21.404 0
21.406 1
21.408 1
21.410 0
21.412 1
21.414 1
21.416 1
21.418 1
21.419 1
21.421 1
21.423 2
21.425 2
21.427 2
21.429 3
21.431 3
21.433 3
21.435 3
21.437 3
21.439 3
21.441 3
21.443 3
21.444 3
21.446 3
21.448 4
21.450 4
21.452 4
21.454 4
21.456 3
21.458 3
21.460 3
21.462 3
21.464 3
21.466 2
21.467 2
21.469 2
21.471 1
21.473 1
21.475 0
21.477 0
21.479 -1
21.481 -1
21.483 -1
21.485 -0
21.487 -0
21.489 -1
21.491 -1
21.492 -0
21.494 -0
21.496 -0
21.498 1
21.500 1
21.502 1
21.504 2
21.506 2
21.508 2
21.510 2
21.512 2
21.514 2
21.516 2
21.517 3
21.519 3
21.521 3
21.523 3
21.525 4
21.527 5
21.529 6
21.531 6
21.533 7
21.535 7
21.537 7
21.539 7
21.540 6
21.542 6
21.544 6
21.546 6
21.548 5
21.550 5
21.552 4
21.554 4
21.556 4
21.558 3
21.560 3
21.562 3
21.564 3
21.565 3
21.567 3
21.569 3
21.571 3
21.573 3
21.575 3
21.577 2
21.579 2
21.581 2
21.583 1
21.585 1
21.587 0
21.589 -0
21.590 -1
21.592 -0
21.594 -1
21.596 -0
21.598 -0
21.600 0
21.602 1
21.604 1
21.606 2
21.608 2
21.610 2
21.612 3
21.614 3
21.615 3
21.617 2
21.619 1
21.621 1
21.623 1
21.625 1
21.627 1
21.629 1
21.631 2
21.633 2
21.635 2
21.637 3
21.639 3
21.640 3
21.642 4
21.644 4
21.646 4
21.648 4
21.650 4
21.652 3
21.654 3
21.656 3
21.658 2
21.660 2
21.662 2
21.664 2
21.665 1
21.667 1
21.669 1
21.671 2
21.673 2
21.675 2
21.677 3
21.679 3
21.681 3
21.683 3
21.685 3
21.687 2
21.688 3
21.690 2
21.692 2
21.694 2
21.696 2
21.698 2
21.700 2
21.702 2
21.704 1
21.706 1
21.708 1
21.710 1
21.712 2
21.714 2
21.715 3
21.717 3
21.719 3
21.721 3
21.723 4
21.725 4
21.727 5
21.729 5
21.731 5
21.733 4
21.735 5
21.737 5
21.739 4
21.740 4
21.742 4
21.744 4
21.746 4
21.748 5
21.750 4
21.752 4
21.754 5
21.756 5
21.758 6
21.760 6
21.762 6
21.764 5
21.765 6
21.767 5
21.769 5
21.771 5
21.773 4
21.775 5
21.777 4
21.779 4
21.781 4
21.783 3
21.785 2
21.787 3
21.789 2
21.790 1
21.792 1
21.794 0
21.796 -0
21.798 -0
21.800 0
21.802 0
21.804 0
21.806 0
21.808 0
21.810 1
21.812 1
21.814 -0
21.815 0
21.817 -1
21.819 -1
21.821 -1
21.823 -1
21.825 -1
21.827 -1
21.829 -0
21.831 -0
21.833 0
21.835 0
21.837 1
21.839 1
21.840 2
21.842 2
21.844 3
21.846 3
21.848 3
21.850 3
21.852 3
21.854 3
21.856 3
21.858 3
21.860 3
21.862 4
21.864 4
21.866 3
21.867 3
21.869 3
21.871 3
21.873 3
21.875 3
21.877 2
21.879 3
21.881 3
21.883 2
21.885 2
21.887 2
21.889 2
21.891 2
21.892 2
21.894 1
21.896 1
21.898 1
21.900 1
21.902 1
21.904 2
21.906 2
21.908 2
21.910 3
21.912 2
21.914 2
21.916 2
21.918 1
21.919 2
21.921 2
21.923 2
21.925 3
21.927 3
21.929 3
21.931 4
21.933 4
21.935 4
21.937 4
21.939 4
21.941 4
21.943 4
21.944 5
21.946 5
21.948 6
21.950 5
21.952 4
21.954 5
21.956 5
21.958 5
21.960 5
21.962 5
21.964 5
21.966 5
21.968 5
21.970 4
21.971 4
21.973 3
21.975 4
21.977 4
21.979 4
21.981 3
21.983 3
21.985 3
21.987 3
21.989 3
21.991 2
21.993 2
21.995 1
21.996 1
21.998 2
22.000 2
22.002 2
22.004 1
22.006 2
22.008 3
22.010 3
22.012 4
22.014 5
22.016 4
22.018 5
22.020 4
22.022 4
22.023 5
22.025 5
22.027 5
22.029 5
22.031 5
22.033 5
22.035 4
22.037 4
22.039 3
22.041 3
22.043 4
22.045 3
22.047 3
22.049 3
22.050 2
22.052 3
22.054 2
22.056 1
22.058 2
22.060 1
22.062 1
22.064 1
22.066 1
22.068 -0
22.070 -1
22.072 -1
22.074 -2
22.075 -2
22.077 -2
22.079 -2
22.081 -1
22.083 -1
22.085 -1
22.087 -1
22.089 -1
22.091 -2
22.093 -1
22.095 0
22.097 0
22.099 1
22.101 1
22.102 1
22.104 2
22.106 2
22.108 1
22.110 2
22.112 1
22.114 1
22.116 2
22.118 2
22.120 1
22.122 2
22.124 2
22.126 2
22.128 3
22.129 3
22.131 2
22.133 2
22.135 3
22.137 3
22.139 3
22.141 4
22.143 3
22.145 4
22.147 4
22.149 3
22.151 4
22.153 3
22.155 3
22.156 2
22.158 2
22.160 2
22.162 2
22.164 2
22.166 1
22.168 1
22.170 1
22.172 0
22.174 0
22.176 0
22.178 1
22.180 1
22.182 1
22.183 1
22.185 1
22.187 2
22.189 2
22.191 2
22.193 2
22.195 1
22.197 1
22.199 1
22.201 0
22.203 1
22.205 1
22.207 1
22.209 1
22.210 1
22.212 1
22.214 1
22.216 2
22.218 1
22.220 2
22.222 2
22.224 2
22.226 3
22.228 2
22.230 2
22.232 2
22.234 3
22.236 2
22.237 2
22.239 2
22.241 2
22.243 2
22.245 3
22.247 2
22.249 3
22.251 2
22.253 2
22.255 3
22.257 3
22.259 3
22.261 3
22.263 3
22.265 3
22.266 3
22.268 3
22.270 3
22.272 3
22.274 3
22.276 2
22.278 2
22.280 1
22.282 1
22.284 0
22.286 1
22.288 1
22.290 1
22.292 1
22.293 -0
22.295 -0
22.297 -1
22.299 -1
22.301 -1
22.303 -1
22.305 -2
22.307 -2
22.309 -2
22.311 -3
22.313 -3
22.315 -3
22.317 -3
22.319 -3
22.320 -3
22.322 -3
22.324 -4
22.326 -3
22.328 -2
22.330 -2
22.332 -2
22.334 -2
22.336 -1
22.338 -1
22.340 -1
22.342 -1
22.344 -1
22.346 -0
22.348 0
22.349 1
22.351 0
22.353 0
22.355 0
22.357 -1
22.359 0
22.361 0
22.363 0
22.365 1
22.367 0
22.369 1
22.371 1
22.373 2
22.375 2
22.376 2
22.378 3
22.380 3
22.382 3
22.384 3
22.386 4
22.388 4
22.390 3
22.392 3
22.394 2
22.396 2
22.398 3
22.400 2
22.402 2
22.404 2
22.405 3
22.407 3
22.409 2
22.411 2
22.413 3
22.415 2
22.417 2
22.419 2
22.421 2
22.423 2
22.425 2
22.427 1
22.429 1
22.431 1
22.432 1
22.434 1
22.436 0
22.438 -0
22.440 -0
22.442 -0
22.444 1
22.446 1
22.448 2
22.450 3
22.452 3
22.454 2
22.456 2
22.458 3
22.460 2
22.461 2
22.463 1
22.465 1
22.467 1
22.469 1
22.471 1
22.473 1
22.475 2
22.477 2
22.479 3
22.481 4
22.483 4
22.485 5
22.487 6
22.489 6
22.490 5
22.492 6
22.494 5
22.496 4
22.498 4
22.500 3
22.502 2
22.504 2
22.506 1
22.508 1
22.510 1
22.512 2
22.514 2
22.516 2
22.518 3
22.519 4
22.521 4
22.523 5
22.525 5
22.527 5
22.529 5
22.531 5
22.533 5
22.535 3
22.537 2
22.539 1
22.541 -0
22.543 -1
22.545 -1
22.546 -1
22.548 -1
22.550 -0
22.552 1
22.554 2
22.556 3
22.558 3
22.560 3
22.562 4
22.564 4
22.566 4
22.568 3
22.570 3
22.572 1
22.574 1
22.575 -0
22.577 -1
22.579 -0
22.581 -0
22.583 0
22.585 1
22.587 3
22.589 3
22.591 5
22.593 6
22.595 7
22.597 8
22.599 9
22.601 9
22.603 10
22.604 10
22.606 10
22.608 10
22.610 10
22.612 9
22.614 8
22.616 8
22.618 7
22.620 7
22.622 7
22.624 6
22.626 6
22.628 6
22.630 6
22.632 6
22.634 6
22.635 5
22.637 4
22.639 5
22.641 4
22.643 3
22.645 2
22.647 2
22.649 1
22.651 0
22.653 -0
22.655 -1
22.657 -2
22.659 -2
22.661 -2
22.663 -2
22.664 -2
22.666 -2
22.668 -2
22.670 -2
22.672 -0
22.674 -0
22.676 -0
22.678 0
22.680 1
22.682 1
22.684 1
22.686 1
22.688 2
22.690 2
22.692 2
22.693 2
22.695 2
22.697 2
22.699 1
22.701 0
22.703 0
22.705 -0
22.707 -1
22.709 -0
22.711 -1
22.713 -0
22.715 0
22.717 0
22.719 1
22.721 1
22.722 2
22.724 2
22.726 3
22.728 2
22.730 2
22.732 3
22.734 2
22.736 2
22.738 2
22.740 2
22.742 1
22.744 1
22.746 1
22.748 1
22.750 2
22.752 2
22.753 3
22.755 4
22.757 5
22.759 6
22.761 6
22.763 6
22.765 7
22.767 7
22.769 7
22.771 6
22.773 6
22.775 5
22.777 5
22.779 4
22.781 4
22.782 3
22.784 3
22.786 2
22.788 3
22.790 2
22.792 2
22.794 3
22.796 3
22.798 4
22.800 4
22.802 4
22.804 4
22.806 4
22.808 3
22.810 3
22.812 2
22.813 2
22.815 1
22.817 1
22.819 1
22.821 1
22.823 2
22.825 3
22.827 3
22.829 3
22.831 3
22.833 4
22.835 4
22.837 4
22.839 5
22.841 5
22.843 4
22.844 4
22.846 3
22.848 3
22.850 2
22.852 2
22.854 1
22.856 1
22.858 1
22.860 1
22.862 1
22.864 1
22.866 1
22.868 0
22.870 1
22.872 0
22.874 1
22.875 1
22.877 0
22.879 0
22.881 0
22.883 0
22.885 0
22.887 1
22.889 1
22.891 1
22.893 2
22.895 2
22.897 2
22.899 3
22.901 3
22.903 3
22.904 4
22.906 4
22.908 4
22.910 5
22.912 4
22.914 4
22.916 4
22.918 4
22.920 4
22.922 3
22.924 3
22.926 3
22.928 3
22.930 2
22.932 1
22.934 2
22.935 1
22.937 1
22.939 2
22.941 2
22.943 2
22.945 2
22.947 3
22.949 2
22.951 2
22.953 2
22.955 2
22.957 2
22.959 2
22.961 2
22.963 2
22.965 2
22.966 2
22.968 2
22.970 2
22.972 3
22.974 3
22.976 3
22.978 2
22.980 2
22.982 2
22.984 2
22.986 2
22.988 2
22.990 3
22.992 3
22.994 3
22.996 2
22.998 3
22.999 3
23.001 3
23.003 3
23.005 3
23.007 3
23.009 3
23.011 2
23.013 2
23.015 2
23.017 3
23.019 2
23.021 2
23.023 2
23.025 1
23.027 2
23.029 2
23.030 2
23.032 2
23.034 2
23.036 3
23.038 3
23.040 4
23.042 4
23.044 5
23.046 5
23.048 5
23.050 5
23.052 5
23.054 5
23.056 5
23.058 5
23.060 5
23.061 5
23.063 5
23.065 5
23.067 5
23.069 5
23.071 5
23.073 6
23.075 6
23.077 7
23.079 7
23.081 8
23.083 8
23.085 8
23.087 8
23.089 8
23.091 8
23.093 8
23.094 8
23.096 8
23.098 7
23.100 6
23.102 7
23.104 6
23.106 5
23.108 5
23.110 5
23.112 5
23.114 6
23.116 6
23.118 5
23.120 5
23.122 5
23.124 5
23.125 6
23.127 5
23.129 5
23.131 5
23.133 5
23.135 4
23.137 4
23.139 3
23.141 3
23.143 3
23.145 2
23.147 2
23.149 1
23.151 1
23.153 1
23.155 1
23.157 1
23.158 0
23.160 1
23.162 1
23.164 1
23.166 1
23.168 1
23.170 1
23.172 1
23.174 1
23.176 1
23.178 1
23.180 2
23.182 2
23.184 2
23.186 2
23.188 2
23.190 3
23.191 3
23.193 3
23.195 4
23.197 4
23.199 4
23.201 4
23.203 5
23.205 4
23.207 4
23.209 4
23.211 3
23.213 4
23.215 4
23.217 3
23.219 3
23.221 3
23.222 3
23.224 3
23.226 2
23.228 2
23.230 2
23.232 2
23.234 1
23.236 1
23.238 1
23.240 1
23.242 1
23.244 1
23.246 1
23.248 2
23.250 2
23.252 3
23.254 3
23.255 3
23.257 3
23.259 3
23.261 4
23.263 3
23.265 4
23.267 3
23.269 3
23.271 3
23.273 3
23.275 3
23.277 3
23.279 3
23.281 3
23.283 2
23.285 2
23.287 2
23.288 2
23.290 2
23.292 2
23.294 2
23.296 1
23.298 1
23.300 1
23.302 1
23.304 1
23.306 0
23.308 1
23.310 0
23.312 -0
23.314 -1
23.316 -1
23.318 -0
23.320 -0
23.322 -1
23.323 -1
23.325 -1
23.327 -1
23.329 -0
23.331 0
23.333 0
23.335 1
23.337 1
23.339 0
23.341 1
23.343 0
23.345 0
23.347 0
23.349 0
23.351 -0
23.353 -0
23.355 -1
23.356 -1
23.358 -0
23.360 -0
23.362 -0
23.364 -1
23.366 -1
23.368 -1
23.370 -1
23.372 -1
23.374 0
23.376 0
23.378 0
23.380 0
23.382 0
23.384 -0
23.386 -0
23.388 -0
23.389 0
23.391 -0
23.393 -0
23.395 0
23.397 0
23.399 1
23.401 1
23.403 1
23.405 2
23.407 2
23.409 3
23.411 3
23.413 3
23.415 3
23.417 4
23.419 4
23.421 4
23.423 4
23.424 4
23.426 3
23.428 4
23.430 4
23.432 3
23.434 4
23.436 4
23.438 3
23.440 3
23.442 3
23.444 4
23.446 4
23.448 4
23.450 4
23.452 3
23.454 3
23.456 2
23.458 2
23.459 2
23.461 1
23.463 1
23.465 -0
23.467 -1
23.469 -1
23.471 -1
23.473 -1
23.475 -1
23.477 -1
23.479 -1
23.481 -1
23.483 0
23.485 0
23.487 1
23.489 2
23.491 1
23.492 2
23.494 2
23.496 3
23.498 3
23.500 3
23.502 2
23.504 3
23.506 3
23.508 2
23.510 2
23.512 2
23.514 2
23.516 3
23.518 3
23.520 3
23.522 4
23.524 4
23.526 4
23.527 5
23.529 5
23.531 5
23.533 5
23.535 5
23.537 4
23.539 4
23.541 3
23.543 2
23.545 2
23.547 1
23.549 0
23.551 0
23.553 -0
23.555 -0
23.557 0
23.559 0
23.561 -0
23.562 1
23.564 1
23.566 0
23.568 1
23.570 1
23.572 1
23.574 1
23.576 1
23.578 1
23.580 1
23.582 1
23.584 -0
23.586 -0
23.588 -1
23.590 -0
23.592 -0
23.594 -0
23.596 -0
23.598 0
23.599 -0
23.601 -0
23.603 -0
23.605 0
23.607 -0
23.609 0
23.611 0
23.613 1
23.615 1
23.617 1
23.619 1
23.621 1
23.623 1
23.625 1
23.627 1
23.629 0
23.631 0
23.633 1
23.634 1
23.636 1
23.638 1
23.640 1
23.642 1
23.644 2
23.646 2
23.648 2
23.650 2
23.652 2
23.654 2
23.656 3
23.658 3
23.660 2
23.662 2
23.664 2
23.666 2
23.668 2
23.669 1
23.671 1
23.673 2
23.675 2
23.677 2
23.679 2
23.681 2
23.683 2
23.685 2
23.687 2
23.689 2
23.691 2
23.693 2
23.695 2
23.697 3
23.699 4
23.701 4
23.703 5
23.705 4
23.706 4
23.708 4
23.710 4
23.712 4
23.714 4
23.716 4
23.718 3
23.720 4
23.722 4
23.724 2
23.726 2
23.728 2
23.730 1
23.732 2
23.734 1
23.736 1
23.738 1
23.740 2
23.742 2
23.743 2
23.745 2
23.747 2
23.749 1
23.751 1
23.753 1
23.755 1
23.757 1
23.759 1
23.761 1
23.763 1
23.765 1
23.767 0
23.769 1
23.771 1
23.773 0
23.775 1
23.777 1
23.779 1
23.780 1
23.782 1
23.784 2
23.786 2
23.788 2
23.790 2
23.792 2
23.794 2
23.796 2
23.798 2
23.800 2
23.802 2
23.804 1
23.806 1
23.808 0
23.810 1
23.812 1
23.814 0
23.816 1
23.817 0
23.819 1
23.821 1
23.823 1
23.825 1
23.827 2
23.829 2
23.831 2
23.833 2
23.835 1
23.837 2
23.839 2
23.841 2
23.843 2
23.845 2
23.847 1
23.849 1
23.851 0
23.853 0
23.854 0
23.856 0
23.858 -0
23.860 0
23.862 0
23.864 0
23.866 1
23.868 0
23.870 0
23.872 1
23.874 1
23.876 0
23.878 0
23.880 0
23.882 -0
23.884 -0
23.886 -0
23.888 -0
23.890 0
23.891 1
23.893 1
23.895 1
23.897 2
23.899 1
23.901 2
23.903 1
23.905 2
23.907 2
23.909 3
23.911 3
23.913 3
23.915 3
23.917 3
23.919 3
23.921 3
23.923 3
23.925 3
23.927 3
23.929 2
23.930 2
23.932 2
23.934 2
23.936 2
23.938 2
23.940 2
23.942 3
23.944 3
23.946 2
23.948 3
23.950 3
23.952 2
23.954 2
23.956 2
23.958 2
23.960 3
23.962 3
23.964 2
23.966 2
23.967 2
23.969 2
23.971 1
23.973 2
23.975 1
23.977 2
23.979 2
23.981 1
23.983 1
23.985 1
23.987 1
23.989 1
23.991 2
23.993 2
23.995 2
23.997 2
23.999 1
24.001 1
24.003 1
24.005 1
24.006 0
24.008 -0
24.010 -0
24.012 -0
24.014 -0
24.016 -1
24.018 -0
24.020 -1
24.022 -1
24.024 -0
24.026 -0
24.028 -0
24.030 0
24.032 1
24.034 0
24.036 0
24.038 1
24.040 1
24.042 1
24.044 1
24.045 2
24.047 2
24.049 2
24.051 2
24.053 2
24.055 3
24.057 2
24.059 3
24.061 3
24.063 3
24.065 3
24.067 4
24.069 4
24.071 4
24.073 4
24.075 4
24.077 5
24.079 5
24.081 5
24.083 5
24.084 5
24.086 5
24.088 5
24.090 5
24.092 5
24.094 5
24.096 5
24.098 5
24.100 5
24.102 5
24.104 5
24.106 5
24.108 5
24.110 4
24.112 5
24.114 5
24.116 5
24.118 5
24.120 5
24.122 5
24.124 5
24.125 5
24.127 4
24.129 4
24.131 4
24.133 4
24.135 4
24.137 3
24.139 3
24.141 3
24.143 3
24.145 3
24.147 3
24.149 3
24.151 2
24.153 2
24.155 3
24.157 2
24.159 2
24.161 2
24.163 2
24.164 2
24.166 2
24.168 1
24.170 1
24.172 1
24.174 0
24.176 1
24.178 1
24.180 1
24.182 1
24.184 1
24.186 1
24.188 1
24.190 1
24.192 1
24.194 2
24.196 2
24.198 1
24.200 2
24.202 2
24.204 1
24.205 2
24.207 2
24.209 2
24.211 1
24.213 1
24.215 0
24.217 0
24.219 0
24.221 0
24.223 1
24.225 1
24.227 1
24.229 1
24.231 1
24.233 0
24.235 0
24.237 0
24.239 0
24.241 1
24.243 0
24.245 0
24.246 0
24.248 1
24.250 0
24.252 -0
24.254 -0
24.256 -1
24.258 -0
24.260 -0
24.262 -1
24.264 -0
24.266 -0
24.268 -0
24.270 0
24.272 -0
24.274 -1
24.276 0
24.278 1
24.280 0
24.282 1
24.284 1
24.286 1
24.288 1
24.289 1
24.291 1
24.293 1
24.295 1
24.297 1
24.299 0
24.301 0
24.303 0
24.305 1
24.307 1
24.309 1
24.311 1
24.313 1
24.315 1
24.317 1
24.319 1
24.321 1
24.323 1
24.325 2
24.327 2
24.329 2
24.330 2
24.332 2
24.334 2
24.336 2
24.338 2
24.340 2
24.342 2
24.344 1
24.346 1
24.348 1
24.350 1
24.352 2
24.354 2
24.356 2
24.358 2
24.360 2
24.362 2
24.364 2
24.366 3
24.368 2
24.370 2
24.372 2
24.373 2
24.375 2
24.377 2
24.379 2
24.381 2
24.383 2
24.385 1
24.387 1
24.389 1
24.391 1
24.393 1
24.395 1
24.397 2
24.399 1
24.401 2
24.403 3
24.405 4
24.407 4
24.409 4
24.411 5
24.413 5
24.415 5
24.416 5
24.418 4
24.420 4
24.422 5
24.424 5
24.426 4
24.428 5
24.430 5
24.432 4
24.434 5
24.436 6
24.438 5
24.440 5
24.442 5
24.444 5
24.446 5
24.448 5
24.450 4
24.452 4
24.454 4
24.456 3
24.458 3
24.459 3
24.461 2
24.463 2
24.465 2
24.467 2
24.469 2
24.471 2
24.473 2
24.475 1
24.477 2
24.479 1
24.481 1
24.483 1
24.485 1
24.487 1
24.489 1
24.491 2
24.493 2
24.495 2
24.497 1
24.499 1
24.501 2
24.502 2
24.504 1
24.506 1
24.508 1
24.510 2
24.512 2
24.514 1
24.516 1
24.518 1
24.520 1
24.522 1
24.524 1
24.526 1
24.528 0
24.530 1
24.532 -0
24.534 -0
24.536 -0
24.538 -0
24.540 -0
24.542 0
24.544 0
24.546 0
24.547 1
24.549 0
24.551 0
24.553 1
24.555 0
24.557 1
24.559 1
24.561 1
24.563 1
24.565 1
24.567 0
24.569 1
24.571 1
24.573 1
24.575 2
24.577 2
24.579 3
24.581 3
24.583 3
24.585 3
24.587 3
24.589 4
24.591 4
24.592 4
24.594 4
24.596 3
24.598 4
24.600 4
24.602 4
24.604 4
24.606 4
24.608 4
24.610 5
24.612 5
24.614 5
24.616 5
24.618 5
24.620 5
24.622 5
24.624 6
24.626 5
24.628 6
24.630 6
24.632 6
24.634 5
24.636 5
24.637 4
24.639 4
24.641 4
24.643 4
24.645 4
24.647 3
24.649 3
24.651 2
24.653 2
24.655 1
24.657 1
24.659 0
24.661 0
24.663 1
24.665 1
24.667 0
24.669 0
24.671 -0
24.673 -1
24.675 -1
24.677 -1
24.679 -1
24.681 -1
24.682 -1
24.684 -1
24.686 -1
24.688 -0
24.690 -0
24.692 0
24.694 0
24.696 1
24.698 1
24.700 1
24.702 1
24.704 2
24.706 2
24.708 2
24.710 3
24.712 2
24.714 2
24.716 3
24.718 4
24.720 3
24.722 3
24.724 3
24.726 3
24.728 3
24.729 3
24.731 3
24.733 3
24.735 3
24.737 2
24.739 2
24.741 3
24.743 2
24.745 2
24.747 3
24.749 2
24.751 3
24.753 2
24.755 2
24.757 2
24.759 2
24.761 2
24.763 2
24.765 3
24.767 3
24.769 3
24.771 3
24.773 3
24.775 3
24.776 3
24.778 3
24.780 3
24.782 3
24.784 3
24.786 4
24.788 4
24.790 4
24.792 4
24.794 5
24.796 4
24.798 4
24.800 4
24.802 3
24.804 4
24.806 4
24.808 3
24.810 4
24.812 4
24.814 3
24.816 4
24.818 3
24.820 3
24.822 3
24.823 3
24.825 3
24.827 3
24.829 3
24.831 3
24.833 3
24.835 3
24.837 3
24.839 3
24.841 3
24.843 3
24.845 3
24.847 3
24.849 3
24.851 3
24.853 4
24.855 4
24.857 4
24.859 4
24.861 4
24.863 4
24.865 3
24.867 3
24.869 4
24.871 5
24.872 4
24.874 4
24.876 5
24.878 4
24.880 5
24.882 5
24.884 4
24.886 4
24.888 5
24.890 5
24.892 4
24.894 4
24.896 4
24.898 4
24.900 4
24.902 4
24.904 3
24.906 2
24.908 2
24.910 2
24.912 2
24.914 2
24.916 2
24.918 2
24.920 1
24.921 2
24.923 2
24.925 1
24.927 1
24.929 0
24.931 1
24.933 1
24.935 1
24.937 -0
24.939 -0
24.941 -0
24.943 -0
24.945 0
24.947 -0
24.949 -0
24.951 -0
24.953 -0
24.955 0
24.957 0
24.959 0
24.961 -0
24.963 0
24.965 1
24.967 1
24.969 2
24.971 3
24.972 3
24.974 3
24.976 3
24.978 3
24.980 3
24.982 3
24.984 3
24.986 4
24.988 4
24.990 3
24.992 3
24.994 3
24.996 2
24.998 3
25.000 4
25.002 3
25.004 4
25.006 4
25.008 3
25.010 3
25.012 3
25.014 3
25.016 3
25.018 3
25.020 3
25.021 3
25.023 3
25.025 3
25.027 3
25.029 3
25.031 3
25.033 3
25.035 3
25.037 2
25.039 2
25.041 2
25.043 2
25.045 2
25.047 2
25.049 2
25.051 2
25.053 2
25.055 2
25.057 3
25.059 3
25.061 3
25.063 3
25.065 3
25.067 3
25.069 3
25.071 3
25.073 3
25.074 3
25.076 3
25.078 3
25.080 3
25.082 3
25.084 3
25.086 3
25.088 4
25.090 4
25.092 4
25.094 4
25.096 3
25.098 4
25.100 4
25.102 4
25.104 4
25.106 4
25.108 3
25.110 3
25.112 3
25.114 3
25.116 3
25.118 2
25.120 1
25.122 1
25.124 0
25.125 0
25.127 -0
25.129 -0
25.131 -1
25.133 -0
25.135 -0
25.137 -1
25.139 -1
25.141 -1
25.143 -1
25.145 -0
25.147 -0
25.149 -0
25.151 -1
25.153 -1
25.155 -0
25.157 -0
25.159 -0
25.161 -0
25.163 0
25.165 0
25.167 0
25.169 0
25.171 -0
25.173 0
25.175 1
25.177 1
25.178 1
25.180 0
25.182 -0
25.184 -0
25.186 -0
25.188 -0
25.190 -0
25.192 -0
25.194 0
25.196 -0
25.198 -0
25.200 0
25.202 -0
25.204 -0
25.206 -1
25.208 -1
25.210 -1
25.212 -0
25.214 -1
25.216 0
25.218 0
25.220 0
25.222 1
25.224 1
25.226 1
25.228 1
25.230 1
25.232 1
25.233 1
25.235 1
25.237 2
25.239 2
25.241 3
25.243 3
25.245 3
25.247 3
25.249 3
25.251 3
25.253 3
25.255 3
25.257 3
25.259 4
25.261 3
25.263 4
25.265 3
25.267 4
25.269 3
25.271 3
25.273 3
25.275 4
25.277 4
25.279 4
25.281 5
25.283 5
25.285 4
25.287 4
25.288 4
25.290 4
25.292 4
25.294 4
25.296 4
25.298 4
25.300 4
25.302 4
25.304 4
25.306 4
25.308 4
25.310 4
25.312 5
25.314 4
25.316 4
25.318 4
25.320 4
25.322 4
25.324 4
25.326 4
25.328 5
25.330 5
25.332 4
25.334 4
25.336 4
25.338 4
25.340 4
25.342 4
25.343 4
25.345 4
25.347 4
25.349 3
25.351 3
25.353 3
25.355 3
25.357 4
25.359 4
25.361 4
25.363 3
25.365 3
25.367 3
25.369 3
25.371 3
25.373 2
25.375 2
25.377 2
25.379 2
25.381 2
25.383 3
25.385 3
25.387 3
25.389 2
25.391 2
25.393 3
25.395 3
25.397 2
25.399 3
25.400 3
25.402 3
25.404 3
25.406 3
25.408 3
25.410 3
25.412 3
25.414 2
25.416 3
25.418 3
25.420 3
25.422 3
25.424 2
25.426 2
25.428 3
25.430 3
25.432 3
25.434 3
25.436 3
25.438 3
25.440 2
25.442 3
25.444 2
25.446 2
25.448 2
25.450 1
25.452 0
25.454 0
25.456 0
25.458 1
25.459 1
25.461 1
25.463 1
25.465 1
25.467 1
25.469 1
25.471 1
25.473 0
25.475 -0
25.477 -0
25.479 -1
25.481 -0
25.483 0
25.485 -0
25.487 0
25.489 0
25.491 0
25.493 1
25.495 1
25.497 2
25.499 2
25.501 2
25.503 2
25.505 2
25.507 3
25.509 3
25.511 3
25.513 3
25.515 3
25.517 4
25.518 4
25.520 3
25.522 3
25.524 3
25.526 2
25.528 2
25.530 3
25.532 3
25.534 3
25.536 3
25.538 3
25.540 3
25.542 4
25.544 4
25.546 4
25.548 4
25.550 4
25.552 5
25.554 4
25.556 4
25.558 4
25.560 3
25.562 3
25.564 4
25.566 4
25.568 4
25.570 4
25.572 4
25.574 3
25.576 3
25.578 4
25.579 3
25.581 4
25.583 4
25.585 4
25.587 4
25.589 4
25.591 4
25.593 4
25.595 4
25.597 3
25.599 3
25.601 2
25.603 2
25.605 2
25.607 2
25.609 2
25.611 2
25.613 3
25.615 3
25.617 3
25.619 3
25.621 3
25.623 4
25.625 4
25.627 3
25.629 3
25.631 4
25.633 3
25.635 3
25.637 3
25.639 3
25.640 3
25.642 3
25.644 2
25.646 3
25.648 3
25.650 3
25.652 3
25.654 4
25.656 3
25.658 3
25.660 3
25.662 3
25.664 2
25.666 3
25.668 3
25.670 3
25.672 4
25.674 4
25.676 4
25.678 4
25.680 4
25.682 4
25.684 4
25.686 3
25.688 3
25.690 3
25.692 3
25.694 4
25.696 4
25.698 4
25.700 4
25.702 4
25.703 4
25.705 4
25.707 4
25.709 4
25.711 4
25.713 4
25.715 3
25.717 4
25.719 3
25.721 3
25.723 2
25.725 2
25.727 2
25.729 3
25.731 3
25.733 3
25.735 3
25.737 3
25.739 3
25.741 3
25.743 3
25.745 3
25.747 3
25.749 2
25.751 2
25.753 2
25.755 2
25.757 3
25.759 3
25.761 3
25.763 3
25.765 4
25.767 5
25.768 5
25.770 5
25.772 4
25.774 4
25.776 5
25.778 5
25.780 5
25.782 5
25.784 5
25.786 4
25.788 4
25.790 4
25.792 4
25.794 4
25.796 4
25.798 4
25.800 3
25.802 3
25.804 3
25.806 3
25.808 2
25.810 1
25.812 1
25.814 1
25.816 2
25.818 2
25.820 2
25.822 1
25.824 1
25.826 1
25.828 1
25.830 1
25.832 1
25.834 -0
25.835 -0
25.837 -0
25.839 -1
25.841 0
25.843 0
25.845 1
25.847 1
25.849 1
25.851 1
25.853 2
25.855 2
25.857 2
25.859 2
25.861 2
25.863 2
25.865 3
25.867 3
25.869 3
25.871 3
25.873 3
25.875 3
25.877 4
25.879 4
25.881 3
25.883 3
25.885 3
25.887 3
25.889 3
25.891 2
25.893 2
25.895 1
25.897 2
25.899 1
25.901 1
25.903 2
25.904 2
25.906 2
25.908 1
25.910 1
25.912 1
25.914 2
25.916 2
25.918 2
25.920 1
25.922 1
25.924 2
25.926 2
25.928 2
25.930 3
25.932 3
25.934 3
25.936 4
25.938 4
25.940 3
25.942 4
25.944 4
25.946 4
25.948 5
25.950 5
25.952 5
25.954 6
25.956 6
25.958 6
25.960 6
25.962 6
25.964 6
25.966 6
25.968 5
25.970 5
25.972 5
25.973 5
25.975 5
25.977 5
25.979 5
25.981 4
25.983 4
25.985 4
25.987 4
25.989 3
25.991 4
25.993 4
25.995 3
25.997 3
25.999 3
26.001 3
26.003 3
26.005 2
26.007 2
26.009 3
26.011 3
26.013 3
26.015 3
26.017 3
26.019 3
26.021 3
26.023 3
26.025 3
26.027 2
26.029 2
26.031 2
26.033 2
26.035 1
26.037 1
26.039 2
26.041 2
26.043 2
26.045 2
26.046 2
26.048 1
26.050 1
26.052 1
26.054 1
26.056 1
26.058 1
26.060 1
26.062 1
26.064 1
26.066 1
26.068 1
26.070 1
26.072 1
26.074 1
26.076 1
26.078 2
26.080 2
26.082 3
26.084 2
26.086 2
26.088 2
26.090 2
26.092 3
26.094 2
26.096 3
26.098 4
26.100 4
26.102 3
26.104 3
26.106 3
26.108 3
26.110 4
26.112 3
26.114 3
26.116 3
26.118 3
26.120 4
26.121 4
26.123 3
26.125 3
26.127 3
26.129 3
26.131 3
26.133 4
26.135 3
26.137 4
26.139 3
26.141 3
26.143 3
26.145 2
26.147 2
26.149 2
26.151 2
26.153 2
26.155 2
26.157 2
26.159 2
26.161 2
26.163 2
26.165 2
26.167 3
26.169 3
26.171 2
26.173 3
26.175 2
26.177 2
26.179 3
26.181 3
26.183 3
26.185 2
26.187 2
26.189 2
26.191 1
26.193 1
26.195 2
26.197 2
26.198 3
26.200 3
26.202 3
26.204 4
26.206 4
26.208 5
26.210 5
26.212 5
26.214 5
26.216 6
26.218 6
26.220 6
26.222 6
26.224 6
26.226 6
26.228 6
26.230 6
26.232 6
26.234 6
26.236 6
26.238 6
26.240 6
26.242 5
26.244 5
26.246 4
26.248 4
26.250 4
26.252 4
26.254 4
26.256 4
26.258 4
26.260 4
26.262 3
26.264 3
26.266 2
26.268 2
26.270 2
26.272 1
26.274 1
26.276 1
26.278 1
26.279 1
26.281 1
26.283 1
26.285 1
26.287 1
26.289 2
26.291 2
26.293 2
26.295 2
26.297 2
26.299 2
26.301 3
26.303 4
26.305 4
26.307 4
26.309 4
26.311 5
26.313 5
26.315 5
26.317 5
26.319 5
26.321 5
26.323 5
26.325 4
26.327 5
26.329 4
26.331 4
26.333 4
26.335 4
26.337 3
26.339 3
26.341 3
26.343 3
26.345 3
26.347 4
26.349 3
26.351 3
26.353 2
26.355 2
26.357 2
26.359 2
26.361 2
26.362 1
26.364 1
26.366 1
26.368 1
26.370 1
26.372 0
26.374 1
26.376 1
26.378 1
26.380 1
26.382 0
26.384 0
26.386 1
26.388 1
26.390 1
26.392 2
26.394 2
26.396 2
26.398 3
26.400 3
26.402 3
26.404 3
26.406 3
26.408 3
26.410 3
26.412 3
26.414 3
26.416 4
26.418 4
26.420 3
26.422 3
26.424 3
26.426 3
26.428 3
26.430 4
26.432 4
26.434 4
26.436 4
26.438 4
26.440 3
26.442 3
26.444 3
26.446 4
26.448 4
26.449 4
26.451 4
26.453 4
26.455 4
26.457 5
26.459 5
26.461 4
26.463 4
26.465 4
26.467 4
26.469 4
26.471 4
26.473 4
26.475 4
26.477 4
26.479 4
26.481 4
26.483 4
26.485 4
26.487 3
26.489 3
26.491 3
26.493 3
26.495 4
26.497 3
26.499 3
26.501 3
26.503 3
26.505 3
26.507 2
26.509 2
26.511 2
26.513 2
26.515 1
26.517 2
26.519 2
26.521 1
26.523 2
26.525 1
26.527 2
26.529 2
26.531 2
26.533 2
26.535 2
26.537 2
26.539 1
26.540 1
26.542 1
26.544 1
26.546 1
26.548 1
26.550 1
26.552 1
26.554 1
26.556 1
26.558 1
26.560 1
26.562 0
26.564 0
26.566 1
26.568 1
26.570 1
26.572 1
26.574 1
26.576 1
26.578 1
26.580 1
26.582 2
26.584 2
26.586 2
26.588 2
26.590 2
26.592 1
26.594 1
26.596 2
26.598 2
26.600 2
26.602 2
26.604 1
26.606 2
26.608 2
26.610 3
26.612 3
26.614 3
26.616 3
26.618 2
26.620 2
26.622 2
26.624 2
26.626 3
26.628 3
26.630 3
26.632 3
26.634 3
26.635 3
26.637 3
26.639 3
26.641 3
26.643 3
26.645 3
26.647 3
26.649 3
26.651 3
26.653 3
26.655 3
26.657 3
26.659 3
26.661 3
26.663 2
26.665 2
26.667 2
26.669 1
26.671 2
26.673 2
26.675 2
26.677 1
26.679 1
26.681 1
26.683 0
26.685 1
26.687 0
26.689 0
26.691 -1
26.693 -1
26.695 -0
26.697 -1
26.699 -1
26.701 -0
26.703 -0
26.705 -0
26.707 0
26.709 0
26.711 1
26.713 1
26.715 1
26.717 1
26.719 2
26.721 1
26.723 2
26.725 2
26.727 2
26.729 2
26.731 3
26.733 3
26.735 2
26.736 2
26.738 2
26.740 2
26.742 2
26.744 2
26.746 2
26.748 2
26.750 2
26.752 2
26.754 2
26.756 2
26.758 2
26.760 2
26.762 2
26.764 1
26.766 1
26.768 1
26.770 0
26.772 0
26.774 0
26.776 0
26.778 0
26.780 0
26.782 -0
26.784 0
26.786 1
26.788 1
26.790 2
26.792 2
26.794 2
26.796 3
26.798 3
26.800 3
26.802 3
26.804 3
26.806 3
26.808 4
26.810 4
26.812 4
26.814 4
26.816 4
26.818 4
26.820 5
26.822 4
26.824 4
26.826 4
26.828 4
26.830 4
26.832 4
26.834 4
26.836 4
26.838 4
26.840 4
26.842 4
26.844 4
26.845 3
26.847 3
26.849 3
26.851 2
26.853 2
26.855 2
26.857 2
26.859 2
26.861 2
26.863 3
26.865 2
26.867 2
26.869 2
26.871 2
26.873 2
26.875 2
26.877 2
26.879 2
26.881 2
26.883 2
26.885 2
26.887 1
26.889 1
26.891 2
26.893 2
26.895 2
26.897 2
26.899 1
26.901 1
26.903 1
26.905 1
26.907 1
26.909 1
26.911 1
26.913 1
26.915 1
26.917 1
26.919 1
26.921 1
26.923 1
26.925 1
26.927 1
26.929 1
26.931 1
26.933 1
26.935 1
26.937 1
26.939 2
26.941 1
26.943 2
26.945 2
26.947 3
26.949 3
26.951 3
26.953 3
26.955 2
26.957 2
26.959 3
26.960 2
26.962 3
26.964 3
26.966 3
26.968 3
26.970 3
26.972 3
26.974 3
26.976 3
26.978 3
26.980 3
26.982 3
26.984 3
26.986 3
26.988 3
26.990 2
26.992 3
26.994 3
26.996 2
26.998 3
27.000 3
27.002 2
27.004 3
27.006 2
27.008 2
27.010 2
27.012 2
27.014 2
27.016 2
27.018 2
27.020 2
27.022 3
27.024 2
27.026 2
27.028 2
27.030 2
27.032 1
27.034 2
27.036 2
27.038 2
27.040 2
27.042 2
27.044 2
27.046 2
27.048 2
27.050 3
27.052 3
27.054 3
27.056 3
27.058 3
27.060 3
27.062 3
27.064 3
27.066 3
27.068 3
27.070 3
27.072 3
27.074 3
27.076 3
27.078 3
27.080 2
27.082 2
27.084 2
27.085 2
27.087 2
27.089 2
27.091 2
27.093 1
27.095 1
27.097 1
27.099 2
27.101 2
27.103 1
27.105 1
27.107 1
27.109 1
27.111 1
27.113 1
27.115 0
27.117 0
27.119 1
27.121 1
27.123 1
27.125 1
27.127 1
27.129 1
27.131 1
27.133 1
27.135 1
27.137 2
27.139 2
27.141 2
27.143 3
27.145 2
27.147 2
27.149 2
27.151 2
27.153 2
27.155 2
27.157 2
27.159 2
27.161 2
27.163 2
27.165 2
27.167 1
27.169 1
27.171 1
27.173 1
27.175 1
27.177 2
27.179 1
27.181 2
27.183 2
27.185 2
27.187 1
27.189 2
27.191 2
27.193 1
27.195 1
27.197 2
27.199 2
27.201 3
27.203 3
27.205 3
27.207 3
27.209 3
27.211 3
27.213 4
27.215 3
27.217 3
27.219 3
27.221 4
27.223 5
27.225 5
27.226 5
27.228 5
27.230 5
27.232 4
27.234 4
27.236 4
27.238 4
27.240 4
27.242 4
27.244 3
27.246 3
27.248 3
27.250 3
27.252 3
27.254 3
27.256 3
27.258 2
27.260 3
27.262 2
27.264 2
27.266 2
27.268 2
27.270 2
27.272 2
27.274 2
27.276 2
27.278 2
27.280 3
27.282 3
27.284 2
27.286 3
27.288 3
27.290 3
27.292 3
27.294 2
27.296 3
27.298 3
27.300 2
27.302 3
27.304 3
27.306 3
27.308 3
27.310 3
27.312 3
27.314 3
27.316 2
27.318 2
27.320 2
27.322 2
27.324 2
27.326 2
27.328 1
27.330 1
27.332 1
27.334 1
27.336 1
27.338 2
27.340 2
27.342 2
27.344 2
27.346 2
27.348 2
27.350 2
27.352 2
27.354 2
27.356 3
27.358 2
27.360 2
27.362 3
27.364 3
27.366 2
27.368 3
27.370 3
27.372 2
27.374 3
27.376 3
27.378 3
27.380 3
27.382 3
27.383 3
27.385 3
27.387 4
27.389 3
27.391 3
27.393 4
27.395 4
27.397 3
27.399 3
27.401 3
27.403 3
27.405 3
27.407 2
27.409 2
27.411 2
27.413 2
27.415 1
27.417 1
27.419 1
27.421 1
27.423 1
27.425 1
27.427 1
27.429 1
27.431 2
27.433 2
27.435 2
27.437 2
27.439 2
27.441 2
27.443 2
27.445 3
27.447 3
27.449 3
27.451 3
27.453 3
27.455 3
27.457 3
27.459 3
27.461 2
27.463 3
27.465 3
27.467 3
27.469 2
27.471 2
27.473 2
27.475 2
27.477 3
27.479 3
27.481 3
27.483 3
27.485 3
27.487 2
27.489 2
27.491 2
27.493 1
27.495 1
27.497 0
27.499 1
27.501 -0
27.503 -1
27.505 -0
27.507 -0
27.509 -1
27.511 -0
27.513 -0
27.515 0
27.517 0
27.519 1
27.521 0
27.523 1
27.525 0
27.527 -0
27.529 0
27.531 1
27.533 1
27.535 2
27.537 2
27.539 2
27.541 2
27.543 1
27.545 1
27.547 1
27.549 1
27.551 1
27.553 1
27.555 1
27.557 1
27.559 1
27.561 1
27.563 1
27.565 2
27.567 2
27.569 2
27.570 2
27.572 2
27.574 1
27.576 1
27.578 2
27.580 2
27.582 2
27.584 2
27.586 2
27.588 3
27.590 3
27.592 2
27.594 3
27.596 3
27.598 3
27.600 3
27.602 4
27.604 4
27.606 4
27.608 4
27.610 4
27.612 4
27.614 4
27.616 4
27.618 4
27.620 5
27.622 5
27.624 5
27.626 5
27.628 4
27.630 4
27.632 4
27.634 3
27.636 4
27.638 3
27.640 2
27.642 2
27.644 2
27.646 2
27.648 2
27.650 2
27.652 1
27.654 1
27.656 2
27.658 2
27.660 2
27.662 2
27.664 2
27.666 2
27.668 2
27.670 3
27.672 2
27.674 3
27.676 3
27.678 3
27.680 3
27.682 3
27.684 3
27.686 4
27.688 4
27.690 4
27.692 4
27.694 4
27.696 4
27.698 4
27.700 4
27.702 4
27.704 4
27.706 4
27.708 4
27.710 3
27.712 2
27.714 2
27.716 2
27.718 2
27.720 2
27.722 2
27.724 1
27.726 1
27.728 1
27.730 0
27.732 0
27.734 0
27.736 0
27.738 1
27.740 1
27.742 1
27.744 1
27.746 2
27.748 2
27.750 2
27.752 3
27.754 3
27.756 3
27.758 3
27.760 3
27.762 3
27.764 4
27.766 4
27.768 5
27.770 5
27.772 4
27.774 5
27.776 5
27.778 5
27.780 5
27.782 5
27.784 5
27.786 5
27.788 5
27.790 4
27.792 4
27.794 4
27.796 4
27.798 4
27.800 4
27.802 4
27.804 4
27.806 4
27.808 3
27.810 3
27.812 3
27.813 2
27.815 2
27.817 2
27.819 3
27.821 3
27.823 3
27.825 2
27.827 3
27.829 3
27.831 3
27.833 3
27.835 3
27.837 3
27.839 3
27.841 3
27.843 3
27.845 3
27.847 2
27.849 2
27.851 3
27.853 3
27.855 3
27.857 3
27.859 3
27.861 2
27.863 2
27.865 2
27.867 2
27.869 2
27.871 2
27.873 2
27.875 2
27.877 2
27.879 2
27.881 2
27.883 2
27.885 2
27.887 2
27.889 2
27.891 2
27.893 1
27.895 1
27.897 0
27.899 1
27.901 1
27.903 1
27.905 1
27.907 2
27.909 2
27.911 2
27.913 2
27.915 2
27.917 2
27.919 2
27.921 2
27.923 2
27.925 2
27.927 3
27.929 3
27.931 3
27.933 3
27.935 4
27.937 4
27.939 4
27.941 4
27.943 4
27.945 4
27.947 4
27.949 4
27.951 4
27.953 4
27.955 4
27.957 3
27.959 3
27.961 4
27.963 4
27.965 3
27.967 3
27.969 3
27.971 2
27.973 2
27.975 2
27.977 2
27.979 3
27.981 2
27.983 2
27.985 2
27.987 2
27.989 2
27.991 2
27.993 2
27.995 2
27.997 2
27.999 2
28.001 3
28.003 3
28.005 2
28.007 3
28.009 3
28.011 3
28.013 3
28.015 3
28.017 4
28.019 5
28.021 4
28.023 4
28.025 5
28.027 4
28.029 4
28.031 4
28.033 4
28.035 4
28.037 4
28.039 4
28.041 4
28.043 4
28.045 3
28.047 3
28.049 3
28.051 3
28.053 3
28.055 2
28.057 2
28.059 2
28.061 2
28.063 2
28.065 1
28.067 1
28.069 1
28.071 1
28.073 0
28.075 -0
28.077 -0
28.079 0
28.081 -0
28.083 -0
28.085 0
28.087 1
28.089 1
28.091 1
28.093 1
28.095 1
28.097 1
28.099 2
28.101 2
28.103 2
28.105 2
28.107 2
28.109 2
28.111 2
28.113 2
28.115 3
28.117 2
28.119 2
28.121 3
28.123 3
28.125 3
28.127 3
28.129 3
28.131 3
28.133 3
28.135 3
28.137 3
28.139 4
28.141 4
28.143 3
28.145 3
28.147 3
28.149 3
28.151 2
28.153 2
28.155 2
28.157 2
28.159 2
28.161 2
28.163 2
28.165 2
28.167 2
28.169 2
28.171 2
28.173 2
28.175 2
28.177 2
28.179 2
28.181 2
28.183 2
28.185 2
28.187 2
28.189 2
28.191 2
28.193 1
28.195 1
28.197 1
28.199 0
28.201 0
28.203 -0
28.205 -0
28.207 -0
28.209 -0
28.211 1
28.213 1
28.215 0
28.217 0
28.219 -0
28.221 -0
28.223 0
28.225 0
28.227 0
28.229 0
28.231 -0
28.233 -0
28.235 -0
28.237 1
28.239 0
28.241 1
28.243 1
28.245 1
28.247 2
28.249 2
28.251 2
28.253 2
28.255 3
28.257 2
28.259 3
28.261 2
28.263 2
28.265 3
28.267 3
28.269 3
28.271 3
28.273 3
28.275 4
28.277 4
28.279 4
28.281 3
28.283 3
28.285 4
28.287 3
28.289 3
28.291 3
28.293 3
28.295 3
28.297 3
28.298 3
28.300 3
28.302 3
28.304 2
28.306 3
28.308 2
28.310 2
28.312 2
28.314 2
28.316 2
28.318 2
28.320 2
28.322 3
28.324 3
28.326 3
28.328 2
28.330 3
28.332 3
28.334 3
28.336 4
28.338 4
28.340 3
28.342 3
28.344 3
28.346 3
28.348 3
28.350 3
28.352 2
28.354 2
28.356 3
28.358 2
28.360 3
28.362 3
28.364 2
28.366 2
28.368 2
28.370 1
28.372 2
28.374 2
28.376 1
28.378 1
28.380 1
28.382 0
28.384 0
28.386 0
28.388 -0
28.390 -0
28.392 -1
28.394 -1
28.396 -1
28.398 -1
28.400 -2
28.402 -2
28.404 -1
28.406 -1
28.408 -1
28.410 -1
28.412 -2
28.414 -2
28.416 -2
28.418 -1
28.420 -2
28.422 -2
28.424 -2
28.426 -2
28.428 -1
28.430 -1
28.432 -1
28.434 -1
28.436 -1
28.438 -1
28.440 -1
28.442 -1
28.444 0
28.446 1
28.448 1
28.450 1
28.452 1
28.454 1
28.456 1
28.458 1
28.460 1
28.462 2
28.464 3
28.466 2
28.468 3
28.470 3
28.472 3
28.474 3
28.476 3
28.478 3
28.480 3
28.482 3
28.484 2
28.486 2
28.488 2
28.490 2
28.492 2
28.494 2
28.496 2
28.498 2
28.500 2
28.502 1
28.504 2
28.506 2
28.508 2
28.510 2
28.512 2
28.514 2
28.516 3
28.518 3
28.520 3
28.522 3
28.524 3
28.526 3
28.528 3
28.530 3
28.532 3
28.534 3
28.536 3
28.538 3
28.540 4
28.542 3
28.544 3
28.547 3
28.549 3
28.551 3
28.553 3
28.555 3
28.557 3
28.559 2
28.561 2
28.563 1
28.565 1
28.567 1
28.569 1
28.571 -0
28.573 -0
28.575 -1
28.577 -1
28.579 -1
28.581 -1
28.583 -1
28.585 -2
28.587 -2
28.589 -2
28.591 -2
28.593 -3
28.595 -3
28.597 -2
28.599 -2
28.601 -2
28.603 -2
28.605 -2
28.607 -2
28.609 -1
28.611 -2
28.613 -1
28.615 -1
28.617 -1
28.619 -1
28.621 -1
28.623 -1
28.625 -1
28.627 -0
28.629 0
28.631 1
28.633 1
28.635 1
28.637 2
28.639 2
28.641 2
28.643 3
28.645 3
28.647 2
28.649 3
28.651 3
28.653 4
28.655 4
28.657 4
28.659 4
28.661 4
28.663 4
28.665 4
28.667 5
28.669 5
28.671 4
28.673 4
28.675 4
28.677 4
28.679 4
28.681 4
28.683 3
28.685 3
28.687 3
28.689 3
28.691 3
28.693 2
28.695 1
28.697 0
28.699 0
28.701 -0
28.703 -1
28.705 -0
28.707 -1
28.709 -1
28.711 -1
28.713 -2
28.715 -2
28.717 -2
28.719 -2
28.721 -2
28.723 -2
28.725 -2
28.727 -1
28.729 -1
28.731 -2
28.733 -2
28.735 -2
28.737 -2
28.739 -2
28.741 -1
28.743 -1
28.745 -0
28.747 0
28.749 1
28.751 1
28.753 2
28.755 2
28.757 3
28.759 3
28.761 3
28.763 3
28.765 4
28.767 4
28.769 4
28.771 4
28.773 3
28.775 3
28.777 4
28.779 4
28.781 4
28.783 4
28.785 3
28.787 3
28.789 4
28.791 3
28.793 4
28.795 4
28.797 4
28.799 3
28.801 4
28.803 3
28.805 3
28.807 3
28.809 3
28.811 4
28.813 4
28.815 3
28.817 4
28.819 4
28.821 4
28.823 4
28.825 4
28.827 3
28.829 3
28.831 3
28.833 3
28.835 3
28.837 4
28.839 3
28.841 3
28.843 3
28.845 3
28.847 3
28.849 3
28.851 3
28.853 3
28.855 3
28.857 3
28.859 3
28.861 3
28.863 3
28.865 3
28.867 3
28.869 3
28.871 3
28.873 3
28.875 2
28.877 2
28.879 2
28.881 2
28.883 2
28.885 2
28.887 2
28.889 1
28.891 2
28.893 2
28.895 2
28.897 2
28.899 2
28.901 2
28.903 3
28.905 2
28.907 2
28.909 3
28.911 2
28.913 2
28.915 2
28.917 1
28.919 2
28.921 2
28.923 2
28.925 2
28.927 2
28.929 2
28.931 2
28.933 3
28.935 2
28.937 3
28.939 3
28.941 3
28.943 3
28.945 3
28.947 3
28.949 4
28.951 4
28.953 4
28.955 5
28.957 5
28.959 5
28.961 5
28.963 5
28.965 5
28.967 5
28.969 5
28.971 5
28.973 5
28.975 5
28.977 5
28.979 5
28.981 6
28.983 5
28.985 5
28.987 5
28.989 5
28.991 5
28.993 5
28.995 4
28.997 4
28.999 5
29.001 4
29.003 4
29.005 4
29.007 4
29.009 3
29.011 4
29.013 3
29.015 3
29.017 3
29.019 3
29.021 2
29.023 2
29.025 2
29.027 1
29.029 2
29.031 1
29.034 1
29.036 1
29.038 1
29.040 1
29.042 1
29.044 1
29.046 1
29.048 1
29.050 -0
29.052 0
29.054 0
29.056 0
29.058 0
29.060 0
29.062 0
29.064 1
29.066 1
29.068 1
29.070 2
29.072 2
29.074 2
29.076 2
29.078 2
29.080 1
29.082 2
29.084 2
29.086 1
29.088 1
29.090 2
29.092 2
29.094 2
29.096 2
29.098 1
29.100 1
29.102 2
29.104 2
29.106 2
29.108 2
29.110 2
29.112 2
29.114 2
29.116 1
29.118 2
29.120 2
29.122 2
29.124 2
29.126 2
29.128 1
29.130 1
29.132 2
29.134 2
29.136 2
29.138 1
29.140 1
29.142 1
29.144 1
29.146 1
29.148 1
29.150 1
29.152 0
29.154 0
29.156 0
29.158 0
29.160 0
29.162 0
29.164 -0
29.166 -0
29.168 0
29.170 -1
29.172 -1
29.174 -0
29.176 -0
29.178 0
29.180 1
29.182 0
29.184 1
29.186 1
29.188 2
29.190 2
29.192 3
29.194 3
29.196 3
29.198 4
29.200 4
29.202 4
29.204 4
29.206 4
29.208 4
29.210 5
29.212 4
29.214 4
29.216 4
29.218 4
29.220 4
29.222 4
29.224 4
29.226 4
29.228 4
29.230 4
29.232 4
29.234 4
29.236 3
29.238 2
29.240 2
29.242 1
29.244 1
29.246 1
29.248 0
29.250 0
29.252 0
29.254 0
29.256 -0
29.258 0
29.260 -0
29.262 0
29.264 1
29.266 1
29.268 1
29.270 1
29.272 1
29.274 1
29.276 2
29.279 2
29.281 2
29.283 2
29.285 1
29.287 1
29.289 2
29.291 2
29.293 2
29.295 1
29.297 1
29.299 2
29.301 2
29.303 2
29.305 3
29.307 4
29.309 4
29.311 4
29.313 5
29.315 5
29.317 5
29.319 5
29.321 5
29.323 4
29.325 4
29.327 4
29.329 4
29.331 4
29.333 3
29.335 3
29.337 3
29.339 3
29.341 4
29.343 4
29.345 4
29.347 4
29.349 4
29.351 4
29.353 4
29.355 4
29.357 4
29.359 4
29.361 4
29.363 3
29.365 3
29.367 3
29.369 3
29.371 3
29.373 2
29.375 2
29.377 2
29.379 2
29.381 3
29.383 3
29.385 3
29.387 3
29.389 3
29.391 4
29.393 4
29.395 4
29.397 4
29.399 4
29.401 4
29.403 4
29.405 4
29.407 4
29.409 4
29.411 4
29.413 4
29.415 3
29.417 3
29.419 4
29.421 4
29.423 3
29.425 2
29.427 3
29.429 3
29.431 3
29.433 4
29.435 3
29.437 2
29.439 2
29.441 2
29.443 2
29.445 2
29.447 2
29.449 2
29.451 1
29.453 1
29.455 1
29.457 1
29.459 -0
29.461 -0
29.463 -1
29.465 -1
29.468 -1
29.470 -0
29.472 -1
29.474 0
29.476 0
29.478 0
29.480 0
29.482 0
29.484 0
29.486 0
29.488 1
29.490 0
29.492 1
29.494 1
29.496 1
29.498 2
29.500 2
29.502 2
29.504 2
29.506 3
29.508 3
29.510 3
29.512 2
29.514 2
29.516 2
29.518 3
29.520 3
29.522 3
29.524 3
29.526 3
29.528 3
29.530 3
29.532 3
29.534 3
29.536 3
29.538 2
29.540 2
29.542 2
29.544 2
29.546 2
29.548 2
29.550 1
29.552 2
29.554 2
29.556 3
29.558 3
29.560 3
29.562 3
29.564 3
29.566 3
29.568 3
29.570 3
29.572 2
29.574 2
29.576 2
29.578 2
29.580 2
29.582 3
29.584 3
29.586 3
29.588 2
29.590 3
29.592 3
29.594 2
29.596 2
29.598 2
29.600 1
29.602 1
29.604 1
29.606 1
29.608 1
29.610 1
29.612 1
29.614 1
29.616 0
29.618 -0
29.620 -1
29.622 -1
29.624 -1
29.627 -1
29.629 -1
29.631 -1
29.633 0
29.635 0
29.637 1
29.639 1
29.641 1
29.643 1
29.645 1
29.647 1
29.649 1
29.651 1
29.653 1
29.655 1
29.657 1
29.659 1
29.661 1
29.663 1
29.665 2
29.667 2
29.669 2
29.671 2
29.673 3
29.675 3
29.677 3
29.679 3
29.681 4
29.683 4
29.685 4
29.687 5
29.689 5
29.691 6
29.693 6
29.695 6
29.697 5
29.699 5
29.701 5
29.703 5
29.705 5
29.707 5
29.709 5
29.711 5
29.713 5
29.715 5
29.717 5
29.719 5
29.721 5
29.723 5
29.725 4
29.727 4
29.729 3
29.731 3
29.733 2
29.735 2
29.737 2
29.739 2
29.741 2
29.743 1
29.745 1
29.747 1
29.749 0
29.751 0
29.753 1
29.755 1
29.757 1
29.759 0
29.761 1
29.763 1
29.765 1
29.768 2
29.770 2
29.772 2
29.774 2
29.776 2
29.778 3
29.780 3
29.782 3
29.784 3
29.786 2
29.788 2
29.790 2
29.792 3
29.794 4
29.796 4
29.798 3
29.800 4
29.802 3
29.804 3
29.806 4
29.808 3
29.810 3
29.812 3
29.814 3
29.816 2
29.818 3
29.820 3
29.822 4
29.824 5
29.826 5
29.828 5
29.830 5
29.832 5
29.834 5
29.836 5
29.838 4
29.840 4
29.842 5
29.844 6
29.846 5
29.848 6
29.850 6
29.852 6
29.854 6
29.856 6
29.858 6
29.860 6
29.862 6
29.864 5
29.866 5
29.868 5
29.870 5
29.872 5
29.874 5
29.876 5
29.878 5
29.880 5
29.882 4
29.884 4
29.886 5
29.888 4
29.890 4
29.892 4
29.894 4
29.897 5
29.899 5
29.901 4
29.903 5
29.905 4
29.907 4
29.909 4
29.911 5
29.913 5
29.915 4
29.917 4
29.919 3
29.921 3
29.923 3
29.925 2
29.927 2
29.929 2
29.931 2
29.933 2
29.935 2
29.937 2
29.939 2
29.941 1
29.943 1
29.945 0
29.947 -0
29.949 -1
29.951 -1
29.953 -1
29.955 -1
29.957 -2
29.959 -2
29.961 -2
29.963 -2
29.965 -2
29.967 -2
29.969 -2
29.971 -2
29.973 -2
29.975 -2
29.977 -2
29.979 -2
29.981 -1
29.983 -1
29.985 -1
29.987 -1
29.989 -1
29.991 -1
29.993 -1
29.995 -0
29.997 -1
29.999 -0
30.001 0
30.003 0
30.005 1
30.007 2
30.009 2
30.011 3
30.014 4
30.016 4
30.018 4
30.020 5
30.022 4
30.024 5
30.026 5
30.028 5
30.030 4
30.032 4
30.034 4
30.036 4
30.038 3
30.040 3
30.042 4
30.044 4
30.046 4
30.048 4
30.050 4
30.052 4
30.054 4
30.056 4
30.058 3
30.060 3
30.062 3
30.064 3
30.066 2
30.068 3
30.070 3
30.072 3
30.074 3
30.076 2
30.078 3
30.080 3
30.082 3
30.084 3
30.086 3
30.088 2
30.090 2
30.092 3
30.094 4
30.096 4
30.098 4
30.100 4
30.102 4
30.104 4
30.106 3
30.108 3
30.110 2
30.112 2
30.114 2
30.116 2
30.118 1
30.120 1
30.122 1
30.125 1
30.127 1
30.129 1
30.131 1
30.133 1
30.135 2
30.137 2
30.139 1
30.141 2
30.143 1
30.145 1
30.147 1
30.149 1
30.151 1
30.153 2
30.155 1
30.157 2
30.159 2
30.161 2
30.163 2
30.165 3
30.167 3
30.169 3
30.171 3
30.173 3
30.175 3
30.177 3
30.179 3
30.181 3
30.183 3
30.185 3
30.187 3
30.189 2
30.191 2
30.193 2
30.195 2
30.197 1
30.199 2
30.201 2
30.203 2
30.205 2
30.207 2
30.209 2
30.211 2
30.213 2
30.215 2
30.217 2
30.219 3
30.221 2
30.223 2
30.225 2
30.228 2
30.230 2
30.232 2
30.234 1
30.236 2
30.238 1
30.240 1
30.242 2
30.244 2
30.246 2
30.248 2
30.250 2
30.252 3
30.254 3
30.256 3
30.258 3
30.260 3
30.262 2
30.264 2
30.266 2
30.268 2
30.270 2
30.272 2
30.274 2
30.276 2
30.278 2
30.280 2
30.282 2
30.284 3
30.286 3
30.288 3
30.290 3
30.292 4
30.294 4
30.296 4
30.298 3
30.300 3
30.302 4
30.304 3
30.306 3
30.308 3
30.310 3
30.312 2
30.314 2
30.316 2
30.318 2
30.320 2
30.322 2
30.325 2
30.327 2
30.329 3
30.331 3
30.333 3
30.335 3
30.337 3
30.339 3
30.341 3
30.343 3
30.345 3
30.347 3
30.349 2
30.351 2
30.353 2
30.355 2
30.357 3
30.359 2
30.361 2
30.363 2
30.365 2
30.367 2
30.369 2
30.371 2
30.373 2
30.375 2
30.377 3
30.379 2
30.381 3
30.383 3
30.385 3
30.387 3
30.389 3
30.391 2
30.393 3
30.395 2
30.397 3
30.399 3
30.401 2
30.403 1
30.405 2
30.407 2
30.409 1
30.411 1
30.413 1
30.415 2
30.418 1
30.420 2
30.422 1
30.424 1
30.426 1
30.428 1
30.430 1
30.432 1
30.434 1
30.436 2
30.438 2
30.440 2
30.442 2
30.444 2
30.446 1
30.448 1
30.450 1
30.452 1
30.454 1
30.456 2
30.458 2
30.460 2
30.462 2
30.464 2
30.466 3
30.468 3
30.470 3
30.472 3
30.474 3
30.476 3
30.478 3
30.480 3
30.482 3
30.484 4
30.486 3
30.488 3
30.490 4
30.492 3
30.494 3
30.496 3
30.498 4
30.500 3
30.502 3
30.504 3
30.507 2
30.509 2
30.511 2
30.513 2
30.515 2
30.517 2
30.519 3
30.521 3
30.523 2
30.525 2
30.527 2
30.529 2
30.531 2
30.533 2
30.535 2
30.537 2
30.539 2
30.541 2
30.543 2
30.545 2
30.547 1
30.549 2
30.551 2
30.553 1
30.555 1
30.557 1
30.559 1
30.561 1
30.563 1
30.565 1
30.567 1
30.569 1
30.571 2
30.573 1
30.575 1
30.577 2
30.579 1
30.581 3
30.583 3
30.585 2
30.587 3
30.589 2
30.592 2
30.594 2
30.596 2
30.598 2
30.600 2
30.602 3
30.604 3
30.606 3
30.608 4
30.610 3
30.612 3
30.614 3
30.616 3
30.618 4
30.620 4
30.622 4
30.624 5
30.626 5
30.628 5
30.630 5
30.632 5
30.634 5
30.636 5
30.638 5
30.640 4
30.642 5
30.644 5
30.646 5
30.648 5
30.650 6
30.652 5
30.654 6
30.656 6
30.658 6
30.660 6
30.662 6
30.664 6
30.666 5
30.668 6
30.670 5
30.672 5
30.675 5
30.677 4
30.679 4
30.681 3
30.683 2
30.685 3
30.687 3
30.689 1
30.691 2
30.693 2
30.695 2
30.697 2
30.699 2
30.701 1
30.703 1
30.705 1
30.707 1
30.709 1
30.711 2
30.713 2
30.715 2
30.717 2
30.719 1
30.721 1
30.723 1
30.725 1
30.727 2
30.729 2
30.731 2
30.733 2
30.735 3
30.737 3
30.739 3
30.741 3
30.743 4
30.745 3
30.747 3
30.749 3
30.751 3
30.754 3
30.756 3
30.758 3
30.760 3
30.762 3
30.764 3
30.766 2
30.768 2
30.770 1
30.772 2
30.774 1
30.776 1
30.778 2
30.780 1
30.782 1
30.784 2
30.786 2
30.788 2
30.790 1
30.792 1
30.794 1
30.796 1
30.798 1
30.800 1
30.802 1
30.804 1
30.806 0
30.808 0
30.810 -0
30.812 0
30.814 0
30.816 -0
30.818 -0
30.820 -0
30.822 -1
30.824 -1
30.826 -1
30.828 -2
30.831 -2
30.833 -2
30.835 -2
30.837 -2
30.839 -2
30.841 -2
30.843 -1
30.845 -0
30.847 -0
30.849 -0
30.851 0
30.853 0
30.855 1
30.857 1
30.859 1
30.861 1
30.863 1
30.865 2
30.867 2
30.869 2
30.871 3
30.873 3
30.875 3
30.877 3
30.879 4
30.881 4
30.883 4
30.885 5
30.887 5
30.889 5
30.891 5
30.893 5
30.895 5
30.897 4
30.899 5
30.901 4
30.904 4
30.906 4
30.908 3
30.910 3
30.912 3
30.914 3
30.916 2
30.918 2
30.920 2
30.922 2
30.924 2
30.926 2
30.928 2
30.930 2
30.932 2
30.934 3
30.936 3
30.938 2
30.940 2
30.942 2
30.944 2
30.946 2
30.948 2
30.950 1
30.952 2
30.954 2
30.956 2
30.958 2
30.960 2
30.962 2
30.964 2
30.966 1
30.968 1
30.970 1
30.972 2
30.974 1
30.977 2
30.979 2
30.981 2
30.983 2
30.985 3
30.987 3
30.989 3
30.991 3
30.993 3
30.995 3
30.997 3
30.999 3
31.001 3
31.003 4
31.005 3
31.007 3
31.009 3
31.011 3
31.013 4
31.015 4
31.017 4
31.019 3
31.021 3
31.023 3
31.025 3
31.027 3
31.029 3
31.031 3
31.033 4
31.035 3
31.037 3
31.039 4
31.041 4
31.043 4
31.046 5
31.048 4
31.050 4
31.052 4
31.054 4
31.056 4
31.058 4
31.060 4
31.062 4
31.064 5
31.066 6
31.068 5
31.070 6
31.072 5
31.074 6
31.076 5
31.078 5
31.080 4
31.082 5
31.084 4
31.086 5
31.088 5
31.090 5
31.092 5
31.094 4
31.096 4
31.098 4
31.100 3
31.102 3
31.104 3
31.106 3
31.108 3
31.110 2
31.112 2
31.115 3
31.117 3
31.119 3
31.121 3
31.123 4
31.125 4
31.127 4
31.129 4
31.131 5
31.133 5
31.135 5
31.137 4
31.139 4
31.141 4
31.143 4
31.145 4
31.147 4
31.149 4
31.151 4
31.153 4
31.155 3
31.157 3
31.159 3
31.161 2
31.163 2
31.165 2
31.167 2
31.169 1
31.171 1
31.173 1
31.175 1
31.177 1
31.179 1
31.182 1
31.184 2
31.186 2
31.188 1
31.190 1
31.192 1
31.194 2
31.196 2
31.198 2
31.200 2
31.202 1
31.204 1
31.206 2
31.208 2
31.210 2
31.212 2
31.214 3
31.216 3
31.218 2
31.220 3
31.222 3
31.224 3
31.226 3
31.228 3
31.230 3
31.232 4
31.234 4
31.236 3
31.238 3
31.240 3
31.242 3
31.244 3
31.247 2
31.249 2
31.251 2
31.253 2
31.255 1
31.257 1
31.259 1
31.261 1
31.263 0
31.265 0
31.267 -0
31.269 0
31.271 1
31.273 1
31.275 1
31.277 1
31.279 1
31.281 1
31.283 1
31.285 1
31.287 1
31.289 0
31.291 -0
31.293 1
31.295 -0
31.297 0
31.299 -0
31.301 1
31.303 0
31.305 0
31.307 0
31.309 0
31.312 -0
31.314 -0
31.316 -0
31.318 0
31.320 0
31.322 1
31.324 0
31.326 1
31.328 0
31.330 0
31.332 -0
31.334 -0
31.336 -0
31.338 -0
31.340 -0
31.342 -1
31.344 -1
31.346 -1
31.348 -2
31.350 -1
31.352 -2
31.354 -2
31.356 -2
31.358 -2
31.360 -2
31.362 -1
31.364 -2
31.366 -2
31.368 -2
31.370 -1
31.373 -1
31.375 -1
31.377 -1
31.379 -1
31.381 -1
31.383 -1
31.385 -1
31.387 -0
31.389 -1
31.391 -0
31.393 -0
31.395 1
31.397 1
31.399 1
31.401 1
31.403 2
31.405 2
31.407 2
31.409 3
31.411 3
31.413 3
31.415 3
31.417 3
31.419 4
31.421 4
31.423 3
31.425 4
31.427 3
31.429 4
31.431 3
31.433 3
31.436 3
31.438 3
31.440 3
31.442 2
31.444 2
31.446 1
31.448 1
31.450 0
31.452 1
31.454 1
31.456 1
31.458 1
31.460 1
31.462 2
31.464 2
31.466 2
31.468 1
31.470 2
31.472 2
31.474 2
31.476 2
31.478 2
31.480 1
31.482 2
31.484 3
31.486 2
31.488 3
31.490 3
31.492 2
31.495 2
31.497 2
31.499 2
31.501 2
31.503 2
31.505 1
31.507 1
31.509 1
31.511 0
31.513 1
31.515 -1
31.517 -1
31.519 -1
31.521 -1
31.523 -1
31.525 -2
31.527 -1
31.529 -1
31.531 -2
31.533 -1
31.535 -2
31.537 -2
31.539 -2
31.541 -2
31.543 -1
31.545 -1
31.547 -1
31.549 0
31.551 1
31.554 1
31.556 1
31.558 2
31.560 2
31.562 2
31.564 2
31.566 2
31.568 3
31.570 3
31.572 3
31.574 3
31.576 3
31.578 3
31.580 3
31.582 3
31.584 3
31.586 3
31.588 4
31.590 4
31.592 4
31.594 4
31.596 3
31.598 3
31.600 4
31.602 3
31.604 3
31.606 3
31.608 3
31.610 4
31.613 4
31.615 4
31.617 4
31.619 4
31.621 4
31.623 4
31.625 3
31.627 3
31.629 2
31.631 3
31.633 3
31.635 3
31.637 3
31.639 3
31.641 3
31.643 3
31.645 3
31.647 3
31.649 3
31.651 3
31.653 3
31.655 3
31.657 3
31.659 3
31.661 3
31.663 3
31.665 3
31.668 3
31.670 3
31.672 3
31.674 4
31.676 3
31.678 4
31.680 3
31.682 3
31.684 3
31.686 3
31.688 3
31.690 3
31.692 3
31.694 3
31.696 2
31.698 3
31.700 3
31.702 4
31.704 3
31.706 3
31.708 3
31.710 3
31.712 3
31.714 3
31.716 3
31.718 3
31.720 3
31.722 4
31.725 3
31.727 4
31.729 3
31.731 3
31.733 3
31.735 3
31.737 2
31.739 2
31.741 2
31.743 2
31.745 3
31.747 3
31.749 3
31.751 3
31.753 4
31.755 4
31.757 4
31.759 4
31.761 4
31.763 4
31.765 4
31.767 4
31.769 4
31.771 3
31.773 3
31.775 2
31.777 2
31.780 2
31.782 2
31.784 1
31.786 1
31.788 1
31.790 2
31.792 2
31.794 3
31.796 3
31.798 2
31.800 3
31.802 3
31.804 2
31.806 2
31.808 3
31.810 2
31.812 2
31.814 2
31.816 1
31.818 2
31.820 2
31.822 1
31.824 1
31.826 1
31.828 1
31.830 1
31.833 2
31.835 2
31.837 3
31.839 2
31.841 2
31.843 3
31.845 3
31.847 2
31.849 3
31.851 2
31.853 2
31.855 2
31.857 2
31.859 2
31.861 3
31.863 2
31.865 1
31.867 2
31.869 2
31.871 2
31.873 2
31.875 2
31.877 2
31.879 3
31.881 3
31.883 3
31.885 3
31.888 2
31.890 2
31.892 2
31.894 2
31.896 2
31.898 2
31.900 2
31.902 3
31.904 3
31.906 3
31.908 3
31.910 3
31.912 4
31.914 3
31.916 3
31.918 3
31.920 3
31.922 3
31.924 4
31.926 3
31.928 3
31.930 3
31.932 2
31.934 2
31.936 2
31.939 2
31.941 2
31.943 2
31.945 1
31.947 1
31.949 1
31.951 1
31.953 0
31.955 0
31.957 -0
31.959 0
31.961 1
31.963 1
31.965 1
31.967 1
31.969 1
31.971 1
31.973 0
31.975 -0
31.977 0
31.979 -0
31.981 -0
31.983 1
31.985 1
31.987 1
31.989 1
31.992 1
31.994 1
31.996 2
31.998 2
32.000 2
32.002 2
32.004 2
32.006 2
32.008 2
32.010 2
32.012 2
32.014 2
32.016 2
32.018 2
32.020 1
32.022 1
32.024 1
32.026 1
32.028 2
32.030 2
32.032 2
32.034 1
32.036 1
32.038 1
32.040 1
32.043 1
32.045 1
32.047 1
32.049 1
32.051 1
32.053 1
32.055 2
32.057 2
32.059 3
32.061 3
32.063 2
32.065 2
32.067 2
32.069 2
32.071 3
32.073 3
32.075 3
32.077 3
32.079 3
32.081 3
32.083 4
32.085 4
32.087 4
32.089 4
32.092 3
32.094 4
32.096 4
32.098 3
32.100 4
32.102 4
32.104 3
32.106 4
32.108 4
32.110 3
32.112 3
32.114 3
32.116 3
32.118 4
32.120 3
32.122 3
32.124 3
32.126 2
32.128 1
32.130 1
32.132 1
32.134 1
32.136 1
32.138 1
32.140 2
32.143 2
32.145 2
32.147 2
32.149 2
32.151 2
32.153 2
32.155 2
32.157 3
32.159 3
32.161 3
32.163 3
32.165 3
32.167 3
32.169 3
32.171 3
32.173 3
32.175 2
32.177 1
32.179 2
32.181 1
32.183 1
32.185 1
32.187 2
32.189 2
32.192 1
32.194 2
32.196 1
32.198 2
32.200 2
32.202 1
32.204 1
32.206 1
32.208 1
32.210 1
32.212 1
32.214 1
32.216 1
32.218 1
32.220 1
32.222 0
32.224 1
32.226 2
32.228 2
32.230 2
32.232 2
32.234 3
32.236 2
32.238 2
32.241 3
32.243 3
32.245 3
32.247 3
32.249 3
32.251 3
32.253 3
32.255 3
32.257 2
32.259 2
32.261 2
32.263 1
32.265 2
32.267 1
32.269 1
32.271 2
32.273 2
32.275 1
32.277 1
32.279 1
32.281 1
32.283 1
32.285 1
32.288 2
32.290 2
32.292 2
32.294 2
32.296 2
32.298 2
32.300 3
32.302 3
32.304 2
32.306 2
32.308 2
32.310 2
32.312 2
32.314 3
32.316 3
32.318 4
32.320 4
32.322 4
32.324 4
32.326 4
32.328 3
32.330 4
32.332 4
32.335 4
32.337 4
32.339 4
32.341 4
32.343 4
32.345 4
32.347 3
32.349 3
32.351 3
32.353 3
32.355 3
32.357 3
32.359 3
32.361 3
32.363 4
32.365 4
32.367 4
32.369 4
32.371 4
32.373 3
32.375 4
32.377 3
32.379 3
32.382 4
32.384 3
32.386 3
32.388 3
32.390 3
32.392 3
32.394 3
32.396 3
32.398 2
32.400 3
32.402 3
32.404 3
32.406 4
32.408 4
32.410 4
32.412 4
32.414 4
32.416 4
32.418 4
32.420 4
32.422 4
32.424 4
32.426 4
32.429 4
32.431 4
32.433 4
32.435 4
32.437 4
32.439 4
32.441 3
32.443 3
32.445 3
32.447 3
32.449 3
32.451 3
32.453 3
32.455 3
32.457 3
32.459 3
32.461 3
32.463 3
32.465 2
32.467 2
32.469 2
32.471 2
32.474 2
32.476 2
32.478 2
32.480 2
32.482 2
32.484 2
32.486 2
32.488 2
32.490 2
32.492 2
32.494 2
32.496 2
32.498 2
32.500 2
32.502 2
32.504 3
32.506 3
32.508 3
32.510 3
32.512 3
32.514 3
32.516 3
32.519 3
32.521 3
32.523 3
32.525 3
32.527 3
32.529 3
32.531 2
32.533 2
32.535 2
32.537 2
32.539 2
32.541 2
32.543 2
32.545 2
32.547 2
32.549 2
32.551 1
32.553 1
32.555 1
32.557 1
32.559 1
32.561 1
32.564 1
32.566 1
32.568 1
32.570 1
32.572 1
32.574 1
32.576 1
32.578 1
32.580 2
32.582 1
32.584 1
32.586 1
32.588 1
32.590 1
32.592 1
32.594 2
32.596 2
32.598 2
32.600 2
32.602 2
32.604 2
32.606 1
32.609 1
32.611 1
32.613 2
32.615 2
32.617 2
32.619 2
32.621 2
32.623 2
32.625 2
32.627 2
32.629 2
32.631 2
32.633 2
32.635 2
32.637 2
32.639 2
32.641 1
32.643 1
32.645 1
32.647 1
32.649 1
32.652 1
32.654 1
32.656 0
32.658 0
32.660 -0
32.662 -0
32.664 0
32.666 0
32.668 -0
32.670 -0
32.672 0
32.674 -0
32.676 -0
32.678 0
32.680 0
32.682 1
32.684 1
32.686 1
32.688 1
32.690 1
32.692 1
32.695 1
32.697 1
32.699 1
32.701 2
32.703 2
32.705 2
32.707 2
32.709 3
32.711 2
32.713 3
32.715 3
32.717 3
32.719 3
32.721 3
32.723 3
32.725 3
32.727 3
32.729 3
32.731 3
32.733 3
32.735 3
32.738 3
32.740 3
32.742 2
32.744 2
32.746 2
32.748 1
32.750 1
32.752 2
32.754 2
32.756 2
32.758 2
32.760 2
32.762 2
32.764 3
32.766 2
32.768 3
32.770 3
32.772 2
32.774 2
32.776 3
32.778 2
32.781 3
32.783 3
32.785 3
32.787 4
32.789 4
32.791 3
32.793 4
32.795 4
32.797 3
32.799 4
32.801 3
32.803 3
32.805 3
32.807 2
32.809 2
32.811 2
32.813 3
32.815 3
32.817 3
32.819 3
32.822 2
32.824 2
32.826 2
32.828 2
32.830 1
32.832 2
32.834 1
32.836 1
32.838 1
32.840 1
32.842 1
32.844 2
32.846 2
32.848 2
32.850 2
32.852 2
32.854 2
32.856 3
32.858 2
32.860 3
32.862 3
32.865 3
32.867 3
32.869 3
32.871 3
32.873 4
32.875 4
32.877 4
32.879 4
32.881 4
32.883 4
32.885 4
32.887 5
32.889 5
32.891 4
32.893 4
32.895 3
32.897 4
32.899 4
32.901 4
32.903 5
32.906 5
32.908 5
32.910 4
32.912 4
32.914 3
32.916 3
32.918 3
32.920 3
32.922 3
32.924 3
32.926 2
32.928 2
32.930 2
32.932 2
32.934 2
32.936 2
32.938 2
32.940 2
32.942 1
32.944 1
32.947 1
32.949 1
32.951 1
32.953 1
32.955 1
32.957 1
32.959 0
32.961 0
32.963 0
32.965 1
32.967 2
32.969 2
32.971 1
32.973 2
32.975 2
32.977 2
32.979 3
32.981 3
32.983 3
32.985 3
32.988 3
32.990 4
32.992 4
32.994 5
32.996 5
32.998 6
33.000 5
33.002 5
33.004 5
33.006 5
33.008 4
33.010 4
33.012 4
33.014 5
33.016 4
33.018 4
33.020 4
33.022 5
33.024 4
33.026 4
33.029 4
33.031 4
33.033 4
33.035 4
33.037 4
33.039 4
33.041 5
33.043 5
33.045 5
33.047 5
33.049 4
33.051 5
33.053 4
33.055 4
33.057 4
33.059 4
33.061 4
33.063 4
33.065 4
33.068 3
33.070 4
33.072 4
33.074 3
33.076 3
33.078 4
33.080 3
33.082 3
33.084 4
33.086 2
33.088 2
33.090 2
33.092 1
33.094 1
33.096 0
33.098 1
33.100 0
33.102 0
33.104 1
33.107 1
33.109 0
33.111 0
33.113 0
33.115 0
33.117 0
33.119 0
33.121 1
33.123 0
33.125 1
33.127 1
33.129 1
33.131 1
33.133 1
33.135 1
33.137 1
33.139 1
33.141 1
33.143 1
33.145 1
33.148 1
33.150 1
33.152 1
33.154 1
33.156 1
33.158 1
33.160 1
33.162 0
33.164 1
33.166 0
33.168 1
33.170 1
33.172 1
33.174 1
33.176 1
33.178 1
33.180 0
33.182 1
33.184 1
33.187 1
33.189 1
33.191 1
33.193 1
33.195 1
33.197 0
33.199 1
33.201 1
33.203 1
33.205 1
33.207 1
33.209 1
33.211 1
33.213 0
33.215 0
33.217 0
33.219 0
33.221 -0
33.224 0
33.226 1
33.228 1
33.230 1
33.232 1
33.234 0
33.236 1
33.238 1
33.240 1
33.242 1
33.244 1
33.246 1
33.248 1
33.250 2
33.252 1
33.254 2
33.256 2
33.258 2
33.260 3
33.263 2
33.265 2
33.267 3
33.269 3
33.271 3
33.273 2
33.275 2
33.277 2
33.279 2
33.281 1
33.283 1
33.285 1
33.287 1
33.289 1
33.291 1
33.293 1
33.295 1
33.297 1
33.299 1
33.302 2
33.304 2
33.306 2
33.308 2
33.310 2
33.312 2
33.314 2
33.316 3
33.318 3
33.320 3
33.322 3
33.324 3
33.326 3
33.328 3
33.330 4
33.332 4
33.334 4
33.336 4
33.339 3
33.341 3
33.343 3
33.345 3
33.347 3
33.349 2
33.351 2
33.353 2
33.355 2
33.357 1
33.359 2
33.361 1
33.363 0
33.365 -0
33.367 0
33.369 0
33.371 -0
33.373 -0
33.376 -0
33.378 -0
33.380 -0
33.382 -1
33.384 -0
33.386 -1
33.388 -0
33.390 1
33.392 0
33.394 -0
33.396 1
33.398 0
33.400 0
33.402 1
33.404 2
33.406 2
33.408 3
33.410 3
33.412 4
33.415 5
33.417 5
33.419 5
33.421 5
33.423 5
33.425 6
33.427 6
33.429 6
33.431 6
33.433 5
33.435 5
33.437 5
33.439 5
33.441 5
33.443 5
33.445 5
33.447 5
33.449 4
33.452 4
33.454 4
33.456 3
33.458 2
33.460 2
33.462 2
33.464 1
33.466 0
33.468 -0
33.470 -0
33.472 -0
33.474 -1
33.476 -0
33.478 1
33.480 0
33.482 1
33.484 1
33.486 0
33.489 1
33.491 2
33.493 1
33.495 2
33.497 2
33.499 2
33.501 2
33.503 2
33.505 2
33.507 3
33.509 3
33.511 3
33.513 3
33.515 3
33.517 4
33.519 4
33.521 3
33.524 3
33.526 3
33.528 2
33.530 3
33.532 2
33.534 2
33.536 1
33.538 1
33.540 1
33.542 1
33.544 1
33.546 1
33.548 -0
33.550 0
33.552 1
33.554 1
33.556 2
33.558 1
33.561 1
33.563 2
33.565 3
33.567 3
33.569 3
33.571 3
33.573 3
33.575 3
33.577 4
33.579 4
33.581 4
33.583 4
33.585 4
33.587 4
33.589 5
33.591 4
33.593 4
33.596 4
33.598 3
33.600 3
33.602 3
33.604 3
33.606 3
33.608 3
33.610 2
33.612 3
33.614 2
33.616 2
33.618 1
33.620 1
33.622 0
33.624 0
33.626 -0
33.628 -1
33.630 0
33.633 1
33.635 1
33.637 1
33.639 1
33.641 1
33.643 1
33.645 1
33.647 1
33.649 1
33.651 1
33.653 0
33.655 1
33.657 1
33.659 1
33.661 2
33.663 2
33.665 1
33.668 2
33.670 3
33.672 3
33.674 3
33.676 4
33.678 3
33.680 4
33.682 3
33.684 3
33.686 3
33.688 3
33.690 3
33.692 3
33.694 4
33.696 4
33.698 4
33.700 4
33.703 4
33.705 5
33.707 5
33.709 4
33.711 4
33.713 4
33.715 4
33.717 4
33.719 4
33.721 4
33.723 5
33.725 5
33.727 4
33.729 4
33.731 4
33.733 4
33.735 3
33.738 3
33.740 3
33.742 4
33.744 4
33.746 3
33.748 3
33.750 3
33.752 3
33.754 3
33.756 3
33.758 2
33.760 2
33.762 3
33.764 3
33.766 2
33.768 2
33.770 1
33.773 1
33.775 1
33.777 1
33.779 2
33.781 3
33.783 3
33.785 3
33.787 3
33.789 3
33.791 3
33.793 3
33.795 2
33.797 2
33.799 2
33.801 2
33.803 2
33.805 3
33.808 3
33.810 3
33.812 3
33.814 3
33.816 3
33.818 3
33.820 3
33.822 3
33.824 4
33.826 4
33.828 4
33.830 4
33.832 4
33.834 4
33.836 4
33.838 4
33.840 4
33.843 3
33.845 3
33.847 3
33.849 3
33.851 2
33.853 2
33.855 2
33.857 1
33.859 1
33.861 -0
33.863 -0
33.865 0
33.867 1
33.869 1
33.871 1
33.873 1
33.876 1
33.878 1
33.880 1
33.882 1
33.884 1
33.886 1
33.888 1
33.890 1
33.892 1
33.894 2
33.896 2
33.898 2
33.900 2
33.902 2
33.904 2
33.906 2
33.908 3
33.911 3
33.913 3
33.915 3
33.917 3
33.919 3
33.921 3
33.923 4
33.925 3
33.927 3
33.929 4
33.931 4
33.933 3
33.935 3
33.937 2
33.939 2
33.941 2
33.944 2
33.946 2
33.948 2
33.950 2
33.952 2
33.954 3
33.956 2
33.958 3
33.960 3
33.962 2
33.964 3
33.966 3
33.968 3
33.970 3
33.972 3
33.974 4
33.976 3
33.979 3
33.981 3
33.983 3
33.985 2
33.987 2
33.989 2
33.991 2
33.993 1
33.995 1
33.997 1
33.999 1
34.001 1
34.003 2
34.005 1
34.007 1
34.009 1
34.012 2
34.014 2
34.016 2
34.018 2
34.020 2
34.022 2
34.024 2
34.026 2
34.028 2
34.030 1
34.032 2
34.034 2
34.036 2
34.038 2
34.040 3
34.042 2
34.045 3
34.047 2
34.049 2
34.051 3
34.053 3
34.055 3
34.057 3
34.059 3
34.061 3
34.063 3
34.065 3
34.067 3
34.069 3
34.071 2
34.073 2
34.075 2
34.078 1
34.080 1
34.082 2
34.084 1
34.086 2
34.088 2
34.090 2
34.092 2
34.094 3
34.096 2
34.098 3
34.100 3
34.102 3
34.104 3
34.106 4
34.108 4
34.111 4
34.113 4
34.115 4
34.117 4
34.119 4
34.121 4
34.123 4
34.125 4
34.127 4
34.129 5
34.131 5
34.133 6
34.135 5
34.137 5
34.139 5
34.141 5
34.144 5
34.146 5
34.148 4
34.150 5
34.152 5
34.154 4
34.156 4
34.158 4
34.160 4
34.162 4
34.164 4
34.166 4
34.168 4
34.170 4
34.172 4
34.174 4
34.177 4
34.179 4
34.181 5
34.183 5
34.185 5
34.187 5
34.189 5
34.191 5
34.193 5
34.195 5
34.197 5
34.199 5
34.201 5
34.203 4
34.205 5
34.208 4
34.210 4
34.212 4
34.214 4
34.216 4
34.218 5
34.220 5
34.222 5
34.224 5
34.226 5
34.228 5
34.230 4
34.232 4
34.234 4
34.236 4
34.238 4
34.241 4
34.243 4
34.245 5
34.247 4
34.249 4
34.251 4
34.253 4
34.255 4
34.257 4
34.259 4
34.261 4
34.263 5
34.265 4
34.267 4
34.269 5
34.272 4
34.274 5
34.276 5
34.278 4
34.280 4
34.282 3
34.284 2
34.286 2
34.288 2
34.290 2
34.292 2
34.294 1
34.296 1
34.298 2
34.300 2
34.302 2
34.305 2
34.307 2
34.309 2
34.311 3
34.313 3
34.315 3
34.317 3
34.319 3
34.321 2
34.323 3
34.325 2
34.327 1
34.329 1
34.331 2
34.333 1
34.336 1
34.338 2
34.340 2
34.342 2
34.344 1
34.346 1
34.348 1
34.350 2
34.352 2
34.354 3
34.356 3
34.358 2
34.360 3
34.362 3
34.364 2
34.367 2
34.369 2
34.371 1
34.373 1
34.375 1
34.377 0
34.379 0
34.381 0
34.383 0
34.385 0
34.387 1
34.389 1
34.391 2
34.393 2
34.395 2
34.397 2
34.400 2
34.402 2
34.404 2
34.406 2
34.408 2
34.410 2
34.412 2
34.414 2
34.416 3
34.418 3
34.420 3
34.422 4
34.424 5
34.426 5
34.428 5
34.431 6
34.433 6
34.435 7
34.437 7
34.439 7
34.441 7
34.443 8
34.445 8
34.447 8
34.449 7
34.451 7
34.453 7
34.455 6
34.457 5
34.459 5
34.462 5
34.464 4
34.466 4
34.468 4
34.470 4
34.472 4
34.474 3
34.476 3
34.478 3
34.480 3
34.482 3
34.484 3
34.486 2
34.488 2
34.490 2
34.493 1
34.495 1
34.497 1
34.499 2
34.501 1
34.503 2
34.505 2
34.507 2
34.509 2
34.511 2
34.513 2
34.515 2
34.517 3
34.519 2
34.522 3
34.524 2
34.526 3
34.528 3
34.530 2
34.532 2
34.534 2
34.536 3
34.538 3
34.540 3
34.542 2
34.544 2
34.546 2
34.548 2
34.550 2
34.553 2
34.555 2
34.557 2
34.559 2
34.561 3
34.563 3
34.565 2
34.567 2
34.569 1
34.571 2
34.573 2
34.575 2
34.577 2
34.579 2
34.581 2
34.584 2
34.586 2
34.588 2
34.590 2
34.592 3
34.594 2
34.596 2
34.598 3
34.600 3
34.602 3
34.604 3
34.606 3
34.608 4
34.610 4
34.612 4
34.615 4
34.617 4
34.619 3
34.621 4
34.623 4
34.625 3
34.627 5
34.629 5
34.631 5
34.633 5
34.635 5
34.637 4
34.639 5
34.641 5
34.644 4
34.646 5
34.648 5
34.650 4
34.652 4
34.654 3
34.656 4
34.658 3
34.660 3
34.662 3
34.664 3
34.666 4
34.668 3
34.670 3
34.672 3
34.675 3
34.677 2
34.679 2
34.681 1
34.683 2
34.685 2
34.687 2
34.689 2
34.691 3
34.693 3
34.695 3
34.697 3
34.699 3
34.701 4
34.704 4
34.706 4
34.708 4
34.710 5
34.712 4
34.714 5
34.716 5
34.718 5
34.720 6
34.722 6
34.724 6
34.726 6
34.728 6
34.730 6
34.732 6
34.735 6
34.737 5
34.739 5
34.741 5
34.743 4
34.745 4
34.747 4
34.749 4
34.751 4
34.753 4
34.755 4
34.757 3
34.759 2
34.761 2
34.764 1
34.766 2
34.768 1
34.770 1
34.772 1
34.774 1
34.776 2
34.778 2
34.780 2
34.782 2
34.784 2
34.786 3
34.788 3
34.790 3
34.793 3
34.795 4
34.797 5
34.799 5
34.801 5
34.803 5
34.805 5
34.807 5
34.809 6
34.811 6
34.813 6
34.815 6
34.817 6
34.819 6
34.822 6
34.824 6
34.826 6
34.828 6
34.830 6
34.832 6
34.834 6
34.836 6
34.838 6
34.840 6
34.842 6
34.844 5
34.846 5
34.848 4
34.851 4
34.853 3
34.855 3
34.857 3
34.859 3
34.861 2
34.863 2
34.865 2
34.867 2
34.869 1
34.871 2
34.873 2
34.875 2
34.877 2
34.880 2
34.882 2
34.884 1
34.886 2
34.888 2
34.890 2
34.892 2
34.894 2
34.896 2
34.898 2
34.900 3
34.902 3
34.904 3
34.906 3
34.909 3
34.911 3
34.913 4
34.915 4
34.917 5
34.919 5
34.921 5
34.923 4
34.925 5
34.927 5
34.929 5
34.931 5
34.933 5
34.935 5
34.938 4
34.940 4
34.942 4
34.944 4
34.946 4
34.948 3
34.950 3
34.952 3
34.954 3
34.956 3
34.958 3
34.960 3
34.962 3
34.964 4
34.967 3
34.969 4
34.971 3
34.973 3
34.975 3
34.977 3
34.979 3
34.981 3
34.983 3
34.985 2
34.987 1
34.989 2
34.991 1
34.993 1
34.996 2
34.998 2
35.000 2
35.002 2
35.004 2
35.006 2
35.008 3
35.010 2
35.012 3
35.014 2
35.016 2
35.018 2
35.020 2
35.022 1
35.025 2
35.027 2
35.029 1
35.031 2
35.033 1
35.035 1
35.037 1
35.039 1
35.041 0
35.043 0
35.045 1
35.047 0
35.049 0
35.051 1
35.054 0
35.056 0
35.058 0
35.060 0
35.062 0
35.064 1
35.066 1
35.068 2
35.070 2
35.072 2
35.074 3
35.076 3
35.078 3
35.081 3
35.083 3
35.085 4
35.087 4
35.089 4
35.091 4
35.093 4
35.095 4
35.097 4
35.099 4
35.101 4
35.103 4
35.105 4
35.107 4
35.110 4
35.112 4
35.114 4
35.116 4
35.118 3
35.120 3
35.122 2
35.124 2
35.126 2
35.128 1
35.130 1
35.132 1
35.134 -0
35.137 -0
35.139 0
35.141 -0
35.143 -1
35.145 -0
35.147 -0
35.149 -0
35.151 -0
35.153 -0
35.155 0
35.157 0
35.159 -0
35.161 0
35.163 0
35.166 0
35.168 1
35.170 0
35.172 -0
35.174 -0
35.176 -0
35.178 0
35.180 0
35.182 1
35.184 1
35.186 2
35.188 2
35.190 2
35.193 2
35.195 2
35.197 2
35.199 2
35.201 2
35.203 1
35.205 1
35.207 1
35.209 1
35.211 2
35.213 2
35.215 2
35.217 2
35.219 2
35.222 2
35.224 2
35.226 2
35.228 2
35.230 2
35.232 2
35.234 2
35.236 2
35.238 2
35.240 2
35.242 2
35.244 2
35.246 2
35.249 2
35.251 2
35.253 2
35.255 2
35.257 2
35.259 1
35.261 2
35.263 1
35.265 1
35.267 2
35.269 2
35.271 2
35.273 2
35.276 2
35.278 2
35.280 2
35.282 2
35.284 1
35.286 1
35.288 2
35.290 1
35.292 1
35.294 2
35.296 1
35.298 2
35.300 3
35.303 3
35.305 4
35.307 3
35.309 3
35.311 4
35.313 4
35.315 3
35.317 3
35.319 4
35.321 4
35.323 4
35.325 4
35.327 4
35.330 4
35.332 4
35.334 4
35.336 4
35.338 4
35.340 3
35.342 4
35.344 3
35.346 3
35.348 3
35.350 3
35.352 3
35.354 3
35.356 2
35.359 2
35.361 2
35.363 2
35.365 1
35.367 1
35.369 1
35.371 0
35.373 0
35.375 1
35.377 -0
35.379 0
35.381 1
35.383 1
35.386 1
35.388 1
35.390 2
35.392 1
35.394 1
35.396 1
35.398 1
35.400 1
35.402 0
35.404 1
35.406 2
35.408 1
35.410 1
35.413 1
35.415 1
35.417 2
35.419 2
35.421 1
35.423 1
35.425 2
35.427 1
35.429 2
35.431 2
35.433 1
35.435 1
35.437 1
35.440 1
35.442 1
35.444 1
35.446 1
35.448 2
35.450 2
35.452 1
35.454 2
35.456 2
35.458 2
35.460 2
35.462 2
35.465 2
35.467 2
35.469 3
35.471 2
35.473 2
35.475 3
35.477 3
35.479 4
35.481 4
35.483 4
35.485 4
35.487 4
35.489 4
35.492 4
35.494 4
35.496 4
35.498 4
35.500 4
35.502 4
35.504 4
35.506 4
35.508 4
35.510 4
35.512 4
35.514 4
35.516 4
35.519 3
35.521 3
35.523 3
35.525 2
35.527 1
35.529 1
35.531 1
35.533 2
35.535 2
35.537 2
35.539 2
35.541 2
35.543 2
35.546 2
35.548 2
35.550 2
35.552 2
35.554 2
35.556 2
35.558 2
35.560 2
35.562 2
35.564 2
35.566 2
35.568 2
35.570 2
35.573 2
35.575 3
35.577 3
35.579 2
35.581 2
35.583 2
35.585 2
35.587 2
35.589 2
35.591 3
35.593 3
35.595 3
35.598 3
35.600 4
35.602 4
35.604 4
35.606 4
35.608 4
35.610 3
35.612 3
35.614 3
35.616 3
35.618 3
35.620 3
35.622 3
35.625 3
35.627 3
35.629 3
35.631 4
35.633 4
35.635 4
35.637 4
35.639 4
35.641 5
35.643 4
35.645 4
35.647 4
35.650 4
35.652 3
35.654 3
35.656 3
35.658 3
35.660 3
35.662 3
35.664 3
35.666 4
35.668 4
35.670 4
35.672 4
35.674 4
35.677 4
35.679 5
35.681 4
35.683 5
35.685 5
35.687 5
35.689 5
35.691 5
35.693 5
35.695 5
35.697 4
35.699 4
35.702 4
35.704 3
35.706 4
35.708 4
35.710 4
35.712 4
35.714 3
35.716 3
35.718 3
35.720 3
35.722 3
35.724 3
35.726 3
35.729 3
35.731 3
35.733 2
35.735 2
35.737 2
35.739 2
35.741 2
35.743 2
35.745 2
35.747 2
35.749 2
35.751 1
35.754 1
35.756 2
35.758 2
35.760 2
35.762 2
35.764 1
35.766 1
35.768 1
35.770 1
35.772 1
35.774 2
35.776 1
35.778 2
35.781 1
35.783 1
35.785 1
35.787 1
35.789 1
35.791 1
35.793 1
35.795 2
35.797 2
35.799 3
35.801 2
35.803 3
35.806 3
35.808 3
35.810 3
35.812 4
35.814 4
35.816 4
35.818 4
35.820 4
35.822 5
35.824 5
35.826 4
35.828 5
35.831 5
35.833 5
35.835 5
35.837 4
35.839 4
35.841 4
35.843 4
35.845 3
35.847 3
35.849 2
35.851 3
35.853 3
35.855 3
35.858 3
35.860 2
35.862 2
35.864 2
35.866 2
35.868 2
35.870 2
35.872 2
35.874 2
35.876 2
35.878 2
35.880 2
35.883 2
35.885 2
35.887 2
35.889 2
35.891 2
35.893 2
35.895 3
35.897 3
35.899 3
35.901 3
35.903 3
35.905 3
35.908 3
35.910 3
35.912 3
35.914 3
35.916 4
35.918 4
35.920 3
35.922 3
35.924 3
35.926 2
35.928 1
35.930 1
35.933 1
35.935 2
35.937 2
35.939 1
35.941 1
35.943 2
35.945 1
35.947 2
35.949 2
35.951 2
35.953 1
35.955 1
35.958 1
35.960 1
35.962 2
35.964 1
35.966 2
35.968 1
35.970 1
35.972 1
35.974 1
35.976 -0
35.978 0
35.980 1
35.983 -0
35.985 0
35.987 1
35.989 0
35.991 1
35.993 1
35.995 1
35.997 1
35.999 1
36.001 1
36.003 1
36.005 1
36.008 1
36.010 1
36.012 1
36.014 1
36.016 1
36.018 2
36.020 1
36.022 2
36.024 2
36.026 3
36.028 3
36.030 3
36.033 2
36.035 3
36.037 3
36.039 3
36.041 2
36.043 2
36.045 2
36.047 2
36.049 2
36.051 2
36.053 2
36.055 2
36.058 2
36.060 2
36.062 2
36.064 2
36.066 2
36.068 2
36.070 2
36.072 2
36.074 3
36.076 2
36.078 3
36.080 3
36.083 3
36.085 3
36.087 3
36.089 3
36.091 3
36.093 3
36.095 2
36.097 2
36.099 3
36.101 3
36.103 3
36.105 4
36.108 3
36.110 4
36.112 4
36.114 4
36.116 4
36.118 4
36.120 4
36.122 3
36.124 3
36.126 2
36.128 2
36.131 2
36.133 1
36.135 1
36.137 1
36.139 0
36.141 1
36.143 0
36.145 -0
36.147 0
36.149 -0
36.151 -1
36.153 -1
36.156 -1
36.158 -1
36.160 -0
36.162 -0
36.164 -0
36.166 0
36.168 1
36.170 1
36.172 2
36.174 2
36.176 2
36.178 1
36.181 2
36.183 2
36.185 2
36.187 2
36.189 2
36.191 2
36.193 2
36.195 2
36.197 2
36.199 3
36.201 3
36.203 3
36.206 3
36.208 3
36.210 3
36.212 3
36.214 3
36.216 3
36.218 3
36.220 2
36.222 2
36.224 3
36.226 2
36.229 2
36.231 1
36.233 1
36.235 1
36.237 1
36.239 1
36.241 1
36.243 1
36.245 0
36.247 0
36.249 1
36.251 1
36.254 2
36.256 2
36.258 2
36.260 3
36.262 3
36.264 3
36.266 3
36.268 4
36.270 3
36.272 3
36.274 3
36.276 4
36.279 3
36.281 3
36.283 3
36.285 3
36.287 3
36.289 3
36.291 3
36.293 4
36.295 3
36.297 4
36.299 4
36.302 4
36.304 4
36.306 4
36.308 4
36.310 4
36.312 4
36.314 3
36.316 3
36.318 3
36.320 2
36.322 2
36.324 2
36.327 2
36.329 1
36.331 1
36.333 1
36.335 1
36.337 2
36.339 1
36.341 1
36.343 1
36.345 1
36.347 1
36.350 1
36.352 1
36.354 1
36.356 1
36.358 1
36.360 1
36.362 2
36.364 1
36.366 1
36.368 1
36.370 2
36.372 2
36.375 2
36.377 2
36.379 2
36.381 2
36.383 2
36.385 1
36.387 2
36.389 2
36.391 2
36.393 3
36.395 2
36.398 3
36.400 3
36.402 3
36.404 3
36.406 3
36.408 3
36.410 3
36.412 3
36.414 3
36.416 3
36.418 3
36.421 3
36.423 3
36.425 3
36.427 3
36.429 3
36.431 2
36.433 2
36.435 2
36.437 3
36.439 2
36.441 3
36.443 3
36.446 3
36.448 3
36.450 3
36.452 2
36.454 3
36.456 3
36.458 3
36.460 2
36.462 2
36.464 2
36.466 2
36.469 2
36.471 2
36.473 2
36.475 1
36.477 1
36.479 2
36.481 2
36.483 2
36.485 2
36.487 2
36.489 2
36.492 2
36.494 2
36.496 2
36.498 2
36.500 1
36.502 1
36.504 2
36.506 2
36.508 2
36.510 1
36.512 2
36.514 1
36.517 1
36.519 1
36.521 -0
36.523 -0
36.525 -1
36.527 -0
36.529 0
36.531 0
36.533 0
36.535 0
36.537 -0
36.540 -1
36.542 -0
36.544 -0
36.546 -1
36.548 0
36.550 1
36.552 0
36.554 0
36.556 1
36.558 1
36.560 1
36.563 2
36.565 2
36.567 2
36.569 2
36.571 2
36.573 1
36.575 2
36.577 1
36.579 1
36.581 1
36.583 1
36.586 1
36.588 2
36.590 2
36.592 2
36.594 2
36.596 2
36.598 3
36.600 3
36.602 3
36.604 3
36.606 3
36.609 3
36.611 2
36.613 2
36.615 2
36.617 2
36.619 2
36.621 2
36.623 3
36.625 3
36.627 3
36.629 3
36.632 2
36.634 2
36.636 3
36.638 3
36.640 3
36.642 3
36.644 3
36.646 3
36.648 3
36.650 3
36.652 3
36.655 2
36.657 3
36.659 3
36.661 2
36.663 2
36.665 1
36.667 1
36.669 1
36.671 1
36.673 1
36.675 1
36.678 1
36.680 1
36.682 0
36.684 1
36.686 1
36.688 1
36.690 1
36.692 1
36.694 2
36.696 1
36.698 1
36.701 1
36.703 1
36.705 1
36.707 1
36.709 1
36.711 2
36.713 3
36.715 3
36.717 3
36.719 3
36.721 3
36.724 3
36.726 3
36.728 3
36.730 3
36.732 2
36.734 2
36.736 3
36.738 3
36.740 2
36.742 3
36.744 3
36.747 3
36.749 4
36.751 4
36.753 3
36.755 3
36.757 3
36.759 3
36.761 3
36.763 3
36.765 3
36.767 3
36.770 3
36.772 3
36.774 3
36.776 3
36.778 3
36.780 3
36.782 3
36.784 3
36.786 3
36.788 3
36.790 2
36.793 3
36.795 2
36.797 2
36.799 2
36.801 2
36.803 3
36.805 3
36.807 3
36.809 2
36.811 2
36.813 2
36.816 1
36.818 2
36.820 2
36.822 2
36.824 1
36.826 1
36.828 1
36.830 1
36.832 1
36.834 0
36.836 1
36.839 1
36.841 1
36.843 1
36.845 1
36.847 1
36.849 2
36.851 1
36.853 1
36.855 1
36.857 2
36.859 1
36.862 2
36.864 2
36.866 1
36.868 2
36.870 2
36.872 1
36.874 1
36.876 1
36.878 1
36.880 1
36.883 0
36.885 0
36.887 1
36.889 1
36.891 1
36.893 1
36.895 1
36.897 1
36.899 2
36.901 2
36.903 1
36.906 1
36.908 1
36.910 1
36.912 1
36.914 2
36.916 2
36.918 2
36.920 2
36.922 1
36.924 1
36.926 1
36.929 1
36.931 1
36.933 2
36.935 2
36.937 2
36.939 3
36.941 3
36.943 4
36.945 3
36.947 3
36.949 4
36.952 4
36.954 4
36.956 5
36.958 4
36.960 3
36.962 3
36.964 4
36.966 4
36.968 4
36.970 4
36.973 4
36.975 4
36.977 4
36.979 4
36.981 4
36.983 5
36.985 4
36.987 4
36.989 4
36.991 4
36.993 4
36.996 4
36.998 4
37.000 4
37.002 4
37.004 4
37.006 4
37.008 4
37.010 4
37.012 4
37.014 4
37.017 3
37.019 3
37.021 4
37.023 3
37.025 3
37.027 3
37.029 4
37.031 4
37.033 4
37.035 4
37.037 4
37.040 4
37.042 4
37.044 4
37.046 4
37.048 3
37.050 3
37.052 3
37.054 2
37.056 3
37.058 2
37.060 2
37.063 2
37.065 2
37.067 2
37.069 2
37.071 2
37.073 1
37.075 1
37.077 1
37.079 1
37.081 1
37.084 1
37.086 -0
37.088 0
37.090 1
37.092 0
37.094 0
37.096 0
37.098 -0
37.100 -0
37.102 -1
37.104 -1
37.107 -1
37.109 -1
37.111 -1
37.113 -0
37.115 -0
37.117 -0
37.119 0
37.121 0
37.123 0
37.125 1
37.128 1
37.130 1
37.132 1
37.134 2
37.136 1
37.138 2
37.140 2
37.142 2
37.144 2
37.146 2
37.148 2
37.151 2
37.153 3
37.155 2
37.157 3
37.159 3
37.161 4
37.163 4
37.165 4
37.167 4
37.169 3
37.172 4
37.174 4
37.176 5
37.178 5
37.180 5
37.182 5
37.184 6
37.186 6
37.188 6
37.190 5
37.193 5
37.195 5
37.197 4
37.199 4
37.201 4
37.203 4
37.205 3
37.207 3
37.209 3
37.211 3
37.213 3
37.216 3
37.218 2
37.220 2
37.222 2
37.224 1
37.226 2
37.228 1
37.230 1
37.232 1
37.234 1
37.237 1
37.239 1
37.241 1
37.243 1
37.245 1
37.247 1
37.249 1
37.251 1
37.253 2
37.255 2
37.258 2
37.260 2
37.262 2
37.264 2
37.266 3
37.268 4
37.270 4
37.272 4
37.274 4
37.276 4
37.278 4
37.281 4
37.283 4
37.285 4
37.287 3
37.289 3
37.291 3
37.293 3
37.295 3
37.297 3
37.299 2
37.302 2
37.304 2
37.306 2
37.308 2
37.310 2
37.312 1
37.314 1
37.316 1
37.318 2
37.320 2
37.323 1
37.325 1
37.327 1
37.329 2
37.331 1
37.333 2
37.335 2
37.337 1
37.339 1
37.341 1
37.344 1
37.346 2
37.348 1
37.350 1
37.352 1
37.354 2
37.356 1
37.358 2
37.360 1
37.362 2
37.364 1
37.367 1
37.369 0
37.371 1
37.373 1
37.375 0
37.377 0
37.379 0
37.381 -0
37.383 -0
37.385 0
37.388 0
37.390 0
37.392 0
37.394 0
37.396 1
37.398 1
37.400 1
37.402 1
37.404 1
37.406 1
37.409 1
37.411 2
37.413 2
37.415 3
37.417 2
37.419 3
37.421 4
37.423 4
37.425 4
37.427 4
37.430 5
37.432 5
37.434 5
37.436 5
37.438 5
37.440 5
37.442 5
37.444 5
37.446 5
37.448 5
37.451 5
37.453 4
37.455 4
37.457 3
37.459 3
37.461 3
37.463 3
37.465 3
37.467 3
37.469 2
37.472 3
37.474 3
37.476 2
37.478 3
37.480 2
37.482 2
37.484 2
37.486 2
37.488 1
37.490 1
37.493 1
37.495 1
37.497 2
37.499 1
37.501 1
37.503 2
37.505 2
37.507 2
37.509 2
37.511 3
37.514 2
37.516 3
37.518 2
37.520 2
37.522 2
37.524 3
37.526 2
37.528 3
37.530 2
37.532 2
37.535 2
37.537 3
37.539 3
37.541 3
37.543 3
37.545 2
37.547 3
37.549 3
37.551 2
37.553 3
37.556 3
37.558 2
37.560 3
37.562 3
37.564 3
37.566 4
37.568 3
37.570 3
37.572 2
37.574 3
37.577 2
37.579 2
37.581 2
37.583 2
37.585 1
37.587 2
37.589 2
37.591 1
37.593 1
37.595 1
37.598 2
37.600 2
37.602 2
37.604 2
37.606 2
37.608 1
37.610 1
37.612 1
37.614 1
37.616 1
37.619 1
37.621 1
37.623 1
37.625 1
37.627 1
37.629 1
37.631 2
37.633 2
37.635 2
37.637 2
37.640 1
37.642 1
37.644 1
37.646 1
37.648 1
37.650 1
37.652 1
37.654 2
37.656 2
37.658 1
37.661 1
37.663 0
37.665 -0
37.667 0
37.669 0
37.671 0
37.673 0
37.675 -0
37.677 -1
37.679 -0
37.682 -1
37.684 -0
37.686 -0
37.688 0
37.690 0
37.692 1
37.694 0
37.696 0
37.698 0
37.700 0
37.703 0
37.705 1
37.707 0
37.709 -0
37.711 -0
37.713 -0
37.715 -0
37.717 0
37.719 0
37.721 -0
37.724 0
37.726 1
37.728 0
37.730 0
37.732 1
37.734 0
37.736 0
37.738 1
37.740 1
37.743 1
37.745 1
37.747 1
37.749 1
37.751 1
37.753 1
37.755 1
37.757 1
37.759 0
37.761 1
37.764 1
37.766 0
37.768 1
37.770 1
37.772 1
37.774 1
37.776 1
37.778 1
37.780 1
37.782 1
37.785 1
37.787 1
37.789 1
37.791 0
37.793 1
37.795 1
37.797 0
37.799 1
37.801 1
37.803 1
37.806 2
37.808 3
37.810 2
37.812 2
37.814 2
37.816 2
37.818 3
37.820 3
37.822 2
37.825 2
37.827 2
37.829 2
37.831 2
37.833 3
37.835 2
37.837 2
37.839 2
37.841 1
37.843 1
37.846 1
37.848 1
37.850 0
37.852 1
37.854 -0
37.856 -1
37.858 -0
37.860 -0
37.862 -0
37.864 0
37.867 -0
37.869 -1
37.871 -1
37.873 -1
37.875 -1
37.877 -1
37.879 -1
37.881 -1
37.883 -2
37.886 -2
37.888 -2
37.890 -1
37.892 -1
37.894 -0
37.896 1
37.898 1
37.900 1
37.902 2
37.904 1
37.907 2
37.909 2
37.911 2
37.913 2
37.915 3
37.917 2
37.919 2
37.921 2
37.923 2
37.925 2
37.928 2
37.930 2
37.932 2
37.934 2
37.936 1
37.938 1
37.940 1
37.942 1
37.944 2
37.947 1
37.949 1
37.951 1
37.953 0
37.955 0
37.957 0
37.959 0
37.961 -0
37.963 -0
37.965 0
37.968 -0
37.970 -0
37.972 -1
37.974 -1
37.976 -1
37.978 -1
37.980 -1
37.982 -1
37.984 -0
37.987 -0
37.989 0
37.991 1
37.993 0
37.995 1
37.997 0
37.999 0
38.001 0
38.003 0
38.005 0
38.008 0
38.010 1
38.012 1
38.014 1
38.016 2
38.018 2
38.020 3
38.022 4
38.024 3
38.027 4
38.029 4
38.031 4
38.033 4
38.035 4
38.037 4
38.039 5
38.041 4
38.043 4
38.045 4
38.048 4
38.050 3
38.052 4
38.054 4
38.056 3
38.058 2
38.060 3
38.062 3
38.064 2
38.067 2
38.069 2
38.071 2
38.073 2
38.075 2
38.077 2
38.079 2
38.081 2
38.083 1
38.085 2
38.088 2
38.090 2
38.092 2
38.094 1
38.096 2
38.098 2
38.100 2
38.102 2
38.104 2
38.107 2
38.109 2
38.111 3
38.113 2
38.115 3
38.117 3
38.119 3
38.121 3
38.123 4
38.125 4
38.128 4
38.130 4
38.132 3
38.134 4
38.136 3
38.138 3
38.140 3
38.142 3
38.144 3
38.147 2
38.149 2
38.151 1
38.153 2
38.155 2
38.157 3
38.159 3
38.161 3
38.163 3
38.166 3
38.168 3
38.170 3
38.172 3
38.174 3
38.176 2
38.178 3
38.180 2
38.182 2
38.184 2
38.187 2
38.189 2
38.191 2
38.193 2
38.195 2
38.197 2
38.199 2
38.201 2
38.203 2
38.206 2
38.208 2
38.210 3
38.212 3
38.214 2
38.216 3
38.218 3
38.220 3
38.222 2
38.225 2
38.227 2
38.229 2
38.231 3
38.233 2
38.235 2
38.237 2
38.239 1
38.241 2
38.243 2
38.246 2
38.248 2
38.250 2
38.252 1
38.254 1
38.256 1
38.258 0
38.260 1
38.262 1
38.265 0
38.267 1
38.269 1
38.271 0
38.273 0
38.275 1
38.277 0
38.279 1
38.281 1
38.284 1
38.286 2
38.288 2
38.290 2
38.292 2
38.294 2
38.296 2
38.298 2
38.300 2
38.303 1
38.305 2
38.307 2
38.309 1
38.311 2
38.313 3
38.315 2
38.317 3
38.319 3
38.321 3
38.324 3
38.326 3
38.328 2
38.330 2
38.332 2
38.334 2
38.336 2
38.338 2
38.340 2
38.343 2
38.345 2
38.347 1
38.349 1
38.351 2
38.353 1
38.355 1
38.357 2
38.359 2
38.362 2
38.364 2
38.366 1
38.368 1
38.370 2
38.372 1
38.374 2
38.376 2
38.378 2
38.381 2
38.383 1
38.385 1
38.387 1
38.389 1
38.391 0
38.393 0
38.395 -0
38.397 -1
38.400 -1
38.402 -1
38.404 -1
38.406 -1
38.408 -1
38.410 -1
38.412 -2
38.414 -2
38.416 -2
38.418 -3
38.421 -3
38.423 -2
38.425 -2
38.427 -1
38.429 -1
38.431 -1
38.433 -1
38.435 -1
38.437 -1
38.440 -1
38.442 -1
38.444 -1
38.446 -1
38.448 -1
38.450 -1
38.452 -1
38.454 -0
38.456 -0
38.459 -0
38.461 0
38.463 0
38.465 1
38.467 1
38.469 1
38.471 2
38.473 1
38.475 0
38.478 -0
38.480 -0
38.482 0
38.484 0
38.486 -0
38.488 0
38.490 0
38.492 -0
38.494 -0
38.497 -0
38.499 -0
38.501 -0
38.503 -0
38.505 0
38.507 1
38.509 1
38.511 1
38.513 1
38.516 2
38.518 2
38.520 2
38.522 2
38.524 2
38.526 3
38.528 3
38.530 2
38.532 2
38.535 3
38.537 2
38.539 3
38.541 3
38.543 2
38.545 2
38.547 3
38.549 2
38.551 3
38.554 2
38.556 2
38.558 1
38.560 1
38.562 1
38.564 1
38.566 1
38.568 0
38.570 -0
38.573 -0
38.575 -0
38.577 -0
38.579 -1
38.581 -1
38.583 0
38.585 0
38.587 0
38.589 0
38.592 1
38.594 1
38.596 1
38.598 1
38.600 2
38.602 2
38.604 2
38.606 2
38.608 2
38.611 2
38.613 2
38.615 2
38.617 3
38.619 3
38.621 3
38.623 4
38.625 3
38.627 4
38.630 4
38.632 4
38.634 4
38.636 4
38.638 3
38.640 4
38.642 4
38.644 4
38.646 4
38.649 4
38.651 3
38.653 2
38.655 2
38.657 2
38.659 2
38.661 2
38.663 1
38.665 1
38.668 1
38.670 0
38.672 -0
38.674 0
38.676 0
38.678 1
38.680 1
38.682 0
38.684 -0
38.687 -0
38.689 -1
38.691 -1
38.693 -1
38.695 -1
38.697 -1
38.699 -1
38.701 -2
38.703 -2
38.706 -2
38.708 -2
38.710 -2
38.712 -1
38.714 -1
38.716 0
38.718 -0
38.720 -1
38.722 -0
38.725 0
38.727 0
38.729 -0
38.731 -0
38.733 -0
38.735 0
38.737 1
38.739 1
38.741 1
38.744 1
38.746 1
38.748 1
38.750 1
38.752 1
38.754 1
38.756 1
38.758 1
38.761 1
38.763 2
38.765 2
38.767 2
38.769 2
38.771 2
38.773 2
38.775 2
38.777 2
38.780 2
38.782 2
38.784 2
38.786 2
38.788 2
38.790 2
38.792 2
38.794 1
38.796 2
38.799 2
38.801 2
38.803 2
38.805 2
38.807 3
38.809 2
38.811 2
38.813 3
38.815 2
38.818 2
38.820 2
38.822 2
38.824 2
38.826 1
38.828 1
38.830 2
38.832 2
38.834 2
38.837 2
38.839 2
38.841 2
38.843 2
38.845 2
38.847 2
38.849 1
38.851 2
38.854 2
38.856 2
38.858 3
38.860 3
38.862 3
38.864 3
38.866 2
38.868 2
38.870 3
38.873 3
38.875 3
38.877 3
38.879 3
38.881 3
38.883 3
38.885 2
38.887 2
38.889 3
38.892 3
38.894 4
38.896 3
38.898 2
38.900 2
38.902 2
38.904 2
38.906 2
38.908 2
38.911 2
38.913 2
38.915 2
38.917 2
38.919 1
38.921 1
38.923 1
38.925 1
38.928 2
38.930 1
38.932 1
38.934 1
38.936 1
38.938 1
38.940 1
38.942 0
38.944 1
38.947 0
38.949 -0
38.951 0
38.953 0
38.955 0
38.957 0
38.959 0
38.961 -0
38.963 -0
38.966 1
38.968 1
38.970 1
38.972 1
38.974 1
38.976 1
38.978 2
38.980 1
38.983 2
38.985 2
38.987 2
38.989 2
38.991 2
38.993 1
38.995 1
38.997 2
38.999 1
39.002 1
39.004 1
39.006 1
39.008 1
39.010 0
39.012 0
39.014 -0
39.016 0
39.018 0
39.021 0
39.023 -0
39.025 -1
39.027 -1
39.029 -1
39.031 -1
39.033 -1
39.035 -1
39.038 -2
39.040 -2
39.042 -2
39.044 -2
39.046 -2
39.048 -2
39.050 -2
39.052 -1
39.054 -0
39.057 -1
39.059 -0
39.061 1
39.063 1
39.065 2
39.067 3
39.069 3
39.071 4
39.073 4
39.076 4
39.078 4
39.080 4
39.082 4
39.084 5
39.086 5
39.088 5
39.090 5
39.093 5
39.095 4
39.097 4
39.099 4
39.101 4
39.103 4
39.105 4
39.107 4
39.109 4
39.112 4
39.114 4
39.116 3
39.118 3
39.120 2
39.122 2
39.124 3
39.126 2
39.129 2
39.131 2
39.133 1
39.135 1
39.137 1
39.139 1
39.141 1
39.143 1
39.145 1
39.148 1
39.150 2
39.152 1
39.154 1
39.156 2
39.158 2
39.160 2
39.162 2
39.165 2
39.167 2
39.169 1
39.171 1
39.173 2
39.175 2
39.177 1
39.179 1
39.181 2
39.184 1
39.186 1
39.188 1
39.190 1
39.192 1
39.194 1
39.196 1
39.198 1
39.201 1
39.203 1
39.205 1
39.207 1
39.209 1
39.211 1
39.213 1
39.215 1
39.217 1
39.220 1
39.222 1
39.224 1
39.226 1
39.228 0
39.230 1
39.232 1
39.234 0
39.237 0
39.239 1
39.241 0
39.243 0
39.245 1
39.247 0
39.249 0
39.251 1
39.253 1
39.256 1
39.258 1
39.260 0
39.262 0
39.264 1
39.266 1
39.268 1
39.270 1
39.273 1
39.275 1
39.277 2
39.279 2
39.281 2
39.283 2
39.285 2
39.287 2
39.289 3
39.292 3
39.294 3
39.296 3
39.298 3
39.300 3
39.302 3
39.304 3
39.306 3
39.309 3
39.311 3
39.313 3
39.315 3
39.317 2
39.319 2
39.321 2
39.323 2
39.326 2
39.328 2
39.330 2
39.332 2
39.334 2
39.336 1
39.338 2
39.340 2
39.342 1
39.345 1
39.347 2
39.349 2
39.351 2
39.353 3
39.355 3
39.357 3
39.359 3
39.362 3
39.364 3
39.366 3
39.368 3
39.370 3
39.372 3
39.374 3
39.376 3
39.378 3
39.381 3
39.383 3
39.385 3
39.387 3
39.389 3
39.391 4
39.393 3
39.395 3
39.398 3
39.400 2
39.402 3
39.404 3
39.406 2
39.408 2
39.410 2
39.412 1
39.415 2
39.417 2
39.419 2
39.421 2
39.423 2
39.425 2
39.427 2
39.429 2
39.431 1
39.434 2
39.436 2
39.438 2
39.440 2
39.442 3
39.444 3
39.446 3
39.448 4
39.451 3
39.453 3
39.455 3
39.457 4
39.459 4
39.461 5
39.463 5
39.465 6
39.468 5
39.470 5
39.472 5
39.474 5
39.476 5
39.478 5
39.480 5
39.482 5
39.485 5
39.487 4
39.489 4
39.491 3
39.493 3
39.495 3
39.497 3
39.499 3
39.501 3
39.504 3
39.506 3
39.508 3
39.510 3
39.512 4
39.514 3
39.516 3
39.518 2
39.521 2
39.523 2
39.525 2
39.527 2
39.529 2
39.531 2
39.533 2
39.535 2
39.538 2
39.540 2
39.542 3
39.544 3
39.546 3
39.548 3
39.550 3
39.552 3
39.555 4
39.557 4
39.559 4
39.561 3
39.563 4
39.565 4
39.567 4
39.569 3
39.571 3
39.574 3
39.576 2
39.578 1
39.580 1
39.582 2
39.584 1
39.586 1
39.588 1
39.591 1
39.593 1
39.595 1
39.597 0
39.599 1
39.601 0
39.603 -1
39.605 -0
39.608 -1
39.610 -1
39.612 -1
39.614 -1
39.616 -0
39.618 -0
39.620 0
39.622 0
39.625 0
39.627 1
39.629 1
39.631 1
39.633 2
39.635 1
39.637 1
39.639 2
39.642 1
39.644 2
39.646 2
39.648 2
39.650 3
39.652 3
39.654 3
39.656 4
39.658 4
39.661 4
39.663 4
39.665 4
39.667 4
39.669 5
39.671 5
39.673 5
39.675 5
39.678 5
39.680 5
39.682 5
39.684 5
39.686 5
39.688 5
39.690 5
39.692 4
39.695 4
39.697 5
39.699 4
39.701 5
39.703 5
39.705 4
39.707 5
39.709 5
39.712 5
39.714 5
39.716 5
39.718 5
39.720 5
39.722 5
39.724 5
39.726 5
39.729 4
39.731 4
39.733 4
39.735 3
39.737 3
39.739 3
39.741 3
39.743 2
39.746 2
39.748 2
39.750 2
39.752 2
39.754 2
39.756 2
39.758 2
39.760 2
39.763 2
39.765 2
39.767 2
39.769 1
39.771 1
39.773 1
39.775 1
39.777 1
39.780 2
39.782 2
39.784 2
39.786 3
39.788 3
39.790 3
39.792 4
39.794 3
39.797 4
39.799 4
39.801 4
39.803 4
39.805 5
39.807 5
39.809 5
39.811 5
39.814 5
39.816 6
39.818 5
39.820 5
39.822 5
39.824 4
39.826 4
39.828 4
39.830 3
39.833 3
39.835 3
39.837 3
39.839 2
39.841 2
39.843 2
39.845 2
39.847 2
39.850 2
39.852 1
39.854 1
39.856 0
39.858 -0
39.860 -1
39.862 -0
39.864 -1
39.867 -1
39.869 -1
39.871 -1
39.873 -1
39.875 -1
39.877 -1
39.879 -0
39.881 -0
39.884 -0
39.886 -0
39.888 -0
39.890 -0
39.892 0
39.894 1
39.896 0
39.898 0
39.901 1
39.903 1
39.905 1
39.907 1
39.909 1
39.911 0
39.913 -0
39.915 -1
39.918 -1
39.920 -0
39.922 -1
39.924 -1
39.926 -0
39.928 -1
39.930 -0
39.932 -1
39.935 -1
39.937 -1
39.939 -1
39.941 -1
39.943 -1
39.945 -1
39.947 -1
39.950 -1
39.952 -1
39.954 -2
39.956 -1
39.958 -0
39.960 -0
39.962 0
39.964 0
39.967 1
39.969 2
39.971 2
39.973 2
39.975 3
39.977 3
39.979 4
39.981 4
39.984 4
39.986 4
39.988 4
39.990 4
39.992 3
39.994 4
39.996 4
39.998 4
40.001 4
40.003 4
40.005 3
40.007 3
40.009 4
40.011 3
40.013 3
40.015 3
40.018 3
40.020 3
40.022 3
40.024 3
40.026 2
40.028 2
40.030 2
40.032 1
40.035 1
40.037 1
40.039 1
40.041 1
40.043 -0
40.045 0
40.047 -1
40.049 -1
40.052 -1
40.054 -0
40.056 -0
40.058 -0
40.060 0
40.062 0
40.064 1
40.066 0
40.069 -0
40.071 1
40.073 1
40.075 1
40.077 1
40.079 1
40.081 1
40.083 1
40.086 1
40.088 1
40.090 0
40.092 0
40.094 0
40.096 -0
40.098 -0
40.100 -0
40.103 -0
40.105 -1
40.107 -1
40.109 -1
40.111 -0
40.113 -1
40.115 -1
40.118 -0
40.120 -1
40.122 -1
40.124 -1
40.126 -2
40.128 -1
40.130 -2
40.132 -2
40.135 -1
40.137 -2
40.139 -2
40.141 -2
40.143 -2
40.145 -2
40.147 -2
40.149 -1
40.152 -1
40.154 -1
40.156 0
40.158 0
40.160 0
40.162 1
40.164 1
40.166 2
40.169 2
40.171 2
40.173 3
40.175 3
40.177 2
40.179 3
40.181 3
40.183 2
40.186 2
40.188 2
40.190 2
40.192 2
40.194 2
40.196 2
40.198 2
40.200 2
40.203 2
40.205 2
40.207 2
40.209 2
40.211 2
40.213 2
40.215 2
40.218 1
40.220 1
40.222 0
40.224 1
40.226 1
40.228 0
40.230 0
40.232 1
40.235 -0
40.237 -0
40.239 -0
40.241 -1
40.243 -0
40.245 -0
40.247 -0
40.249 -0
40.252 -0
40.254 -0
40.256 -0
40.258 0
40.260 0
40.262 1
40.264 1
40.266 1
40.269 1
40.271 1
40.273 0
40.275 1
40.277 2
40.279 1
40.281 2
40.284 3
40.286 4
40.288 4
40.290 5
40.292 5
40.294 5
40.296 6
40.298 6
40.301 6
40.303 7
40.305 7
40.307 6
40.309 6
40.311 6
40.313 6
40.315 6
40.318 6
40.320 6
40.322 6
40.324 6
40.326 6
40.328 6
40.330 6
40.333 6
40.335 6
40.337 5
40.339 6
40.341 6
40.343 6
40.345 5
40.347 5
40.350 4
40.352 4
40.354 4
40.356 3
40.358 2
40.360 2
40.362 2
40.364 2
40.367 2
40.369 2
40.371 3
40.373 3
40.375 2
40.377 3
40.379 4
40.381 4
40.384 4
40.386 3
40.388 3
40.390 3
40.392 3
40.394 3
40.396 3
40.399 3
40.401 2
40.403 3
40.405 2
40.407 2
40.409 3
40.411 3
40.413 3
40.416 4
40.418 4
40.420 4
40.422 4
40.424 4
40.426 4
40.428 4
40.430 5
40.433 4
40.435 4
40.437 5
40.439 4
40.441 4
40.443 4
40.445 4
40.448 4
40.450 4
40.452 4
40.454 4
40.456 4
40.458 4
40.460 5
40.462 5
40.465 5
40.467 5
40.469 5
40.471 5
40.473 5
40.475 5
40.477 4
40.480 4
40.482 4
40.484 3
40.486 4
40.488 3
40.490 3
40.492 4
40.494 4
40.497 4
40.499 5
40.501 5
40.503 4
40.505 4
40.507 5
40.509 4
40.511 4
40.514 4
40.516 3
40.518 4
40.520 4
40.522 4
40.524 5
40.526 5
40.529 5
40.531 5
40.533 5
40.535 5
40.537 5
40.539 4
40.541 5
40.543 4
40.546 4
40.548 4
40.550 4
40.552 4
40.554 3
40.556 4
40.558 4
40.561 3
40.563 3
40.565 3
40.567 2
40.569 2
40.571 2
40.573 1
40.575 1
40.578 1
40.580 1
40.582 1
40.584 1
40.586 1
40.588 1
40.590 1
40.593 1
40.595 1
40.597 1
40.599 1
40.601 1
40.603 1
40.605 1
40.607 1
40.610 1
40.612 1
40.614 1
40.616 1
40.618 1
40.620 2
40.622 2
40.624 1
40.627 2
40.629 2
40.631 2
40.633 2
40.635 2
40.637 2
40.639 3
40.642 3
40.644 3
40.646 3
40.648 4
40.650 4
40.652 4
40.654 4
40.656 4
40.659 4
40.661 4
40.663 4
40.665 4
40.667 5
40.669 4
40.671 4
40.674 4
40.676 4
40.678 4
40.680 4
40.682 4
40.684 4
40.686 4
40.688 4
40.691 4
40.693 3
40.695 3
40.697 2
40.699 2
40.701 2
40.703 2
40.706 1
40.708 1
40.710 1
40.712 1
40.714 0
40.716 0
40.718 0
40.721 -0
40.723 0
40.725 1
40.727 0
40.729 1
40.731 1
40.733 0
40.735 1
40.738 1
40.740 1
40.742 1
40.744 1
40.746 1
40.748 1
40.750 2
40.753 2
40.755 2
40.757 3
40.759 2
40.761 2
40.763 3
40.765 3
40.767 3
40.770 4
40.772 4
40.774 4
40.776 4
40.778 4
40.780 3
40.782 3
40.785 3
40.787 3
40.789 3
40.791 3
40.793 3
40.795 4
40.797 4
40.799 4
40.802 4
40.804 5
40.806 5
40.808 5
40.810 5
40.812 4
40.814 4
40.817 4
40.819 4
40.821 4
40.823 4
40.825 4
40.827 4
40.829 4
40.831 4
40.834 4
40.836 2
40.838 2
40.840 2
40.842 2
40.844 2
40.846 2
40.849 2
40.851 2
40.853 1
40.855 1
40.857 0
40.859 0
40.861 0
40.864 0
40.866 -0
40.868 -0
40.870 -1
40.872 -1
40.874 -1
40.876 -1
40.878 -0
40.881 -1
40.883 -0
40.885 -0
40.887 -0
40.889 0
40.891 0
40.893 0
40.896 0
40.898 1
40.900 1
40.902 1
40.904 1
40.906 0
40.908 1
40.911 1
40.913 1
40.915 1
40.917 1
40.919 1
40.921 1
40.923 2
40.925 2
40.928 2
40.930 1
40.932 1
40.934 1
40.936 2
40.938 2
40.940 2
40.943 2
40.945 2
40.947 2
40.949 1
40.951 1
40.953 2
40.955 2
40.958 2
40.960 2
40.962 2
40.964 2
40.966 2
40.968 2
40.970 2
40.972 2
40.975 2
40.977 2
40.979 2
40.981 2
40.983 1
40.985 2
40.987 2
40.990 2
40.992 2
40.994 2
40.996 2
40.998 2
41.000 2
41.002 2
41.005 2
41.007 2
41.009 2
41.011 2
41.013 2
41.015 1
41.017 1
41.019 2
41.022 2
41.024 2
41.026 2
41.028 2
41.030 2
41.032 2
41.034 2
41.037 2
41.039 1
41.041 1
41.043 1
41.045 1
41.047 1
41.049 1
41.052 1
41.054 1
41.056 1
41.058 1
41.060 1
41.062 1
41.064 0
41.066 0
41.069 1
41.071 1
41.073 0
41.075 1
41.077 1
41.079 0
41.081 1
41.084 2
41.086 1
41.088 2
41.090 2
41.092 2
41.094 2
41.096 2
41.099 2
41.101 2
41.103 1
41.105 1
41.107 1
41.109 1
41.111 0
41.114 1
41.116 1
41.118 1
41.120 1
41.122 1
41.124 1
41.126 1
41.128 1
41.131 1
41.133 1
41.135 1
41.137 0
41.139 1
41.141 1
41.143 1
41.146 1
41.148 2
41.150 2
41.152 2
41.154 2
41.156 2
41.158 2
41.161 1
41.163 2
41.165 2
41.167 2
41.169 2
41.171 2
41.173 2
41.176 2
41.178 2
41.180 2
41.182 2
41.184 1
41.186 2
41.188 1
41.191 1
41.193 1
41.195 1
41.197 1
41.199 0
41.201 -0
41.203 0
41.205 -0
41.208 -1
41.210 -1
41.212 -1
41.214 -1
41.216 -1
41.218 -1
41.220 -1
41.223 -1
41.225 -0
41.227 -0
41.229 -0
41.231 0
41.233 0
41.235 0
41.238 1
41.240 1
41.242 2
41.244 2
41.246 2
41.248 3
41.250 3
41.253 3
41.255 2
41.257 2
41.259 3
41.261 4
41.263 3
41.265 3
41.268 3
41.270 3
41.272 3
41.274 3
41.276 4
41.278 4
41.280 4
41.282 4
41.285 3
41.287 3
41.289 3
41.291 3
41.293 3
41.295 2
41.297 2
41.300 2
41.302 2
41.304 1
41.306 2
41.308 2
41.310 1
41.312 2
41.315 2
41.317 1
41.319 1
41.321 1
41.323 1
41.325 1
41.327 1
41.330 0
41.332 0
41.334 0
41.336 -1
41.338 0
41.340 0
41.342 -0
41.345 -0
41.347 -0
41.349 -1
41.351 -1
41.353 -1
41.355 -1
41.357 -0
41.360 -1
41.362 -0
41.364 -0
41.366 0
41.368 0
41.370 1
41.372 1
41.375 1
41.377 1
41.379 1
41.381 1
41.383 1
41.385 1
41.387 1
41.390 1
41.392 1
41.394 1
41.396 1
41.398 1
41.400 1
41.402 2
41.405 2
41.407 2
41.409 2
41.411 1
41.413 1
41.415 1
41.417 1
41.419 1
41.422 1
41.424 1
41.426 1
41.428 1
41.430 0
41.432 -0
41.434 0
41.437 1
41.439 0
41.441 -0
41.443 -0
41.445 -0
41.447 -0
41.449 -0
41.452 0
41.454 1
41.456 1
41.458 1
41.460 2
41.462 2
41.464 2
41.467 2
41.469 2
41.471 2
41.473 2
41.475 3
41.477 3
41.479 3
41.482 3
41.484 3
41.486 3
41.488 2
41.490 3
41.492 3
41.494 3
41.497 3
41.499 3
41.501 3
41.503 3
41.505 3
41.507 3
41.509 3
41.512 3
41.514 3
41.516 3
41.518 3
41.520 3
41.522 3
41.524 3
41.527 3
41.529 3
41.531 4
41.533 4
41.535 3
41.537 3
41.539 3
41.542 3
41.544 3
41.546 3
41.548 3
41.550 3
41.552 4
41.554 3
41.557 3
41.559 3
41.561 3
41.563 3
41.565 3
41.567 3
41.569 3
41.572 3
41.574 3
41.576 3
41.578 2
41.580 2
41.582 1
41.584 2
41.587 1
41.589 1
41.591 1
41.593 0
41.595 1
41.597 1
41.599 1
41.602 1
41.604 1
41.606 0
41.608 1
41.610 0
41.612 0
41.614 0
41.617 0
41.619 -0
41.621 -0
41.623 -0
41.625 -1
41.627 -0
41.629 -0
41.632 -1
41.634 -0
41.636 -0
41.638 -1
41.640 -0
41.642 -0
41.644 -0
41.647 -0
41.649 1
41.651 1
41.653 1
41.655 1
41.657 1
41.659 1
41.662 2
41.664 2
41.666 2
41.668 2
41.670 2
41.672 2
41.674 2
41.677 2
41.679 2
41.681 2
41.683 3
41.685 2
41.687 3
41.689 2
41.692 3
41.694 3
41.696 2
41.698 2
41.700 2
41.702 1
41.704 1
41.707 1
41.709 1
41.711 1
41.713 1
41.715 0
41.717 -0
41.719 0
41.722 0
41.724 1
41.726 1
41.728 1
41.730 1
41.732 1
41.735 1
41.737 1
41.739 2
41.741 2
41.743 2
41.745 2
41.747 3
41.750 3
41.752 2
41.754 2
41.756 2
41.758 2
41.760 2
41.762 2
41.765 3
41.767 3
41.769 3
41.771 3
41.773 2
41.775 3
41.777 3
41.780 3
41.782 3
41.784 3
41.786 3
41.788 3
41.790 3
41.792 3
41.795 2
41.797 2
41.799 2
41.801 2
41.803 2
41.805 1
41.807 1
41.810 1
41.812 1
41.814 1
41.816 1
41.818 2
41.820 2
41.822 2
41.825 1
41.827 1
41.829 1
41.831 2
41.833 2
41.835 1
41.837 1
41.840 1
41.842 1
41.844 1
41.846 1
41.848 1
41.850 1
41.852 1
41.855 0
41.857 0
41.859 1
41.861 1
41.863 1
41.865 1
41.868 1
41.870 1
41.872 3
41.874 3
41.876 3
41.878 3
41.880 3
41.883 4
41.885 4
41.887 4
41.889 3
41.891 4
41.893 4
41.895 4
41.898 5
41.900 5
41.902 4
41.904 4
41.906 5
41.908 5
41.910 5
41.913 5
41.915 4
41.917 4
41.919 4
41.921 4
41.923 4
41.925 3
41.928 3
41.930 3
41.932 3
41.934 2
41.936 2
41.938 2
41.940 2
41.943 2
41.945 1
41.947 0
41.949 0
41.951 0
41.953 0
41.956 0
41.958 0
41.960 0
41.962 0
41.964 0
41.966 0
41.968 0
41.971 1
41.973 -0
41.975 1
41.977 0
41.979 -0
41.981 -0
41.983 -0
41.986 -1
41.988 -1
41.990 -0
41.992 -0
41.994 -0
41.996 0
41.998 -0
42.001 0
42.003 1
42.005 1
42.007 1
42.009 1
42.011 1
42.014 1
42.016 2
42.018 2
42.020 2
42.022 3
42.024 2
42.026 3
42.029 4
42.031 3
42.033 3
42.035 3
42.037 3
42.039 3
42.041 3
42.044 3
42.046 3
42.048 3
42.050 3
42.052 4
42.054 3
42.056 3
42.059 4
42.061 3
42.063 3
42.065 4
42.067 3
42.069 3
42.071 3
42.074 3
42.076 2
42.078 2
42.080 2
42.082 2
42.084 1
42.087 2
42.089 2
42.091 2
42.093 2
42.095 1
42.097 1
42.099 1
42.102 1
42.104 1
42.106 1
42.108 1
42.110 1
42.112 1
42.114 1
42.117 1
42.119 0
42.121 -0
42.123 -1
42.125 -1
42.127 -1
42.130 -1
42.132 -2
42.134 -3
42.136 -2
42.138 -2
42.140 -2
42.142 -1
42.145 -1
42.147 -1
42.149 -1
42.151 -1
42.153 -1
42.155 -1
42.157 -1
42.160 -1
42.162 -0
42.164 -1
42.166 -1
42.168 -0
42.170 1
42.172 1
42.175 1
42.177 1
42.179 0
42.181 1
42.183 2
42.185 2
42.188 2
42.190 2
42.192 2
42.194 2
42.196 2
42.198 2
42.200 2
42.203 2
42.205 2
42.207 2
42.209 3
42.211 2
42.213 2
42.215 2
42.218 2
42.220 2
42.222 2
42.224 2
42.226 2
42.228 2
42.231 2
42.233 2
42.235 2
42.237 1
42.239 1
42.241 0
42.243 1
42.246 1
42.248 1
42.250 1
42.252 1
42.254 1
42.256 1
42.258 1
42.261 1
42.263 0
42.265 1
42.267 1
42.269 0
42.271 1
42.274 0
42.276 0
42.278 1
42.280 1
42.282 1
42.284 1
42.286 1
42.289 1
42.291 1
42.293 1
42.295 1
42.297 1
42.299 1
42.301 1
42.304 2
42.306 2
42.308 3
42.310 3
42.312 3
42.314 3
42.317 3
42.319 2
42.321 2
42.323 3
42.325 3
42.327 2
42.329 3
42.332 3
42.334 2
42.336 3
42.338 4
42.340 4
42.342 5
42.344 4
42.347 5
42.349 5
42.351 5
42.353 5
42.355 5
42.357 4
42.360 4
42.362 4
42.364 4
42.366 4
42.368 4
42.370 4
42.372 3
42.375 4
42.377 4
42.379 3
42.381 3
42.383 4
42.385 3
42.388 3
42.390 3
42.392 3
42.394 3
42.396 3
42.398 3
42.400 3
42.403 2
42.405 2
42.407 2
42.409 2
42.411 1
42.413 1
42.415 2
42.418 2
42.420 3
42.422 3
42.424 2
42.426 3
42.428 3
42.431 3
42.433 3
42.435 4
42.437 3
42.439 3
42.441 3
42.443 3
42.446 3
42.448 3
42.450 2
42.452 3
42.454 3
42.456 3
42.459 3
42.461 3
42.463 3
42.465 3
42.467 3
42.469 3
42.471 3
42.474 3
42.476 3
42.478 3
42.480 3
42.482 3
42.484 2
42.487 2
42.489 2
42.491 2
42.493 2
42.495 2
42.497 2
42.499 2
42.502 2
42.504 2
42.506 2
42.508 2
42.510 2
42.512 2
42.514 2
42.517 2
42.519 2
42.521 2
42.523 1
42.525 1
42.527 1
42.530 1
42.532 1
42.534 1
42.536 1
42.538 0
42.540 -0
42.542 -0
42.545 0
42.547 1
42.549 1
42.551 2
42.553 1
42.555 1
42.558 1
42.560 1
42.562 1
42.564 1
42.566 1
42.568 1
42.570 1
42.573 1
42.575 1
42.577 1
42.579 0
42.581 1
42.583 1
42.586 0
42.588 0
42.590 0
42.592 -0
42.594 -0
42.596 -0
42.598 -1
42.601 -1
42.603 -1
42.605 -2
42.607 -2
42.609 -2
42.611 -2
42.614 -2
42.616 -2
42.618 -3
42.620 -3
42.622 -3
42.624 -3
42.626 -3
42.629 -2
42.631 -3
42.633 -2
42.635 -2
42.637 -2
42.639 -0
42.642 0
42.644 1
42.646 2
42.648 2
42.650 2
42.652 2
42.654 2
42.657 2
42.659 2
42.661 2
42.663 2
42.665 3
42.667 3
42.670 3
42.672 5
42.674 5
42.676 5
42.678 5
42.680 5
42.682 5
42.685 5
42.687 6
42.689 6
42.691 6
42.693 6
42.695 6
42.698 6
42.700 5
42.702 5
42.704 6
42.706 6
42.708 6
42.710 5
42.713 5
42.715 5
42.717 5
42.719 6
42.721 5
42.723 6
42.726 6
42.728 5
42.730 6
42.732 6
42.734 5
42.736 6
42.739 6
42.741 6
42.743 5
42.745 5
42.747 4
42.749 4
42.751 4
42.754 3
42.756 3
42.758 3
42.760 3
42.762 3
42.764 3
42.767 4
42.769 3
42.771 3
42.773 2
42.775 2
42.777 2
42.779 2
42.782 2
42.784 2
42.786 1
42.788 1
42.790 1
42.792 1
42.795 2
42.797 2
42.799 2
42.801 2
42.803 2
42.805 2
42.807 2
42.810 2
42.812 2
42.814 2
42.816 2
42.818 2
42.820 2
42.823 2
42.825 2
42.827 2
42.829 2
42.831 2
42.833 3
42.836 3
42.838 3
42.840 3
42.842 3
42.844 2
42.846 2
42.848 3
42.851 3
42.853 3
42.855 2
42.857 2
42.859 3
42.861 3
42.864 2
42.866 2
42.868 1
42.870 1
42.872 1
42.874 1
42.876 0
42.879 1
42.881 1
42.883 1
42.885 1
42.887 1
42.889 1
42.892 1
42.894 2
42.896 2
42.898 2
42.900 2
42.902 2
42.905 2
42.907 2
42.909 2
42.911 1
42.913 2
42.915 2
42.917 2
42.920 2
42.922 2
42.924 2
42.926 1
42.928 1
42.930 2
42.933 2
42.935 1
42.937 1
42.939 1
42.941 1
42.943 1
42.946 1
42.948 0
42.950 0
42.952 -0
42.954 -1
42.956 -0
42.958 0
42.961 -0
42.963 -1
42.965 -1
42.967 -1
42.969 -1
42.971 -2
42.974 -2
42.976 -1
42.978 -1
42.980 -1
42.982 -1
42.984 -0
42.986 -0
42.989 0
42.991 1
42.993 2
42.995 2
42.997 2
42.999 2
43.002 2
43.004 2
43.006 2
43.008 2
43.010 2
43.012 2
43.015 2
43.017 2
43.019 2
43.021 2
43.023 2
43.025 2
43.027 2
43.030 2
43.032 2
43.034 2
43.036 2
43.038 2
43.040 2
43.043 2
43.045 2
43.047 3
43.049 3
43.051 2
43.053 3
43.056 3
43.058 2
43.060 3
43.062 2
43.064 2
43.066 2
43.069 2
43.071 2
43.073 2
43.075 2
43.077 2
43.079 2
43.081 1
43.084 2
43.086 2
43.088 2
43.090 2
43.092 2
43.094 2
43.097 1
43.099 1
43.101 0
43.103 -0
43.105 -0
43.107 -0
43.110 -0
43.112 -1
43.114 -1
43.116 -1
43.118 -1
43.120 -1
43.122 -1
43.125 0
43.127 0
43.129 -0
43.131 0
43.133 -0
43.135 -0
43.138 -0
43.140 -0
43.142 -0
43.144 1
43.146 0
43.148 0
43.151 -0
43.153 0
43.155 0
43.157 0
43.159 0
43.161 0
43.164 0
43.166 0
43.168 -0
43.170 -0
43.172 -0
43.174 -1
43.176 -2
43.179 -1
43.181 -1
43.183 -0
43.185 -0
43.187 -0
43.189 -0
43.192 -0
43.194 -1
43.196 -1
43.198 -1
43.200 -2
43.202 -2
43.205 -1
43.207 -1
43.209 -1
43.211 -1
43.213 -1
43.215 -1
43.218 -1
43.220 -1
43.222 -1
43.224 -0
43.226 -1
43.228 -1
43.230 -1
43.233 -1
43.235 -0
43.237 0
43.239 -0
43.241 1
43.243 1
43.246 1
43.248 1
43.250 1
43.252 1
43.254 1
43.256 1
43.259 2
43.261 2
43.263 2
43.265 2
43.267 2
43.269 2
43.272 2
43.274 2
43.276 2
43.278 2
43.280 3
43.282 2
43.284 1
43.287 1
43.289 1
43.291 1
43.293 0
43.295 0
43.297 -0
43.300 0
43.302 0
43.304 0
43.306 1
43.308 1
43.310 1
43.313 1
43.315 2
43.317 2
43.319 2
43.321 2
43.323 2
43.326 1
43.328 2
43.330 2
43.332 2
43.334 3
43.336 2
43.339 3
43.341 3
43.343 3
43.345 3
43.347 3
43.349 3
43.351 4
43.354 4
43.356 4
43.358 5
43.360 4
43.362 4
43.364 4
43.367 3
43.369 2
43.371 2
43.373 3
43.375 3
43.377 3
43.380 3
43.382 2
43.384 2
43.386 2
43.388 2
43.390 2
43.393 2
43.395 2
43.397 2
43.399 2
43.401 2
43.403 3
43.406 3
43.408 2
43.410 3
43.412 2
43.414 2
43.416 1
43.419 1
43.421 1
43.423 1
43.425 1
43.427 1
43.429 1
43.431 1
43.434 1
43.436 1
43.438 1
43.440 1
43.442 0
43.444 0
43.447 0
43.449 1
43.451 0
43.453 -0
43.455 -0
43.457 -0
43.460 -1
43.462 -1
43.464 -1
43.466 -1
43.468 -0
43.470 0
43.473 -0
43.475 -0
43.477 -0
43.479 0
43.481 0
43.483 1
43.486 1
43.488 1
43.490 2
43.492 2
43.494 2
43.496 3
43.499 3
43.501 3
43.503 3
43.505 3
43.507 3
43.509 4
43.511 3
43.514 3
43.516 3
43.518 3
43.520 3
43.522 3
43.524 2
43.527 3
43.529 3
43.531 2
43.533 2
43.535 2
43.537 1
43.540 1
43.542 1
43.544 1
43.546 1
43.548 1
43.550 -0
43.553 0
43.555 0
43.557 -0
43.559 -0
43.561 0
43.563 -0
43.566 1
43.568 1
43.570 1
43.572 1
43.574 1
43.576 1
43.579 2
43.581 2
43.583 2
43.585 2
43.587 2
43.589 2
43.592 2
43.594 3
43.596 3
43.598 3
43.600 3
43.602 3
43.605 3
43.607 3
43.609 3
43.611 3
43.613 3
43.615 2
43.618 3
43.620 2
43.622 2
43.624 2
43.626 2
43.628 2
43.631 2
43.633 2
43.635 1
43.637 1
43.639 1
43.641 1
43.643 1
43.646 2
43.648 2
43.650 2
43.652 2
43.654 1
43.656 1
43.659 1
43.661 2
43.663 2
43.665 2
43.667 2
43.669 3
43.672 2
43.674 2
43.676 2
43.678 1
43.680 1
43.682 1
43.685 2
43.687 1
43.689 1
43.691 1
43.693 1
43.695 0
43.698 -0
43.700 -1
43.702 -0
43.704 0
43.706 -0
43.708 1
43.711 0
43.713 0
43.715 1
43.717 1
43.719 1
43.721 1
43.724 1
43.726 1
43.728 2
43.730 2
43.732 1
43.734 2
43.737 2
43.739 2
43.741 2
43.743 3
43.745 3
43.747 3
43.750 4
43.752 4
43.754 4
43.756 4
43.758 5
43.760 5
43.763 5
43.765 6
43.767 6
43.769 5
43.771 5
43.773 5
43.776 4
43.778 4
43.780 4
43.782 4
43.784 3
43.786 3
43.789 3
43.791 2
43.793 1
43.795 1
43.797 1
43.799 1
43.802 1
43.804 0
43.806 0
43.808 -0
43.810 -1
43.812 -0
43.815 -0
43.817 -0
43.819 -1
43.821 -1
43.823 -0
43.825 -0
43.828 0
43.830 -0
43.832 0
43.834 0
43.836 -0
43.838 -0
43.841 0
43.843 1
43.845 1
43.847 1
43.849 1
43.851 2
43.854 2
43.856 1
43.858 2
43.860 2
43.862 2
43.864 2
43.867 3
43.869 3
43.871 3
43.873 3
43.875 3
43.877 2
43.880 2
43.882 2
43.884 2
43.886 2
43.888 1
43.890 1
43.893 2
43.895 2
43.897 2
43.899 2
43.901 2
43.903 3
43.906 3
43.908 3
43.910 4
43.912 5
43.914 4
43.916 5
43.919 5
43.921 5
43.923 5
43.925 5
43.927 5
43.929 4
43.932 3
43.934 3
43.936 4
43.938 4
43.940 3
43.942 4
43.945 3
43.947 2
43.949 2
43.951 2
43.953 2
43.955 2
43.958 2
43.960 2
43.962 1
43.964 1
43.966 1
43.968 1
43.971 0
43.973 -0
43.975 -1
43.977 -1
43.979 -1
43.981 -0
43.984 -1
43.986 -1
43.988 -0
43.990 -0
43.992 0
43.994 0
43.997 0
43.999 0
44.001 0
44.003 1
44.005 0
44.007 1
44.010 1
44.012 1
44.014 1
44.016 1
44.018 1
44.020 1
44.023 2
44.025 1
44.027 1
44.029 1
44.031 2
44.033 2
44.036 2
44.038 1
44.040 1
44.042 1
44.044 1
44.047 1
44.049 2
44.051 1
44.053 1
44.055 0
44.057 0
44.060 0
44.062 0
44.064 0
44.066 1
44.068 1
44.070 -0
44.073 -0
44.075 -1
44.077 -1
44.079 -0
44.081 -0
44.083 -1
44.086 -0
44.088 -0
44.090 -0
44.092 0
44.094 0
44.096 0
44.099 1
44.101 1
44.103 1
44.105 1
44.107 1
44.109 2
44.112 2
44.114 2
44.116 2
44.118 2
44.120 2
44.122 2
44.125 2
44.127 3
44.129 3
44.131 3
44.133 3
44.135 3
44.138 4
44.140 4
44.142 4
44.144 3
44.146 3
44.148 4
44.151 4
44.153 4
44.155 4
44.157 5
44.159 5
44.161 5
44.164 5
44.166 5
44.168 4
44.170 4
44.172 4
44.175 4
44.177 4
44.179 4
44.181 3
44.183 3
44.185 4
44.188 3
44.190 3
44.192 3
44.194 2
44.196 2
44.198 2
44.201 1
44.203 1
44.205 1
44.207 0
44.209 0
44.211 -0
44.214 -0
44.216 -0
44.218 -0
44.220 -1
44.222 -1
44.224 -1
44.227 -1
44.229 -1
44.231 -1
44.233 -0
44.235 -0
44.237 0
44.240 -0
44.242 -0
44.244 0
44.246 0
44.248 0
44.250 0
44.253 -0
44.255 0
44.257 0
44.259 -0
44.261 -0
44.264 -0
44.266 -0
44.268 -0
44.270 0
44.272 -0
44.274 -0
44.277 0
44.279 -0
44.281 1
44.283 1
44.285 1
44.287 1
44.290 1
44.292 1
44.294 1
44.296 1
44.298 1
44.300 1
44.303 1
44.305 1
44.307 1
44.309 2
44.311 1
44.313 1
44.316 1
44.318 2
44.320 2
44.322 3
44.324 3
44.326 4
44.329 4
44.331 4
44.333 4
44.335 4
44.337 4
44.340 3
44.342 3
44.344 2
44.346 3
44.348 3
44.350 3
44.353 3
44.355 3
44.357 2
44.359 2
44.361 2
44.363 2
44.366 3
44.368 3
44.370 3
44.372 3
44.374 3
44.376 2
44.379 2
44.381 3
44.383 2
44.385 3
44.387 3
44.389 2
44.392 2
44.394 2
44.396 2
44.398 2
44.400 2
44.403 2
44.405 3
44.407 3
44.409 3
44.411 3
44.413 4
44.416 4
44.418 4
44.420 4
44.422 3
44.424 4
44.426 4
44.429 3
44.431 4
44.433 4
44.435 3
44.437 3
44.439 3
44.442 3
44.444 3
44.446 3
44.448 3
44.450 2
44.452 2
44.455 2
44.457 2
44.459 2
44.461 1
44.463 2
44.466 2
44.468 2
44.470 2
44.472 2
44.474 2
44.476 2
44.479 2
44.481 2
44.483 2
44.485 2
44.487 2
44.489 2
44.492 2
44.494 3
44.496 3
44.498 3
44.500 3
44.502 4
44.505 4
44.507 4
44.509 4
44.511 3
44.513 3
44.516 3
44.518 3
44.520 3
44.522 2
44.524 3
44.526 2
44.529 2
44.531 2
44.533 2
44.535 2
44.537 2
44.539 2
44.542 2
44.544 2
44.546 1
44.548 1
44.550 1
44.552 1
44.555 1
44.557 1
44.559 1
44.561 1
44.563 2
44.566 2
44.568 2
44.570 2
44.572 2
44.574 2
44.576 2
44.579 1
44.581 2
44.583 3
44.585 2
44.587 3
44.589 3
44.592 3
44.594 3
44.596 3
44.598 3
44.600 3
44.602 3
44.605 2
44.607 3
44.609 3
44.611 3
44.613 4
44.616 3
44.618 2
44.620 2
44.622 2
44.624 2
44.626 3
44.629 2
44.631 2
44.633 2
44.635 3
44.637 2
44.639 2
44.642 2
44.644 2
44.646 2
44.648 2
44.650 2
44.652 2
44.655 2
44.657 2
44.659 2
44.661 2
44.663 2
44.666 2
44.668 2
44.670 1
44.672 1
44.674 1
44.676 1
44.679 2
44.681 2
44.683 1
44.685 2
44.687 2
44.689 1
44.692 2
44.694 1
44.696 2
44.698 2
44.700 2
44.703 2
44.705 2
44.707 2
44.709 1
44.711 2
44.713 1
44.716 1
44.718 2
44.720 2
44.722 1
44.724 2
44.726 2
44.729 2
44.731 2
44.733 2
44.735 1
44.737 2
44.740 2
44.742 1
44.744 1
44.746 1
44.748 2
44.750 2
44.753 2
44.755 3
44.757 3
44.759 3
44.761 3
44.763 4
44.766 4
44.768 4
44.770 4
44.772 4
44.774 4
44.777 4
44.779 4
44.781 3
44.783 4
44.785 4
44.787 4
44.790 4
44.792 5
44.794 4
44.796 5
44.798 5
44.800 4
44.803 4
44.805 4
44.807 3
44.809 4
44.811 4
44.814 3
44.816 2
44.818 1
44.820 1
44.822 0
44.824 1
44.827 0
44.829 -0
44.831 -0
44.833 -0
44.835 0
44.837 0
44.840 -0
44.842 -0
44.844 0
44.846 0
44.848 0
44.851 0
44.853 0
44.855 1
44.857 0
44.859 0
44.861 1
44.864 1
44.866 0
44.868 0
44.870 0
44.872 0
44.874 1
44.877 1
44.879 2
44.881 2
44.883 2
44.885 2
44.888 2
44.890 3
44.892 3
44.894 3
44.896 3
44.898 3
44.901 3
44.903 3
44.905 3
44.907 2
44.909 2
44.911 2
44.914 2
44.916 2
44.918 2
44.920 2
44.922 2
44.925 2
44.927 2
44.929 3
44.931 3
44.933 3
44.935 4
44.938 3
44.940 3
44.942 3
44.944 2
44.946 2
44.949 2
44.951 2
44.953 2
44.955 1
44.957 1
44.959 1
44.962 1
44.964 1
44.966 1
44.968 2
44.970 2
44.972 2
44.975 2
44.977 1
44.979 2
44.981 2
44.983 1
44.986 1
44.988 2
44.990 2
44.992 1
44.994 2
44.996 1
44.999 1
45.001 0
45.003 0
45.005 0
45.007 0
45.010 1
45.012 1
45.014 1
45.016 1
45.018 1
45.020 1
45.023 0
45.025 1
45.027 1
45.029 1
45.031 1
45.033 0
45.036 -0
45.038 -0
45.040 -0
45.042 -1
45.044 -1
45.047 -1
45.049 -1
45.051 -1
45.053 -1
45.055 -0
45.057 0
45.060 0
45.062 1
45.064 1
45.066 2
45.068 2
45.071 3
45.073 3
45.075 3
45.077 4
45.079 4
45.081 4
45.084 4
45.086 4
45.088 4
45.090 4
45.092 4
45.095 4
45.097 4
45.099 3
45.101 3
45.103 4
45.105 4
45.108 3
45.110 3
45.112 2
45.114 2
45.116 2
45.118 1
45.121 1
45.123 1
45.125 1
45.127 0
45.129 -0
45.132 -1
45.134 -1
45.136 -1
45.138 -1
45.140 -2
45.142 -3
45.145 -2
45.147 -3
45.149 -3
45.151 -2
45.153 -2
45.156 -2
45.158 -3
45.160 -3
45.162 -2
45.164 -1
45.166 -1
45.169 -0
45.171 0
45.173 0
45.175 1
45.177 1
45.180 1
45.182 1
45.184 1
45.186 1
45.188 2
45.190 2
45.193 2
45.195 3
45.197 3
45.199 3
45.201 4
45.204 4
45.206 4
45.208 4
45.210 3
45.212 3
45.214 4
45.217 4
45.219 4
45.221 4
45.223 4
45.225 3
45.228 3
45.230 2
45.232 2
45.234 2
45.236 1
45.238 0
45.241 -0
45.243 -0
45.245 -0
45.247 -0
45.249 -0
45.252 -0
45.254 -0
45.256 -0
45.258 -1
45.260 0
45.262 1
45.265 1
45.267 0
45.269 1
45.271 1
45.273 1
45.276 1
45.278 1
45.280 1
45.282 1
45.284 1
45.286 1
45.289 1
45.291 1
45.293 2
45.295 2
45.297 2
45.300 2
45.302 1
45.304 1
45.306 1
45.308 1
45.310 1
45.313 2
45.315 2
45.317 1
45.319 1
45.321 1
45.324 0
45.326 0
45.328 0
45.330 -0
45.332 0
45.334 0
45.337 -0
45.339 0
45.341 0
45.343 0
45.345 1
45.348 1
45.350 1
45.352 1
45.354 2
45.356 2
45.358 2
45.361 3
45.363 3
45.365 3
45.367 3
45.369 4
45.372 4
45.374 4
45.376 4
45.378 4
45.380 4
45.382 4
45.385 4
45.387 4
45.389 4
45.391 4
45.393 4
45.396 4
45.398 4
45.400 4
45.402 4
45.404 4
45.406 4
45.409 4
45.411 4
45.413 4
45.415 4
45.417 4
45.420 4
45.422 4
45.424 4
45.426 4
45.428 3
45.430 4
45.433 4
45.435 3
45.437 3
45.439 3
45.441 3
45.444 3
45.446 3
45.448 3
45.450 3
45.452 3
45.454 3
45.457 3
45.459 3
45.461 3
45.463 4
45.465 4
45.468 4
45.470 3
45.472 4
45.474 3
45.476 4
45.478 4
45.481 4
45.483 4
45.485 5
45.487 4
45.489 5
45.492 4
45.494 4
45.496 4
45.498 5
45.500 4
45.503 5
45.505 5
45.507 5
45.509 5
45.511 5
45.513 5
45.516 5
45.518 5
45.520 5
45.522 5
45.524 6
45.527 5
45.529 4
45.531 4
45.533 4
45.535 4
45.537 3
45.540 3
45.542 3
45.544 3
45.546 3
45.548 3
45.551 3
45.553 3
45.555 2
45.557 2
45.559 2
45.561 2
45.564 1
45.566 1
45.568 1
45.570 1
45.572 1
45.575 1
45.577 1
45.579 1
45.581 1
45.583 1
45.586 1
45.588 1
45.590 1
45.592 1
45.594 1
45.596 2
45.599 2
45.601 1
45.603 2
45.605 1
45.607 1
45.610 2
45.612 1
45.614 2
45.616 2
45.618 2
45.620 2
45.623 2
45.625 2
45.627 1
45.629 1
45.631 1
45.634 1
45.636 1
45.638 0
45.640 1
45.642 1
45.645 1
45.647 1
45.649 1
45.651 1
45.653 1
45.655 1
45.658 0
45.660 0
45.662 0
45.664 0
45.666 0
45.669 1
45.671 1
45.673 1
45.675 1
45.677 1
45.679 1
45.682 1
45.684 1
45.686 1
45.688 1
45.690 1
45.693 1
45.695 1
45.697 1
45.699 1
45.701 1
45.704 0
45.706 -0
45.708 0
45.710 -0
45.712 -1
45.714 -1
45.717 -1
45.719 -2
45.721 -2
45.723 -3
45.725 -4
45.728 -3
45.730 -3
45.732 -4
45.734 -4
45.736 -3
45.739 -2
45.741 -2
45.743 -2
45.745 -1
45.747 -1
45.749 -1
45.752 -2
45.754 -1
45.756 -1
45.758 -1
45.760 -1
45.763 -1
45.765 0
45.767 1
45.769 1
45.771 2
45.773 2
45.776 2
45.778 3
45.780 3
45.782 3
45.784 2
45.787 3
45.789 3
45.791 4
45.793 4
45.795 4
45.798 4
45.800 4
45.802 4
45.804 4
45.806 4
45.808 3
45.811 3
45.813 2
45.815 2
45.817 2
45.819 2
45.822 2
45.824 2
45.826 2
45.828 2
45.830 2
45.833 2
45.835 1
45.837 2
45.839 3
45.841 2
45.843 3
45.846 3
45.848 2
45.850 3
45.852 3
45.854 3
45.857 4
45.859 4
45.861 4
45.863 4
45.865 5
45.868 4
45.870 4
45.872 4
45.874 4
45.876 4
45.878 3
45.881 3
45.883 3
45.885 3
45.887 4
45.889 3
45.892 3
45.894 2
45.896 2
45.898 2
45.900 2
45.903 1
45.905 1
45.907 0
45.909 -0
45.911 -0
45.913 -1
45.916 -1
45.918 -1
45.920 -1
45.922 -1
45.924 -1
45.927 -1
45.929 -1
45.931 -0
45.933 -0
45.935 0
45.938 1
45.940 1
45.942 2
45.944 2
45.946 2
45.949 2
45.951 2
45.953 2
45.955 2
45.957 2
45.959 1
45.962 2
45.964 2
45.966 1
45.968 2
45.970 2
45.973 2
45.975 2
45.977 2
45.979 2
45.981 2
45.984 2
45.986 2
45.988 2
45.990 2
45.992 2
45.994 3
45.997 2
45.999 2
46.001 2
46.003 1
46.005 1
46.008 1
46.010 1
46.012 1
46.014 1
46.016 1
46.019 1
46.021 1
46.023 1
46.025 1
46.027 1
46.030 1
46.032 1
46.034 1
46.036 1
46.038 1
46.040 1
46.043 1
46.045 0
46.047 1
46.049 0
46.051 0
46.054 1
46.056 1
46.058 1
46.060 1
46.062 2
46.065 2
46.067 2
46.069 2
46.071 2
46.073 2
46.075 3
46.078 2
46.080 2
46.082 2
46.084 2
46.086 2
46.089 1
46.091 1
46.093 1
46.095 1
46.097 1
46.100 1
46.102 1
46.104 1
46.106 1
46.108 2
46.111 2
46.113 2
46.115 2
46.117 2
46.119 2
46.121 2
46.124 1
46.126 2
46.128 2
46.130 2
46.132 3
46.135 3
46.137 3
46.139 3
46.141 4
46.143 4
46.146 4
46.148 3
46.150 4
46.152 3
46.154 3
46.157 3
46.159 3
46.161 3
46.163 3
46.165 3
46.167 3
46.170 2
46.172 3
46.174 3
46.176 2
46.178 2
46.181 1
46.183 1
46.185 1
46.187 1
46.189 1
46.192 2
46.194 2
46.196 2
46.198 3
46.200 2
46.203 3
46.205 3
46.207 2
46.209 2
46.211 2
46.213 2
46.216 2
46.218 2
46.220 2
46.222 2
46.224 2
46.227 2
46.229 2
46.231 2
46.233 2
46.235 1
46.238 1
46.240 1
46.242 1
46.244 1
46.246 1
46.249 1
46.251 2
46.253 2
46.255 2
46.257 2
46.260 3
46.262 3
46.264 3
46.266 3
46.268 3
46.270 4
46.273 3
46.275 3
46.277 2
46.279 2
46.281 2
46.284 2
46.286 2
46.288 2
46.290 1
46.292 2
46.295 2
46.297 2
46.299 2
46.301 1
46.303 1
46.306 1
46.308 1
46.310 1
46.312 2
46.314 1
46.317 1
46.319 1
46.321 1
46.323 2
46.325 1
46.327 1
46.330 1
46.332 1
46.334 1
46.336 1
46.338 1
46.341 2
46.343 3
46.345 3
46.347 3
46.349 3
46.352 3
46.354 3
46.356 3
46.358 4
46.360 4
46.363 4
46.365 4
46.367 4
46.369 4
46.371 4
46.374 3
46.376 3
46.378 3
46.380 3
46.382 2
46.384 3
46.387 2
46.389 2
46.391 3
46.393 4
46.395 4
46.398 4
46.400 4
46.402 4
46.404 4
46.406 4
46.409 4
46.411 4
46.413 3
46.415 3
46.417 3
46.420 3
46.422 3
46.424 3
46.426 2
46.428 3
46.431 3
46.433 3
46.435 3
46.437 4
46.439 4
46.442 4
46.444 4
46.446 3
46.448 4
46.450 4
46.452 4
46.455 4
46.457 4
46.459 4
46.461 4
46.463 5
46.466 4
46.468 4
46.470 3
46.472 3
46.474 3
46.477 3
46.479 3
46.481 3
46.483 4
46.485 4
46.488 3
46.490 3
46.492 4
46.494 4
46.496 3
46.499 4
46.501 3
46.503 2
46.505 2
46.507 2
46.510 1
46.512 1
46.514 1
46.516 2
46.518 2
46.520 2
46.523 3
46.525 3
46.527 3
46.529 4
46.531 3
46.534 3
46.536 4
46.538 4
46.540 4
46.542 5
46.545 5
46.547 5
46.549 4
46.551 4
46.553 5
46.556 5
46.558 5
46.560 5
46.562 5
46.564 4
46.567 4
46.569 4
46.571 4
46.573 4
46.575 4
46.578 3
46.580 4
46.582 4
46.584 3
46.586 3
46.589 3
46.591 3
46.593 3
46.595 3
46.597 2
46.600 2
46.602 1
46.604 1
46.606 0
46.608 0
46.610 1
46.613 1
46.615 1
46.617 1
46.619 1
46.621 2
46.624 2
46.626 2
46.628 2
46.630 2
46.632 2
46.635 1
46.637 1
46.639 1
46.641 2
46.643 1
46.646 1
46.648 1
46.650 0
46.652 1
46.654 1
46.657 1
46.659 1
46.661 1
46.663 0
46.665 0
46.668 1
46.670 1
46.672 1
46.674 1
46.676 0
46.679 1
46.681 1
46.683 0
46.685 -0
46.687 0
46.690 -1
46.692 -0
46.694 -0
46.696 -0
46.698 -0
46.701 -0
46.703 -0
46.705 0
46.707 0
46.709 1
46.712 1
46.714 1
46.716 1
46.718 2
46.720 2
46.722 2
46.725 1
46.727 2
46.729 1
46.731 1
46.733 2
46.736 2
46.738 2
46.740 2
46.742 2
46.744 2
46.747 3
46.749 3
46.751 3
46.753 4
46.755 4
46.758 4
46.760 4
46.762 4
46.764 4
46.766 5
46.769 5
46.771 5
46.773 4
46.775 4
46.777 4
46.780 4
46.782 3
46.784 3
46.786 3
46.788 2
46.791 2
46.793 3
46.795 2
46.797 2
46.799 2
46.802 1
46.804 1
46.806 1
46.808 1
46.810 2
46.813 2
46.815 1
46.817 1
46.819 1
46.821 1
46.824 2
46.826 2
46.828 2
46.830 2
46.832 2
46.835 1
46.837 1
46.839 2
46.841 1
46.843 2
46.846 2
46.848 2
46.850 2
46.852 3
46.854 2
46.857 2
46.859 3
46.861 3
46.863 3
46.865 3
46.868 3
46.870 3
46.872 2
46.874 2
46.876 2
46.878 2
46.881 2
46.883 2
46.885 2
46.887 1
46.889 1
46.892 1
46.894 1
46.896 1
46.898 1
46.900 1
46.903 0
46.905 1
46.907 0
46.909 1
46.911 1
46.914 1
46.916 1
46.918 1
46.920 1
46.922 2
46.925 1
46.927 -0
46.929 -0
46.931 -0
46.933 -0
46.936 -0
46.938 -0
46.940 -0
46.942 -0
46.944 0
46.947 -0
46.949 0
46.951 1
46.953 0
46.955 1
46.958 2
46.960 1
46.962 2
46.964 2
46.966 2
46.969 2
46.971 2
46.973 2
46.975 2
46.977 2
46.980 2
46.982 2
46.984 2
46.986 3
46.988 3
46.991 3
46.993 3
46.995 3
46.997 4
46.999 3
47.002 3
47.004 3
47.006 3
47.008 3
47.010 4
47.013 3
47.015 3
47.017 3
47.019 3
47.021 3
47.024 3
47.026 2
47.028 2
47.030 3
47.032 3
47.035 3
47.037 4
47.039 4
47.041 4
47.043 5
47.046 4
47.048 4
47.050 4
47.052 4
47.054 3
47.057 4
47.059 3
47.061 4
47.063 4
47.065 3
47.068 4
47.070 3
47.072 3
47.074 2
47.076 2
47.079 2
47.081 3
47.083 3
47.085 3
47.087 2
47.090 2
47.092 1
47.094 1
47.096 1
47.098 1
47.101 1
47.103 1
47.105 1
47.107 1
47.109 1
47.112 1
47.114 1
47.116 1
47.118 1
47.120 2
47.123 2
47.125 2
47.127 2
47.129 2
47.131 2
47.134 2
47.136 2
47.138 2
47.140 2
47.142 2
47.145 3
47.147 2
47.149 2
47.151 1
47.153 1
47.156 0
47.158 0
47.160 0
47.162 0
47.164 -1
47.167 -0
47.169 -1
47.171 -1
47.173 -0
47.175 0
47.178 0
47.180 0
47.182 1
47.184 0
47.186 1
47.189 1
47.191 2
47.193 3
47.195 3
47.197 3
47.200 3
47.202 3
47.204 3
47.206 4
47.208 4
47.211 4
47.213 4
47.215 4
47.217 4
47.219 4
47.222 5
47.224 4
47.226 4
47.228 4
47.230 4
47.233 5
47.235 4
47.237 4
47.239 4
47.242 4
47.244 3
47.246 3
47.248 2
47.250 2
47.253 2
47.255 2
47.257 1
47.259 1
47.261 1
47.264 2
47.266 2
47.268 2
47.270 1
47.272 2
47.275 1
47.277 1
47.279 1
47.281 2
47.283 2
47.286 2
47.288 2
47.290 2
47.292 2
47.294 2
47.297 2
47.299 3
47.301 3
47.303 3
47.305 3
47.308 4
47.310 3
47.312 3
47.314 4
47.316 3
47.319 3
47.321 3
47.323 3
47.325 3
47.327 4
47.330 3
47.332 4
47.334 4
47.336 3
47.338 4
47.341 4
47.343 4
47.345 4
47.347 5
47.349 5
47.352 5
47.354 5
47.356 4
47.358 5
47.360 5
47.363 4
47.365 4
47.367 4
47.369 3
47.371 3
47.374 3
47.376 3
47.378 3
47.380 3
47.382 3
47.385 3
47.387 3
47.389 3
47.391 4
47.393 3
47.396 3
47.398 3
47.400 3
47.402 2
47.405 2
47.407 2
47.409 1
47.411 1
47.413 2
47.416 2
47.418 1
47.420 2
47.422 1
47.424 1
47.427 2
47.429 2
47.431 2
47.433 3
47.435 3
47.438 3
47.440 4
47.442 4
47.444 4
47.446 5
47.449 5
47.451 4
47.453 4
47.455 3
47.457 3
47.460 3
47.462 3
47.464 3
47.466 3
47.468 3
47.471 4
47.473 4
47.475 4
47.477 4
47.479 4
47.482 3
47.484 3
47.486 3
47.488 3
47.490 3
47.493 2
47.495 2
47.497 2
47.499 2
47.501 2
47.504 1
47.506 1
47.508 1
47.510 1
47.513 1
47.515 0
47.517 0
47.519 0
47.521 -0
47.524 -0
47.526 0
47.528 -1
47.530 -1
47.532 -1
47.535 -1
47.537 -1
47.539 -1
47.541 -1
47.543 -2
47.546 -2
47.548 -2
47.550 -2
47.552 -3
47.554 -2
47.557 -1
47.559 -1
47.561 -1
47.563 -1
47.565 -0
47.568 -0
47.570 0
47.572 0
47.574 0
47.576 0
47.579 1
47.581 1
47.583 1
47.585 2
47.587 1
47.590 1
47.592 1
47.594 1
47.596 1
47.599 1
47.601 1
47.603 1
47.605 1
47.607 2
47.610 2
47.612 2
47.614 1
47.616 1
47.618 2
47.621 2
47.623 2
47.625 2
47.627 2
47.629 2
47.632 2
47.634 2
47.636 2
47.638 2
47.640 1
47.643 1
47.645 1
47.647 1
47.649 1
47.651 2
47.654 2
47.656 2
47.658 2
47.660 2
47.662 2
47.665 3
47.667 3
47.669 3
47.671 3
47.674 3
47.676 3
47.678 3
47.680 3
47.682 3
47.685 3
47.687 3
47.689 3
47.691 3
47.693 3
47.696 3
47.698 3
47.700 4
47.702 4
47.704 4
47.707 4
47.709 4
47.711 4
47.713 4
47.715 5
47.718 5
47.720 5
47.722 5
47.724 5
47.726 5
47.729 5
47.731 5
47.733 5
47.735 4
47.737 4
47.740 4
47.742 3
47.744 3
47.746 3
47.749 3
47.751 3
47.753 3
47.755 3
47.757 3
47.760 2
47.762 2
47.764 2
47.766 1
47.768 1
47.771 2
47.773 1
47.775 1
47.777 1
47.779 1
47.782 1
47.784 1
47.786 1
47.788 1
47.790 1
47.793 1
47.795 2
47.797 2
47.799 2
47.802 2
47.804 2
47.806 2
47.808 2
47.810 2
47.813 3
47.815 3
47.817 3
47.819 3
47.821 2
47.824 2
47.826 2
47.828 3
47.830 3
47.832 3
47.835 2
47.837 2
47.839 2
47.841 1
47.843 1
47.846 2
47.848 1
47.850 1
47.852 1
47.855 1
47.857 1
47.859 -0
47.861 0
47.863 -1
47.866 -0
47.868 -0
47.870 1
47.872 1
47.874 1
47.877 1
47.879 1
47.881 2
47.883 2
47.885 2
47.888 2
47.890 3
47.892 2
47.894 3
47.896 3
47.899 3
47.901 3
47.903 3
47.905 3
47.908 2
47.910 2
47.912 2
47.914 2
47.916 1
47.919 2
47.921 2
47.923 2
47.925 2
47.927 3
47.930 2
47.932 2
47.934 2
47.936 1
47.938 1
47.941 1
47.943 1
47.945 1
47.947 1
47.949 1
47.952 1
47.954 1
47.956 1
47.958 0
47.961 1
47.963 1
47.965 1
47.967 2
47.969 2
47.972 2
47.974 3
47.976 3
47.978 3
47.980 3
47.983 3
47.985 3
47.987 3
47.989 3
47.991 3
47.994 3
47.996 3
47.998 2
48.000 2
48.003 2
48.005 1
48.007 1
48.009 1
48.011 1
48.014 1
48.016 1
48.018 0
48.020 1
48.022 1
48.025 2
48.027 2
48.029 2
48.031 2
48.033 2
48.036 2
48.038 2
48.040 2
48.042 2
48.044 2
48.047 3
48.049 3
48.051 2
48.053 3
48.056 3
48.058 2
48.060 2
48.062 3
48.064 2
48.067 3
48.069 3
48.071 3
48.073 3
48.075 3
48.078 3
48.080 3
48.082 3
48.084 3
48.086 3
48.089 2
48.091 2
48.093 2
48.095 2
48.098 2
48.100 1
48.102 2
48.104 1
48.106 1
48.109 0
48.111 1
48.113 1
48.115 1
48.117 1
48.120 2
48.122 2
48.124 3
48.126 3
48.128 3
48.131 3
48.133 3
48.135 3
48.137 3
48.140 3
48.142 3
48.144 3
48.146 3
48.148 3
48.151 3
48.153 3
48.155 3
48.157 2
48.159 3
48.162 3
48.164 3
48.166 3
48.168 3
48.171 3
48.173 2
48.175 2
48.177 1
48.179 1
48.182 1
48.184 1
48.186 1
48.188 0
48.190 -0
48.193 -0
48.195 -0
48.197 -0
48.199 -0
48.201 -0
48.204 -0
48.206 -0
48.208 0
48.210 -0
48.213 0
48.215 1
48.217 1
48.219 2
48.221 2
48.224 3
48.226 3
48.228 3
48.230 2
48.232 2
48.235 3
48.237 3
48.239 3
48.241 3
48.243 3
48.246 3
48.248 4
48.250 4
48.252 4
48.255 3
48.257 3
48.259 3
48.261 3
48.263 3
48.266 3
48.268 3
48.270 2
48.272 2
48.274 2
48.277 2
48.279 2
48.281 3
48.283 3
48.286 3
48.288 3
48.290 3
48.292 3
48.294 3
48.297 3
48.299 3
48.301 3
48.303 3
48.305 4
48.308 3
48.310 3
48.312 3
48.314 4
48.317 4
48.319 4
48.321 4
48.323 4
48.325 4
48.328 3
48.330 3
48.332 3
48.334 4
48.336 3
48.339 3
48.341 3
48.343 2
48.345 3
48.347 3
48.350 3
48.352 3
48.354 3
48.356 2
48.359 2
48.361 2
48.363 1
48.365 2
48.367 2
48.370 2
48.372 2
48.374 2
48.376 2
48.378 3
48.381 3
48.383 3
48.385 3
48.387 3
48.390 2
48.392 2
48.394 2
48.396 1
48.398 1
48.401 1
48.403 1
48.405 1
48.407 1
48.409 1
48.412 2
48.414 2
48.416 2
48.418 2
48.421 2
48.423 2
48.425 2
48.427 2
48.429 2
48.432 3
48.434 3
48.436 3
48.438 3
48.440 4
48.443 3
48.445 3
48.447 3
48.449 3
48.452 2
48.454 3
48.456 3
48.458 2
48.460 2
48.463 2
48.465 2
48.467 2
48.469 2
48.471 2
48.474 2
48.476 2
48.478 2
48.480 2
48.483 1
48.485 1
48.487 1
48.489 0
48.491 0
48.494 -0
48.496 -0
48.498 -0
48.500 -0
48.502 -1
48.505 -0
48.507 -0
48.509 -1
48.511 -1
48.514 -0
48.516 -0
48.518 -0
48.520 -0
48.522 -0
48.525 0
48.527 0
48.529 0
48.531 1
48.533 1
48.536 1
48.538 1
48.540 1
48.542 1
48.545 1
48.547 0
48.549 0
48.551 1
48.553 2
48.556 2
48.558 2
48.560 3
48.562 2
48.564 3
48.567 3
48.569 3
48.571 3
48.573 4
48.576 3
48.578 3
48.580 4
48.582 3
48.584 4
48.587 3
48.589 3
48.591 3
48.593 4
48.596 3
48.598 3
48.600 3
48.602 3
48.604 3
48.607 3
48.609 3
48.611 3
48.613 4
48.615 4
48.618 4
48.620 3
48.622 3
48.624 3
48.627 3
48.629 3
48.631 3
48.633 3
48.635 3
48.638 3
48.640 4
48.642 3
48.644 3
48.646 4
48.649 4
48.651 5
48.653 5
48.655 5
48.658 4
48.660 4
48.662 4
48.664 4
48.666 4
48.669 4
48.671 4
48.673 3
48.675 3
48.678 4
48.680 4
48.682 4
48.684 4
48.686 4
48.689 4
48.691 4
48.693 4
48.695 4
48.697 3
48.700 3
48.702 3
48.704 3
48.706 3
48.709 3
48.711 3
48.713 2
48.715 2
48.717 2
48.720 2
48.722 2
48.724 2
48.726 2
48.729 1
48.731 1
48.733 1
48.735 1
48.737 2
48.740 2
48.742 1
48.744 1
48.746 1
48.748 1
48.751 1
48.753 1
48.755 -0
48.757 -0
48.760 0
48.762 1
48.764 1
48.766 1
48.768 1
48.771 1
48.773 0
48.775 0
48.777 0
48.780 1
48.782 0
48.784 1
48.786 1
48.788 0
48.791 0
48.793 0
48.795 -0
48.797 -1
48.799 -0
48.802 0
48.804 1
48.806 0
48.808 0
48.811 1
48.813 1
48.815 1
48.817 1
48.819 1
48.822 1
48.824 1
48.826 1
48.828 1
48.831 1
48.833 1
48.835 1
48.837 1
48.839 2
48.842 2
48.844 2
48.846 2
48.848 1
48.850 2
48.853 2
48.855 1
48.857 1
48.859 2
48.862 2
48.864 2
48.866 2
48.868 1
48.870 2
48.873 2
48.875 2
48.877 2
48.879 2
48.882 2
48.884 2
48.886 1
48.888 1
48.890 1
48.893 1
48.895 1
48.897 1
48.899 1
48.902 1
48.904 1
48.906 1
48.908 1
48.910 1
48.913 2
48.915 2
48.917 2
48.919 2
48.921 2
48.924 2
48.926 2
48.928 1
48.930 1
48.933 1
48.935 1
48.937 1
48.939 1
48.941 1
48.944 1
48.946 1
48.948 1
48.950 1
48.953 2
48.955 1
48.957 1
48.959 2
48.961 2
48.964 2
48.966 2
48.968 2
48.970 2
48.973 2
48.975 2
48.977 2
48.979 2
48.981 1
48.984 1
48.986 1
48.988 1
48.990 1
48.992 1
48.995 1
48.997 1
48.999 1
49.001 1
49.004 1
49.006 2
49.008 2
49.010 2
49.012 2
49.015 3
49.017 3
49.019 3
49.021 3
49.024 2
49.026 2
49.028 2
49.030 2
49.032 2
49.035 1
49.037 2
49.039 2
49.041 1
49.044 2
49.046 2
49.048 2
49.050 3
49.052 3
49.055 3
49.057 2
49.059 3
49.061 3
49.064 3
49.066 4
49.068 4
49.070 4
49.072 3
49.075 3
49.077 3
49.079 3
49.081 2
49.084 2
49.086 3
49.088 2
49.090 2
49.092 2
49.095 2
49.097 2
49.099 2
49.101 1
49.104 2
49.106 2
49.108 2
49.110 3
49.112 3
49.115 3
49.117 3
49.119 3
49.121 2
49.124 2
49.126 2
49.128 2
49.130 3
49.132 3
49.135 2
49.137 2
49.139 2
49.141 2
49.143 1
49.146 1
49.148 1
49.150 1
49.152 1
49.155 -0
49.157 -0
49.159 0
49.161 0
49.163 1
49.166 1
49.168 -0
49.170 -0
49.172 -0
49.175 -0
49.177 0
49.179 0
49.181 0
49.183 1
49.186 1
49.188 1
49.190 1
49.192 1
49.195 1
49.197 1
49.199 2
49.201 1
49.203 2
49.206 2
49.208 2
49.210 3
49.212 2
49.215 2
49.217 3
49.219 3
49.221 4
49.223 5
49.226 5
49.228 5
49.230 5
49.232 5
49.235 5
49.237 4
49.239 4
49.241 3
49.243 3
49.246 3
49.248 2
49.250 2
49.252 2
49.255 2
49.257 2
49.259 3
49.261 3
49.263 3
49.266 3
49.268 3
49.270 3
49.272 2
49.275 2
49.277 2
49.279 2
49.281 2
49.283 2
49.286 1
49.288 1
49.290 1
49.292 0
49.295 0
49.297 -0
49.299 0
49.301 -0
49.303 -0
49.306 1
49.308 0
49.310 0
49.312 0
49.315 0
49.317 1
49.319 1
49.321 1
49.324 2
49.326 2
49.328 1
49.330 1
49.332 1
49.335 1
49.337 1
49.339 1
49.341 1
49.344 2
49.346 2
49.348 2
49.350 2
49.352 3
49.355 3
49.357 3
49.359 4
49.361 4
49.364 4
49.366 4
49.368 3
49.370 4
49.372 4
49.375 4
49.377 5
49.379 5
49.381 4
49.384 4
49.386 4
49.388 4
49.390 4
49.392 4
49.395 4
49.397 4
49.399 4
49.401 3
49.404 3
49.406 3
49.408 3
49.410 2
49.412 3
49.415 2
49.417 2
49.419 2
49.421 2
49.424 2
49.426 2
49.428 1
49.430 1
49.432 1
49.435 1
49.437 1
49.439 1
49.441 1
49.444 0
49.446 1
49.448 -0
49.450 -1
49.452 -1
49.455 -2
49.457 -2
49.459 -1
49.461 -0
49.464 -1
49.466 -0
49.468 0
49.470 1
49.473 1
49.475 1
49.477 1
49.479 1
49.481 0
49.484 0
49.486 0
49.488 -0
49.490 0
49.493 1
49.495 1
49.497 1
49.499 1
49.501 1
49.504 1
49.506 1
49.508 1
49.510 1
49.513 1
49.515 1
49.517 1
49.519 1
49.521 1
49.524 1
49.526 2
49.528 1
49.530 1
49.533 1
49.535 1
49.537 1
49.539 2
49.541 1
49.544 1
49.546 1
49.548 1
49.550 1
49.553 1
49.555 2
49.557 3
49.559 3
49.562 4
49.564 4
49.566 4
49.568 4
49.570 4
49.573 4
49.575 4
49.577 4
49.579 4
49.582 4
49.584 4
49.586 4
49.588 4
49.590 4
49.593 5
49.595 4
49.597 4
49.599 4
49.602 3
49.604 3
49.606 3
49.608 2
49.610 2
49.613 2
49.615 2
49.617 2
49.619 2
49.622 1
49.624 2
49.626 2
49.628 2
49.631 1
49.633 1
49.635 1
49.637 1
49.639 1
49.642 0
49.644 -0
49.646 -0
49.648 0
49.651 1
49.653 1
49.655 1
49.657 2
49.659 2
49.662 1
49.664 1
49.666 1
49.668 1
49.671 2
49.673 2
49.675 2
49.677 2
49.680 3
49.682 2
49.684 2
49.686 2
49.688 2
49.691 3
49.693 3
49.695 3
49.697 2
49.700 3
49.702 2
49.704 2
49.706 2
49.708 2
49.711 2
49.713 2
49.715 2
49.717 2
49.720 2
49.722 2
49.724 2
49.726 2
49.729 1
49.731 1
49.733 1
49.735 1
49.737 0
49.740 -1
49.742 -1
49.744 -1
49.746 -1
49.749 -2
49.751 -1
49.753 -2
49.755 -3
49.757 -3
49.760 -4
49.762 -4
49.764 -4
49.766 -4
49.769 -4
49.771 -4
49.773 -4
49.775 -3
49.778 -3
49.780 -2
49.782 -2
49.784 -2
49.786 -1
49.789 -1
49.791 -1
49.793 -0
49.795 -0
49.798 0
49.800 1
49.802 1
49.804 1
49.806 2
49.809 1
49.811 2
49.813 2
49.815 2
49.818 2
49.820 3
49.822 3
49.824 3
49.827 3
49.829 3
49.831 2
49.833 2
49.835 1
49.838 2
49.840 2
49.842 1
49.844 1
49.847 2
49.849 1
49.851 1
49.853 1
49.855 -0
49.858 -0
49.860 0
49.862 0
49.864 0
49.867 0
49.869 0
49.871 0
49.873 0
49.876 0
49.878 1
49.880 1
49.882 1
49.884 0
49.887 1
49.889 -0
49.891 -0
49.893 -0
49.896 -0
49.898 0
49.900 0
49.902 -0
49.905 -0
49.907 -1
49.909 -1
49.911 -1
49.913 -1
49.916 -2
49.918 -2
49.920 -1
49.922 -1
49.925 -1
49.927 -1
49.929 -1
49.931 -1
49.934 -0
49.936 -0
49.938 0
49.940 1
49.942 0
49.945 0
49.947 1
49.949 0
49.951 0
49.954 1
49.956 0
49.958 0
49.960 1
49.962 1
49.965 1
49.967 1
49.969 0
49.971 1
49.974 1
49.976 0
49.978 0
49.980 1
49.983 0
49.985 0
49.987 -0
49.989 -0
49.991 -1
49.994 -0
49.996 -0
49.998 -0
50.000 -0
50.003 -0
50.005 0
50.007 -0
50.009 -0
50.012 0
50.014 1
50.016 2
50.018 2
50.020 3
50.023 3
50.025 3
50.027 3
50.029 3
50.032 4
50.034 4
50.036 4
50.038 4
50.041 3
50.043 4
50.045 4
50.047 4
50.049 3
50.052 3
50.054 4
50.056 3
50.058 3
50.061 3
50.063 3
50.065 3
50.067 3
50.070 3
50.072 3
50.074 3
50.076 2
50.078 2
50.081 2
50.083 1
50.085 1
50.087 1
50.090 0
50.092 0
50.094 0
50.096 0
50.099 1
50.101 1
50.103 1
50.105 2
50.107 2
50.110 2
50.112 3
50.114 3
50.116 3
50.119 4
50.121 3
50.123 3
50.125 3
50.128 4
50.130 4
50.132 4
50.134 4
50.136 4
50.139 4
50.141 4
50.143 4
50.145 4
50.148 4
50.150 4
50.152 4
50.154 4
50.157 4
50.159 5
50.161 5
50.163 4
50.165 5
50.168 4
50.170 4
50.172 4
50.174 4
50.177 4
50.179 3
50.181 3
50.183 2
50.186 3
50.188 3
50.190 2
50.192 2
50.195 3
50.197 3
50.199 3
50.201 4
50.203 4
50.206 3
50.208 3
50.210 3
50.212 3
50.215 4
50.217 3
50.219 3
50.221 3
50.224 3
50.226 3
50.228 2
50.230 2
50.232 2
50.235 2
50.237 2
50.239 2
50.241 2
50.244 2
50.246 2
50.248 2
50.250 1
50.253 1
50.255 1
50.257 1
50.259 1
50.261 1
50.264 1
50.266 1
50.268 0
50.270 -0
50.273 0
50.275 1
50.277 1
50.279 2
50.282 1
50.284 1
50.286 2
50.288 2
50.291 2
50.293 2
50.295 2
50.297 2
50.299 3
50.302 3
50.304 3
50.306 3
50.308 3
50.311 3
50.313 3
50.315 3
50.317 3
50.320 3
50.322 3
50.324 2
50.326 3
50.328 3
50.331 2
50.333 2
50.335 2
50.337 2
50.340 2
50.342 2
50.344 2
50.346 2
50.349 1
50.351 1
50.353 1
50.355 1
50.358 1
50.360 2
50.362 1
50.364 1
50.366 1
50.369 1
50.371 1
50.373 2
50.375 2
50.378 2
50.380 2
50.382 2
50.384 1
50.387 2
50.389 2
50.391 2
50.393 2
50.395 1
50.398 1
50.400 1
50.402 1
50.404 1
50.407 1
50.409 1
50.411 1
50.413 1
50.416 1
50.418 0
50.420 1
50.422 0
50.425 0
50.427 1
50.429 -0
50.431 -1
50.433 -1
50.436 -1
50.438 -1
50.440 -0
50.442 -0
50.445 0
50.447 1
50.449 1
50.451 -0
50.454 0
50.456 1
50.458 0
50.460 1
50.463 1
50.465 1
50.467 1
50.469 1
50.471 1
50.474 2
50.476 2
50.478 2
50.480 2
50.483 3
50.485 2
50.487 2
50.489 2
50.492 1
50.494 1
50.496 1
50.498 0
50.501 1
50.503 1
50.505 1
50.507 2
50.509 1
50.512 1
50.514 1
50.516 1
50.518 0
50.521 0
50.523 1
50.525 0
50.527 0
50.530 1
50.532 -1
50.534 0
50.536 0
50.539 0
50.541 1
50.543 1
50.545 1
50.547 1
50.550 1
50.552 0
50.554 0
50.556 0
50.559 0
50.561 -0
50.563 -0
50.565 -1
50.568 -0
50.570 -1
50.572 -0
50.574 -0
50.577 0
50.579 -0
50.581 0
50.583 -0
50.585 -0
50.588 -1
50.590 -1
50.592 -1
50.594 -0
50.597 0
50.599 0
50.601 1
50.603 1
50.606 1
50.608 1
50.610 2
50.612 1
50.615 2
50.617 2
50.619 3
50.621 3
50.623 4
50.626 4
50.628 4
50.630 4
50.632 4
50.635 3
50.637 4
50.639 3
50.641 4
50.644 3
50.646 3
50.648 3
50.650 3
50.653 2
50.655 2
50.657 1
50.659 1
50.662 1
50.664 0
50.666 -0
50.668 0
50.670 1
50.673 0
50.675 0
50.677 0
50.679 -0
50.682 -0
50.684 0
50.686 -1
50.688 -0
50.691 -0
50.693 -0
50.695 0
50.697 0
50.700 0
50.702 0
50.704 0
50.706 -0
50.708 0
50.711 0
50.713 1
50.715 1
50.717 1
50.720 1
50.722 1
50.724 1
50.726 1
50.729 1
50.731 1
50.733 1
50.735 2
50.738 2
50.740 2
50.742 2
50.744 3
50.747 3
50.749 2
50.751 2
50.753 2
50.755 3
50.758 3
50.760 2
50.762 3
50.764 3
50.767 3
50.769 3
50.771 3
50.773 2
50.776 2
50.778 2
50.780 2
50.782 2
50.785 2
50.787 1
50.789 2
50.791 1
50.794 1
50.796 1
50.798 1
50.800 0
50.802 1
50.805 0
50.807 -0
50.809 0
50.811 0
50.814 1
50.816 1
50.818 0
50.820 -0
50.823 -0
50.825 -1
50.827 -1
50.829 -1
50.832 -0
50.834 -0
50.836 0
50.838 0
50.841 0
50.843 0
50.845 -0
50.847 -0
50.849 -0
50.852 -0
50.854 0
50.856 0
50.858 -0
50.861 -1
50.863 -1
50.865 -1
50.867 -2
50.870 -2
50.872 -1
50.874 -2
50.876 -2
50.879 -1
50.881 -2
50.883 -1
50.885 -1
50.888 -1
50.890 0
50.892 0
50.894 0
50.896 1
50.899 0
50.901 0
50.903 1
50.905 2
50.908 2
50.910 2
50.912 2
50.914 2
50.917 2
50.919 2
50.921 2
50.923 2
50.926 2
50.928 2
50.930 2
50.932 3
50.935 2
50.937 2
50.939 2
50.941 1
50.944 1
50.946 1
50.948 0
50.950 1
50.952 1
50.955 0
50.957 0
50.959 0
50.961 0
50.964 -0
50.966 -0
50.968 -1
50.970 -0
50.973 0
50.975 -0
50.977 -0
50.979 0
50.982 0
50.984 0
50.986 1
50.988 1
50.991 1
50.993 1
50.995 1
50.997 1
51.000 1
51.002 1
51.004 2
51.006 2
51.008 2
51.011 2
51.013 2
51.015 2
51.017 2
51.020 2
51.022 2
51.024 2
51.026 3
51.029 2
51.031 2
51.033 2
51.035 1
51.038 1
51.040 2
51.042 2
51.044 3
51.047 4
51.049 3
51.051 4
51.053 4
51.056 4
51.058 4
51.060 4
51.062 4
51.064 4
51.067 4
51.069 4
51.071 5
51.073 5
51.076 5
51.078 5
51.080 4
51.082 4
51.085 4
51.087 4
51.089 3
51.091 3
51.094 2
51.096 2
51.098 2
51.100 2
51.103 2
51.105 2
51.107 2
51.109 2
51.112 2
51.114 1
51.116 1
51.118 1
51.121 1
51.123 1
51.125 1
51.127 1
51.129 1
51.132 1
51.134 1
51.136 1
51.138 2
51.141 2
51.143 3
51.145 3
51.147 2
51.150 2
51.152 2
51.154 2
51.156 1
51.159 1
51.161 1
51.163 1
51.165 1
51.168 2
51.170 2
51.172 2
51.174 2
51.177 2
51.179 1
51.181 1
51.183 0
51.186 -0
51.188 -0
51.190 -0
51.192 -1
51.195 -1
51.197 -1
51.199 0
51.201 0
51.203 -0
51.206 -1
51.208 -1
51.210 -2
51.212 -2
51.215 -1
51.217 -1
51.219 -1
51.221 -0
51.224 -1
51.226 -1
51.228 -0
51.230 -0
51.233 -0
51.235 1
51.237 -0
51.239 -0
51.242 -1
51.244 -0
51.246 -0
51.248 -0
51.251 0
51.253 1
51.255 1
51.257 1
51.260 2
51.262 2
51.264 3
51.266 3
51.269 3
51.271 3
51.273 3
51.275 3
51.277 3
51.280 3
51.282 3
51.284 3
51.286 4
51.289 3
51.291 3
51.293 3
51.295 3
51.298 3
51.300 3
51.302 3
51.304 3
51.307 3
51.309 2
51.311 2
51.313 2
51.316 3
51.318 3
51.320 3
51.322 3
51.325 2
51.327 2
51.329 2
51.331 2
51.334 1
51.336 1
51.338 1
51.340 1
51.343 2
51.345 2
51.347 2
51.349 2
51.352 2
51.354 2
51.356 2
51.358 2
51.360 3
51.363 3
51.365 3
51.367 3
51.369 3
51.372 3
51.374 3
51.376 3
51.378 3
51.381 4
51.383 4
51.385 4
51.387 4
51.390 3
51.392 2
51.394 2
51.396 2
51.399 2
51.401 2
51.403 2
51.405 1
51.408 1
51.410 1
51.412 0
51.414 1
51.417 0
51.419 -0
51.421 -1
51.423 -1
51.426 -1
51.428 -1
51.430 -1
51.432 -0
51.435 -0
51.437 -0
51.439 -0
51.441 -0
51.444 -0
51.446 -0
51.448 -0
51.450 -0
51.453 -1
51.455 -0
51.457 0
51.459 0
51.461 1
51.464 1
51.466 1
51.468 1
51.470 2
51.473 1
51.475 1
51.477 1
51.479 1
51.482 2
51.484 2
51.486 2
51.488 2
51.491 1
51.493 1
51.495 1
51.497 1
51.500 1
51.502 1
51.504 1
51.506 2
51.509 1
51.511 1
51.513 1
51.515 2
51.518 2
51.520 2
51.522 2
51.524 2
51.527 2
51.529 3
51.531 3
51.533 3
51.536 3
51.538 3
51.540 3
51.542 4
51.545 4
51.547 4
51.549 5
51.551 4
51.554 5
51.556 5
51.558 6
51.560 6
51.563 6
51.565 6
51.567 5
51.569 6
51.572 6
51.574 5
51.576 5
51.578 5
51.580 5
51.583 5
51.585 5
51.587 5
51.589 5
51.592 4
51.594 3
51.596 3
51.598 3
51.601 3
51.603 2
51.605 3
51.607 2
51.610 2
51.612 2
51.614 1
51.616 2
51.619 2
51.621 1
51.623 1
51.625 1
51.628 1
51.630 1
51.632 1
51.634 1
51.637 2
51.639 2
51.641 2
51.643 2
51.646 3
51.648 2
51.650 3
51.652 3
51.655 2
51.657 2
51.659 2
51.661 2
51.664 2
51.666 2
51.668 2
51.670 2
51.673 3
51.675 3
51.677 3
51.679 3
51.682 3
51.684 3
51.686 3
51.688 3
51.691 2
51.693 2
51.695 2
51.697 2
51.700 3
51.702 3
51.704 3
51.706 3
51.709 3
51.711 3
51.713 3
51.715 2
51.718 3
51.720 3
51.722 3
51.724 3
51.727 3
51.729 3
51.731 3
51.733 3
51.736 3
51.738 3
51.740 3
51.742 3
51.745 3
51.747 2
51.749 2
51.751 2
51.754 3
51.756 3
51.758 2
51.760 2
51.762 2
51.765 3
51.767 2
51.769 2
51.771 2
51.774 3
51.776 3
51.778 3
51.780 3
51.783 3
51.785 2
51.787 2
51.789 2
51.792 3
51.794 3
51.796 3
51.798 3
51.801 3
51.803 4
51.805 4
51.807 3
51.810 3
51.812 4
51.814 4
51.816 3
51.819 3
51.821 3
51.823 3
51.825 3
51.828 3
51.830 2
51.832 2
51.834 3
51.837 2
51.839 3
51.841 3
51.843 2
51.846 2
51.848 2
51.850 2
51.852 2
51.855 2
51.857 1
51.859 1
51.861 1
51.864 1
51.866 2
51.868 1
51.870 1
51.873 2
51.875 3
51.877 2
51.879 3
51.882 3
51.884 3
51.886 3
51.888 3
51.891 3
51.893 4
51.895 4
51.897 4
51.900 4
51.902 4
51.904 4
51.906 5
51.909 5
51.911 5
51.913 4
51.915 4
51.918 4
51.920 4
51.922 4
51.924 4
51.927 4
51.929 4
51.931 4
51.933 4
51.936 4
51.938 4
51.940 4
51.942 4
51.945 3
51.947 3
51.949 3
51.951 3
51.954 3
51.956 3
51.958 3
51.960 3
51.963 3
51.965 2
51.967 2
51.969 2
51.972 2
51.974 2
51.976 2
51.978 2
51.981 2
51.983 2
51.985 2
51.987 1
51.990 1
51.992 1
51.994 0
51.996 0
51.999 0
52.001 0
52.003 1
52.005 1
52.008 1
52.010 1
52.012 0
52.014 1
52.017 1
52.019 1
52.021 1
52.023 1
52.026 1
52.028 2
52.030 1
52.032 2
52.035 2
52.037 2
52.039 2
52.041 2
52.044 3
52.046 3
52.048 3
52.050 4
52.053 4
52.055 4
52.057 4
52.059 3
52.062 3
52.064 3
52.066 3
52.068 3
52.071 3
52.073 4
52.075 4
52.077 3
52.080 3
52.082 3
52.084 2
52.086 2
52.089 2
52.091 2
52.093 2
52.095 2
52.098 2
52.100 2
52.102 2
52.104 2
52.107 2
52.109 2
52.111 2
52.113 2
52.116 2
52.118 2
52.120 1
52.122 1
52.125 1
52.127 1
52.129 1
52.131 1
52.134 0
52.136 1
52.138 1
52.140 1
52.143 1
52.145 2
52.147 2
52.149 2
52.152 2
52.154 2
52.156 2
52.158 2
52.161 2
52.163 1
52.165 2
52.167 2
52.170 2
52.172 3
52.174 2
52.177 2
52.179 2
52.181 1
52.183 2
52.186 2
52.188 2
52.190 2
52.192 2
52.195 1
52.197 1
52.199 1
52.201 1
52.204 1
52.206 1
52.208 0
52.210 0
52.213 0
52.215 -0
52.217 -0
52.219 -1
52.222 -1
52.224 -1
52.226 -1
52.228 -1
52.231 -1
52.233 -1
52.235 -2
52.237 -1
52.240 -1
52.242 -0
52.244 0
52.246 1
52.249 0
52.251 0
52.253 1
52.255 1
52.258 1
52.260 1
52.262 0
52.264 1
52.267 1
52.269 1
52.271 1
52.273 1
52.276 1
52.278 1
52.280 1
52.282 1
52.285 2
52.287 2
52.289 1
52.291 2
52.294 2
52.296 3
52.298 3
52.300 3
52.303 3
52.305 3
52.307 3
52.309 3
52.312 3
52.314 3
52.316 3
52.318 3
52.321 3
52.323 3
52.325 3
52.327 3
52.330 3
52.332 3
52.334 3
52.336 3
52.339 3
52.341 3
52.343 3
52.345 3
52.348 2
52.350 2
52.352 2
52.354 1
52.357 1
52.359 1
52.361 1
52.364 0
52.366 1
52.368 1
52.370 1
52.373 1
52.375 1
52.377 1
52.379 1
52.382 1
52.384 1
52.386 0
52.388 1
52.391 0
52.393 1
52.395 1
52.397 1
52.400 2
52.402 2
52.404 2
52.406 2
52.409 2
52.411 2
52.413 2
52.415 2
52.418 2
52.420 2
52.422 2
52.424 2
52.427 2
52.429 2
52.431 1
52.433 2
52.436 2
52.438 1
52.440 1
52.442 1
52.445 1
52.447 1
52.449 1
52.451 1
52.454 1
52.456 1
52.458 1
52.460 1
52.463 2
52.465 1
52.467 2
52.469 1
52.472 1
52.474 1
52.476 1
52.478 1
52.481 2
52.483 1
52.485 1
52.488 0
52.490 0
52.492 0
52.494 0
52.497 1
52.499 0
52.501 1
52.503 1
52.506 1
52.508 0
52.510 -0
52.512 -0
52.515 -0
52.517 0
52.519 -0
52.521 0
52.524 0
52.526 0
52.528 0
52.530 0
52.533 1
52.535 2
52.537 2
52.539 2
52.542 2
52.544 3
52.546 2
52.548 3
52.551 3
52.553 3
52.555 3
52.557 4
52.560 3
52.562 4
52.564 4
52.566 3
52.569 3
52.571 3
52.573 2
52.575 3
52.578 3
52.580 2
52.582 2
52.585 2
52.587 1
52.589 1
52.591 0
52.594 -0
52.596 -1
52.598 -1
52.600 -2
52.603 -2
52.605 -2
52.607 -2
52.609 -2
52.612 -2
52.614 -2
52.616 -2
52.618 -2
52.621 -2
52.623 -2
52.625 -1
52.627 -1
52.630 -1
52.632 -1
52.634 -0
52.636 0
52.639 1
52.641 0
52.643 1
52.645 1
52.648 1
52.650 1
52.652 2
52.654 2
52.657 2
52.659 2
52.661 3
52.663 3
52.666 3
52.668 2
52.670 2
52.673 2
52.675 2
52.677 2
52.679 2
52.682 1
52.684 2
52.686 1
52.688 1
52.691 1
52.693 1
52.695 0
52.697 -0
52.700 0
52.702 0
52.704 1
52.706 0
52.709 -0
52.711 0
52.713 0
52.715 -0
52.718 0
52.720 0
52.722 -0
52.724 -0
52.727 1
52.729 1
52.731 1
52.733 1
52.736 2
52.738 3
52.740 3
52.742 3
52.745 4
52.747 5
52.749 5
52.752 6
52.754 5
52.756 5
52.758 5
52.761 5
52.763 5
52.765 5
52.767 4
52.770 4
52.772 4
52.774 4
52.776 4
52.779 4
52.781 4
52.783 4
52.785 4
52.788 4
52.790 4
52.792 3
52.794 3
52.797 3
52.799 2
52.801 2
52.803 2
52.806 2
52.808 2
52.810 1
52.812 2
52.815 2
52.817 1
52.819 1
52.822 2
52.824 1
52.826 2
52.828 2
52.831 2
52.833 2
52.835 2
52.837 2
52.840 3
52.842 4
52.844 4
52.846 4
52.849 4
52.851 3
52.853 4
52.855 3
52.858 3
52.860 3
52.862 3
52.864 2
52.867 3
52.869 3
52.871 3
52.873 4
52.876 4
52.878 4
52.880 4
52.883 4
52.885 4
52.887 4
52.889 4
52.892 4
52.894 4
52.896 4
52.898 5
52.901 5
52.903 5
52.905 5
52.907 5
52.910 5
52.912 5
52.914 5
52.916 5
52.919 5
52.921 5
52.923 5
52.925 5
52.928 5
52.930 5
52.932 5
52.934 4
52.937 5
52.939 4
52.941 4
52.944 4
52.946 4
52.948 4
52.950 4
52.953 3
52.955 3
52.957 3
52.959 2
52.962 2
52.964 2
52.966 2
52.968 2
52.971 2
52.973 2
52.975 2
52.977 2
52.980 1
52.982 2
52.984 2
52.986 2
52.989 2
52.991 2
52.993 3
52.996 3
52.998 3
53.000 3
53.002 4
53.005 4
53.007 4
53.009 3
53.011 4
53.014 4
53.016 4
53.018 4
53.020 4
53.023 4
53.025 4
53.027 4
53.029 4
53.032 4
53.034 3
53.036 3
53.038 3
53.041 3
53.043 3
53.045 3
53.048 3
53.050 3
53.052 3
53.054 3
53.057 3
53.059 3
53.061 2
53.063 2
53.066 2
53.068 2
53.070 2
53.072 2
53.075 2
53.077 1
53.079 2
53.081 2
53.084 3
53.086 3
53.088 2
53.090 3
53.093 3
53.095 2
53.097 2
53.100 2
53.102 2
53.104 3
53.106 2
53.109 2
53.111 2
53.113 2
53.115 2
53.118 1
53.120 2
53.122 2
53.124 1
53.127 1
53.129 1
53.131 1
53.133 1
53.136 -0
53.138 -0
53.140 1
53.142 1
53.145 1
53.147 2
53.149 2
53.152 2
53.154 3
53.156 3
53.158 3
53.161 3
53.163 3
53.165 3
53.167 3
53.170 4
53.172 4
53.174 4
53.176 5
53.179 5
53.181 5
53.183 5
53.185 6
53.188 5
53.190 5
53.192 6
53.195 6
53.197 6
53.199 6
53.201 6
53.204 6
53.206 6
53.208 5
53.210 5
53.213 5
53.215 5
53.217 5
53.219 5
53.222 5
53.224 4
53.226 4
53.228 3
53.231 3
53.233 3
53.235 3
53.237 2
53.240 2
53.242 3
53.244 3
53.247 4
53.249 4
53.251 4
53.253 4
53.256 4
53.258 3
53.260 3
53.262 3
53.265 3
53.267 2
53.269 2
53.271 2
53.274 2
53.276 2
53.278 2
53.280 2
53.283 2
53.285 2
53.287 2
53.290 2
53.292 2
53.294 3
53.296 4
53.299 3
53.301 3
53.303 3
53.305 3
53.308 3
53.310 3
53.312 3
53.314 3
53.317 3
53.319 2
53.321 2
53.323 2
53.326 2
53.328 2
53.330 3
53.333 3
53.335 3
53.337 3
53.339 3
53.342 3
53.344 4
53.346 4
53.348 4
53.351 4
53.353 3
53.355 3
53.357 3
53.360 3
53.362 2
53.364 2
53.367 2
53.369 2
53.371 2
53.373 2
53.376 2
53.378 2
53.380 1
53.382 1
53.385 1
53.387 1
53.389 2
53.391 1
53.394 2
53.396 2
53.398 2
53.400 1
53.403 1
53.405 1
53.407 0
53.410 0
53.412 -0
53.414 -1
53.416 0
53.419 0
53.421 -0
53.423 1
53.425 1
53.428 2
53.430 2
53.432 2
53.434 3
53.437 3
53.439 3
53.441 3
53.443 3
53.446 3
53.448 2
53.450 2
53.453 2
53.455 2
53.457 2
53.459 2
53.462 2
53.464 2
53.466 2
53.468 1
53.471 1
53.473 1
53.475 0
53.477 1
53.480 1
53.482 1
53.484 1
53.487 1
53.489 1
53.491 1
53.493 0
53.496 -0
53.498 0
53.500 1
53.502 0
53.505 0
53.507 1
53.509 1
53.511 0
53.514 1
53.516 0
53.518 1
53.521 2
53.523 2
53.525 3
53.527 3
53.530 3
53.532 4
53.534 3
53.536 3
53.539 2
53.541 2
53.543 1
53.545 2
53.548 2
53.550 1
53.552 2
53.555 3
53.557 3
53.559 3
53.561 3
53.564 3
53.566 3
53.568 3
53.570 3
53.573 3
53.575 3
53.577 2
53.579 3
53.582 3
53.584 3
53.586 3
53.588 3
53.591 3
53.593 3
53.595 3
53.598 3
53.600 3
53.602 3
53.604 3
53.607 3
53.609 3
53.611 3
53.613 3
53.616 2
53.618 2
53.620 2
53.622 3
53.625 2
53.627 2
53.629 1
53.632 1
53.634 0
53.636 0
53.638 -1
53.641 -0
53.643 -0
53.645 0
53.647 1
53.650 1
53.652 1
53.654 2
53.656 2
53.659 2
53.661 2
53.663 2
53.666 2
53.668 2
53.670 3
53.672 3
53.675 2
53.677 2
53.679 1
53.681 1
53.684 2
53.686 1
53.688 1
53.690 2
53.693 2
53.695 2
53.697 2
53.700 2
53.702 1
53.704 1
53.706 1
53.709 1
53.711 1
53.713 0
53.715 0
53.718 -0
53.720 -1
53.722 0
53.725 -0
53.727 -1
53.729 -1
53.731 -1
53.734 -1
53.736 -1
53.738 -1
53.740 -1
53.743 -0
53.745 -0
53.747 -0
53.749 0
53.752 -0
53.754 0
53.756 1
53.759 1
53.761 1
53.763 1
53.765 1
53.768 1
53.770 2
53.772 3
53.774 2
53.777 2
53.779 2
53.781 2
53.783 2
53.786 3
53.788 2
53.790 3
53.793 3
53.795 4
53.797 4
53.799 4
53.802 4
53.804 4
53.806 4
53.808 3
53.811 4
53.813 4
53.815 4
53.818 4
53.820 3
53.822 3
53.824 3
53.827 3
53.829 3
53.831 3
53.833 3
53.836 3
53.838 2
53.840 2
53.842 3
53.845 2
53.847 2
53.849 2
53.852 2
53.854 2
53.856 2
53.858 3
53.861 2
53.863 2
53.865 2
53.867 2
53.870 2
53.872 2
53.874 3
53.876 3
53.879 3
53.881 3
53.883 3
53.886 3
53.888 3
53.890 3
53.892 3
53.895 4
53.897 4
53.899 3
53.901 3
53.904 3
53.906 3
53.908 3
53.911 2
53.913 2
53.915 2
53.917 1
53.920 1
53.922 0
53.924 0
53.926 1
53.929 1
53.931 0
53.933 0
53.935 -0
53.938 -0
53.940 0
53.942 0
53.945 0
53.947 1
53.949 1
53.951 1
53.954 1
53.956 1
53.958 1
53.960 1
53.963 1
53.965 0
53.967 0
53.970 -0
53.972 -0
53.974 -0
53.976 0
53.979 0
53.981 0
53.983 1
53.985 1
53.988 1
53.990 1
53.992 1
53.995 1
53.997 1
53.999 1
54.001 0
54.004 0
54.006 1
54.008 0
54.010 0
54.013 0
54.015 -0
54.017 -1
54.019 -1
54.022 -0
54.024 0
54.026 1
54.029 0
54.031 1
54.033 0
54.035 1
54.038 2
54.040 2
54.042 3
54.044 4
54.047 4
54.049 4
54.051 4
54.054 4
54.056 5
54.058 5
54.060 5
54.063 4
54.065 4
54.067 4
54.069 4
54.072 4
54.074 4
54.076 4
54.079 4
54.081 4
54.083 3
54.085 4
54.088 4
54.090 3
54.092 3
54.094 3
54.097 3
54.099 3
54.101 3
54.104 2
54.106 2
54.108 2
54.110 2
54.113 2
54.115 2
54.117 2
54.119 1
54.122 0
54.124 1
54.126 1
54.129 1
54.131 1
54.133 0
54.135 1
54.138 1
54.140 2
54.142 1
54.144 2
54.147 2
54.149 2
54.151 2
54.153 2
54.156 2
54.158 3
54.160 3
54.163 2
54.165 2
54.167 2
54.169 2
54.172 2
54.174 1
54.176 1
54.178 0
54.181 0
54.183 -0
54.185 -0
54.188 0
54.190 -0
54.192 -0
54.194 -0
54.197 -1
54.199 -1
54.201 -1
54.203 -2
54.206 -2
54.208 -2
54.210 -1
54.213 -1
54.215 -1
54.217 -1
54.219 -2
54.222 -2
54.224 -2
54.226 -2
54.228 -1
54.231 -1
54.233 -1
54.235 -1
54.238 -0
54.240 -0
54.242 -0
54.244 -1
54.247 -0
54.249 0
54.251 0
54.253 0
54.256 0
54.258 1
54.260 2
54.263 2
54.265 2
54.267 2
54.269 2
54.272 2
54.274 2
54.276 2
54.278 2
54.281 2
54.283 2
54.285 2
54.288 2
54.290 2
54.292 2
54.294 1
54.297 2
54.299 1
54.301 1
54.303 2
54.306 1
54.308 1
54.310 1
54.313 1
54.315 1
54.317 1
54.319 1
54.322 1
54.324 0
54.326 0
54.329 1
54.331 1
54.333 0
54.335 1
54.338 1
54.340 1
54.342 1
54.344 0
54.347 0
54.349 0
54.351 1
54.354 0
54.356 1
54.358 1
54.360 1
54.363 2
54.365 2
54.367 2
54.369 2
54.372 2
54.374 2
54.376 1
54.379 1
54.381 1
54.383 2
54.385 2
54.388 2
54.390 2
54.392 2
54.394 1
54.397 1
54.399 1
54.401 1
54.404 1
54.406 0
54.408 -0
54.410 -0
54.413 -0
54.415 -0
54.417 -0
54.419 0
54.422 0
54.424 1
54.426 1
54.429 1
54.431 2
54.433 2
54.435 2
54.438 2
54.440 3
54.442 3
54.444 3
54.447 3
54.449 3
54.451 3
54.454 3
54.456 4
54.458 3
54.460 4
54.463 4
54.465 4
54.467 4
54.470 3
54.472 3
54.474 4
54.476 4
54.479 4
54.481 3
54.483 4
54.485 4
54.488 5
54.490 4
54.492 4
54.495 4
54.497 3
54.499 2
54.501 2
54.504 2
54.506 2
54.508 2
54.510 2
54.513 2
54.515 2
54.517 2
54.520 2
54.522 2
54.524 2
54.526 2
54.529 2
54.531 2
54.533 2
54.536 2
54.538 2
54.540 2
54.542 2
54.545 3
54.547 3
54.549 3
54.551 4
54.554 4
54.556 5
54.558 5
54.561 5
54.563 5
54.565 5
54.567 5
54.570 5
54.572 5
54.574 5
54.576 6
54.579 6
54.581 6
54.583 5
54.586 6
54.588 6
54.590 6
54.592 6
54.595 6
54.597 5
54.599 5
54.602 4
54.604 5
54.606 4
54.608 4
54.611 3
54.613 3
54.615 2
54.617 1
54.620 1
54.622 1
54.624 0
54.627 -0
54.629 -0
54.631 -0
54.633 -0
54.636 1
54.638 1
54.640 0
54.642 1
54.645 1
54.647 2
54.649 2
54.652 2
54.654 2
54.656 2
54.658 2
54.661 2
54.663 2
54.665 3
54.668 4
54.670 4
54.672 4
54.674 4
54.677 4
54.679 3
54.681 4
54.683 4
54.686 5
54.688 5
54.690 5
54.693 6
54.695 6
54.697 6
54.699 6
54.702 5
54.704 5
54.706 5
54.709 4
54.711 3
54.713 4
54.715 3
54.718 4
54.720 3
54.722 3
54.724 3
54.727 3
54.729 2
54.731 3
54.734 3
54.736 1
54.738 1
54.740 1
54.743 -1
54.745 -0
54.747 -1
54.750 -1
54.752 -1
54.754 -1
54.756 -0
54.759 -0
54.761 -0
54.763 0
54.765 0
54.768 -0
54.770 -0
54.772 -0
54.775 -0
54.777 -1
54.779 -0
54.781 0
54.784 0
54.786 1
54.788 2
54.791 3
54.793 3
54.795 4
54.797 4
54.800 4
54.802 5
54.804 5
54.806 5
54.809 6
54.811 6
54.813 6
54.816 6
54.818 5
54.820 5
54.822 5
54.825 5
54.827 5
54.829 5
54.832 4
54.834 4
54.836 4
54.838 2
54.841 2
54.843 2
54.845 2
54.847 2
54.850 3
54.852 3
54.854 3
54.857 2
54.859 2
54.861 2
54.863 2
54.866 1
54.868 1
54.870 1
54.873 0
54.875 0
54.877 0
54.879 -0
54.882 0
54.884 -0
54.886 -0
54.889 0
54.891 1
54.893 1
54.895 1
54.898 1
54.900 1
54.902 2
54.904 3
54.907 3
54.909 3
54.911 3
54.914 2
54.916 2
54.918 2
54.920 2
54.923 3
54.925 3
54.927 3
54.930 3
54.932 4
54.934 4
54.936 4
54.939 4
54.941 4
54.943 4
54.946 4
54.948 4
54.950 5
54.952 5
54.955 4
54.957 4
54.959 3
54.961 3
54.964 3
54.966 3
54.968 3
54.971 3
54.973 3
54.975 2
54.977 2
54.980 2
54.982 2
54.984 2
54.987 1
54.989 1
54.991 2
54.993 2
54.996 2
54.998 2
55.000 2
55.003 2
55.005 2
55.007 2
55.009 1
55.012 1
55.014 1
55.016 0
55.018 1
55.021 1
55.023 1
55.025 1
55.028 1
55.030 1
55.032 2
55.034 2
55.037 2
55.039 2
55.041 2
55.044 2
55.046 2
55.048 1
55.050 1
55.053 1
55.055 2
55.057 1
55.060 1
55.062 1
55.064 1
55.066 2
55.069 2
55.071 2
55.073 2
55.075 2
55.078 2
55.080 2
55.082 2
55.085 2
55.087 2
55.089 2
55.091 2
55.094 2
55.096 2
55.098 1
55.101 1
55.103 1
55.105 1
55.107 1
55.110 0
55.112 0
55.114 1
55.117 1
55.119 0
55.121 1
55.123 0
55.126 0
55.128 0
55.130 1
55.133 1
55.135 1
55.137 0
55.139 -0
55.142 -1
55.144 -0
55.146 -1
55.148 -0
55.151 -0
55.153 -0
55.155 0
55.158 1
55.160 0
55.162 1
55.164 1
55.167 1
55.169 2
55.171 2
55.174 2
55.176 2
55.178 3
55.180 2
55.183 2
55.185 3
55.187 3
55.190 3
55.192 4
55.194 4
55.196 4
55.199 4
55.201 4
55.203 4
55.206 4
55.208 4
55.210 4
55.212 3
55.215 3
55.217 3
55.219 2
55.222 2
55.224 2
55.226 3
55.228 2
55.231 2
55.233 2
55.235 1
55.238 1
55.240 1
55.242 1
55.244 0
55.247 0
55.249 0
55.251 0
55.253 0
55.256 0
55.258 0
55.260 0
55.263 0
55.265 1
55.267 1
55.269 1
55.272 1
55.274 2
55.276 1
55.279 2
55.281 2
55.283 2
55.285 2
55.288 2
55.290 2
55.292 3
55.295 2
55.297 2
55.299 2
55.301 3
55.304 3
55.306 3
55.308 3
55.311 3
55.313 4
55.315 4
55.317 3
55.320 3
55.322 4
55.324 4
55.327 5
55.329 5
55.331 5
55.333 4
55.336 5
55.338 4
55.340 4
55.343 5
55.345 4
55.347 4
55.349 4
55.352 3
55.354 3
55.356 4
55.359 3
55.361 4
55.363 4
55.365 4
55.368 4
55.370 3
55.372 3
55.375 3
55.377 2
55.379 2
55.381 2
55.384 1
55.386 1
55.388 1
55.391 1
55.393 1
55.395 2
55.397 1
55.400 2
55.402 2
55.404 2
55.406 2
55.409 2
55.411 2
55.413 2
55.416 3
55.418 3
55.420 3
55.422 3
55.425 4
55.427 3
55.429 4
55.432 4
55.434 3
55.436 3
55.438 3
55.441 3
55.443 3
55.445 3
55.448 3
55.450 2
55.452 3
55.454 2
55.457 2
55.459 2
55.461 2
55.464 2
55.466 1
55.468 1
55.470 0
55.473 0
55.475 -0
55.477 -1
55.480 -1
55.482 -1
55.484 -1
55.486 -2
55.489 -1
55.491 -0
55.493 -0
55.496 -1
55.498 -0
55.500 -1
55.502 -1
55.505 -1
55.507 -1
55.509 -1
55.512 -2
55.514 -2
55.516 -2
55.518 -1
55.521 -1
55.523 -1
55.525 -1
55.528 -1
55.530 -1
55.532 -0
55.534 0
55.537 0
55.539 0
55.541 0
55.544 1
55.546 1
55.548 1
55.550 1
55.553 1
55.555 1
55.557 1
55.560 1
55.562 1
55.564 1
55.566 1
55.569 1
55.571 1
55.573 2
55.576 2
55.578 2
55.580 2
55.582 2
55.585 2
55.587 2
55.589 2
55.592 2
55.594 2
55.596 2
55.598 2
55.601 1
55.603 2
55.605 1
55.608 1
55.610 1
55.612 0
55.614 0
55.617 1
55.619 0
55.621 1
55.624 1
55.626 1
55.628 1
55.630 1
55.633 2
55.635 2
55.637 2
55.640 1
55.642 0
55.644 0
55.646 -1
55.649 -0
55.651 -0
55.653 -0
55.656 1
55.658 1
55.660 1
55.662 1
55.665 1
55.667 1
55.669 1
55.672 1
55.674 1
55.676 1
55.678 1
55.681 1
55.683 1
55.685 1
55.688 2
55.690 1
55.692 1
55.695 1
55.697 1
55.699 0
55.701 1
55.704 1
55.706 1
55.708 0
55.711 -0
55.713 0
55.715 -0
55.717 0
55.720 1
55.722 1
55.724 0
55.727 1
55.729 0
55.731 1
55.733 1
55.736 0
55.738 1
55.740 1
55.743 -0
55.745 -0
55.747 -0
55.749 0
55.752 0
55.754 1
55.756 1
55.759 2
55.761 2
55.763 1
55.765 1
55.768 1
55.770 -0
55.772 0
55.775 -0
55.777 -0
55.779 -0
55.781 -0
55.784 0
55.786 1
55.788 0
55.791 0
55.793 0
55.795 0
55.797 0
55.800 0
55.802 0
55.804 0
55.807 1
55.809 0
55.811 0
55.813 0
55.816 1
55.818 1
55.820 1
55.823 2
55.825 2
55.827 2
55.829 2
55.832 2
55.834 3
55.836 4
55.839 3
55.841 4
55.843 4
55.846 4
55.848 3
55.850 3
55.852 3
55.855 4
55.857 3
55.859 3
55.862 4
55.864 4
55.866 4
55.868 4
55.871 5
55.873 5
55.875 5
55.878 6
55.880 6
55.882 5
55.884 5
55.887 5
55.889 5
55.891 5
55.894 5
55.896 4
55.898 4
55.900 4
55.903 4
55.905 3
55.907 2
55.910 2
55.912 2
55.914 2
55.916 2
55.919 2
55.921 2
55.923 2
55.926 1
55.928 1
55.930 1
55.933 0
55.935 0
55.937 1
55.939 1
55.942 -0
55.944 -1
55.946 -1
55.949 -1
55.951 -1
55.953 -1
55.955 -0
55.958 0
55.960 0
55.962 0
55.965 1
55.967 2
55.969 2
55.971 2
55.974 3
55.976 3
55.978 2
55.981 2
55.983 2
55.985 2
55.987 2
55.990 2
55.992 2
55.994 2
55.997 2
55.999 2
56.001 2
56.003 1
56.006 2
56.008 2
56.010 1
56.013 2
56.015 2
56.017 2
56.020 2
56.022 2
56.024 1
56.026 1
56.029 1
56.031 0
56.033 0
56.036 -0
56.038 -0
56.040 -1
56.042 -1
56.045 -2
56.047 -2
56.049 -2
56.052 -2
56.054 -2
56.056 -2
56.058 -2
56.061 -2
56.063 -2
56.065 -3
56.068 -3
56.070 -2
56.072 -2
56.075 -2
56.077 -2
56.079 -1
56.081 -1
56.084 -1
56.086 -1
56.088 -1
56.091 -0
56.093 -0
56.095 1
56.097 1
56.100 1
56.102 1
56.104 1
56.107 1
56.109 2
56.111 3
56.113 3
56.116 3
56.118 3
56.120 3
56.123 3
56.125 3
56.127 3
56.130 4
56.132 3
56.134 3
56.136 3
56.139 3
56.141 3
56.143 3
56.146 2
56.148 2
56.150 2
56.152 2
56.155 1
56.157 2
56.159 2
56.162 1
56.164 1
56.166 1
56.168 1
56.171 1
56.173 2
56.175 2
56.178 2
56.180 2
56.182 2
56.185 1
56.187 1
56.189 0
56.191 0
56.194 0
56.196 -0
56.198 0
56.201 0
56.203 -0
56.205 -1
56.207 -1
56.210 -2
56.212 -2
56.214 -2
56.217 -2
56.219 -2
56.221 -2
56.223 -2
56.226 -2
56.228 -2
56.230 -2
56.233 -1
56.235 -1
56.237 -2
56.240 -1
56.242 -1
56.244 -2
56.246 -1
56.249 -1
56.251 -1
56.253 -1
56.256 -1
56.258 -1
56.260 -0
56.262 0
56.265 1
56.267 1
56.269 1
56.272 1
56.274 2
56.276 2
56.279 2
56.281 2
56.283 2
56.285 1
56.288 1
56.290 1
56.292 1
56.295 2
56.297 2
56.299 2
56.301 2
56.304 2
56.306 2
56.308 2
56.311 1
56.313 1
56.315 2
56.317 2
56.320 2
56.322 2
56.324 2
56.327 2
56.329 2
56.331 3
56.334 3
56.336 3
56.338 3
56.340 2
56.343 2
56.345 3
56.347 3
56.350 3
56.352 3
56.354 3
56.356 3
56.359 3
56.361 3
56.363 2
56.366 2
56.368 2
56.370 2
56.373 2
56.375 1
56.377 2
56.379 3
56.382 3
56.384 3
56.386 3
56.389 3
56.391 3
56.393 3
56.395 2
56.398 2
56.400 2
56.402 2
56.405 2
56.407 2
56.409 1
56.412 1
56.414 2
56.416 2
56.418 2
56.421 2
56.423 2
56.425 1
56.428 2
56.430 2
56.432 3
56.434 3
56.437 3
56.439 3
56.441 3
56.444 2
56.446 3
56.448 3
56.451 3
56.453 3
56.455 2
56.457 2
56.460 2
56.462 1
56.464 1
56.467 0
56.469 0
56.471 -1
56.473 0
56.476 0
56.478 -0
56.480 -0
56.483 0
56.485 -0
56.487 -0
56.490 -0
56.492 -1
56.494 -1
56.496 -1
56.499 -1
56.501 -1
56.503 -0
56.506 -1
56.508 -0
56.510 0
56.513 0
56.515 1
56.517 2
56.519 2
56.522 1
56.524 2
56.526 2
56.529 2
56.531 3
56.533 3
56.535 3
56.538 3
56.540 3
56.542 3
56.545 4
56.547 4
56.549 5
56.552 5
56.554 5
56.556 4
56.558 4
56.561 4
56.563 4
56.565 4
56.568 3
56.570 3
56.572 3
56.574 2
56.577 2
56.579 2
56.581 1
56.584 2
56.586 2
56.588 2
56.591 2
56.593 1
56.595 1
56.597 1
56.600 1
56.602 1
56.604 1
56.607 1
56.609 1
56.611 1
56.614 1
56.616 0
56.618 0
56.620 0
56.623 0
56.625 0
56.627 -0
56.630 0
56.632 1
56.634 1
56.636 1
56.639 1
56.641 1
56.643 1
56.646 1
56.648 1
56.650 2
56.653 2
56.655 2
56.657 2
56.659 2
56.662 2
56.664 2
56.666 2
56.669 2
56.671 2
56.673 2
56.676 2
56.678 2
56.680 2
56.682 2
56.685 2
56.687 2
56.689 2
56.692 1
56.694 1
56.696 1
56.699 0
56.701 1
56.703 1
56.705 1
56.708 1
56.710 0
56.712 1
56.715 1
56.717 0
56.719 -0
56.721 0
56.724 1
56.726 1
56.728 1
56.731 1
56.733 1
56.735 1
56.738 1
56.740 0
56.742 1
56.744 0
56.747 -0
56.749 0
56.751 0
56.754 1
56.756 1
56.758 1
56.761 1
56.763 2
56.765 2
56.767 2
56.770 2
56.772 2
56.774 1
56.777 1
56.779 1
56.781 1
56.784 1
56.786 1
56.788 1
56.790 1
56.793 1
56.795 1
56.797 1
56.800 2
56.802 2
56.804 2
56.807 3
56.809 3
56.811 3
56.813 3
56.816 4
56.818 4
56.820 4
56.823 4
56.825 5
56.827 5
56.829 4
56.832 5
56.834 4
56.836 4
56.839 4
56.841 3
56.843 3
56.846 3
56.848 3
56.850 3
56.852 2
56.855 2
56.857 3
56.859 3
56.862 3
56.864 3
56.866 3
56.869 3
56.871 3
56.873 3
56.875 4
56.878 3
56.880 3
56.882 3
56.885 3
56.887 4
56.889 4
56.892 3
56.894 3
56.896 3
56.898 3
56.901 3
56.903 3
56.905 3
56.908 3
56.910 3
56.912 4
56.915 4
56.917 4
56.919 4
56.921 4
56.924 4
56.926 4
56.928 4
56.931 3
56.933 2
56.935 2
56.938 2
56.940 1
56.942 1
56.944 1
56.947 0
56.949 0
56.951 -0
56.954 -1
56.956 -0
56.958 -0
56.961 0
56.963 1
56.965 1
56.967 0
56.970 1
56.972 0
56.974 -0
56.977 0
56.979 0
56.981 0
56.984 -1
56.986 -0
56.988 -1
56.990 -1
56.993 -1
56.995 -1
56.997 -1
57.000 -1
57.002 -1
57.004 -1
57.007 -1
57.009 -2
57.011 -1
57.013 -1
57.016 -1
57.018 -0
57.020 -0
57.023 1
57.025 1
57.027 0
57.030 0
57.032 -0
57.034 -1
57.036 -1
57.039 0
57.041 0
57.043 0
57.046 1
57.048 1
57.050 1
57.053 2
57.055 2
57.057 2
57.059 3
57.062 3
57.064 3
57.066 3
57.069 3
57.071 3
57.073 3
57.076 3
57.078 3
57.080 3
57.082 3
57.085 3
57.087 3
57.089 2
57.092 2
57.094 3
57.096 3
57.099 3
57.101 2
57.103 2
57.105 2
57.108 2
57.110 2
57.112 2
57.115 2
57.117 3
57.119 2
57.122 3
57.124 2
57.126 2
57.128 2
57.131 1
57.133 1
57.135 1
57.138 0
57.140 0
57.142 1
57.145 2
57.147 1
57.149 2
57.152 2
57.154 2
57.156 2
57.158 2
57.161 2
57.163 1
57.165 1
57.168 1
57.170 1
57.172 1
57.175 1
57.177 1
57.179 1
57.181 1
57.184 0
57.186 0
57.188 0
57.191 -0
57.193 -0
57.195 -0
57.198 0
57.200 -0
57.202 -1
57.204 -0
57.207 -0
57.209 0
57.211 0
57.214 1
57.216 0
57.218 1
57.221 1
57.223 1
57.225 1
57.227 1
57.230 0
57.232 1
57.234 1
57.237 0
57.239 1
57.241 1
57.244 0
57.246 1
57.248 1
57.251 1
57.253 -0
57.255 0
57.257 -1
57.260 -1
57.262 -1
57.264 -1
57.267 -1
57.269 -1
57.271 -1
57.274 -1
57.276 -2
57.278 -2
57.280 -2
57.283 -1
57.285 -1
57.287 -1
57.290 -2
57.292 -1
57.294 -1
57.297 -1
57.299 -1
57.301 -0
57.303 -0
57.306 -0
57.308 0
57.310 1
57.313 2
57.315 2
57.317 2
57.320 2
57.322 3
57.324 3
57.327 3
57.329 3
57.331 3
57.333 3
57.336 2
57.338 3
57.340 2
57.343 2
57.345 2
57.347 1
57.350 1
57.352 1
57.354 0
57.356 1
57.359 1
57.361 0
57.363 0
57.366 0
57.368 0
57.370 0
57.373 0
57.375 -0
57.377 0
57.379 -0
57.382 -0
57.384 -0
57.386 0
57.389 0
57.391 0
57.393 1
57.396 0
57.398 1
57.400 1
57.403 0
57.405 0
57.407 1
57.409 1
57.412 2
57.414 3
57.416 2
57.419 3
57.421 2
57.423 2
57.426 2
57.428 2
57.430 3
57.432 3
57.435 2
57.437 2
57.439 3
57.442 3
57.444 4
57.446 3
57.449 3
57.451 3
57.453 3
57.456 3
57.458 3
57.460 3
57.462 4
57.465 3
57.467 4
57.469 4
57.472 3
57.474 3
57.476 3
57.479 3
57.481 2
57.483 3
57.485 3
57.488 3
57.490 3
57.492 3
57.495 3
57.497 3
57.499 3
57.502 3
57.504 3
57.506 3
57.509 3
57.511 3
57.513 3
57.515 3
57.518 3
57.520 3
57.522 3
57.525 4
57.527 3
57.529 3
57.532 3
57.534 4
57.536 4
57.539 3
57.541 3
57.543 3
57.545 3
57.548 3
57.550 3
57.552 3
57.555 3
57.557 2
57.559 2
57.562 2
57.564 3
57.566 3
57.568 2
57.571 2
57.573 2
57.575 2
57.578 2
57.580 2
57.582 3
57.585 3
57.587 3
57.589 3
57.592 3
57.594 3
57.596 3
57.598 3
57.601 3
57.603 3
57.605 3
57.608 3
57.610 2
57.612 2
57.615 2
57.617 2
57.619 2
57.622 3
57.624 2
57.626 2
57.628 2
57.631 2
57.633 2
57.635 2
57.638 2
57.640 3
57.642 3
57.645 3
57.647 2
57.649 2
57.652 2
57.654 2
57.656 2
57.658 2
57.661 2
57.663 2
57.665 3
57.668 3
57.670 3
57.672 2
57.675 3
57.677 3
57.679 4
57.682 4
57.684 4
57.686 3
57.688 3
57.691 3
57.693 3
57.695 3
57.698 3
57.700 3
57.702 4
57.705 4
57.707 4
57.709 4
57.711 3
57.714 3
57.716 3
57.718 2
57.721 2
57.723 2
57.725 2
57.728 2
57.730 2
57.732 3
57.735 3
57.737 3
57.739 3
57.741 3
57.744 3
57.746 3
57.748 3
57.751 3
57.753 2
57.755 3
57.758 3
57.760 3
57.762 2
57.765 3
57.767 3
57.769 2
57.771 2
57.774 2
57.776 2
57.778 3
57.781 3
57.783 2
57.785 2
57.788 2
57.790 2
57.792 2
57.795 2
57.797 2
57.799 2
57.801 2
57.804 2
57.806 3
57.808 2
57.811 1
57.813 1
57.815 1
57.818 1
57.820 1
57.822 1
57.825 1
57.827 2
57.829 2
57.832 2
57.834 3
57.836 3
57.838 3
57.841 3
57.843 3
57.845 3
57.848 4
57.850 4
57.852 4
57.855 4
57.857 4
57.859 3
57.862 4
57.864 4
57.866 4
57.868 5
57.871 5
57.873 5
57.875 6
57.878 5
57.880 5
57.882 5
57.885 4
57.887 4
57.889 4
57.892 4
57.894 4
57.896 4
57.898 4
57.901 4
57.903 4
57.905 4
57.908 2
57.910 2
57.912 2
57.915 2
57.917 1
57.919 2
57.922 2
57.924 2
57.926 2
57.928 2
57.931 2
57.933 3
57.935 2
57.938 3
57.940 2
57.942 2
57.945 2
57.947 2
57.949 2
57.952 2
57.954 2
57.956 2
57.958 2
57.961 2
57.963 2
57.965 2
57.968 2
57.970 2
57.972 2
57.975 2
57.977 2
57.979 2
57.982 2
57.984 2
57.986 2
57.989 2
57.991 2
57.993 2
57.995 2
57.998 1
58.000 2
58.002 2
58.005 2
58.007 1
58.009 1
58.012 1
58.014 1
58.016 1
58.019 1
58.021 1
58.023 1
58.025 1
58.028 2
58.030 2
58.032 2
58.035 2
58.037 2
58.039 2
58.042 2
58.044 2
58.046 2
58.049 2
58.051 2
58.053 2
58.056 2
58.058 2
58.060 2
58.062 2
58.065 2
58.067 1
58.069 1
58.072 1
58.074 1
58.076 1
58.079 2
58.081 1
58.083 2
58.086 2
58.088 2
58.090 2
58.092 2
58.095 1
58.097 1
58.099 1
58.102 0
58.104 1
58.106 1
58.109 0
58.111 0
58.113 -0
58.116 -0
58.118 -0
58.120 -0
58.123 -0
58.125 0
58.127 1
58.129 1
58.132 1
58.134 2
58.136 2
58.139 2
58.141 2
58.143 2
58.146 3
58.148 3
58.150 3
58.153 4
58.155 3
58.157 3
58.160 4
58.162 4
58.164 4
58.166 4
58.169 4
58.171 4
58.173 4
58.176 5
58.178 5
58.180 4
58.183 4
58.185 4
58.187 4
58.190 5
58.192 5
58.194 5
58.197 4
58.199 4
58.201 4
58.203 4
58.206 4
58.208 5
58.210 5
58.213 4
58.215 4
58.217 4
58.220 4
58.222 4
58.224 4
58.227 4
58.229 4
58.231 5
58.234 5
58.236 5
58.238 5
58.240 5
58.243 4
58.245 4
58.247 4
58.250 4
58.252 4
58.254 3
58.257 3
58.259 3
58.261 3
58.264 2
58.266 3
58.268 2
58.271 2
58.273 2
58.275 2
58.277 2
58.280 2
58.282 1
58.284 1
58.287 0
58.289 0
58.291 0
58.294 1
58.296 0
58.298 0
58.301 -0
58.303 -0
58.305 -0
58.308 -0
58.310 -1
58.312 0
58.314 -0
58.317 -1
58.319 -0
58.321 -0
58.324 0
58.326 1
58.328 1
58.331 0
58.333 1
58.335 2
58.338 1
58.340 1
58.342 1
58.345 2
58.347 2
58.349 2
58.351 2
58.354 3
58.356 2
58.358 2
58.361 2
58.363 2
58.365 2
58.368 2
58.370 2
58.372 3
58.375 3
58.377 2
58.379 2
58.382 2
58.384 2
58.386 2
58.388 2
58.391 2
58.393 2
58.395 2
58.398 2
58.400 1
58.402 1
58.405 0
58.407 -0
58.409 0
58.412 1
58.414 0
58.416 0
58.419 1
58.421 0
58.423 1
58.426 2
58.428 2
58.430 2
58.432 2
58.435 1
58.437 2
58.439 3
58.442 2
58.444 2
58.446 2
58.449 3
58.451 3
58.453 3
58.456 3
58.458 4
58.460 4
58.463 4
58.465 4
58.467 5
58.469 5
58.472 5
58.474 5
58.476 5
58.479 6
58.481 6
58.483 5
58.486 6
58.488 5
58.490 5
58.493 5
58.495 5
58.497 4
58.500 4
58.502 3
58.504 2
58.507 2
58.509 2
58.511 1
58.513 1
58.516 2
58.518 1
58.520 1
58.523 1
58.525 1
58.527 1
58.530 2
58.532 1
58.534 1
58.537 0
58.539 0
58.541 -0
58.544 0
58.546 -0
58.548 -0
58.551 -1
58.553 -1
58.555 0
58.557 -0
58.560 0
58.562 1
58.564 1
58.567 1
58.569 1
58.571 1
58.574 1
58.576 1
58.578 1
58.581 1
58.583 1
58.585 1
58.588 1
58.590 0
58.592 0
58.595 0
58.597 0
58.599 0
58.601 0
58.604 0
58.606 -0
58.608 0
58.611 0
58.613 1
58.615 1
58.618 2
58.620 2
58.622 2
58.625 2
58.627 1
58.629 1
58.632 1
58.634 0
58.636 0
58.639 0
58.641 -0
58.643 -0
58.645 0
58.648 0
58.650 0
58.652 0
58.655 1
58.657 1
58.659 2
58.662 2
58.664 1
58.666 1
58.669 1
58.671 -0
58.673 0
58.676 -0
58.678 -0
58.680 -0
58.683 0
58.685 -0
58.687 0
58.689 0
58.692 -1
58.694 -0
58.696 -0
58.699 -0
58.701 1
58.703 1
58.706 1
58.708 1
58.710 1
58.713 1
58.715 2
58.717 1
58.720 1
58.722 1
58.724 1
58.727 1
58.729 1
58.731 0
58.734 -0
58.736 0
58.738 0
58.740 0
58.743 1
58.745 1
58.747 2
58.750 2
58.752 1
58.754 1
58.757 2
58.759 2
58.761 2
58.764 3
58.766 3
58.768 3
58.771 3
58.773 3
58.775 3
58.778 3
58.780 4
58.782 4
58.784 4
58.787 3
58.789 4
58.791 4
58.794 4
58.796 3
58.798 3
58.801 3
58.803 3
58.805 4
58.808 4
58.810 3
58.812 3
58.815 2
58.817 2
58.819 2
58.822 2
58.824 2
58.826 3
58.829 3
58.831 3
58.833 3
58.835 3
58.838 3
58.840 3
58.842 3
58.845 3
58.847 3
58.849 3
58.852 3
58.854 3
58.856 2
58.859 2
58.861 3
58.863 3
58.866 3
58.868 3
58.870 4
58.873 3
58.875 3
58.877 4
58.880 4
58.882 3
58.884 4
58.886 4
58.889 3
58.891 3
58.893 3
58.896 4
58.898 3
58.900 3
58.903 2
58.905 2
58.907 2
58.910 2
58.912 2
58.914 1
58.917 1
58.919 1
58.921 1
58.924 1
58.926 1
58.928 1
58.931 2
58.933 2
58.935 2
58.938 2
58.940 1
58.942 1
58.944 1
58.947 -0
58.949 0
58.951 0
58.954 0
58.956 -1
58.958 -1
58.961 -1
58.963 -1
58.965 -1
58.968 -0
58.970 -0
58.972 0
58.975 0
58.977 0
58.979 1
58.982 2
58.984 2
58.986 2
58.989 2
58.991 3
58.993 3
58.996 3
58.998 3
59.000 4
59.002 4
59.005 3
59.007 4
59.009 4
59.012 3
59.014 3
59.016 3
59.019 3
59.021 3
59.023 4
59.026 3
59.028 3
59.030 3
59.033 3
59.035 3
59.037 3
59.040 2
59.042 2
59.044 2
59.047 1
59.049 1
59.051 1
59.054 0
59.056 0
59.058 -0
59.060 -1
59.063 -1
59.065 -1
59.067 -1
59.070 -0
59.072 0
59.074 -1
59.077 -1
59.079 -1
59.081 -0
59.084 -0
59.086 -0
59.088 -0
59.091 0
59.093 0
59.095 0
59.098 0
59.100 0
59.102 0
59.105 0
59.107 0
59.109 1
59.112 1
59.114 1
59.116 1
59.118 1
59.121 1
59.123 1
59.125 1
59.128 1
59.130 1
59.132 0
59.135 1
59.137 1
59.139 1
59.142 1
59.144 1
59.146 0
59.149 1
59.151 0
59.153 -0
59.156 0
59.158 0
59.160 1
59.163 1
59.165 0
59.167 1
59.170 1
59.172 1
59.174 0
59.177 0
59.179 0
59.181 0
59.183 1
59.186 1
59.188 1
59.190 0
59.193 0
59.195 1
59.197 1
59.200 1
59.202 1
59.204 1
59.207 0
59.209 1
59.211 1
59.214 1
59.216 2
59.218 2
59.221 2
59.223 2
59.225 2
59.228 2
59.230 2
59.232 2
59.235 1
59.237 1
59.239 1
59.242 1
59.244 1
59.246 1
59.249 0
59.251 -0
59.253 -0
59.255 -1
59.258 -1
59.260 -1
59.262 -1
59.265 -1
59.267 -0
59.269 -1
59.272 -1
59.274 -1
59.276 -1
59.279 -1
59.281 -1
59.283 -1
59.286 -1
59.288 -1
59.290 -2
59.293 -2
59.295 -1
59.297 -2
59.300 -1
59.302 -2
59.304 -2
59.307 -2
59.309 -2
59.311 -1
59.314 -0
59.316 -0
59.318 -0
59.321 0
59.323 0
59.325 -0
59.327 0
59.330 1
59.332 0
59.334 1
59.337 1
59.339 0
59.341 1
59.344 1
59.346 1
59.348 1
59.351 1
59.353 1
59.355 1
59.358 0
59.360 -0
59.362 0
59.365 1
59.367 0
59.369 1
59.372 1
59.374 1
59.376 1
59.379 1
59.381 1
59.383 1
59.386 1
59.388 1
59.390 1
59.393 1
59.395 1
59.397 1
59.400 2
59.402 2
59.404 1
59.406 2
59.409 1
59.411 1
59.413 1
59.416 1
59.418 1
59.420 1
59.423 1
59.425 1
59.427 1
59.430 1
59.432 1
59.434 1
59.437 0
59.439 1
59.441 1
59.444 1
59.446 1
59.448 1
59.451 0
59.453 1
59.455 0
59.458 0
59.460 0
59.462 1
59.465 -0
59.467 0
59.469 1
59.472 1
59.474 1
59.476 2
59.479 3
59.481 3
59.483 3
59.486 3
59.488 4
59.490 4
59.492 4
59.495 4
59.497 5
59.499 5
59.502 5
59.504 6
59.506 6
59.509 6
59.511 5
59.513 4
59.516 5
59.518 4
59.520 4
59.523 4
59.525 4
59.527 3
59.530 3
59.532 3
59.534 3
59.537 2
59.539 2
59.541 2
59.544 2
59.546 2
59.548 2
59.551 2
59.553 2
59.555 1
59.558 1
59.560 1
59.562 1
59.565 1
59.567 1
59.569 1
59.572 0
59.574 0
59.576 0
59.579 0
59.581 1
59.583 0
59.585 1
59.588 0
59.590 1
59.592 1
59.595 2
59.597 1
59.599 1
59.602 1
59.604 1
59.606 2
59.609 2
59.611 1
59.613 1
59.616 1
59.618 0
59.620 0
59.623 0
59.625 0
59.627 0
59.630 -0
59.632 -0
59.634 -1
59.637 -0
59.639 -0
59.641 -0
59.644 0
59.646 0
59.648 0
59.651 1
59.653 1
59.655 1
59.658 1
59.660 0
59.662 1
59.665 1
59.667 1
59.669 1
59.672 1
59.674 1
59.676 1
59.679 1
59.681 1
59.683 1
59.686 1
59.688 1
59.690 1
59.692 2
59.695 2
59.697 2
59.699 2
59.702 2
59.704 2
59.706 2
59.709 2
59.711 2
59.713 2
59.716 2
59.718 2
59.720 2
59.723 2
59.725 2
59.727 1
59.730 1
59.732 0
59.734 0
59.737 -0
59.739 0
59.741 0
59.744 0
59.746 0
59.748 -0
59.751 -0
59.753 -0
59.755 -0
59.758 1
59.760 0
59.762 1
59.765 1
59.767 1
59.769 1
59.772 1
59.774 2
59.776 2
59.779 2
59.781 2
59.783 3
59.786 3
59.788 3
59.790 3
59.793 3
59.795 3
59.797 3
59.800 4
59.802 3
59.804 3
59.807 3
59.809 3
59.811 3
59.814 3
59.816 4
59.818 3
59.820 3
59.823 3
59.825 3
59.827 1
59.830 2
59.832 2
59.834 1
59.837 1
59.839 1
59.841 1
59.844 1
59.846 1
59.848 1
59.851 1
59.853 1
59.855 1
59.858 1
59.860 1
59.862 1
59.865 2
59.867 2
59.869 1
59.872 2
59.874 1
59.876 1
59.879 1
59.881 1
59.883 1
59.886 1
59.888 1
59.890 1
59.893 0
59.895 1
59.897 0
59.900 1
59.902 1
59.904 0
59.907 1
59.909 1
59.911 1
59.914 2
59.916 2
59.918 2
59.921 1
59.923 1
59.925 0
59.928 0
59.930 1
59.932 0
59.935 1
59.937 1
59.939 1
59.942 1
59.944 2
59.946 2
59.949 1
59.951 2
59.953 2
59.956 2
59.958 2
59.960 2
59.963 2
59.965 2
59.967 2
59.970 1
59.972 1
59.974 0
59.977 -0
59.979 0
59.981 -0
59.983 -0
59.986 0
59.988 -0
59.990 -1
59.993 -0
59.995 -0
59.997 0
60.000 1
60.002 0
60.004 -0
60.007 -0
60.009 0
60.011 0
60.014 1
60.016 1
60.018 1
60.021 1
60.023 1
60.025 1
60.028 1
60.030 1
60.032 1
60.035 1
60.037 1
60.039 2
60.042 2
60.044 3
60.046 3
60.049 3
60.051 3
60.053 3
60.056 3
60.058 3
60.060 4
60.063 4
60.065 4
60.067 4
60.070 4
60.072 3
60.074 4
60.077 3
60.079 3
60.081 3
60.084 3
60.086 2
60.088 2
60.091 2
60.093 2
60.095 2
60.098 2
60.100 3
60.102 2
60.105 2
60.107 1
60.109 2
60.112 3
60.114 3
60.116 4
60.119 4
60.121 3
60.123 3
60.126 4
60.128 4
60.130 4
60.133 4
60.135 3
60.137 3
60.140 4
60.142 4
60.144 5
60.147 5
60.149 4
60.151 4
60.154 5
60.156 4
60.158 4
60.161 4
60.163 4
60.165 4
60.168 4
60.170 4
60.172 4
60.175 3
60.177 2
60.179 2
60.182 2
60.184 1
60.186 1
60.189 1
60.191 1
60.193 1
60.196 1
60.198 1
60.200 2
60.203 2
60.205 1
60.207 2
60.210 2
60.212 2
60.214 2
60.217 2
60.219 1
60.221 1
60.224 1
60.226 1
60.228 2
60.231 2
60.233 2
60.235 3
60.238 3
60.240 2
60.242 3
60.245 3
60.247 4
60.249 4
60.252 4
60.254 4
60.256 4
60.259 5
60.261 5
60.263 4
60.266 5
60.268 5
60.270 5
60.273 6
60.275 5
60.277 5
60.280 5
60.282 5
60.284 5
60.287 6
60.289 6
60.291 5
60.294 6
60.296 5
60.298 6
60.301 5
60.303 5
60.305 4
60.308 4
60.310 4
60.312 4
60.315 5
60.317 4
60.319 3
60.322 3
60.324 3
60.326 3
60.329 2
60.331 2
60.333 2
60.336 2
60.338 2
60.340 2
60.343 2
60.345 2
60.347 2
60.350 3
60.352 3
60.354 3
60.357 3
60.359 4
60.361 4
60.364 4
60.366 4
60.368 4
60.371 4
60.373 5
60.375 5
60.378 5
60.380 5
60.382 5
60.385 5
60.387 5
60.389 5
60.392 5
60.394 5
60.396 5
60.399 4
60.401 3
60.403 3
60.406 3
60.408 3
60.410 3
60.413 3
60.415 2
60.417 3
60.420 2
60.422 2
60.424 1
60.427 1
60.429 1
60.431 1
60.434 1
60.436 1
60.438 2
60.441 1
60.443 1
60.445 2
60.448 2
60.450 2
60.452 3
60.455 3
60.457 3
60.459 4
60.462 4
60.464 4
60.466 4
60.469 4
60.471 4
60.473 4
60.476 5
60.478 5
60.480 5
60.483 5
60.485 5
60.487 5
60.490 5
60.492 5
60.494 5
60.497 5
60.499 5
60.501 4
60.504 4
60.506 4
60.508 4
60.511 3
60.513 2
60.515 2
60.518 2
60.520 2
60.522 1
60.525 1
60.527 0
60.529 -0
60.532 0
60.534 0
60.536 0
60.539 1
60.541 1
60.543 1
60.546 2
60.548 1
60.550 2
60.553 3
60.555 3
60.557 3
60.560 3
60.562 3
60.564 3
60.567 3
60.569 3
60.571 3
60.574 3
60.576 3
60.578 3
60.581 4
60.583 3
60.585 3
60.588 3
60.590 3
60.592 3
60.595 3
60.597 2
60.599 1
60.602 1
60.604 0
60.606 0
60.609 -0
60.611 -0
60.613 -1
60.616 -1
60.618 -2
60.620 -2
60.623 -2
60.625 -2
60.627 -2
60.630 -2
60.632 -2
60.634 -1
60.637 -1
60.639 -0
60.641 -1
60.644 -0
60.646 -0
60.648 0
60.651 0
60.653 0
60.655 1
60.658 1
60.660 1
60.662 2
60.665 2
60.667 2
60.669 2
60.672 2
60.674 2
60.676 2
60.679 2
60.681 2
60.683 2
60.686 2
60.688 2
60.690 2
60.693 2
60.695 2
60.697 2
60.700 2
60.702 1
60.704 1
60.707 1
60.709 1
60.711 2
60.714 2
60.716 2
60.718 2
60.721 2
60.723 2
60.725 2
60.728 2
60.730 2
60.732 2
60.735 2
60.737 2
60.739 2
60.742 2
60.744 1
60.746 1
60.749 1
60.751 1
60.753 1
60.756 1
60.758 1
60.760 2
60.763 2
60.765 2
60.767 2
60.770 2
60.772 1
60.775 2
60.777 2
60.779 2
60.782 2
60.784 2
60.786 2
60.789 2
60.791 2
60.793 2
60.796 1
60.798 1
60.800 1
60.803 1
60.805 2
60.807 2
60.810 2
60.812 1
60.814 1
60.817 1
60.819 1
60.821 1
60.824 1
60.826 2
60.828 2
60.831 2
60.833 3
60.835 2
60.838 3
60.840 3
60.842 3
60.845 3
60.847 2
60.849 1
60.852 1
60.854 1
60.856 2
60.859 2
60.861 2
60.863 2
60.866 2
60.868 2
60.870 2
60.873 2
60.875 2
60.877 1
60.880 2
60.882 2
60.884 2
60.887 1
60.889 2
60.891 1
60.894 2
60.896 1
60.898 1
60.901 1
60.903 1
60.905 1
60.908 1
60.910 1
60.912 1
60.915 1
60.917 0
60.919 1
60.922 1
60.924 1
60.926 1
60.929 2
60.931 2
60.933 2
60.936 2
60.938 2
60.941 2
60.943 1
60.945 1
60.948 1
60.950 1
60.952 0
60.955 -1
60.957 -0
60.959 0
60.962 0
60.964 0
60.966 -0
60.969 -0
60.971 -0
60.973 -0
60.976 -1
60.978 -1
60.980 -1
60.983 -2
60.985 -1
60.987 -1
60.990 -1
60.992 -1
60.994 -1
60.997 -2
60.999 -2
61.001 -1
61.004 -1
61.006 -1
61.008 -1
61.011 -1
61.013 -1
61.015 -1
61.018 -1
61.020 -1
61.022 -0
61.025 -1
61.027 -1
61.029 -1
61.032 -1
61.034 -1
61.036 -1
61.039 -1
61.041 -1
61.043 -1
61.046 -1
61.048 -1
61.050 -1
61.053 -0
61.055 -0
61.057 0
61.060 0
61.062 1
61.064 1
61.067 1
61.069 1
61.072 1
61.074 1
61.076 1
61.079 1
61.081 1
61.083 0
61.086 0
61.088 0
61.090 1
61.093 1
61.095 1
61.097 1
61.100 1
61.102 1
61.104 1
61.107 1
61.109 1
61.111 1
61.114 2
61.116 1
61.118 2
61.121 2
61.123 1
61.125 1
61.128 1
61.130 1
61.132 1
61.135 1
61.137 1
61.139 1
61.142 1
61.144 0
61.146 0
61.149 0
61.151 0
61.153 2
61.156 2
61.158 2
61.160 2
61.163 3
61.165 3
61.167 3
61.170 3
61.172 3
61.175 3
61.177 3
61.179 2
61.182 2
61.184 2
61.186 2
61.189 2
61.191 2
61.193 2
61.196 2
61.198 1
61.200 0
61.203 0
61.205 -0
61.207 -1
61.210 -1
61.212 0
61.214 0
61.217 0
61.219 0
61.221 0
61.224 -0
61.226 0
61.228 0
61.231 -0
61.233 1
61.235 1
61.238 1
61.240 1
61.242 1
61.245 1
61.247 1
61.249 1
61.252 1
61.254 2
61.256 2
61.259 2
61.261 3
61.263 2
61.266 3
61.268 3
61.271 2
61.273 3
61.275 3
61.278 3
61.280 3
61.282 3
61.285 3
61.287 3
61.289 3
61.292 3
61.294 3
61.296 3
61.299 3
61.301 3
61.303 3
61.306 3
61.308 3
61.310 3
61.313 2
61.315 3
61.317 4
61.320 3
61.322 3
61.324 3
61.327 2
61.329 2
61.331 2
61.334 2
61.336 1
61.338 1
61.341 1
61.343 0
61.345 0
61.348 -0
61.350 -0
61.352 0
61.355 0
61.357 0
61.360 0
61.362 0
61.364 0
61.367 0
61.369 0
61.371 -0
61.374 0
61.376 -0
61.378 1
61.381 1
61.383 2
61.385 2
61.388 2
61.390 2
61.392 3
61.395 3
61.397 3
61.399 3
61.402 3
61.404 3
61.406 3
61.409 3
61.411 3
61.413 3
61.416 3
61.418 3
61.420 3
61.423 3
61.425 2
61.427 2
61.430 2
61.432 1
61.435 1
61.437 0
61.439 -0
61.442 -0
61.444 -0
61.446 -0
61.449 -1
61.451 -1
61.453 -0
61.456 0
61.458 0
61.460 -0
61.463 -0
61.465 -0
61.467 0
61.470 -0
61.472 0
61.474 1
61.477 2
61.479 1
61.481 1
61.484 1
61.486 2
61.488 2
61.491 2
61.493 2
61.495 2
61.498 2
61.500 2
61.502 1
61.505 0
61.507 1
61.510 1
61.512 1
61.514 1
61.517 1
61.519 0
61.521 0
61.524 -0
61.526 -0
61.528 -1
61.531 -1
61.533 -1
61.535 -1
61.538 -1
61.540 -1
61.542 -1
61.545 -1
61.547 -1
61.549 -1
61.552 -0
61.554 -1
61.556 -1
61.559 -0
61.561 0
61.563 0
61.566 -0
61.568 1
61.570 1
61.573 1
61.575 2
61.578 2
61.580 3
61.582 4
61.585 4
61.587 4
61.589 4
61.592 4
61.594 4
61.596 5
61.599 5
61.601 4
61.603 5
61.606 5
61.608 4
61.610 4
61.613 5
61.615 5
61.617 5
61.620 4
61.622 4
61.624 4
61.627 4
61.629 4
61.631 4
61.634 4
61.636 4
61.638 4
61.641 4
61.643 4
61.646 4
61.648 3
61.650 3
61.653 3
61.655 3
61.657 3
61.660 3
61.662 3
61.664 2
61.667 2
61.669 2
61.671 1
61.674 2
61.676 2
61.678 1
61.681 1
61.683 2
61.685 2
61.688 3
61.690 3
61.692 2
61.695 2
61.697 2
61.699 2
61.702 2
61.704 2
61.707 2
61.709 2
61.711 2
61.714 2
61.716 2
61.718 2
61.721 2
61.723 2
61.725 2
61.728 2
61.730 3
61.732 2
61.735 2
61.737 2
61.739 3
61.742 2
61.744 2
61.746 2
61.749 2
61.751 2
61.753 2
61.756 1
61.758 1
61.760 0
61.763 -0
61.765 -0
61.768 -1
61.770 -1
61.772 -1
61.775 -1
61.777 -1
61.779 -0
61.782 -0
61.784 -0
61.786 -0
61.789 -0
61.791 -0
61.793 0
61.796 0
61.798 -0
61.800 -1
61.803 -1
61.805 -1
61.807 0
61.810 0
61.812 0
61.814 0
61.817 1
61.819 1
61.822 2
61.824 2
61.826 2
61.829 3
61.831 3
61.833 3
61.836 4
61.838 4
61.840 4
61.843 5
61.845 5
61.847 5
61.850 5
61.852 5
61.854 5
61.857 4
61.859 4
61.861 3
61.864 3
61.866 4
61.868 4
61.871 4
61.873 4
61.876 4
61.878 4
61.880 4
61.883 5
61.885 5
61.887 5
61.890 4
61.892 4
61.894 4
61.897 4
61.899 4
61.901 4
61.904 3
61.906 3
61.908 3
61.911 2
61.913 3
61.915 3
61.918 3
61.920 3
61.922 3
61.925 3
61.927 3
61.930 3
61.932 2
61.934 2
61.937 1
61.939 1
61.941 1
61.944 1
61.946 0
61.948 -0
61.951 -0
61.953 -1
61.955 -1
61.958 -1
61.960 -1
61.962 -1
61.965 -1
61.967 -2
61.969 -2
61.972 -2
61.974 -2
61.977 -2
61.979 -2
61.981 -1
61.984 -1
61.986 -0
61.988 -0
61.991 0
61.993 -1
61.995 -1
61.998 -1
62.000 -0
62.002 -0
62.005 -0
62.007 -0
62.009 -0
62.012 0
62.014 1
62.016 1
62.019 1
62.021 2
62.023 1
62.026 1
62.028 1
62.031 0
62.033 1
62.035 1
62.038 1
62.040 0
62.042 1
62.045 1
62.047 2
62.049 1
62.052 1
62.054 1
62.056 1
62.059 2
62.061 2
62.063 2
62.066 1
62.068 2
62.070 1
62.073 1
62.075 1
62.078 2
62.080 2
62.082 3
62.085 4
62.087 4
62.089 5
62.092 5
62.094 4
62.096 4
62.099 4
62.101 4
62.103 4
62.106 4
62.108 4
62.110 4
62.113 4
62.115 4
62.117 4
62.120 4
62.122 4
62.125 4
62.127 3
62.129 3
62.132 3
62.134 3
62.136 3
62.139 3
62.141 3
62.143 3
62.146 2
62.148 2
62.150 2
62.153 2
62.155 2
62.157 0
62.160 1
62.162 0
62.164 0
62.167 0
62.169 -0
62.172 -1
62.174 -0
62.176 -0
62.179 0
62.181 1
62.183 1
62.186 1
62.188 1
62.190 2
62.193 2
62.195 2
62.197 2
62.200 2
62.202 1
62.204 2
62.207 1
62.209 1
62.212 1
62.214 1
62.216 2
62.219 2
62.221 2
62.223 2
62.226 2
62.228 2
62.230 3
62.233 3
62.235 3
62.237 3
62.240 4
62.242 3
62.244 4
62.247 3
62.249 3
62.251 3
62.254 3
62.256 3
62.259 3
62.261 3
62.263 3
62.266 3
62.268 3
62.270 3
62.273 2
62.275 2
62.277 2
62.280 2
62.282 2
62.284 2
62.287 2
62.289 2
62.291 1
62.294 1
62.296 1
62.299 1
62.301 1
62.303 1
62.306 2
62.308 1
62.310 1
62.313 1
62.315 1
62.317 1
62.320 2
62.322 2
62.324 2
62.327 2
62.329 2
62.331 2
62.334 2
62.336 2
62.339 2
62.341 1
62.343 2
62.346 2
62.348 1
62.350 1
62.353 1
62.355 -0
62.357 -1
62.360 -0
62.362 -1
62.364 0
62.367 0
62.369 0
62.371 1
62.374 1
62.376 1
62.378 0
62.381 0
62.383 -0
62.386 1
62.388 1
62.390 1
62.393 2
62.395 2
62.397 2
62.400 2
62.402 2
62.404 2
62.407 2
62.409 2
62.411 3
62.414 3
62.416 3
62.418 3
62.421 3
62.423 4
62.426 3
62.428 3
62.430 3
62.433 3
62.435 3
62.437 3
62.440 2
62.442 3
62.444 3
62.447 2
62.449 2
62.451 3
62.454 2
62.456 2
62.459 2
62.461 2
62.463 3
62.466 3
62.468 4
62.470 4
62.473 4
62.475 4
62.477 4
62.480 4
62.482 4
62.484 3
62.487 3
62.489 3
62.491 3
62.494 3
62.496 3
62.499 3
62.501 3
62.503 2
62.506 2
62.508 2
62.510 1
62.513 1
62.515 0
62.517 -0
62.520 0
62.522 -0
62.524 -0
62.527 -1
62.529 -1
62.531 -2
62.534 -2
62.536 -2
62.539 -2
62.541 -2
62.543 -3
62.546 -3
62.548 -3
62.550 -3
62.553 -3
62.555 -3
62.557 -3
62.560 -3
62.562 -3
62.564 -3
62.567 -4
62.569 -3
62.572 -3
62.574 -3
62.576 -3
62.579 -3
62.581 -4
62.583 -3
62.586 -4
62.588 -3
62.590 -3
62.593 -2
62.595 -2
62.597 -2
62.600 -2
62.602 -1
62.604 -1
62.607 -1
62.609 -0
62.612 -0
62.614 0
62.616 0
62.619 0
62.621 0
62.623 1
62.626 2
62.628 2
62.630 2
62.633 3
62.635 3
62.637 3
62.640 4
62.642 4
62.645 4
62.647 3
62.649 3
62.652 3
62.654 3
62.656 4
62.659 4
62.661 4
62.663 4
62.666 3
62.668 3
62.670 3
62.673 2
62.675 2
62.677 2
62.680 2
62.682 2
62.685 3
62.687 2
62.689 2
62.692 2
62.694 1
62.696 1
62.699 1
62.701 0
62.703 0
62.706 0
62.708 0
62.710 0
62.713 0
62.715 0
62.718 0
62.720 0
62.722 -0
62.725 -0
62.727 0
62.729 0
62.732 0
62.734 0
62.736 0
62.739 0
62.741 0
62.743 0
62.746 -0
62.748 -0
62.751 -1
62.753 -1
62.755 -1
62.758 -0
62.760 0
62.762 -0
62.765 -0
62.767 -0
62.769 -0
62.772 -0
62.774 -0
62.776 0
62.779 1
62.781 1
62.784 1
62.786 1
62.788 1
62.791 1
62.793 1
62.795 1
62.798 1
62.800 1
62.802 1
62.805 2
62.807 2
62.809 3
62.812 3
62.814 3
62.817 3
62.819 3
62.821 3
62.824 3
62.826 3
62.828 3
62.831 4
62.833 4
62.835 4
62.838 4
62.840 4
62.842 4
62.845 4
62.847 4
62.850 4
62.852 4
62.854 4
62.857 4
62.859 4
62.861 3
62.864 3
62.866 2
62.868 2
62.871 1
62.873 1
62.875 1
62.878 0
62.880 1
62.883 1
62.885 0
62.887 -0
62.890 -0
62.892 -1
62.894 -1
62.897 -1
62.899 -1
62.901 -1
62.904 -1
62.906 -2
62.908 -1
62.911 -1
62.913 -1
62.916 -0
62.918 -0
62.920 -1
62.923 -1
62.925 0
62.927 1
62.930 1
62.932 1
62.934 2
62.937 3
62.939 3
62.941 3
62.944 3
62.946 3
62.949 3
62.951 3
62.953 4
62.956 4
62.958 4
62.960 4
62.963 3
62.965 3
62.967 3
62.970 2
62.972 3
62.974 3
62.977 3
62.979 3
62.982 3
62.984 3
62.986 3
62.989 3
62.991 3
62.993 3
62.996 2
62.998 2
63.000 2
63.003 2
63.005 2
63.008 2
63.010 2
63.012 2
63.015 3
63.017 2
63.019 2
63.022 3
63.024 3
63.026 3
63.029 3
63.031 3
63.033 3
63.036 3
63.038 2
63.041 3
63.043 3
63.045 3
63.048 3
63.050 3
63.052 3
63.055 2
63.057 3
63.059 3
63.062 3
63.064 4
63.066 4
63.069 4
63.071 4
63.074 4
63.076 4
63.078 4
63.081 4
63.083 4
63.085 4
63.088 4
63.090 4
63.092 4
63.095 3
63.097 3
63.100 3
63.102 2
63.104 2
63.107 3
63.109 2
63.111 2
63.114 2
63.116 2
63.118 1
63.121 1
63.123 1
63.125 1
63.128 1
63.130 1
63.133 1
63.135 1
63.137 1
63.140 1
63.142 1
63.144 1
63.147 1
63.149 0
63.151 0
63.154 0
63.156 1
63.159 1
63.161 1
63.163 2
63.166 2
63.168 2
63.170 3
63.173 3
63.175 3
63.177 3
63.180 3
63.182 3
63.184 3
63.187 3
63.189 3
63.192 4
63.194 3
63.196 3
63.199 3
63.201 3
63.203 2
63.206 2
63.208 2
63.210 2
63.213 2
63.215 2
63.218 0
63.220 1
63.222 1
63.225 0
63.227 0
63.229 -0
63.232 -0
63.234 0
63.236 0
63.239 -0
63.241 -0
63.244 -1
63.246 -1
63.248 -1
63.251 -2
63.253 -1
63.255 -1
63.258 -1
63.260 -1
63.262 -0
63.265 -0
63.267 -1
63.269 -1
63.272 -0
63.274 -0
63.277 0
63.279 1
63.281 0
63.284 1
63.286 1
63.288 1
63.291 1
63.293 2
63.295 2
63.298 2
63.300 3
63.303 2
63.305 3
63.307 3
63.310 3
63.312 4
63.314 4
63.317 4
63.319 4
63.321 4
63.324 4
63.326 4
63.329 4
63.331 3
63.333 3
63.336 3
63.338 2
63.340 2
63.343 2
63.345 1
63.347 1
63.350 1
63.352 0
63.355 0
63.357 1
63.359 -0
63.362 -1
63.364 -1
63.366 -1
63.369 -1
63.371 -2
63.373 -2
63.376 -2
63.378 -2
63.380 -2
63.383 -2
63.385 -2
63.388 -2
63.390 -3
63.392 -2
63.395 -3
63.397 -3
63.399 -3
63.402 -2
63.404 -2
63.406 -1
63.409 -1
63.411 -1
63.414 -0
63.416 0
63.418 1
63.421 1
63.423 1
63.425 1
63.428 1
63.430 1
63.432 1
63.435 1
63.437 0
63.440 0
63.442 0
63.444 -0
63.447 0
63.449 0
63.451 0
63.454 0
63.456 0
63.458 1
63.461 1
63.463 0
63.466 0
63.468 0
63.470 1
63.473 1
63.475 1
63.477 0
63.480 1
63.482 1
63.484 1
63.487 1
63.489 1
63.492 1
63.494 1
63.496 1
63.499 0
63.501 0
63.503 0
63.506 1
63.508 1
63.510 1
63.513 2
63.515 1
63.518 2
63.520 2
63.522 1
63.525 2
63.527 1
63.529 1
63.532 1
63.534 1
63.536 1
63.539 1
63.541 1
63.544 1
63.546 1
63.548 1
63.551 1
63.553 1
63.555 1
63.558 2
63.560 2
63.562 1
63.565 1
63.567 1
63.570 1
63.572 1
63.574 2
63.577 2
63.579 3
63.581 3
63.584 2
63.586 2
63.588 2
63.591 2
63.593 2
63.596 2
63.598 1
63.600 1
63.603 1
63.605 2
63.607 1
63.610 1
63.612 1
63.614 0
63.617 0
63.619 -0
63.622 -0
63.624 -1
63.626 -0
63.629 -1
63.631 -1
63.633 -1
63.636 -1
63.638 -1
63.641 -1
63.643 -1
63.645 -1
63.648 -1
63.650 -1
63.652 -1
63.655 -1
63.657 -2
63.659 -1
63.662 -2
63.664 -1
63.667 -1
63.669 -1
63.671 -1
63.674 -0
63.676 0
63.678 1
63.681 1
63.683 1
63.685 2
63.688 2
63.690 2
63.693 2
63.695 2
63.697 2
63.700 2
63.702 2
63.704 2
63.707 2
63.709 3
63.711 3
63.714 3
63.716 2
63.719 2
63.721 2
63.723 2
63.726 2
63.728 2
63.730 3
63.733 3
63.735 3
63.737 3
63.740 3
63.742 3
63.745 3
63.747 3
63.749 3
63.752 3
63.754 3
63.756 3
63.759 4
63.761 3
63.764 3
63.766 3
63.768 3
63.771 2
63.773 3
63.775 3
63.778 3
63.780 3
63.782 3
63.785 3
63.787 2
63.790 2
63.792 2
63.794 2
63.797 1
63.799 1
63.801 1
63.804 1
63.806 1
63.808 1
63.811 1
63.813 0
63.816 1
63.818 1
63.820 -0
63.823 -0
63.825 -1
63.827 -1
63.830 -1
63.832 -0
63.835 0
63.837 0
63.839 0
63.842 1
63.844 1
63.846 1
63.849 1
63.851 1
63.853 1
63.856 1
63.858 1
63.861 1
63.863 1
63.865 1
63.868 1
63.870 1
63.872 1
63.875 1
63.877 0
63.879 0
63.882 0
63.884 0
63.887 0
63.889 1
63.891 -0
63.894 -0
63.896 0
63.898 0
63.901 1
63.903 1
63.906 1
63.908 1
63.910 1
63.913 1
63.915 2
63.917 2
63.920 1
63.922 2
63.924 2
63.927 2
63.929 2
63.932 2
63.934 2
63.936 2
63.939 2
63.941 2
63.943 2
63.946 2
63.948 1
63.951 1
63.953 1
63.955 0
63.958 -0
63.960 -0
63.962 -0
63.965 0
63.967 1
63.969 1
63.972 1
63.974 0
63.977 0
63.979 1
63.981 1
63.984 0
63.986 0
63.988 0
63.991 -0
63.993 0
63.996 -0
63.998 0
64.000 -0
64.003 1
64.005 -0
64.007 0
64.010 -0
64.012 -0
64.014 0
64.017 1
64.019 0
64.022 1
64.024 1
64.026 1
64.029 1
64.031 1
64.033 1
64.036 1
64.038 1
64.041 1
64.043 1
64.045 1
64.048 1
64.050 0
64.052 0
64.055 0
64.057 -0
64.059 1
64.062 1
64.064 1
64.067 1
64.069 1
64.071 1
64.074 1
64.076 1
64.078 0
64.081 0
64.083 -0
64.086 0
64.088 -0
64.090 -1
64.093 -1
64.095 -0
64.097 -1
64.100 -0
64.102 -0
64.104 -1
64.107 -1
64.109 -1
64.112 -1
64.114 -1
64.116 -0
64.119 -1
64.121 -1
64.123 -0
64.126 -0
64.128 -1
64.131 -0
64.133 -1
64.135 -1
64.138 -0
64.140 -1
64.142 -1
64.145 -0
64.147 -1
64.150 -1
64.152 -1
64.154 -1
64.157 -0
64.159 0
64.161 1
64.164 1
64.166 1
64.168 2
64.171 2
64.173 2
64.176 3
64.178 3
64.180 3
64.183 3
64.185 3
64.187 4
64.190 3
64.192 3
64.195 4
64.197 3
64.199 4
64.202 4
64.204 5
64.206 5
64.209 5
64.211 4
64.213 5
64.216 5
64.218 4
64.221 4
64.223 4
64.225 4
64.228 3
64.230 3
64.232 3
64.235 2
64.237 2
64.240 2
64.242 2
64.244 2
64.247 1
64.249 2
64.251 1
64.254 1
64.256 1
64.259 2
64.261 1
64.263 1
64.266 1
64.268 1
64.270 1
64.273 1
64.275 1
64.278 1
64.280 1
64.282 1
64.285 1
64.287 1
64.289 -0
64.292 -0
64.294 -0
64.296 -0
64.299 -0
64.301 -1
64.304 0
64.306 0
64.308 1
64.311 1
64.313 1
64.315 1
64.318 1
64.320 0
64.323 0
64.325 -0
64.327 0
64.330 0
64.332 0
64.334 0
64.337 0
64.339 1
64.342 1
64.344 1
64.346 1
64.349 1
64.351 1
64.353 0
64.356 -0
64.358 1
64.361 0
64.363 0
64.365 0
64.368 -0
64.370 -0
64.372 -0
64.375 -0
64.377 -0
64.379 -0
64.382 -1
64.384 -1
64.387 -1
64.389 -1
64.391 -1
64.394 -2
64.396 -2
64.398 -2
64.401 -1
64.403 -1
64.406 -1
64.408 -1
64.410 -1
64.413 0
64.415 1
64.417 0
64.420 1
64.422 1
64.425 0
64.427 1
64.429 1
64.432 1
64.434 2
64.436 3
64.439 2
64.441 3
64.444 3
64.446 3
64.448 3
64.451 3
64.453 3
64.455 3
64.458 4
64.460 4
64.463 4
64.465 5
64.467 5
64.470 5
64.472 5
64.474 5
64.477 5
64.479 4
64.482 4
64.484 4
64.486 4
64.489 3
64.491 3
64.493 3
64.496 3
64.498 3
64.500 3
64.503 3
64.505 3
64.508 3
64.510 3
64.512 2
64.515 2
64.517 2
64.519 2
64.522 1
64.524 1
64.527 1
64.529 1
64.531 1
64.534 1
64.536 1
64.538 1
64.541 1
64.543 1
64.546 0
64.548 1
64.550 1
64.553 1
64.555 1
64.557 1
64.560 1
64.562 1
64.565 2
64.567 2
64.569 2
64.572 2
64.574 2
64.576 2
64.579 2
64.581 2
64.584 2
64.586 2
64.588 2
64.591 3
64.593 3
64.595 3
64.598 3
64.600 3
64.603 3
64.605 4
64.607 3
64.610 3
64.612 3
64.614 3
64.617 2
64.619 2
64.622 2
64.624 2
64.626 1
64.629 1
64.631 1
64.633 2
64.636 2
64.638 2
64.641 2
64.643 2
64.645 2
64.648 2
64.650 2
64.652 2
64.655 2
64.657 2
64.660 2
64.662 3
64.664 2
64.667 2
64.669 2
64.671 2
64.674 2
64.676 1
64.679 2
64.681 2
64.683 3
64.686 3
64.688 3
64.690 3
64.693 3
64.695 3
64.698 3
64.700 3
64.702 3
64.705 3
64.707 4
64.709 3
64.712 3
64.714 2
64.717 2
64.719 2
64.721 3
64.724 2
64.726 2
64.728 2
64.731 1
64.733 1
64.736 1
64.738 2
64.740 2
64.743 3
64.745 3
64.747 3
64.750 3
64.752 3
64.755 3
64.757 4
64.759 4
64.762 3
64.764 4
64.766 4
64.769 4
64.771 3
64.774 3
64.776 4
64.778 4
64.781 3
64.783 3
64.785 3
64.788 3
64.790 4
64.793 4
64.795 3
64.797 3
64.800 3
64.802 2
64.804 2
64.807 2
64.809 2
64.812 2
64.814 1
64.816 0
64.819 0
64.821 0
64.823 -0
64.826 0
64.828 0
64.831 -0
64.833 -0
64.835 -0
64.838 -0
64.840 0
64.842 1
64.845 0
64.847 0
64.850 0
64.852 0
64.854 -0
64.857 -0
64.859 -0
64.861 0
64.864 0
64.866 -0
64.869 -0
64.871 -0
64.873 -1
64.876 -0
64.878 -1
64.881 -1
64.883 -0
64.885 0
64.888 -0
64.890 0
64.892 0
64.895 0
64.897 0
64.900 1
64.902 1
64.904 1
64.907 1
64.909 2
64.911 2
64.914 2
64.916 2
64.919 2
64.921 2
64.923 2
64.926 2
64.928 3
64.930 3
64.933 3
64.935 3
64.938 2
64.940 2
64.942 2
64.945 2
64.947 2
64.949 2
64.952 2
64.954 2
64.957 1
64.959 0
64.961 1
64.964 0
64.966 1
64.968 1
64.971 1
64.973 0
64.976 0
64.978 1
64.980 1
64.983 1
64.985 2
64.987 1
64.990 2
64.992 2
64.995 1
64.997 2
64.999 2
65.002 2
65.004 2
65.007 2
65.009 2
65.011 2
65.014 3
65.016 3
65.018 3
65.021 3
65.023 3
65.026 2
65.028 2
65.030 2
65.033 2
65.035 3
65.037 3
65.040 3
65.042 3
65.045 2
65.047 2
65.049 2
65.052 1
65.054 2
65.056 1
65.059 1
65.061 1
65.064 1
65.066 0
65.068 1
65.071 2
65.073 1
65.075 2
65.078 1
65.080 0
65.083 0
65.085 0
65.087 0
65.090 -0
65.092 -1
65.095 -1
65.097 -1
65.099 -1
65.102 -2
65.104 -2
65.106 -1
65.109 -2
65.111 -1
65.114 -1
65.116 -1
65.118 -0
65.121 -1
65.123 -0
65.125 0
65.128 0
65.130 0
65.133 1
65.135 1
65.137 1
65.140 2
65.142 2
65.144 2
65.147 3
65.149 3
65.152 3
65.154 3
65.156 3
65.159 3
65.161 3
65.164 3
65.166 2
65.168 2
65.171 2
65.173 2
65.175 2
65.178 2
65.180 1
65.183 0
65.185 0
65.187 0
65.190 0
65.192 0
65.194 -0
65.197 -0
65.199 -1
65.202 -1
65.204 -1
65.206 -1
65.209 -2
65.211 -2
65.213 -1
65.216 -2
65.218 -1
65.221 -1
65.223 -1
65.225 -0
65.228 -0
65.230 -1
65.233 -0
65.235 -1
65.237 -1
65.240 -1
65.242 -0
65.244 -0
65.247 -0
65.249 0
65.252 0
65.254 1
65.256 2
65.259 1
65.261 1
65.263 1
65.266 1
65.268 1
65.271 1
65.273 1
65.275 2
65.278 2
65.280 2
65.283 2
65.285 2
65.287 2
65.290 2
65.292 2
65.294 3
65.297 3
65.299 2
65.302 2
65.304 2
65.306 2
65.309 2
65.311 2
65.313 2
65.316 1
65.318 1
65.321 2
65.323 2
65.325 2
65.328 2
65.330 2
65.333 2
65.335 2
65.337 2
65.340 2
65.342 2
65.344 2
65.347 3
65.349 3
65.352 3
65.354 3
65.356 3
65.359 3
65.361 3
65.363 3
65.366 2
65.368 2
65.371 3
65.373 3
65.375 3
65.378 3
65.380 3
65.383 3
65.385 3
65.387 2
65.390 2
65.392 1
65.394 1
65.397 1
65.399 1
65.402 1
65.404 1
65.406 0
65.409 0
65.411 0
65.414 0
65.416 0
65.418 1
65.421 1
65.423 1
65.425 1
65.428 1
65.430 1
65.433 1
65.435 1
65.437 0
65.440 0
65.442 1
65.444 1
65.447 1
65.449 1
65.452 1
65.454 1
65.456 1
65.459 1
65.461 1
65.464 1
65.466 1
65.468 1
65.471 1
65.473 0
65.475 1
65.478 0
65.480 -0
65.483 -0
65.485 -0
65.487 -1
65.490 -1
65.492 -1
65.495 -1
65.497 -2
65.499 -1
65.502 -1
65.504 -0
65.506 -1
65.509 -0
65.511 1
65.514 1
65.516 2
65.518 3
65.521 3
65.523 3
65.525 4
65.528 4
65.530 4
65.533 4
65.535 4
65.537 3
65.540 4
65.542 3
65.545 3
65.547 4
65.549 4
65.552 4
65.554 5
65.556 5
65.559 5
65.561 5
65.564 5
65.566 5
65.568 5
65.571 5
65.573 5
65.576 5
65.578 5
65.580 5
65.583 5
65.585 4
65.587 4
65.590 4
65.592 3
65.595 3
65.597 2
65.599 2
65.602 2
65.604 2
65.607 1
65.609 1
65.611 1
65.614 1
65.616 1
65.618 1
65.621 1
65.623 1
65.626 1
65.628 1
65.630 0
65.633 0
65.635 -0
65.638 -0
65.640 -1
65.642 -1
65.645 -2
65.647 -1
65.649 -1
65.652 -1
65.654 -1
65.657 -1
65.659 -1
65.661 -1
65.664 0
65.666 -0
65.669 0
65.671 0
65.673 1
65.676 1
65.678 2
65.680 1
65.683 2
65.685 2
65.688 1
65.690 2
65.692 2
65.695 2
65.697 2
65.700 3
65.702 2
65.704 3
65.707 2
65.709 2
65.711 3
65.714 3
65.716 2
65.719 3
65.721 3
65.723 2
65.726 2
65.728 2
65.731 1
65.733 1
65.735 2
65.738 1
65.740 1
65.742 1
65.745 1
65.747 1
65.750 1
65.752 1
65.754 0
65.757 1
65.759 1
65.762 1
65.764 1
65.766 1
65.769 1
65.771 2
65.773 1
65.776 1
65.778 1
65.781 0
65.783 0
65.785 -0
65.788 -0
65.790 -0
65.793 -0
65.795 -0
65.797 0
65.800 1
65.802 -0
65.804 0
65.807 0
65.809 0
65.812 1
65.814 1
65.816 1
65.819 2
65.821 2
65.824 2
65.826 2
65.828 1
65.831 0
65.833 1
65.835 0
65.838 1
65.840 2
65.843 2
65.845 2
65.847 3
65.850 3
65.852 3
65.855 3
65.857 2
65.859 2
65.862 2
65.864 2
65.866 2
65.869 3
65.871 3
65.874 3
65.876 2
65.878 3
65.881 2
65.883 2
65.886 1
65.888 1
65.890 1
65.893 1
65.895 1
65.898 1
65.900 1
65.902 1
65.905 0
65.907 0
65.909 0
65.912 0
65.914 1
65.917 0
65.919 0
65.921 0
65.924 -0
65.926 0
65.929 -0
65.931 -1
65.933 -1
65.936 -1
65.938 -1
65.940 -0
65.943 0
65.945 0
65.948 1
65.950 1
65.952 1
65.955 1
65.957 1
65.960 1
65.962 1
65.964 1
65.967 1
65.969 2
65.972 2
65.974 2
65.976 2
65.979 2
65.981 2
65.983 3
65.986 2
65.988 2
65.991 2
65.993 2
65.995 3
65.998 2
66.000 2
66.003 1
66.005 1
66.007 0
66.010 -0
66.012 0
66.014 1
66.017 0
66.019 0
66.022 0
66.024 -0
66.026 0
66.029 0
66.031 0
66.034 1
66.036 1
66.038 1
66.041 1
66.043 2
66.046 2
66.048 2
66.050 2
66.053 2
66.055 3
66.057 3
66.060 3
66.062 3
66.065 4
66.067 4
66.069 5
66.072 5
66.074 6
66.077 6
66.079 6
66.081 5
66.084 5
66.086 5
66.089 5
66.091 5
66.093 5
66.096 4
66.098 5
66.100 4
66.103 4
66.105 4
66.108 3
66.110 3
66.112 2
66.115 2
66.117 2
66.120 3
66.122 3
66.124 2
66.127 2
66.129 3
66.132 3
66.134 2
66.136 3
66.139 2
66.141 2
66.143 2
66.146 1
66.148 1
66.151 1
66.153 1
66.155 1
66.158 1
66.160 0
66.163 1
66.165 1
66.167 1
66.170 1
66.172 1
66.175 1
66.177 1
66.179 2
66.182 1
66.184 1
66.186 0
66.189 -0
66.191 -1
66.194 -1
66.196 -1
66.198 -1
66.201 -0
66.203 -0
66.206 -0
66.208 0
66.210 -0
66.213 1
66.215 1
66.218 1
66.220 1
66.222 2
66.225 2
66.227 2
66.229 2
66.232 3
66.234 3
66.237 3
66.239 3
66.241 2
66.244 2
66.246 2
66.249 2
66.251 2
66.253 1
66.256 2
66.258 2
66.261 2
66.263 2
66.265 2
66.268 1
66.270 1
66.273 1
66.275 0
66.277 0
66.280 0
66.282 -0
66.284 -0
66.287 -0
66.289 -0
66.292 -1
66.294 -1
66.296 -1
66.299 -1
66.301 -1
66.304 -1
66.306 -1
66.308 -0
66.311 0
66.313 0
66.316 1
66.318 1
66.320 1
66.323 1
66.325 1
66.327 2
66.330 2
66.332 2
66.335 1
66.337 2
66.339 1
66.342 2
66.344 2
66.347 2
66.349 2
66.351 2
66.354 1
66.356 1
66.359 1
66.361 1
66.363 2
66.366 2
66.368 2
66.371 1
66.373 0
66.375 -0
66.378 -0
66.380 0
66.382 -1
66.385 -0
66.387 0
66.390 -1
66.392 -1
66.394 -1
66.397 -1
66.399 -0
66.402 -0
66.404 -0
66.406 0
66.409 0
66.411 1
66.414 1
66.416 1
66.418 2
66.421 2
66.423 2
66.426 2
66.428 3
66.430 3
66.433 3
66.435 3
66.437 3
66.440 3
66.442 3
66.445 3
66.447 3
66.449 3
66.452 3
66.454 3
66.457 3
66.459 3
66.461 2
66.464 2
66.466 2
66.469 1
66.471 1
66.473 1
66.476 0
66.478 0
66.481 -0
66.483 -0
66.485 0
66.488 -0
66.490 -1
66.493 -1
66.495 -0
66.497 -0
66.500 -0
66.502 0
66.504 0
66.507 0
66.509 0
66.512 0
66.514 0
66.516 0
66.519 1
66.521 1
66.524 1
66.526 1
66.528 1
66.531 1
66.533 1
66.536 1
66.538 2
66.540 1
66.543 1
66.545 1
66.548 1
66.550 1
66.552 1
66.555 1
66.557 1
66.559 1
66.562 1
66.564 1
66.567 1
66.569 0
66.571 0
66.574 1
66.576 1
66.579 1
66.581 1
66.583 1
66.586 1
66.588 1
66.591 1
66.593 1
66.595 1
66.598 1
66.600 2
66.603 2
66.605 2
66.607 2
66.610 2
66.612 3
66.615 3
66.617 3
66.619 2
66.622 3
66.624 3
66.627 3
66.629 3
66.631 2
66.634 2
66.636 3
66.638 3
66.641 3
66.643 2
66.646 3
66.648 3
66.650 2
66.653 2
66.655 2
66.658 2
66.660 1
66.662 1
66.665 1
66.667 2
66.670 1
66.672 2
66.674 1
66.677 1
66.679 0
66.682 1
66.684 0
66.686 1
66.689 0
66.691 -0
66.694 0
66.696 0
66.698 0
66.701 1
66.703 1
66.706 1
66.708 1
66.710 1
66.713 1
66.715 1
66.717 2
66.720 2
66.722 2
66.725 2
66.727 2
66.729 3
66.732 3
66.734 3
66.737 3
66.739 3
66.741 3
66.744 3
66.746 3
66.749 3
66.751 3
66.753 3
66.756 2
66.758 3
66.761 3
66.763 2
66.765 3
66.768 3
66.770 2
66.773 2
66.775 2
66.777 2
66.780 2
66.782 2
66.785 1
66.787 2
66.789 2
66.792 2
66.794 2
66.797 2
66.799 2
66.801 2
66.804 2
66.806 2
66.808 2
66.811 2
66.813 2
66.816 2
66.818 1
66.820 1
66.823 1
66.825 2
66.828 2
66.830 2
66.832 2
66.835 2
66.837 2
66.840 2
66.842 1
66.844 1
66.847 1
66.849 1
66.852 1
66.854 1
66.856 0
66.859 0
66.861 0
66.864 0
66.866 1
66.868 1
66.871 1
66.873 1
66.876 1
66.878 1
66.880 2
66.883 2
66.885 2
66.888 2
66.890 2
66.892 1
66.895 2
66.897 2
66.900 2
66.902 2
66.904 3
66.907 2
66.909 2
66.912 3
66.914 2
66.916 2
66.919 2
66.921 1
66.923 1
66.926 2
66.928 1
66.931 2
66.933 2
66.935 2
66.938 2
66.940 2
66.943 2
66.945 2
66.947 1
66.950 1
66.952 1
66.955 2
66.957 2
66.959 1
66.962 1
66.964 1
66.967 1
66.969 1
66.971 1
66.974 1
66.976 1
66.979 2
66.981 2
66.983 2
66.986 1
66.988 1
66.991 1
66.993 1
66.995 0
66.998 0
67.000 -0
67.003 -0
67.005 0
67.007 -0
67.010 0
67.012 0
67.015 -0
67.017 -0
67.019 -0
67.022 -0
67.024 -0
67.027 -0
67.029 -1
67.031 -1
67.034 0
67.036 0
67.039 1
67.041 1
67.043 1
67.046 1
67.048 1
67.051 1
67.053 1
67.055 1
67.058 1
67.060 1
67.063 2
67.065 1
67.067 1
67.070 1
67.072 1
67.075 1
67.077 2
67.079 2
67.082 3
67.084 3
67.087 3
67.089 4
67.091 3
67.094 3
67.096 4
67.098 5
67.101 4
67.103 5
67.106 5
67.108 5
67.110 5
67.113 5
67.115 5
67.118 6
67.120 6
67.122 6
67.125 7
67.127 6
67.130 7
67.132 7
67.134 6
67.137 6
67.139 6
67.142 6
67.144 5
67.146 5
67.149 5
67.151 4
67.154 4
67.156 4
67.158 3
67.161 3
67.163 3
67.166 2
67.168 2
67.170 3
67.173 3
67.175 2
67.178 2
67.180 2
67.182 2
67.185 2
67.187 2
67.190 2
67.192 2
67.194 2
67.197 3
67.199 2
67.202 2
67.204 3
67.206 3
67.209 2
67.211 2
67.214 3
67.216 2
67.218 3
67.221 3
67.223 3
67.226 4
67.228 4
67.230 4
67.233 4
67.235 4
67.238 4
67.240 4
67.242 4
67.245 3
67.247 3
67.250 3
67.252 2
67.254 3
67.257 3
67.259 3
67.262 3
67.264 2
67.266 3
67.269 3
67.271 3
67.274 2
67.276 3
67.278 3
67.281 3
67.283 3
67.286 3
67.288 3
67.290 3
67.293 3
67.295 3
67.298 3
67.300 3
67.302 3
67.305 3
67.307 3
67.310 3
67.312 2
67.314 3
67.317 2
67.319 2
67.322 3
67.324 3
67.326 3
67.329 4
67.331 4
67.334 4
67.336 4
67.338 3
67.341 4
67.343 4
67.346 4
67.348 4
67.350 4
67.353 3
67.355 3
67.358 3
67.360 3
67.362 4
67.365 4
67.367 4
67.370 4
67.372 4
67.374 3
67.377 4
67.379 4
67.382 3
67.384 3
67.386 3
67.389 3
67.391 2
67.394 2
67.396 2
67.398 2
67.401 1
67.403 1
67.406 1
67.408 1
67.410 1
67.413 1
67.415 1
67.418 -0
67.420 -0
67.422 -0
67.425 -0
67.427 0
67.430 0
67.432 1
67.434 1
67.437 1
67.439 1
67.442 1
67.444 1
67.446 1
67.449 0
67.451 1
67.454 1
67.456 1
67.458 1
67.461 1
67.463 2
67.466 2
67.468 2
67.470 3
67.473 3
67.475 3
67.478 3
67.480 3
67.482 3
67.485 3
67.487 4
67.490 4
67.492 4
67.494 4
67.497 3
67.499 4
67.502 4
67.504 3
67.506 4
67.509 4
67.511 3
67.514 3
67.516 3
67.519 2
67.521 2
67.523 2
67.526 1
67.528 1
67.531 1
67.533 1
67.535 1
67.538 1
67.540 1
67.543 1
67.545 1
67.547 1
67.550 1
67.552 0
67.555 -0
67.557 -0
67.559 -0
67.562 -0
67.564 -0
67.567 -1
67.569 -2
67.571 -1
67.574 -1
67.576 -1
67.579 -1
67.581 -1
67.583 -1
67.586 -0
67.588 -0
67.591 -0
67.593 1
67.595 1
67.598 1
67.600 1
67.603 1
67.605 1
67.607 1
67.610 1
67.612 1
67.615 1
67.617 2
67.619 2
67.622 2
67.624 2
67.627 2
67.629 2
67.631 2
67.634 2
67.636 3
67.639 3
67.641 3
67.643 3
67.646 3
67.648 3
67.651 3
67.653 3
67.655 3
67.658 3
67.660 4
67.663 4
67.665 4
67.667 4
67.670 3
67.672 3
67.675 3
67.677 2
67.679 2
67.682 2
67.684 1
67.687 2
67.689 1
67.692 1
67.694 1
67.696 1
67.699 0
67.701 0
67.704 0
67.706 0
67.708 1
67.711 1
67.713 0
67.716 1
67.718 1
67.720 1
67.723 1
67.725 1
67.728 1
67.730 1
67.732 1
67.735 0
67.737 1
67.740 0
67.742 1
67.744 1
67.747 1
67.749 1
67.752 2
67.754 2
67.756 2
67.759 3
67.761 4
67.764 3
67.766 3
67.768 4
67.771 4
67.773 4
67.776 3
67.778 3
67.780 3
67.783 3
67.785 2
67.788 2
67.790 2
67.792 2
67.795 2
67.797 2
67.800 2
67.802 2
67.805 2
67.807 1
67.809 2
67.812 2
67.814 2
67.817 2
67.819 2
67.821 1
67.824 2
67.826 2
67.829 2
67.831 2
67.833 2
67.836 2
67.838 2
67.841 2
67.843 3
67.845 3
67.848 3
67.850 3
67.853 3
67.855 3
67.857 3
67.860 3
67.862 3
67.865 3
67.867 4
67.869 4
67.872 4
67.874 4
67.877 4
67.879 5
67.881 4
67.884 3
67.886 3
67.889 3
67.891 3
67.894 3
67.896 3
67.898 3
67.901 3
67.903 2
67.906 3
67.908 2
67.910 3
67.913 2
67.915 1
67.918 1
67.920 1
67.922 0
67.925 -0
67.927 -0
67.930 -0
67.932 1
67.934 1
67.937 0
67.939 -0
67.942 0
67.944 -0
67.946 -0
67.949 0
67.951 0
67.954 0
67.956 0
67.958 -0
67.961 -0
67.963 -0
67.966 -0
67.968 0
67.971 1
67.973 1
67.975 1
67.978 2
67.980 1
67.983 1
67.985 1
67.987 2
67.990 2
67.992 2
67.995 2
67.997 3
67.999 3
68.002 3
68.004 4
68.007 4
68.009 4
68.011 4
68.014 4
68.016 5
68.019 4
68.021 4
68.023 4
68.026 4
68.028 4
68.031 4
68.033 4
68.035 5
68.038 5
68.040 5
68.043 5
68.045 4
68.048 4
68.050 4
68.052 4
68.055 4
68.057 4
68.060 4
68.062 4
68.064 4
68.067 3
68.069 3
68.072 3
68.074 3
68.076 3
68.079 3
68.081 2
68.084 2
68.086 2
68.088 1
68.091 1
68.093 2
68.096 2
68.098 2
68.100 2
68.103 2
68.105 2
68.108 3
68.110 2
68.113 2
68.115 2
68.117 2
68.120 2
68.122 3
68.125 3
68.127 3
68.129 3
68.132 3
68.134 4
68.137 3
68.139 3
68.141 4
68.144 4
68.146 4
68.149 4
68.151 3
68.153 3
68.156 3
68.158 4
68.161 4
68.163 4
68.165 4
68.168 4
68.170 4
68.173 4
68.175 4
68.178 4
68.180 4
68.182 4
68.185 4
68.187 3
68.190 3
68.192 3
68.194 3
68.197 3
68.199 4
68.202 4
68.204 4
68.206 4
68.209 4
68.211 4
68.214 4
68.216 4
68.218 3
68.221 4
68.223 4
68.226 4
68.228 4
68.231 4
68.233 4
68.235 4
68.238 4
68.240 3
68.243 4
68.245 3
68.247 2
68.250 3
68.252 2
68.255 2
68.257 2
68.259 2
68.262 0
68.264 1
68.267 0
68.269 0
68.271 0
68.274 -0
68.276 -1
68.279 -1
68.281 -1
68.284 -1
68.286 -1
68.288 -1
68.291 -1
68.293 -1
68.296 -1
68.298 -1
68.300 -0
68.303 -0
68.305 0
68.308 0
68.310 1
68.312 0
68.315 1
68.317 1
68.320 1
68.322 1
68.324 1
68.327 1
68.329 1
68.332 2
68.334 1
68.337 2
68.339 2
68.341 2
68.344 2
68.346 2
68.349 1
68.351 1
68.353 1
68.356 0
68.358 0
68.361 -0
68.363 -1
68.365 -1
68.368 -1
68.370 -2
68.373 -2
68.375 -1
68.378 -1
68.380 -2
68.382 -2
68.385 -2
68.387 -2
68.390 -2
68.392 -2
68.394 -2
68.397 -2
68.399 -1
68.402 -1
68.404 -1
68.406 -1
68.409 -0
68.411 -0
68.414 -0
68.416 0
68.418 0
68.421 0
68.423 1
68.426 1
68.428 1
68.431 1
68.433 1
68.435 1
68.438 2
68.440 2
68.443 2
68.445 2
68.447 2
68.450 3
68.452 3
68.455 2
68.457 2
68.459 2
68.462 2
68.464 1
68.467 2
68.469 2
68.472 2
68.474 2
68.476 1
68.479 2
68.481 2
68.484 2
68.486 1
68.488 1
68.491 1
68.493 2
68.496 1
68.498 1
68.500 1
68.503 1
68.505 1
68.508 0
68.510 1
68.513 1
68.515 0
68.517 0
68.520 0
68.522 -0
68.525 -0
68.527 -0
68.529 -1
68.532 -0
68.534 -1
68.537 -1
68.539 -1
68.541 -1
68.544 -1
68.546 -1
68.549 -1
68.551 -1
68.554 -1
68.556 -0
68.558 -0
68.561 -0
68.563 -1
68.566 -1
68.568 -1
68.570 -1
68.573 -1
68.575 -0
68.578 1
68.580 1
68.582 1
68.585 1
68.587 1
68.590 1
68.592 2
68.595 1
68.597 2
68.599 2
68.602 2
68.604 2
68.607 2
68.609 2
68.611 2
68.614 3
68.616 2
68.619 3
68.621 3
68.623 3
68.626 3
68.628 4
68.631 3
68.633 3
68.636 4
68.638 3
68.640 3
68.643 3
68.645 3
68.648 3
68.650 3
68.652 3
68.655 4
68.657 4
68.660 4
68.662 4
68.664 4
68.667 3
68.669 4
68.672 3
68.674 3
68.677 4
68.679 4
68.681 4
68.684 5
68.686 6
68.689 6
68.691 5
68.693 5
68.696 5
68.698 6
68.701 5
68.703 5
68.706 5
68.708 5
68.710 5
68.713 5
68.715 5
68.718 5
68.720 5
68.722 5
68.725 5
68.727 4
68.730 4
68.732 3
68.734 3
68.737 3
68.739 3
68.742 3
68.744 3
68.747 3
68.749 3
68.751 3
68.754 3
68.756 2
68.759 2
68.761 2
68.763 2
68.766 1
68.768 1
68.771 0
68.773 0
68.776 -1
68.778 -0
68.780 0
68.783 0
68.785 1
68.788 1
68.790 1
68.792 1
68.795 1
68.797 0
68.800 0
68.802 0
68.804 1
68.807 1
68.809 1
68.812 0
68.814 1
68.817 0
68.819 -1
68.821 -0
68.824 -0
68.826 -0
68.829 0
68.831 -0
68.833 -1
68.836 -1
68.838 -1
68.841 -1
68.843 0
68.846 1
68.848 1
68.850 1
68.853 2
68.855 2
68.858 2
68.860 2
68.862 1
68.865 1
68.867 2
68.870 2
68.872 2
68.874 2
68.877 2
68.879 2
68.882 2
68.884 2
68.887 2
68.889 2
68.891 2
68.894 2
68.896 2
68.899 2
68.901 2
68.903 2
68.906 2
68.908 2
68.911 3
68.913 3
68.916 3
68.918 2
68.920 3
68.923 2
68.925 3
68.928 2
68.930 2
68.932 2
68.935 2
68.937 2
68.940 2
68.942 2
68.945 2
68.947 2
68.949 2
68.952 2
68.954 2
68.957 2
68.959 2
68.961 2
68.964 1
68.966 1
68.969 1
68.971 1
68.974 1
68.976 2
68.978 2
68.981 2
68.983 1
68.986 1
68.988 1
68.990 1
68.993 1
68.995 1
68.998 1
69.000 1
69.003 1
69.005 1
69.007 2
69.010 2
69.012 2
69.015 2
69.017 3
69.019 2
69.022 3
69.024 2
69.027 2
69.029 3
69.032 3
69.034 3
69.036 3
69.039 3
69.041 3
69.044 3
69.046 4
69.048 4
69.051 4
69.053 3
69.056 4
69.058 4
69.061 4
69.063 4
69.065 4
69.068 4
69.070 4
69.073 4
69.075 4
69.077 4
69.080 5
69.082 4
69.085 4
69.087 4
69.090 3
69.092 3
69.094 3
69.097 3
69.099 3
69.102 4
69.104 3
69.106 4
69.109 3
69.111 3
69.114 3
69.116 2
69.119 3
69.121 2
69.123 2
69.126 1
69.128 1
69.131 1
69.133 2
69.135 1
69.138 1
69.140 1
69.143 2
69.145 2
69.148 2
69.150 2
69.152 2
69.155 2
69.157 2
69.160 2
69.162 2
69.164 2
69.167 2
69.169 2
69.172 3
69.174 2
69.177 2
69.179 2
69.181 2
69.184 2
69.186 2
69.189 1
69.191 2
69.193 0
69.196 1
69.198 1
69.201 1
69.203 1
69.206 1
69.208 1
69.210 1
69.213 1
69.215 0
69.218 0
69.220 1
69.222 0
69.225 0
69.227 0
69.230 0
69.232 1
69.235 1
69.237 1
69.239 1
69.242 2
69.244 2
69.247 2
69.249 2
69.252 3
69.254 2
69.256 3
69.259 3
69.261 3
69.264 3
69.266 3
69.268 3
69.271 3
69.273 3
69.276 3
69.278 3
69.281 3
69.283 3
69.285 2
69.288 3
69.290 2
69.293 2
69.295 2
69.297 1
69.300 1
69.302 1
69.305 1
69.307 1
69.310 1
69.312 1
69.314 1
69.317 1
69.319 1
69.322 0
69.324 1
69.326 0
69.329 0
69.331 1
69.334 0
69.336 1
69.339 1
69.341 1
69.343 1
69.346 1
69.348 1
69.351 2
69.353 2
69.356 2
69.358 2
69.360 3
69.363 2
69.365 2
69.368 3
69.370 3
69.372 3
69.375 3
69.377 3
69.380 2
69.382 3
69.385 3
69.387 3
69.389 3
69.392 3
69.394 3
69.397 4
69.399 3
69.401 3
69.404 3
69.406 3
69.409 2
69.411 3
69.414 3
69.416 3
69.418 3
69.421 3
69.423 3
69.426 2
69.428 2
69.431 1
69.433 2
69.435 2
69.438 2
69.440 2
69.443 2
69.445 3
69.447 3
69.450 2
69.452 3
69.455 3
69.457 4
69.460 4
69.462 4
69.464 4
69.467 4
69.469 4
69.472 3
69.474 3
69.477 3
69.479 3
69.481 3
69.484 2
69.486 1
69.489 2
69.491 2
69.493 2
69.496 2
69.498 2
69.501 2
69.503 2
69.506 2
69.508 2
69.510 2
69.513 2
69.515 2
69.518 2
69.520 2
69.523 2
69.525 2
69.527 2
69.530 2
69.532 1
69.535 2
69.537 2
69.539 2
69.542 3
69.544 4
69.547 4
69.549 4
69.552 4
69.554 4
69.556 4
69.559 4
69.561 4
69.564 5
69.566 4
69.569 4
69.571 4
69.573 3
69.576 3
69.578 4
69.581 3
69.583 3
69.585 3
69.588 2
69.590 3
69.593 2
69.595 2
69.598 2
69.600 3
69.602 3
69.605 3
69.607 3
69.610 2
69.612 3
69.615 3
69.617 2
69.619 2
69.622 2
69.624 2
69.627 2
69.629 2
69.631 2
69.634 2
69.636 2
69.639 2
69.641 2
69.644 2
69.646 2
69.648 2
69.651 2
69.653 2
69.656 1
69.658 2
69.661 2
69.663 2
69.665 2
69.668 1
69.670 1
69.673 1
69.675 0
69.678 0
69.680 0
69.682 0
69.685 1
69.687 1
69.690 1
69.692 1
69.694 2
69.697 2
69.699 2
69.702 2
69.704 1
69.707 2
69.709 2
69.711 2
69.714 1
69.716 1
69.719 1
69.721 1
69.724 2
69.726 1
69.728 2
69.731 2
69.733 2
69.736 2
69.738 3
69.741 3
69.743 3
69.745 3
69.748 2
69.750 2
69.753 2
69.755 2
69.757 3
69.760 3
69.762 3
69.765 4
69.767 4
69.770 4
69.772 4
69.774 3
69.777 3
69.779 3
69.782 3
69.784 3
69.787 3
69.789 3
69.791 3
69.794 4
69.796 4
69.799 3
69.801 3
69.804 3
69.806 2
69.808 1
69.811 1
69.813 0
69.816 -0
69.818 0
69.820 -1
69.823 -1
69.825 -0
69.828 -1
69.830 0
69.833 1
69.835 1
69.837 1
69.840 0
69.842 1
69.845 1
69.847 2
69.850 2
69.852 2
69.854 2
69.857 2
69.859 1
69.862 2
69.864 2
69.867 3
69.869 3
69.871 4
69.874 4
69.876 4
69.879 3
69.881 3
69.884 3
69.886 3
69.888 3
69.891 3
69.893 3
69.896 4
69.898 4
69.900 4
69.903 4
69.905 4
69.908 3
69.910 3
69.913 2
69.915 2
69.917 2
69.920 2
69.922 2
69.925 2
69.927 2
69.930 2
69.932 2
69.934 3
69.937 3
69.939 3
69.942 3
69.944 3
69.947 3
69.949 3
69.951 3
69.954 3
69.956 3
69.959 2
69.961 3
69.964 3
69.966 3
69.968 3
69.971 4
69.973 3
69.976 4
69.978 4
69.981 3
69.983 3
69.985 3
69.988 2
69.990 2
69.993 2
69.995 2
69.997 2
70.000 2
70.002 2
70.005 3
70.007 2
70.010 2
70.012 3
70.014 3
70.017 2
70.019 2
70.022 2
70.024 2
70.027 2
70.029 2
70.031 2
70.034 2
70.036 2
70.039 2
70.041 2
70.044 2
70.046 2
70.048 2
70.051 2
70.053 2
70.056 2
70.058 2
70.061 1
70.063 1
70.065 2
70.068 1
70.070 2
70.073 3
70.075 3
70.078 3
70.080 3
70.082 2
70.085 2
70.087 2
70.090 2
70.092 1
70.095 2
70.097 1
70.099 1
70.102 1
70.104 1
70.107 2
70.109 1
70.112 1
70.114 2
70.116 2
70.119 1
70.121 2
70.124 2
70.126 1
70.128 1
70.131 2
70.133 1
70.136 2
70.138 1
70.141 1
70.143 1
70.145 1
70.148 1
70.150 1
70.153 2
70.155 1
70.158 2
70.160 2
70.162 2
70.165 3
70.167 3
70.170 3
70.172 4
70.175 3
70.177 3
70.179 4
70.182 4
70.184 4
70.187 4
70.189 4
70.192 4
70.194 4
70.196 4
70.199 4
70.201 4
70.204 5
70.206 5
70.209 5
70.211 5
70.213 5
70.216 5
70.218 5
70.221 4
70.223 4
70.226 4
70.228 3
70.230 3
70.233 3
70.235 3
70.238 3
70.240 2
70.243 2
70.245 2
70.247 2
70.250 1
70.252 1
70.255 1
70.257 1
70.260 1
70.262 2
70.264 2
70.267 2
70.269 3
70.272 3
70.274 3
70.277 3
70.279 3
70.281 3
70.284 2
70.286 2
70.289 2
70.291 3
70.294 2
70.296 2
70.298 2
70.301 1
70.303 1
70.306 2
70.308 2
70.311 2
70.313 2
70.315 2
70.318 1
70.320 1
70.323 1
70.325 1
70.328 0
70.330 0
70.332 -0
70.335 -0
70.337 -1
70.340 -2
70.342 -1
70.345 -2
70.347 -2
70.349 -2
70.352 -2
70.354 -1
70.357 -1
70.359 -1
70.362 -1
70.364 -0
70.366 -0
70.369 0
70.371 0
70.374 1
70.376 1
70.379 1
70.381 1
70.383 1
70.386 1
70.388 1
70.391 1
70.393 1
70.396 1
70.398 1
70.400 1
70.403 1
70.405 1
70.408 1
70.410 1
70.413 1
70.415 1
70.417 1
70.420 2
70.422 2
70.425 2
70.427 2
70.430 2
70.432 2
70.434 2
70.437 1
70.439 1
70.442 1
70.444 1
70.447 1
70.449 1
70.451 1
70.454 1
70.456 2
70.459 2
70.461 2
70.464 3
70.466 3
70.468 3
70.471 3
70.473 3
70.476 3
70.478 3
70.481 3
70.483 3
70.485 3
70.488 3
70.490 2
70.493 2
70.495 2
70.498 1
70.500 1
70.502 2
70.505 1
70.507 1
70.510 1
70.512 1
70.515 1
70.517 1
70.519 1
70.522 1
70.524 1
70.527 1
70.529 1
70.532 1
70.534 1
70.537 1
70.539 1
70.541 0
70.544 0
70.546 0
70.549 0
70.551 0
70.554 1
70.556 0
70.558 1
70.561 1
70.563 1
70.566 1
70.568 1
70.571 1
70.573 1
70.575 1
70.578 0
70.580 1
70.583 1
70.585 0
70.588 1
70.590 0
70.592 0
70.595 0
70.597 0
70.600 -0
70.602 -0
70.605 -0
70.607 -1
70.609 -1
70.612 0
70.614 0
70.617 0
70.619 1
70.622 1
70.624 1
70.626 1
70.629 2
70.631 2
70.634 2
70.636 2
70.639 3
70.641 3
70.643 3
70.646 4
70.648 4
70.651 4
70.653 4
70.656 4
70.658 4
70.661 5
70.663 5
70.665 5
70.668 5
70.670 5
70.673 5
70.675 5
70.678 5
70.680 5
70.682 5
70.685 5
70.687 4
70.690 4
70.692 5
70.695 4
70.697 4
70.699 4
70.702 4
70.704 4
70.707 3
70.709 3
70.712 2
70.714 2
70.716 2
70.719 2
70.721 2
70.724 2
70.726 2
70.729 2
70.731 1
70.733 1
70.736 2
70.738 2
70.741 2
70.743 2
70.746 1
70.748 2
70.750 1
70.753 1
70.755 1
70.758 1
70.760 1
70.763 1
70.765 1
70.768 1
70.770 1
70.772 1
70.775 1
70.777 1
70.780 1
70.782 1
70.785 1
70.787 1
70.789 1
70.792 1
70.794 1
70.797 1
70.799 1
70.802 1
70.804 1
70.806 1
70.809 1
70.811 1
70.814 1
70.816 1
70.819 2
70.821 2
70.823 2
70.826 2
70.828 2
70.831 2
70.833 2
70.836 2
70.838 2
70.841 2
70.843 2
70.845 3
70.848 3
70.850 3
70.853 2
70.855 2
70.858 2
70.860 2
70.862 2
70.865 2
70.867 2
70.870 2
70.872 2
70.875 2
70.877 2
70.879 2
70.882 2
70.884 2
70.887 3
70.889 3
70.892 2
70.894 2
70.896 2
70.899 2
70.901 2
70.904 2
70.906 2
70.909 2
70.911 2
70.914 2
70.916 2
70.918 2
70.921 3
70.923 3
70.926 3
70.928 3
70.931 3
70.933 3
70.935 2
70.938 2
70.940 2
70.943 3
70.945 3
70.948 3
70.950 3
70.952 3
70.955 3
70.957 4
70.960 4
70.962 4
70.965 4
70.967 5
70.970 5
70.972 5
70.974 5
70.977 5
70.979 6
70.982 6
70.984 6
70.987 7
70.989 6
70.991 7
70.994 6
70.996 7
70.999 6
71.001 6
71.004 6
71.006 6
71.008 6
71.011 6
71.013 7
71.016 7
71.018 6
71.021 6
71.023 6
71.026 6
71.028 6
71.030 6
71.033 5
71.035 5
71.038 5
71.040 5
71.043 4
71.045 4
71.047 3
71.050 4
71.052 3
71.055 3
71.057 3
71.060 2
71.062 2
71.064 2
71.067 2
71.069 2
71.072 1
71.074 1
71.077 1
71.079 1
71.082 0
71.084 1
71.086 1
71.089 1
71.091 1
71.094 1
71.096 2
71.099 2
71.101 1
71.103 1
71.106 1
71.108 1
71.111 1
71.113 2
71.116 2
71.118 3
71.121 3
71.123 3
71.125 3
71.128 4
71.130 4
71.133 3
71.135 4
71.138 4
71.140 3
71.142 3
71.145 3
71.147 3
71.150 4
71.152 3
71.155 3
71.157 3
71.159 3
71.162 3
71.164 3
71.167 3
71.169 3
71.172 3
71.174 4
71.177 3
71.179 3
71.181 3
71.184 3
71.186 3
71.189 3
71.191 3
71.194 2
71.196 3
71.198 3
71.201 2
71.203 2
71.206 2
71.208 2
71.211 2
71.213 1
71.216 1
71.218 1
71.220 1
71.223 1
71.225 1
71.228 2
71.230 1
71.233 1
71.235 1
71.237 1
71.240 1
71.242 0
71.245 0
71.247 0
71.250 0
71.252 0
71.255 0
71.257 0
71.259 0
71.262 0
71.264 0
71.267 0
71.269 1
71.272 0
71.274 1
71.276 1
71.279 1
71.281 1
71.284 1
71.286 1
71.289 1
71.291 1
71.294 1
71.296 1
71.298 1
71.301 1
71.303 1
71.306 1
71.308 2
71.311 2
71.313 2
71.315 1
71.318 1
71.320 1
71.323 1
71.325 2
71.328 2
71.330 2
71.333 1
71.335 1
71.337 1
71.340 1
71.342 2
71.345 1
71.347 1
71.350 1
71.352 1
71.354 1
71.357 1
71.359 1
71.362 1
71.364 1
71.367 0
71.369 0
71.372 0
71.374 0
71.376 1
71.379 0
71.381 0
71.384 0
71.386 0
71.389 1
71.391 2
71.394 1
71.396 1
71.398 2
71.401 2
71.403 2
71.406 2
71.408 3
71.411 1
71.413 1
71.415 1
71.418 1
71.420 1
71.423 1
71.425 1
71.428 1
71.430 1
71.433 0
71.435 1
71.437 1
71.440 1
71.442 1
71.445 1
71.447 1
71.450 1
71.452 1
71.454 1
71.457 1
71.459 2
71.462 2
71.464 2
71.467 2
71.469 2
71.472 1
71.474 1
71.476 0
71.479 0
71.481 1
71.484 1
71.486 1
71.489 1
71.491 1
71.494 2
71.496 3
71.498 3
71.501 4
71.503 4
71.506 4
71.508 4
71.511 4
71.513 4
71.515 4
71.518 4
71.520 4
71.523 4
71.525 5
71.528 4
71.530 5
71.533 5
71.535 4
71.537 4
71.540 4
71.542 3
71.545 4
71.547 4
71.550 3
71.552 3
71.555 3
71.557 2
71.559 2
71.562 3
71.564 2
71.567 2
71.569 2
71.572 1
71.574 1
71.576 0
71.579 -0
71.581 -1
71.584 -2
71.586 -2
71.589 -2
71.591 -1
71.594 -1
71.596 -1
71.598 -0
71.601 -0
71.603 0
71.606 1
71.608 1
71.611 1
71.613 1
71.616 0
71.618 1
71.620 1
71.623 1
71.625 1
71.628 1
71.630 2
71.633 2
71.635 2
71.637 2
71.640 2
71.642 2
71.645 1
71.647 1
71.650 1
71.652 -0
71.655 0
71.657 0
71.659 0
71.662 1
71.664 1
71.667 1
71.669 1
71.672 1
71.674 1
71.677 1
71.679 1
71.681 1
71.684 1
71.686 1
71.689 1
71.691 1
71.694 2
71.696 1
71.699 2
71.701 2
71.703 3
71.706 3
71.708 3
71.711 3
71.713 3
71.716 3
71.718 2
71.720 2
71.723 2
71.725 1
71.728 2
71.730 2
71.733 1
71.735 1
71.738 1
71.740 1
71.742 1
71.745 1
71.747 -0
71.750 0
71.752 -1
71.755 -1
71.757 -1
71.760 -1
71.762 -1
71.764 -1
71.767 -0
71.769 -1
71.772 -1
71.774 -1
71.777 -1
71.779 -1
71.782 -1
71.784 -1
71.786 -1
71.789 -1
71.791 -1
71.794 -1
71.796 -0
71.799 -0
71.801 -0
71.804 0
71.806 1
71.808 1
71.811 1
71.813 1
71.816 2
71.818 2
71.821 2
71.823 2
71.825 2
71.828 2
71.830 2
71.833 3
71.835 2
71.838 2
71.840 3
71.843 3
71.845 3
71.847 3
71.850 3
71.852 3
71.855 3
71.857 3
71.860 3
71.862 3
71.865 2
71.867 3
71.869 3
71.872 3
71.874 3
71.877 3
71.879 2
71.882 2
71.884 2
71.887 2
71.889 2
71.891 3
71.894 2
71.896 2
71.899 2
71.901 1
71.904 2
71.906 2
71.909 1
71.911 1
71.913 1
71.916 1
71.918 1
71.921 1
71.923 1
71.926 2
71.928 2
71.931 2
71.933 2
71.935 3
71.938 3
71.940 3
71.943 3
71.945 3
71.948 3
71.950 3
71.953 4
71.955 4
71.957 4
71.960 4
71.962 5
71.965 4
71.967 5
71.970 5
71.972 4
71.975 4
71.977 4
71.979 5
71.982 5
71.984 4
71.987 4
71.989 3
71.992 3
71.994 3
71.997 3
71.999 3
72.001 3
72.004 2
72.006 2
72.009 2
72.011 1
72.014 1
72.016 1
72.019 1
72.021 0
72.023 1
72.026 1
72.028 1
72.031 1
72.033 1
72.036 1
72.038 2
72.041 2
72.043 2
72.045 2
72.048 1
72.050 1
72.053 1
72.055 1
72.058 1
72.060 1
72.063 1
72.065 1
72.067 2
72.070 1
72.072 2
72.075 1
72.077 1
72.080 0
72.082 -0
72.085 -1
72.087 -0
72.089 -0
72.092 -1
72.094 -0
72.097 -1
72.099 -1
72.102 -0
72.104 0
72.107 -0
72.109 0
72.111 1
72.114 1
72.116 1
72.119 1
72.121 0
72.124 1
72.126 1
72.129 1
72.131 2
72.133 2
72.136 2
72.138 3
72.141 3
72.143 3
72.146 3
72.148 3
72.151 3
72.153 3
72.155 2
72.158 2
72.160 2
72.163 2
72.165 2
72.168 2
72.170 2
72.173 1
72.175 1
72.177 1
72.180 0
72.182 0
72.185 -0
72.187 -1
72.190 -2
72.192 -2
72.195 -3
72.197 -2
72.199 -2
72.202 -2
72.204 -2
72.207 -2
72.209 -2
72.212 -2
72.214 -2
72.217 -2
72.219 -1
72.222 -1
72.224 -1
72.226 -1
72.229 -1
72.231 -1
72.234 -1
72.236 -1
72.239 -0
72.241 0
72.244 0
72.246 0
72.248 0
72.251 1
72.253 1
72.256 0
72.258 1
72.261 0
72.263 1
72.266 1
72.268 1
72.270 1
72.273 1
72.275 1
72.278 1
72.280 1
72.283 0
72.285 0
72.288 -0
72.290 -1
72.292 0
72.295 -0
72.297 -1
72.300 -1
72.302 -1
72.305 -1
72.307 -0
72.310 0
72.312 -0
72.314 0
72.317 0
72.319 0
72.322 1
72.324 1
72.327 1
72.329 2
72.332 2
72.334 1
72.337 1
72.339 1
72.341 0
72.344 1
72.346 1
72.349 0
72.351 0
72.354 0
72.356 -0
72.359 -0
72.361 -0
72.363 -0
72.366 0
72.368 0
72.371 0
72.373 1
72.376 1
72.378 1
72.381 1
72.383 1
72.385 1
72.388 1
72.390 1
72.393 1
72.395 1
72.398 1
72.400 1
72.403 1
72.405 2
72.408 1
72.410 1
72.412 1
72.415 1
72.417 1
72.420 1
72.422 1
72.425 1
72.427 2
72.430 1
72.432 2
72.434 2
72.437 2
72.439 2
72.442 2
72.444 2
72.447 2
72.449 2
72.452 2
72.454 2
72.456 2
72.459 1
72.461 1
72.464 1
72.466 1
72.469 1
72.471 1
72.474 1
72.476 2
72.479 2
72.481 1
72.483 2
72.486 2
72.488 2
72.491 2
72.493 2
72.496 1
72.498 1
72.501 1
72.503 1
72.505 1
72.508 1
72.510 1
72.513 1
72.515 1
72.518 -0
72.520 0
72.523 1
72.525 1
72.527 1
72.530 2
72.532 2
72.535 2
72.537 2
72.540 2
72.542 2
72.545 2
72.547 2
72.550 3
72.552 3
72.554 3
72.557 3
72.559 2
72.562 2
72.564 2
72.567 2
72.569 2
72.572 2
72.574 2
72.576 1
72.579 2
72.581 2
72.584 2
72.586 2
72.589 2
72.591 2
72.594 3
72.596 2
72.599 2
72.601 2
72.603 2
72.606 2
72.608 2
72.611 3
72.613 2
72.616 3
72.618 2
72.621 2
72.623 2
72.625 2
72.628 2
72.630 2
72.633 3
72.635 3
72.638 3
72.640 3
72.643 2
72.645 2
72.648 2
72.650 2
72.652 2
72.655 2
72.657 2
72.660 1
72.662 1
72.665 1
72.667 0
72.670 0
72.672 0
72.674 0
72.677 1
72.679 0
72.682 0
72.684 1
72.687 -0
72.689 -0
72.692 0
72.694 0
72.697 0
72.699 0
72.701 0
72.704 0
72.706 1
72.709 0
72.711 1
72.714 1
72.716 1
72.719 1
72.721 1
72.724 1
72.726 1
72.728 1
72.731 1
72.733 1
72.736 1
72.738 1
72.741 1
72.743 1
72.746 1
72.748 1
72.750 1
72.753 1
72.755 1
72.758 2
72.760 1
72.763 2
72.765 2
72.768 2
72.770 2
72.773 1
72.775 1
72.777 1
72.780 1
72.782 0
72.785 -0
72.787 0
72.790 0
72.792 0
72.795 0
72.797 -1
72.799 -1
72.802 -0
72.804 -1
72.807 -1
72.809 -0
72.812 -1
72.814 -0
72.817 -0
72.819 -0
72.822 -1
72.824 -0
72.826 -1
72.829 -1
72.831 -0
72.834 -0
72.836 0
72.839 1
72.841 0
72.844 1
72.846 1
72.849 1
72.851 1
72.853 2
72.856 1
72.858 2
72.861 2
72.863 3
72.866 3
72.868 3
72.871 3
72.873 3
72.876 3
72.878 2
72.880 2
72.883 2
72.885 1
72.888 1
72.890 1
72.893 0
72.895 1
72.898 0
72.900 1
72.902 1
72.905 1
72.907 0
72.910 0
72.912 1
72.915 1
72.917 1
72.920 1
72.922 1
72.925 1
72.927 1
72.929 0
72.932 0
72.934 0
72.937 0
72.939 0
72.942 1
72.944 1
72.947 1
72.949 1
72.952 0
72.954 1
72.956 0
72.959 -0
72.961 0
72.964 1
72.966 0
72.969 0
72.971 0
72.974 0
72.976 0
72.979 0
72.981 -0
72.983 -0
72.986 0
72.988 -1
72.991 -0
72.993 -1
72.996 -2
72.998 -1
73.001 -1
73.003 -1
73.006 -1
73.008 -1
73.010 -1
73.013 0
73.015 0
73.018 0
73.020 0
73.023 0
73.025 -0
73.028 1
73.030 0
73.033 -0
73.035 0
73.037 -0
73.040 -0
73.042 -1
73.045 -1
73.047 -0
73.050 -0
73.052 0
73.055 -0
73.057 -0
73.060 -0
73.062 -0
73.064 -0
73.067 0
73.069 1
73.072 1
73.074 1
73.077 0
73.079 1
73.082 0
73.084 0
73.087 1
73.089 1
73.091 1
73.094 2
73.096 2
73.099 2
73.101 2
73.104 1
73.106 1
73.109 1
73.111 1
73.114 2
73.116 2
73.118 2
73.121 2
73.123 2
73.126 1
73.128 1
73.131 0
73.133 0
73.136 0
73.138 -0
73.141 -0
73.143 -1
73.145 -1
73.148 -1
73.150 -1
73.153 -1
73.155 -1
73.158 -0
73.160 -0
73.163 -0
73.165 -0
73.168 -0
73.170 0
73.172 -0
73.175 -0
73.177 -0
73.180 -0
73.182 0
73.185 -0
73.187 -1
73.190 1
73.192 1
73.195 1
73.197 2
73.199 3
73.202 2
73.204 2
73.207 2
73.209 2
73.212 2
73.214 3
73.217 2
73.219 3
73.222 3
73.224 3
73.226 4
73.229 4
73.231 3
73.234 3
73.236 3
73.239 2
73.241 2
73.244 2
73.246 2
73.249 2
73.251 2
73.253 2
73.256 1
73.258 2
73.261 2
73.263 3
73.266 3
73.268 2
73.271 1
73.273 1
73.276 1
73.278 1
73.280 1
73.283 1
73.285 0
73.288 1
73.290 0
73.293 1
73.295 0
73.298 -0
73.300 1
73.303 1
73.305 1
73.308 1
73.310 1
73.312 1
73.315 1
73.317 1
73.320 1
73.322 1
73.325 1
73.327 1
73.330 1
73.332 1
73.335 1
73.337 2
73.339 1
73.342 1
73.344 1
73.347 2
73.349 1
73.352 1
73.354 1
73.357 2
73.359 2
73.362 2
73.364 1
73.366 2
73.369 2
73.371 2
73.374 2
73.376 2
73.379 2
73.381 2
73.384 2
73.386 3
73.389 2
73.391 3
73.394 2
73.396 3
73.398 2
73.401 2
73.403 1
73.406 2
73.408 1
73.411 2
73.413 2
73.416 2
73.418 2
73.421 2
73.423 2
73.425 2
73.428 2
73.430 2
73.433 2
73.435 2
73.438 2
73.440 2
73.443 2
73.445 1
73.448 2
73.450 1
73.452 1
73.455 2
73.457 2
73.460 1
73.462 1
73.465 2
73.467 2
73.470 2
73.472 1
73.475 1
73.477 1
73.480 1
73.482 1
73.484 1
73.487 1
73.489 1
73.492 1
73.494 1
73.497 -0
73.499 0
73.502 0
73.504 0
73.507 -0
73.509 -0
73.511 -1
73.514 0
73.516 1
73.519 1
73.521 1
73.524 1
73.526 1
73.529 2
73.531 1
73.534 1
73.536 2
73.539 1
73.541 1
73.543 0
73.546 -0
73.548 -1
73.551 -0
73.553 -0
73.556 -0
73.558 -0
73.561 0
73.563 -0
73.566 0
73.568 1
73.570 1
73.573 1
73.575 1
73.578 1
73.580 1
73.583 1
73.585 1
73.588 1
73.590 1
73.593 1
73.595 1
73.598 0
73.600 1
73.602 1
73.605 1
73.607 0
73.610 0
73.612 1
73.615 1
73.617 1
73.620 1
73.622 1
73.625 1
73.627 1
73.630 2
73.632 1
73.634 1
73.637 1
73.639 1
73.642 1
73.644 0
73.647 1
73.649 0
73.652 0
73.654 0
73.657 -0
73.659 0
73.661 1
73.664 1
73.666 1
73.669 1
73.671 1
73.674 0
73.676 1
73.679 1
73.681 1
73.684 2
73.686 2
73.689 2
73.691 2
73.693 2
73.696 2
73.698 2
73.701 2
73.703 2
73.706 3
73.708 3
73.711 2
73.713 3
73.716 3
73.718 3
73.721 2
73.723 3
73.725 3
73.728 2
73.730 2
73.733 2
73.735 3
73.738 3
73.740 2
73.743 3
73.745 3
73.748 3
73.750 3
73.753 4
73.755 3
73.757 3
73.760 3
73.762 3
73.765 3
73.767 2
73.770 2
73.772 2
73.775 2
73.777 1
73.780 1
73.782 1
73.785 0
73.787 0
73.789 0
73.792 1
73.794 0
73.797 -0
73.799 -0
73.802 -1
73.804 -2
73.807 -2
73.809 -1
73.812 -1
73.814 -1
73.816 -1
73.819 -1
73.821 -1
73.824 -2
73.826 -2
73.829 -2
73.831 -2
73.834 -2
73.836 -2
73.839 -2
73.841 -2
73.844 -2
73.846 -1
73.848 -1
73.851 -2
73.853 -1
73.856 -1
73.858 -1
73.861 -1
73.863 -1
73.866 -1
73.868 -1
73.871 -1
73.873 -1
73.876 -1
73.878 -1
73.880 -1
73.883 -1
73.885 -0
73.888 -0
73.890 -1
73.893 -1
73.895 -1
73.898 -1
73.900 -1
73.903 -1
73.905 -1
73.908 -1
73.910 -1
73.913 -0
73.915 -0
73.917 0
73.920 1
73.922 1
73.925 1
73.927 1
73.930 1
73.932 1
73.935 1
73.937 1
73.940 1
73.942 1
73.945 2
73.947 1
73.949 1
73.952 2
73.954 1
73.957 1
73.959 1
73.962 1
73.964 1
73.967 1
73.969 1
73.972 2
73.974 2
73.977 1
73.979 2
73.981 1
73.984 1
73.986 1
73.989 1
73.991 1
73.994 1
73.996 1
73.999 1
74.001 0
74.004 0
74.006 -0
74.009 1
74.011 1
74.013 1
74.016 1
74.018 2
74.021 2
74.023 2
74.026 2
74.028 3
74.031 3
74.033 3
74.036 3
74.038 3
74.041 3
74.043 3
74.045 4
74.048 4
74.050 4
74.053 4
74.055 4
74.058 4
74.060 4
74.063 4
74.065 4
74.068 3
74.070 3
74.073 3
74.075 3
74.078 3
74.080 3
74.082 3
74.085 3
74.087 3
74.090 3
74.092 2
74.095 2
74.097 2
74.100 1
74.102 1
74.105 1
74.107 1
74.110 1
74.112 1
74.114 1
74.117 1
74.119 2
74.122 2
74.124 2
74.127 3
74.129 2
74.132 2
74.134 3
74.137 3
74.139 3
74.142 4
74.144 3
74.147 3
74.149 3
74.151 3
74.154 3
74.156 3
74.159 4
74.161 4
74.164 3
74.166 3
74.169 2
74.171 2
74.174 2
74.176 2
74.179 2
74.181 2
74.183 2
74.186 2
74.188 2
74.191 2
74.193 2
74.196 3
74.198 3
74.201 3
74.203 3
74.206 2
74.208 2
74.211 2
74.213 2
74.216 2
74.218 3
74.220 2
74.223 2
74.225 3
74.228 3
74.230 3
74.233 4
74.235 3
74.238 3
74.240 3
74.243 3
74.245 3
74.248 3
74.250 3
74.252 3
74.255 3
74.257 2
74.260 3
74.262 3
74.265 2
74.267 3
74.270 2
74.272 2
74.275 2
74.277 2
74.280 1
74.282 1
74.285 1
74.287 1
74.289 2
74.292 2
74.294 1
74.297 1
74.299 1
74.302 1
74.304 1
74.307 0
74.309 -0
74.312 -0
74.314 -0
74.317 -0
74.319 0
74.322 1
74.324 1
74.326 1
74.329 1
74.331 1
74.334 1
74.336 1
74.339 1
74.341 1
74.344 1
74.346 1
74.349 1
74.351 1
74.354 0
74.356 0
74.359 1
74.361 0
74.363 1
74.366 1
74.368 1
74.371 1
74.373 2
74.376 1
74.378 1
74.381 1
74.383 1
74.386 1
74.388 1
74.391 1
74.393 1
74.396 1
74.398 1
74.400 1
74.403 1
74.405 1
74.408 1
74.410 1
74.413 1
74.415 0
74.418 0
74.420 0
74.423 1
74.425 1
74.428 1
74.430 1
74.433 1
74.435 1
74.437 1
74.440 1
74.442 1
74.445 0
74.447 0
74.450 -0
74.452 -0
74.455 -1
74.457 -1
74.460 -1
74.462 -1
74.465 -2
74.467 -2
74.470 -2
74.472 -1
74.474 -2
74.477 -1
74.479 -2
74.482 -1
74.484 -1
74.487 -1
74.489 -1
74.492 -1
74.494 -2
74.497 -1
74.499 -0
74.502 0
74.504 1
74.507 1
74.509 2
74.511 2
74.514 2
74.516 2
74.519 2
74.521 3
74.524 3
74.526 3
74.529 3
74.531 3
74.534 3
74.536 3
74.539 3
74.541 4
74.544 4
74.546 4
74.548 4
74.551 4
74.553 4
74.556 4
74.558 4
74.561 4
74.563 4
74.566 4
74.568 3
74.571 3
74.573 3
74.576 3
74.578 3
74.581 3
74.583 3
74.586 3
74.588 3
74.590 2
74.593 2
74.595 2
74.598 2
74.600 2
74.603 2
74.605 1
74.608 1
74.610 2
74.613 2
74.615 2
74.618 2
74.620 2
74.623 2
74.625 2
74.627 2
74.630 2
74.632 2
74.635 2
74.637 2
74.640 2
74.642 1
74.645 1
74.647 2
74.650 3
74.652 3
74.655 2
74.657 2
74.660 2
74.662 3
74.665 3
74.667 2
74.669 2
74.672 2
74.674 2
74.677 2
74.679 1
74.682 1
74.684 1
74.687 1
74.689 1
74.692 1
74.694 0
74.697 0
74.699 -0
74.702 -1
74.704 -0
74.707 -1
74.709 -1
74.711 -1
74.714 -1
74.716 -1
74.719 -0
74.721 0
74.724 0
74.726 1
74.729 2
74.731 2
74.734 2
74.736 2
74.739 2
74.741 3
74.744 3
74.746 3
74.748 3
74.751 3
74.753 3
74.756 4
74.758 4
74.761 4
74.763 4
74.766 4
74.768 4
74.771 4
74.773 4
74.776 3
74.778 3
74.781 3
74.783 4
74.786 4
74.788 4
74.790 3
74.793 3
74.795 2
74.798 2
74.800 2
74.803 2
74.805 2
74.808 2
74.810 2
74.813 1
74.815 1
74.818 1
74.820 1
74.823 2
74.825 2
74.828 2
74.830 3
74.832 3
74.835 3
74.837 4
74.840 5
74.842 5
74.845 5
74.847 5
74.850 5
74.852 5
74.855 5
74.857 5
74.860 5
74.862 6
74.865 6
74.867 6
74.870 7
74.872 6
74.874 6
74.877 6
74.879 6
74.882 6
74.884 6
74.887 5
74.889 5
74.892 5
74.894 5
74.897 4
74.899 3
74.902 3
74.904 3
74.907 2
74.909 2
74.912 3
74.914 2
74.916 2
74.919 2
74.921 2
74.924 1
74.926 1
74.929 1
74.931 1
74.934 1
74.936 0
74.939 -0
74.941 0
74.944 0
74.946 -0
74.949 0
74.951 1
74.954 -0
74.956 0
74.959 0
74.961 1
74.963 0
74.966 0
74.968 -0
74.971 0
74.973 0
74.976 0
74.978 1
74.981 1
74.983 0
74.986 0
74.988 1
74.991 0
74.993 1
74.996 0
74.998 -0
75.001 0
75.003 0
75.005 1
75.008 1
75.010 1
75.013 1
75.015 2
75.018 2
75.020 2
75.023 3
75.025 3
75.028 3
75.030 3
75.033 3
75.035 3
75.038 3
75.040 3
75.043 3
75.045 3
75.048 3
75.050 3
75.052 3
75.055 3
75.057 3
75.060 3
75.062 3
75.065 3
75.067 2
75.070 3
75.072 2
75.075 3
75.077 2
75.080 2
75.082 2
75.085 2
75.087 2
75.090 2
75.092 1
75.094 0
75.097 1
75.099 1
75.102 1
75.104 1
75.107 2
75.109 1
75.112 1
75.114 2
75.117 1
75.119 1
75.122 1
75.124 1
75.127 1
75.129 1
75.132 1
75.134 1
75.137 2
75.139 1
75.141 1
75.144 1
75.146 1
75.149 1
75.151 2
75.154 1
75.156 1
75.159 1
75.161 1
75.164 1
75.166 1
75.169 1
75.171 1
75.174 1
75.176 0
75.179 1
75.181 1
75.184 1
75.186 1
75.188 1
75.191 0
75.193 -0
75.196 -1
75.198 -1
75.201 -2
75.203 -1
75.206 -2
75.208 -2
75.211 -2
75.213 -2
75.216 -2
75.218 -2
75.221 -2
75.223 -2
75.226 -1
75.228 -2
75.231 -1
75.233 -1
75.236 -1
75.238 -0
75.240 0
75.243 -0
75.245 1
75.248 1
75.250 0
75.253 1
75.255 1
75.258 2
75.260 2
75.263 2
75.265 2
75.268 2
75.270 3
75.273 3
75.275 3
75.278 3
75.280 3
75.283 3
75.285 3
75.287 2
75.290 2
75.292 2
75.295 1
75.297 1
75.300 1
75.302 0
75.305 -0
75.307 -0
75.310 -0
75.312 -0
75.315 -0
75.317 -1
75.320 -1
75.322 -0
75.325 0
75.327 1
75.330 2
75.332 1
75.334 2
75.337 2
75.339 2
75.342 2
75.344 2
75.347 2
75.349 2
75.352 2
75.354 2
75.357 2
75.359 2
75.362 1
75.364 2
75.367 2
75.369 2
75.372 2
75.374 3
75.377 2
75.379 3
75.382 2
75.384 2
75.386 2
75.389 1
75.391 1
75.394 0
75.396 -0
75.399 -0
75.401 -0
75.404 -0
75.406 -1
75.409 -0
75.411 0
75.414 -0
75.416 -0
75.419 -0
75.421 1
75.424 1
75.426 1
75.429 1
75.431 1
75.434 1
75.436 1
75.438 1
75.441 1
75.443 1
75.446 1
75.448 1
75.451 1
75.453 1
75.456 1
75.458 0
75.461 1
75.463 1
75.466 1
75.468 1
75.471 1
75.473 1
75.476 2
75.478 2
75.481 2
75.483 2
75.486 2
75.488 2
75.490 2
75.493 2
75.495 1
75.498 1
75.500 1
75.503 1
75.505 1
75.508 0
75.510 -0
75.513 0
75.515 1
75.518 1
75.520 1
75.523 2
75.525 2
75.528 2
75.530 2
75.533 2
75.535 2
75.538 2
75.540 1
75.543 1
75.545 2
75.547 2
75.550 2
75.552 2
75.555 2
75.557 3
75.560 3
75.562 2
75.565 3
75.567 2
75.570 2
75.572 3
75.575 3
75.577 2
75.580 2
75.582 3
75.585 2
75.587 3
75.590 2
75.592 1
75.595 2
75.597 1
75.599 1
75.602 -0
75.604 -1
75.607 -2
75.609 -1
75.612 -2
75.614 -2
75.617 -2
75.619 -2
75.622 -3
75.624 -2
75.627 -2
75.629 -2
75.632 -2
75.634 -2
75.637 -2
75.639 -2
75.642 -2
75.644 -1
75.647 -1
75.649 -1
75.652 -1
75.654 0
75.656 1
75.659 1
75.661 2
75.664 2
75.666 2
75.669 2
75.671 2
75.674 2
75.676 2
75.679 2
75.681 2
75.684 3
75.686 3
75.689 3
75.691 2
75.694 2
75.696 2
75.699 2
75.701 2
75.704 1
75.706 1
75.709 1
75.711 0
75.713 0
75.716 0
75.718 0
75.721 0
75.723 0
75.726 0
75.728 -0
75.731 -0
75.733 -1
75.736 -1
75.738 -1
75.741 -1
75.743 -1
75.746 0
75.748 -1
75.751 -0
75.753 1
75.756 1
75.758 1
75.761 1
75.763 1
75.766 2
75.768 2
75.771 2
75.773 2
75.775 2
75.778 2
75.780 2
75.783 2
75.785 1
75.788 2
75.790 1
75.793 1
75.795 1
75.798 1
75.800 0
75.803 1
75.805 0
75.808 -0
75.810 1
75.813 0
75.815 1
75.818 1
75.820 1
75.823 1
75.825 1
75.828 1
75.830 1
75.832 1
75.835 2
75.837 1
75.840 2
75.842 2
75.845 1
75.847 2
75.850 2
75.852 2
75.855 3
75.857 2
75.860 2
75.862 2
75.865 3
75.867 3
75.870 3
75.872 2
75.875 2
75.877 3
75.880 3
75.882 3
75.885 3
75.887 3
75.890 3
75.892 3
75.895 3
75.897 3
75.899 3
75.902 3
75.904 3
75.907 2
75.909 2
75.912 3
75.914 3
75.917 3
75.919 3
75.922 3
75.924 3
75.927 3
75.929 3
75.932 2
75.934 1
75.937 2
75.939 2
75.942 2
75.944 2
75.947 2
75.949 2
75.952 1
75.954 2
75.957 1
75.959 1
75.961 1
75.964 -0
75.966 -0
75.969 -0
75.971 -0
75.974 0
75.976 0
75.979 0
75.981 0
75.984 0
75.986 1
75.989 1
75.991 2
75.994 2
75.996 2
75.999 2
76.001 2
76.004 2
76.006 2
76.009 2
76.011 2
76.014 2
76.016 2
76.019 2
76.021 2
76.024 2
76.026 2
76.028 2
76.031 1
76.033 1
76.036 1
76.038 1
76.041 1
76.043 0
76.046 0
76.048 1
76.051 0
76.053 0
76.056 0
76.058 0
76.061 -0
76.063 -0
76.066 0
76.068 -0
76.071 -0
76.073 -0
76.076 -1
76.078 -0
76.081 0
76.083 0
76.086 1
76.088 2
76.091 2
76.093 3
76.095 4
76.098 4
76.100 5
76.103 5
76.105 4
76.108 4
76.110 5
76.113 4
76.115 4
76.118 4
76.120 4
76.123 5
76.125 5
76.128 4
76.130 4
76.133 4
76.135 4
76.138 4
76.140 4
76.143 4
76.145 4
76.148 4
76.150 3
76.153 3
76.155 3
76.158 3
76.160 3
76.163 2
76.165 1
76.167 2
76.170 2
76.172 1
76.175 2
76.177 2
76.180 1
76.182 2
76.185 1
76.187 1
76.190 2
76.192 2
76.195 2
76.197 2
76.200 3
76.202 3
76.205 3
76.207 3
76.210 2
76.212 2
76.215 1
76.217 1
76.220 1
76.222 1
76.225 1
76.227 1
76.230 1
76.232 0
76.235 0
76.237 0
76.240 0
76.242 -0
76.244 -1
76.247 -1
76.249 -1
76.252 -1
76.254 -1
76.257 -1
76.259 -1
76.262 -2
76.264 -1
76.267 -1
76.269 -1
76.272 -2
76.274 -2
76.277 -2
76.279 -1
76.282 -1
76.284 -0
76.287 -1
76.289 0
76.292 0
76.294 0
76.297 1
76.299 0
76.302 1
76.304 2
76.307 1
76.309 1
76.312 1
76.314 1
76.317 1
76.319 1
76.321 1
76.324 1
76.326 1
76.329 1
76.331 1
76.334 1
76.336 0
76.339 1
76.341 1
76.344 0
76.346 0
76.349 0
76.351 0
76.354 0
76.356 -0
76.359 -0
76.361 0
76.364 1
76.366 1
76.369 1
76.371 1
76.374 1
76.376 1
76.379 1
76.381 1
76.384 1
76.386 2
76.389 2
76.391 2
76.394 3
76.396 3
76.399 4
76.401 4
76.403 4
76.406 4
76.408 4
76.411 4
76.413 4
76.416 5
76.418 4
76.421 4
76.423 4
76.426 4
76.428 4
76.431 4
76.433 4
76.436 4
76.438 3
76.441 3
76.443 3
76.446 3
76.448 2
76.451 2
76.453 2
76.456 2
76.458 2
76.461 1
76.463 1
76.466 1
76.468 1
76.471 0
76.473 0
76.476 -0
76.478 -1
76.481 -1
76.483 -1
76.486 -2
76.488 -1
76.490 -2
76.493 -1
76.495 -2
76.498 -1
76.500 -1
76.503 -1
76.505 -1
76.508 -1
76.510 -0
76.513 0
76.515 -0
76.518 -1
76.520 -0
76.523 0
76.525 0
76.528 0
76.530 0
76.533 0
76.535 1
76.538 1
76.540 2
76.543 2
76.545 2
76.548 2
76.550 2
76.553 2
76.555 3
76.558 3
76.560 2
76.563 2
76.565 2
76.568 2
76.570 3
76.573 3
76.575 3
76.578 3
76.580 4
76.582 4
76.585 4
76.587 4
76.590 3
76.592 4
76.595 4
76.597 4
76.600 4
76.602 4
76.605 4
76.607 4
76.610 4
76.612 4
76.615 4
76.617 3
76.620 2
76.622 2
76.625 2
76.627 1
76.630 1
76.632 1
76.635 1
76.637 1
76.640 0
76.642 0
76.645 0
76.647 0
76.650 1
76.652 0
76.655 -0
76.657 -0
76.660 -0
76.662 -0
76.665 -0
76.667 -1
76.670 -1
76.672 -1
76.675 -1
76.677 -0
76.679 -0
76.682 -0
76.684 -0
76.687 0
76.689 1
76.692 1
76.694 0
76.697 0
76.699 0
76.702 -0
76.704 0
76.707 0
76.709 1
76.712 1
76.714 1
76.717 1
76.719 1
76.722 2
76.724 1
76.727 1
76.729 1
76.732 0
76.734 1
76.737 1
76.739 1
76.742 1
76.744 1
76.747 0
76.749 1
76.752 0
76.754 -0
76.757 0
76.759 1
76.762 1
76.764 0
76.767 -1
76.769 -1
76.772 -1
76.774 -1
76.777 -2
76.779 -2
76.782 -2
76.784 -3
76.786 -3
76.789 -2
76.791 -3
76.794 -3
76.796 -2
76.799 -2
76.801 -2
76.804 -2
76.806 -3
76.809 -3
76.811 -2
76.814 -2
76.816 -1
76.819 -0
76.821 0
76.824 1
76.826 1
76.829 2
76.831 2
76.834 2
76.836 2
76.839 2
76.841 3
76.844 3
76.846 3
76.849 3
76.851 3
76.854 3
76.856 3
76.859 3
76.861 3
76.864 3
76.866 3
76.869 3
76.871 3
76.874 3
76.876 2
76.879 2
76.881 1
76.884 1
76.886 1
76.889 1
76.891 1
76.894 1
76.896 0
76.898 0
76.901 1
76.903 1
76.906 1
76.908 1
76.911 1
76.913 1
76.916 1
76.918 1
76.921 2
76.923 3
76.926 2
76.928 3
76.931 3
76.933 3
76.936 3
76.938 3
76.941 2
76.943 2
76.946 2
76.948 1
76.951 1
76.953 1
76.956 1
76.958 1
76.961 1
76.963 1
76.966 1
76.968 1
76.971 1
76.973 1
76.976 1
76.978 0
76.981 1
76.983 1
76.986 1
76.988 1
76.991 1
76.993 0
76.996 1
76.998 1
77.001 1
77.003 2
77.006 2
77.008 2
77.011 2
77.013 2
77.016 2
77.018 3
77.021 3
77.023 3
77.026 4
77.028 4
77.030 4
77.033 5
77.035 5
77.038 5
77.040 4
77.043 4
77.045 5
77.048 5
77.050 5
77.053 5
77.055 5
77.058 6
77.060 5
77.063 5
77.065 5
77.068 5
77.070 4
77.073 4
77.075 4
77.078 4
77.080 3
77.083 3
77.085 3
77.088 3
77.090 3
77.093 3
77.095 4
77.098 4
77.100 4
77.103 3
77.105 3
77.108 3
77.110 3
77.113 3
77.115 3
77.118 3
77.120 2
77.123 2
77.125 2
77.128 2
77.130 3
77.133 3
77.135 2
77.138 3
77.140 3
77.143 3
77.145 3
77.148 4
77.150 3
77.153 3
77.155 3
77.158 3
77.160 4
77.163 4
77.165 3
77.168 3
77.170 3
77.173 2
77.175 2
77.177 2
77.180 2
77.182 2
77.185 3
77.187 2
77.190 3
77.192 3
77.195 4
77.197 4
77.200 4
77.202 4
77.205 4
77.207 5
77.210 5
77.212 5
77.215 5
77.217 4
77.220 6
77.222 6
77.225 5
77.227 5
77.230 5
77.232 5
77.235 4
77.237 4
77.240 4
77.242 4
77.245 3
77.247 2
77.250 3
77.252 3
77.255 2
77.257 2
77.260 1
77.262 1
77.265 0
77.267 0
77.270 0
77.272 1
77.275 0
77.277 0
77.280 -0
77.282 0
77.285 -1
77.287 -1
77.290 0
77.292 0
77.295 0
77.297 1
77.300 0
77.302 1
77.305 2
77.307 2
77.310 2
77.312 1
77.315 1
77.317 2
77.320 2
77.322 2
77.325 2
77.327 2
77.330 2
77.332 3
77.335 3
77.337 2
77.340 2
77.342 3
77.345 2
77.347 2
77.350 2
77.352 1
77.355 2
77.357 2
77.359 3
77.362 3
77.364 3
77.367 3
77.369 3
77.372 4
77.374 4
77.377 4
77.379 4
77.382 4
77.384 4
77.387 4
77.389 3
77.392 4
77.394 4
77.397 4
77.399 3
77.402 5
77.404 4
77.407 4
77.409 4
77.412 3
77.414 3
77.417 3
77.419 2
77.422 1
77.424 1
77.427 1
77.429 1
77.432 1
77.434 1
77.437 1
77.439 0
77.442 0
77.444 0
77.447 -0
77.449 -0
77.452 -1
77.454 -0
77.457 -1
77.459 -1
77.462 -0
77.464 -0
77.467 0
77.469 1
77.472 0
77.474 1
77.477 1
77.479 1
77.482 0
77.484 0
77.487 0
77.489 1
77.492 0
77.494 -0
77.497 1
77.499 1
77.502 1
77.504 1
77.507 1
77.509 2
77.512 2
77.514 2
77.517 2
77.519 2
77.522 2
77.524 2
77.527 3
77.529 3
77.532 3
77.534 3
77.537 4
77.539 4
77.542 4
77.544 4
77.547 4
77.549 4
77.552 4
77.554 4
77.557 4
77.559 4
77.562 4
77.564 5
77.567 4
77.569 4
77.572 4
77.574 4
77.577 4
77.579 4
77.582 3
77.584 3
77.587 3
77.589 3
77.592 2
77.594 1
77.597 2
77.599 2
77.602 2
77.604 2
77.607 1
77.609 1
77.611 2
77.614 2
77.616 1
77.619 1
77.621 1
77.624 2
77.626 2
77.629 2
77.631 2
77.634 2
77.636 2
77.639 3
77.641 3
77.644 3
77.646 4
77.649 4
77.651 4
77.654 4
77.656 3
77.659 3
77.661 3
77.664 4
77.666 3
77.669 3
77.671 3
77.674 3
77.676 3
77.679 3
77.681 2
77.684 2
77.686 3
77.689 2
77.691 2
77.694 2
77.696 1
77.699 1
77.701 1
77.704 1
77.706 1
77.709 1
77.711 1
77.714 0
77.716 0
77.719 0
77.721 1
77.724 1
77.726 0
77.729 0
77.731 -0
77.734 0
77.736 1
77.739 1
77.741 0
77.744 0
77.746 1
77.749 1
77.751 1
77.754 1
77.756 1
77.759 2
77.761 2
77.764 1
77.766 1
77.769 0
77.771 1
77.774 1
77.776 1
77.779 1
77.781 1
77.784 1
77.786 2
77.789 2
77.791 2
77.794 1
77.796 2
77.799 2
77.801 1
77.804 1
77.806 1
77.809 1
77.811 1
77.814 2
77.816 1
77.819 2
77.821 2
77.824 2
77.826 2
77.829 2
77.831 2
77.834 2
77.836 2
77.839 2
77.841 2
77.844 3
77.846 3
77.849 3
77.851 3
77.854 2
77.856 2
77.859 1
77.861 1
77.864 1
77.866 1
77.869 1
77.871 1
77.874 1
77.876 0
77.879 -0
77.881 -0
77.884 -0
77.886 0
77.889 0
77.891 0
77.894 1
77.896 1
77.899 1
77.901 2
77.904 1
77.906 1
77.909 1
77.911 1
77.914 1
77.916 1
77.919 2
77.921 2
77.924 2
77.926 3
77.929 3
77.931 3
77.934 3
77.936 3
77.939 4
77.941 3
77.944 4
77.946 4
77.949 4
77.951 4
77.954 5
77.956 5
77.959 5
77.961 4
77.964 4
77.966 4
77.969 4
77.971 4
77.974 4
77.976 4
77.979 5
77.981 4
77.984 4
77.986 4
77.989 3
77.991 3
77.994 4
77.996 4
77.999 4
78.001 4
78.004 4
78.006 5
78.009 5
78.011 4
78.014 4
78.016 4
78.019 4
78.021 4
78.024 4
78.026 4
78.029 4
78.031 3
78.034 3
78.036 3
78.039 3
78.041 4
78.044 3
78.046 3
78.049 3
78.051 3
78.054 3
78.056 2
78.059 3
78.061 2
78.064 2
78.066 2
78.069 3
78.071 2
78.074 2
78.076 2
78.079 2
78.081 2
78.084 2
78.086 1
78.089 1
78.091 1
78.094 -0
78.096 -0
78.099 -0
78.101 -0
78.104 -1
78.106 0
78.109 1
78.111 1
78.114 1
78.116 2
78.119 2
78.121 2
78.124 2
78.126 2
78.129 3
78.131 3
78.134 3
78.136 4
78.139 4
78.141 4
78.144 5
78.146 5
78.149 6
78.151 6
78.154 5
78.156 6
78.159 6
78.161 6
78.164 5
78.166 5
78.169 5
78.171 5
78.174 5
78.176 4
78.179 5
78.181 5
78.184 4
78.186 4
78.189 3
78.191 3
78.194 3
78.196 2
78.199 2
78.201 1
78.204 1
78.206 0
78.209 -1
78.211 -0
78.214 -1
78.216 -1
78.219 -1
78.221 -0
78.224 -0
78.226 -0
78.229 -0
78.231 -0
78.234 0
78.236 -0
78.239 1
78.241 1
78.244 1
78.246 1
78.249 2
78.251 2
78.254 2
78.256 2
78.259 2
78.261 2
78.264 2
78.266 2
78.269 2
78.271 2
78.274 2
78.276 3
78.279 3
78.281 3
78.284 3
78.286 3
78.289 4
78.291 4
78.294 4
78.296 4
78.299 4
78.301 4
78.304 3
78.306 4
78.309 4
78.311 4
78.314 4
78.316 4
78.319 3
78.321 4
78.324 4
78.326 5
78.329 5
78.331 5
78.334 5
78.336 5
78.339 5
78.341 4
78.344 4
78.346 5
78.349 4
78.351 4
78.354 4
78.356 3
78.359 3
78.361 2
78.364 2
78.366 1
78.369 1
78.371 1
78.374 1
78.376 1
78.379 1
78.381 1
78.384 1
78.386 1
78.389 2
78.391 2
78.394 1
78.396 1
78.399 1
78.401 2
78.404 2
78.406 2
78.409 2
78.411 3
78.414 3
78.416 3
78.419 3
78.422 3
78.424 2
78.427 2
78.429 2
78.432 2
78.434 2
78.437 2
78.439 1
78.442 1
78.444 1
78.447 1
78.449 1
78.452 0
78.454 -0
78.457 -0
78.459 -0
78.462 -0
78.464 -1
78.467 -0
78.469 -1
78.472 -1
78.474 -1
78.477 -1
78.479 -0
78.482 -0
78.484 0
78.487 0
78.489 1
78.492 1
78.494 1
78.497 1
78.499 1
78.502 1
78.504 1
78.507 1
78.509 1
78.512 2
78.514 2
78.517 3
78.519 3
78.522 4
78.524 4
78.527 4
78.529 5
78.532 5
78.534 4
78.537 4
78.539 4
78.542 4
78.544 3
78.547 3
78.549 3
78.552 2
78.554 2
78.557 3
78.559 2
78.562 2
78.564 2
78.567 2
78.569 2
78.572 2
78.574 2
78.577 2
78.579 2
78.582 2
78.584 2
78.587 2
78.589 2
78.592 1
78.594 2
78.597 2
78.599 2
78.602 1
78.604 1
78.607 1
78.609 1
78.612 1
78.614 1
78.617 2
78.619 2
78.622 2
78.624 3
78.627 3
78.629 4
78.632 5
78.634 5
78.637 5
78.639 5
78.642 6
78.644 6
78.647 6
78.649 5
78.652 5
78.654 5
78.657 5
78.659 5
78.662 5
78.664 5
78.667 4
78.669 4
78.672 4
78.674 4
78.677 4
78.680 3
78.682 3
78.685 4
78.687 3
78.690 3
78.692 3
78.695 2
78.697 2
78.700 2
78.702 1
78.705 1
78.707 1
78.710 1
78.712 1
78.715 1
78.717 -0
78.720 -0
78.722 1
78.725 1
78.727 1
78.730 0
78.732 1
78.735 1
78.737 1
78.740 1
78.742 1
78.745 1
78.747 1
78.750 1
78.752 2
78.755 2
78.757 2
78.760 2
78.762 1
78.765 1
78.767 2
78.770 1
78.772 2
78.775 2
78.777 2
78.780 2
78.782 2
78.785 3
78.787 3
78.790 3
78.792 3
78.795 3
78.797 3
78.800 3
78.802 3
78.805 3
78.807 3
78.810 3
78.812 3
78.815 2
78.817 2
78.820 2
78.822 2
78.825 2
78.827 2
78.830 2
78.832 2
78.835 2
78.837 2
78.840 2
78.842 2
78.845 1
78.847 2
78.850 2
78.852 2
78.855 2
78.857 2
78.860 2
78.863 2
78.865 2
78.868 2
78.870 2
78.873 2
78.875 2
78.878 2
78.880 3
78.883 3
78.885 3
78.888 3
78.890 3
78.893 3
78.895 3
78.898 2
78.900 2
78.903 2
78.905 2
78.908 2
78.910 2
78.913 2
78.915 2
78.918 1
78.920 1
78.923 1
78.925 0
78.928 0
78.930 0
78.933 0
78.935 -0
78.938 -0
78.940 0
78.943 -0
78.945 0
78.948 -0
78.950 -1
78.953 -1
78.955 -1
78.958 -0
78.960 0
78.963 0
78.965 0
78.968 1
78.970 1
78.973 1
78.975 1
78.978 1
78.980 1
78.983 1
78.985 2
78.988 2
78.990 2
78.993 2
78.995 1
78.998 2
79.000 2
79.003 2
79.005 3
79.008 2
79.011 2
79.013 3
79.016 3
79.018 3
79.021 3
79.023 3
79.026 3
79.028 3
79.031 3
79.033 3
79.036 3
79.038 3
79.041 3
79.043 3
79.046 3
79.048 2
79.051 2
79.053 2
79.056 2
79.058 2
79.061 3
79.063 2
79.066 2
79.068 2
79.071 2
79.073 3
79.076 2
79.078 2
79.081 2
79.083 2
79.086 2
79.088 2
79.091 2
79.093 2
79.096 2
79.098 3
79.101 3
79.103 2
79.106 3
79.108 2
79.111 3
79.113 3
79.116 3
79.118 3
79.121 3
79.123 3
79.126 3
79.128 3
79.131 2
79.133 2
79.136 3
79.139 2
79.141 3
79.144 2
79.146 2
79.149 2
79.151 1
79.154 1
79.156 1
79.159 1
79.161 1
79.164 1
79.166 1
79.169 0
79.171 1
79.174 1
79.176 1
79.179 0
79.181 0
79.184 -0
79.186 0
79.189 0
79.191 -0
79.194 0
79.196 0
79.199 0
79.201 1
79.204 1
79.206 1
79.209 0
79.211 0
79.214 0
79.216 0
79.219 1
79.221 1
79.224 1
79.226 2
79.229 2
79.231 2
79.234 3
79.236 2
79.239 2
79.241 2
79.244 2
79.246 2
79.249 2
79.251 1
79.254 1
79.257 1
79.259 1
79.262 1
79.264 1
79.267 0
79.269 0
79.272 -0
79.274 -1
79.277 -1
79.279 -1
79.282 -1
79.284 -1
79.287 -0
79.289 -1
79.292 -1
79.294 -1
79.297 -1
79.299 -1
79.302 -0
79.304 -0
79.307 -0
79.309 -0
79.312 -1
79.314 -0
79.317 -0
79.319 -0
79.322 0
79.324 1
79.327 1
79.329 1
79.332 2
79.334 2
79.337 3
79.339 3
79.342 3
79.344 3
79.347 3
79.349 3
79.352 3
79.354 3
79.357 3
79.359 3
79.362 3
79.365 2
79.367 2
79.370 2
79.372 2
79.375 2
79.377 2
79.380 2
79.382 2
79.385 2
79.387 2
79.390 1
79.392 2
79.395 2
79.397 2
79.400 1
79.402 0
79.405 0
79.407 0
79.410 0
79.412 -0
79.415 -0
79.417 -1
79.420 -1
79.422 -1
79.425 -1
79.427 -0
79.430 -0
79.432 -1
79.435 -0
79.437 0
79.440 -0
79.442 -0
79.445 0
79.447 -0
79.450 0
79.452 0
79.455 1
79.457 1
79.460 1
79.463 1
79.465 1
79.468 1
79.470 1
79.473 1
79.475 1
79.478 1
79.480 2
79.483 3
79.485 3
79.488 4
79.490 4
79.493 4
79.495 4
79.498 4
79.500 4
79.503 4
79.505 4
79.508 5
79.510 4
79.513 4
79.515 4
79.518 4
79.520 5
79.523 4
79.525 5
79.528 4
79.530 4
79.533 4
79.535 5
79.538 5
79.540 5
79.543 5
79.545 4
79.548 4
79.550 4
79.553 4
79.556 4
79.558 4
79.561 3
79.563 3
79.566 4
79.568 3
79.571 4
79.573 4
79.576 3
79.578 4
79.581 3
79.583 3
79.586 3
79.588 3
79.591 3
79.593 4
79.596 4
79.598 4
79.601 4
79.603 3
79.606 3
79.608 3
79.611 3
79.613 2
79.616 3
79.618 3
79.621 3
79.623 3
79.626 2
79.628 2
79.631 3
79.633 3
79.636 2
79.638 2
79.641 2
79.644 2
79.646 1
79.649 1
79.651 1
79.654 2
79.656 2
79.659 1
79.661 1
79.664 1
79.666 1
79.669 1
79.671 1
79.674 2
79.676 2
79.679 3
79.681 3
79.684 3
79.686 3
79.689 3
79.691 3
79.694 3
79.696 2
79.699 3
79.701 3
79.704 3
79.706 3
79.709 4
79.711 4
79.714 4
79.716 4
79.719 4
79.722 4
79.724 4
79.727 4
79.729 4
79.732 4
79.734 3
79.737 3
79.739 3
79.742 3
79.744 4
79.747 3
79.749 3
79.752 3
79.754 2
79.757 3
79.759 2
79.762 2
79.764 2
79.767 2
79.769 2
79.772 2
79.774 2
79.777 2
79.779 2
79.782 3
79.784 3
79.787 3
79.789 3
79.792 3
79.794 3
79.797 3
79.799 3
79.802 2
79.805 3
79.807 2
79.810 3
79.812 3
79.815 3
79.817 3
79.820 4
79.822 4
79.825 4
79.827 4
79.830 4
79.832 3
79.835 3
79.837 2
79.840 2
79.842 2
79.845 2
79.847 2
79.850 2
79.852 2
79.855 2
79.857 2
79.860 1
79.862 1
79.865 2
79.867 2
79.870 2
79.872 2
79.875 2
79.878 1
79.880 1
79.883 2
79.885 2
79.888 2
79.890 2
79.893 3
79.895 3
79.898 4
79.900 4
79.903 4
79.905 4
79.908 4
79.910 4
79.913 4
79.915 4
79.918 4
79.920 4
79.923 5
79.925 5
79.928 5
79.930 5
79.933 5
79.935 5
79.938 5
79.940 5
79.943 5
79.945 5
79.948 4
79.951 4
79.953 3
79.956 3
79.958 4
79.961 4
79.963 3
79.966 3
79.968 3
79.971 2
79.973 2
79.976 2
79.978 2
79.981 2
79.983 2
79.986 2
79.988 2
79.991 2
79.993 2
79.996 2
79.998 2
80.001 2
80.003 3
80.006 3
80.008 3
80.011 3
80.013 3
80.016 4
80.019 4
80.021 4
80.024 4
80.026 4
80.029 4
80.031 5
80.034 5
80.036 5
80.039 5
80.041 4
80.044 4
80.046 4
80.049 4
80.051 4
80.054 4
80.056 5
80.059 4
80.061 4
80.064 4
80.066 4
80.069 4
80.071 4
80.074 3
80.076 2
80.079 2
80.081 2
80.084 1
80.087 1
80.089 1
80.092 1
80.094 1
80.097 1
80.099 2
80.102 2
80.104 2
80.107 2
80.109 3
80.112 3
80.114 4
80.117 3
80.119 4
80.122 4
80.124 4
80.127 4
80.129 4
80.132 5
80.134 4
80.137 4
80.139 4
80.142 4
80.144 4
80.147 3
80.149 3
80.152 3
80.155 3
80.157 3
80.160 3
80.162 4
80.165 3
80.167 3
80.170 3
80.172 4
80.175 3
80.177 3
80.180 3
80.182 3
80.185 2
80.187 1
80.190 2
80.192 2
80.195 2
80.197 2
80.200 3
80.202 3
80.205 3
80.207 3
80.210 3
80.212 3
80.215 4
80.218 4
80.220 4
80.223 4
80.225 4
80.228 4
80.230 4
80.233 4
80.235 4
80.238 4
80.240 3
80.243 3
80.245 3
80.248 2
80.250 2
80.253 2
80.255 2
80.258 1
80.260 1
80.263 1
80.265 1
80.268 1
80.270 1
80.273 2
80.275 2
80.278 2
80.281 2
80.283 2
80.286 2
80.288 3
80.291 3
80.293 3
80.296 2
80.298 3
80.301 3
80.303 4
80.306 4
80.308 4
80.311 4
80.313 5
80.316 5
80.318 5
80.321 4
80.323 4
80.326 5
80.328 5
80.331 5
80.333 5
80.336 4
80.339 4
80.341 4
80.344 4
80.346 3
80.349 3
80.351 3
80.354 2
80.356 2
80.359 2
80.361 2
80.364 1
80.366 2
80.369 1
80.371 1
80.374 1
80.376 1
80.379 1
80.381 1
80.384 1
80.386 1
80.389 2
80.391 1
80.394 1
80.397 1
80.399 1
80.402 1
80.404 2
80.407 1
80.409 2
80.412 2
80.414 2
80.417 2
80.419 2
80.422 1
80.424 1
80.427 2
80.429 1
80.432 1
80.434 1
80.437 1
80.439 1
80.442 1
80.444 1
80.447 1
80.449 -0
80.452 -0
80.455 0
80.457 -0
80.460 -0
80.462 0
80.465 1
80.467 0
80.470 1
80.472 1
80.475 1
80.477 1
80.480 1
80.482 1
80.485 1
80.487 0
80.490 1
80.492 1
80.495 1
80.497 1
80.500 2
80.502 2
80.505 2
80.507 1
80.510 1
80.513 1
80.515 1
80.518 1
80.520 1
80.523 1
80.525 1
80.528 1
80.530 1
80.533 1
80.535 1
80.538 1
80.540 1
80.543 0
80.545 0
80.548 -0
80.550 0
80.553 1
80.555 0
80.558 0
80.560 1
80.563 1
80.566 1
80.568 1
80.571 1
80.573 1
80.576 2
80.578 2
80.581 2
80.583 2
80.586 3
80.588 2
80.591 3
80.593 3
80.596 2
80.598 2
80.601 3
80.603 3
80.606 4
80.608 4
80.611 4
80.613 4
80.616 4
80.619 4
80.621 4
80.624 4
80.626 3
80.629 3
80.631 3
80.634 4
80.636 4
80.639 4
80.641 4
80.644 5
80.646 4
80.649 4
80.651 4
80.654 4
80.656 4
80.659 4
80.661 4
80.664 4
80.666 5
80.669 4
80.672 4
80.674 4
80.677 3
80.679 3
80.682 3
80.684 3
80.687 2
80.689 3
80.692 3
80.694 3
80.697 3
80.699 3
80.702 2
80.704 2
80.707 1
80.709 1
80.712 1
80.714 1
80.717 1
80.719 2
80.722 2
80.725 2
80.727 2
80.730 1
80.732 1
80.735 1
80.737 1
80.740 1
80.742 0
80.745 1
80.747 1
80.750 1
80.752 1
80.755 1
80.757 1
80.760 1
80.762 1
80.765 1
80.767 1
80.770 1
80.772 0
80.775 0
80.778 1
80.780 1
80.783 1
80.785 0
80.788 1
80.790 1
80.793 1
80.795 1
80.798 2
80.800 2
80.803 2
80.805 2
80.808 2
80.810 3
80.813 3
80.815 2
80.818 3
80.820 4
80.823 3
80.826 4
80.828 4
80.831 3
80.833 4
80.836 4
80.838 4
80.841 4
80.843 4
80.846 4
80.848 5
80.851 5
80.853 5
80.856 5
80.858 5
80.861 6
80.863 6
80.866 5
80.868 5
80.871 5
80.874 5
80.876 4
80.879 4
80.881 4
80.884 3
80.886 4
80.889 3
80.891 4
80.894 3
80.896 2
80.899 2
80.901 2
80.904 3
80.906 2
80.909 2
80.911 2
80.914 1
80.916 0
80.919 1
80.922 1
80.924 0
80.927 1
80.929 -0
80.932 0
80.934 1
80.937 0
80.939 -0
80.942 -0
80.944 -1
80.947 -0
80.949 0
80.952 1
80.954 1
80.957 1
80.959 2
80.962 2
80.964 2
80.967 2
80.970 2
80.972 2
80.975 2
80.977 2
80.980 3
80.982 2
80.985 3
80.987 3
80.990 3
80.992 4
80.995 4
80.997 3
81.000 3
81.002 3
81.005 3
81.007 2
81.010 2
81.012 2
81.015 3
81.018 2
81.020 2
81.023 2
81.025 2
81.028 1
81.030 2
81.033 2
81.035 2
81.038 2
81.040 2
81.043 3
81.045 2
81.048 3
81.050 2
81.053 2
81.055 2
81.058 1
81.061 1
81.063 1
81.066 1
81.068 1
81.071 0
81.073 0
81.076 0
81.078 -0
81.081 -1
81.083 -0
81.086 -1
81.088 -1
81.091 -0
81.093 0
81.096 1
81.098 1
81.101 0
81.103 -0
81.106 -0
81.109 -0
81.111 -0
81.114 -0
81.116 0
81.119 0
81.121 1
81.124 1
81.126 1
81.129 1
81.131 1
81.134 1
81.136 2
81.139 2
81.141 2
81.144 2
81.146 3
81.149 3
81.152 3
81.154 3
81.157 2
81.159 2
81.162 2
81.164 2
81.167 1
81.169 1
81.172 1
81.174 1
81.177 0
81.179 0
81.182 -0
81.184 -0
81.187 -0
81.189 -1
81.192 -1
81.195 -1
81.197 -1
81.200 -1
81.202 -1
81.205 -1
81.207 -1
81.210 -1
81.212 -0
81.215 -0
81.217 -1
81.220 -0
81.222 -0
81.225 -0
81.227 0
81.230 0
81.232 -0
81.235 0
81.238 1
81.240 0
81.243 0
81.245 1
81.248 1
81.250 1
81.253 2
81.255 2
81.258 2
81.260 2
81.263 2
81.265 3
81.268 3
81.270 3
81.273 3
81.275 3
81.278 3
81.281 4
81.283 4
81.286 3
81.288 4
81.291 5
81.293 4
81.296 5
81.298 5
81.301 5
81.303 5
81.306 5
81.308 5
81.311 5
81.313 5
81.316 5
81.318 5
81.321 6
81.324 6
81.326 6
81.329 7
81.331 6
81.334 6
81.336 6
81.339 6
81.341 6
81.344 7
81.346 6
81.349 6
81.351 6
81.354 6
81.356 6
81.359 6
81.361 5
81.364 5
81.367 5
81.369 5
81.372 5
81.374 5
81.377 4
81.379 4
81.382 4
81.384 3
81.387 3
81.389 2
81.392 2
81.394 1
81.397 1
81.399 1
81.402 1
81.405 1
81.407 1
81.410 0
81.412 -0
81.415 -0
81.417 -1
81.420 -2
81.422 -2
81.425 -1
81.427 -0
81.430 -0
81.432 0
81.435 0
81.437 1
81.440 2
81.442 2
81.445 2
81.448 2
81.450 2
81.453 2
81.455 2
81.458 2
81.460 2
81.463 2
81.465 2
81.468 2
81.470 2
81.473 2
81.475 2
81.478 2
81.480 3
81.483 3
81.486 3
81.488 3
81.491 3
81.493 3
81.496 3
81.498 2
81.501 2
81.503 2
81.506 2
81.508 2
81.511 2
81.513 2
81.516 2
81.518 2
81.521 1
81.523 2
81.526 1
81.529 0
81.531 1
81.534 1
81.536 2
81.539 2
81.541 2
81.544 2
81.546 1
81.549 1
81.551 1
81.554 1
81.556 1
81.559 1
81.561 1
81.564 1
81.567 1
81.569 1
81.572 1
81.574 1
81.577 1
81.579 2
81.582 2
81.584 2
81.587 2
81.589 1
81.592 1
81.594 1
81.597 1
81.599 1
81.602 2
81.605 2
81.607 2
81.610 2
81.612 2
81.615 3
81.617 3
81.620 3
81.622 3
81.625 3
81.627 3
81.630 3
81.632 2
81.635 2
81.637 3
81.640 3
81.643 3
81.645 2
81.648 3
81.650 2
81.653 2
81.655 1
81.658 1
81.660 1
81.663 1
81.665 1
81.668 1
81.670 1
81.673 1
81.675 1
81.678 1
81.681 1
81.683 0
81.686 1
81.688 0
81.691 0
81.693 -0
81.696 -1
81.698 -1
81.701 -1
81.703 -2
81.706 -1
81.708 -1
81.711 -0
81.713 0
81.716 1
81.719 1
81.721 1
81.724 2
81.726 2
81.729 2
81.731 3
81.734 3
81.736 3
81.739 3
81.741 3
81.744 4
81.746 4
81.749 4
81.751 5
81.754 6
81.757 5
81.759 6
81.762 5
81.764 4
81.767 5
81.769 5
81.772 4
81.774 4
81.777 5
81.779 4
81.782 4
81.784 3
81.787 3
81.789 3
81.792 4
81.795 3
81.797 2
81.800 2
81.802 2
81.805 2
81.807 2
81.810 1
81.812 2
81.815 1
81.817 1
81.820 2
81.822 2
81.825 1
81.827 2
81.830 2
81.833 2
81.835 2
81.838 2
81.840 2
81.843 2
81.845 2
81.848 1
81.850 1
81.853 1
81.855 1
81.858 2
81.860 2
81.863 1
81.866 1
81.868 1
81.871 0
81.873 0
81.876 0
81.878 -0
81.881 1
81.883 1
81.886 0
81.888 1
81.891 1
81.893 1
81.896 1
81.898 1
81.901 1
81.904 2
81.906 2
81.909 3
81.911 2
81.914 2
81.916 3
81.919 3
81.921 3
81.924 3
81.926 4
81.929 4
81.931 4
81.934 5
81.936 5
81.939 4
81.942 5
81.944 4
81.947 4
81.949 4
81.952 4
81.954 5
81.957 4
81.959 5
81.962 4
81.964 4
81.967 4
81.969 4
81.972 3
81.975 3
81.977 2
81.980 2
81.982 3
81.985 2
81.987 2
81.990 2
81.992 1
81.995 2
81.997 1
82.000 1
82.002 1
82.005 2
82.008 2
82.010 1
82.013 2
82.015 2
82.018 2
82.020 2
82.023 2
82.025 2
82.028 2
82.030 2
82.033 2
82.035 3
82.038 3
82.040 4
82.043 4
82.046 4
82.048 4
82.051 4
82.053 4
82.056 4
82.058 4
82.061 4
82.063 5
82.066 5
82.068 4
82.071 5
82.073 4
82.076 4
82.079 4
82.081 4
82.084 4
82.086 3
82.089 3
82.091 3
82.094 3
82.096 2
82.099 2
82.101 2
82.104 2
82.106 2
82.109 2
82.112 2
82.114 2
82.117 2
82.119 2
82.122 2
82.124 2
82.127 2
82.129 2
82.132 2
82.134 3
82.137 2
82.139 2
82.142 2
82.144 2
82.147 2
82.150 2
82.152 3
82.155 3
82.157 3
82.160 4
82.162 4
82.165 4
82.167 3
82.170 3
82.172 2
82.175 2
82.177 3
82.180 3
82.183 3
82.185 4
82.188 4
82.190 4
82.193 4
82.195 4
82.198 3
82.200 3
82.203 4
82.205 3
82.208 3
82.210 4
82.213 3
82.216 4
82.218 4
82.221 4
82.223 4
82.226 4
82.228 3
82.231 3
82.233 3
82.236 3
82.238 3
82.241 2
82.243 2
82.246 2
82.249 2
82.251 2
82.254 2
82.256 1
82.259 1
82.261 1
82.264 1
82.266 1
82.269 1
82.271 1
82.274 1
82.276 0
82.279 1
82.282 0
82.284 1
82.287 1
82.289 0
82.292 1
82.294 2
82.297 2
82.299 2
82.302 3
82.304 2
82.307 3
82.309 3
82.312 3
82.315 3
82.317 3
82.320 3
82.322 3
82.325 3
82.327 2
82.330 2
82.332 2
82.335 1
82.337 2
82.340 1
82.342 1
82.345 1
82.348 2
82.350 2
82.353 2
82.355 2
82.358 2
82.360 2
82.363 2
82.365 1
82.368 1
82.370 1
82.373 -0
82.376 0
82.378 1
82.381 0
82.383 1
82.386 1
82.388 1
82.391 1
82.393 1
82.396 1
82.398 1
82.401 1
82.403 1
82.406 1
82.409 1
82.411 1
82.414 1
82.416 1
82.419 1
82.421 0
82.424 1
82.426 1
82.429 1
82.431 0
82.434 -0
82.436 -0
82.439 -0
82.442 -1
82.444 -1
82.447 -0
82.449 0
82.452 1
82.454 1
82.457 1
82.459 2
82.462 2
82.464 2
82.467 2
82.469 3
82.472 3
82.475 3
82.477 4
82.480 3
82.482 4
82.485 4
82.487 4
82.490 4
82.492 4
82.495 4
82.497 4
82.500 4
82.503 4
82.505 4
82.508 4
82.510 3
82.513 3
82.515 3
82.518 2
82.520 3
82.523 2
82.525 2
82.528 1
82.530 1
82.533 1
82.536 1
82.538 1
82.541 0
82.543 1
82.546 0
82.548 -0
82.551 0
82.553 0
82.556 0
82.558 0
82.561 0
82.564 0
82.566 1
82.569 1
82.571 1
82.574 1
82.576 2
82.579 2
82.581 3
82.584 3
82.586 3
82.589 3
82.591 3
82.594 3
82.597 3
82.599 3
82.602 3
82.604 3
82.607 2
82.609 2
82.612 2
82.614 2
82.617 2
82.619 2
82.622 2
82.625 2
82.627 2
82.630 2
82.632 2
82.635 1
82.637 1
82.640 1
82.642 1
82.645 1
82.647 0
82.650 0
82.652 0
82.655 -0
82.658 -1
82.660 -1
82.663 -1
82.665 -0
82.668 -0
82.670 -0
82.673 -0
82.675 -1
82.678 -1
82.680 -1
82.683 -0
82.686 0
82.688 0
82.691 0
82.693 0
82.696 1
82.698 1
82.701 1
82.703 0
82.706 1
82.708 0
82.711 1
82.713 1
82.716 1
82.719 1
82.721 1
82.724 1
82.726 1
82.729 1
82.731 1
82.734 2
82.736 2
82.739 2
82.741 2
82.744 2
82.747 2
82.749 1
82.752 1
82.754 1
82.757 1
82.759 1
82.762 0
82.764 0
82.767 -0
82.769 -1
82.772 -1
82.775 -1
82.777 -1
82.780 -1
82.782 -2
82.785 -1
82.787 -1
82.790 -2
82.792 -2
82.795 -2
82.797 -1
82.800 -1
82.803 -0
82.805 -1
82.808 -1
82.810 -1
82.813 -1
82.815 -1
82.818 -1
82.820 -0
82.823 0
82.825 0
82.828 1
82.830 1
82.833 2
82.836 2
82.838 2
82.841 3
82.843 3
82.846 3
82.848 4
82.851 4
82.853 4
82.856 4
82.858 4
82.861 4
82.864 4
82.866 4
82.869 4
82.871 4
82.874 4
82.876 3
82.879 3
82.881 3
82.884 2
82.886 2
82.889 2
82.892 2
82.894 2
82.897 2
82.899 1
82.902 1
82.904 1
82.907 1
82.909 1
82.912 2
82.914 1
82.917 1
82.920 1
82.922 0
82.925 1
82.927 1
82.930 1
82.932 2
82.935 2
82.937 2
82.940 3
82.942 2
82.945 3
82.948 2
82.950 2
82.953 2
82.955 2
82.958 1
82.960 1
82.963 1
82.965 1
82.968 1
82.970 0
82.973 1
82.976 0
82.978 0
82.981 1
82.983 0
82.986 -1
82.988 -1
82.991 -1
82.993 -1
82.996 -0
82.998 -1
83.001 -1
83.004 -0
83.006 -1
83.009 -1
83.011 -0
83.014 -1
83.016 -0
83.019 0
83.021 1
83.024 2
83.026 2
83.029 2
83.032 2
83.034 3
83.037 3
83.039 4
83.042 4
83.044 4
83.047 4
83.049 5
83.052 5
83.054 5
83.057 5
83.060 4
83.062 4
83.065 4
83.067 3
83.070 3
83.072 3
83.075 2
83.077 2
83.080 2
83.082 2
83.085 2
83.088 2
83.090 2
83.093 2
83.095 1
83.098 1
83.100 1
83.103 0
83.105 1
83.108 1
83.110 1
83.113 1
83.116 1
83.118 1
83.121 0
83.123 1
83.126 1
83.128 1
83.131 2
83.133 2
83.136 1
83.138 2
83.141 2
83.144 2
83.146 2
83.149 3
83.151 3
83.154 3
83.156 3
83.159 3
83.161 3
83.164 3
83.166 4
83.169 3
83.172 3
83.174 2
83.177 3
83.179 2
83.182 2
83.184 2
83.187 2
83.189 2
83.192 1
83.194 2
83.197 2
83.200 2
83.202 1
83.205 1
83.207 1
83.210 1
83.212 1
83.215 1
83.217 1
83.220 1
83.222 1
83.225 1
83.228 1
83.230 1
83.233 0
83.235 0
83.238 1
83.240 1
83.243 0
83.245 0
83.248 0
83.251 0
83.253 1
83.256 1
83.258 1
83.261 1
83.263 1
83.266 1
83.268 1
83.271 1
83.273 1
83.276 1
83.279 1
83.281 2
83.284 2
83.286 2
83.289 1
83.291 1
83.294 1
83.296 1
83.299 0
83.301 1
83.304 0
83.307 0
83.309 0
83.312 0
83.314 0
83.317 -0
83.319 -0
83.322 0
83.324 0
83.327 0
83.330 1
83.332 1
83.335 1
83.337 1
83.340 1
83.342 1
83.345 1
83.347 1
83.350 1
83.352 1
83.355 1
83.358 1
83.360 1
83.363 1
83.365 2
83.368 2
83.370 2
83.373 1
83.375 1
83.378 2
83.380 2
83.383 2
83.386 3
83.388 3
83.391 3
83.393 3
83.396 4
83.398 4
83.401 3
83.403 3
83.406 3
83.409 3
83.411 3
83.414 3
83.416 4
83.419 4
83.421 4
83.424 5
83.426 5
83.429 5
83.431 5
83.434 5
83.437 6
83.439 6
83.442 5
83.444 6
83.447 6
83.449 5
83.452 5
83.454 5
83.457 5
83.459 5
83.462 5
83.465 4
83.467 5
83.470 4
83.472 4
83.475 4
83.477 3
83.480 3
83.482 3
83.485 2
83.488 1
83.490 1
83.493 1
83.495 1
83.498 0
83.500 -0
83.503 -0
83.505 -0
83.508 -1
83.510 -1
83.513 -1
83.516 -1
83.518 -1
83.521 -1
83.523 -1
83.526 -1
83.528 -1
83.531 -0
83.533 -0
83.536 -0
83.539 -0
83.541 -1
83.544 -0
83.546 -0
83.549 -0
83.551 0
83.554 1
83.556 0
83.559 1
83.561 1
83.564 1
83.567 1
83.569 1
83.572 2
83.574 2
83.577 2
83.579 2
83.582 2
83.584 2
83.587 2
83.590 2
83.592 1
83.595 1
83.597 2
83.600 2
83.602 1
83.605 2
83.607 2
83.610 2
83.613 2
83.615 2
83.618 2
83.620 3
83.623 3
83.625 3
83.628 3
83.630 3
83.633 3
83.635 3
83.638 2
83.641 2
83.643 2
83.646 2
83.648 2
83.651 2
83.653 2
83.656 2
83.658 2
83.661 2
83.664 2
83.666 2
83.669 2
83.671 2
83.674 2
83.676 2
83.679 2
83.681 1
83.684 2
83.686 1
83.689 1
83.692 2
83.694 1
83.697 1
83.699 1
83.702 1
83.704 1
83.707 1
83.709 0
83.712 1
83.715 1
83.717 1
83.720 1
83.722 1
83.725 1
83.727 0
83.730 0
83.732 0
83.735 0
83.738 1
83.740 1
83.743 2
83.745 2
83.748 2
83.750 1
83.753 1
83.755 1
83.758 2
83.760 3
83.763 3
83.766 3
83.768 3
83.771 2
83.773 3
83.776 3
83.778 2
83.781 2
83.783 2
83.786 2
83.789 2
83.791 2
83.794 2
83.796 2
83.799 2
83.801 1
83.804 1
83.806 1
83.809 1
83.812 2
83.814 2
83.817 2
83.819 2
83.822 2
83.824 2
83.827 2
83.829 2
83.832 2
83.835 2
83.837 2
83.840 2
83.842 1
83.845 2
83.847 1
83.850 2
83.852 3
83.855 4
83.857 3
83.860 3
83.863 3
83.865 3
83.868 3
83.870 3
83.873 3
83.875 3
83.878 3
83.880 2
83.883 2
83.886 1
83.888 1
83.891 1
83.893 -0
83.896 -0
83.898 0
83.901 -0
83.903 -0
83.906 -0
83.909 -1
83.911 -0
83.914 -0
83.916 -1
83.919 -0
83.921 -0
83.924 -0
83.926 -0
83.929 -1
83.932 -2
83.934 -2
83.937 -2
83.939 -2
83.942 -2
83.944 -1
83.947 -1
83.949 -1
83.952 -1
83.955 -1
83.957 -0
83.960 0
83.962 1
83.965 2
83.967 2
83.970 2
83.972 2
83.975 2
83.978 3
83.980 3
83.983 3
83.985 3
83.988 2
83.990 2
83.993 3
83.995 3
83.998 3
84.000 3
84.003 4
84.006 3
84.008 3
84.011 3
84.013 4
84.016 4
84.018 4
84.021 4
84.023 4
84.026 4
84.029 4
84.031 4
84.034 3
84.036 3
84.039 3
84.041 3
84.044 3
84.046 2
84.049 2
84.052 2
84.054 2
84.057 3
84.059 3
84.062 2
84.064 2
84.067 2
84.069 2
84.072 2
84.075 2
84.077 2
84.080 2
84.082 1
84.085 1
84.087 1
84.090 1
84.092 0
84.095 0
84.098 0
84.100 -0
84.103 0
84.105 0
84.108 1
84.110 1
84.113 1
84.115 1
84.118 1
84.121 1
84.123 1
84.126 2
84.128 2
84.131 2
84.133 2
84.136 2
84.138 2
84.141 3
84.144 2
84.146 2
84.149 2
84.151 2
84.154 2
84.156 2
84.159 2
84.161 2
84.164 2
84.167 2
84.169 2
84.172 2
84.174 2
84.177 1
84.179 1
84.182 1
84.184 0
84.187 0
84.190 -0
84.192 -0
84.195 -0
84.197 -1
84.200 -0
84.202 -0
84.205 -1
84.207 -1
84.210 -1
84.213 -1
84.215 -1
84.218 -1
84.220 -1
84.223 -1
84.225 -0
84.228 -1
84.230 -1
84.233 -1
84.236 -1
84.238 -0
84.241 0
84.243 0
84.246 -0
84.248 0
84.251 0
84.253 1
84.256 0
84.259 0
84.261 -1
84.264 0
84.266 0
84.269 0
84.271 1
84.274 1
84.276 2
84.279 2
84.282 1
84.284 1
84.287 1
84.289 1
84.292 0
84.294 1
84.297 1
84.300 1
84.302 1
84.305 2
84.307 2
84.310 2
84.312 2
84.315 2
84.317 3
84.320 3
84.323 3
84.325 3
84.328 3
84.330 2
84.333 3
84.335 3
84.338 3
84.340 3
84.343 4
84.346 3
84.348 4
84.351 4
84.353 4
84.356 4
84.358 4
84.361 4
84.363 4
84.366 4
84.369 3
84.371 3
84.374 3
84.376 2
84.379 3
84.381 3
84.384 2
84.386 2
84.389 2
84.392 1
84.394 1
84.397 1
84.399 1
84.402 1
84.404 1
84.407 0
84.409 1
84.412 1
84.415 1
84.417 1
84.420 1
84.422 1
84.425 1
84.427 1
84.430 1
84.432 1
84.435 2
84.438 1
84.440 1
84.443 1
84.445 1
84.448 2
84.450 2
84.453 2
84.456 2
84.458 2
84.461 2
84.463 2
84.466 2
84.468 2
84.471 1
84.473 1
84.476 1
84.479 1
84.481 1
84.484 0
84.486 -0
84.489 0
84.491 0
84.494 0
84.496 1
84.499 0
84.502 0
84.504 0
84.507 0
84.509 0
84.512 0
84.514 1
84.517 1
84.519 1
84.522 1
84.525 1
84.527 0
84.530 0
84.532 -0
84.535 -0
84.537 -0
84.540 -0
84.543 0
84.545 0
84.548 1
84.550 1
84.553 1
84.555 1
84.558 1
84.560 1
84.563 1
84.566 1
84.568 1
84.571 1
84.573 1
84.576 0
84.578 1
84.581 0
84.583 -0
84.586 -0
84.589 -0
84.591 -0
84.594 -0
84.596 -0
84.599 -0
84.601 0
84.604 1
84.607 1
84.609 1
84.612 1
84.614 1
84.617 1
84.619 1
84.622 1
84.624 1
84.627 1
84.630 -0
84.632 0
84.635 0
84.637 -0
84.640 -0
84.642 -1
84.645 -1
84.647 -1
84.650 -1
84.653 -1
84.655 -0
84.658 0
84.660 0
84.663 1
84.665 1
84.668 0
84.671 -0
84.673 -0
84.676 -1
84.678 -1
84.681 -0
84.683 -1
84.686 -1
84.688 -0
84.691 -0
84.694 0
84.696 0
84.699 -0
84.701 1
84.704 1
84.706 1
84.709 2
84.711 2
84.714 2
84.717 3
84.719 3
84.722 3
84.724 3
84.727 3
84.729 3
84.732 4
84.735 3
84.737 2
84.740 3
84.742 3
84.745 2
84.747 2
84.750 3
84.752 3
84.755 3
84.758 3
84.760 2
84.763 2
84.765 2
84.768 2
84.770 2
84.773 3
84.776 2
84.778 2
84.781 2
84.783 1
84.786 1
84.788 1
84.791 1
84.793 1
84.796 1
84.799 1
84.801 1
84.804 1
84.806 1
84.809 1
84.811 1
84.814 1
84.816 1
84.819 1
84.822 0
84.824 0
84.827 0
84.829 1
84.832 1
84.834 1
84.837 2
84.840 2
84.842 2
84.845 2
84.847 3
84.850 3
84.852 3
84.855 3
84.857 3
84.860 3
84.863 3
84.865 3
84.868 2
84.870 2
84.873 2
84.875 1
84.878 1
84.881 0
84.883 0
84.886 1
84.888 1
84.891 0
84.893 0
84.896 0
84.898 0
84.901 0
84.904 -0
84.906 -1
84.909 -1
84.911 -1
84.914 -1
84.916 -1
84.919 -1
84.922 -2
84.924 -2
84.927 -2
84.929 -2
84.932 -2
84.934 -2
84.937 -2
84.939 -1
84.942 -1
84.945 0
84.947 1
84.950 1
84.952 1
84.955 1
84.957 2
84.960 2
84.963 2
84.965 2
84.968 2
84.970 1
84.973 1
84.975 1
84.978 1
84.980 1
84.983 0
84.986 -0
84.988 -0
84.991 -0
84.993 0
84.996 0
84.998 0
85.001 1
85.004 1
85.006 1
85.009 1
85.011 1
85.014 0
85.016 0
85.019 0
85.021 -0
85.024 0
85.027 0
85.029 -0
85.032 0
85.034 1
85.037 1
85.039 1
85.042 2
85.045 2
85.047 2
85.050 2
85.052 2
85.055 3
85.057 3
85.060 3
85.063 3
85.065 2
85.068 2
85.070 3
85.073 3
85.075 3
85.078 3
85.080 2
85.083 2
85.086 3
85.088 2
85.091 2
85.093 3
85.096 3
85.098 3
85.101 3
85.104 3
85.106 3
85.109 3
85.111 3
85.114 2
85.116 3
85.119 2
85.121 2
85.124 2
85.127 2
85.129 2
85.132 2
85.134 3
85.137 3
85.139 3
85.142 3
85.145 3
85.147 4
85.150 4
85.152 4
85.155 4
85.157 5
85.160 4
85.163 4
85.165 5
85.168 5
85.170 5
85.173 5
85.175 5
85.178 4
85.180 4
85.183 4
85.186 4
85.188 4
85.191 3
85.193 3
85.196 4
85.198 3
85.201 4
85.204 3
85.206 3
85.209 3
85.211 3
85.214 2
85.216 1
85.219 0
85.222 -0
85.224 -0
85.227 -1
85.229 -1
85.232 -1
85.234 -1
85.237 -1
85.239 -1
85.242 -1
85.245 -2
85.247 -2
85.250 -1
85.252 -1
85.255 -1
85.257 -1
85.260 -1
85.263 -1
85.265 -0
85.268 -1
85.270 -1
85.273 -0
85.275 -1
85.278 -1
85.281 0
85.283 0
85.286 0
85.288 0
85.291 -0
85.293 0
85.296 0
85.298 0
85.301 0
85.304 1
85.306 1
85.309 1
85.311 1
85.314 1
85.316 1
85.319 1
85.322 1
85.324 1
85.327 1
85.329 1
85.332 0
85.334 1
85.337 1
85.340 1
85.342 1
85.345 0
85.347 1
85.350 1
85.352 1
85.355 1
85.358 1
85.360 1
85.363 1
85.365 1
85.368 1
85.370 1
85.373 1
85.375 1
85.378 1
85.381 1
85.383 1
85.386 1
85.388 1
85.391 1
85.393 2
85.396 2
85.399 2
85.401 2
85.404 2
85.406 2
85.409 2
85.411 3
85.414 3
85.417 3
85.419 3
85.422 4
85.424 4
85.427 3
85.429 4
85.432 4
85.435 5
85.437 4
85.440 4
85.442 4
85.445 4
85.447 4
85.450 4
85.452 4
85.455 4
85.458 4
85.460 4
85.463 4
85.465 4
85.468 3
85.470 3
85.473 3
85.476 3
85.478 2
85.481 3
85.483 2
85.486 1
85.488 1
85.491 1
85.494 1
85.496 0
85.499 -1
85.501 0
85.504 -0
85.506 -1
85.509 -0
85.512 -0
85.514 -1
85.517 -0
85.519 -0
85.522 -1
85.524 -1
85.527 -1
85.530 -1
85.532 -1
85.535 -1
85.537 -1
85.540 -1
85.542 -1
85.545 -1
85.547 -1
85.550 -1
85.553 -1
85.555 -1
85.558 -0
85.560 -0
85.563 0
85.565 1
85.568 1
85.571 1
85.573 2
85.576 2
85.578 2
85.581 2
85.583 2
85.586 2
85.589 3
85.591 3
85.594 3
85.596 3
85.599 2
85.601 2
85.604 2
85.607 2
85.609 3
85.612 3
85.614 3
85.617 3
85.619 4
85.622 3
85.625 3
85.627 3
85.630 3
85.632 4
85.635 4
85.637 3
85.640 3
85.643 3
85.645 3
85.648 4
85.650 3
85.653 3
85.655 3
85.658 3
85.661 3
85.663 4
85.666 3
85.668 4
85.671 4
85.673 3
85.676 3
85.678 4
85.681 4
85.684 4
85.686 4
85.689 4
85.691 4
85.694 4
85.696 4
85.699 3
85.702 4
85.704 4
85.707 4
85.709 3
85.712 3
85.714 2
85.717 2
85.720 2
85.722 3
85.725 2
85.727 3
85.730 2
85.732 2
85.735 2
85.738 1
85.740 0
85.743 0
85.745 0
85.748 0
85.750 0
85.753 0
85.756 1
85.758 1
85.761 -0
85.763 -0
85.766 -0
85.768 -1
85.771 -1
85.774 -0
85.776 -0
85.779 -0
85.781 -1
85.784 -1
85.786 -0
85.789 0
85.792 1
85.794 1
85.797 2
85.799 1
85.802 2
85.804 2
85.807 2
85.810 3
85.812 3
85.815 3
85.817 3
85.820 3
85.822 3
85.825 3
85.828 3
85.830 3
85.833 3
85.835 3
85.838 3
85.840 3
85.843 3
85.846 2
85.848 2
85.851 2
85.853 2
85.856 2
85.858 2
85.861 1
85.864 2
85.866 2
85.869 2
85.871 2
85.874 2
85.876 1
85.879 2
85.882 3
85.884 3
85.887 3
85.889 3
85.892 3
85.894 3
85.897 4
85.900 4
85.902 5
85.905 5
85.907 5
85.910 6
85.912 6
85.915 6
85.918 6
85.920 6
85.923 5
85.925 5
85.928 5
85.930 5
85.933 5
85.936 6
85.938 5
85.941 5
85.943 5
85.946 5
85.948 4
85.951 4
85.954 3
85.956 3
85.959 3
85.961 2
85.964 1
85.966 1
85.969 1
85.972 0
85.974 0
85.977 -0
85.979 -0
85.982 -0
85.984 -1
85.987 -1
85.990 0
85.992 0
85.995 0
85.997 0
86.000 -0
86.002 -0
86.005 -0
86.008 0
86.010 0
86.013 1
86.015 1
86.018 1
86.020 1
86.023 1
86.026 1
86.028 1
86.031 1
86.033 1
86.036 1
86.038 1
86.041 2
86.044 2
86.046 2
86.049 3
86.051 3
86.054 2
86.056 2
86.059 3
86.062 3
86.064 3
86.067 3
86.069 3
86.072 3
86.074 3
86.077 3
86.080 4
86.082 3
86.085 4
86.087 4
86.090 4
86.092 4
86.095 4
86.098 4
86.100 4
86.103 4
86.105 4
86.108 4
86.110 4
86.113 4
86.116 3
86.118 3
86.121 4
86.123 3
86.126 3
86.128 3
86.131 2
86.134 3
86.136 3
86.139 2
86.141 2
86.144 1
86.146 0
86.149 0
86.152 0
86.154 -0
86.157 -0
86.159 0
86.162 -0
86.165 0
86.167 0
86.170 -0
86.172 0
86.175 1
86.177 1
86.180 1
86.183 1
86.185 2
86.188 2
86.190 2
86.193 2
86.195 2
86.198 3
86.201 2
86.203 2
86.206 3
86.208 3
86.211 3
86.213 3
86.216 3
86.219 3
86.221 3
86.224 3
86.226 3
86.229 3
86.231 3
86.234 3
86.237 3
86.239 3
86.242 3
86.244 3
86.247 2
86.249 3
86.252 2
86.255 2
86.257 3
86.260 3
86.262 2
86.265 2
86.267 3
86.270 2
86.273 2
86.275 3
86.278 3
86.280 3
86.283 3
86.286 3
86.288 3
86.291 4
86.293 4
86.296 4
86.298 3
86.301 3
86.304 4
86.306 3
86.309 2
86.311 2
86.314 2
86.316 2
86.319 1
86.322 1
86.324 1
86.327 1
86.329 0
86.332 -1
86.334 0
86.337 1
86.340 0
86.342 -0
86.345 -0
86.347 -0
86.350 -0
86.352 -1
86.355 -1
86.358 -1
86.360 -1
86.363 -1
86.365 -1
86.368 0
86.370 0
86.373 1
86.376 0
86.378 -0
86.381 -0
86.383 0
86.386 1
86.389 1
86.391 1
86.394 1
86.396 2
86.399 2
86.401 1
86.404 1
86.407 1
86.409 1
86.412 2
86.414 2
86.417 1
86.419 2
86.422 2
86.425 1
86.427 1
86.430 1
86.432 1
86.435 1
86.437 2
86.440 2
86.443 3
86.445 3
86.448 3
86.450 3
86.453 4
86.455 3
86.458 3
86.461 3
86.463 3
86.466 2
86.468 3
86.471 2
86.474 2
86.476 2
86.479 2
86.481 2
86.484 2
86.486 2
86.489 1
86.492 1
86.494 1
86.497 2
86.499 2
86.502 1
86.504 2
86.507 1
86.510 1
86.512 1
86.515 1
86.517 0
86.520 0
86.522 1
86.525 0
86.528 0
86.530 0
86.533 -0
86.535 0
86.538 1
86.541 0
86.543 0
86.546 1
86.548 1
86.551 1
86.553 2
86.556 2
86.559 2
86.561 3
86.564 2
86.566 3
86.569 2
86.571 2
86.574 2
86.577 2
86.579 2
86.582 2
86.584 3
86.587 2
86.589 2
86.592 2
86.595 2
86.597 3
86.600 3
86.602 3
86.605 4
86.608 4
86.610 4
86.613 4
86.615 4
86.618 4
86.620 4
86.623 3
86.626 3
86.628 3
86.631 4
86.633 3
86.636 3
86.638 3
86.641 2
86.644 2
86.646 2
86.649 3
86.651 3
86.654 2
86.657 1
86.659 1
86.662 1
86.664 1
86.667 1
86.669 1
86.672 0
86.675 0
86.677 -0
86.680 -0
86.682 -1
86.685 -1
86.687 -1
86.690 0
86.693 0
86.695 1
86.698 1
86.700 1
86.703 1
86.705 1
86.708 2
86.711 2
86.713 3
86.716 3
86.718 3
86.721 3
86.724 3
86.726 3
86.729 3
86.731 3
86.734 3
86.736 4
86.739 3
86.742 3
86.744 4
86.747 4
86.749 4
86.752 4
86.754 4
86.757 4
86.760 4
86.762 4
86.765 4
86.767 4
86.770 4
86.773 3
86.775 3
86.778 3
86.780 3
86.783 3
86.785 2
86.788 2
86.791 2
86.793 2
86.796 3
86.798 3
86.801 3
86.803 3
86.806 3
86.809 3
86.811 3
86.814 3
86.816 3
86.819 3
86.822 3
86.824 3
86.827 3
86.829 4
86.832 3
86.834 3
86.837 4
86.840 3
86.842 3
86.845 3
86.847 3
86.850 3
86.853 3
86.855 3
86.858 2
86.860 2
86.863 2
86.865 2
86.868 3
86.871 2
86.873 2
86.876 3
86.878 3
86.881 2
86.883 2
86.886 2
86.889 2
86.891 2
86.894 1
86.896 1
86.899 0
86.902 0
86.904 -0
86.907 -0
86.909 0
86.912 0
86.914 0
86.917 1
86.920 1
86.922 1
86.925 1
86.927 1
86.930 1
86.932 2
86.935 2
86.938 2
86.940 2
86.943 2
86.945 2
86.948 3
86.951 3
86.953 3
86.956 4
86.958 4
86.961 3
86.963 4
86.966 4
86.969 4
86.971 4
86.974 4
86.976 4
86.979 4
86.982 4
86.984 4
86.987 5
86.989 5
86.992 5
86.994 5
86.997 4
87.000 4
87.002 4
87.005 3
87.007 3
87.010 3
87.013 3
87.015 3
87.018 2
87.020 3
87.023 3
87.025 3
87.028 3
87.031 3
87.033 3
87.036 3
87.038 3
87.041 3
87.043 2
87.046 2
87.049 2
87.051 1
87.054 1
87.056 1
87.059 1
87.062 2
87.064 2
87.067 2
87.069 1
87.072 1
87.074 1
87.077 -0
87.080 -1
87.082 -0
87.085 0
87.087 -0
87.090 -1
87.093 -0
87.095 -1
87.098 -0
87.100 -0
87.103 -1
87.105 -0
87.108 -0
87.111 -0
87.113 -0
87.116 0
87.118 1
87.121 1
87.124 0
87.126 1
87.129 0
87.131 1
87.134 1
87.136 1
87.139 1
87.142 1
87.144 1
87.147 1
87.149 1
87.152 1
87.155 2
87.157 2
87.160 1
87.162 1
87.165 1
87.167 1
87.170 1
87.173 1
87.175 1
87.178 2
87.180 2
87.183 1
87.185 2
87.188 1
87.191 2
87.193 2
87.196 1
87.198 1
87.201 2
87.204 2
87.206 1
87.209 2
87.211 2
87.214 2
87.216 2
87.219 2
87.222 1
87.224 2
87.227 2
87.229 1
87.232 1
87.235 2
87.237 1
87.240 2
87.242 2
87.245 2
87.247 2
87.250 2
87.253 2
87.255 2
87.258 3
87.260 2
87.263 3
87.266 3
87.268 2
87.271 2
87.273 2
87.276 2
87.278 1
87.281 2
87.284 2
87.286 1
87.289 2
87.291 2
87.294 2
87.297 2
87.299 2
87.302 2
87.304 2
87.307 1
87.309 2
87.312 1
87.315 1
87.317 1
87.320 2
87.322 1
87.325 1
87.328 1
87.330 1
87.333 1
87.335 1
87.338 1
87.341 1
87.343 1
87.346 1
87.348 1
87.351 1
87.353 0
87.356 1
87.359 0
87.361 -0
87.364 -1
87.366 -0
87.369 -0
87.372 0
87.374 -0
87.377 -1
87.379 -1
87.382 -1
87.384 -1
87.387 -1
87.390 -1
87.392 -1
87.395 -1
87.397 -1
87.400 -0
87.403 -0
87.405 -0
87.408 -0
87.410 -0
87.413 0
87.415 -0
87.418 -0
87.421 -0
87.423 0
87.426 -0
87.428 0
87.431 -0
87.434 -0
87.436 0
87.439 -0
87.441 -0
87.444 0
87.446 -0
87.449 -0
87.452 0
87.454 0
87.457 0
87.459 0
87.462 -0
87.465 -0
87.467 -0
87.470 -1
87.472 -1
87.475 -1
87.477 -1
87.480 -1
87.483 -1
87.485 -1
87.488 -1
87.490 -1
87.493 -1
87.496 -1
87.498 -1
87.501 -1
87.503 -1
87.506 -1
87.509 -0
87.511 0
87.514 0
87.516 0
87.519 1
87.521 1
87.524 0
87.527 1
87.529 1
87.532 0
87.534 1
87.537 1
87.540 0
87.542 0
87.545 0
87.547 0
87.550 0
87.552 1
87.555 1
87.558 0
87.560 0
87.563 -0
87.565 -0
87.568 -0
87.571 -0
87.573 -0
87.576 0
87.578 0
87.581 1
87.584 1
87.586 1
87.589 1
87.591 1
87.594 1
87.596 1
87.599 1
87.602 2
87.604 2
87.607 2
87.609 2
87.612 3
87.615 3
87.617 2
87.620 2
87.622 3
87.625 3
87.627 3
87.630 3
87.633 3
87.635 4
87.638 4
87.640 4
87.643 4
87.646 4
87.648 4
87.651 4
87.653 4
87.656 4
87.659 4
87.661 4
87.664 3
87.666 3
87.669 3
87.671 3
87.674 3
87.677 3
87.679 3
87.682 3
87.684 3
87.687 2
87.690 3
87.692 2
87.695 2
87.697 2
87.700 2
87.703 1
87.705 1
87.708 1
87.710 1
87.713 1
87.715 1
87.718 1
87.721 1
87.723 -0
87.726 -0
87.728 -0
87.731 -1
87.734 -2
87.736 -2
87.739 -1
87.741 -2
87.744 -1
87.747 -0
87.749 -1
87.752 -0
87.754 0
87.757 -0
87.759 -0
87.762 0
87.765 0
87.767 1
87.770 0
87.772 1
87.775 1
87.778 1
87.780 2
87.783 2
87.785 2
87.788 2
87.791 2
87.793 2
87.796 1
87.798 2
87.801 1
87.803 1
87.806 1
87.809 2
87.811 2
87.814 2
87.816 2
87.819 2
87.822 3
87.824 2
87.827 2
87.829 2
87.832 2
87.835 2
87.837 2
87.840 2
87.842 2
87.845 2
87.847 2
87.850 2
87.853 3
87.855 3
87.858 3
87.860 4
87.863 4
87.866 3
87.868 2
87.871 3
87.873 2
87.876 2
87.879 2
87.881 2
87.884 2
87.886 2
87.889 1
87.891 1
87.894 1
87.897 1
87.899 0
87.902 -1
87.904 -1
87.907 -1
87.910 -1
87.912 -1
87.915 -1
87.917 -1
87.920 -1
87.923 -0
87.925 -1
87.928 -2
87.930 -2
87.933 -1
87.935 -1
87.938 -1
87.941 -1
87.943 -1
87.946 -0
87.948 -0
87.951 -0
87.954 1
87.956 1
87.959 1
87.961 1
87.964 2
87.967 2
87.969 2
87.972 2
87.974 2
87.977 2
87.979 2
87.982 2
87.985 1
87.987 1
87.990 1
87.992 1
87.995 1
87.998 1
88.000 1
88.003 1
88.005 1
88.008 1
88.011 1
88.013 1
88.016 1
88.018 1
88.021 1
88.024 1
88.026 1
88.029 1
88.031 1
88.034 1
88.036 1
88.039 1
88.042 1
88.044 1
88.047 2
88.049 3
88.052 3
88.055 3
88.057 3
88.060 4
88.062 4
88.065 4
88.068 4
88.070 5
88.073 5
88.075 4
88.078 4
88.081 5
88.083 5
88.086 5
88.088 5
88.091 5
88.093 5
88.096 5
88.099 5
88.101 5
88.104 5
88.106 5
88.109 5
88.112 5
88.114 5
88.117 6
88.119 6
88.122 6
88.125 5
88.127 5
88.130 4
88.132 4
88.135 4
88.138 3
88.140 3
88.143 3
88.145 3
88.148 2
88.150 2
88.153 2
88.156 2
88.158 2
88.161 1
88.163 1
88.166 1
88.169 0
88.171 0
88.174 0
88.176 0
88.179 1
88.182 1
88.184 0
88.187 0
88.189 -0
88.192 -1
88.195 -0
88.197 -0
88.200 -0
88.202 0
88.205 0
88.207 1
88.210 2
88.213 2
88.215 1
88.218 1
88.220 1
88.223 1
88.226 2
88.228 2
88.231 1
88.233 1
88.236 2
88.239 1
88.241 2
88.244 2
88.246 2
88.249 2
88.252 2
88.254 1
88.257 2
88.259 2
88.262 2
88.265 3
88.267 3
88.270 3
88.272 3
88.275 2
88.277 2
88.280 2
88.283 2
88.285 1
88.288 1
88.290 2
88.293 1
88.296 1
88.298 1
88.301 0
88.303 0
88.306 -0
88.309 -0
88.311 0
88.314 0
88.316 -0
88.319 1
88.322 1
88.324 0
88.327 1
88.329 0
88.332 -1
88.335 -1
88.337 -0
88.340 -0
88.342 -0
88.345 -0
88.347 -0
88.350 -0
88.353 1
88.355 0
88.358 1
88.360 1
88.363 1
88.366 2
88.368 3
88.371 3
88.373 4
88.376 4
88.379 4
88.381 4
88.384 4
88.386 4
88.389 5
88.392 5
88.394 5
88.397 5
88.399 5
88.402 5
88.405 6
88.407 6
88.410 6
88.412 6
88.415 6
88.418 5
88.420 5
88.423 5
88.425 5
88.428 5
88.430 5
88.433 5
88.436 5
88.438 5
88.441 4
88.443 4
88.446 4
88.449 3
88.451 3
88.454 3
88.456 3
88.459 3
88.462 2
88.464 1
88.467 1
88.469 0
88.472 0
88.475 0
88.477 0
88.480 0
88.482 0
88.485 -0
88.488 -1
88.490 -1
88.493 -1
88.495 -2
88.498 -2
88.501 -2
88.503 -1
88.506 -1
88.508 -0
88.511 -1
88.513 -0
88.516 0
88.519 0
88.521 1
88.524 1
88.526 1
88.529 1
88.532 1
88.534 1
88.537 1
88.539 2
88.542 1
88.545 1
88.547 1
88.550 1
88.552 1
88.555 1
88.558 2
88.560 2
88.563 2
88.565 2
88.568 2
88.571 2
88.573 2
88.576 2
88.578 2
88.581 2
88.584 2
88.586 2
88.589 1
88.591 2
88.594 2
88.597 2
88.599 1
88.602 1
88.604 1
88.607 1
88.610 0
88.612 0
88.615 1
88.617 1
88.620 1
88.622 2
88.625 1
88.628 1
88.630 2
88.633 2
88.635 2
88.638 1
88.641 1
88.643 1
88.646 1
88.648 1
88.651 0
88.654 0
88.656 0
88.659 -0
88.661 -0
88.664 -0
88.667 -0
88.669 1
88.672 2
88.674 3
88.677 3
88.680 2
88.682 2
88.685 3
88.687 3
88.690 3
88.693 3
88.695 3
88.698 3
88.700 3
88.703 3
88.706 3
88.708 4
88.711 4
88.713 3
88.716 4
88.719 4
88.721 3
88.724 4
88.726 4
88.729 3
88.732 4
88.734 4
88.737 4
88.739 3
88.742 3
88.745 3
88.747 3
88.750 3
88.752 2
88.755 2
88.757 1
88.760 1
88.763 2
88.765 2
88.768 1
88.770 1
88.773 1
88.776 2
88.778 2
88.781 2
88.783 2
88.786 3
88.789 3
88.791 3
88.794 3
88.796 2
88.799 2
88.802 2
88.804 2
88.807 3
88.809 3
88.812 4
88.815 2
88.817 3
88.820 4
88.822 4
88.825 5
88.828 6
88.830 6
88.833 7
88.835 6
88.838 6
88.841 6
88.843 7
88.846 7
88.848 7
88.851 7
88.854 7
88.856 7
88.859 7
88.861 6
88.864 7
88.867 6
88.869 6
88.872 7
88.874 7
88.877 6
88.880 6
88.882 6
88.885 5
88.887 5
88.890 4
88.893 4
88.895 4
88.898 3
88.900 3
88.903 3
88.906 2
88.908 2
88.911 2
88.913 2
88.916 1
88.919 1
88.921 1
88.924 0
88.926 0
88.929 -0
88.932 -1
88.934 -1
88.937 -0
88.939 -0
88.942 0
88.945 1
88.947 0
88.950 -0
88.952 -1
88.955 -1
88.958 0
88.960 -0
88.963 0
88.965 0
88.968 0
88.971 0
88.973 -0
88.976 0
88.978 0
88.981 0
88.983 1
88.986 1
88.989 1
88.991 2
88.994 1
88.996 1
88.999 1
89.002 0
89.004 1
89.007 1
89.009 1
89.012 2
89.015 2
89.017 1
89.020 1
89.022 1
89.025 0
89.028 1
89.030 1
89.033 1
89.035 1
89.038 2
89.041 2
89.043 3
89.046 3
89.048 3
89.051 3
89.054 4
89.056 4
89.059 5
89.061 5
89.064 6
89.067 6
89.069 6
89.072 7
89.074 7
89.077 8
89.080 8
89.082 9
89.085 9
89.087 8
89.090 9
89.093 9
89.095 9
89.098 9
89.100 9
89.103 8
89.106 8
89.108 9
89.111 8
89.113 8
89.116 8
89.119 7
89.121 7
89.124 7
89.126 6
89.129 5
89.132 4
89.134 4
89.137 4
89.139 4
89.142 4
89.145 4
89.147 4
89.150 4
89.152 3
89.155 3
89.158 3
89.160 3
89.163 3
89.165 2
89.168 3
89.171 3
89.173 4
89.176 4
89.178 4
89.181 3
89.184 3
89.186 3
89.189 3
89.191 3
89.194 3
89.197 3
89.199 3
89.202 4
89.204 3
89.207 4
89.210 4
89.212 4
89.215 4
89.217 4
89.220 4
89.223 4
89.225 3
89.228 4
89.230 3
89.233 3
89.236 2
89.238 3
89.241 2
89.243 2
89.246 2
89.249 2
89.251 1
89.254 2
89.256 2
89.259 2
89.262 2
89.264 2
89.267 2
89.269 2
89.272 1
89.275 1
89.277 1
89.280 2
89.283 2
89.285 2
89.288 2
89.290 1
89.293 1
89.296 1
89.298 0
89.301 1
89.303 1
89.306 1
89.309 1
89.311 1
89.314 1
89.316 2
89.319 2
89.322 3
89.324 3
89.327 3
89.329 3
89.332 4
89.335 4
89.337 3
89.340 3
89.342 2
89.345 2
89.348 2
89.350 2
89.353 2
89.355 1
89.358 2
89.361 2
89.363 1
89.366 1
89.368 1
89.371 2
89.374 2
89.376 2
89.379 2
89.381 2
89.384 2
89.387 2
89.389 2
89.392 2
89.394 2
89.397 2
89.400 2
89.402 2
89.405 2
89.407 1
89.410 1
89.413 1
89.415 1
89.418 1
89.420 1
89.423 1
89.426 1
89.428 1
89.431 1
89.433 1
89.436 1
89.439 1
89.441 1
89.444 0
89.446 0
89.449 0
89.452 0
89.454 0
89.457 -0
89.459 -0
89.462 -0
89.465 0
89.467 1
89.470 1
89.472 1
89.475 2
89.478 2
89.480 2
89.483 1
89.485 1
89.488 1
89.491 2
89.493 2
89.496 3
89.498 3
89.501 3
89.504 4
89.506 4
89.509 4
89.512 4
89.514 4
89.517 4
89.519 5
89.522 5
89.525 5
89.527 5
89.530 5
89.532 5
89.535 5
89.538 5
89.540 5
89.543 5
89.545 5
89.548 4
89.551 4
89.553 3
89.556 4
89.558 4
89.561 4
89.564 3
89.566 4
89.569 4
89.571 3
89.574 3
89.577 3
89.579 3
89.582 4
89.584 4
89.587 4
89.590 4
89.592 4
89.595 3
89.597 2
89.600 2
89.603 2
89.605 3
89.608 3
89.610 4
89.613 4
89.616 4
89.618 4
89.621 3
89.623 4
89.626 4
89.629 4
89.631 4
89.634 4
89.637 4
89.639 4
89.642 3
89.644 3
89.647 3
89.650 2
89.652 2
89.655 2
89.657 1
89.660 2
89.663 1
89.665 1
89.668 2
89.670 1
89.673 1
89.676 2
89.678 2
89.681 2
89.683 2
89.686 2
89.689 2
89.691 2
89.694 2
89.696 2
89.699 2
89.702 3
89.704 3
89.707 3
89.709 3
89.712 2
89.715 2
89.717 1
89.720 1
89.722 1
89.725 1
89.728 0
89.730 0
89.733 0
89.735 0
89.738 0
89.741 -0
89.743 -0
89.746 -0
89.749 -1
89.751 -1
89.754 -1
89.756 -1
89.759 -2
89.762 -2
89.764 -2
89.767 -2
89.769 -2
89.772 -1
89.775 -1
89.777 -0
89.780 0
89.782 1
89.785 1
89.788 2
89.790 3
89.793 4
89.795 4
89.798 4
89.801 5
89.803 6
89.806 6
89.808 7
89.811 6
89.814 7
89.816 7
89.819 7
89.821 6
89.824 7
89.827 6
89.829 5
89.832 6
89.835 5
89.837 5
89.840 5
89.842 5
89.845 5
89.848 5
89.850 5
89.853 4
89.855 4
89.858 3
89.861 2
89.863 3
89.866 2
89.868 2
89.871 2
89.874 2
89.876 1
89.879 1
89.881 1
89.884 1
89.887 1
89.889 1
89.892 1
89.894 1
89.897 1
89.900 1
89.902 1
89.905 2
89.907 2
89.910 3
89.913 3
89.915 3
89.918 3
89.921 4
89.923 4
89.926 5
89.928 5
89.931 4
89.934 5
89.936 5
89.939 4
89.941 4
89.944 5
89.947 4
89.949 5
89.952 5
89.954 5
89.957 5
89.960 4
89.962 5
89.965 5
89.967 5
89.970 4
89.973 4
89.975 4
89.978 4
89.981 4
89.983 5
89.986 5
89.988 4
89.991 4
89.994 4
89.996 4
89.999 4
90.001 3
90.004 4
90.007 4
90.009 4
90.012 4
90.014 4
90.017 4
90.020 4
90.022 4
90.025 4
90.027 4
90.030 5
90.033 4
90.035 4
90.038 4
90.040 4
90.043 4
90.046 4
90.048 3
90.051 3
90.054 3
90.056 2
90.059 2
90.061 2
90.064 2
90.067 2
90.069 2
90.072 2
90.074 2
90.077 2
90.080 1
90.082 2
90.085 1
90.087 1
90.090 1
90.093 1
90.095 1
90.098 2
90.100 2
90.103 2
90.106 2
90.108 2
90.111 2
90.114 2
90.116 3
90.119 3
90.121 3
90.124 3
90.127 3
90.129 3
90.132 3
90.134 2
90.137 2
90.140 2
90.142 2
90.145 2
90.147 2
90.150 1
90.153 2
90.155 2
90.158 2
90.160 3
90.163 3
90.166 3
90.168 3
90.171 3
90.174 3
90.176 3
90.179 3
90.181 3
90.184 3
90.187 3
90.189 3
90.192 2
90.194 2
90.197 2
90.200 2
90.202 1
90.205 1
90.207 1
90.210 1
90.213 0
90.215 1
90.218 1
90.220 1
90.223 1
90.226 0
90.228 0
90.231 -0
90.234 -0
90.236 -0
90.239 -0
90.241 -0
90.244 -0
90.247 0
90.249 0
90.252 0
90.254 0
90.257 0
90.260 1
90.262 1
90.265 1
90.267 1
90.270 2
90.273 3
90.275 3
90.278 3
90.281 3
90.283 2
90.286 2
90.288 3
90.291 2
90.294 2
90.296 1
90.299 2
90.301 2
90.304 2
90.307 2
90.309 2
90.312 3
90.314 2
90.317 3
90.320 3
90.322 2
90.325 3
90.328 3
90.330 3
90.333 4
90.335 4
90.338 3
90.341 4
90.343 4
90.346 4
90.348 5
90.351 5
90.354 5
90.356 5
90.359 5
90.361 4
90.364 5
90.367 4
90.369 4
90.372 4
90.375 4
90.377 3
90.380 3
90.382 3
90.385 3
90.388 3
90.390 3
90.393 2
90.395 1
90.398 0
90.401 -0
90.403 -0
90.406 -1
90.408 -2
90.411 -2
90.414 -1
90.416 -1
90.419 -1
90.422 -1
90.424 -1
90.427 -1
90.429 -2
90.432 -3
90.435 -3
90.437 -2
90.440 -2
90.442 -1
90.445 -1
90.448 -1
90.450 -0
90.453 1
90.455 0
90.458 1
90.461 2
90.463 2
90.466 2
90.469 3
90.471 3
90.474 3
90.476 2
90.479 2
90.482 3
90.484 3
90.487 3
90.489 3
90.492 3
90.495 3
90.497 3
90.500 3
90.502 3
90.505 3
90.508 2
90.510 2
90.513 3
90.516 2
90.518 2
90.521 1
90.523 1
90.526 1
90.529 1
90.531 1
90.534 1
90.536 1
90.539 1
90.542 1
90.544 1
90.547 1
90.549 1
90.552 0
90.555 1
90.557 1
90.560 1
90.563 1
90.565 1
90.568 2
90.570 2
90.573 2
90.576 2
90.578 3
90.581 2
90.583 3
90.586 3
90.589 3
90.591 3
90.594 3
90.597 3
90.599 4
90.602 3
90.604 3
90.607 3
90.610 3
90.612 3
90.615 2
90.617 3
90.620 2
90.623 3
90.625 2
90.628 3
90.630 3
90.633 3
90.636 2
90.638 2
90.641 3
90.644 2
90.646 3
90.649 3
90.651 3
90.654 3
90.657 3
90.659 2
90.662 3
90.664 2
90.667 2
90.670 2
90.672 2
90.675 2
90.678 2
90.680 2
90.683 2
90.685 3
90.688 3
90.691 2
90.693 2
90.696 2
90.698 1
90.701 1
90.704 1
90.706 1
90.709 1
90.712 1
90.714 0
90.717 -0
90.719 -0
90.722 -0
90.725 -0
90.727 -0
90.730 -0
90.732 0
90.735 0
90.738 0
90.740 -0
90.743 0
90.746 0
90.748 1
90.751 0
90.753 0
90.756 1
90.759 1
90.761 1
90.764 2
90.766 3
90.769 3
90.772 3
90.774 4
90.777 4
90.779 4
90.782 5
90.785 5
90.787 5
90.790 5
90.793 4
90.795 4
90.798 4
90.800 4
90.803 4
90.806 4
90.808 3
90.811 3
90.813 2
90.816 2
90.819 1
90.821 2
90.824 2
90.827 2
90.829 1
90.832 1
90.834 1
90.837 1
90.840 1
90.842 1
90.845 1
90.847 0
90.850 0
90.853 -0
90.855 0
90.858 1
90.861 0
90.863 -0
90.866 0
90.868 1
90.871 0
90.874 0
90.876 1
90.879 1
90.881 1
90.884 1
90.887 1
90.889 1
90.892 1
90.895 0
90.897 1
90.900 1
90.902 -0
90.905 -0
90.908 -0
90.910 -1
90.913 -0
90.915 -0
90.918 -1
90.921 -1
90.923 -1
90.926 -1
90.929 -1
90.931 -0
90.934 -0
90.936 -0
90.939 0
90.942 1
90.944 1
90.947 1
90.949 0
90.952 1
90.955 0
90.957 -0
90.960 1
90.963 1
90.965 1
90.968 2
90.970 3
90.973 3
90.976 3
90.978 3
90.981 3
90.984 3
90.986 2
90.989 2
90.991 2
90.994 2
90.997 3
90.999 3
91.002 3
91.004 3
91.007 4
91.010 4
91.012 3
91.015 4
91.018 4
91.020 4
91.023 4
91.025 4
91.028 4
91.031 4
91.033 4
91.036 3
91.038 3
91.041 3
91.044 3
91.046 3
91.049 4
91.052 4
91.054 3
91.057 4
91.059 3
91.062 3
91.065 2
91.067 1
91.070 2
91.072 2
91.075 2
91.078 3
91.080 2
91.083 2
91.086 3
91.088 3
91.091 3
91.093 2
91.096 2
91.099 2
91.101 2
91.104 2
91.106 2
91.109 2
91.112 3
91.114 3
91.117 3
91.120 3
91.122 3
91.125 3
91.127 3
91.130 3
91.133 3
91.135 3
91.138 3
91.141 2
91.143 2
91.146 3
91.148 3
91.151 3
91.154 2
91.156 1
91.159 2
91.161 1
91.164 2
91.167 2
91.169 1
91.172 1
91.175 1
91.177 1
91.180 1
91.182 1
91.185 1
91.188 2
91.190 2
91.193 2
91.196 2
91.198 2
91.201 2
91.203 2
91.206 2
91.209 2
91.211 2
91.214 2
91.216 2
91.219 2
91.222 3
91.224 2
91.227 2
91.230 2
91.232 2
91.235 2
91.237 2
91.240 2
91.243 2
91.245 3
91.248 2
91.250 3
91.253 3
91.256 3
91.258 3
91.261 3
91.264 3
91.266 3
91.269 3
91.271 3
91.274 3
91.277 3
91.279 4
91.282 4
91.285 4
91.287 4
91.290 4
91.292 4
91.295 4
91.298 5
91.300 4
91.303 4
91.305 4
91.308 4
91.311 3
91.313 3
91.316 3
91.319 2
91.321 2
91.324 1
91.326 0
91.329 0
91.332 1
91.334 0
91.337 0
91.340 -0
91.342 -1
91.345 -2
91.347 -2
91.350 -2
91.353 -2
91.355 -3
91.358 -3
91.361 -3
91.363 -2
91.366 -2
91.368 -3
91.371 -2
91.374 -2
91.376 -2
91.379 -2
91.381 -2
91.384 -1
91.387 -0
91.389 -0
91.392 -0
91.395 0
91.397 1
91.400 1
91.402 2
91.405 2
91.408 2
91.410 3
91.413 3
91.416 4
91.418 4
91.421 4
91.423 4
91.426 4
91.429 4
91.431 4
91.434 4
91.436 3
91.439 3
91.442 3
91.444 3
91.447 3
91.450 3
91.452 3
91.455 4
91.457 3
91.460 3
91.463 3
91.465 3
91.468 4
91.471 4
91.473 4
91.476 4
91.478 4
91.481 3
91.484 3
91.486 4
91.489 4
91.492 4
91.494 3
91.497 3
91.499 3
91.502 4
91.505 4
91.507 3
91.510 3
91.512 3
91.515 3
91.518 3
91.520 2
91.523 2
91.526 3
91.528 3
91.531 3
91.533 4
91.536 3
91.539 3
91.541 3
91.544 3
91.547 2
91.549 2
91.552 2
91.554 1
91.557 1
91.560 2
91.562 2
91.565 2
91.568 2
91.570 2
91.573 2
91.575 1
91.578 1
91.581 1
91.583 1
91.586 1
91.589 1
91.591 1
91.594 0
91.596 1
91.599 -0
91.602 -1
91.604 -0
91.607 -0
91.609 -1
91.612 -1
91.615 -1
91.617 -1
91.620 -1
91.623 -1
91.625 -1
91.628 -1
91.630 -1
91.633 -2
91.636 -2
91.638 -1
91.641 -1
91.644 -0
91.646 0
91.649 -0
91.651 0
91.654 1
91.657 1
91.659 1
91.662 1
91.665 1
91.667 1
91.670 2
91.672 2
91.675 2
91.678 2
91.680 2
91.683 2
91.686 2
91.688 2
91.691 2
91.693 2
91.696 2
91.699 3
91.701 3
91.704 3
91.707 3
91.709 3
91.712 3
91.714 4
91.717 4
91.720 3
91.722 4
91.725 4
91.727 4
91.730 4
91.733 4
91.735 5
91.738 4
91.741 4
91.743 4
91.746 4
91.748 4
91.751 3
91.754 3
91.756 3
91.759 3
91.762 3
91.764 3
91.767 3
91.769 2
91.772 3
91.775 3
91.777 3
91.780 3
91.783 3
91.785 3
91.788 3
91.790 2
91.793 2
91.796 3
91.798 2
91.801 3
91.804 3
91.806 3
91.809 4
91.811 4
91.814 4
91.817 4
91.819 4
91.822 4
91.825 4
91.827 3
91.830 3
91.832 3
91.835 4
91.838 4
91.840 4
91.843 5
91.846 5
91.848 5
91.851 5
91.853 5
91.856 5
91.859 4
91.861 4
91.864 3
91.867 3
91.869 3
91.872 3
91.874 3
91.877 2
91.880 3
91.882 2
91.885 2
91.888 2
91.890 2
91.893 2
91.895 2
91.898 1
91.901 1
91.903 1
91.906 0
91.909 -0
91.911 1
91.914 1
91.916 1
91.919 1
91.922 2
91.924 2
91.927 2
91.930 2
91.932 2
91.935 2
91.937 2
91.940 2
91.943 2
91.945 1
91.948 2
91.951 3
91.953 3
91.956 3
91.958 3
91.961 4
91.964 4
91.966 4
91.969 4
91.972 3
91.974 4
91.977 3
91.979 4
91.982 4
91.985 4
91.987 4
91.990 5
91.993 4
91.995 4
91.998 4
92.000 4
92.003 3
92.006 3
92.008 3
92.011 3
92.014 3
92.016 2
92.019 2
92.021 2
92.024 2
92.027 3
92.029 3
92.032 4
92.035 4
92.037 4
92.040 4
92.042 4
92.045 3
92.048 3
92.050 3
92.053 4
92.056 4
92.058 4
92.061 3
92.063 4
92.066 4
92.069 4
92.071 4
92.074 3
92.077 4
92.079 5
92.082 5
92.084 5
92.087 5
92.090 4
92.092 4
92.095 5
92.098 4
92.100 4
92.103 4
92.105 3
92.108 4
92.111 3
92.113 2
92.116 2
92.119 2
92.121 1
92.124 1
92.126 1
92.129 1
92.132 2
92.134 2
92.137 1
92.140 2
92.142 2
92.145 2
92.147 3
92.150 2
92.153 2
92.155 2
92.158 2
92.161 1
92.163 2
92.166 2
92.168 2
92.171 2
92.174 2
92.176 1
92.179 1
92.182 1
92.184 1
92.187 2
92.189 1
92.192 2
92.195 2
92.197 2
92.200 1
92.203 2
92.205 2
92.208 1
92.210 2
92.213 1
92.216 1
92.218 2
92.221 1
92.224 1
92.226 1
92.229 1
92.232 2
92.234 2
92.237 2
92.239 2
92.242 3
92.245 3
92.247 4
92.250 5
92.253 5
92.255 4
92.258 4
92.260 4
92.263 5
92.266 5
92.268 4
92.271 4
92.274 4
92.276 4
92.279 4
92.281 5
92.284 5
92.287 5
92.289 5
92.292 5
92.295 5
92.297 5
92.300 5
92.302 5
92.305 6
92.308 5
92.310 5
92.313 5
92.316 5
92.318 4
92.321 5
92.323 5
92.326 4
92.329 4
92.331 4
92.334 3
92.337 3
92.339 2
92.342 2
92.345 2
92.347 2
92.350 2
92.352 2
92.355 2
92.358 2
92.360 3
92.363 2
92.366 2
92.368 2
92.371 2
92.373 1
92.376 1
92.379 2
92.381 2
92.384 2
92.387 2
92.389 2
92.392 2
92.394 2
92.397 2
92.400 2
92.402 3
92.405 3
92.408 2
92.410 3
92.413 2
92.415 2
92.418 2
92.421 2
92.423 2
92.426 2
92.429 1
92.431 1
92.434 1
92.437 1
92.439 1
92.442 1
92.444 0
92.447 0
92.450 0
92.452 0
92.455 0
92.458 0
92.460 0
92.463 1
92.465 1
92.468 1
92.471 2
92.473 2
92.476 2
92.479 3
92.481 3
92.484 3
92.486 3
92.489 3
92.492 3
92.494 4
92.497 4
92.500 4
92.502 5
92.505 5
92.508 5
92.510 5
92.513 4
92.515 4
92.518 4
92.521 4
92.523 4
92.526 4
92.529 3
92.531 3
92.534 3
92.536 4
92.539 3
92.542 3
92.544 3
92.547 4
92.550 3
92.552 3
92.555 3
92.557 3
92.560 3
92.563 3
92.565 3
92.568 3
92.571 2
92.573 2
92.576 1
92.579 1
92.581 2
92.584 2
92.586 2
92.589 2
92.592 2
92.594 1
92.597 2
92.600 1
92.602 1
92.605 1
92.607 1
92.610 1
92.613 1
92.615 2
92.618 1
92.621 2
92.623 2
92.626 1
92.629 1
92.631 -0
92.634 -0
92.636 0
92.639 -0
92.642 0
92.644 -0
92.647 0
92.650 0
92.652 1
92.655 1
92.657 1
92.660 1
92.663 1
92.665 1
92.668 2
92.671 2
92.673 2
92.676 2
92.678 1
92.681 2
92.684 2
92.686 2
92.689 1
92.692 1
92.694 2
92.697 1
92.700 2
92.702 3
92.705 2
92.707 2
92.710 3
92.713 3
92.715 3
92.718 3
92.721 3
92.723 3
92.726 4
92.728 4
92.731 5
92.734 5
92.736 5
92.739 4
92.742 4
92.744 4
92.747 3
92.750 3
92.752 3
92.755 4
92.757 4
92.760 4
92.763 4
92.765 4
92.768 5
92.771 5
92.773 5
92.776 5
92.779 5
92.781 5
92.784 5
92.786 5
92.789 5
92.792 4
92.794 3
92.797 4
92.800 4
92.802 4
92.805 4
92.807 4
92.810 4
92.813 4
92.815 4
92.818 4
92.821 4
92.823 3
92.826 3
92.829 3
92.831 3
92.834 4
92.836 3
92.839 4
92.842 4
92.844 4
92.847 5
92.850 5
92.852 5
92.855 5
92.857 6
92.860 5
92.863 5
92.865 6
92.868 6
92.871 6
92.873 7
92.876 8
92.879 8
92.881 8
92.884 8
92.886 8
92.889 7
92.892 7
92.894 6
92.897 6
92.900 5
92.902 5
92.905 4
92.908 3
92.910 3
92.913 2
92.915 2
92.918 2
92.921 2
92.923 3
92.926 2
92.929 2
92.931 2
92.934 2
92.936 2
92.939 1
92.942 0
92.944 0
92.947 1
92.950 1
92.952 2
92.955 2
92.958 1
92.960 2
92.963 3
92.965 2
92.968 3
92.971 4
92.973 4
92.976 4
92.979 5
92.981 4
92.984 5
92.987 6
92.989 6
92.992 6
92.994 5
92.997 5
93.000 4
93.002 4
93.005 4
93.008 3
93.010 3
93.013 3
93.015 3
93.018 3
93.021 2
93.023 2
93.026 2
93.029 2
93.031 2
93.034 2
93.037 2
93.039 3
93.042 3
93.044 2
93.047 2
93.050 2
93.052 2
93.055 2
93.058 2
93.060 2
93.063 2
93.066 3
93.068 3
93.071 3
93.073 2
93.076 2
93.079 3
93.081 3
93.084 3
93.087 3
93.089 3
93.092 3
93.095 3
93.097 3
93.100 3
93.102 3
93.105 3
93.108 3
93.110 3
93.113 3
93.116 2
93.118 3
93.121 3
93.124 2
93.126 3
93.129 2
93.131 2
93.134 2
93.137 2
93.139 2
93.142 2
93.145 2
93.147 2
93.150 2
93.152 2
93.155 2
93.158 2
93.160 1
93.163 1
93.166 1
93.168 1
93.171 2
93.174 2
93.176 2
93.179 3
93.181 3
93.184 3
93.187 3
93.189 3
93.192 3
93.195 3
93.197 3
93.200 4
93.203 4
93.205 4
93.208 4
93.210 4
93.213 4
93.216 5
93.218 5
93.221 5
93.224 5
93.226 4
93.229 4
93.232 4
93.234 4
93.237 4
93.239 4
93.242 4
93.245 4
93.247 4
93.250 3
93.253 3
93.255 3
93.258 3
93.261 3
93.263 3
93.266 3
93.268 2
93.271 2
93.274 2
93.276 2
93.279 2
93.282 2
93.284 3
93.287 2
93.290 2
93.292 2
93.295 3
93.297 2
93.300 2
93.303 2
93.305 2
93.308 2
93.311 2
93.313 2
93.316 3
93.319 3
93.321 2
93.324 3
93.326 3
93.329 3
93.332 3
93.334 4
93.337 4
93.340 4
93.342 4
93.345 4
93.348 4
93.350 5
93.353 4
93.355 4
93.358 4
93.361 4
93.363 4
93.366 4
93.369 4
93.371 4
93.374 4
93.377 4
93.379 5
93.382 4
93.385 5
93.387 5
93.390 5
93.392 5
93.395 6
93.398 6
93.400 5
93.403 5
93.406 5
93.408 4
93.411 4
93.414 4
93.416 4
93.419 4
93.421 4
93.424 3
93.427 3
93.429 3
93.432 2
93.435 2
93.437 2
93.440 2
93.443 2
93.445 3
93.448 2
93.450 2
93.453 3
93.456 2
93.458 2
93.461 2
93.464 1
93.466 1
93.469 1
93.472 1
93.474 0
93.477 1
93.479 1
93.482 1
93.485 1
93.487 1
93.490 1
93.493 1
93.495 1
93.498 2
93.501 2
93.503 2
93.506 2
93.508 2
93.511 2
93.514 2
93.516 2
93.519 1
93.522 2
93.524 1
93.527 1
93.530 1
93.532 0
93.535 1
93.538 1
93.540 1
93.543 1
93.545 1
93.548 1
93.551 1
93.553 2
93.556 3
93.559 3
93.561 3
93.564 4
93.567 3
93.569 3
93.572 4
93.574 4
93.577 4
93.580 5
93.582 4
93.585 5
93.588 5
93.590 5
93.593 5
93.596 5
93.598 5
93.601 5
93.603 5
93.606 5
93.609 5
93.611 5
93.614 5
93.617 5
93.619 5
93.622 4
93.625 4
93.627 4
93.630 4
93.633 4
93.635 4
93.638 3
93.640 4
93.643 3
93.646 2
93.648 2
93.651 2
93.654 2
93.656 3
93.659 3
93.662 2
93.664 2
93.667 1
93.669 1
93.672 1
93.675 1
93.677 1
93.680 1
93.683 1
93.685 1
93.688 1
93.691 1
93.693 1
93.696 1
93.699 1
93.701 0
93.704 0
93.706 1
93.709 1
93.712 1
93.714 2
93.717 2
93.720 3
93.722 3
93.725 3
93.728 3
93.730 3
93.733 3
93.735 4
93.738 4
93.741 4
93.743 4
93.746 5
93.749 5
93.751 6
93.754 6
93.757 6
93.759 5
93.762 5
93.765 4
93.767 4
93.770 4
93.772 4
93.775 4
93.778 4
93.780 3
93.783 3
93.786 3
93.788 3
93.791 3
93.794 4
93.796 3
93.799 3
93.802 3
93.804 3
93.807 2
93.809 2
93.812 2
93.815 2
93.817 1
93.820 1
93.823 1
93.825 2
93.828 1
93.831 1
93.833 1
93.836 1
93.838 1
93.841 1
93.844 0
93.846 0
93.849 -0
93.852 -0
93.854 0
93.857 -0
93.860 -1
93.862 -1
93.865 -1
93.868 -0
93.870 -0
93.873 -0
93.875 -1
93.878 -1
93.881 -1
93.883 -0
93.886 0
93.889 1
93.891 1
93.894 1
93.897 2
93.899 2
93.902 2
93.905 2
93.907 2
93.910 2
93.912 3
93.915 3
93.918 2
93.920 2
93.923 2
93.926 3
93.928 3
93.931 3
93.934 4
93.936 3
93.939 3
93.942 4
93.944 4
93.947 4
93.949 3
93.952 3
93.955 2
93.957 2
93.960 2
93.963 1
93.965 2
93.968 1
93.971 1
93.973 1
93.976 1
93.979 0
93.981 0
93.984 1
93.986 1
93.989 0
93.992 0
93.994 0
93.997 0
94.000 -0
94.002 -0
94.005 -0
94.008 -0
94.010 -0
94.013 0
94.016 -0
94.018 -0
94.021 -0
94.023 0
94.026 -0
94.029 0
94.031 1
94.034 1
94.037 1
94.039 2
94.042 2
94.045 3
94.047 3
94.050 3
94.053 4
94.055 4
94.058 4
94.060 4
94.063 4
94.066 4
94.068 4
94.071 3
94.074 3
94.076 4
94.079 4
94.082 5
94.084 5
94.087 6
94.090 6
94.092 6
94.095 6
94.097 5
94.100 5
94.103 6
94.105 5
94.108 4
94.111 4
94.113 4
94.116 4
94.119 4
94.121 3
94.124 3
94.127 3
94.129 3
94.132 2
94.134 2
94.137 2
94.140 1
94.142 1
94.145 1
94.148 1
94.150 1
94.153 1
94.156 0
94.158 1
94.161 1
94.164 0
94.166 1
94.169 1
94.171 0
94.174 1
94.177 1
94.179 1
94.182 1
94.185 1
94.187 1
94.190 1
94.193 1
94.195 2
94.198 2
94.201 2
94.203 3
94.206 2
94.209 2
94.211 2
94.214 2
94.216 2
94.219 2
94.222 2
94.224 2
94.227 2
94.230 2
94.232 2
94.235 3
94.238 2
94.240 1
94.243 2
94.246 1
94.248 1
94.251 0
94.253 1
94.256 0
94.259 0
94.261 -0
94.264 -0
94.267 -0
94.269 0
94.272 0
94.275 1
94.277 1
94.280 2
94.283 2
94.285 2
94.288 2
94.291 2
94.293 2
94.296 2
94.298 2
94.301 2
94.304 2
94.306 2
94.309 2
94.312 2
94.314 2
94.317 1
94.320 1
94.322 1
94.325 1
94.328 1
94.330 1
94.333 2
94.335 2
94.338 2
94.341 2
94.343 2
94.346 2
94.349 2
94.351 2
94.354 2
94.357 2
94.359 2
94.362 2
94.365 2
94.367 2
94.370 2
94.373 2
94.375 2
94.378 2
94.380 3
94.383 3
94.386 3
94.388 4
94.391 4
94.394 4
94.396 4
94.399 3
94.402 4
94.404 3
94.407 3
94.410 3
94.412 3
94.415 2
94.418 2
94.420 1
94.423 1
94.425 1
94.428 0
94.431 0
94.433 1
94.436 1
94.439 1
94.441 1
94.444 2
94.447 1
94.449 2
94.452 2
94.455 2
94.457 2
94.460 2
94.462 2
94.465 2
94.468 2
94.470 2
94.473 2
94.476 2
94.478 2
94.481 2
94.484 2
94.486 2
94.489 2
94.492 3
94.494 2
94.497 2
94.500 2
94.502 2
94.505 2
94.507 2
94.510 2
94.513 2
94.515 1
94.518 1
94.521 1
94.523 1
94.526 1
94.529 2
94.531 2
94.534 1
94.537 1
94.539 1
94.542 1
94.545 2
94.547 3
94.550 3
94.553 3
94.555 4
94.558 4
94.560 4
94.563 4
94.566 4
94.568 4
94.571 4
94.574 4
94.576 4
94.579 4
94.582 3
94.584 3
94.587 3
94.590 3
94.592 3
94.595 3
94.598 2
94.600 2
94.603 1
94.605 1
94.608 1
94.611 1
94.613 -0
94.616 0
94.619 -0
94.621 -0
94.624 1
94.627 1
94.629 1
94.632 1
94.635 1
94.637 1
94.640 1
94.643 1
94.645 1
94.648 1
94.650 1
94.653 0
94.656 1
94.658 2
94.661 2
94.664 3
94.666 3
94.669 3
94.672 3
94.674 3
94.677 3
94.680 3
94.682 2
94.685 2
94.688 2
94.690 2
94.693 2
94.696 2
94.698 3
94.701 3
94.703 3
94.706 3
94.709 3
94.711 3
94.714 3
94.717 3
94.719 2
94.722 2
94.725 2
94.727 2
94.730 2
94.733 2
94.735 3
94.738 3
94.741 2
94.743 3
94.746 3
94.748 3
94.751 4
94.754 3
94.756 3
94.759 3
94.762 2
94.764 2
94.767 2
94.770 3
94.772 2
94.775 3
94.778 3
94.780 2
94.783 2
94.786 2
94.788 1
94.791 1
94.794 1
94.796 1
94.799 1
94.801 1
94.804 0
94.807 1
94.809 1
94.812 1
94.815 1
94.817 1
94.820 0
94.823 0
94.825 0
94.828 -0
94.831 -0
94.833 -0
94.836 -0
94.839 -0
94.841 -0
94.844 -0
94.847 0
94.849 1
94.852 1
94.854 1
94.857 2
94.860 2
94.862 3
94.865 3
94.868 3
94.870 3
94.873 3
94.876 3
94.878 3
94.881 3
94.884 3
94.886 3
94.889 3
94.892 3
94.894 3
94.897 3
94.900 3
94.902 3
94.905 3
94.907 3
94.910 4
94.913 4
94.915 4
94.918 4
94.921 4
94.923 4
94.926 3
94.929 3
94.931 3
94.934 3
94.937 3
94.939 2
94.942 2
94.945 2
94.947 1
94.950 2
94.953 2
94.955 2
94.958 2
94.961 2
94.963 2
94.966 3
94.968 3
94.971 4
94.974 4
94.976 4
94.979 4
94.982 4
94.984 4
94.987 3
94.990 3
94.992 3
94.995 3
94.998 2
95.000 2
95.003 2
95.006 2
95.008 2
95.011 2
95.014 3
95.016 3
95.019 3
95.021 3
95.024 3
95.027 3
95.029 4
95.032 3
95.035 3
95.037 3
95.040 3
95.043 3
95.045 3
95.048 3
95.051 2
95.053 2
95.056 2
95.059 1
95.061 2
95.064 1
95.067 0
95.069 1
95.072 1
95.075 1
95.077 1
95.080 1
95.082 1
95.085 2
95.088 1
95.090 1
95.093 2
95.096 2
95.098 1
95.101 2
95.104 2
95.106 2
95.109 2
95.112 3
95.114 2
95.117 2
95.120 3
95.122 3
95.125 3
95.128 3
95.130 3
95.133 3
95.136 3
95.138 3
95.141 3
95.143 3
95.146 3
95.149 3
95.151 3
95.154 2
95.157 2
95.159 2
95.162 2
95.165 2
95.167 2
95.170 2
95.173 1
95.175 1
95.178 1
95.181 1
95.183 1
95.186 0
95.189 0
95.191 1
95.194 -0
95.197 0
95.199 0
95.202 1
95.205 2
95.207 2
95.210 1
95.212 2
95.215 3
95.218 3
95.220 3
95.223 4
95.226 4
95.228 4
95.231 4
95.234 4
95.236 3
95.239 4
95.242 4
95.244 4
95.247 4
95.250 4
95.252 5
95.255 5
95.258 4
95.260 5
95.263 5
95.266 5
95.268 4
95.271 4
95.274 4
95.276 4
95.279 4
95.281 5
95.284 5
95.287 4
95.289 4
95.292 4
95.295 4
95.297 3
95.300 4
95.303 3
95.305 2
95.308 2
95.311 2
95.313 2
95.316 2
95.319 3
95.321 3
95.324 3
95.327 3
95.329 3
95.332 3
95.335 3
95.337 3
95.340 3
95.343 3
95.345 2
95.348 2
95.350 3
95.353 3
95.356 3
95.358 3
95.361 3
95.364 3
95.366 3
95.369 3
95.372 3
95.374 4
95.377 3
95.380 3
95.382 3
95.385 3
95.388 3
95.390 3
95.393 3
95.396 3
95.398 3
95.401 3
95.404 3
95.406 2
95.409 2
95.412 2
95.414 2
95.417 2
95.420 1
95.422 2
95.425 1
95.427 1
95.430 1
95.433 1
95.435 2
95.438 1
95.441 1
95.443 1
95.446 1
95.449 0
95.451 0
95.454 0
95.457 0
95.459 0
95.462 1
95.465 1
95.467 0
95.470 0
95.473 -0
95.475 0
95.478 0
95.481 -0
95.483 1
95.486 1
95.489 1
95.491 1
95.494 2
95.497 2
95.499 2
95.502 2
95.504 2
95.507 2
95.510 2
95.512 2
95.515 2
95.518 1
95.520 1
95.523 2
95.526 1
95.528 1
95.531 1
95.534 2
95.536 1
95.539 1
95.542 1
95.544 1
95.547 1
95.550 1
95.552 1
95.555 1
95.558 1
95.560 1
95.563 1
95.566 1
95.568 1
95.571 1
95.574 1
95.576 1
95.579 0
95.582 0
95.584 -0
95.587 -0
95.589 -0
95.592 -1
95.595 0
95.597 0
95.600 0
95.603 1
95.605 1
95.608 0
95.611 0
95.613 1
95.616 0
95.619 0
95.621 -0
95.624 -1
95.627 -0
95.629 0
95.632 -0
95.635 -0
95.637 -0
95.640 -1
95.643 -0
95.645 -1
95.648 -1
95.651 -1
95.653 -1
95.656 -1
95.659 -1
95.661 -1
95.664 -1
95.667 -0
95.669 0
95.672 0
95.675 1
95.677 1
95.680 1
95.682 1
95.685 1
95.688 0
95.690 1
95.693 0
95.696 1
95.698 1
95.701 2
95.704 2
95.706 2
95.709 2
95.712 3
95.714 3
95.717 3
95.720 2
95.722 2
95.725 2
95.728 2
95.730 2
95.733 2
95.736 2
95.738 2
95.741 2
95.744 2
95.746 2
95.749 2
95.752 2
95.754 2
95.757 1
95.760 2
95.762 2
95.765 1
95.768 2
95.770 2
95.773 3
95.776 2
95.778 3
95.781 3
95.783 3
95.786 3
95.789 3
95.791 3
95.794 3
95.797 3
95.799 3
95.802 4
95.805 4
95.807 3
95.810 4
95.813 4
95.815 4
95.818 4
95.821 3
95.823 3
95.826 3
95.829 3
95.831 3
95.834 3
95.837 4
95.839 4
95.842 4
95.845 4
95.847 4
95.850 4
95.853 4
95.855 4
95.858 4
[truncated: 6,345,225 more chars]
