# Supplementary material for: Advancing lignin analytics via elucidation of linkage progressions in lignin populations
Source: Commun Chem. 2025 Dec 11;9:31. doi: 10.1038/s42004-025-01841-3 (PMC12820315; doi:10.1038/s42004-025-01841-3)
Supplement: Supplementary file 4 — Supplementary Data 1 [file 42004_2025_1841_MOESM4_ESM.zip › mass lists MWLSA.xlsx]

## Sheet: MWLSA_INNER_1_20_MGML_TA30_0_J1
Spectrum: Z:\Data\users\Filippa L\20250317\MWLSA INNER 1 20 MGML TA30\0_J1\1\1SRef
m/z	time	Intens.	SN	Quality Fac.	Res.	Area	Rel. Intens.	FWHM	Chi^2	Bk. Peak
520.485	40522.5	5191.15	71.7871		3779.94	691.412	0.767503	0.137697		0
757.829	48749.1	4305.73	41.4415		4554.42	685.951	0.636594	0.166394		0
799.955	50070.7	4182.28	39.5079		4654.62	688.388	0.618342	0.171862		0
801.951	50132.4	3414.73	32.2573		4677.01	576.732	0.504861	0.171467		0
964.18	54921.9	3077.4	25.5121		5080.92	585.53	0.454988	0.189765		0
966.18	54978.3	3197.81	26.5103		5145.43	593.327	0.47279	0.187775		0
976.191	55260	3250.31	26.9456		5145.46	593.076	0.480552	0.189719		0
978.195	55316.2	4260.72	35.322		5164.32	791.887	0.62994	0.189414		0
979.188	55344.1	3184.68	26.4015		5176.75	596.222	0.470849	0.189151		0
980.192	55372.2	4263.71	35.3468		5145.53	793.433	0.630382	0.190494		0
981.184	55400	3085.07	25.5757		5146.96	583.51	0.456122	0.190634		0
1008.22	56151.6	3056.28	24.9277		5183.3	600.276	0.451866	0.194512		0
1020.23	56482.5	4911.94	40.0629		5294.97	906.456	0.726222	0.192679		0
1021.22	56509.7	3520.43	28.7135		5267.43	677.579	0.52049	0.193874		0
1022.23	56537.4	4998.52	40.7691		5298.16	941.603	0.739023	0.192941		0
1023.22	56564.5	3708.6	30.2482		5226.11	722.885	0.54831	0.19579		0
1024.23	56592.1	4208.63	34.3265		5348.29	798.742	0.622238	0.191505		0
1025.21	56619.2	3089.14	25.1957		5204.24	619.629	0.456723	0.196996		0
1026.22	56646.7	3419.27	27.8883		5282.44	650.796	0.505532	0.19427		0
1036.23	56920.1	3401.48	27.7432		5304.31	656.951	0.502902	0.195356		0
1038.23	56974.5	4371.47	35.6547		5340.85	827.74	0.646315	0.194393		0
1039.22	57001.5	3369.82	27.485		5348.12	655.423	0.498222	0.194315		0
1066.24	57732.1	3156.65	25.1207		5310.25	633.128	0.466706	0.20079		0
1068.24	57785.7	3243.23	25.8097		5374.94	634.972	0.479506	0.198744		0
1078.24	58053.5	3256.04	25.9117		5419.8	636.342	0.4814	0.198945		0
1080.25	58107.3	5811.02	46.2442		5448.9	1117.08	0.859149	0.198252		0
1081.25	58133.8	4139.81	32.9447		5376.79	833.287	0.612064	0.201096		0
1082.25	58160.5	4076.93	32.4443		5420.61	801.378	0.602766	0.199655		0
1083.24	58186.8	3089.74	23.9326		5377.96	627.752	0.456812	0.201422		0
1140.26	59687.1	4068.12	30.9633		5586.7	819.041	0.601464	0.204102		0
1141.25	59712.8	3301.79	25.1307		5548.95	685.503	0.488164	0.20567		0
1142.26	59738.9	3424.77	26.0667		5585.11	713.541	0.506346	0.204518		0
1156.25	60101.2	3451.66	26.2713		5619.02	709.068	0.510322	0.205775		0
1158.25	60152.7	3489.36	26.5583		5601.26	707.914	0.515896	0.206784		0
1170.26	60461.4	3563.04	27.119		5624.42	729.852	0.526788	0.208068		0
1171.26	60486.9	3100.48	23.1634		5599.4	658.605	0.458401	0.209175		0
1172.26	60512.6	3878.31	28.9745		5631.47	806.068	0.573402	0.208162		0
1173.25	60537.9	3602.13	26.9112		5620.35	745.543	0.532568	0.20875		0
1174.25	60563.7	3629.99	27.1193		5619.17	739.794	0.536688	0.208973		0
1175.24	60589.1	3297.45	24.6349		5638.44	686.457	0.487522	0.208434		0
1184.26	60819.4	3570.38	26.6739		5689.84	756.387	0.527874	0.208137		0
1186.26	60870.4	4020.55	30.0371		5625.21	831.019	0.59443	0.210884		0
1187.25	60895.6	3703.68	27.6699		5688.96	769.907	0.547583	0.208694		0
1188.26	60921.1	4010.55	29.9625		5690.53	817	0.592953	0.208813		0
1189.25	60946.3	3609.25	26.9643		5723.94	774.404	0.53362	0.207767		0
1190.25	60971.8	3302.13	24.6699		5774.02	695.047	0.488214	0.206139		0
1196.27	61124.6	3182.49	23.7761		5704.41	659.758	0.470525	0.209709		0
1198.27	61175.4	4928.55	36.8207		5721.34	1005.18	0.728678	0.209438		0
1199.27	61200.6	3866.71	28.8878		5694.14	828.591	0.571686	0.210614		0
1200.27	61226.1	5251.44	39.233		5739.85	1079.63	0.776416	0.209112		0
1201.26	61251.2	4251.06	31.7593		5667.83	896.938	0.628512	0.211944		0
1202.26	61276.5	4776.56	35.6852		5723.47	990.035	0.706206	0.210059		0
1203.25	61301.5	3901.14	29.145		5699.4	823.773	0.576777	0.211119		0
1204.26	61327	4334.41	32.382		5747.36	883.63	0.640835	0.209533		0
1205.25	61352	3539.52	26.4434		6048.77	744.441	0.523312	0.199255		0
1212.26	61528.9	3085.6	23.0522		5711.6	643.966	0.4562	0.212245		0
1214.26	61579.4	4205.14	31.4162		5780.04	855.935	0.621723	0.210079		0
1215.26	61604.4	3596.97	26.8726		5705.49	758.657	0.531805	0.212998		0
1216.27	61629.8	4898	35.977		5758.33	1011.81	0.72416	0.211219		0
1217.26	61654.7	4468.4	32.8215		5680.39	948.439	0.660645	0.214291		0
1218.26	61679.9	4307.99	31.6433		5732.26	889.043	0.636929	0.212527		0
1219.25	61704.8	3515.18	25.8198		5739.96	738.072	0.519712	0.212415		0
1226.27	61880.9	3149.38	23.1329		5720.7	676.703	0.46563	0.214357		0
1228.27	61930.9	3979.79	29.2325		5822.18	837.231	0.588405	0.210964		0
1229.26	61955.8	3374.85	24.7891		5677.51	732.361	0.498966	0.216515		0
1230.27	61980.9	4934.53	36.2453		5791.27	1031.79	0.729561	0.212435		0
1231.26	62005.7	4360.93	32.0321		5745.76	925.376	0.644755	0.21429		0
1232.26	62030.8	4639.42	34.0776		5799.55	956.075	0.685929	0.212476		0
1233.25	62055.6	4205.54	30.8907		5834.8	872.677	0.621781	0.211362		0
1234.26	62080.5	3660.9	26.8902		5854.32	771.585	0.541258	0.210828		0
1240.27	62230.7	3620.1	26.5905		5734.17	773.007	0.535226	0.216295		0
1242.28	62280.6	4919.68	36.1362		5816.22	1023.5	0.727366	0.213589		0
1243.27	62305.3	4258.61	31.2805		5759.79	908.425	0.629628	0.215854		0
1244.28	62330.4	5630.46	41.3571		5805.59	1172.44	0.832454	0.214325		0
1245.27	62354.9	4748.16	34.8764		5701.38	1029.29	0.702006	0.218415		0
1246.27	62379.9	5585.39	41.0261		5828.66	1169.82	0.82579	0.213818		0
1247.26	62404.5	4686.11	34.4206		5758.28	1003.54	0.692833	0.216603		0
1248.26	62429.3	4178.66	30.6932		5797.04	877.66	0.617807	0.215328		0
1249.25	62453.8	3469.05	25.481		6108.79	748.293	0.512893	0.2045		0
1256.27	62627.9	4875.51	35.8118		5832.73	1012.82	0.720836	0.215384		0
1257.27	62652.5	4031.8	29.6146		5793.53	860.849	0.596094	0.217012		0
1258.28	62677.5	6763.69	49.681		5832.65	1408.76	1	0.215731		0
1259.27	62702	5274.39	38.7417		5821.51	1128.21	0.77981	0.216314		0
1260.27	62726.8	5879.66	43.1875		5900.45	1223.56	0.869297	0.213589		0
1261.27	62751.4	4870.63	35.7759		5805.53	1035.46	0.720113	0.217253		0
1262.27	62776.1	4141.16	29.951		5836.43	873.863	0.612264	0.216274		0
1263.25	62800.3	3421.23	24.744		5784.88	750.182	0.505822	0.218371		0
1270.27	62973.2	3143.49	22.7353		5801.49	678.536	0.464759	0.218955		0
1272.28	63022.7	4322.35	31.2614		5914.47	913.784	0.639051	0.215112		0
1273.27	63047.1	3682.49	26.6336		5872.87	791.92	0.54445	0.216805		0
1274.27	63071.8	4284.58	30.9882		5885.77	910.907	0.633467	0.216501		0
1275.26	63096	4052.96	29.313		5824.44	870.208	0.599223	0.21895		0
1276.27	63120.8	4217.54	30.5034		5871.37	902.332	0.623556	0.217372		0
1277.26	63145.1	3749.32	27.117		5892.95	808.246	0.55433	0.216743		0
1278.26	63169.7	3177.47	22.981		5901.96	678.368	0.469783	0.216582		0
1284.27	63317	3344.65	24.1902		5895.78	713.04	0.4945	0.217829		0
1286.28	63366.2	4516.26	32.6638		5896.83	979.399	0.667721	0.218131		0
1287.27	63390.4	3833.7	27.7272		5838.71	850.623	0.566806	0.220472		0
1288.28	63415.1	4763.59	34.4526		5861.78	1028.29	0.704288	0.219777		0
1289.27	63439.3	4099.23	29.6477		5785.1	907.57	0.606064	0.222861		0
1290.27	63463.7	4115.81	29.7676		5931.95	873.662	0.608516	0.217512		0
1291.26	63487.7	3798.03	27.4693		5905.8	814.833	0.561532	0.218642		0
1292.26	63512.3	3684.65	26.6493		5896.36	782.849	0.544769	0.219163		0
1293.25	63536.3	3113.98	22.5219		6080.1	663.388	0.460397	0.212702		0
1298.27	63658.7	3254.15	23.5356		5848.64	704.744	0.48112	0.221978		0
1300.29	63707.8	6244.47	45.1631		5954.6	1303.88	0.923234	0.218367		0
1301.28	63732	4758.5	34.4159		5894.46	1038.28	0.703536	0.220764		0
1302.28	63756.3	6007.7	43.4507		5944.31	1288.96	0.888228	0.219081		0
1303.27	63780.4	4735.34	34.2483		5883.67	1035.87	0.700111	0.221507		0
1304.28	63804.9	4937.85	35.713		5917.41	1081.54	0.730052	0.220414		0
1305.27	63828.8	4021.16	29.083		5865.55	901.798	0.594521	0.222531		0
1306.27	63853	4084.64	29.5422		5942.25	887.259	0.603907	0.219827		0
1307.26	63877.2	3560.94	25.7545		5882.05	790.939	0.526479	0.222246		0
1314.27	64047.1	3199.62	22.8113		5774.63	732.171	0.473058	0.227594		0
1316.28	64095.5	4439.14	31.6484		5952.66	949.501	0.656319	0.221124		0
1317.27	64119.5	3773.96	26.906		5961.72	841.39	0.557973	0.220954		0
1318.28	64143.9	4926.61	35.1237		5958.24	1055.88	0.72839	0.221253		0
1319.27	64167.8	4214.94	30.05		5916.36	918.701	0.623172	0.222986		0
1320.27	64192	3910.93	27.8825		5961.93	843.918	0.578224	0.22145		0
1321.26	64215.9	3263.34	23.2656		6018.57	714.362	0.482479	0.219531		0
1328.27	64384.9	3129.49	22.3113		5875.05	708.443	0.462689	0.226087		0
1330.28	64433.1	3598.79	25.6572		5893.33	791.732	0.532075	0.225726		0
1332.27	64481.1	3582.11	25.5383		5980.43	788.068	0.529609	0.222772		0
1333.27	64505.1	3238.85	23.091		6009.07	718.644	0.478858	0.221877		0
1334.27	64529.1	3618.08	25.7947		5939.56	796.109	0.534926	0.224641		0
1335.26	64552.8	3236.52	23.0744		5973.64	713.168	0.478514	0.223525		0
1336.26	64576.8	3170.14	22.6012		6025.19	691.125	0.468699	0.221779		0
1344.28	64769	3595.41	25.6331		6027.77	789.15	0.531575	0.223014		0
1345.27	64792.7	3114.76	22.2063		5973.47	713.775	0.460512	0.225208		0
1346.28	64816.9	3889.8	27.7319		6027.56	855.429	0.5751	0.223354		0
1347.27	64840.5	3448.55	24.586		5895.14	792.879	0.509862	0.22854		0
1348.28	64864.5	4325.72	30.8398		5958.24	963.618	0.63955	0.226288		0
1349.27	64888.2	3557.17	25.3605		5992.68	793.978	0.525921	0.225153		0
1350.27	64912.1	3793.76	27.0472		5983.08	854.244	0.5609	0.225681		0
1351.26	64935.8	3253.11	23.1927		6030.1	719.311	0.480967	0.224086		0
1352.26	64959.6	3087.13	22.0093		5992.55	676.27	0.456426	0.225657		0
1358.28	65103	3691.45	26.1518		6038.86	823.3	0.545774	0.224923		0
1359.27	65126.6	3223.12	22.834		5991.04	712.495	0.476532	0.226884		0
1360.29	65150.8	5452.87	38.6305		6074.55	1188.03	0.806197	0.223932		0
1361.28	65174.5	4469.93	31.6669		6039.25	1002.71	0.660872	0.225406		0
1362.28	65198.3	4643.2	32.8944		6120.09	1005.69	0.686489	0.222592		0
1363.27	65221.7	3754.72	26.6		5988.61	878.569	0.555129	0.227644		0
1364.27	65245.5	3667.04	25.9788		6052.61	806.169	0.542165	0.225402		0
1365.26	65269	3404.61	24.1198		5934.66	784.979	0.503366	0.230049		0
1366.27	65292.9	3201.39	22.68		6076.56	715.146	0.47332	0.224843		0
1368.26	65340.2	3067.45	21.7311		6018.79	693.187	0.453516	0.227332		0
1374.27	65482.6	3136.61	22.2211		6040.28	705.573	0.463741	0.227518		0
1376.28	65529.9	3825.39	27.1007		6051.81	863.296	0.565577	0.227416		0
1377.27	65553.5	3325.3	23.5579		6095.7	748.007	0.49164	0.225942		0
1378.27	65577.1	3902.21	27.645		6043.47	881.415	0.576935	0.22806		0
1379.27	65600.6	3216.32	22.7858		5916.24	752.989	0.475527	0.233133		0
1380.27	65624.2	3573.31	25.3149		6089.7	804.146	0.528307	0.226657		0
1381.26	65647.6	3075.3	21.7867		6136.64	699.593	0.454677	0.225084		0
1382.27	65671.3	3119.49	22.0998		6046	712.074	0.461211	0.228625		0
1388.28	65813.1	3115.96	22.0748		6104.02	710.174	0.460689	0.227437		0
1390.28	65860.2	3425.03	24.2644		5952.93	796.545	0.506384	0.233545		0
1391.27	65883.5	3146.31	22.2898		6034.58	728.11	0.465176	0.23055		0
1392.28	65907.1	3998.55	28.3274		6077.72	888.85	0.591178	0.229079		0
1393.27	65930.4	3525.71	24.9776		6114.8	792.674	0.52127	0.227852		0
1394.27	65954	3919.32	27.7661		6072.84	876.571	0.579464	0.229592		0
1395.27	65977.3	3447.39	24.4228		6089.25	772.94	0.509691	0.229136		0
1396.27	66000.9	3512.61	24.8849		6123.99	777.937	0.519334	0.228		0
1397.26	66024.1	3064.19	21.708		6157.82	689.375	0.453035	0.226908		0
1404.28	66188.6	3516.42	24.9118		6173.58	789.045	0.519896	0.227466		0
1405.28	66211.9	3066.29	21.4532		6124.33	704.252	0.453345	0.229458		0
1406.28	66235.4	3933.34	27.5195		6170.55	883.359	0.581537	0.227902		0
1407.27	66258.6	3516.65	24.6042		6104.06	799.118	0.519931	0.230547		0
1408.28	66282.1	4102.37	28.7022		6158.8	917.612	0.606528	0.228661		0
1409.27	66305.2	3861.62	27.0177		6140.54	868.453	0.570933	0.229502		0
1410.27	66328.7	4030.78	28.2012		6159.73	895.704	0.595943	0.22895		0
1411.26	66351.9	3476.65	24.3243		6150.33	773.953	0.514017	0.229462		0
1412.27	66375.3	3304.69	23.1212		6109.56	743.421	0.488593	0.231157		0
1416.28	66468.8	3069.06	21.4726		6113.15	700.453	0.453755	0.231677		0
1418.29	66515.6	3871.93	27.0899		6170.91	874.654	0.572458	0.229834		0
1419.28	66538.8	3312.77	23.1777		6095.16	765.356	0.489787	0.232854		0
1420.29	66562.2	4569.79	31.9725		6158.23	1040.43	0.675636	0.230632		0
1421.28	66585.4	3990.33	27.9183		6158.53	919.402	0.589964	0.230783		0
1422.29	66608.7	4732.58	33.1114		6134.77	1075.71	0.699704	0.23184		0
1423.27	66631.6	3761.64	26.3183		6104.8	868.839	0.556152	0.23314		0
1424.28	66655	4345.18	30.4009		6127.39	985.985	0.642426	0.232444		0
1425.27	66678.1	3682.96	25.7677		6235.24	837.257	0.544519	0.228583		0
1426.27	66701.3	3456.04	24.1801		6171.03	777.957	0.510969	0.231123		0
1427.26	66724.3	3062.13	21.4242		6215.45	691.608	0.452731	0.229631		0
1434.28	66887	3673.16	25.6992		6235.39	813.698	0.54307	0.230022		0
1435.28	66910.1	3369.43	23.5742		6120.28	788.402	0.498164	0.234512		0
1436.29	66933.4	4610.75	32.259		6257.74	1033.62	0.681691	0.229521		0
1437.28	66956.4	4047.15	28.3158		6208.7	927.337	0.598364	0.231494		0
1438.28	66979.6	4572.64	31.9924		6229.19	1016.99	0.676056	0.230893		0
1439.27	67002.5	3726.47	26.0722		6144.31	873.525	0.550952	0.234245		0
1440.27	67025.7	3543.79	24.7941		6293.9	801.346	0.523943	0.228836		0
1441.27	67048.7	3163.99	22.1368		6230.48	735.18	0.46779	0.231326		0
1448.28	67210.4	3471.15	24.2859		6215.64	807.338	0.513204	0.233006		0
1450.29	67256.7	4323.52	30.2494		6230.28	982.803	0.639225	0.23278		0
1451.28	67279.5	3837.99	26.8525		6207.09	896.826	0.56744	0.23381		0
1452.28	67302.6	4751.29	33.2423		6159.14	1106.15	0.70247	0.235793		0
1453.28	67325.5	4051.92	28.3492		6229.32	942.681	0.59907	0.233296		0
1454.28	67348.5	4117.87	28.4893		6286.51	929.884	0.608819	0.231333		0
1455.27	67371.3	3511.61	24.295		6228.44	805.922	0.519186	0.233649		0
1456.27	67394.4	3131.22	21.6633		6199.55	717.888	0.462946	0.2349		0
1462.29	67532.5	3597.37	24.8883		6158.87	835.985	0.531864	0.237428		0
1464.29	67578.4	4429.78	30.6473		6236.89	1021.87	0.654934	0.234779		0
1465.29	67601.2	3930.19	27.1909		6130.03	944.253	0.581071	0.239034		0
1466.29	67624.1	4892.15	33.8462		6289.91	1116.66	0.723295	0.233117		0
1467.28	67646.9	4166.02	28.8225		6166.91	982.418	0.615938	0.237928		0
1468.28	67669.8	4459.97	30.8562		6224.18	1021.66	0.659399	0.2359		0
1469.27	67692.5	3890.78	26.9183		6272.61	907.17	0.575245	0.234236		0
1470.27	67715.3	3448.2	23.8562		6212.44	794.943	0.50981	0.236666		0
1476.28	67852.6	3715.16	25.7032		6308.23	869.031	0.54928	0.234025		0
1477.28	67875.5	3266.17	22.5969		6257.71	771.799	0.482898	0.236074		0
1478.29	67898.5	5279.64	36.527		6300.93	1207.71	0.780586	0.234615		0
1479.29	67921.3	4483.34	31.0178		6247.46	1043.32	0.662854	0.236783		0
1480.29	67944.1	5184.64	35.8697		6326.07	1184.22	0.766539	0.233999		0
1481.29	67966.7	4413.45	30.5343		6279.4	1026.28	0.652521	0.235896		0
1482.29	67989.6	4409.91	30.5098		6266.78	1042.11	0.651997	0.236531		0
1483.28	68012.1	3908.06	27.0378		6275.84	914.519	0.577799	0.236348		0
1484.28	68034.8	3694.45	25.5599		6234.9	857.292	0.546218	0.238059		0
1485.27	68057.5	3149.33	21.7885		6318.71	746.123	0.465623	0.235059		0
1492.29	68216.9	3485.8	24.1164		6365.1	796.006	0.515369	0.234448		0
1493.28	68239.5	3184.46	22.0316		6297.04	732.1	0.470816	0.23714		0
1494.29	68262.3	4231.22	29.2736		6312.18	982.516	0.625579	0.236731		0
1495.28	68284.9	3872.31	26.7904		6324.61	903.671	0.572514	0.236423		0
1496.29	68307.8	4709.77	32.5844		6310.36	1093.92	0.69633	0.237117		0
1497.28	68330.2	3946.52	27.3039		6245.36	935.177	0.583486	0.239743		0
1498.28	68352.9	3943.36	27.282		6285.37	930.623	0.583019	0.238376		0
1499.27	68375.4	3266.95	22.6023		6223.92	773.7	0.483013	0.240889		0
1506.29	68534.1	3457.57	23.7161		6339.32	827.041	0.511195	0.237611		0
1507.29	68556.5	3173.2	21.7656		6270.45	746.849	0.469153	0.240379		0
1508.29	68579.3	3996.55	27.413		6335.7	943.22	0.590883	0.238063		0
1509.29	68601.8	3524.96	24.1783		6274.26	840.112	0.52116	0.240553		0
1510.29	68624.4	4479.91	30.7285		6273.64	1046.37	0.662347	0.240736		0
1511.28	68646.8	3791.82	26.0088		6291.73	901.183	0.560614	0.240201		0
1512.29	68669.4	4073.36	27.9399		6363.38	936.293	0.602239	0.237655		0
1513.28	68691.8	3495.06	23.9732		6391.8	820.385	0.516738	0.236753		0
1514.28	68714.3	3192.14	21.8954		6301.6	750.563	0.471952	0.240301		0
1520.29	68849.7	3545.41	24.3186		6341.84	830.386	0.524182	0.239724		0
1521.29	68872.2	3333.77	22.8669		6381.55	797.987	0.492892	0.23839		0
1522.3	68894.9	4407.68	30.2331		6318.29	1042.76	0.651668	0.240936		0
1523.3	68917.3	4027.78	27.6273		6323.63	975.25	0.5955	0.24089		0
1524.3	68939.7	4577.64	31.3988		6329.27	1083.1	0.676796	0.240833		0
1525.29	68962	3961.7	27.174		6354.17	945.637	0.585731	0.240046		0
1526.3	68984.6	4479.05	30.7226		6352.31	1075.3	0.66222	0.240274		0
1527.29	69006.8	3906.89	26.798		6380.83	910.703	0.577627	0.239356		0
1528.28	69029.2	3473.65	23.8264		6325.01	833.783	0.513573	0.241626		0
1536.3	69208.7	3988.15	27.3554		6407.38	926.527	0.589641	0.23977		0
1537.29	69230.9	3572.73	24.506		6382.78	865.219	0.528221	0.24085		0
1538.3	69253.5	4970.81	34.0956		6394.72	1183.06	0.734925	0.240558		0
1539.3	69275.8	4119.6	28.257		6432.93	969.93	0.609075	0.239284		0
1540.3	69298.1	4470.65	30.665		6419.35	1053.41	0.660978	0.239946		0
1541.29	69320.3	3673.65	25.1982		6338.87	887.308	0.543143	0.243149		0
1542.29	69342.6	3209.06	22.0115		6364.42	750.181	0.474453	0.24233		0
1552.3	69565.7	3744.92	25.687		6391.55	899.983	0.55368	0.242867		0
1553.29	69587.8	3353	22.9988		6379.39	805.331	0.495734	0.243486		0
1554.29	69610.1	3787.28	25.9776		6452.25	903.042	0.559942	0.240892		0
1555.29	69632.2	3401.41	23.3309		6402.83	821.523	0.502893	0.242906		0
1556.29	69654.5	3322.75	22.7282		6366.21	783.234	0.491263	0.244461		0
1557.29	69676.7	3055.29	20.8987		6358.81	759.968	0.451719	0.244903		0
1566.3	69876.7	3681.77	25.1839		6390.92	901.171	0.544343	0.245083		0
1567.3	69898.7	3211.26	21.9656		6353.76	795.576	0.47478	0.246673		0
1568.3	69921	3795.12	25.9593		6479.21	925.232	0.561102	0.242052		0
1569.3	69943	3395.27	23.2242		6457.62	819.462	0.501985	0.243015		0
1570.3	69965.1	3542.31	24.23		6376.8	860.92	0.523724	0.246251		0
1571.29	69987	3057.51	20.9139		6349.25	750.53	0.452047	0.247476		0
1572.29	70009.2	3105.84	21.2445		6411.58	744.176	0.459193	0.245227		0
1578.3	70141.9	3073.23	21.0214		6439.69	750.302	0.454371	0.245089		0
1580.31	70186.3	4068.9	27.832		6451.02	977.193	0.601579	0.244971		0
1581.31	70208.3	3580.04	24.4881		6376.74	885.906	0.529303	0.24798		0
1582.31	70230.4	4122.55	28.1989		6451.8	992.91	0.609511	0.245251		0
1583.3	70252.3	3364.82	23.0159		6436.7	826.316	0.497482	0.245981		0
1584.3	70274.3	3763.34	25.7419		6504.25	899.713	0.556403	0.24358		0
1585.3	70296.2	3206.13	21.9305		6417.18	772.965	0.47402	0.247039		0
1586.29	70318.2	3195.48	21.8577		6436.36	776.534	0.472447	0.246458		0
1596.31	70538.2	3540	24.2142		6522.49	856.044	0.523383	0.244739		0
1597.3	70559.9	3089.37	21.1318		6508.27	753.362	0.456757	0.245425		0
1598.31	70582.1	3454.66	23.6305		6507.11	848.757	0.510766	0.245625		0
1600.3	70625.8	3199.71	21.8866		6452.46	781.104	0.473072	0.248014		0
1612.31	70888.5	3097.33	21.1505		6552.3	752.11	0.457934	0.246067		0
1614.3	70932	3132.36	21.3898		6500.71	757.428	0.463114	0.248327		0
1626.31	71193.6	3054.41	20.8575		6454.04	755.281	0.451589	0.251984		0
1628.31	71237	3337.64	22.7915		6628.29	814.841	0.493464	0.24566		0
1630.3	71280.3	3219.58	21.9853		6526.43	803.073	0.476009	0.2498		0
1640.32	71497.4	3496.29	23.8749		6637.17	857.486	0.51692	0.247141		0
1641.31	71519	3064.38	20.9255		6521.13	766.47	0.453063	0.251692		0
1642.32	71540.7	3403.48	23.2411		6539.07	853.632	0.503198	0.251155		0
1644.31	71583.8	3171.56	21.6575		6574.36	806.656	0.46891	0.25011		0
1646.31	71626.9	3094.5	21.1312		6674.43	763.739	0.457516	0.246659		0
1658.32	71886	3415.08	23.3203		6554.04	861.085	0.504913	0.253022		0
1672.32	72186.8	3241.62	21.9562		6652.86	797.9	0.479267	0.251369		0
1674.32	72229.6	3187.37	21.5888		6687.18	816.79	0.471246	0.250377		0
1686.33	72486.5	3265.41	22.1174		6738.42	804.646	0.482785	0.250256		0
1688.32	72529	3282.65	22.2342		6649.55	828.833	0.485334	0.2539		0
1690.32	72571.7	3105.04	21.0312		6665.96	783.188	0.459075	0.253576		0
1700.33	72784.9	3386.07	22.9347		6630.18	857.793	0.500625	0.256454		0
1702.33	72827.3	3417.17	23.1453		6662.96	864.793	0.505223	0.255491		0
1704.33	72869.7	3176.57	21.5156		6676.41	807.15	0.46965	0.255276		0
1716.33	73124.2	3319.42	22.3029		6720.82	839.005	0.490771	0.255376		0
1718.33	73166.5	3295.58	22.1426		6714.42	830.162	0.487245	0.255917		0
1732.33	73461.9	3100.5	20.832		6870.2	778.005	0.458404	0.252152		0
1746.35	73756.5	3127.91	21.0161		6854.25	796.828	0.462455	0.254783		0
1758.35	74007.8	3155.31	21.2002		6825.47	800.385	0.466506	0.257616		0
1760.35	74049.6	3111.78	20.9077		6680.7	825.368	0.460071	0.263498		0

## Sheet: MWLSA_INNER_2_20_MGML_TA30_0_J2
Spectrum: Z:\Data\users\Filippa L\20250317\MWLSA INNER 2 20 MGML TA30\0_J2\1\1SRef
m/z	time	Intens.	SN	Quality Fac.	Res.	Area	Rel. Intens.	FWHM	Chi^2	Bk. Peak
520.486	40522.5	7378.57	111.015		3524.69	1058.24	0.724009	0.147668		0
799.955	50070.7	4567.95	42.2837		4396.46	800.247	0.448222	0.181954		0
978.197	55316.3	5371.55	36.4451		4821.55	1077.63	0.527074	0.20288		0
980.198	55372.4	4884.36	33.1396		4848.3	969.334	0.479269	0.202173		0
1020.23	56482.6	6884.5	44.0981		4995.09	1368.25	0.675529	0.204247		0
1022.24	56537.5	6812.14	43.6346		4918.29	1393.6	0.668429	0.207843		0
1024.23	56592.3	5009.96	32.0909		4913.71	1023.33	0.491593	0.208444		0
1038.23	56974.6	5147.96	32.9749		4971	1052.61	0.505134	0.208857		0
1080.26	58107.4	8106.88	48.8224		5162.49	1635.22	0.795473	0.209252		0
1081.25	58133.9	4947.59	29.7961		5058.55	1046.83	0.485473	0.213748		0
1082.26	58160.6	5023	30.2502		5046.73	1067.23	0.492873	0.214447		0
1140.27	59687.3	5462.73	28.7846		5250.67	1161.61	0.536021	0.217166		0
1156.26	60101.3	4789.03	25.2347		5182.53	1056.07	0.469915	0.223107		0
1170.26	60461.4	4956.09	26.115		5253.05	1081.15	0.486308	0.222778		0
1172.26	60512.7	5291.2	26.1596		5261.67	1151.78	0.51919	0.222793		0
1184.27	60819.6	5131.26	25.3688		5249.03	1151.87	0.503496	0.225617		0
1186.27	60870.5	5781.79	28.585		5274.11	1286.74	0.567327	0.224923		0
1188.26	60921.2	5071.78	25.0747		5248.75	1130.09	0.49766	0.22639		0
1196.27	61124.7	4718.85	23.3299		5320.07	1045.32	0.463029	0.22486		0
1198.28	61175.6	7389.82	36.5351		5381.06	1599.68	0.725113	0.222684		0
1199.27	61200.8	5287.61	26.1418		5309.66	1193.57	0.518838	0.225866		0
1200.28	61226.2	7486.04	37.0107		5318.68	1645.92	0.734554	0.225672		0
1201.27	61251.4	5249.42	25.953		5246.57	1164.44	0.51509	0.228963		0
1202.27	61276.6	6339.03	31.34		5310.15	1383.16	0.622006	0.22641		0
1204.27	61327.1	5062.29	25.0278		5291.45	1116.79	0.496728	0.227587		0
1212.27	61529.2	4616.07	22.8217		5342.16	1019.17	0.452943	0.226925		0
1214.27	61579.6	6124.72	30.2804		5382.87	1348.46	0.600977	0.225581		0
1215.27	61604.6	4557.1	22.5301		5287.57	1036.76	0.447157	0.229835		0
1216.27	61629.9	6783.71	31.6923		5343.34	1495.09	0.66564	0.227624		0
1217.27	61654.9	5044.65	23.5677		5294	1146.99	0.494997	0.229933		0
1218.27	61680.2	5139.51	24.0108		5280.03	1169.47	0.504305	0.230732		0
1226.28	61881	4593.82	21.4615		5312.86	1043.19	0.45076	0.230813		0
1228.28	61931.1	6204.09	28.9843		5306.35	1397.42	0.608765	0.231473		0
1229.28	61956.1	4569.81	21.3493		5307.93	1050.76	0.448404	0.231592		0
1230.28	61981.1	6956.88	32.5013		5340.02	1561.67	0.682631	0.230388		0
1231.27	62005.8	5502.61	25.7072		5338.34	1247.2	0.539934	0.230646		0
1232.27	62030.9	5879.32	27.4671		5404.3	1294.72	0.576898	0.228016		0
1233.26	62055.7	4563.21	21.3185		5299.28	1052.73	0.447757	0.232722		0
1240.28	62230.9	6022.35	28.1353		5432.99	1347.88	0.590933	0.228287		0
1241.28	62255.7	4675.05	21.841		5352.58	1075.51	0.458731	0.231903		0
1242.29	62280.8	8101.33	37.8479		5398.92	1828.91	0.794929	0.230099		0
1243.29	62305.6	6020.76	28.1279		5347.72	1366.63	0.590776	0.232489		0
1244.28	62330.5	8476.21	39.5993		5402.3	1902	0.831713	0.230325		0
1245.28	62355.2	6114.5	28.5658		5343.12	1412.78	0.599975	0.233062		0
1246.28	62380	7710.93	36.024		5367.08	1746.87	0.756621	0.232208		0
1247.27	62404.7	5475.28	25.5795		5283.93	1268.64	0.537252	0.23605		0
1248.27	62429.4	4934.48	23.053		5373.19	1121.24	0.484187	0.232314		0
1256.28	62628.1	8162.68	38.1345		5467.81	1827.6	0.800948	0.22976		0
1257.28	62652.7	5935.06	27.7275		5463.3	1364.27	0.582368	0.230132		0
1258.29	62677.7	10191.3	47.6117		5473.14	2274.17	1	0.229902		0
1259.28	62702.2	7295.07	34.0812		5407.16	1677.74	0.715816	0.232891		0
1260.28	62727	8152.41	38.0865		5444.12	1841.1	0.79994	0.231494		0
1261.28	62751.6	5755.51	26.8887		5347.3	1349.65	0.564749	0.235871		0
1262.27	62776.2	5496.2	24.3129		5364.68	1261.01	0.539305	0.235293		0
1270.28	62973.5	5000.86	22.1217		5458.47	1158.32	0.490701	0.232717		0
1272.28	63022.8	6483.29	28.6793		5446.18	1482.31	0.636161	0.23361		0
1273.27	63047.2	4970.58	21.9877		5401.82	1162.56	0.48773	0.235712		0
1274.28	63071.9	6103.09	26.9974		5454.25	1411.57	0.598854	0.23363		0
1275.27	63096.2	4859.76	21.4975		5375.7	1140.76	0.476856	0.237228		0
1276.27	63120.9	5178.82	22.9089		5417.51	1186.63	0.508162	0.235583		0
1284.28	63317.2	5092.09	22.5252		5392.75	1193.01	0.499653	0.238149		0
1286.29	63366.4	7301.31	32.2979		5457.74	1678.56	0.716428	0.235682		0
1287.29	63390.7	5538.06	24.498		5442.33	1289.43	0.543413	0.236532		0
1288.28	63415.1	7094.74	31.3841		5430.17	1668.54	0.696159	0.237245		0
1289.28	63439.5	5576.95	24.6701		5357.73	1337.3	0.547229	0.240639		0
1290.28	63463.8	5704.32	25.2335		5450.75	1325.14	0.559726	0.236715		0
1298.28	63658.9	5108.33	22.5971		5492.56	1193.44	0.501246	0.23637		0
1300.29	63707.9	9990.79	44.195		5579.16	2271.18	0.980329	0.233062		0
1301.29	63732.1	7569.03	33.4822		5496.94	1766.66	0.742698	0.23673		0
1302.29	63756.5	9160.27	40.5211		5539.97	2118.57	0.898835	0.235072		0
1303.29	63780.7	6710.16	29.6829		5427.73	1600.38	0.658422	0.240116		0
1304.28	63804.9	6969.52	30.8302		5484.44	1629.14	0.683871	0.237816		0
1305.28	63829.1	5094.51	22.5359		5387.79	1221.47	0.499889	0.242266		0
1306.27	63853.3	5424.99	23.9979		5483.13	1276.91	0.532318	0.238235		0
1314.28	64047.2	5182.8	21.6108		5523.87	1222.78	0.508553	0.237927		0
1316.28	64095.7	6742.1	28.1126		5525.69	1580.73	0.661556	0.238211		0
1317.28	64119.7	5294.17	22.0752		5487.42	1262.78	0.519481	0.240054		0
1318.28	64144	7248.37	30.2236		5555.09	1687.18	0.711233	0.23731		0
1319.28	64168	5836.21	24.3354		5514.52	1364.01	0.572668	0.239237		0
1320.28	64192.2	5138.15	21.4246		5522.48	1217	0.504172	0.239073		0
1328.28	64385.1	4591.98	19.1473		5502.43	1090.74	0.45058	0.241399		0
1330.28	64433.2	5457.1	22.7546		5533.27	1286.67	0.535468	0.240415		0
1332.28	64481.3	5600.01	23.3505		5569.4	1322.29	0.549491	0.239215		0
1334.28	64529.2	4896.3	20.4162		5553.02	1154.88	0.480441	0.240279		0
1344.29	64769.2	5823.66	24.283		5539.88	1387.92	0.571436	0.242657		0
1346.29	64817	6336.08	26.4197		5565.75	1510.59	0.621717	0.241888		0
1347.28	64840.8	4750.25	19.8072		5464.04	1169.07	0.46611	0.246573		0
1348.29	64864.8	6488.31	27.0544		5533.37	1550.12	0.636654	0.243665		0
1349.28	64888.4	4774.37	19.9078		5508.94	1149.94	0.468477	0.244925		0
1350.27	64912.2	5189.53	21.6389		5556.71	1231.02	0.509213	0.242999		0
1358.28	65103.1	5992.2	23.8175		5600.78	1427.94	0.587974	0.242517		0
1359.28	65126.9	4517.79	17.9571		5590.92	1113.3	0.4433	0.243123		0
1360.29	65150.9	8895.73	35.3583		5677.69	2092.14	0.872877	0.239585		0
1361.29	65174.6	6658.72	26.4667		5562.83	1615.49	0.653375	0.244712		0
1362.29	65198.4	7307.23	29.0444		5603.56	1762.25	0.717008	0.243111		0
1363.28	65222	5230.11	20.7884		5518.71	1288.41	0.513195	0.247029		0
1364.28	65245.6	5639.88	22.4171		5574.43	1367.35	0.553403	0.244738		0
1366.27	65293	4660.69	18.5251		5530.81	1136.1	0.457321	0.247029		0
1374.28	65482.7	5014.09	19.9298		5607.23	1215.51	0.491999	0.245091		0
1376.28	65530.1	6179.17	24.5606		5612.33	1501.56	0.606319	0.245225		0
1377.28	65553.6	4769.63	18.9581		5606.2	1180.44	0.468011	0.245671		0
1378.28	65577.2	6031.24	23.9727		5626.44	1458.05	0.591804	0.244964		0
1380.28	65624.4	5216.32	20.7336		5611.32	1277.87	0.511842	0.245981		0
1388.29	65813.2	4900.58	19.4786		5588.28	1207.47	0.480861	0.248428		0
1390.28	65860.2	5684.18	22.5932		5696.6	1368.55	0.55775	0.244055		0
1392.28	65907.2	6202.45	24.6532		5693.92	1493.78	0.608605	0.244521		0
1393.28	65930.6	5122.79	20.3618		5616.7	1265.62	0.502664	0.24806		0
1394.28	65954.1	5831.59	23.1791		5629.21	1424.77	0.572214	0.247686		0
1395.28	65977.6	4678.21	18.5947		5630.26	1142.07	0.459041	0.247817		0
1396.27	66001	5133.48	20.4043		5696.45	1229.18	0.503713	0.245113		0
1402.29	66141.9	4834.09	19.2143		5693.47	1193.98	0.474336	0.246297		0
1404.29	66188.8	5866.5	23.3179		5663.75	1439.52	0.57564	0.247943		0
1405.28	66212.1	4537.05	17.299		5627.78	1148.08	0.44519	0.249705		0
1406.29	66235.6	6239.24	23.7892		5640.25	1527.79	0.612214	0.24933		0
1407.28	66258.9	5153.16	19.6482		5650.61	1266.25	0.505645	0.24905		0
1408.28	66282.2	6520.98	24.8634		5671.8	1585.05	0.639859	0.248295		0
1409.28	66305.5	4966.04	18.9347		5667.43	1225.48	0.487284	0.248662		0
1410.28	66328.8	5576.61	21.2627		5654.35	1357.85	0.547195	0.249414		0
1411.27	66352	4665.45	17.7886		5677.55	1159.98	0.457789	0.24857		0
1412.27	66375.4	4661.4	17.7731		5678.84	1130	0.457391	0.248691		0
1416.28	66468.9	4551.43	17.3538		5728	1098.74	0.446601	0.247256		0
1418.29	66515.7	6304.73	24.0389		5756.5	1515.88	0.61864	0.24638		0
1419.29	66539	5224.63	19.9207		5690.02	1315.62	0.512658	0.249435		0
1420.29	66562.3	7983.14	30.4384		5715.47	1954.88	0.783331	0.248499		0
1421.29	66585.5	6206.34	23.6638		5693.38	1553.18	0.608986	0.249639		0
1422.29	66608.7	7608.28	29.0091		5719.8	1855.74	0.746549	0.24866		0
1423.29	66632	5918.69	22.567		5622.26	1484.07	0.580761	0.253152		0
1424.29	66655.2	6534.45	24.9148		5689.43	1603.55	0.641182	0.250339		0
1425.28	66678.2	4814.27	18.356		5653.74	1211.91	0.472392	0.252094		0
1426.28	66701.4	4838.9	18.4499		5714.96	1213.63	0.474808	0.249569		0
1432.28	66840.8	4794.04	18.2789		5732.83	1182.93	0.470407	0.249839		0
1434.29	66887.2	6440.31	24.5558		5743.35	1588.92	0.631943	0.24973		0
1435.28	66910.3	5169.08	19.7089		5690.76	1312.64	0.507207	0.252213		0
1436.29	66933.6	7376.52	28.1255		5751.24	1818.78	0.723808	0.249736		0
1437.29	66956.6	6113.43	23.3095		5725.66	1519.78	0.59987	0.251025		0
1438.29	66979.7	7081.04	26.9988		5736.62	1749.18	0.694814	0.25072		0
1439.28	67002.7	5318.75	20.2795		5726.09	1317.26	0.521893	0.251355		0
1440.28	67025.8	5233.29	19.9537		5692.46	1295.43	0.513507	0.253015		0
1448.29	67210.6	5876.11	22.4047		5770.54	1465.16	0.576583	0.25098		0
1449.29	67233.6	4665.76	17.7898		5726.2	1178.35	0.457819	0.253097		0
1450.29	67256.8	7553.27	28.7994		5782.51	1866.31	0.741151	0.250807		0
1451.29	67279.7	6009.12	22.9118		5715.75	1516.49	0.589634	0.25391		0
1452.29	67302.8	7489.78	28.5573		5792.83	1841.63	0.734922	0.250705		0
1453.28	67325.6	5984.39	22.8175		5753.98	1494.15	0.587208	0.25257		0
1454.28	67348.6	6006.81	22.155		5690.97	1501.17	0.589408	0.255542		0
1455.28	67371.5	4673.69	17.2381		5790.21	1181.32	0.458597	0.251334		0
1462.3	67532.6	6337.26	23.3738		5800.06	1566.01	0.621832	0.252118		0
1463.3	67555.6	5052.76	18.6362		5683.3	1308.16	0.495793	0.257473		0
1464.3	67578.6	7858.6	28.985		5788.82	1982.11	0.771111	0.252953		0
1465.3	67601.4	6061.45	22.3566		5720.23	1539.18	0.594769	0.25616		0
1466.29	67624.3	8220.15	30.3185		5763.65	2047.71	0.806587	0.254404		0
1467.29	67647.1	6478.37	23.8943		5773.97	1618.55	0.635678	0.254121		0
1468.29	67669.9	6996.01	25.8035		5762.67	1757.13	0.686471	0.254793		0
1469.28	67692.7	5324.54	19.6386		5770.8	1358.19	0.522461	0.254607		0
1470.28	67715.5	5120	18.8842		5792.06	1294.13	0.502391	0.253844		0
1476.29	67852.9	6500.33	23.9753		5838.43	1625.57	0.637833	0.252858		0
1477.29	67875.6	5301.25	19.5527		5799.61	1357.99	0.520175	0.254723		0
1478.3	67898.7	9074.76	33.4706		5893.65	2240.83	0.890445	0.250829		0
1479.3	67921.5	7387.73	27.2483		5831.42	1855.39	0.724908	0.253678		0
1480.3	67944.3	9258.71	34.1491		5865.96	2297.39	0.908494	0.252354		0
1481.29	67966.9	6715.25	24.768		5806.02	1708.85	0.658922	0.255131		0
1482.29	67989.7	7120.91	26.2642		5813.03	1782.61	0.698726	0.254995		0
1483.29	68012.3	5462.06	20.1458		5751.7	1411.95	0.535955	0.257887		0
1484.29	68035.1	5419.33	19.9882		5771.94	1387.43	0.531762	0.257156		0
1492.29	68217.1	6132.54	22.6188		5775.42	1563.16	0.601745	0.258387		0
1493.29	68239.7	5071.95	18.707		5857.17	1294.39	0.497676	0.254951		0
1494.3	68262.5	7353.87	27.1234		5887.87	1843.96	0.721585	0.253792		0
1495.29	68285.1	6161.69	22.7263		5809.16	1585.27	0.604605	0.257403		0
1496.3	68307.9	7418.67	27.3624		5843.67	1865.36	0.727943	0.256054		0
1497.29	68330.5	5837.41	21.5302		5806.8	1474.81	0.572785	0.257852		0
1498.29	68353.1	5493.4	20.2614		5801.57	1383.91	0.53903	0.258256		0
1506.3	68534.2	5886.07	20.9633		5862.47	1513.22	0.57756	0.256939		0
1507.3	68556.9	4937.66	17.5855		5784.51	1291.09	0.484499	0.260576		0
1508.3	68579.5	7081.38	25.2204		5834.35	1801.87	0.694847	0.258521		0
1509.3	68602	5670.32	20.1949		5796.56	1486.23	0.55639	0.260378		0
1510.3	68624.6	7300.23	25.9998		5843.99	1842.94	0.716322	0.258436		0
1511.29	68647	5818.79	20.7237		5840.26	1493.76	0.570958	0.258772		0
1512.29	68669.5	6140.26	21.8686		5858.78	1558.79	0.602502	0.258124		0
1513.29	68691.9	4887.91	17.4083		5838.6	1263.04	0.479617	0.259187		0
1514.28	68714.4	4564.37	16.256		5819.29	1160.97	0.447871	0.260218		0
1520.3	68849.9	6677.98	23.7837		5935.56	1666.98	0.655265	0.256135		0
1521.3	68872.4	5287.35	18.831		5857.27	1364.08	0.518812	0.259729		0
1522.31	68895	8113.32	28.8957		5909.42	2044.87	0.796105	0.257607		0
1523.31	68917.5	6348.21	22.6092		5847.99	1652.72	0.622907	0.260484		0
1524.31	68939.9	8105.05	28.8662		5882.27	2077.67	0.795293	0.259136		0
1525.3	68962.3	6161.95	21.9458		5835.22	1604.51	0.60463	0.261396		0
1526.3	68984.7	7128.89	25.3896		5846.34	1833.26	0.699509	0.261069		0
1527.3	69007	5397.33	19.2226		5807.81	1409.78	0.529603	0.262972		0
1528.29	69029.4	5311.1	18.9155		5869.98	1369.84	0.521142	0.260357		0
1534.29	69163.8	4940.15	17.5944		5915.46	1276.52	0.484744	0.25937		0
1536.3	69208.8	7357.19	26.2027		5977.55	1833.76	0.721911	0.257013		0
1537.3	69231.2	6115	21.7786		5917.97	1587.53	0.600024	0.259768		0
1538.31	69253.6	8674	30.8925		5975.17	2197.65	0.851121	0.25745		0
1539.31	69275.9	6820.84	24.2925		5867.48	1785.15	0.669283	0.262345		0
1540.3	69298.2	7235	25.7675		5918.97	1855.5	0.709921	0.260232		0
1541.3	69320.5	5381.06	19.1647		5910.93	1391.12	0.528007	0.260754		0
1542.29	69342.7	5047	17.9749		5890.95	1293.81	0.495228	0.261807		0
1550.3	69521.2	5183.8	18.4621		5896.17	1351.53	0.508651	0.262933		0
1552.3	69565.8	6094.25	21.7047		5918.98	1570.85	0.597988	0.262259		0
1553.3	69588	5047.91	17.9782		5906.27	1318.51	0.495317	0.262992		0
1554.3	69610.3	5910.39	21.0499		5940.23	1520.64	0.579947	0.261657		0
1555.3	69632.4	4918.94	17.5189		5902.09	1280.03	0.482662	0.263517		0
1556.3	69654.7	5116.24	17.6753		5900.79	1344.12	0.502022	0.263744		0
1564.31	69832.4	5019.94	17.3426		5979.18	1318.4	0.492572	0.261625		0
1566.31	69876.9	6366.65	21.9951		5931.4	1673.85	0.624716	0.264072		0
1567.31	69899.1	5460.06	18.8631		5905.65	1432.87	0.535759	0.265393		0
1568.31	69921.2	6653.7	22.9868		5908.16	1735.2	0.652882	0.265449		0
1569.31	69943.2	5190.06	17.9303		5878.17	1378.4	0.509265	0.266972		0
1570.3	69965.2	5612.33	19.3891		5942.89	1461.61	0.5507	0.264232		0
1571.3	69987.3	4578.11	15.8162		5905.63	1208.73	0.449219	0.266068		0
1572.3	70009.3	4577.07	15.8126		5934.82	1197.76	0.449117	0.264927		0
1578.3	70142	5036.39	17.3994		6008.88	1313.69	0.494187	0.262662		0
1580.32	70186.4	7484.09	25.8556		6003.34	1943.86	0.734363	0.263239		0
1581.32	70208.5	6152.94	21.2568		6003.83	1623.9	0.603746	0.263384		0
1582.32	70230.6	7175.86	24.7907		6014.15	1882.76	0.704118	0.2631		0
1583.31	70252.5	5297.44	18.3013		5942.62	1409.52	0.519802	0.266433		0
1584.31	70274.5	6076.95	20.9943		6008.33	1591.03	0.59629	0.263685		0
1585.3	70296.4	4885.4	16.8778		5862.04	1316.25	0.479371	0.270436		0
1586.3	70318.4	5160.12	17.8269		5995.71	1360.8	0.506328	0.264573		0
1594.31	70494.3	4776.36	16.5011		6030.57	1247.81	0.468672	0.264371		0
1596.31	70538.4	6079.85	21.0043		6045.6	1591.45	0.596574	0.264045		0
1597.31	70560.3	4925.09	17.0149		5981.05	1303.16	0.483266	0.267062		0
1598.31	70582.3	6216.25	21.4755		6046.84	1624.16	0.609958	0.264322		0
1599.31	70604.1	5087.47	17.5759		6007.84	1350.78	0.499199	0.266204		0
1600.31	70625.9	5271.43	18.2114		5976.48	1395.63	0.51725	0.267767		0
1602.3	70669.6	4520.19	15.6161		6007.88	1188.15	0.443536	0.2667		0
1610.31	70844.9	4899.08	16.4619		6009.21	1287.03	0.480713	0.267974		0
1612.31	70888.6	5232.84	17.5834		6027.9	1366.83	0.513463	0.267475		0
1614.31	70932.3	5280.22	17.7426		6012.53	1408.06	0.518112	0.268491		0
1616.31	70975.7	4992.23	16.7749		6024.4	1326.66	0.489854	0.268294		0
1624.32	71150.3	5060.61	17.0047		6085.48	1345.74	0.496563	0.266917		0
1626.32	71193.8	5310.37	17.844		6068.95	1412.97	0.521071	0.267974		0
1627.32	71215.4	4630.02	15.5578		6023.12	1246.8	0.454313	0.270178		0
1628.32	71237.2	5825.89	19.5762		6112.38	1525.57	0.571655	0.266397		0
1629.31	71258.8	4862.37	16.3386		6045.95	1295.43	0.477111	0.269488		0
1630.32	71280.6	5517.7	18.5406		6101.81	1455.16	0.541414	0.267185		0
1632.31	71323.8	4530.23	15.2225		6069.06	1202.89	0.444521	0.268955		0
1638.32	71454.1	4923.97	16.5456		6106.33	1298.63	0.483156	0.268298		0
1640.33	71497.7	6388.15	21.4655		6156.29	1689.65	0.626826	0.266448		0
1641.32	71519.2	5473.14	18.3909		6064.89	1460.11	0.537042	0.270627		0
1642.32	71540.8	6281.68	21.1078		6126.51	1673.4	0.616378	0.268068		0
1643.32	71562.4	5007.96	16.8278		6115.34	1353.72	0.491397	0.268721		0
1644.32	71584	5590.59	18.7855		6117.68	1475.66	0.548566	0.268781		0
1645.32	71605.5	4676.82	15.7151		6036.59	1244.37	0.458905	0.272557		0
1646.31	71627.1	4956.95	16.6564		6040.12	1344.86	0.486392	0.272563		0
1654.32	71799.9	4774.1	16.042		6093.67	1274.98	0.46845	0.271482		0
1656.32	71843.1	5755.65	19.3402		6131.73	1546.99	0.564762	0.270124		0
1657.32	71864.6	4807.66	16.1548		6098.12	1290.22	0.471743	0.271776		0
1658.32	71886.1	5636.53	18.9399		6059.64	1533.5	0.553074	0.273667		0
1659.32	71907.6	4759.87	15.9942		6134.59	1279.36	0.467054	0.270486		0
1660.32	71929.1	5027.97	16.4478		6143.02	1335.38	0.493361	0.270277		0
1670.33	72144.1	5112.59	16.7245		6139.92	1360.56	0.501663	0.272044		0
1671.33	72165.5	4574.19	14.9633		6125.21	1249.33	0.448834	0.272861		0
1672.33	72187	5746.95	18.7997		6124.74	1557.99	0.563909	0.273045		0
1673.33	72208.4	4876	15.9506		6103.77	1324.13	0.478449	0.274146		0
1674.33	72229.8	5514.06	18.0379		6177.59	1484.64	0.541057	0.271033		0
1675.32	72251.1	4583.37	14.9934		6022.14	1264.03	0.449735	0.278194		0
1684.34	72443.9	4846.75	15.8549		6090.26	1335.74	0.475578	0.276562		0
1686.34	72486.6	5577.46	18.2453		6149.98	1515.3	0.547279	0.274202		0
1687.33	72507.8	4719.61	15.439		6135.08	1298.55	0.463103	0.27503		0
1688.33	72529.2	5606.48	18.3402		6138.24	1537.18	0.550125	0.275051		0
1689.33	72550.4	4865.5	15.9163		6140.39	1326.58	0.477419	0.275117		0
1690.33	72571.8	5095.33	16.6681		6151.44	1387.8	0.49997	0.274786		0
1698.34	72742.4	5415.31	17.7148		6229.95	1472.02	0.531367	0.272609		0
1699.34	72763.7	4531.9	14.825		6197.62	1251.88	0.444685	0.274192		0
1700.34	72785	6212.11	20.3213		6192.29	1702.89	0.609552	0.27459		0
1701.34	72806.2	5097.28	16.6745		6195.4	1402.12	0.500161	0.274613		0
1702.34	72827.5	6019.28	19.6906		6191.91	1649.09	0.590631	0.27493		0
1703.34	72848.6	4927.42	16.1188		6144.01	1365.99	0.483494	0.277235		0
1704.33	72869.8	5309.04	17.3672		6136.24	1457.76	0.52094	0.277748		0
1714.34	73082	5272.75	16.8044		6228.27	1455.93	0.517379	0.275251		0
1715.34	73103.1	4490.9	14.3126		6201	1243.87	0.440662	0.276623		0
1716.34	73124.3	5952.91	18.9721		6170.36	1628.31	0.584119	0.278159		0
1717.34	73145.5	5023.22	16.0091		6171.24	1372.21	0.492895	0.278281		0
1718.34	73166.6	5485.07	17.481		6236.09	1509.18	0.538212	0.275548		0
1728.34	73377.8	4586.35	14.6168		6213.31	1258.65	0.450027	0.278168		0
1730.34	73420	5525.49	17.6099		6243.05	1506.8	0.542178	0.277163		0
1731.34	73441.1	4851.56	15.462		6199.99	1342.52	0.47605	0.279249		0
1732.34	73462.2	5483.62	17.4764		6216.71	1509.11	0.53807	0.278659		0
1733.34	73483.2	4628.75	14.7519		6190.8	1285.08	0.454188	0.279987		0
1734.34	73504.2	4599.86	14.6599		6208.8	1265.42	0.451353	0.279336		0
1742.35	73672.6	4589.66	14.6274		6167.56	1267.46	0.450352	0.282502		0
1744.35	73714.6	5329.41	16.9849		6222.62	1480.64	0.522938	0.280325		0
1745.35	73735.6	4819.31	15.3593		6234.84	1338.29	0.472886	0.279935		0
1746.35	73756.6	5689.65	18.1331		6241.03	1562.95	0.558287	0.279818		0
1747.35	73777.5	4618.36	14.7188		6234.83	1292.74	0.453168	0.280256		0
1748.35	73798.4	4761.58	15.1753		6229.75	1319.93	0.467221	0.280645		0
1758.36	74008	5784.9	18.4366		6242.33	1620.47	0.567633	0.281683		0
1759.36	74028.9	5197.99	16.5661		6254.67	1464.34	0.510043	0.281287		0
1760.36	74049.7	5983.22	19.0687		6275.1	1656.64	0.587093	0.28053		0
1761.35	74070.6	4644.41	14.8019		6233.72	1297.29	0.455725	0.282552		0
1762.35	74091.4	4831.88	15.3993		6211.12	1363.72	0.47412	0.283741		0
1774.36	74341.6	5078.74	15.8785		6289.73	1421.57	0.498342	0.282104		0
1776.36	74383.3	4744.13	14.8323		6287.62	1341.73	0.465509	0.282517		0
1788.36	74632.6	4617.53	14.4365		6290.93	1301.15	0.453086	0.284277		0
1790.36	74674	4681.61	14.6369		6281.02	1322.62	0.459375	0.285043		0
1802.37	74922.4	4720.83	14.7595		6265.86	1352.54	0.463222	0.28765		0
1804.37	74963.6	4800.38	15.0082		6337.29	1356.85	0.471029	0.284723		0
1806.37	75004.8	4491.66	14.043		6257.7	1295.73	0.440736	0.288663		0
1818.38	75252	4789.74	14.9749		6370.54	1362.62	0.469985	0.285435		0

## Sheet: MWLSA_INNER_3_20_MGML_TA30_0_J3
Spectrum: Z:\Data\users\Filippa L\20250317\MWLSA INNER 3 20 MGML TA30\0_J3\1\1SRef
m/z	time	Intens.	SN	Quality Fac.	Res.	Area	Rel. Intens.	FWHM	Chi^2	Bk. Peak
520.481	40522.3	3328.35	75.4587		3544.99	476.282	0.725507	0.146821		0
757.822	48748.9	2280.46	36.991		4275.17	395.562	0.49709	0.177261		0
799.945	50070.3	2157.28	33.375		4393.72	384.902	0.470239	0.182065		0
978.19	55316.1	2380.41	29.0257		4802.92	476.285	0.518878	0.203666		0
980.191	55372.2	2259.23	27.548		4770.8	457.138	0.492462	0.205456		0
1020.22	56482.3	2843.19	32.8823		4954.65	574.254	0.619754	0.205912		0
1021.22	56509.7	2061.23	23.8387		4908.79	423.553	0.449303	0.208039		0
1022.23	56537.3	2853.28	32.999		4892.63	584.418	0.621952	0.208932		0
1023.22	56564.5	2048.44	23.6908		4853.64	441.859	0.446515	0.210815		0
1024.22	56592	2486.75	28.76		4874.33	515.065	0.542057	0.210126		0
1036.22	56919.9	2025.03	23.42		4966.2	416.603	0.441412	0.208655		0
1038.22	56974.3	2437.71	28.1928		4901.89	509.088	0.531366	0.2118		0
1080.25	58107.2	3327.33	36.6205		5109.74	688.274	0.725285	0.21141		0
1081.25	58133.7	2279.02	25.0829		5010.85	488.557	0.496777	0.215781		0
1082.25	58160.4	2326.01	25.6001		5008.54	501.065	0.50702	0.21608		0
1140.26	59687	2296.38	22.5747		5188.83	502.057	0.500561	0.219752		0
1156.25	60101.1	2061.21	20.2628		5182.97	463.176	0.449298	0.223086		0
1158.25	60152.6	2057.87	20.23		5128.91	457.142	0.448571	0.225827		0
1170.25	60461.2	2257.33	22.1908		5232.39	491.321	0.492048	0.223656		0
1172.25	60512.4	2406.87	22.389		5268.68	523.809	0.524644	0.222494		0
1173.24	60537.9	2000.45	18.6084		5173.46	448.51	0.436054	0.226781		0
1174.25	60563.7	2090.1	19.4424		5216.22	467.048	0.455596	0.225116		0
1184.26	60819.3	2180.07	20.2793		5230.63	495.109	0.475208	0.226409		0
1186.26	60870.2	2556.39	23.7799		5296.75	569.172	0.557237	0.22396		0
1187.25	60895.5	2087.61	19.4192		5160.87	479.93	0.455053	0.230049		0
1188.25	60921	2407.87	22.3983		5258.51	545.059	0.524863	0.225968		0
1189.24	60946.1	2079.32	19.342		5227.3	473.015	0.453245	0.227505		0
1196.26	61124.4	2120.58	19.7259		5271.28	473.597	0.46224	0.226939		0
1198.26	61175.3	3014.29	28.0393		5304.01	659.492	0.65705	0.225917		0
1199.26	61200.5	2282.98	21.2366		5203.83	518.878	0.49764	0.230458		0
1200.26	61225.9	3258.39	30.3099		5322.73	721.448	0.710257	0.225498		0
1201.26	61251.1	2652.98	24.6783		5340.21	589.968	0.57829	0.224946		0
1202.26	61276.4	2909.8	27.0673		5301.1	642.585	0.634273	0.226794		0
1203.25	61301.5	2097.66	19.5127		5205.51	483.03	0.457244	0.23115		0
1204.25	61326.8	2296.04	21.358		5285.31	514.909	0.500486	0.227849		0
1205.25	61352	2040.21	18.9782		5323.41	476.681	0.44472	0.226405		0
1212.26	61528.8	2124.53	19.7626		5288.01	492.34	0.463101	0.229247		0
1214.26	61579.3	2692.8	25.0487		5395.39	599.975	0.586971	0.225055		0
1215.26	61604.3	2210.44	20.5617		5256.75	515.891	0.481827	0.23118		0
1216.26	61629.6	3040.56	26.9562		5301	684.523	0.662776	0.22944		0
1217.26	61654.7	2561.17	22.7061		5283.64	582.818	0.558278	0.230383		0
1218.26	61679.8	2541.98	22.536		5387.14	566.987	0.554096	0.226142		0
1219.25	61704.8	1986.17	17.6085		5323.05	451.559	0.432942	0.229052		0
1226.27	61880.7	2142.22	18.9918		5329.99	497.78	0.466956	0.230069		0
1228.26	61930.8	2614.32	23.1773		5303.47	613.168	0.569865	0.231596		0
1229.26	61955.8	2240.17	19.8602		5254.44	543.635	0.488307	0.233948		0
1230.26	61980.7	3296.92	29.2289		5388.83	734.87	0.718656	0.228298		0
1231.26	62005.6	2747.46	24.3577		5360.25	620.966	0.598886	0.229702		0
1232.26	62030.7	2946.36	26.121		5342.94	669.467	0.642241	0.230633		0
1233.25	62055.5	2515.83	22.3041		5352.87	574.17	0.548396	0.230391		0
1240.27	62230.6	2602.68	23.0741		5357.25	597.689	0.567328	0.231513		0
1242.28	62280.6	3377.73	29.9453		5331.66	770.57	0.736271	0.233		0
1243.27	62305.2	2597.88	23.0315		5282.59	627.677	0.56628	0.235352		0
1244.27	62330.2	3582.27	31.7587		5351.25	828.606	0.780857	0.23252		0
1245.27	62354.9	2800.42	24.8272		5329.22	656.842	0.610431	0.233668		0
1246.27	62379.8	3527.79	31.2757		5385.47	804.119	0.76898	0.231413		0
1247.26	62404.4	2697.99	23.9191		5350.88	624.67	0.588102	0.233094		0
1248.26	62429.2	2413.99	21.4013		5356.11	557.764	0.526197	0.233053		0
1249.25	62453.8	2008.48	17.8062		5350.27	482.682	0.437804	0.233493		0
1256.27	62627.8	3326.05	29.4872		5496.31	745.687	0.725006	0.228566		0
1257.27	62652.4	2746.39	24.3482		5424.57	638.547	0.598653	0.231772		0
1258.27	62677.4	4587.62	40.6716		5470.2	1028.32	1	0.230023		0
1259.27	62702	3543.23	31.4125		5364.53	832.221	0.772345	0.23474		0
1260.27	62726.8	3870.52	34.3141		5467.09	884.705	0.843687	0.23052		0
1261.26	62751.2	2937.99	26.0468		5364.55	679.73	0.640418	0.23511		0
1262.26	62775.8	2568.16	21.8067		5427.74	600.608	0.559803	0.232557		0
1270.27	62973.2	2052.06	17.4244		5351.18	475.265	0.447304	0.237381		0
1272.27	63022.4	2892.11	24.5574		5458.47	659.506	0.630416	0.233081		0
1273.27	63047	2268.1	19.2589		5360.3	547.588	0.494397	0.237536		0
1274.27	63071.6	2880.54	24.4592		5431.89	666.253	0.627894	0.23459		0
1275.25	63095.9	2407.77	20.4448		5375.81	576.792	0.52484	0.237221		0
1276.26	63120.6	2566.72	21.7945		5390.11	585.071	0.559489	0.236779		0
1277.25	63144.9	2268.49	19.2621		5429.42	529.675	0.49448	0.235246		0
1284.27	63316.9	2149.16	18.2489		5396.62	500.826	0.468469	0.237976		0
1286.28	63366.1	3124.67	26.5321		5420.12	731.03	0.681109	0.237315		0
1287.27	63390.4	2493.94	21.1765		5339.37	597.146	0.543625	0.241091		0
1288.27	63414.9	3171.85	26.9328		5422.27	750.102	0.691393	0.237589		0
1289.27	63439.2	2591.53	22.0052		5354.82	619.363	0.564896	0.240768		0
1290.26	63463.5	2568.4	21.8087		5455.19	597.567	0.559854	0.23652		0
1291.25	63487.7	2333.5	19.8142		5360.38	551.565	0.508652	0.240889		0
1292.26	63512.2	2148.97	18.2473		5395.42	502.144	0.468428	0.23951		0
1298.26	63658.5	2309.43	19.6098		5508.59	530.821	0.503404	0.23568		0
1300.28	63707.6	4175.07	35.4513		5537.28	947.714	0.910074	0.234823		0
1301.28	63731.9	3291.38	27.9477		5534.09	761.739	0.717448	0.235138		0
1302.28	63756.3	3902.61	33.1378		5502.31	899.958	0.850683	0.236679		0
1303.28	63780.5	2968.5	25.2061		5448.42	702.189	0.647067	0.239203		0
1304.27	63804.7	3363.27	28.5581		5496.35	777.612	0.733119	0.237298		0
1305.26	63828.7	2472.26	20.9924		5376.9	604.255	0.538898	0.242754		0
1306.26	63853	2524.04	21.4321		5401.36	598.743	0.550184	0.24184		0
1307.26	63877.1	2075.7	17.6251		5418.97	491.573	0.452457	0.241237		0
1314.27	64047	2165.38	17.6154		5529.99	518.077	0.472006	0.237662		0
1316.27	64095.4	2878.09	23.4132		5536.27	673.156	0.627361	0.237754		0
1317.27	64119.5	2324.53	18.91		5482.1	551.575	0.506697	0.240285		0
1318.27	64143.7	3309.46	26.9224		5493.11	773.459	0.721389	0.239986		0
1319.27	64167.8	2696.69	21.9375		5494.49	627.702	0.587819	0.240107		0
1320.26	64191.9	2449.26	19.9247		5379.25	596.043	0.533885	0.245436		0
1321.25	64215.7	2047.64	16.6575		5504.73	490.514	0.446341	0.240021		0
1328.27	64384.9	2069.07	16.8318		5443.91	509.151	0.451011	0.243992		0
1330.27	64433	2456.23	19.9813		5515.51	587.597	0.535404	0.241187		0
1331.27	64456.9	2033.55	16.5429		5432.69	503.594	0.443269	0.245047		0
1332.27	64481	2407.84	19.5877		5478.62	582.991	0.524856	0.243176		0
1333.27	64505	2141.38	17.42		5397.77	536.525	0.466773	0.247004		0
1334.27	64529	2396.02	19.4916		5587.73	570.633	0.52228	0.238785		0
1342.27	64720.8	2013.61	16.3807		5484.57	487.567	0.438924	0.244735		0
1344.28	64768.9	2515.55	20.4639		5515.12	602.915	0.548335	0.243744		0
1345.27	64792.7	2046.96	16.652		5397.04	515.907	0.446193	0.249261		0
1346.28	64816.7	2715.64	22.0917		5565.07	661.327	0.59195	0.241915		0
1347.27	64840.5	2234.87	18.1806		5417.6	555.483	0.487152	0.248684		0
1348.27	64864.5	2797.21	22.7552		5528.99	668.112	0.609729	0.243856		0
1349.27	64888.2	2281.16	18.5572		5463.7	563.424	0.497243	0.246951		0
1350.26	64912	2313.62	18.8212		5538.18	558.387	0.504318	0.24381		0
1351.26	64935.6	1986.36	16.159		5616.17	470.315	0.432982	0.240601		0
1358.27	65102.9	2431.33	18.964		5644.6	580.96	0.529977	0.240632		0
1359.27	65126.5	2090	16.3016		5483.88	513.857	0.455574	0.247866		0
1360.28	65150.7	3581.87	27.938		5613.37	844.531	0.780768	0.242329		0
1361.28	65174.4	2917.62	22.757		5595.98	717.016	0.635977	0.243261		0
1362.28	65198.1	3052.66	23.8103		5556.17	748.668	0.665413	0.245182		0
1363.27	65221.6	2345.87	18.2974		5504.48	578.737	0.511349	0.247665		0
1364.27	65245.4	2454.92	19.1479		5567.52	594.648	0.535118	0.24504		0
1366.26	65292.7	2219.15	17.309		5563.74	534.983	0.483725	0.245565		0
1374.27	65482.4	2139.01	16.6839		5618.13	523.601	0.466256	0.244613		0
1376.27	65529.8	2666.72	20.8		5609.66	648.063	0.581287	0.24534		0
1377.27	65553.3	2201.59	17.172		5566.33	542.923	0.479898	0.247428		0
1378.27	65577	2520.42	19.6588		5594.96	620.481	0.549395	0.246341		0
1379.26	65600.5	2263.83	17.6575		5583.94	554.655	0.493466	0.247005		0
1380.26	65624.1	2359.16	18.401		5614.83	567.293	0.514244	0.245825		0
1381.26	65647.6	2079.52	16.2199		5623.75	509.034	0.45329	0.245612		0
1382.26	65671.2	2063.81	16.0974		5653.74	504.434	0.449866	0.244486		0
1390.28	65860	2448.22	19.0957		5622.94	597.071	0.533657	0.247251		0
1391.27	65883.3	2008.95	15.6695		5509.24	498.82	0.437907	0.252533		0
1392.27	65907	2518.86	19.6467		5619.38	614.189	0.549056	0.247763		0
1393.27	65930.4	2243.95	17.5024		5610.71	553.303	0.489132	0.248323		0
1394.27	65953.9	2716.68	21.1897		5597.22	673.262	0.592178	0.2491		0
1395.26	65977.3	2364.8	18.445		5616.08	583.386	0.515474	0.248441		0
1396.26	66000.7	2280.96	17.7911		5613.22	559.544	0.497199	0.248746		0
1398.26	66047.5	1991.24	15.5314		5654.98	484.435	0.434047	0.247261		0
1404.28	66188.6	2248.53	17.5381		5599.69	560.538	0.49013	0.250778		0
1405.27	66211.7	2008.43	15.1275		5632.76	506.915	0.437793	0.249481		0
1406.28	66235.3	2652.22	19.9766		5658.33	657.919	0.578126	0.248532		0
1407.27	66258.5	2293.13	17.2719		5551.96	587.008	0.499852	0.253472		0
1408.27	66281.9	2821.52	21.2518		5674.17	698.962	0.61503	0.248189		0
1409.26	66305.1	2511.83	18.9191		5667.37	618.109	0.547524	0.248663		0
1410.26	66328.5	2839.99	21.3909		5702.31	681.288	0.619056	0.247314		0
1411.25	66351.7	2327.57	17.5313		5678.61	568.899	0.507358	0.248521		0
1412.26	66375.2	2134.19	16.0747		5672.44	527.141	0.465206	0.248969		0
1418.28	66515.4	2625.15	19.7727		5730.97	657.216	0.572224	0.247476		0
1419.27	66538.5	2222.51	16.74		5584.98	572.929	0.484459	0.254123		0
1420.28	66562	3225.04	24.291		5702.39	804.64	0.702987	0.249068		0
1421.27	66585.2	2737.46	20.6186		5586.38	713.654	0.596706	0.254418		0
1422.27	66608.4	3169.87	23.8755		5667.47	791.633	0.690962	0.250954		0
1423.27	66631.5	2647.97	19.9446		5683.64	665.042	0.577199	0.250415		0
1424.27	66654.9	2809.42	21.1606		5680.81	690.515	0.612391	0.250716		0
1425.26	66677.9	2450.28	18.4555		5680.86	622.031	0.534106	0.250889		0
1426.27	66701.2	2271.81	17.1113		5696.62	586.127	0.495205	0.25037		0
1434.28	66886.9	2572.46	19.3758		5670.47	636.105	0.560739	0.252937		0
1435.27	66910	2240.64	16.8765		5645.43	568.829	0.48841	0.254236		0
1436.28	66933.3	3068.99	23.1157		5713.66	758.542	0.668972	0.251376		0
1437.27	66956.3	2764.68	20.8236		5665.51	691.621	0.602639	0.253688		0
1438.27	66979.5	2892.06	21.7831		5761.39	713.997	0.630406	0.24964		0
1439.27	67002.5	2518.08	18.9663		5663.2	629.023	0.548887	0.254144		0
1440.27	67025.5	2355.79	17.7439		5643.81	593.355	0.513511	0.255194		0
1448.28	67210.3	2206.53	16.6196		5785.35	561.992	0.480974	0.250335		0
1449.27	67233.2	2045.29	15.4052		5686.06	523.486	0.445829	0.254881		0
1450.28	67256.5	2976.48	22.4189		5753.11	741.001	0.648808	0.252086		0
1451.27	67279.4	2525.55	19.0225		5717.14	657.094	0.550514	0.253846		0
1452.28	67302.6	3075.21	23.1625		5817.65	755.095	0.670327	0.249634		0
1453.27	67325.3	2835.99	21.3608		5699.93	724.524	0.618184	0.254963		0
1454.27	67348.4	2937.87	21.4371		5739.39	723.28	0.640392	0.253385		0
1455.27	67371.2	2289.18	16.7037		5730.3	564.33	0.49899	0.25396		0
1456.27	67394.2	2030.35	14.815		5748.93	506.649	0.442571	0.253311		0
1462.28	67532.3	2357.37	17.2012		5692.39	608.843	0.513855	0.256884		0
1463.28	67555.2	2202.38	16.0703		5712.71	588.171	0.480071	0.256145		0
1464.28	67578.2	2976.11	21.7161		5760.94	760.369	0.648727	0.254174		0
1465.28	67601	2635.88	19.2335		5706.53	676.269	0.574564	0.256772		0
1466.28	67624	3238.82	23.633		5763.88	822.001	0.705991	0.254391		0
1467.27	67646.7	2699.05	19.6944		5695.37	685.209	0.588334	0.257626		0
1468.28	67669.7	3046.87	22.2324		5767.22	755.594	0.66415	0.25459		0
1469.27	67692.3	2510.43	18.3181		5800.21	637.137	0.547218	0.253313		0
1470.27	67715.4	2389.51	17.4358		5762.08	590.497	0.520861	0.255164		0
1476.28	67852.5	2458.16	17.9367		5799.82	612.564	0.535825	0.254539		0
1477.28	67875.4	2050.31	14.9607		5818.13	522.967	0.446924	0.25391		0
1478.29	67898.3	3295.42	24.046		5872.01	826.476	0.71833	0.251751		0
1479.28	67921.1	2902.06	21.1758		5759.92	729.03	0.632586	0.256824		0
1480.29	67943.9	3486.75	25.4421		5868.55	872.2	0.760034	0.25224		0
1481.28	67966.7	2964.69	21.6327		5812.92	738.71	0.646237	0.254826		0
1482.28	67989.4	3044.2	22.2129		5795.23	766.194	0.663569	0.255776		0
1483.28	68012.1	2544.28	18.5651		5737.61	639.32	0.554596	0.258518		0
1484.28	68034.8	2396.38	17.4859		5764.95	607.526	0.522358	0.257465		0
1485.27	68057.3	2032.02	14.8272		5814.7	512.707	0.442935	0.255433		0
1492.28	68216.8	2462.5	17.9683		5794.81	640.233	0.536771	0.25752		0
1493.28	68239.4	2121.22	15.4781		5881.93	549.075	0.46238	0.253876		0
1494.29	68262.3	2907.91	21.2184		5796.6	741.28	0.63386	0.257786		0
1495.28	68284.8	2459.34	17.9453		5768.97	627.404	0.536081	0.259194		0
1496.28	68307.6	3041.42	22.1926		5849.98	781.654	0.662963	0.255776		0
1497.28	68330.1	2764.8	20.1742		5833.58	701.901	0.602667	0.256665		0
1498.28	68352.8	2614.45	19.0771		5809.18	669.007	0.569894	0.257916		0
1499.27	68375.2	2088.78	15.2414		5841.4	529.192	0.455308	0.256663		0
1506.29	68534	2175.85	15.2484		5666.57	574.291	0.474288	0.26582		0
1507.28	68556.5	2079.29	14.5717		5802.7	547.533	0.453239	0.259756		0
1508.29	68579.2	2720.97	19.0686		5861.28	694.79	0.593111	0.257331		0
1509.28	68601.6	2428.98	17.0223		5716.58	643.414	0.529464	0.264019		0
1510.29	68624.3	2825.39	19.8004		5782	727.206	0.615874	0.261205		0
1511.28	68646.8	2519.44	17.6563		5739.21	658.009	0.549183	0.263326		0
1512.28	68669.3	2577.37	18.0623		5899.79	648.991	0.56181	0.256328		0
1513.27	68691.5	2297.85	16.1033		5945.78	577.611	0.50088	0.254511		0
1514.27	68714.2	2091.08	14.6543		5832.83	526.934	0.455809	0.259612		0
1520.29	68849.7	2405.6	16.8585		5845.5	633.031	0.524368	0.260079		0
1521.29	68872.1	2221.81	15.5705		5852.41	564.417	0.484306	0.259942		0
1522.3	68894.7	2980.83	20.8897		5921.17	771.933	0.649756	0.257094		0
1523.29	68917.1	2571.62	18.022		5818.34	678.293	0.560557	0.261809		0
1524.29	68939.6	3145.38	22.0429		5879.25	800.87	0.685623	0.259266		0
1525.29	68962	2636.41	18.476		5869.93	684.525	0.57468	0.259848		0
1526.29	68984.4	2953.68	20.6994		5831.48	761.905	0.643838	0.261733		0
1527.28	69006.6	2547.08	17.8499		5787.49	680.057	0.555206	0.263893		0
1528.27	69029	2310.75	16.1938		5804.19	602.238	0.503693	0.263305		0
1536.29	69208.5	2683.97	18.8093		5909.1	688.566	0.585046	0.259987		0
1537.29	69230.8	2454.57	17.2017		5974.28	627.379	0.535042	0.257318		0
1538.3	69253.4	3435.8	24.0781		5883.31	880.473	0.748929	0.261468		0
1539.29	69275.7	2961.88	20.7569		5905.34	764.348	0.645624	0.260661		0
1540.29	69298	3073.09	21.5363		5933.55	794.748	0.669867	0.25959		0
1541.29	69320.2	2412.18	16.9046		5832.31	630.334	0.525801	0.264267		0
1542.28	69342.4	2278.12	15.9651		5821.95	592.459	0.49658	0.264909		0
1550.29	69521	2025.43	14.1942		5973.71	524.92	0.441498	0.259519		0
1552.29	69565.6	2456	17.2117		5911.29	629.039	0.535353	0.262598		0
1553.29	69587.7	2179.24	15.2721		5831.59	579.058	0.475026	0.266358		0
1554.29	69610	2515.42	17.6281		5873.56	666.758	0.548306	0.264625		0
1555.28	69632.1	2189.15	15.3416		5851	584.564	0.477186	0.265815		0
1556.29	69654.4	2339.33	15.72		5925.78	600.615	0.509923	0.26263		0
1564.29	69832	2139.89	14.3798		5951.62	546.416	0.466449	0.262834		0
1566.3	69876.6	2448.11	16.451		5925.3	646.167	0.533634	0.264341		0
1567.3	69898.7	2223.35	14.9406		5837.24	597.757	0.484641	0.2685		0
1568.3	69920.8	2601.7	17.4831		5860.83	690.956	0.567112	0.26759		0
1569.29	69942.8	2119.71	14.2442		5894.67	575.889	0.462051	0.266222		0
1570.29	69965	2430.08	16.3298		5908.6	647.882	0.529703	0.265763		0
1571.28	69986.9	2003.31	13.462		5844	539.596	0.436678	0.268871		0
1572.28	70009	2078.08	13.9644		5865.89	551.427	0.452976	0.268039		0
1578.29	70141.7	2148.07	14.4348		6022.52	571.938	0.468232	0.262064		0
1580.3	70186.2	2666.76	17.9203		6003.32	692.399	0.581296	0.263238		0
1581.3	70208.2	2442.23	16.4115		5995.87	640.783	0.532352	0.263732		0
1582.3	70230.3	2768.72	18.6054		6019.08	730.27	0.603519	0.262882		0
1583.3	70252.2	2374.37	15.9555		5913.43	643.267	0.517561	0.267747		0
1584.3	70274.2	2366.54	15.9029		6036.47	611.693	0.515854	0.262455		0
1585.29	70296.1	2036.82	13.6871		5938.65	553.059	0.443981	0.266944		0
1586.29	70318	2269.74	15.2524		6028.99	594.905	0.494754	0.26311		0
1596.3	70538	2274.64	15.2853		6014.2	602.33	0.495821	0.265421		0
1597.29	70559.9	2041.94	13.7216		5987.34	546.034	0.445099	0.266779		0
1598.3	70582	2446.51	16.4402		5935.84	654.569	0.533285	0.269263		0
1599.29	70603.8	2085.49	14.0142		5982.76	559.948	0.45459	0.267317		0
1600.29	70625.7	2180.24	14.6509		6040.12	576.882	0.475244	0.264944		0
1601.29	70647.4	1994.4	13.4021		6087.8	520.769	0.434734	0.263032		0
1610.3	70844.6	2009.2	12.9429		5996.04	525.588	0.437963	0.26856		0
1612.3	70888.3	2165.07	13.947		5947.27	582.756	0.471939	0.271099		0
1614.3	70931.9	2115.56	13.628		6008.89	566.616	0.461146	0.268651		0
1615.29	70953.5	1996.82	12.8631		6103.02	519.68	0.435262	0.26467		0
1624.3	71149.9	2032.82	13.095		5944.39	564.293	0.443111	0.27325		0
1626.3	71193.4	2128.69	13.7126		6076.86	571.792	0.464007	0.267623		0
1628.3	71236.8	2277.88	14.6736		5974.58	606.454	0.496528	0.272538		0
1629.3	71258.4	2007.99	12.9351		5985.23	541.632	0.437699	0.272219		0
1630.3	71280.3	2323.23	14.9658		6032.19	616.338	0.506414	0.270267		0
1638.3	71453.8	1987.08	12.8004		6097.52	530.727	0.433141	0.268683		0
1640.31	71497.4	2303.64	14.8396		6130.47	613.413	0.502143	0.267568		0
1641.31	71518.9	2157.88	13.9006		6027.64	574.8	0.470371	0.272297		0
1642.31	71540.5	2346.54	15.1159		6044.38	633.469	0.511494	0.271709		0
1643.3	71562	2017.82	12.9984		5987.37	550.045	0.439841	0.274461		0
1644.3	71583.6	2291.11	14.7589		6053.82	614.453	0.499412	0.271614		0
1646.3	71626.8	1984.66	12.7848		5989.78	541.515	0.432613	0.274852		0
1656.31	71842.8	2240.42	14.4324		6198.82	594.013	0.488363	0.267197		0
1658.31	71885.8	2393.95	15.4213		6089.12	644.496	0.521828	0.27234		0
1659.31	71907.2	1996.37	12.8602		6073.48	549.994	0.435166	0.273205		0
1660.31	71928.8	2042.19	12.7027		6081.15	562.124	0.445153	0.273025		0
1670.31	72143.8	2020.06	12.565		6112.84	565.582	0.440328	0.273247		0
1672.31	72186.6	2184.11	13.5854		6136.1	595.755	0.476087	0.272536		0
1673.3	72207.9	2004.14	12.466		6093.29	555.721	0.436859	0.274614		0
1674.31	72229.5	2287.09	14.226		6071.05	619.298	0.498536	0.275786		0
1686.32	72486.2	2227.58	13.8559		6227.13	609.276	0.485564	0.270802		0
1687.31	72507.5	2013.91	12.5268		6031.61	561.338	0.438989	0.279745		0
1688.31	72528.9	2358.96	14.673		6133.8	641.711	0.514201	0.275248		0
1689.31	72550.2	2059.02	12.8074		6094.77	561.724	0.44882	0.277174		0
1690.31	72571.5	2074.04	12.9008		6230.8	562.966	0.452095	0.271283		0
1698.32	72742	2114.69	13.1536		6139.89	583.239	0.460955	0.276604		0
1700.33	72784.7	2408.14	14.979		6203.39	659.745	0.524922	0.274096		0
1701.32	72805.8	2079.95	12.9376		6108.28	592.137	0.453383	0.278527		0
1702.33	72827.2	2365.21	14.7119		6027.04	654.244	0.515564	0.282448		0
1703.32	72848.3	2169.31	13.4934		6170.83	606.128	0.472863	0.276028		0
1704.32	72869.6	2124.7	13.2159		6179.75	589.071	0.463139	0.275791		0
1714.32	73081.6	2039.81	12.2928		6191.83	570.431	0.444634	0.276869		0
1716.33	73124	2314.32	13.9471		6122.48	644.987	0.50447	0.280332		0
1717.32	73145.1	2081.92	12.5466		6245.3	588.924	0.453813	0.274978		0
1718.32	73166.3	2230.79	13.4438		6191.94	616.316	0.486264	0.27751		0
1730.33	73419.7	2185.24	13.1692		6153.94	616.991	0.476333	0.281174		0
1732.33	73461.8	2282.58	13.7559		6183.56	636.629	0.497553	0.280151		0
1734.32	73503.8	2042.3	12.3078		6121.93	570.485	0.445177	0.283296		0
1744.34	73714.4	2176.19	13.1147		6184.84	623.501	0.474362	0.282035		0
1746.33	73756.2	2377.52	14.328		6247.09	665.34	0.518248	0.279544		0
1758.34	74007.6	2100.76	12.6601		6295	602.205	0.45792	0.279323		0
1759.34	74028.5	2052.3	12.3681		6041.02	603.408	0.447356	0.291232		0
1760.34	74049.4	2243.29	13.5191		6259.25	635.147	0.488989	0.281238		0
1761.33	74070.2	2011.08	12.1197		6264.6	570.896	0.438371	0.281157		0
1774.34	74341.4	1986.93	11.6007		6241.19	572.518	0.433107	0.284295		0
1776.34	74382.9	2018.32	11.784		6279.69	573.728	0.439949	0.282871		0

## Sheet: MWLSA_INNER_4_20_MGML_TA30_0_E1
Spectrum: Z:\Data\users\Filippa L\20250317\MWLSA INNER 4 20 MGML TA30\0_E1\1\1SRef
m/z	time	Intens.	SN	Quality Fac.	Res.	Area	Rel. Intens.	FWHM	Chi^2	Bk. Peak
520.488	40522.5	1637.75	52.7658		3561.31	235.902	0.975113	0.146151		0
520.9	40538.2	957.611	30.8528		3585.71	142.647	0.57016	0.145271		0
536.649	41133.4	800.308	24.3854		3891.85	121.228	0.476502	0.13789		0
549.174	41600.9	818.155	24.9292		3728.8	121.192	0.487128	0.147279		0
562.879	42106.7	888.321	27.0671		3663.45	134.859	0.528905	0.153647		0
741.794	48236.6	691.568	15.7903		4076.89	124.198	0.411758	0.181951		0
743.802	48301.1	711.279	16.2403		4187.64	126.893	0.423494	0.177619		0
757.832	48749.2	1092.31	24.9403		4249.72	193.462	0.650361	0.178325		0
759.843	48813.1	755.585	17.252		4288.21	137.253	0.449874	0.177194		0
799.957	50070.7	1028.04	22.8922		4411.87	182.465	0.612096	0.181319		0
801.955	50132.5	912.624	20.322		4395.49	166.786	0.543375	0.182449		0
962.196	54865.8	714.317	13.8961		4740.09	143.682	0.425303	0.202991		0
964.191	54922.2	771.348	15.0056		4639.53	160.883	0.459259	0.207821		0
966.189	54978.6	700.027	13.6181		4654.57	145.732	0.416795	0.207579		0
976.193	55260.1	849.393	16.5239		4731.31	173.188	0.505727	0.206326		0
978.203	55316.5	1147.54	22.324		4811.64	233.086	0.683245	0.2033		0
979.201	55344.4	708.011	13.7735		4823.77	143.045	0.421549	0.202995		0
980.206	55372.6	1101.81	21.4343		4785.56	230.058	0.656015	0.204826		0
992.211	55707.8	689.135	13.4063		4920.79	135.668	0.41031	0.201637		0
1006.23	56096.8	749.613	14.3183		4827.38	155.728	0.446318	0.208442		0
1008.22	56151.8	764.899	14.6102		4826.36	162.291	0.455419	0.208899		0
1020.24	56482.8	1332.62	25.4543		4953.83	271.502	0.793442	0.20595		0
1021.23	56510.1	892.981	17.0567		4861.17	186.58	0.53168	0.21008		0
1022.24	56537.6	1330.31	25.4101		4904.74	277.07	0.792065	0.208418		0
1023.24	56565	834.303	15.9359		4867.29	177.329	0.496743	0.210227		0
1024.24	56592.5	1050.81	20.0714		4795.65	222.584	0.625651	0.213577		0
1025.23	56619.7	695.279	13.2804		4683.98	153.475	0.413968	0.21888		0
1026.23	56646.9	832.46	15.9007		4880.47	167.657	0.495645	0.210272		0
1036.23	56920.2	917.627	17.5275		4903.76	198.696	0.546354	0.211314		0
1038.24	56974.8	1020.51	19.4926		4920.89	215.135	0.607607	0.210985		0
1040.23	57029.1	703.357	13.0704		4796.89	152.97	0.418777	0.216856		0
1064.26	57678.8	877.418	16.305		4900.99	187.539	0.522413	0.217152		0
1066.26	57732.6	835.697	15.5297		4903.32	181.101	0.497573	0.217457		0
1068.25	57786.1	856.477	15.9158		4863.68	190.248	0.509945	0.219639		0
1078.25	58053.7	825.59	15.3419		5128.85	167.986	0.491555	0.210232		0
1080.27	58107.5	1490.67	27.7009		5046.94	311.614	0.88754	0.214043		0
1081.26	58134.1	970.262	18.0303		4966.27	211.869	0.577692	0.21772		0
1082.26	58160.8	1003.13	18.6411		4978.49	218.527	0.597262	0.217388		0
1124.27	59270.2	711.395	12.8639		4978.14	155.803	0.423563	0.225841		0
1126.26	59322.4	688.093	12.168		4893.61	161.567	0.409689	0.23015		0
1140.27	59687.4	1020.58	18.0475		5168.82	225.048	0.607649	0.220606		0
1142.26	59739	779.372	13.7822		5011.86	181.468	0.464037	0.227911		0
1156.27	60101.6	733.662	12.9738		5048.56	173.36	0.436822	0.22903		0
1158.27	60153.1	693.433	12.2624		5266.41	154.297	0.412869	0.219935		0
1170.27	60461.6	702.869	12.4293		5135.61	164.821	0.418487	0.227873		0
1172.26	60512.7	894.592	15.3984		5096.43	205.308	0.532639	0.230016		0
1174.26	60563.9	755.386	13.0023		5060.65	168	0.449756	0.232037		0
1184.28	60819.8	821.972	14.1484		5038.05	188.987	0.489401	0.235067		0
1186.27	60870.5	970.177	16.6994		5209.2	221.607	0.577642	0.227726		0
1188.26	60921.2	879.888	15.1453		5201.65	204.731	0.523884	0.228439		0
1190.26	60972	735.444	12.659		5107.94	178.638	0.437882	0.233021		0
1196.27	61124.8	787.834	13.5608		5264.42	180.83	0.469075	0.227238		0
1198.28	61175.7	1230.79	21.1853		5209.34	282.137	0.732812	0.230026		0
1199.27	61200.8	780.076	13.4272		5147.49	180.071	0.464456	0.232982		0
1200.28	61226.3	1244.17	21.4156		5306.29	276.236	0.740779	0.226199		0
1201.27	61251.4	944.978	16.2657		5068.98	218.225	0.562639	0.236985		0
1202.27	61276.8	1030.39	17.7358		5284.05	233.329	0.613493	0.227529		0
1203.27	61301.9	853.345	14.6884		5130.29	199.602	0.50808	0.234542		0
1204.27	61327.3	974.931	16.7812		5245.57	222.717	0.580473	0.229578		0
1212.27	61529.3	704.663	12.1292		5178.82	163.895	0.419555	0.234083		0
1214.28	61579.7	939.799	16.1765		5157.17	220.07	0.559555	0.235454		0
1215.27	61604.8	803.542	13.8312		5150.1	192.604	0.478428	0.235971		0
1216.28	61630	1211.24	20.4049		5290.36	271.337	0.721169	0.229904		0
1217.27	61655	863.039	14.539		5239.99	199.24	0.513852	0.232304		0
1218.28	61680.2	975.609	16.4354		5287.93	224.804	0.580876	0.230388		0
1226.28	61881.2	719.744	12.125		5165.76	179.23	0.428534	0.237387		0
1228.28	61931.2	967.973	16.3068		5311.09	222.74	0.576329	0.231267		0
1229.28	61956.3	748.226	12.6048		5283.2	179.836	0.445493	0.232678		0
1230.28	61981.2	1178.73	19.8573		5381.21	269.314	0.701816	0.228625		0
1231.27	62005.9	907.661	15.2907		5228.96	212.493	0.54042	0.235471		0
1232.27	62031	1058.14	17.8258		5307.16	238.734	0.630017	0.232191		0
1233.27	62055.9	711.231	11.9816		5328.33	166.085	0.423466	0.231455		0
1234.26	62080.7	726.582	12.2402		5400.07	167.497	0.432606	0.228564		0
1240.28	62230.9	938.447	15.8094		5310	216.437	0.55875	0.233575		0
1241.28	62255.8	698.354	11.7647		5366.99	168.814	0.415799	0.231281		0
1242.3	62281	1347.58	22.7018		5407.86	309.575	0.802348	0.22972		0
1243.29	62305.8	959.988	16.1722		5196.85	237.24	0.571575	0.23924		0
1244.28	62330.5	1369.6	23.0727		5280.38	315.392	0.815457	0.235643		0
1245.28	62355.3	946.207	15.9401		5217.39	224.534	0.56337	0.23868		0
1246.28	62380.1	1306.34	22.007		5280.31	309.82	0.777793	0.236025		0
1247.27	62404.8	881.317	14.8469		5271.3	202.579	0.524735	0.236616		0
1248.27	62429.4	905.305	15.251		5337.64	211.892	0.539017	0.233862		0
1256.29	62628.2	1378.58	23.2239		5463.39	309.658	0.820803	0.229946		0
1257.28	62652.8	931.056	15.6849		5371.61	218.924	0.554349	0.23406		0
1258.29	62677.8	1679.55	28.2942		5382.2	381.654	1	0.233788		0
1259.28	62702.3	1216.09	20.4866		5351.45	285.818	0.724059	0.235316		0
1260.28	62727.1	1412.6	23.7971		5312.27	328.041	0.84106	0.23724		0
1261.28	62751.7	941.835	15.8664		5335.43	233.127	0.560767	0.236397		0
1262.27	62776.2	938.774	15.4079		5333.5	221.198	0.558944	0.236669		0
1270.29	62973.8	754.473	12.383		5354.41	177.098	0.449212	0.237242		0
1272.28	63022.8	1022.46	16.7814		5273.89	248.722	0.60877	0.241242		0
1273.28	63047.4	761.407	12.4968		5344.52	187.586	0.453341	0.238241		0
1274.28	63071.9	993.82	16.3113		5305.99	234.078	0.591719	0.240159		0
1275.28	63096.5	823.779	13.5205		5216.11	198.727	0.490477	0.244488		0
1276.28	63121	868.499	14.2545		5301.5	203.626	0.517103	0.240739		0
1277.27	63145.4	725.078	11.9005		5390.37	177.845	0.43171	0.236954		0
1284.29	63317.3	847.566	13.9109		5489.55	196.421	0.50464	0.233951		0
1286.29	63366.5	1141.8	18.7402		5433.36	270.932	0.679829	0.23674		0
1287.29	63390.9	893.277	14.6611		5230.09	214.955	0.531856	0.246132		0
1288.29	63415.3	1226.46	20.1295		5430.18	293.032	0.73023	0.237247		0
1289.28	63439.6	1000.42	16.4196		5349.14	237.595	0.595647	0.241026		0
1290.29	63464	882.06	14.477		5339.93	213.335	0.525177	0.24163		0
1292.27	63512.4	746.015	12.2442		5354.14	179.06	0.444176	0.241359		0
1298.28	63659	840.679	13.7979		5272.05	210.135	0.500539	0.246257		0
1300.29	63707.9	1563.77	25.6657		5474.32	368.413	0.931065	0.237526		0
1301.3	63732.4	1121.86	18.4128		5497.21	262.604	0.667953	0.23672		0
1302.3	63756.6	1499.98	24.6188		5365.05	365.485	0.893086	0.242737		0
1303.29	63780.8	1035.5	16.9955		5385.25	254.058	0.616537	0.242011		0
1304.29	63805.2	1218.66	20.0016		5428.01	291.112	0.72559	0.24029		0
1305.28	63829	846.067	13.8863		5384.89	209.771	0.503747	0.242396		0
1306.28	63853.3	875.781	14.374		5344.88	207.289	0.521439	0.244398		0
1314.28	64047.3	803.819	12.8969		5388.33	201.459	0.478593	0.243913		0
1316.28	64095.7	1105.39	17.7356		5490.17	263.027	0.65815	0.239753		0
1317.29	64119.9	887.93	14.2465		5514.15	221.591	0.528672	0.238892		0
1318.29	64144.2	1209.7	19.4091		5514.35	287.672	0.720252	0.239066		0
1319.29	64168.2	920.559	14.77		5418.54	215.93	0.548099	0.243476		0
1320.28	64192.3	898.391	14.4143		5409.15	220.938	0.534901	0.244083		0
1321.27	64216.2	688.253	11.0427		5504.95	163.21	0.409785	0.240016		0
1328.29	64385.2	695.469	11.1585		5518.55	169.188	0.414081	0.240695		0
1330.29	64433.3	806.969	12.9475		5456.5	202.557	0.480468	0.243799		0
1332.29	64481.5	859.632	13.7924		5624.44	198.929	0.511824	0.236875		0
1333.28	64505.3	766.7	12.3014		5257.46	201.504	0.456492	0.253598		0
1334.28	64529.2	768.113	12.3241		5341.02	191.742	0.457333	0.249817		0
1344.3	64769.4	938.666	15.0605		5490.96	234.049	0.55888	0.24482		0
1345.29	64793.2	768.66	12.3328		5552.37	190.735	0.457659	0.242292		0
1346.3	64817.2	976.698	15.6707		5504.54	247.057	0.581524	0.24458		0
1347.29	64841	741.243	11.8929		5502.84	181.453	0.441335	0.244835		0
1348.29	64864.8	1073.08	17.2172		5397.25	271.796	0.638912	0.24981		0
1349.29	64888.7	846.586	13.5831		5423.6	218.293	0.504056	0.248781		0
1350.28	64912.3	766.138	12.2924		5455.17	191.015	0.456158	0.247522		0
1356.28	65055.5	691.089	10.8716		5567.04	171.414	0.411473	0.243627		0
1358.29	65103.2	926.602	14.5765		5508.26	231.465	0.551697	0.246591		0
1359.29	65127	793.816	12.4876		5554.84	200.814	0.472637	0.244703		0
1360.3	65151.1	1318.7	20.7447		5558.92	324.839	0.785154	0.244706		0
1361.3	65174.8	1028.95	16.1866		5454.57	262.664	0.612637	0.24957		0
1362.29	65198.5	1131.64	17.8019		5561.25	282.492	0.673775	0.244962		0
1363.29	65222.1	806.814	12.6921		5555.69	198.558	0.480376	0.245386		0
1364.28	65245.8	869.598	13.6797		5516.94	212.62	0.517757	0.24729		0
1374.29	65483	729.038	11.4686		5525.83	174.058	0.434068	0.248703		0
1376.29	65530.2	880.739	13.855		5543.79	221.593	0.524391	0.248258		0
1377.28	65553.7	727.521	11.4447		5359.42	189.358	0.433165	0.256984		0
1378.29	65577.6	965.085	15.1819		5523.75	238.26	0.57461	0.249521		0
1379.28	65600.9	703.047	11.0597		5500.91	174.053	0.418593	0.250737		0
1380.29	65624.7	735.828	11.5754		5687.18	178.35	0.438111	0.242701		0
1388.29	65813.4	737.718	11.6051		5585.47	182.055	0.439236	0.248555		0
1390.29	65860.5	802.003	12.6164		5520.45	207.602	0.477511	0.251844		0
1392.28	65907.3	885.49	13.9297		5462.87	225.381	0.527219	0.254863		0
1394.29	65954.3	832.108	13.09		5488.89	207.751	0.495436	0.25402		0
1395.28	65977.7	696.709	10.96		5519.03	174.45	0.414819	0.252813		0
1396.29	66001.2	725.349	11.4105		5711.73	183.547	0.431872	0.244459		0
1402.29	66142.1	729.741	11.4796		5601.88	181.281	0.434487	0.250325		0
1404.3	66189.1	903.821	14.2181		5570.13	229.103	0.538134	0.252112		0
1405.29	66212.3	725.599	11.2256		5570.29	189.076	0.43202	0.252283		0
1406.3	66235.9	905.854	14.0142		5616.52	227.646	0.539344	0.250386		0
1407.29	66259	717.664	11.1028		5591.53	185.311	0.427296	0.251682		0
1408.29	66282.5	924.291	14.2995		5478.92	241.272	0.550322	0.257038		0
1409.28	66305.6	780.056	12.0681		5546.17	199.022	0.464444	0.2541		0
1410.28	66328.9	842.045	13.0271		5770.4	199.814	0.501352	0.244399		0
1416.28	66469	703.054	10.8768		5644.71	174.74	0.418598	0.250904		0
1418.3	66515.8	936.551	14.4892		5621.2	239.065	0.557621	0.252312		0
1419.3	66539.1	809.241	12.5196		5669.48	205.706	0.481821	0.25034		0
1420.3	66562.4	1061.4	16.4207		5630.95	265.861	0.631956	0.25223		0
1421.3	66585.7	871.433	13.4817		5587.23	222.242	0.51885	0.254383		0
1422.3	66609	1083.08	16.7561		5601.56	269.329	0.644865	0.253911		0
1423.3	66632.2	873.936	13.5205		5652.62	218.985	0.52034	0.251794		0
1424.29	66655.2	932.059	14.4197		5606.13	238.439	0.554947	0.254059		0
1425.28	66678.3	744.894	11.5241		5748.46	181.955	0.443509	0.247941		0
1426.28	66701.5	766.793	11.8629		5667.54	192.169	0.456547	0.251658		0
1427.28	66724.8	692.946	10.7204		5708.65	177.615	0.412579	0.250021		0
1434.3	66887.4	859.164	13.2919		5694.86	219.088	0.511545	0.251858		0
1435.28	66910.2	706.527	10.9305		5590.62	187.09	0.420665	0.25673		0
1436.3	66933.8	1056.91	16.3512		5790.15	257.717	0.629281	0.248059		0
1437.29	66956.6	857.141	13.2606		5674.29	218.777	0.51034	0.253298		0
1438.3	66980	1007.82	15.5917		5605.19	256.066	0.600052	0.256601		0
1439.28	67002.8	836.945	12.9482		5532.01	218.158	0.498316	0.260174		0
1440.29	67025.9	810.777	12.5433		5565.42	206.533	0.482736	0.258792		0
1448.3	67210.8	801.213	12.3954		5632.21	206.826	0.477041	0.257146		0
1450.3	67256.9	1045.62	16.1765		5814.96	263.657	0.622559	0.249408		0
1451.3	67280	805.97	12.469		5961.82	209.69	0.479873	0.243432		0
1452.3	67302.9	1097.46	16.9785		5730.73	281.243	0.653425	0.253422		0
1453.29	67325.9	918.377	14.208		5718.49	230.003	0.5468	0.254139		0
1454.28	67348.6	932.391	14.2095		5677.52	241.509	0.555144	0.256148		0
1462.31	67532.9	835.478	12.7326		5754.34	207.927	0.497442	0.254123		0
1463.3	67555.6	727.486	11.0868		5498.81	197.426	0.433144	0.266111		0
1464.3	67578.7	1043.11	15.8968		5873.47	260.849	0.621064	0.249308		0
1465.31	67601.6	867.157	13.2153		5515.72	228.319	0.516304	0.26566		0
1466.3	67624.5	1125.98	17.1598		5684.77	292.79	0.670408	0.257935		0
1467.29	67647.1	860.811	13.1186		5679.1	218.925	0.512526	0.258367		0
1468.29	67670	1001.07	15.2561		5596.75	261.129	0.596034	0.262348		0
1469.29	67692.9	733.046	11.1715		5711.79	187.774	0.436454	0.257239		0
1476.3	67853	894.067	13.6255		5843.63	226.364	0.532326	0.252634		0
1477.3	67875.8	799.54	12.1849		5703.4	208.394	0.476045	0.25902		0
1478.31	67898.8	1156.35	17.6227		5804.3	295.862	0.688492	0.254692		0
1479.31	67921.6	985.732	15.0224		5586.57	260.735	0.586904	0.264797		0
1480.31	67944.4	1310.73	19.9753		5847.4	327.457	0.780407	0.253157		0
1481.3	67967.1	1039.38	15.84		5722.37	270.863	0.618846	0.258861		0
1482.3	67989.8	1056.36	16.0988		5795.3	268.91	0.628956	0.255776		0
1483.3	68012.5	835.087	12.7266		5618.33	214.971	0.49721	0.26401		0
1484.3	68035.4	856.231	13.0488		5772.3	220.425	0.509798	0.257142		0
1492.3	68217.2	750.669	11.4401		5736.5	197.251	0.446947	0.260141		0
1493.29	68239.8	702.129	10.7003		5837.88	178.767	0.418047	0.255794		0
1494.3	68262.7	1032.83	15.7402		5771.35	268.459	0.614945	0.258917		0
1495.31	68285.4	877.403	13.3715		5614.14	234.129	0.522405	0.266346		0
1496.3	68308	1047.63	15.9657		5954.37	261.666	0.623757	0.251295		0
1497.3	68330.5	877.937	13.3796		5723.65	226.456	0.522722	0.261598		0
1498.3	68353.4	842.906	12.8458		5746.07	225.42	0.501865	0.260753		0
1506.31	68534.5	856.278	12.726		5806.26	232.97	0.509827	0.259429		0
1507.31	68557	749.921	11.1453		5603.25	207.86	0.446502	0.269006		0
1508.31	68579.6	1049.2	15.5931		5670.93	287.691	0.62469	0.265972		0
1509.3	68602.1	791.522	11.7636		5631.17	219.163	0.471271	0.268027		0
1510.3	68624.6	1073.46	15.9538		5808.73	275.073	0.639138	0.260006		0
1511.3	68647	884.161	13.1404		5834.26	222.742	0.526428	0.259038		0
1512.3	68669.7	917.075	13.6296		5918.39	229.157	0.546025	0.255525		0
1513.29	68692	704.251	10.4666		5576.64	200.051	0.41931	0.271362		0
1520.32	68850.3	851.129	12.6495		5942.4	225.675	0.506761	0.255843		0
1521.31	68872.6	695.593	10.3379		5738.2	196.108	0.414155	0.26512		0
1522.31	68895	1092.67	16.2392		5722.04	292.614	0.650574	0.266043		0
1523.32	68917.6	871.284	12.949		5731.88	233.76	0.518761	0.265762		0
1524.32	68940.2	1119.45	16.6372		5736.04	299.32	0.666516	0.265744		0
1525.31	68962.4	922.213	13.7059		5732.03	245.509	0.549084	0.266102		0
1526.31	68984.8	1007.56	14.9743		5883.8	262.838	0.599897	0.259409		0
1527.3	69007.1	790.244	11.7446		5665.49	219.385	0.47051	0.26958		0
1528.3	69029.5	722.56	10.7387		5813.5	187.762	0.430211	0.262888		0
1536.31	69209	908.518	13.5024		5781.14	248.484	0.54093	0.265746		0
1537.31	69231.3	926.197	13.7651		5859.49	246.524	0.551456	0.262363		0
1538.32	69253.9	1171	17.4033		5877.03	302.582	0.69721	0.261751		0
1539.32	69276.2	863.186	12.8287		5738.66	237.81	0.51394	0.268236		0
1540.31	69298.4	977.303	14.5247		5909.53	262.963	0.581885	0.260648		0
1541.3	69320.4	828.358	12.311		5715.97	224.228	0.493203	0.269647		0
1542.31	69343.1	787.383	11.7021		5705.84	207.417	0.468807	0.270304		0
1552.32	69566.1	950.491	14.1262		5753.54	259.595	0.565921	0.269802		0
1553.31	69588.3	716.807	10.6532		5986.38	195.176	0.426786	0.259474		0
1554.3	69610.3	872.823	12.9719		5889.54	233.488	0.519677	0.263909		0
1556.3	69654.7	798.509	11.5686		5937.55	204.532	0.475431	0.262112		0
1564.32	69832.7	759.972	11.0103		5822.28	205.493	0.452486	0.268678		0
1566.32	69877	874.3	12.6667		5781.92	235.966	0.520557	0.270899		0
1567.32	69899.2	736.327	10.6677		5849.94	198.994	0.438408	0.267921		0
1568.32	69921.3	899.996	13.0389		5937.38	241.991	0.535856	0.264143		0
1569.31	69943.2	775.338	11.2329		5850.74	217.437	0.461635	0.268224		0
1570.3	69965.2	756.496	10.9599		5775.49	212.308	0.450417	0.271891		0
1572.3	70009.5	732.521	10.6126		5907.05	192.649	0.436142	0.266174		0
1578.31	70142.2	723.398	10.4804		6121.83	186.859	0.43071	0.257817		0
1580.32	70186.5	959.903	13.9068		5992.79	263.201	0.571525	0.263703		0
1581.32	70208.6	885.309	12.8262		5964.19	233.387	0.527112	0.265136		0
1582.32	70230.7	956.011	13.8505		5973.39	258.708	0.569207	0.264895		0
1583.31	70252.5	790.788	11.4568		5760.32	224.295	0.470834	0.274866		0
1584.32	70274.7	858.107	12.432		5786	238.85	0.510915	0.27382		0
1585.3	70296.2	727.414	10.5386		5829.62	202.199	0.433101	0.271938		0
1586.31	70318.4	713.814	10.3416		5840.49	192.457	0.425004	0.271605		0
1596.31	70538.3	853	12.3581		5941.68	239.363	0.507875	0.268663		0
1597.3	70560.1	752.489	10.9019		5772.62	211.55	0.448031	0.276704		0
1598.31	70582.2	889.569	12.8879		5966.81	242.61	0.529648	0.267867		0
1599.31	70604.1	844.363	12.2329		6036.26	220.038	0.502732	0.26495		0
1600.31	70626	805.677	11.6725		6036.14	211.591	0.479699	0.265121		0
1612.31	70888.6	728.447	10.3186		6169.72	189.744	0.433716	0.261326		0
1614.31	70932.1	812.17	11.5046		5955.95	220.012	0.483565	0.271041		0
1626.33	71194	723.619	10.2502		6047.32	201.144	0.430841	0.268934		0
1627.32	71215.5	725.903	10.2826		5916.28	204.837	0.432201	0.275058		0
1628.32	71237.2	791.631	11.2137		5853.67	225.471	0.471336	0.27817		0
1629.32	71259	723.772	10.2524		6026.06	189.502	0.430933	0.270379		0
1630.31	71280.5	761.095	10.7811		6037.77	205.153	0.453155	0.270019		0
1638.32	71454.3	726.281	10.288		6006.8	201.712	0.432427	0.272745		0
1640.33	71497.7	843.006	11.9414		6083.27	229.371	0.501925	0.269646		0
1641.32	71519.2	712.627	10.0945		5928.59	206.205	0.424297	0.276849		0
1642.33	71541.1	901.54	12.7706		5971.72	246.585	0.536776	0.275019		0
1644.32	71584	780.977	11.0627		5789.81	219.48	0.464993	0.284003		0
1656.33	71843.1	722.772	10.2383		5895.17	205.335	0.430337	0.280964		0
1658.33	71886.2	784.97	11.1193		6077.79	222.43	0.46737	0.27285		0
1660.32	71929.1	729.186	10.1244		5907.45	194.535	0.434156	0.281056		0
1670.34	72144.3	709.95	9.85726		6019.64	198.354	0.422703	0.277481		0
1672.34	72187.2	722.279	10.0284		6055.44	195.472	0.430044	0.276171		0
1673.34	72208.6	701.431	9.73899		6098.19	189.736	0.417631	0.274399		0
1674.33	72229.8	792.348	11.0013		6028.89	222.649	0.471763	0.277717		0
1684.33	72443.8	701.771	9.7437		6095.86	197.021	0.417833	0.276307		0
1686.34	72486.6	778.481	10.8088		5960.34	223.994	0.463506	0.282926		0
1687.34	72508	710.363	9.863		5908.62	202.845	0.422949	0.285572		0
1688.33	72529.3	779.184	10.8185		6138.06	209.328	0.463925	0.27506		0
1698.34	72742.5	765.77	10.6323		6265.28	210.243	0.455938	0.271072		0
1700.35	72785.1	896.951	12.4537		6187.53	244.772	0.534044	0.274802		0
1701.35	72806.4	755.961	10.4961		6106.92	213.058	0.450098	0.278593		0
1702.34	72827.6	812.047	11.2748		6045.09	225.742	0.483491	0.281608		0
1704.34	72870	767.751	10.6598		6020.95	218.029	0.457118	0.283069		0
1714.35	73082.2	718.954	9.7474		6162.06	196.883	0.428064	0.278211		0
1716.34	73124.4	819.381	11.109		6101.96	240.186	0.487858	0.281278		0
1730.36	73420.3	811.938	11.0081		6149.35	216.791	0.483426	0.281388		0
1731.35	73441.3	712.679	9.66233		5957.95	211.388	0.424328	0.290595		0
1732.35	73462.2	720.312	9.76581		6055.65	211.381	0.428873	0.286071		0
1742.35	73672.6	689.526	9.34842		5890.31	214.282	0.410543	0.2958		0
1744.36	73714.7	829.882	11.2513		6169.99	244.139	0.49411	0.282716		0
1745.35	73735.6	709.546	9.61986		6043.43	209.442	0.422463	0.288802		0
1746.35	73756.6	856.538	11.6127		6069.12	243.653	0.509981	0.287744		0
1747.35	73777.6	710.707	9.63559		6040.74	205.809	0.423154	0.289261		0
1758.36	74008.1	807.213	10.944		6153.89	237.692	0.480614	0.285732		0
1759.36	74028.9	720.997	9.7751		6172.75	218.129	0.42928	0.285021		0
1760.36	74049.9	785.31	10.647		6079.3	243.25	0.467573	0.289567		0
1761.37	74070.8	714.647	9.68902		6099.76	209.06	0.4255	0.28876		0
1762.35	74091.3	717.577	9.72873		6205.76	205.329	0.427244	0.283986		0
1776.36	74383.3	734.086	9.76284		6305.57	214.798	0.437073	0.281712		0
1804.37	74963.6	736.385	9.79342		6100.95	214.617	0.438443	0.295753		0
1818.38	75252.1	699.453	9.30225		6262.07	201.785	0.416453	0.29038		0

## Sheet: MWLSA_INNER_5_20_MGML_TA30_0_E2
Spectrum: Z:\Data\users\Filippa L\20250317\MWLSA INNER 5 20 MGML TA30\0_E2\1\1SRef
m/z	time	Intens.	SN	Quality Fac.	Res.	Area	Rel. Intens.	FWHM	Chi^2	Bk. Peak
520.496	40522.8	4271.82	73.1691		3758.36	561.725	0.97149	0.13849		0
757.838	48749.4	2983.05	37.939		4566.72	477.548	0.6784	0.165948		0
799.965	50071	3009.74	37.6819		4660.69	496.434	0.684469	0.171641		0
801.961	50132.7	2469.1	30.913		4684.77	412.431	0.561517	0.171185		0
966.192	54978.7	2224.55	24.8392		5111.7	409.951	0.505902	0.189016		0
976.197	55260.2	2282.74	25.489		5141.53	424.15	0.519137	0.189865		0
978.204	55316.5	3046.84	34.0209		5160.78	559.138	0.692906	0.189546		0
980.206	55372.6	2976.22	33.2324		5224.84	537.799	0.676846	0.187605		0
1020.24	56482.8	3302.07	35.8715		5309.83	611.742	0.75095	0.192142		0
1021.23	56510.1	2447.42	26.5871		5269.53	464.722	0.556587	0.1938		0
1022.24	56537.7	3399.33	36.9281		5260.7	651.482	0.773069	0.194316		0
1023.23	56564.9	2451.85	26.6353		5217.99	490.952	0.557595	0.196097		0
1024.23	56592.4	2770.41	30.0959		5282.47	534.947	0.630041	0.193893		0
1026.23	56646.9	2225.71	24.1787		5260.59	420.733	0.506167	0.195078		0
1036.24	56920.3	2208.41	23.9907		5387.92	419.947	0.502231	0.192326		0
1038.23	56974.7	3012.5	32.7258		5361.44	563.158	0.685096	0.193648		0
1039.23	57001.7	2366.21	25.7049		5301.24	462.851	0.538119	0.196035		0
1068.25	57786.1	2242.05	23.6455		5354.43	442.782	0.509882	0.199508		0
1080.26	58107.5	3868.88	40.8027		5486.82	738.075	0.879853	0.196883		0
1081.26	58134	2709.61	28.5766		5367.4	541.796	0.616215	0.201449		0
1082.26	58160.7	2677.82	28.2412		5471.96	529.736	0.608983	0.197783		0
1140.27	59687.4	2761.77	27.6957		5602.74	545.395	0.628077	0.20352		0
1141.27	59713.2	2314.74	23.2127		5509.75	465.744	0.526413	0.207136		0
1142.26	59739.1	2223.94	22.3021		5564.71	446.379	0.505764	0.205269		0
1156.27	60101.5	2242.5	22.4882		5631.66	456.442	0.509984	0.205315		0
1158.26	60153	2303.35	23.0984		5633.66	464.349	0.523822	0.205597		0
1170.27	60461.7	2338.22	23.4482		5580.59	482.808	0.531753	0.209704		0
1172.26	60512.7	2584.99	25.3909		5569.96	535.818	0.587874	0.210462		0
1173.26	60538.2	2458.68	24.1502		5521.92	515.907	0.559148	0.212473		0
1174.26	60563.9	2527.41	24.8253		5678.61	509.255	0.574778	0.206787		0
1184.27	60819.7	2292.2	22.515		5624.79	474.431	0.521288	0.210545		0
1186.27	60870.5	2842.97	27.9249		5659.14	587.6	0.646543	0.20962		0
1187.26	60895.7	2409.77	23.6699		5647.46	500.459	0.548026	0.210229		0
1188.26	60921.3	2765.06	27.1596		5631.99	562.796	0.628824	0.210985		0
1189.25	60946.4	2332.77	22.9135		5711.37	484.354	0.530513	0.208225		0
1190.25	60971.9	2272.13	22.3179		5793.82	462.67	0.516724	0.205435		0
1198.28	61175.7	3131.33	30.7573		5760.62	642.342	0.712121	0.208013		0
1199.27	61200.8	2516.78	24.7209		5649.16	536.661	0.572361	0.212292		0
1200.28	61226.2	3559.29	34.9609		5763.16	723.745	0.809447	0.208267		0
1201.27	61251.3	2826.51	27.7632		5671.89	608.205	0.642799	0.211793		0
1202.27	61276.8	3139.04	30.833		5725.28	648.905	0.713874	0.209994		0
1203.26	61301.6	2555.41	25.1004		5656.63	546.486	0.581147	0.212716		0
1204.27	61327.1	2995.27	29.4208		5692.14	618.044	0.681178	0.211567		0
1205.25	61352.1	2441.25	23.979		5987.27	529.998	0.555184	0.201303		0
1214.27	61579.6	2787.05	27.3756		5742.01	575.109	0.633824	0.211472		0
1215.26	61604.5	2546.6	25.0139		5742.56	537.342	0.579143	0.211624		0
1216.27	61629.9	3370.91	32.3956		5763.61	694.228	0.766604	0.211026		0
1217.27	61654.9	2881.9	27.6961		5676.17	610.718	0.655397	0.214452		0
1218.27	61680.1	2787.38	26.7877		5763.98	581.992	0.6339	0.211359		0
1219.26	61705	2374.37	22.8186		5769.58	495.376	0.539975	0.211326		0
1228.28	61931.2	2616.72	25.1476		5817.89	553.752	0.595089	0.211121		0
1230.28	61981.3	3359.9	32.2899		5777.56	702.981	0.764102	0.212941		0
1231.26	62005.8	2929.13	28.15		5678.52	634.345	0.666137	0.216828		0
1232.27	62030.9	3228.85	31.0304		5720.14	687.033	0.734298	0.215426		0
1233.26	62055.7	2874.76	27.6275		5842.94	616.003	0.653772	0.211068		0
1234.26	62080.7	2247.28	21.5972		5813.31	476.559	0.511072	0.212316		0
1240.28	62230.9	2429.57	23.3491		5799.7	514.293	0.552529	0.213853		0
1242.29	62280.9	3292.4	31.6411		5802.26	701.53	0.74875	0.214105		0
1243.28	62305.5	2674.34	25.7014		5783.98	572.853	0.608193	0.214953		0
1244.29	62330.5	3763.63	36.1698		5801.25	795.496	0.855917	0.214486		0
1245.28	62355.1	2958.79	28.435		5683.93	649.37	0.672882	0.219087		0
1246.28	62380.1	3705.03	35.6066		5806.54	784.258	0.842589	0.214634		0
1247.27	62404.7	3256.36	31.2948		5756.31	695.596	0.740554	0.216679		0
1248.27	62429.5	2778.09	26.6984		5696.19	603.3	0.631788	0.219141		0
1249.25	62453.9	2511.64	24.1377		5946.96	545.882	0.571192	0.210066		0
1256.28	62628.1	3239.02	31.1281		5848.69	685.49	0.736611	0.214797		0
1257.28	62652.8	2846.8	27.3587		5722.9	609.571	0.647413	0.219693		0
1258.29	62677.7	4397.19	42.2586		5814.56	929.39	1	0.216403		0
1259.28	62702.3	3685.92	35.423		5808.95	785.115	0.838245	0.216783		0
1260.28	62727.1	4078.72	39.1979		5876.72	851.106	0.927574	0.214454		0
1261.27	62751.5	3355.9	32.2514		5753.15	744.131	0.763191	0.219232		0
1262.28	62776.2	2941.49	27.4876		5779.36	634.849	0.668947	0.218411		0
1263.26	62800.5	2345.21	21.9155		5732.68	510.623	0.533343	0.220361		0
1272.28	63022.8	2947.45	27.5433		5869.94	622.277	0.670303	0.216745		0
1273.27	63047.2	2450.94	22.9035		5797.33	552.945	0.557387	0.219631		0
1274.28	63071.9	3095.48	28.9267		5895.77	660.307	0.703968	0.216135		0
1275.26	63096.1	2651.05	24.7736		5824.76	579.712	0.602897	0.218938		0
1276.27	63120.9	2866.35	26.7854		5822.79	621.566	0.651859	0.219186		0
1277.26	63145.2	2625.96	24.5391		5860.74	573.979	0.597191	0.217935		0
1284.28	63317.1	2297.24	21.4672		5903.02	487.884	0.522433	0.217563		0
1286.29	63366.5	2927.1	27.3532		5854.74	640.223	0.665676	0.219701		0
1287.29	63390.7	2457.65	22.9663		5820.64	547.542	0.558914	0.221159		0
1288.29	63415.2	3143.61	29.3764		5914.4	675.256	0.714912	0.217822		0
1289.28	63439.3	2756.99	25.7635		5799.61	608.917	0.626989	0.222304		0
1290.28	63463.9	2888.44	26.9919		5853.59	627.438	0.656883	0.220425		0
1291.26	63487.9	2583.53	24.1426		5812.65	573.914	0.58754	0.222147		0
1292.27	63512.4	2580.29	24.1123		5935.9	548.879	0.586803	0.217703		0
1293.25	63536.4	2440.85	22.8093		6107.93	514.039	0.555093	0.211733		0
1298.28	63658.9	2264	21.1566		5959.92	498.949	0.514874	0.217835		0
1300.3	63708	3959.78	37.0034		5928.36	846.807	0.900526	0.219335		0
1301.29	63732.2	3157.69	29.5079		5959.4	690.74	0.718114	0.218359		0
1302.3	63756.6	3839.12	35.8758		5895.28	843.042	0.873084	0.220905		0
1303.28	63780.5	2941.08	27.4839		5805.81	664.767	0.668855	0.224479		0
1304.28	63804.9	3226.18	30.148		5854.75	707.301	0.733691	0.222773		0
1305.27	63828.9	2793.8	26.1075		5848.76	613.237	0.63536	0.223171		0
1306.28	63853.3	2792.93	26.0994		5960.04	599.698	0.635163	0.219172		0
1307.27	63877.3	2677.37	25.0195		5894.75	586.532	0.608881	0.221768		0
1314.28	64047.3	2288.84	20.876		5865.32	511.85	0.520523	0.224077		0
1316.28	64095.7	3090.87	28.1911		5980.26	667.172	0.702919	0.220105		0
1317.28	64119.7	2854.13	26.0319		6052.49	627.872	0.649081	0.217642		0
1318.29	64144.1	3600.97	32.8436		6006.49	774.916	0.818926	0.219477		0
1319.27	64167.9	2872.46	26.199		5894.63	644.816	0.653249	0.223809		0
1320.27	64192.1	2787.46	25.4237		6024.39	610.9	0.633917	0.219155		0
1321.27	64216	2301.19	20.9886		5967.47	507.685	0.523333	0.221412		0
1322.26	64240.1	2197.56	20.0434		5969.48	484.614	0.499764	0.221504		0
1330.28	64433.3	2355.91	21.4876		5882.97	546.071	0.535775	0.226124		0
1332.28	64481.3	2617.11	23.87		5958.18	574.635	0.595178	0.223605		0
1334.28	64529.2	2367.5	21.5934		5910.47	538.754	0.538413	0.225748		0
1335.26	64552.9	2297.16	20.9518		5928.61	516.656	0.522415	0.225224		0
1344.29	64769.2	2487.54	22.6882		5946.35	559.556	0.565711	0.226069		0
1346.29	64817.1	2732.57	24.9231		5984.2	601.805	0.621435	0.224974		0
1347.28	64840.8	2355.27	21.4819		5948.85	533.888	0.535631	0.226478		0
1348.28	64864.7	2908.58	26.5285		6031.12	640.762	0.661463	0.223554		0
1349.28	64888.4	2685.55	24.4942		5920.48	602.866	0.610741	0.2279		0
1350.28	64912.3	2600.69	23.7202		5994.34	583.669	0.591443	0.225259		0
1351.26	64935.8	2437.39	22.2308		5981.01	537.83	0.554306	0.225926		0
1352.27	64959.8	2199.86	20.0644		5977.45	489.309	0.500288	0.226228		0
1358.29	65103.2	2599.29	23.215		6011.13	588.248	0.591125	0.225962		0
1360.3	65151	3525.58	31.488		6031.45	783.716	0.80178	0.225534		0
1361.29	65174.6	3063.05	27.357		6011.37	684.196	0.696593	0.226452		0
1362.29	65198.3	3186.15	28.4564		5981.87	709.149	0.724587	0.227736		0
1363.28	65221.9	2519.69	22.5041		5983.68	570.671	0.573023	0.227833		0
1364.28	65245.6	2668.92	23.8368		6097.79	590.281	0.606959	0.223733		0
1365.27	65269.1	2371.18	21.1777		6028.73	546.358	0.539248	0.22646		0
1366.27	65293	2377.2	21.2314		5950.51	529.557	0.540617	0.229606		0
1367.26	65316.4	2229.67	19.9138		6038.27	491.962	0.507067	0.226432		0
1374.28	65482.7	2237.37	19.9826		6045.01	505.007	0.508819	0.227341		0
1376.29	65530.1	2657.69	23.7366		6055.75	593.039	0.604407	0.227269		0
1377.28	65553.5	2359.79	21.0759		6153.89	533.812	0.536658	0.223806		0
1378.28	65577.3	2731.68	24.3974		6053.25	613.091	0.621233	0.227692		0
1379.27	65600.7	2515.03	22.4625		6015.68	572.191	0.571964	0.229279		0
1380.28	65624.4	2552.68	22.7987		6111.31	572.353	0.580526	0.225856		0
1382.27	65671.5	2244.36	20.045		5995.96	515.382	0.510407	0.230534		0
1390.29	65860.3	2544.98	22.7299		6162.66	568.071	0.578774	0.225598		0
1391.28	65883.6	2261.86	20.2013		6063.65	525.332	0.514387	0.229445		0
1392.28	65907.2	2682.7	23.96		6144.15	597.885	0.610095	0.226603		0
1393.27	65930.5	2637.98	23.5606		6069.36	599.957	0.599925	0.229559		0
1394.28	65954.2	2882.65	25.7458		6089.58	648.958	0.655566	0.228961		0
1395.27	65977.5	2492.92	22.265		6005.65	571.429	0.566935	0.232327		0
1396.28	66001.1	2576.44	23.0109		6071.29	572.281	0.585929	0.22998		0
1397.26	66024.2	2211.98	19.7559		6181.67	510.539	0.503045	0.226033		0
1404.29	66188.8	2334.81	20.8529		6057.26	544.106	0.530978	0.231836		0
1406.29	66235.6	2838.52	24.6932		6070.4	655.252	0.64553	0.231663		0
1407.28	66258.8	2526.81	21.9816		6009.91	584.023	0.574642	0.23416		0
1408.28	66282.2	3024.08	26.3075		6089.01	682.811	0.68773	0.231283		0
1409.27	66305.3	2773.18	24.1248		6120.87	626.994	0.630671	0.23024		0
1410.28	66328.9	2775.42	24.1443		6187.36	618.35	0.631181	0.227929		0
1411.27	66352	2468.57	21.4749		6053.74	564.684	0.561397	0.233123		0
1412.27	66375.4	2494.64	21.7017		6125.94	549.433	0.567325	0.23054		0
1418.29	66515.7	2662.46	23.1616		6140.25	589.672	0.60549	0.230983		0
1419.28	66538.9	2272.81	19.7719		6071.69	529.635	0.516877	0.233754		0
1420.29	66562.3	3111.44	27.0675		6191.21	719.748	0.707598	0.229405		0
1421.29	66585.5	2801.32	24.3696		6091.43	656.528	0.63707	0.233326		0
1422.29	66608.8	3267.01	28.4208		6187.32	741.108	0.742977	0.229872		0
1423.28	66631.8	3052.83	26.5576		6169.51	695.922	0.694269	0.230696		0
1424.28	66655.1	2996.14	26.0645		6101.71	692.916	0.681377	0.233424		0
1425.27	66678.1	2689.36	23.3956		6185.6	609.954	0.611609	0.230418		0
1426.27	66701.4	2614.66	22.7458		6205.59	597.668	0.594621	0.229837		0
1427.26	66724.3	2240.16	19.4879		6169.11	507.004	0.509452	0.231357		0
1434.29	66887.2	2722.65	23.6852		6148.43	615.095	0.619179	0.233277		0
1435.28	66910.2	2398.85	20.8684		6177.74	562.301	0.545541	0.232331		0
1436.29	66933.5	3097.36	26.945		6188.33	699.158	0.704395	0.232096		0
1437.28	66956.5	2919.98	25.4019		6103.17	678.297	0.664055	0.235497		0
1438.29	66979.8	3105.62	27.0168		6149.42	712.491	0.706273	0.23389		0
1439.27	67002.6	2816.8	24.5043		6116.02	659.746	0.640591	0.235329		0
1440.28	67025.8	2562.1	22.2886		6064.69	600.062	0.582668	0.237486		0
1441.27	67048.7	2331.54	20.2829		6251.89	528.032	0.530235	0.230533		0
1448.29	67210.6	2215.35	19.2721		6200.1	519.025	0.503811	0.233591		0
1449.28	67233.5	2211.44	19.2381		6103.05	518.744	0.502922	0.237469		0
1450.29	67256.7	2903.43	25.2579		6254.06	662.207	0.660292	0.231896		0
1451.28	67279.6	2838.49	24.693		6204.47	650.073	0.645524	0.233909		0
1452.29	67302.7	3218.38	27.9977		6196.2	740.622	0.731917	0.234384		0
1453.28	67325.5	3032.63	26.3819		6141.1	722.783	0.689676	0.236648		0
1454.28	67348.6	2879.29	24.6127		6197.19	664.073	0.654802	0.234668		0
1455.28	67371.5	2502.69	21.3935		6182.59	579.298	0.569157	0.235383		0
1456.28	67394.5	2227.75	19.0433		6147.11	517.435	0.50663	0.236904		0
1462.3	67532.7	2559.18	21.8764		6185.28	609.351	0.582004	0.236416		0
1464.3	67578.6	3087.6	26.3934		6178.61	723.246	0.702175	0.236995		0
1465.29	67601.3	2721.33	23.2625		6196.23	646.768	0.618879	0.236481		0
1466.3	67624.3	3498.19	29.9033		6282.45	804.616	0.795552	0.233395		0
1467.29	67647.1	3080.85	26.3357		6233.69	721.732	0.70064	0.235381		0
1468.29	67669.9	3081.02	26.3372		6258.99	707.956	0.700678	0.234589		0
1469.27	67692.5	2830.44	24.1952		6223.29	667.204	0.643693	0.236093		0
1470.28	67715.4	2663.65	22.7694		6336.55	616.942	0.605762	0.232031		0
1471.27	67738.2	2276.11	19.4567		6307.59	517.808	0.517629	0.233254		0
1476.29	67852.9	2478.01	21.1826		6295.67	587.833	0.563545	0.234493		0
1477.29	67875.5	2289.77	19.5734		6211.14	559.753	0.520735	0.237845		0
1478.3	67898.7	3484.47	29.7859		6298.09	808.45	0.79243	0.234722		0
1479.3	67921.4	3065.57	26.2051		6189.94	730.934	0.697165	0.238984		0
1480.3	67944.2	3533.1	30.2017		6229.24	836.728	0.80349	0.237637		0
1481.29	67966.7	3039.6	25.9831		6179.16	738.331	0.691259	0.239723		0
1482.29	67989.7	3241.24	27.7068		6265.62	747.141	0.737116	0.236576		0
1483.28	68012.2	2728.03	23.3198		6236.93	645.58	0.620404	0.237823		0
1484.29	68035	2762.32	23.6129		6257.28	648.285	0.628201	0.237209		0
1485.27	68057.5	2384.09	20.3797		6320.15	557.911	0.542186	0.235006		0
1492.29	68217	2394.01	20.4645		6347.76	554.294	0.544441	0.23509		0
1494.3	68262.5	2989.76	25.5571		6273.05	698.256	0.679926	0.238209		0
1495.29	68285.1	2739.79	23.4203		6207.5	654.276	0.623078	0.240885		0
1496.3	68307.9	3307.66	28.2746		6284.93	777.39	0.752221	0.238077		0
1497.28	68330.3	3055.97	26.1231		6203.72	717.463	0.694982	0.241353		0
1498.28	68352.9	2795.7	23.8982		6259.2	666.391	0.635793	0.239373		0
1499.28	68375.4	2327.59	19.8967		6251.56	554.139	0.529335	0.239824		0
1506.3	68534.2	2397.29	20.0536		6284.78	567.906	0.545186	0.239673		0
1508.3	68579.5	2915.83	24.3913		6283.86	693.265	0.663112	0.240028		0
1509.29	68601.9	2544.83	21.2878		6208.33	622.402	0.57874	0.243108		0
1510.3	68624.5	3093.51	25.8776		6271.9	727.678	0.70352	0.240803		0
1511.29	68646.9	2823.63	23.6201		6268.91	673.876	0.642145	0.241077		0
1512.29	68669.5	2862.65	23.9465		6316.26	665.451	0.651018	0.239428		0
1513.29	68692	2674.25	22.3704		6323.77	649.791	0.608172	0.239302		0
1514.29	68714.6	2254.91	18.8627		6327.31	530.971	0.512808	0.239326		0
1520.3	68849.9	2543.69	21.2783		6288.72	607.723	0.57848	0.241751		0
1521.29	68872.2	2269.15	18.9818		6353.48	553.639	0.516046	0.239443		0
1522.31	68895.1	3051.28	25.5244		6343.32	726.161	0.693916	0.239987		0
1523.3	68917.3	2759.77	23.0859		6351.84	656.518	0.627621	0.23982		0
1524.31	68939.9	3299.05	27.597		6281.93	795.779	0.750262	0.242649		0
1525.3	68962.1	2688.34	22.4883		6155.06	672.667	0.611377	0.247812		0
1526.3	68984.7	3043.2	25.4568		6358.62	737.129	0.692077	0.240036		0
1527.29	69006.8	2824.25	23.6252		6308.65	682.311	0.642285	0.242094		0
1528.29	69029.3	2610.83	21.84		6296	618.306	0.59375	0.24274		0
1529.28	69051.5	2391.14	20.0022		6306.91	561.864	0.543789	0.242477		0
1536.31	69208.9	2713.33	22.6974		6379.06	647.505	0.617059	0.240836		0
1537.3	69231	2522.86	21.1041		6290.14	615.518	0.573744	0.244398		0
1538.31	69253.6	3327.98	27.839		6366.09	800.448	0.756842	0.241641		0
1539.3	69275.7	3022.53	25.2838		6366.85	716.961	0.687377	0.241767		0
1540.3	69298.3	3065.16	25.6404		6391.33	729.641	0.697071	0.240999		0
1541.29	69320.3	2711.87	22.6852		6280.51	658.535	0.616728	0.245409		0
1542.29	69342.6	2487.03	20.8044		6372.94	598.703	0.565596	0.242007		0
1552.3	69565.7	2574.61	21.537		6371.91	623.125	0.585513	0.243616		0
1553.3	69587.9	2277.47	19.0514		6356.2	564.592	0.517938	0.244375		0
1554.3	69610.3	2618.47	21.9039		6367.78	626.761	0.595487	0.244089		0
1555.29	69632.2	2320.64	19.4125		6427.35	575.2	0.527755	0.24198		0
1556.3	69654.6	2505.2	20.6855		6437.54	593.919	0.569727	0.241753		0
1566.31	69876.8	2543.28	21		6268.67	638.646	0.578388	0.249864		0
1567.31	69898.9	2371.85	19.5844		6412.61	592.368	0.5394	0.24441		0
1568.31	69921.1	2730.31	22.5443		6361.68	658.691	0.620921	0.246524		0
1569.3	69943.1	2402.45	19.8372		6278.34	608.881	0.546361	0.249955		0
1570.3	69965.1	2533.45	20.9188		6387.9	610.407	0.576152	0.245824		0
1571.29	69987.1	2312.33	19.093		6441.15	571.706	0.525865	0.243946		0
1572.3	70009.3	2222.03	18.3474		6497.05	548.983	0.505329	0.242001		0
1578.3	70142	2187.38	18.0613		6494.84	533.686	0.497449	0.243009		0
1580.32	70186.5	2662.32	21.9829		6435.5	644.18	0.605459	0.245562		0
1581.31	70208.4	2614.58	21.5887		6389.38	661.158	0.594603	0.247491		0
1582.32	70230.5	2882.55	23.8013		6326.72	732.55	0.655543	0.2501		0
1583.31	70252.3	2426.8	20.0382		6241.24	622.477	0.551898	0.253684		0
1584.31	70274.5	2620.3	21.6359		6500.65	623.622	0.595902	0.243716		0
1585.3	70296.3	2302.73	19.0137		6480.14	562.369	0.523682	0.24464		0
1586.3	70318.2	2513.71	20.7558		6434.58	606.924	0.571663	0.246527		0
1587.29	70340.1	2296.48	18.9621		6434.24	561.145	0.52226	0.246695		0
1596.31	70538.4	2489.99	20.5599		6558.08	591.833	0.566267	0.243412		0
1597.3	70560.1	2329.68	19.2363		6500.44	584.3	0.529811	0.245722		0
1598.31	70582.2	2668.66	22.0352		6486.68	650.873	0.606901	0.246399		0
1599.3	70604	2416.21	19.9507		6426.47	597.123	0.549489	0.248862		0
1600.31	70625.9	2557.89	21.1206		6468.64	623.704	0.58171	0.247394		0
1612.31	70888.5	2204.61	17.9758		6510.71	536.007	0.501368	0.247639		0
1614.31	70932.2	2398.3	19.5551		6398.34	621.048	0.545417	0.252301		0
1615.3	70953.8	2206.96	17.995		6338.73	577.344	0.501902	0.254831		0
1626.32	71193.7	2271.52	18.5214		6452.4	584.624	0.516585	0.252048		0
1628.32	71237.1	2402.19	19.5868		6582.97	591.495	0.546301	0.247353		0
1629.31	71258.7	2224.71	18.1397		6489.35	551.303	0.505938	0.251074		0
1630.31	71280.5	2346	19.1287		6544.71	574.91	0.533523	0.249104		0
1640.33	71497.6	2462.64	20.0797		6551.73	619.841	0.560048	0.250365		0
1641.32	71519.1	2315.43	18.8794		6578.31	581.667	0.526571	0.249505		0
1642.33	71540.9	2490.53	20.3071		6586.33	622.894	0.566392	0.249354		0
1643.31	71562.3	2273.34	18.5362		6478.39	581.035	0.516999	0.253661		0
1644.31	71583.9	2448.37	19.9633		6583.14	602.781	0.556803	0.249776		0
1645.31	71605.3	2298.62	18.7424		6389.59	592.552	0.522748	0.257498		0
1646.31	71627.1	2348.75	19.151		6529.85	591.485	0.534147	0.252121		0
1656.33	71843.1	2496.86	20.3587		6596.19	631.969	0.567831	0.251103		0
1658.32	71886.1	2490.72	20.3086		6581.86	621.99	0.566434	0.251953		0
1659.32	71907.5	2318.44	18.9039		6508.54	595.895	0.527255	0.254945		0
1660.32	71929	2302.79	18.4905		6514.26	587.465	0.523696	0.254874		0
1672.33	72186.9	2496.19	20.0434		6577.4	632.476	0.567678	0.254253		0
1673.32	72208.3	2342.94	18.8128		6665.88	581.286	0.532825	0.251028		0
1674.32	72229.8	2510.66	20.1596		6581.66	634.321	0.57097	0.254392		0
1675.31	72251	2216.02	17.7938		6581.49	563.099	0.503963	0.254549		0
1686.33	72486.6	2464.89	19.7921		6538.46	636.677	0.560561	0.25791		0
1687.32	72507.7	2246.16	18.0358		6530.12	591.88	0.510817	0.258391		0
1688.33	72529.1	2434.97	19.5519		6663.61	612.412	0.553756	0.253365		0
1689.32	72550.3	2195.18	17.6265		6611.74	572.352	0.499224	0.255503		0
1690.32	72571.7	2351.9	18.8849		6705.44	583.914	0.534865	0.252082		0
1691.32	72592.9	2247.87	18.0495		6701.43	568.852	0.511205	0.252382		0
1700.34	72784.9	2444.33	19.627		6578.08	651.359	0.555884	0.258485		0
1701.33	72806	2315.8	18.595		6429.87	634.517	0.526655	0.264598		0
1702.34	72827.5	2486.12	19.9626		6704.45	635.026	0.565389	0.253912		0
1703.33	72848.5	2310.12	18.5494		6463.62	621.132	0.525363	0.263526		0
1704.33	72869.8	2323.13	18.6538		6663.65	598.072	0.528322	0.255766		0
1716.34	73124.3	2510.31	19.9565		6730.53	632.333	0.57089	0.255008		0
1717.34	73145.4	2309.48	18.36		6677.82	597.765	0.525218	0.25717		0
1718.34	73166.6	2363.95	18.793		6831.63	601.685	0.537604	0.251527		0
1730.34	73420	2292.15	18.2222		6609.84	600.296	0.521277	0.261783		0
1732.34	73462.2	2234.8	17.7663		6688.49	590.079	0.508234	0.259004		0
1744.35	73714.6	2272.18	18.0635		6597.4	593.564	0.516735	0.2644		0
1746.35	73756.5	2383.03	18.9447		6564.09	633.382	0.541945	0.266046		0
1747.34	73777.4	2213.13	17.5939		6783.77	566.973	0.503304	0.257577		0
1758.36	74008	2311.89	18.3791		6749.58	602.942	0.525766	0.260514		0
1759.35	74028.8	2274.99	18.0858		6710.8	594.866	0.517374	0.262167		0
1760.36	74049.7	2422.53	19.2586		6772.65	628.213	0.550926	0.259921		0
1762.35	74091.4	2209.97	17.5688		6667.91	579.454	0.502586	0.264303		0
1774.36	74341.6	2199.1	17.1915		6733.36	586.129	0.500114	0.263517		0
1818.37	75251.8	2197.96	17.1826		6826.82	595.616	0.499855	0.266356		0

## Sheet: MWLSA_INNER_6_20_MGML_TA30_0_E3
Spectrum: Z:\Data\users\Filippa L\20250317\MWLSA INNER 6 20 MGML TA30\0_E3\1\1SRef
m/z	time	Intens.	SN	Quality Fac.	Res.	Area	Rel. Intens.	FWHM	Chi^2	Bk. Peak
520.484	40522.4	1657.9	51.6421		3549.16	237.252	0.924257	0.14665		0
536.648	41133.4	910.222	26.9535		3610.86	138.381	0.507437	0.148621		0
543.506	41390	1185.7	35.111		3757.65	173.045	0.661012	0.14464		0
562.878	42106.6	816.221	24.1699		3662.48	126.566	0.455032	0.153688		0
757.835	48749.3	1139.3	25.739		4228.49	201.47	0.635143	0.179221		0
759.842	48813	935.803	21.1416		4217.23	166.021	0.521697	0.180176		0
799.959	50070.8	1035.56	22.8197		4383.89	177.907	0.577309	0.182477		0
801.951	50132.4	1001.27	22.0643		4393.6	179.252	0.558197	0.182527		0
964.185	54922	810.63	15.163		4569.57	171.743	0.451915	0.211001		0
966.183	54978.4	814.147	15.2288		4703.07	172.89	0.453876	0.205437		0
976.199	55260.2	803.838	15.036		4734.58	169.074	0.448129	0.206185		0
978.201	55316.4	1140.19	21.3274		4755.53	228.411	0.635638	0.205698		0
979.196	55344.3	828.467	15.4967		4752.31	173.483	0.461859	0.206046		0
980.202	55372.5	1115.4	20.8639		4798.71	227.096	0.621822	0.204264		0
981.195	55400.3	842.406	15.7574		4650.43	180.3	0.46963	0.21099		0
996.203	55818.9	797.452	14.9165		4831.2	167.197	0.444568	0.206202		0
1006.23	56096.8	815.38	14.8005		4763.35	179.726	0.454563	0.211244		0
1020.24	56482.8	1347.92	24.4671		4996.45	260.025	0.751449	0.204193		0
1021.23	56510	943.998	17.1352		4769.69	205.342	0.526266	0.214108		0
1022.24	56537.7	1428.61	25.9317		4914.06	295.334	0.796431	0.208023		0
1023.23	56564.9	1019.66	18.5085		4857.95	227.397	0.568445	0.210631		0
1024.24	56592.5	1197.18	21.7309		4837.77	249.484	0.667414	0.211717		0
1025.22	56619.4	884.055	16.0471		4772.51	193.799	0.492849	0.214818		0
1026.22	56646.9	997.193	18.1008		4899.4	206.926	0.555921	0.209459		0
1036.24	56920.3	916.965	16.6445		4964.58	195.997	0.511195	0.208726		0
1038.23	56974.7	1220.93	22.1619		4905.94	251.653	0.68065	0.211628		0
1039.22	57001.7	890.362	16.1616		4944.18	190.147	0.496364	0.210192		0
1040.23	57029.1	878.084	15.4864		4890.29	189.673	0.48952	0.212714		0
1064.25	57678.6	832.808	14.6879		4863.75	187.005	0.464279	0.218813		0
1066.26	57732.5	844.034	14.8859		4869.14	188.081	0.470537	0.218983		0
1068.25	57786	929.96	16.4014		4787.19	203.558	0.51844	0.223148		0
1078.26	58053.9	939.104	16.5626		5066.66	195.049	0.523538	0.212814		0
1080.27	58107.5	1605.44	28.3146		5055.25	340.234	0.895011	0.213692		0
1081.26	58134	1058.47	18.6679		5049.06	224.717	0.590084	0.21415		0
1082.26	58160.7	1085.1	19.1375		4928.31	239.306	0.604929	0.2196		0
1083.25	58187.2	842.792	14.1803		5002.8	189.695	0.469845	0.216529		0
1084.25	58213.9	820.488	13.805		5072.7	177.997	0.457411	0.213743		0
1140.27	59687.3	1116.51	18.1778		5090.19	249.95	0.62244	0.224013		0
1142.26	59739.1	887.482	14.449		5008.06	206.535	0.494759	0.228085		0
1144.26	59790.9	798.571	13.0014		5043.3	180.347	0.445192	0.226887		0
1156.27	60101.4	948.378	15.4404		5074.02	216.644	0.528708	0.22788		0
1158.27	60153	911.015	14.8321		5299.81	200.516	0.507878	0.218549		0
1160.26	60204.4	879.012	14.3111		5096.17	198.782	0.490037	0.227673		0
1170.27	60461.6	888.409	14.4641		4995.22	206.437	0.495276	0.234277		0
1172.27	60512.9	1037.77	16.3525		5190.55	228.668	0.578543	0.225847		0
1173.27	60538.4	874.914	13.7863		5218.84	195.033	0.487753	0.224813		0
1174.26	60564	1007.16	15.8701		5069	227.199	0.561478	0.231656		0
1175.25	60589.3	867.451	13.6687		5232.33	196.502	0.483592	0.224614		0
1184.27	60819.7	909.413	14.3299		5108.39	218.026	0.506985	0.231829		0
1186.28	60870.8	1036.44	16.3315		5220.16	233.104	0.577799	0.22725		0
1187.26	60895.8	905.814	14.2732		5149.19	208.805	0.504979	0.230573		0
1188.26	60921.3	1010.66	15.9253		5206.74	230.553	0.563429	0.228217		0
1189.26	60946.7	882.17	13.9006		5227.73	217.134	0.491798	0.227491		0
1190.26	60972.1	908.31	14.3125		5359.36	207.266	0.50637	0.22209		0
1198.28	61175.7	1151.34	18.142		5339.49	259.207	0.641853	0.224419		0
1199.27	61200.8	926.362	14.597		5152.76	219.258	0.516434	0.232744		0
1200.28	61226.3	1427.45	22.4929		5281.49	325.818	0.795786	0.227262		0
1201.27	61251.3	1113.79	17.5503		5198.58	259.358	0.620922	0.231076		0
1202.28	61276.9	1298.97	20.4683		5217.44	290.106	0.724157	0.230435		0
1203.27	61301.9	1019.9	16.0708		5176.97	236.984	0.568578	0.232427		0
1204.27	61327.3	1265.54	19.9416		5227.46	285.78	0.705522	0.230374		0
1205.26	61352.3	954.326	15.0376		5430.91	233.007	0.532024	0.221926		0
1212.27	61529.1	830.448	13.0856		5212.23	193.087	0.462964	0.232582		0
1214.28	61579.7	1081.55	17.0423		5230.12	250.135	0.602948	0.232171		0
1215.26	61604.5	926.138	14.5935		5365.09	211.281	0.516309	0.226514		0
1216.28	61630.2	1312.49	19.9722		5248.06	295.645	0.731697	0.231759		0
1217.27	61655.1	1016.75	15.4719		5270.42	232.734	0.566825	0.230963		0
1218.28	61680.2	1142.59	17.3868		5311.74	257.51	0.63698	0.229355		0
1219.27	61705.2	874.527	13.3077		5039.71	207.258	0.487537	0.241932		0
1220.27	61730.4	809.973	12.3253		5186.86	191.445	0.451549	0.235262		0
1228.28	61931.2	1073	16.3277		5326.25	246.075	0.59818	0.230609		0
1229.27	61956	831.318	12.6501		5207.37	203.011	0.463448	0.236064		0
1230.28	61981.2	1321.94	20.116		5356.4	301.269	0.736965	0.229684		0
1231.27	62006	1144.75	17.4197		5268.78	275.345	0.638183	0.233692		0
1232.28	62031.1	1319.54	20.0794		5300.23	303.733	0.735626	0.232495		0
1233.26	62055.7	1112.78	16.9331		5396.71	258.429	0.620357	0.228521		0
1234.27	62080.8	945.619	14.3895		5349.98	222.66	0.52717	0.230705		0
1240.29	62231	972.415	14.7972		5374.84	225.322	0.542108	0.230758		0
1242.29	62280.8	1278.08	19.4485		5332.34	294.961	0.712511	0.232973		0
1243.28	62305.6	975.115	14.8383		5338.58	234.361	0.543613	0.232887		0
1244.29	62330.6	1491.94	22.7028		5331.65	348.473	0.831734	0.233378		0
1245.29	62355.4	1204.03	18.3216		5125.21	296.832	0.671228	0.242973		0
1246.28	62380.1	1580.01	24.043		5246.42	366.191	0.880836	0.237549		0
1247.28	62404.8	1331.49	20.2613		5310.32	310.974	0.742288	0.234878		0
1248.28	62429.6	1042.93	15.8703		5305.35	246.932	0.581421	0.235286		0
1249.26	62454.1	819.325	12.4677		5539.8	199.997	0.456763	0.225506		0
1250.27	62479	850.883	12.9479		5341.28	211.198	0.474356	0.234076		0
1256.28	62628.1	1241.9	18.898		5421.97	288.362	0.692345	0.231702		0
1257.28	62652.8	1028.01	15.6432		5294.22	247.941	0.5731	0.237482		0
1258.29	62677.7	1793.77	27.2957		5421.44	409.225	1	0.232095		0
1259.28	62702.3	1294.63	19.7003		5302.75	308.801	0.721737	0.237477		0
1260.28	62727.1	1557.9	23.7065		5359.53	366.856	0.868508	0.235148		0
1261.28	62751.6	1172.03	17.8348		5305.16	285.732	0.653392	0.237746		0
1262.28	62776.4	1135.96	16.7812		5318.39	273.84	0.633283	0.237343		0
1263.27	62800.7	796.944	11.773		5179.16	195.314	0.444285	0.243914		0
1264.27	62825.4	812.258	11.9992		5269.06	195.382	0.452823	0.239942		0
1270.28	62973.7	889.06	13.1338		5354.69	212.547	0.495638	0.237228		0
1272.29	63022.9	1153.76	17.0442		5333.67	274.604	0.643208	0.238539		0
1273.28	63047.3	947.259	13.9936		5294.78	232.104	0.528084	0.240478		0
1274.28	63072	1176.58	17.3813		5430.64	278.333	0.655927	0.234647		0
1275.27	63096.4	1043.03	15.4084		5336.16	245.131	0.581476	0.238987		0
1276.28	63121.2	1142.99	16.885		5495.58	259.645	0.637201	0.232238		0
1277.27	63145.4	1021.3	15.0873		5400.07	251.702	0.56936	0.236529		0
1278.27	63169.8	819.351	12.104		5488.47	194.95	0.456777	0.232901		0
1284.29	63317.4	914.513	13.5098		5287.99	224.878	0.509828	0.242869		0
1286.29	63366.5	1065.93	15.7467		5346.58	264.429	0.594244	0.240582		0
1287.29	63390.7	988.552	14.6036		5254.7	248.441	0.551104	0.244978		0
1288.29	63415.3	1311.21	19.3701		5341.84	317.4	0.730981	0.24117		0
1289.28	63439.5	1074	15.8659		5349.66	260.425	0.598741	0.241003		0
1290.28	63463.8	991.079	14.6409		5333.65	244.897	0.552513	0.241913		0
1291.27	63488	981.883	14.505		5270.07	247.068	0.547386	0.245019		0
1292.27	63512.6	886.113	13.0903		5354.5	215.925	0.493996	0.241344		0
1298.28	63659	861.447	12.7259		5458.27	208.508	0.480245	0.237856		0
1300.3	63708	1478.89	21.8472		5507.65	351.326	0.824463	0.236089		0
1301.29	63732.2	1223.46	18.0738		5417.66	298.46	0.682063	0.240194		0
1302.29	63756.6	1474.66	21.7847		5352.45	357.662	0.822104	0.243308		0
1303.28	63780.6	1223.18	18.0696		5435.15	293.139	0.681905	0.239788		0
1304.29	63805.1	1411.18	20.8469		5393.85	337.587	0.786713	0.241811		0
1305.28	63829.1	1096.33	16.1958		5413.63	266.934	0.611191	0.24111		0
1306.29	63853.5	1132.02	16.7229		5420.48	276.341	0.631083	0.240991		0
1307.28	63877.5	955.343	14.113		5369.41	231.307	0.53259	0.243467		0
1308.27	63901.6	858.491	12.6822		5429.65	207.136	0.478597	0.240949		0
1314.28	64047.3	853.64	12.2145		5350.81	213.011	0.475892	0.245623		0
1316.29	64095.8	1211.35	17.3328		5427.04	291.127	0.675311	0.242542		0
1317.29	64119.9	1001.64	14.3322		5410.37	250.732	0.558401	0.243474		0
1318.29	64144.2	1386.14	19.8339		5455.12	325.806	0.772755	0.241661		0
1319.28	64168.1	1188.71	17.0089		5521.74	282.343	0.66269	0.238925		0
1320.28	64192.3	1107.44	15.846		5462.49	268.323	0.617382	0.2417		0
1321.28	64216.3	863.252	12.352		5483	210.379	0.481251	0.240977		0
1322.27	64240.3	819.086	11.72		5422	197.021	0.456629	0.243871		0
1330.3	64433.6	892.811	12.775		5498.62	218.857	0.49773	0.241933		0
1332.29	64481.5	1003.88	14.3643		5460.23	250.532	0.559652	0.243998		0
1333.29	64505.4	875.387	12.5256		5390.47	218.382	0.488016	0.247341		0
1334.28	64529.4	963.392	13.7849		5508.33	240.896	0.537078	0.24223		0
1335.27	64553.2	812.779	11.6298		5366.98	201.411	0.453113	0.248794		0
1336.28	64577.2	887.756	12.7026		5483.32	209.507	0.494912	0.243698		0
1344.3	64769.4	950.413	13.5992		5379.9	233.577	0.529842	0.249874		0
1346.3	64817.2	1006.32	14.3991		5442.12	247.645	0.561007	0.247385		0
1347.29	64840.8	915.361	13.0976		5377.89	228.904	0.510301	0.250523		0
1348.29	64864.9	1053.8	15.0785		5497.52	261.042	0.587478	0.245254		0
1349.28	64888.6	915.753	13.1032		5578.74	222.559	0.51052	0.241862		0
1350.27	64912.2	929.017	13.293		5533.35	225.088	0.517914	0.244024		0
1351.28	64936.2	829.496	11.869		5411.55	201.62	0.462433	0.249702		0
1352.27	64959.9	808.314	11.5659		5449.98	198.507	0.450624	0.248124		0
1358.29	65103.3	950.508	13.0771		5684.88	230.355	0.529895	0.23893		0
1359.28	65126.9	798.958	10.9921		5419.17	201.807	0.445408	0.250828		0
1360.3	65151.1	1389.17	19.1122		5497.78	343.928	0.774444	0.247427		0
1361.29	65174.7	1080.94	14.8716		5485.87	274.641	0.602609	0.248145		0
1362.29	65198.4	1178.46	16.2132		5549.96	307.276	0.656973	0.245459		0
1363.28	65222	1040.27	14.312		5443.99	259.324	0.579934	0.25042		0
1364.28	65245.7	965.159	13.2787		5535.69	245.038	0.538063	0.246452		0
1365.27	65269.3	891.04	12.2589		5507.13	221.359	0.496742	0.24791		0
1366.28	65293	900.852	12.3939		5540.16	221.717	0.502213	0.246613		0
1367.27	65316.6	830.72	11.429		5498.1	212.29	0.463115	0.248681		0
1368.27	65340.5	796.81	10.9625		5634.84	199.385	0.444211	0.242824		0
1374.29	65482.8	844.692	11.6213		5573.18	219.619	0.470904	0.246589		0
1376.29	65530.2	866.21	11.9173		5423.82	222.493	0.4829	0.253749		0
1377.28	65553.7	858.824	11.8157		5461.55	223.798	0.478783	0.252178		0
1378.28	65577.3	1006.2	13.8432		5521.38	257.264	0.56094	0.249626		0
1379.27	65600.8	834.827	11.4856		5497.74	208.609	0.465405	0.25088		0
1380.28	65624.5	1013.8	13.9479		5588.61	249.127	0.56518	0.246981		0
1381.27	65647.9	796.705	10.9611		5709.49	200.452	0.444152	0.241926		0
1390.29	65860.5	869.692	11.9652		5479.35	226.135	0.484841	0.253733		0
1392.29	65907.3	866.778	11.9251		5544.34	218.041	0.483217	0.251118		0
1393.28	65930.7	940.441	12.9386		5577.05	232.865	0.524283	0.249824		0
1394.28	65954.2	985.661	13.5607		5671.31	241.03	0.549493	0.245848		0
1395.28	65977.7	863.914	11.8857		5626.24	212.362	0.48162	0.247995		0
1396.28	66001.1	837.482	11.5221		5527.47	217.025	0.466885	0.252608		0
1404.3	66189.1	881.533	12.1281		5485.96	229.698	0.491442	0.25598		0
1405.29	66212.2	814.412	10.7505		5618	218.753	0.454024	0.25014		0
1406.29	66235.7	1017.69	13.4339		5649.89	256.515	0.567348	0.248906		0
1407.28	66258.8	879.629	11.6114		5536.95	230.565	0.490381	0.254162		0
1408.29	66282.3	1056.02	13.9399		5652.83	261.461	0.588718	0.24913		0
1409.28	66305.5	1007.63	13.3011		5625.61	256.503	0.561742	0.250511		0
1410.28	66328.9	1089.16	14.3773		5657.15	264.525	0.607192	0.249292		0
1411.28	66352.2	930.946	12.2888		5502.1	237.452	0.51899	0.256498		0
1412.28	66375.6	853.288	11.2637		5627.09	216.872	0.475696	0.250979		0
1418.3	66515.9	966.767	12.7617		5622.31	241.886	0.538959	0.252262		0
1419.29	66539.1	823.14	10.8658		5554.86	212.529	0.458889	0.255505		0
1420.3	66562.4	1190.94	15.7208		5702.99	296.487	0.663932	0.249044		0
1421.29	66585.4	1043.54	13.7751		5593.41	274.525	0.581758	0.2541		0
1422.3	66609	1260.34	16.637		5713.24	310.121	0.702622	0.248948		0
1423.28	66631.9	1027.34	13.5612		5609.45	258.459	0.572726	0.25373		0
1424.29	66655.2	1150.38	15.1855		5602.95	286.613	0.641324	0.254203		0
1425.28	66678.3	976.016	12.8838		5678.21	253.187	0.544116	0.251009		0
1426.29	66701.7	894.614	11.8092		5684.18	233.537	0.498735	0.250922		0
1427.28	66724.7	812.043	10.7193		5690.67	209.272	0.452703	0.25081		0
1434.29	66887.3	908.74	11.9957		5703.92	224.855	0.50661	0.251457		0
1435.29	66910.4	849.709	11.2165		5566.21	222.708	0.473701	0.257858		0
1436.3	66933.7	1168.18	15.4204		5783.72	287.561	0.651242	0.248334		0
1437.29	66956.7	1041.33	13.7459		5560.39	274.771	0.580525	0.258487		0
1438.29	66979.9	1161.73	15.3352		5670.04	290.732	0.647647	0.253665		0
1439.28	67002.7	955.62	12.6145		5645.87	245.306	0.532745	0.254926		0
1440.28	67025.9	974.626	12.8654		5673.34	243.244	0.543341	0.253869		0
1441.28	67048.8	810.581	10.7		5587.27	222.499	0.451888	0.257957		0
1442.28	67072.1	853.792	11.2704		5725.61	215.358	0.475977	0.251901		0
1448.29	67210.7	853.56	11.2673		5753.2	214.348	0.475848	0.251737		0
1449.29	67233.7	842.137	11.1165		5638.95	227.85	0.46948	0.257014		0
1450.3	67256.9	1088.82	14.3729		5650.61	280.838	0.607004	0.256662		0
1451.29	67279.7	973.277	12.8476		5743.21	246.391	0.542589	0.252696		0
1452.29	67302.8	1265.46	16.7045		5703.04	320.34	0.705475	0.254652		0
1453.29	67325.7	1120.37	14.7893		5747.97	288.071	0.624591	0.252835		0
1454.29	67348.8	1156.61	14.7414		5675.8	295.5	0.644797	0.256226		0
1455.28	67371.6	916.009	11.6748		5592.02	235.588	0.510662	0.260242		0
1456.28	67394.6	852.852	10.8699		5651.27	222.99	0.475453	0.257691		0
1462.29	67532.6	872.856	11.1248		5703.56	224.049	0.486605	0.256383		0
1463.3	67555.6	843.834	10.7549		5776.02	220.399	0.470426	0.25334		0
1464.3	67578.6	1074.91	13.7		5691.09	281.941	0.599246	0.257297		0
1465.3	67601.4	1102.09	14.0465		5678.85	294.395	0.614402	0.258027		0
1466.3	67624.4	1224.59	15.6077		5648.63	321.501	0.682689	0.259585		0
1467.29	67647.2	1080.35	13.7693		5648.65	277.448	0.602278	0.25976		0
1468.29	67670.1	1204.65	15.3537		5664.02	304.727	0.671578	0.259232		0
1469.29	67692.8	1016.22	12.9521		5718.23	254.093	0.566531	0.256948		0
1470.28	67715.6	877.932	11.1895		5770.67	224.182	0.489435	0.254786		0
1471.28	67738.4	800.482	10.2024		5753.56	199.111	0.446258	0.255717		0
1476.3	67853	863.409	11.0044		5749.49	217.948	0.481339	0.25677		0
1478.3	67898.7	1121.93	14.2993		5764.29	293.353	0.625458	0.256459		0
1479.3	67921.4	1083.86	13.8141		5698.52	282.162	0.604235	0.259594		0
1480.31	67944.4	1250.14	15.9334		5757	317.697	0.696935	0.257132		0
1481.3	67967	1056.99	13.4717		5726.31	268.879	0.589259	0.258682		0
1482.3	67989.8	1167.02	14.874		5800.66	300.981	0.650597	0.255539		0
1483.29	68012.4	1012.15	12.9001		5660.33	264.414	0.564257	0.262051		0
1484.3	68035.3	980.914	12.5021		5775.21	252.187	0.546846	0.257011		0
1485.28	68057.7	877.437	11.1832		5710.11	224.827	0.489159	0.260114		0
1492.29	68217.1	818.2	10.4282		5672.19	213.954	0.456135	0.263089		0
1494.3	68262.7	1048.55	13.3641		5737.02	273.921	0.584552	0.260467		0
1495.29	68285	967.238	12.3277		5668.95	248.717	0.539222	0.263769		0
1496.31	68308.1	1163.94	14.8347		5830.52	299.884	0.648879	0.256633		0
1497.29	68330.4	964.15	12.2884		5711.14	248.799	0.5375	0.26217		0
1498.3	68353.2	972.652	12.3967		5674.84	253.529	0.54224	0.264025		0
1499.29	68375.7	874.912	11.151		5924.01	224.229	0.487751	0.253087		0
1500.29	68398.3	801.442	10.2146		5776.84	210.06	0.446793	0.259707		0
1506.3	68534.3	814.827	10.0387		5642.99	215.224	0.454255	0.266933		0
1508.3	68579.5	1001.44	12.3378		5671.08	262.219	0.558291	0.265964		0
1509.3	68601.9	855.272	10.5369		5566.19	233.828	0.476802	0.271154		0
1510.3	68624.6	1082.78	13.3399		5774.67	283.839	0.603636	0.261539		0
1511.29	68647	1016.95	12.5288		5753.87	270.106	0.566934	0.262657		0
1512.29	68669.5	1037.63	12.7836		5723.73	265.552	0.578466	0.264215		0
1513.29	68692	910.772	11.2207		5796.4	248.402	0.507743	0.261074		0
1521.3	68872.4	818.986	10.0899		5752.25	220.18	0.456573	0.264471		0
1522.31	68895.1	1062.53	13.0903		5824.83	278.593	0.592343	0.261349		0
1523.3	68917.4	1011.41	12.4605		5791.39	268.968	0.563846	0.263029		0
1524.31	68939.9	1103.69	13.5975		5881.87	281.763	0.615293	0.259153		0
1525.3	68962.2	1048.47	12.9172		5778.14	280.841	0.58451	0.263978		0
1526.31	68984.8	1105.59	13.6209		5689.65	293.189	0.616352	0.268261		0
1527.3	69007.1	984.869	12.1336		5771.37	263.491	0.549051	0.264634		0
1528.3	69029.4	894.772	11.0236		5825.13	242.027	0.498823	0.262363		0
1536.31	69208.9	969.64	11.946		5828.02	253.472	0.540561	0.263607		0
1537.3	69231.2	925.529	11.4025		5715.05	244.169	0.51597	0.268992		0
1538.32	69253.8	1107.08	13.6392		5874.86	293.311	0.61718	0.261847		0
1539.3	69275.9	1079.3	13.297		5921.97	273.87	0.601695	0.259931		0
1540.31	69298.4	976.439	12.0297		5653.89	266.703	0.544352	0.272433		0
1541.3	69320.5	931.981	11.482		5924.37	253.021	0.519567	0.260163		0
1542.3	69342.8	932.775	11.4918		5776.68	246.858	0.520009	0.266987		0
1552.31	69566.1	869.256	10.7092		5780.68	232.33	0.484598	0.268535		0
1554.31	69610.4	935.749	11.5284		5929.92	243.23	0.521667	0.262113		0
1555.3	69632.5	907.806	11.1842		5787.34	247.474	0.506089	0.268742		0
1556.3	69654.7	810.895	9.5837		5638.43	213.283	0.452063	0.276017		0
1566.32	69877	827.274	9.77727		5707.73	224.867	0.461194	0.274421		0
1568.31	69921.2	954.099	11.2762		5764.33	261.228	0.531897	0.272073		0
1569.3	69943	835.694	9.87678		5796.98	223.267	0.465888	0.27071		0
1570.31	69965.3	927.261	10.959		5913	253.49	0.516935	0.265569		0
1571.3	69987.3	872.29	10.3093		5823.96	232.242	0.48629	0.269799		0
1572.3	70009.4	799.39	9.44772		5857.54	216.778	0.445649	0.268423		0
1580.32	70186.5	939.41	11.1026		5863.8	255.873	0.523708	0.269504		0
1581.31	70208.4	835.203	9.87098		5654.34	244.252	0.465614	0.279664		0
1582.33	70230.8	989.706	11.697		5906.06	268.126	0.551747	0.267916		0
1583.32	70252.6	848.605	10.0294		5987.54	223.11	0.473086	0.264436		0
1584.31	70274.6	911.506	10.7728		5794.26	257.096	0.508152	0.273428		0
1585.31	70296.4	808.075	9.55037		6026.31	215.81	0.450491	0.263064		0
1586.3	70318.4	882.658	10.4318		5889.8	238.776	0.49207	0.26933		0
1596.32	70538.5	835.228	9.87128		6039.83	218.372	0.465628	0.264299		0
1598.31	70582.2	816.623	9.65139		5898.05	225.997	0.455256	0.27099		0
1599.31	70604	833.738	9.85366		6007.43	222.127	0.464797	0.266221		0
1614.31	70932.3	853.602	9.77446		5936.27	241.991	0.475871	0.271941		0
1628.32	71237.2	911.21	10.4341		6077.5	250.641	0.507987	0.267925		0
1629.31	71258.7	804.379	9.21082		5985.04	219.68	0.44843	0.27223		0
1630.32	71280.6	804.464	9.21178		6008.32	222.522	0.448477	0.271343		0
1631.31	71302.1	798.855	9.14756		6075.27	221.461	0.445351	0.268516		0
1640.33	71497.7	868.743	9.94784		5888.41	240.537	0.484312	0.278569		0
1642.33	71540.9	828.517	9.48722		5986.37	233.266	0.461887	0.274344		0
1643.32	71562.3	869.228	9.95339		5925.48	247.263	0.484583	0.277331		0
1644.32	71584.1	852.145	9.75777		6002.07	238.259	0.475059	0.27396		0
1656.33	71843.1	832.669	9.53476		6228.74	221.176	0.464202	0.265917		0
1658.32	71886.1	849.601	9.72865		5987.19	240.747	0.473641	0.276979		0
1674.33	72229.9	814.226	8.88071		6115.58	225.341	0.45392	0.273781		0
1675.32	72251	799.252	8.7174		5960.04	227.125	0.445572	0.281092		0
1688.34	72529.4	848.154	9.25077		6092.66	235.153	0.472834	0.27711		0
1690.33	72571.8	831.59	9.07011		6117.09	226.791	0.4636	0.276329		0
1700.34	72785	875.747	9.55172		6192	247.956	0.488217	0.274603		0
1702.34	72827.5	864.416	9.42814		6156.32	233.478	0.4819	0.276519		0
1703.33	72848.6	817.824	8.91996		6075.04	235.11	0.455925	0.280382		0
1704.34	72869.9	862.617	9.40851		6039.4	233.946	0.480897	0.282203		0
1716.34	73124.4	844.282	8.81953		6180.85	240.264	0.470676	0.277687		0
1717.34	73145.4	842.189	8.79767		6078.28	239.462	0.469509	0.282537		0
1718.34	73166.7	805.075	8.40997		6218.65	224.231	0.448818	0.276321		0
1744.36	73714.7	812.573	8.4883		6113.47	231.96	0.452998	0.28533		0
1746.35	73756.6	808.264	8.44329		6118.31	242.219	0.450596	0.28543		0
1760.36	74049.8	857.319	8.95572		6111.85	253.378	0.477944	0.288024		0
1776.35	74383.2	797.753	7.99954		6088.92	227.828	0.444736	0.291735		0

## Sheet: MWLSA_OUTER_1_20_MGML_TA30_0_J1
Spectrum: Z:\Data\users\Filippa L\20250317\MWLSA OUTER 1 20 MGML TA30\0_J1\1\1SRef
m/z	time	Intens.	SN	Quality Fac.	Res.	Area	Rel. Intens.	FWHM	Chi^2	Bk. Peak
375.522	34587.1	7934.08	74.8197		884.283	3836.3	0.191001	0.424663		0
397.676	35555	5471.48	45.0579		783.136	3127.32	0.131718	0.5078		0
419.853	36499.5	4569.8	31.0694		806.641	2684.11	0.110011	0.520495		0
425.893	36752.8	4392.43	29.8634		882.082	2457.54	0.105741	0.482826		0
499.154	39702.3	12230.9	63.177		3448.74	1971.74	0.29444	0.144735		0
503.174	39858.1	5664.88	27.1228		3304.99	1114.93	0.136373	0.152247		0
505.202	39936.5	4035.58	19.3219		2266.04	926.148	0.0971505	0.222945		0
506.346	39980.6	3703.05	17.7298		2855.29	789.003	0.0891454	0.177336		0
518.49	40446.4	6770.86	32.4182		3744.12	965.064	0.162998	0.138481		0
520.504	40523.1	9819.04	47.0125		3812.79	1406.42	0.236378	0.136515		0
521.364	40555.9	7865.35	37.6585		3916.02	1300.4	0.189346	0.133136		0
521.494	40560.8	5386.44	25.7897		5312.24	561.46	0.12967	0.0981684		0
534.626	41057.4	3440.38	15.3491		2783.79	780.487	0.0828219	0.19205		0
535.49	41089.9	4065.86	18.1396		2096.27	926.173	0.0978794	0.255449		0
536.66	41133.8	5232.3	23.3436		3999.16	805.737	0.12596	0.134193		0
537.472	41164.3	4879.6	21.7701		4009.87	702.906	0.117469	0.134037		0
538.665	41209	4231.77	18.8798		3933.99	682.083	0.101873	0.136926		0
542.514	41353	11018.3	49.1575		3881.48	1499.42	0.265249	0.13977		0
543.531	41390.9	41539.5	185.326		3843.89	5548.55	1	0.141401		0
544.544	41428.7	8765.02	39.1047		3914.52	1269.96	0.211004	0.139109		0
548.752	41585.2	3560.84	15.8865		4813.33	529.974	0.0857217	0.114007		0
549.597	41616.6	12857.1	57.3611		3881.17	1862.09	0.309514	0.141606		0
559.635	41987.5	7680.49	34.2661		4004.54	1080.94	0.184896	0.13975		0
562.881	42106.7	4913.74	21.9224		3733.3	900.394	0.118291	0.150773		0
564.894	42180.5	3438.32	14.3277		4017.26	602.37	0.0827724	0.140617		0
565.697	42210	13084.5	54.5239		4016.51	1923.46	0.314988	0.140843		0
565.885	42216.8	3899.73	16.2505		4456.83	790.075	0.0938801	0.12697		0
579.009	42694.5	9744.25	40.605		3962.07	1408.48	0.234578	0.146138		0
580.007	42730.6	4152.57	17.3041		3897.22	667.778	0.0999668	0.148826		0
581.01	42766.9	4570.21	19.0444		3971.02	715.451	0.110021	0.146313		0
581.787	42795	5157.08	21.4899		4097.88	769.473	0.124149	0.141973		0
582.003	42802.8	3555.66	14.8167		3991.24	729.245	0.0855972	0.14582		0
587.843	43013.2	3898.7	16.2462		4297.88	609.204	0.0938553	0.136775		0
596.574	43325.8	3801.98	14.8723		1329.95	2005.39	0.0915268	0.44857		0
639.356	44827.3	6117.11	23.1674		4177.17	978.443	0.14726	0.15306		0
640.363	44862	3464.47	13.121		3917.01	727.599	0.0834018	0.163482		0
657.46	45448.1	3774.13	14.2938		4175.3	660.215	0.0908565	0.157464		0
671.515	45924.4	6428.48	23.5889		4267.16	1003.99	0.154756	0.157368		0
672.519	45958.2	4087.7	14.9996		4042.79	794.503	0.0984053	0.16635		0
673.531	45992.3	4088.82	15.0037		4226.35	690.86	0.0984321	0.159365		0
685.583	46396.3	4385.07	16.0907		4340.61	728.357	0.105564	0.157946		0
687.584	46463	5604.08	20.5638		4264.7	957.85	0.13491	0.161227		0
688.586	46496.4	3852.55	14.1367		4170.66	717.684	0.0927444	0.165102		0
689.598	46530.1	3718.79	13.6459		4288.86	643.06	0.0895243	0.160788		0
697.635	46796.8	8975.54	32.0836		4410.79	1438.67	0.216072	0.158165		0
698.638	46830.1	5346.41	19.1111		4523.63	914.562	0.128707	0.154442		0
699.653	46863.6	11195.7	40.0196		4410.65	1762.63	0.269518	0.158628		0
700.653	46896.6	5991.44	21.4168		4370.5	1034.19	0.144235	0.160314		0
701.661	46929.9	5658.34	20.2261		4307.36	997.352	0.136216	0.162898		0
702.651	46962.6	3771.04	13.4798		4477.19	709.525	0.0907819	0.15694		0
703.667	46996.1	4656.41	16.6446		4381.23	815.898	0.112096	0.160609		0
711.69	47259.8	3575.21	12.7798		4161.5	688.543	0.0860676	0.171018		0
713.695	47325.5	5654.78	20.2134		4547.54	968.76	0.13613	0.156941		0
714.467	47350.8	7189.56	25.6995		4717.45	1113.98	0.173078	0.151452		0
714.695	47358.2	4153.89	14.8483		4860.09	712.718	0.0999987	0.147054		0
715.71	47391.4	7084.61	25.3244		4538.48	1212.39	0.170551	0.157698		0
716.706	47423.9	4910.98	17.5546		4500.63	843.923	0.118224	0.159245		0
717.719	47457	4269.21	15.2606		4309.3	758.875	0.102775	0.166551		0
720.498	47547.7	8513.11	30.4306		4566.42	1377.14	0.20494	0.157782		0
727.75	47783.4	4283.28	15.3109		4633.6	753.224	0.103114	0.157059		0
729.755	47848.3	5019	17.9407		4388.27	901.862	0.120825	0.166297		0
730.748	47880.5	3925.92	13.8652		4367.1	723.016	0.0945107	0.16733		0
731.753	47913	10448.7	36.9017		4512.06	1661.28	0.251536	0.162177		0
732.752	47945.3	6780.13	23.9455		4406.78	1221.23	0.163221	0.166278		0
733.763	47978	4263.87	15.0588		4471.34	735.693	0.102646	0.164104		0
736.527	48067.2	3496.71	12.3494		4648.51	589.92	0.084178	0.158444		0
739.803	48172.6	4471.2	15.791		4397.55	780.71	0.107637	0.168231		0
741.806	48237	5622.16	19.8559		4484.74	984.07	0.135345	0.165406		0
742.564	48261.4	3672.8	12.9713		4948.08	611.182	0.088417	0.150071		0
742.799	48268.9	4454.98	15.7337		4612.31	901.717	0.107247	0.161047		0
743.819	48301.6	10095	35.6527		4506.58	1748.44	0.243022	0.165052		0
744.815	48333.6	5630.91	19.8867		4427.85	1039.27	0.135555	0.168212		0
745.814	48365.6	12631.1	44.6094		4508.09	2064.89	0.304074	0.165439		0
746.812	48397.6	6865.54	24.2471		4437.7	1187.82	0.165277	0.168288		0
747.8	48429.2	10050.6	35.4958		4491.22	1681.46	0.241953	0.166502		0
748.8	48461.2	5826.24	20.5766		4420.84	1174.69	0.140258	0.16938		0
755.842	48685.9	5057.42	17.8613		4435.57	868.144	0.12175	0.170405		0
757.844	48749.6	21034.7	74.2886		4568.87	3396.42	0.506379	0.165871		0
758.847	48781.4	11296.1	39.8947		4579.22	1984.82	0.271937	0.165715		0
759.858	48813.5	12445.4	43.9537		4573.26	2085.92	0.299605	0.166152		0
760.858	48845.3	6735.15	23.7866		4425.44	1283.05	0.162139	0.171928		0
761.859	48877	4980.64	17.5902		4404.24	885.67	0.119901	0.172983		0
771.883	49193.9	6062.32	21.2827		4456.44	1137.7	0.145941	0.173206		0
772.881	49225.3	4757.11	16.7006		3800.12	1258.34	0.11452	0.203383		0
773.884	49256.9	7634.52	26.8022		4477.43	1360.5	0.18379	0.172841		0
774.879	49288.2	5710.96	20.0492		4423.89	1090.92	0.137483	0.175158		0
775.889	49319.9	4636.62	16.2776		4520.3	831.815	0.11162	0.171645		0
776.885	49351.2	4136.84	14.523		4349.76	843.506	0.099588	0.178604		0
783.927	49571.9	3984.33	13.9876		4378.5	779.634	0.0959167	0.17904		0
785.933	49634.6	4876.51	17.1198		4429.51	907.914	0.117395	0.177431		0
786.927	49665.7	3614.69	12.6899		4514.23	761.945	0.0870182	0.174322		0
787.936	49697.1	7421.38	26.0539		4540.69	1433.79	0.178658	0.173528		0
788.927	49728.1	5750.82	20.1891		3709.46	1910.84	0.138442	0.21268		0
789.927	49759.2	4098.55	14.3886		4307.16	872.675	0.0986664	0.183399		0
790.922	49790.2	4035.69	14.1679		4197.63	892.111	0.0971532	0.188421		0
792.918	49852.3	3695.71	12.9744		4469.26	781.276	0.0889687	0.177416		0
794.91	49914.2	3605.35	12.6571		2719.94	1459.06	0.0867932	0.292253		0
797.957	50008.8	5082.26	17.842		4585.2	925.404	0.122348	0.174029		0
799.975	50071.3	11521.2	40.4468		4669.27	1958.39	0.277355	0.171328		0
800.969	50102.1	6536.52	22.9475		4521.5	1284.93	0.157357	0.177147		0
801.975	50133.2	9604.7	33.7188		4633.14	1665.41	0.231219	0.173095		0
802.967	50163.8	6618.34	23.2173		4592.47	1221.62	0.159327	0.174844		0
803.975	50195	7132.48	25.0209		4624.28	1303.5	0.171704	0.173859		0
804.965	50225.5	4831.57	16.9492		4511.32	1057.8	0.116313	0.178432		0
813.99	50503.3	3551.17	12.4576		4687.03	632.736	0.0854891	0.173668		0
815.992	50564.8	5128.11	17.9895		4583.71	970.523	0.123452	0.17802		0
816.986	50595.2	4225.09	14.8217		4371.36	1004.88	0.101713	0.186895		0
817.997	50626.2	6600	23.1529		4652.44	1194.45	0.158885	0.175821		0
818.99	50656.6	4464.57	15.6618		4635.3	838.58	0.107478	0.176685		0
819.998	50687.5	4026.79	14.126		4662.28	738.436	0.0969388	0.175879		0
828.02	50932.3	3838.5	13.4655		4656.97	743.067	0.0924061	0.177802		0
830.026	50993.3	3684.53	12.9254		4664.21	682.921	0.0886994	0.177956		0
842.049	51357.6	3448.23	12.0511		4632.81	657.274	0.0830109	0.181758		0
844.058	51418.2	4535.24	15.8501		4660.55	865.853	0.109179	0.181107		0
846.056	51478.4	3465.99	12.1132		4656.61	649.808	0.0834384	0.181689		0
858.077	51839.3	4154.86	14.5207		4756.9	777.128	0.100022	0.180386		0
860.091	51899.5	9200.72	32.1553		4837.86	1622.8	0.221493	0.177783		0
861.087	51929.2	5493.78	19.2001		4734.34	1043.16	0.132254	0.181881		0
862.086	51959	4987.19	17.4296		4733.68	928.485	0.120059	0.182117		0
863.077	51988.6	3675.25	12.8445		4790.74	693.307	0.0884761	0.180155		0
896.118	52965	3853.35	13.5107		4906.11	719.861	0.0927635	0.182653		0
908.133	53315.7	3558.72	12.4776		4842.51	666.392	0.0856707	0.187533		0
910.137	53374	3954.53	13.8654		4928.67	731.446	0.0951992	0.184662		0
912.134	53431.9	3737.92	13.106		4907.36	689.447	0.0899848	0.18587		0
920.158	53664.3	5307.49	18.825		4984.42	986.195	0.12777	0.184607		0
921.152	53693.1	3779.67	13.406		4878.4	742.785	0.0909899	0.188823		0
922.157	53722.1	4243.17	15.05		4915.37	790.303	0.102148	0.187607		0
924.159	53779.9	3913.42	13.8804		5009.08	761.482	0.0942097	0.184497		0
936.176	54125.3	4823.69	17.109		5051.1	916.923	0.116123	0.185341		0
937.171	54153.8	3938.58	13.9697		4902.11	770.228	0.0948153	0.191177		0
938.18	54182.7	4740.76	16.8149		5026.03	879.831	0.114127	0.186664		0
939.174	54211.1	3746.71	13.2891		4933.2	718.348	0.0901962	0.190378		0
940.174	54239.7	3577.49	12.6889		5076.16	685.035	0.0861227	0.185214		0
950.193	54525.5	4615.21	16.3696		5012.16	878.306	0.111104	0.189577		0
951.185	54553.7	3812.22	13.5215		4993.62	743.902	0.0917735	0.19048		0
952.187	54582.2	6399.27	22.6974		5093.66	1196.3	0.154053	0.186936		0
953.182	54610.4	5027.12	17.8306		5025	968.13	0.12102	0.189688		0
954.19	54639.1	4646.66	16.4811		5073.02	886.373	0.111861	0.188091		0
955.18	54667.2	3708.07	13.1521		5051.46	707.556	0.0892662	0.18909		0
964.212	54922.8	4620.14	16.7319		5061.31	979.567	0.111223	0.190506		0
965.201	54950.7	3737.1	13.534		5064.84	773.041	0.0899651	0.190569		0
966.206	54979.1	6021.83	21.8081		5100.72	1135.26	0.144966	0.189426		0
967.199	55007.1	4627.9	16.76		5083.87	894.423	0.11141	0.190249		0
968.202	55035.3	5644.21	20.4406		5118.47	1089.57	0.135876	0.189158		0
969.195	55063.3	4946.19	17.9127		5255.43	976.959	0.119072	0.184418		0
970.202	55091.7	3911.8	14.1666		5231.81	788.427	0.0941706	0.185443		0
976.215	55260.7	4230.35	15.3203		5084.15	828.364	0.101839	0.192011		0
977.211	55288.7	3630.06	13.1463		5130.65	710.324	0.0873881	0.190465		0
978.223	55317	6689.34	24.2255		5123.17	1293.23	0.161036	0.190941		0
979.218	55344.9	5283.7	19.135		5111.1	1057.33	0.127197	0.191587		0
980.228	55373.2	8260	29.9137		5151.12	1667.45	0.198847	0.190294		0
981.22	55401	6071.1	21.9866		5118.12	1219.49	0.146153	0.191715		0
982.223	55429.1	5858.92	21.2181		5107.1	1145.38	0.141045	0.192325		0
983.212	55456.7	4295.2	15.5551		5062.31	842.859	0.1034	0.194222		0
984.217	55484.8	4087.66	14.8035		4992.67	860.663	0.0984043	0.197133		0
992.229	55708.3	4463.73	16.1654		5173.85	914.656	0.107457	0.191778		0
993.22	55735.9	3529.02	12.7804		5168.09	739.02	0.0849558	0.192183		0
994.227	55763.9	5243.93	18.9909		5132.66	1042.22	0.12624	0.193706		0
995.217	55791.5	4567.71	16.542		5087.86	944.074	0.109961	0.195606		0
996.234	55819.7	6343.96	22.9747		5180.82	1277.4	0.152721	0.192293		0
997.225	55847.3	5348.89	19.3711		5174.6	1051.16	0.128766	0.192715		0
998.229	55875.1	4155.99	15.051		5142.34	819.715	0.100049	0.19412		0
1006.24	56097.1	3994.41	14.7764		5213.74	785.644	0.0961593	0.192998		0
1008.24	56152.4	5073.51	18.7682		4977.97	1299.43	0.122137	0.202541		0
1009.24	56179.8	4028	14.9006		5143.8	864.148	0.0969679	0.196204		0
1010.24	56207.5	5210.62	19.2754		5220.74	1028.31	0.125438	0.193505		0
1011.23	56234.8	4827.6	17.8585		5211.7	937.119	0.116217	0.194031		0
1012.23	56262.5	5949.4	22.0084		5255.79	1140.92	0.143223	0.192594		0
1013.23	56289.9	5138.07	19.0071		5317.09	996.72	0.123691	0.19056		0
1014.23	56317.5	3515.92	13.0063		5274.84	712.354	0.0846405	0.192277		0
1020.26	56483.3	5235.17	19.3663		5219.04	1012.86	0.126029	0.195487		0
1021.25	56510.5	4216.81	15.5991		5058.18	863.998	0.101513	0.201901		0
1022.26	56538.1	5976.26	22.1077		5175.12	1180.81	0.143869	0.197533		0
1023.25	56565.5	5284.69	19.5495		5064.33	1145.1	0.127221	0.202051		0
1024.26	56593.1	6895.86	25.5096		5173.12	1586.32	0.166007	0.197997		0
1025.25	56620.2	5168.93	19.1212		4982.72	1185.72	0.124434	0.205761		0
1026.25	56647.6	7831.28	28.97		5275.77	1517.76	0.188526	0.194522		0
1027.24	56674.8	5469.05	20.2315		5239.73	1068.44	0.131659	0.196049		0
1028.24	56702.1	5018.57	18.565		5281.85	971.236	0.120814	0.194675		0
1029.23	56729.2	3946.72	14.6		5362.63	819.41	0.0950113	0.191927		0
1036.26	56920.9	5062.42	18.7272		5303.97	1000.78	0.12187	0.195374		0
1037.25	56947.9	3898.71	14.4224		5250.47	777.219	0.0938556	0.197553		0
1038.26	56975.5	8726.99	32.2834		5309.31	1672.18	0.210089	0.195555		0
1039.26	57002.5	6251.23	23.125		5282.76	1228.07	0.150489	0.196726		0
1040.26	57029.9	6235.69	23.4661		5251.2	1277.83	0.150115	0.1981		0
1041.26	57056.9	4507.55	16.9628		5208.93	943.433	0.108512	0.199898		0
1042.25	57084.1	3519.45	13.2444		5242.14	714.488	0.0847255	0.198822		0
1050.26	57301.1	3610	13.5851		5264.06	729.79	0.0869054	0.199515		0
1052.26	57355.3	4437.4	16.6988		5237.01	897.716	0.106824	0.200928		0
1053.25	57382.1	3700	13.9238		5228.93	752.829	0.0890719	0.201428		0
1054.26	57409.3	4297.7	16.1731		5276.04	857.645	0.103461	0.19982		0
1055.25	57436.1	3914.24	14.73		5335.41	779.41	0.0942293	0.197783		0
1056.26	57463.2	3447.53	12.9737		5184.59	724.606	0.082994	0.20373		0
1064.27	57679.1	3811.45	14.3432		5174.04	812.848	0.0917549	0.205695		0
1066.27	57732.9	4514.67	16.9896		5334.74	915.599	0.108684	0.199873		0
1067.27	57759.6	3621.08	13.6268		5253.03	761.249	0.0871721	0.203172		0
1068.28	57786.7	5312.07	19.9903		5259.14	1100.13	0.12788	0.203128		0
1069.27	57813.3	4268.71	16.064		5336.79	880.721	0.102763	0.200358		0
1070.27	57840.1	3516.58	13.2336		5204.36	766.262	0.0846563	0.205648		0
1071.25	57866.5	3438.86	12.9411		5328.12	700.482	0.0827854	0.201057		0
1078.27	58054.4	4109.18	15.4636		5326.01	847.937	0.0989221	0.202454		0
1080.29	58108.2	7406.27	27.8712		5422.2	1471.5	0.178295	0.199235		0
1081.28	58134.7	5130.68	19.3077		5354.57	1036.46	0.123513	0.201937		0
1082.29	58161.4	5790.14	21.7894		5342.49	1183.52	0.139389	0.202581		0
1083.28	58187.9	4653.17	17.8487		5373.49	950.653	0.112018	0.201597		0
1084.28	58214.5	4178.99	16.0298		5381.19	851.825	0.100603	0.201494		0
1096.28	58533.3	3930.01	15.0748		5395.21	815.123	0.0946091	0.203195		0
1098.28	58586.3	4464.52	17.1251		5512.22	893.116	0.107477	0.199244		0
1099.27	58612.5	3675.22	14.0974		5375.87	770.495	0.0884753	0.204482		0
1100.27	58639	3615	13.8664		5376.97	749.176	0.0870256	0.204627		0
1122.29	59218.3	3437.35	13.185		5432.33	726.635	0.0827489	0.206594		0
1128.28	59375.1	3469.27	13.7609		5284.68	766.858	0.0835173	0.213501		0
1130.28	59427.3	3635.04	14.4184		5492.24	747.183	0.0875081	0.205796		0
1132.28	59479.4	3589.48	14.2377		5487.9	741.939	0.0864112	0.206323		0
1134.28	59531.5	3456.7	13.711		5458.67	749.975	0.0832147	0.207794		0
1138.29	59635.9	3566.15	14.1451		5417.38	772.449	0.0858496	0.210118		0
1140.3	59688.2	5105.24	20.2499		5445.24	1131.27	0.122901	0.209413		0
1141.3	59714	4080.56	16.1855		5467.8	875.589	0.0982332	0.208731		0
1142.29	59739.8	4144.3	16.4384		5403.94	888.795	0.0997677	0.211381		0
1143.28	59765.6	3609.96	14.3189		5482.31	763.804	0.0869044	0.208541		0
1144.28	59791.5	4011.69	15.9124		5474.18	863.829	0.0965753	0.209033		0
1146.28	59843.3	3843.38	15.2448		5521.79	844.984	0.0925236	0.207592		0
1147.28	59869.1	3453.97	13.7002		5497.57	744.402	0.0831491	0.208688		0
1148.28	59895.1	3511.6	13.9288		5490.29	742.519	0.0845364	0.209148		0
1156.29	60102.2	3876.72	15.377		5278.77	1000.87	0.0933262	0.219046		0
1157.28	60127.7	3636.26	14.4232		5570.88	780.097	0.0875375	0.207738		0
1158.29	60153.7	3923.75	15.5636		5581.41	833.811	0.0944584	0.207527		0
1159.29	60179.3	3749.21	14.8712		5477.69	801.324	0.0902565	0.211638		0
1160.29	60205.2	3867.65	15.341		5467.95	834.294	0.0931077	0.212199		0
1161.28	60230.7	3565.17	14.1412		5542.48	805.755	0.085826	0.209524		0
1162.29	60256.5	3685.99	14.6205		5552.65	864.294	0.0887345	0.209321		0
1172.29	60513.5	4340.43	18.0351		5564.42	975.22	0.104489	0.210676		0
1173.29	60539	4048.57	16.8224		5525.36	903.891	0.0974631	0.212346		0
1174.29	60564.7	4479.01	18.6109		5549.41	965.141	0.107825	0.211607		0
1175.29	60590.2	4089.85	16.9939		5560.55	874.513	0.0984569	0.211363		0
1176.29	60615.7	3985.12	16.5587		5637.57	857.93	0.0959357	0.208652		0
1177.29	60641.3	3450.37	14.3368		5630.11	766.553	0.0830624	0.209105		0
1184.3	60820.2	3469.08	14.4145		5327.18	911.259	0.0835128	0.222312		0
1186.3	60871.2	4078.52	16.9468		5585.95	907.393	0.0981842	0.212371		0
1187.3	60896.7	3768.81	15.6599		5619.59	835.606	0.0907284	0.211278		0
1188.3	60922.1	4705.62	19.5525		5681.8	1016.78	0.113281	0.209141		0
1189.29	60947.4	4619.45	19.1945		5633.38	1015.4	0.111206	0.211115		0
1190.3	60973	4462.09	18.5406		5688.99	974.93	0.107418	0.209228		0
1191.29	60998.2	3978.83	16.5326		5609.51	871.674	0.0957844	0.21237		0
1192.29	61023.6	3522.58	14.6368		5736.47	762.578	0.0848008	0.207843		0
1198.3	61176.2	3772.68	15.676		5639.8	818.334	0.0908216	0.212473		0
1200.3	61226.9	5116.22	21.2586		5629.19	1170.21	0.123165	0.213228		0
1201.3	61252.1	4249.59	17.6577		5686.03	938.321	0.102302	0.211272		0
1202.31	61277.6	5061.89	21.0329		5642.12	1078.97	0.121857	0.213095		0
1203.3	61302.6	4065.66	16.8934		5629.21	893.817	0.0978745	0.213759		0
1204.3	61328.1	5338.39	22.1818		5678.46	1148.49	0.128514	0.212083		0
1205.3	61353.2	4756.7	19.7648		5691.01	1031.44	0.11451	0.21179		0
1206.3	61378.4	4140.33	17.2037		5678.81	938.773	0.0996721	0.212421		0
1214.3	61580.3	3836.59	15.9416		5764.15	800.392	0.0923601	0.210665		0
1215.3	61605.3	3656.11	15.1916		5719.85	800.611	0.0880152	0.21247		0
1216.31	61630.8	5161.45	21.9953		5742.05	1145.29	0.124254	0.211825		0
1217.3	61655.8	4567.94	19.466		5663.52	976.625	0.109966	0.214937		0
1218.31	61681	4890.51	20.8407		5725.08	1034.31	0.117732	0.212802		0
1219.3	61706	4031.52	17.1801		5652.88	863.154	0.0970527	0.215696		0
1220.3	61731.1	3438.65	14.6536		5635.96	739.415	0.0827803	0.21652		0
1230.31	61982	4331.98	18.4605		5740.33	922.268	0.104286	0.214327		0
1231.3	62006.7	4059.6	17.2998		5647.29	886.443	0.0977288	0.218034		0
1232.31	62031.9	5007.78	21.3404		5747.75	1098.03	0.120555	0.214398		0
1233.3	62056.8	4723.24	20.1278		5757.06	1011.06	0.113705	0.214224		0
1234.31	62081.8	3944.64	16.8099		5843.27	837.284	0.0949612	0.211236		0
1242.31	62281.4	3494	14.8895		5729.32	763.634	0.0841127	0.216834		0
1244.31	62331.2	4181.66	17.82		5685.62	937.769	0.100667	0.218853		0
1245.31	62355.9	4103.8	17.4881		5750.84	876.297	0.0987927	0.216544		0
1246.31	62380.9	5244.33	22.3485		5765	1106.3	0.126249	0.216186		0
1247.31	62405.6	4580.64	19.5202		5706.61	993.364	0.110272	0.218573		0
1248.31	62430.5	4585.36	19.5403		5759.11	976.014	0.110386	0.216754		0
1249.3	62455	3950.32	16.8341		5750.99	857.326	0.095098	0.217232		0
1256.31	62628.8	3579.16	15.2524		5824.71	766.52	0.0861629	0.215686		0
1258.32	62678.6	5384.44	22.9455		5849.13	1145.95	0.129622	0.21513		0
1259.32	62703.1	4409.27	18.7899		5837.83	951.792	0.106146	0.215716		0
1260.32	62727.9	5490.41	23.3971		5867.24	1167.38	0.132173	0.214806		0
1261.31	62752.4	4712.2	20.0808		5798.63	1015.2	0.113439	0.217519		0
1262.31	62777.2	4188.36	18.0874		5780.82	900.681	0.100828	0.218363		0
1263.3	62801.6	3590.66	15.5063		5764.31	798.257	0.0864398	0.219159		0
1272.31	63023.5	3535.86	15.2696		5781.58	762.695	0.0851204	0.220063		0
1274.31	63072.7	3965.2	17.1237		5825.22	846.47	0.0954562	0.218758		0
1275.3	63097.1	3969.89	17.1439		5908.71	867.153	0.095569	0.215835		0
1276.31	63121.9	4361.42	18.8348		5859.23	942.999	0.104994	0.21783		0
1277.31	63146.2	4410.68	19.0475		5833.57	949.855	0.10618	0.218958		0
1278.31	63170.9	3577.93	15.4513		5820.39	778.545	0.0861332	0.219626		0
1288.32	63415.9	3736.42	16.1357		5875.58	801.529	0.0899486	0.219266		0
1289.31	63440.3	3535.49	15.268		5831.84	773.159	0.0851116	0.221082		0
1290.32	63464.7	3659.67	15.8043		5866.45	809.894	0.0881009	0.219948		0
1291.31	63489	3678.25	15.8845		5916.96	788.116	0.0885482	0.218238		0
1292.31	63513.4	3702.71	15.9901		5888.54	787.845	0.0891371	0.219461		0
1293.3	63537.6	3523.14	15.2147		5881	768.861	0.0848143	0.219912		0
1300.32	63708.6	3605.91	15.5721		5896.56	786.202	0.0868069	0.220522		0
1302.33	63757.3	4105.07	17.7277		5867.34	903.502	0.0988232	0.221962		0
1303.31	63781.3	3656.35	15.7899		5913.29	791.678	0.0880212	0.220404		0
1304.32	63805.8	3928.18	16.9638		5846.45	855.887	0.094565	0.223096		0
1305.31	63829.9	3611.04	15.5942		5884.33	786.963	0.0869302	0.221828		0
1306.31	63854.2	3762.6	16.2488		5864.24	826.812	0.0905789	0.222759		0
1318.32	64145	4271.6	19.0227		5907.87	942.418	0.102832	0.223147		0
1319.32	64169	3924.29	17.476		5965.78	837.627	0.0944714	0.221147		0
1320.32	64193.2	3566.5	15.8827		5972.8	766.449	0.0858582	0.221055		0

## Sheet: MWLSA_OUTER_2_20_MGML_TA30_0_J2
Spectrum: Z:\Data\users\Filippa L\20250317\MWLSA OUTER 2 20 MGML TA30\0_J2\1\1SRef
m/z	time	Intens.	SN	Quality Fac.	Res.	Area	Rel. Intens.	FWHM	Chi^2	Bk. Peak
506.347	39980.7	5205.01	35.3912		3441.6	911.822	0.197193	0.147125		0
518.49	40446.4	11070.9	75.2762		3700.34	1500.17	0.419425	0.140119		0
519.491	40484.6	4800.48	32.6406		3554.06	781.472	0.181868	0.146168		0
520.502	40523.1	10718.2	72.8781		3747.3	1476.74	0.406064	0.138901		0
521.487	40560.6	5042.64	34.2871		2413.85	1125.19	0.191042	0.216039		0
522.509	40599.4	4129.28	28.0768		3318.46	748.144	0.156439	0.157455		0
534.625	41057.4	4721.75	30.0869		3542.52	816.489	0.178885	0.150917		0
536.654	41133.6	6346.68	40.4409		3865	963.923	0.240446	0.13885		0
538.661	41208.9	5176.8	32.9865		3822.21	748.631	0.196125	0.140929		0
543.53	41390.9	10093.1	64.3128		3910.28	1470.26	0.382378	0.139		0
546.725	41509.9	4092.04	26.0744		3590.58	710.226	0.155028	0.152266		0
548.746	41585	4584.28	29.211		4072.11	776.945	0.173677	0.134757		0
549.59	41616.3	9411.78	59.9717		3929.18	1401.12	0.356568	0.139874		0
562.875	42106.5	5521.6	35.1836		3754.97	895.185	0.209188	0.149901		0
564.888	42180.3	4265.31	25.8452		4010.44	677.402	0.161592	0.140854		0
565.689	42209.7	5740.95	34.7868		4117.51	850.261	0.217498	0.137386		0
576.975	42620.8	4543.22	27.5292		3788.28	715.806	0.172121	0.152305		0
579.002	42694.3	14952.7	90.6044		3944.16	2068.59	0.566487	0.1468		0
580.005	42730.5	5685.75	34.4523		3937.41	842.85	0.215406	0.147306		0
581.01	42766.9	6483.56	39.2865		3947.47	960.78	0.245632	0.147185		0
607.178	43702.7	4671.75	27.0584		3977.88	728.01	0.176991	0.152638		0
621.268	44198.5	3936.65	22.8007		3923.5	666.362	0.149141	0.158345		0
633.327	44618.7	3861.55	21.7409		4014.81	678.803	0.146296	0.157748		0
639.356	44827.3	7221.01	40.655		4129.1	1112.6	0.27357	0.154842		0
641.363	44896.5	4008.25	22.5668		4164.12	644.136	0.151854	0.154021		0
657.455	45447.9	4691.23	26.4121		4142.8	813.557	0.177729	0.158698		0
669.513	45856.8	4560.14	25.0046		4192.8	777.627	0.172762	0.159682		0
671.514	45924.3	7961.33	43.6543		4268.8	1222.33	0.301617	0.157308		0
672.518	45958.2	4596.32	25.203		4180.92	784.257	0.174133	0.160854		0
673.526	45992.1	4856.54	26.6298		4249.76	781.247	0.183991	0.158486		0
685.581	46396.2	5434.23	29.7975		4244.48	904.126	0.205877	0.161523		0
687.58	46462.9	7437.54	40.7822		4282.19	1232.8	0.281773	0.160567		0
688.583	46496.3	4267.99	23.4026		4228.94	733.683	0.161694	0.162826		0
689.594	46530	4630.11	25.3883		4239.74	773.447	0.175413	0.16265		0
695.629	46730.4	4539.04	24.559		4255.59	765.618	0.171963	0.163462		0
697.631	46796.7	12275.4	66.4176		4365.57	1895.5	0.465059	0.159803		0
698.635	46829.9	6724.8	36.3852		4354.11	1110.18	0.254771	0.160454		0
699.647	46863.4	15301.6	82.7911		4379.66	2313.75	0.579707	0.159749		0
700.65	46896.5	7319.25	39.6016		4386.47	1170.87	0.277292	0.15973		0
701.655	46929.7	7312.46	39.5648		4326.2	1187.75	0.277035	0.162187		0
702.654	46962.7	4052.32	21.9255		4331.99	727.528	0.153523	0.162201		0
703.66	46995.9	5543.04	29.9912		4389.57	914.089	0.21	0.160303		0
705.658	47061.7	4001.11	21.6484		4286.89	697.391	0.151583	0.164608		0
711.684	47259.6	5057.35	27.3633		4306.77	872.629	0.191599	0.165248		0
713.689	47325.3	7778.76	42.0878		4423.2	1260.6	0.294701	0.161351		0
714.689	47358	4479.6	24.2374		4451.62	810.266	0.169711	0.160546		0
715.704	47391.2	8931.18	48.3231		4406.88	1448.17	0.33836	0.162406		0
716.706	47423.9	5208.5	28.1811		4321.49	888.905	0.197326	0.165847		0
717.715	47456.9	5544.84	30.001		4337.72	934.939	0.210068	0.165459		0
727.745	47783.2	5833.07	31.5605		4446.1	1041.51	0.220988	0.163682		0
729.751	47848.2	6679.25	36.1388		4392.07	1150.78	0.253045	0.166152		0
730.748	47880.5	4352.3	23.501		4370.81	767.542	0.164888	0.167188		0
731.75	47912.9	14183.4	76.5856		4482.97	2205.73	0.537341	0.163229		0
732.752	47945.3	7823.03	42.2419		4420.45	1317.07	0.296378	0.165764		0
733.76	47977.9	5292.31	28.5768		4368.43	925.738	0.200501	0.167969		0
739.799	48172.5	6558.6	35.4143		4406.96	1091.17	0.248474	0.16787		0
740.794	48204.5	3906.65	21.0946		4346.42	677.797	0.148004	0.170438		0
741.802	48236.9	7713.21	41.6489		4461.13	1277.48	0.292217	0.166281		0
742.8	48268.9	4801.02	25.924		4588.85	881.187	0.181888	0.161871		0
743.813	48301.5	14067.7	75.9609		4519.65	2250.07	0.532958	0.164573		0
744.813	48333.5	7440.77	40.1778		4452.93	1255.09	0.281896	0.167264		0
745.809	48365.5	15945.1	86.0984		4512.79	2523.5	0.604085	0.165265		0
746.81	48397.5	8138.28	43.9441		4471.91	1345.94	0.308321	0.167		0
747.795	48429	14155.6	76.4355		4501.22	2275.37	0.536288	0.166131		0
748.798	48461.1	6846.1	36.9667		4461.4	1224.55	0.259366	0.167839		0
755.838	48685.8	6945.6	37.504		4524.7	1148.85	0.263136	0.167047		0
756.841	48717.7	4243.77	22.915		4410.47	749.867	0.160777	0.171601		0
757.84	48749.4	26395.5	142.527		4548.36	4123.37	1	0.166618		0
758.844	48781.3	14131.9	76.308		4526.11	2291.99	0.535393	0.167659		0
759.854	48813.4	16400.4	88.5572		4541.45	2638.21	0.621336	0.167315		0
760.855	48845.2	7437.06	40.1578		4495.3	1272.72	0.281755	0.169256		0
761.857	48877	5902.71	31.8727		4469.6	1002.74	0.223626	0.170453		0
769.875	49130.6	4705.9	25.4506		4494.34	830.209	0.178284	0.171299		0
771.879	49193.8	8518.82	46.0717		4577.47	1439.06	0.322738	0.168626		0
772.877	49225.2	5276.05	28.5341		4275.78	1091.67	0.199885	0.180757		0
773.878	49256.7	10658	57.6407		4582.64	1768.16	0.40378	0.168872		0
774.878	49288.2	6448.2	34.8734		4539.53	1116.23	0.244292	0.170695		0
775.885	49319.8	5705.14	30.8547		4520.94	980.007	0.216141	0.17162		0
776.883	49351.2	4033.77	21.8156		4378.52	783.814	0.152821	0.177431		0
783.921	49571.8	5111.33	27.6432		4488.69	925.618	0.193644	0.174644		0
785.928	49634.5	6771.7	36.6229		4540.9	1191.73	0.256548	0.173078		0
786.926	49665.6	4406.03	23.8288		4465.56	852.731	0.166924	0.176221		0
787.932	49697	9773.18	52.8556		4592.2	1714.59	0.37026	0.171581		0
788.931	49728.2	5465.55	29.5589		4254.1	1247.88	0.207064	0.185452		0
789.926	49759.2	4940.03	26.7168		4493.78	903.091	0.187155	0.175782		0
797.952	50008.6	6665.98	36.0511		4612.26	1139.89	0.252542	0.173007		0
798.953	50039.6	4172.89	22.568		4572.28	765.769	0.158091	0.174738		0
799.971	50071.1	17277.4	93.4403		4679	2854.91	0.654561	0.17097		0
800.97	50102.1	9504.66	51.4034		4598.07	1724.72	0.360087	0.174197		0
801.97	50133	13529.9	73.173		4665.33	2282.66	0.512585	0.1719		0
802.967	50163.8	7787.67	42.3622		4572.17	1412.56	0.295038	0.17562		0
803.973	50194.9	8495.5	46.2125		4618.83	1481.83	0.321854	0.174064		0
804.969	50225.7	4858.07	26.4262		4392.95	1001.11	0.184049	0.183241		0
813.987	50503.3	4769.87	25.9464		4648.53	862.303	0.180708	0.175106		0
815.99	50564.7	7040.82	38.2996		4671.87	1283.39	0.266743	0.17466		0
816.987	50595.3	4933.38	26.8359		4281.24	1213.68	0.186903	0.19083		0
817.993	50626.1	8503.26	46.2548		4692.74	1522.04	0.322149	0.17431		0
818.991	50656.7	5216.51	28.376		4630.2	951.162	0.197629	0.17688		0
819.995	50687.4	4917.23	26.748		4637.6	880.871	0.186291	0.176815		0
828.018	50932.2	5087.02	27.6716		4661.92	926.317	0.192723	0.177613		0
830.023	50993.2	5056.82	27.5073		4639.06	913.763	0.191579	0.17892		0
832.022	51054	4287.17	23.3207		4532.71	881.89	0.162421	0.18356		0
842.045	51357.4	4708.8	25.8122		4721.18	845.594	0.178394	0.178355		0
844.053	51418.1	5883.93	32.2539		4760.89	1060.92	0.222914	0.177289		0
846.052	51478.3	4854.44	26.6106		4755.13	892.164	0.183912	0.177924		0
854.049	51718.6	4070.82	22.315		4689.9	770.747	0.154224	0.182104		0
858.072	51839.1	5814.69	31.8744		4807.72	1040.63	0.220291	0.178478		0
860.086	51899.3	13490.6	73.9514		4861.97	2309.94	0.511095	0.176901		0
861.086	51929.2	7517.76	41.2102		4785.14	1373.6	0.284813	0.17995		0
862.081	51958.9	7040.8	38.5956		4799.1	1251.07	0.266743	0.179634		0
863.075	51988.6	4243.79	23.2632		4671.85	799.352	0.160777	0.18474		0
864.074	52018.3	3954.63	21.6781		4652.37	746.828	0.149822	0.185728		0
872.087	52256.7	3922.96	21.5045		4729.53	736.707	0.148622	0.184392		0
876.09	52375.3	3950.35	21.6547		4811.97	739.192	0.14966	0.182065		0
888.112	52730.1	4618.01	25.4929		4780.2	886.587	0.174955	0.18579		0
890.113	52788.9	4141.26	22.861		4873.96	777.402	0.156893	0.182626		0
892.112	52847.6	4295.56	23.7128		4845.16	813.767	0.162738	0.184124		0
894.114	52906.3	4451.78	24.5752		4929.54	823.103	0.168657	0.181379		0
896.115	52964.9	4750.84	26.2261		4901.78	861.833	0.179987	0.182814		0
902.132	53140.8	4065.67	22.4438		4873.9	764.387	0.154029	0.185095		0
904.131	53199.1	3915.69	21.6159		4879.82	739.547	0.148347	0.18528		0
906.13	53257.4	3907.8	21.5723		4834.88	767.926	0.148048	0.187415		0
908.131	53315.6	4648.31	25.6601		4892.16	865.602	0.176103	0.18563		0
910.129	53373.7	4995.12	27.5746		4971.79	918.31	0.189242	0.183059		0
912.131	53431.9	4605.21	25.4222		4894.59	864.774	0.17447	0.186355		0
914.137	53490.1	4488.21	24.7764		4948.56	837.437	0.170037	0.184728		0
916.146	53548.3	3871.55	21.3722		4813.28	746.651	0.146675	0.190337		0
918.155	53606.4	4578.04	25.7108		4934.21	875.921	0.17344	0.18608		0
920.154	53664.2	7129.92	40.0425		5004.08	1296.84	0.270119	0.183881		0
921.152	53693.1	4699.82	26.3947		4900.82	905.159	0.178054	0.187959		0
922.153	53722	5554.89	31.1969		4958.74	1035.53	0.210448	0.185965		0
923.147	53750.7	3993.51	22.4281		4992.28	753.616	0.151295	0.184915		0
924.151	53779.6	5014.87	28.1641		5031.38	930.869	0.18999	0.183677		0
925.145	53808.3	3964.11	22.2629		4942.42	822.594	0.150182	0.187184		0
926.151	53837.3	4236.89	23.7949		4992.71	830.161	0.160516	0.185501		0
934.164	54067.6	4227.04	23.7396		5007.12	786.223	0.160143	0.186567		0
936.172	54125.2	6328.09	35.5393		5026.65	1175.17	0.239742	0.186242		0
937.167	54153.7	4619.5	25.9437		4984.12	888.783	0.175011	0.188031		0
938.172	54182.5	6163.22	34.6134		5009.85	1140.22	0.233495	0.187266		0
939.167	54210.9	4461.79	25.0579		4938.83	865.735	0.169036	0.19016		0
940.17	54239.6	4548.09	25.5426		4971.85	911.066	0.172306	0.189099		0
948.176	54468.1	4109.43	23.079		5051.3	793.111	0.155687	0.187709		0
950.185	54525.2	6159.28	34.5913		5041.13	1163.41	0.233346	0.188486		0
951.179	54553.5	4527.5	25.427		4945.09	881.777	0.171526	0.192348		0
952.183	54582	8314.21	46.6936		5115.09	1513.7	0.314986	0.186152		0
953.177	54610.3	5722.57	32.1386		5113.78	1078.71	0.216801	0.186394		0
954.185	54638.9	5877.48	33.0087		5157.85	1116.98	0.22267	0.184997		0
955.18	54667.1	4344.26	24.3979		5071.99	846.182	0.164584	0.188324		0
956.185	54695.7	3941.3	22.1348		5055.7	766.074	0.149317	0.18913		0
962.198	54865.9	4379.31	25.4621		4986.74	859.803	0.165911	0.192951		0
964.2	54922.5	5969.03	34.705		5008.77	1216.59	0.226138	0.192502		0
965.192	54950.4	4117.39	23.9392		4974.81	863.914	0.155988	0.194016		0
966.199	54978.9	8370.46	48.6673		5156.12	1519.93	0.317117	0.187389		0
967.197	55007	5526.44	32.1317		5057.07	1070.85	0.209371	0.191257		0
968.194	55035.1	7726.17	44.9213		5134.61	1441.49	0.292708	0.188562		0
969.19	55063.2	5393.46	31.3585		5160.22	1052.13	0.204333	0.187819		0
970.196	55091.5	4874.56	28.3416		5208.48	961.969	0.184674	0.186273		0
976.211	55260.6	5782.69	33.6216		5142.1	1128	0.219079	0.189847		0
977.205	55288.5	4354.67	25.3188		5020.69	877.353	0.164978	0.194636		0
978.216	55316.8	9572.43	55.6558		5158.08	1787.59	0.362654	0.189647		0
979.212	55344.8	6594.96	38.3443		5150.97	1259.12	0.249852	0.190103		0
980.22	55373	11475.3	66.7193		5188.11	2130.93	0.434744	0.188936		0
981.215	55400.9	6981.24	40.5902		5137.93	1342.79	0.264486	0.190975		0
982.215	55428.9	8262.27	48.0383		5144.56	1555.56	0.313019	0.190923		0
983.21	55456.7	4960.92	28.8437		5115.26	970.503	0.187946	0.192211		0
984.211	55484.7	4859.25	28.2525		5107.67	963.809	0.184094	0.192693		0
992.219	55708.1	6299.12	36.6242		5189.64	1236.97	0.238644	0.191192		0
993.22	55735.9	4385.34	25.4972		5036.69	950.889	0.16614	0.197197		0
994.223	55763.8	6919.5	40.2312		5180.52	1333.79	0.262147	0.191915		0
995.217	55791.5	5127.16	29.8102		5157.8	999.189	0.194244	0.192954		0
996.226	55819.5	8130.36	47.2714		5232.89	1533.14	0.308021	0.190378		0
997.223	55847.2	6128.68	35.6332		5179.38	1203.91	0.232187	0.192537		0
998.225	55875	5347.11	31.089		5203.56	1033.88	0.202577	0.191835		0
1006.23	56096.9	4980.72	29.9204		5148.37	1006.46	0.188696	0.195447		0
1008.24	56152.2	6518.56	39.1585		5226.94	1302.26	0.246957	0.192892		0
1009.23	56179.7	4817.63	28.9406		5153.71	986.969	0.182517	0.195826		0
1010.23	56207.3	6564.98	39.4374		5225.29	1276.67	0.248716	0.193335		0
1011.23	56234.7	5224.8	31.3866		5213.05	1023.93	0.197943	0.19398		0
1012.23	56262.3	7514.04	45.1386		5253.2	1421.06	0.284672	0.192687		0
1013.22	56289.8	5595.45	33.6131		5287.67	1098.3	0.211985	0.19162		0
1014.23	56317.4	4414.11	26.5166		5283.48	895.596	0.16723	0.191962		0
1018.24	56427.7	4043.12	24.288		5196.34	788.137	0.153175	0.195953		0
1020.25	56483.1	7279.85	43.7317		5227.72	1404.81	0.275799	0.195162		0
1021.25	56510.4	5372.39	32.2732		5230.76	1057.87	0.203535	0.195239		0
1022.25	56538.1	7745.54	46.5292		5258.18	1494.77	0.293442	0.194412		0
1023.25	56565.3	5482.2	32.9328		5196.5	1100.26	0.207695	0.196911		0
1024.25	56592.9	8584.22	51.5674		5211.76	1732.43	0.325216	0.196527		0
1025.25	56620.1	5671.13	34.0678		5222.98	1158.72	0.214853	0.196295		0
1026.25	56647.5	9671.93	58.1015		5293.86	1825.51	0.366424	0.193856		0
1027.24	56674.7	6445.1	38.7172		5266.85	1243.11	0.244174	0.195039		0
1028.23	56701.9	6682.64	40.1441		5319.77	1258.51	0.253174	0.193285		0
1029.23	56729	4446.04	26.7084		5149.23	936.231	0.168439	0.19988		0
1034.24	56866	4231.75	25.4211		5210.69	844.36	0.160321	0.198485		0
1036.25	56920.7	6819.99	40.9692		5305.02	1322.12	0.258377	0.195334		0
1037.25	56947.9	4799.79	28.8334		5262.34	953.702	0.181841	0.197108		0
1038.25	56975.3	11540.9	69.3287		5337.46	2151.13	0.437229	0.194522		0
1039.25	57002.4	7713.3	46.3356		5346.6	1477.73	0.292221	0.194376		0
1040.25	57029.7	7974.49	48.914		5307.01	1537.12	0.302116	0.196015		0
1041.25	57056.7	4844.74	29.7167		5236.03	975.271	0.183544	0.198862		0
1042.25	57083.9	4233.3	25.9662		5216.14	851.208	0.16038	0.199812		0
1050.25	57300.9	4678.18	28.6951		5305.94	925.875	0.177234	0.197939		0
1052.26	57355.1	6247.39	38.3203		5350.05	1225.26	0.236684	0.196681		0
1053.25	57382	4335.45	26.5928		5325.64	881.071	0.16425	0.19777		0
1054.26	57409.2	5617.56	34.457		5332.25	1104.83	0.212823	0.197713		0
1055.25	57435.9	4335.88	26.5954		5343.56	857.69	0.164266	0.19748		0
1056.25	57463	4281.54	26.2622		5286.33	845.806	0.162208	0.199808		0
1064.26	57678.9	4612.28	28.2908		5307.71	939.817	0.174738	0.200513		0
1066.27	57732.8	5640.78	34.5994		5354.43	1121.33	0.213702	0.199138		0
1067.26	57759.5	4140.86	25.3992		5240.1	882.139	0.156878	0.203673		0
1068.27	57786.6	7078.16	43.416		5393.15	1395.03	0.268158	0.19808		0
1069.27	57813.3	5182.42	31.7879		5296.3	1050.65	0.196337	0.20189		0
1070.26	57839.9	4684.34	28.7329		5385.49	935.633	0.177468	0.198731		0
1078.27	58054.3	5282.59	32.4024		5348.56	1057.62	0.200133	0.2016		0
1079.26	58080.8	3875.04	23.7687		5327.45	800.587	0.146807	0.202586		0
1080.28	58108.1	10238.1	62.7983		5430.19	1974.27	0.387872	0.19894		0
1081.28	58134.7	6608.77	40.5369		5398.39	1302.9	0.250375	0.200297		0
1082.28	58161.3	7787.82	47.769		5405.38	1525.22	0.295044	0.200223		0
1083.27	58187.7	5466.21	34.3771		5408.45	1103.18	0.207089	0.200293		0
1084.27	58214.4	5107.58	32.1216		5366.72	1028.63	0.193502	0.202036		0
1094.27	58480.1	4210.87	26.4822		5361.09	863.225	0.15953	0.204114		0
1096.27	58533.1	5291.59	33.2788		5437.28	1055.76	0.200473	0.201621		0
1097.27	58559.6	3907.33	24.5732		5365.2	800.536	0.14803	0.204516		0
1098.27	58586.2	5146.23	32.3647		5465.56	1035.56	0.194967	0.200944		0
1099.27	58612.5	3973.43	24.989		5372.31	830.858	0.150535	0.204617		0
1100.27	58639	4132.75	25.9909		5422.64	839.532	0.15657	0.202903		0
1108.28	58850.4	4056.96	25.5143		5385.79	841.618	0.153699	0.205778		0
1110.28	58903	3986.8	25.073		5420.47	830.797	0.151041	0.20483		0
1112.28	58955.7	3985.97	25.0678		5422.88	831.107	0.15101	0.205108		0
1122.28	59218.2	4122.56	25.9268		5484.38	852.879	0.156184	0.204632		0
1124.28	59270.6	4442.4	27.9383		5414.31	935.712	0.168301	0.20765		0
1126.28	59322.8	4202.57	27.253		5465.61	860.666	0.159216	0.206067		0
1128.27	59374.9	3976.83	25.7891		5513.7	814.826	0.150663	0.204631		0
1130.27	59427.1	4176.7	27.0852		5491.13	864.624	0.158235	0.205836		0
1132.27	59479.2	4268.14	27.6782		5457.37	887.98	0.1617	0.207476		0
1134.27	59531.4	3932.67	25.5027		5500.88	813.272	0.14899	0.206199		0
1138.29	59635.8	4322.56	28.0311		5481.04	891.426	0.163761	0.207677		0
1140.3	59688.1	6441.24	41.7704		5517.12	1313.87	0.244028	0.206683		0
1141.29	59713.9	4652.23	30.169		5532.87	974.068	0.176251	0.206275		0
1142.29	59739.7	4942.5	32.0513		5537.37	1011.61	0.187248	0.206287		0
1144.28	59791.4	4472.12	29.001		5528.91	930.825	0.169427	0.206962		0
1146.28	59843.2	4302.63	27.9019		5581.48	900.347	0.163007	0.205371		0
1156.28	60101.9	4215.42	27.3363		5578.54	890.57	0.159703	0.207273		0
1158.28	60153.5	4693.07	30.4338		5607.54	962.477	0.177798	0.206558		0
1160.28	60204.9	4193.7	27.1955		5515.14	887.31	0.15888	0.210381		0
1162.28	60256.4	3940.97	25.5566		5541.65	873.91	0.149305	0.209735		0
1170.29	60462.2	4075.15	26.4267		5556.09	862.776	0.154388	0.210632		0
1172.29	60513.3	4995.56	33.2957		5661.47	1035.15	0.189258	0.207064		0
1173.28	60538.9	4128.05	27.5137		5551.86	872.455	0.156393	0.211332		0
1174.29	60564.6	5127.3	34.1737		5589.19	1076.49	0.194249	0.2101		0
1175.28	60590	4204.9	28.0259		5622.1	882.073	0.159304	0.209047		0
1176.28	60615.6	4632.57	30.8763		5618.05	974.809	0.175506	0.209375		0
1184.29	60820.1	3878.82	25.8525		5576.11	860.149	0.14695	0.212386		0
1186.29	60871	4699.13	31.32		5646.6	978.918	0.178028	0.210089		0
1188.29	60921.9	5483.85	36.5502		5674.88	1151.26	0.207757	0.209394		0
1189.29	60947.3	4451.67	29.6707		5688.03	939.644	0.168653	0.209086		0
1190.29	60972.7	5287.06	35.2385		5671.9	1126.8	0.200302	0.209857		0
1191.28	60998.1	4003.58	26.6841		5623.63	860.049	0.151677	0.211835		0
1192.28	61023.5	4008.69	26.7181		5599.22	862.218	0.15187	0.212937		0
1198.3	61176.1	4235.45	28.2295		5670.44	892.435	0.160461	0.211324		0
1200.3	61226.7	5299.82	35.3236		5642.7	1130.65	0.200785	0.212717		0
1201.29	61251.9	4172.22	27.8081		5621.83	894.737	0.158066	0.213684		0
1202.29	61277.3	5151.93	34.3379		5671.95	1087.75	0.195182	0.211972		0
1203.29	61302.5	4203.08	28.0137		5651.86	902.557	0.159235	0.212902		0
1204.3	61327.9	6202.48	41.3399		5701.39	1289.58	0.234983	0.211229		0
1205.29	61353.1	5060.71	33.7299		5658.01	1098.99	0.191726	0.213024		0
1206.29	61378.2	4441.04	29.5998		5642.74	967.658	0.16825	0.213777		0
1214.3	61580.1	4496.59	29.97		5758.44	926.296	0.170355	0.210872		0
1216.3	61630.6	5866.09	39.7408		5720.77	1220.62	0.222239	0.212611		0
1217.3	61655.7	4712.43	31.9251		5680.5	1004.4	0.178532	0.214294		0
1218.3	61680.8	5308.05	35.9603		5683.98	1112.08	0.201097	0.214339		0
1219.3	61705.9	4111.43	27.8536		5611.55	880.723	0.155763	0.217284		0
1220.3	61731	3877.85	26.2711		5718.46	809.882	0.146913	0.213396		0
1230.3	61981.7	5000.37	33.8758		5755.82	1073.97	0.18944	0.213749		0
1231.29	62006.5	4237.11	28.705		5675.41	933.435	0.160524	0.216952		0
1232.3	62031.6	5734.42	38.8488		5772.42	1204.03	0.21725	0.21348		0
1233.29	62056.5	4658.33	31.5587		5769.86	998.354	0.176482	0.213747		0
1234.29	62081.5	4557.38	30.8747		5749.52	965.076	0.172658	0.214678		0
1244.3	62331	4958.9	33.5949		5766.67	1067.61	0.187869	0.215775		0
1245.3	62355.7	4100.83	27.7818		5729.22	894.863	0.155361	0.217359		0
1246.31	62380.7	6165.69	41.7705		5813.02	1288.8	0.233589	0.214399		0
1247.3	62405.3	4855.76	32.8962		5757.15	1041.04	0.183962	0.216652		0
1248.3	62430.1	5331.19	36.117		5796.05	1129.09	0.201974	0.21537		0
1249.29	62454.9	4088.7	27.6996		5727.63	904.912	0.154902	0.218117		0
1256.3	62628.6	4137.49	28.0301		5762.55	901.804	0.15675	0.218012		0
1258.31	62678.3	6165.92	41.772		5819.1	1311.97	0.233598	0.216238		0
1259.31	62702.9	4503.35	30.5087		5747.31	988.255	0.170611	0.219112		0
1260.31	62727.7	6437.68	43.6131		5818.25	1370.1	0.243893	0.216613		0
1261.31	62752.3	4710.24	31.9103		5798.55	1015.39	0.178449	0.217521		0
1262.3	62777	4642.66	31.8752		5810.04	1009.03	0.175888	0.217262		0
1272.3	63023.3	4027.55	27.6521		5834.66	865.842	0.152585	0.218059		0
1274.3	63072.5	4586.08	31.4868		5838.77	991.668	0.173745	0.218248		0
1276.31	63121.8	4742.16	32.5584		5865.76	1012.92	0.179658	0.217586		0
1277.3	63146	4013.69	27.5569		5796.15	882.116	0.15206	0.220369		0
1288.31	63415.7	4195.1	28.8024		5850.01	933.569	0.158933	0.220223		0
1290.3	63464.4	3907.3	26.8265		5857.85	850.255	0.148029	0.220269		0
1300.31	63708.4	4092.81	28.1002		5851.69	916.437	0.155057	0.222212		0
1302.32	63757.1	4323.53	29.6842		5874.63	948.903	0.163798	0.221685		0
1304.31	63805.6	4227.2	29.0228		5856.89	934.973	0.160149	0.222697		0
1306.3	63853.9	4075.24	27.9795		5923.97	890.472	0.154392	0.220511		0
1318.31	64144.7	4746.32	32.8279		5950.51	1038.54	0.179816	0.221546		0

## Sheet: MWLSA_OUTER_3_20_MGML_TA30_0_J3
Spectrum: Z:\Data\users\Filippa L\20250317\MWLSA OUTER 3 20 MGML TA30\0_J3\1\1SRef
m/z	time	Intens.	SN	Quality Fac.	Res.	Area	Rel. Intens.	FWHM	Chi^2	Bk. Peak
425.902	36753.2	6789.53	40.6029		930.039	3715.48	0.218119	0.45794		0
494.214	39510	4403.19	19.9847		2903.4	896.348	0.141456	0.170219		0
499.19	39703.7	5331.2	24.1967		2278.6	1230.87	0.171269	0.219078		0
504.352	39903.6	4692.93	19.6495		2525.7	1092.19	0.150764	0.199688		0
505.22	39937.2	11086.9	46.4214		3155.77	2131.73	0.356176	0.160094		0
506.36	39981.2	6787.73	28.4205		2250.4	1598.05	0.218061	0.225009		0
508.382	40059.1	4936.45	20.6691		3038.93	987.289	0.158587	0.16729		0
509.381	40097.5	4505.32	18.864		1836.1	1186.67	0.144737	0.277426		0
516.474	40369.5	5136.42	21.5064		3281.36	944.117	0.165012	0.157396		0
518.509	40447.2	14526.8	60.8243		3560.75	2282.98	0.466684	0.145618		0
519.511	40485.3	5612.53	23.4999		3189.58	1093.27	0.180307	0.162877		0
520.521	40523.8	12580.4	52.6748		3578.51	1989.87	0.404156	0.145457		0
521.48	40560.3	7826.73	32.7708		2153.59	1940.09	0.25144	0.242145		0
522.526	40600.1	5355.15	22.4222		2866.29	1152.78	0.172038	0.1823		0
534.644	41058.1	6570.36	25.4936		2034.93	1591.16	0.211078	0.262733		0
535.505	41090.5	10699.4	41.5145		3233.38	2188.5	0.343726	0.165618		0
536.673	41134.3	8034.82	31.1758		3190.62	1754.37	0.258125	0.168203		0
538.682	41209.7	7884.6	30.5929		3625.38	1362.92	0.253299	0.148586		0
542.526	41353.4	6307.13	24.4722		3987.13	1041.29	0.202621	0.136069		0
543.542	41391.3	24304	94.3016		3617.38	4094.58	0.780784	0.150258		0
544.561	41429.3	5362.52	20.807		1891.41	1406.2	0.172275	0.287913		0
546.747	41510.7	5488	21.294		3237.81	1106.12	0.176306	0.168863		0
548.762	41585.6	6817.42	26.4522		3952.27	1248.34	0.219015	0.138847		0
549.608	41617	17655.6	68.5054		3484.2	3349.85	0.5672	0.157743		0
550.621	41654.6	4749.31	18.4277		4495.03	709.974	0.152575	0.122495		0
550.782	41660.6	4706.47	18.2615		4228.2	863.305	0.151199	0.130264		0
562.892	42107.2	7392.8	28.6847		3550.29	1375.49	0.237499	0.158548		0
564.906	42181	5941.92	21.5861		3685.7	1104.79	0.190889	0.15327		0
565.701	42210.1	10487.3	38.0989		4084.84	1641.31	0.336914	0.138488		0
565.9	42217.4	4570.07	16.6023		4027.88	930.053	0.146817	0.140496		0
566.912	42254.4	4441.26	16.1344		3869.7	894.038	0.142679	0.1465		0
576.997	42621.6	5963.44	21.6643		3667.61	1012.57	0.19158	0.157322		0
579.026	42695.1	25077.5	91.1027		3882.43	3820.52	0.805634	0.14914		0
580.03	42731.5	9292.4	33.7579		3794.05	1527.05	0.298525	0.152879		0
581.031	42767.6	9268.56	33.6712		3817.36	1526.03	0.297759	0.152207		0
582.025	42803.6	4963.94	18.0332		3798.53	951.667	0.15947	0.153224		0
591.092	43129.7	5028.04	18.2661		3638.04	961.589	0.16153	0.162475		0
605.18	43631.9	4509.03	15.5898		3716.61	854.102	0.144856	0.162831		0
607.2	43703.5	6395.18	22.1111		3778.49	1155.95	0.20545	0.160699		0
621.288	44199.3	5243.31	18.1286		3717.19	966.1	0.168445	0.167139		0
633.346	44619.4	4865.74	16.3062		3754.34	987.066	0.156316	0.168697		0
639.375	44827.9	9933.82	33.2906		4096.35	1694.28	0.319131	0.156084		0
640.376	44862.5	4957.93	16.6152		4019.7	1116.72	0.159277	0.159309		0
641.383	44897.2	4969.09	16.6526		3927.03	1031.04	0.159636	0.163325		0
643.397	44966.6	4389.71	14.7109		3724.06	875.472	0.141023	0.172767		0
657.473	45448.5	4839.96	16.2198		3899.87	950.491	0.155487	0.168588		0
669.529	45857.4	5191.61	16.8367		3925.62	984.401	0.166784	0.170554		0
671.535	45925	9503.93	30.8219		4107.61	1661.12	0.305321	0.163486		0
672.537	45958.8	5402.72	17.5214		3912.29	1077.77	0.173566	0.171904		0
673.548	45992.8	5607.43	18.1853		4029.33	1018.56	0.180143	0.167161		0
685.599	46396.8	6245.45	20.2544		4086.98	1147.68	0.20064	0.167752		0
687.601	46463.6	7890.66	25.5899		4135.52	1397.05	0.253493	0.166267		0
688.602	46497	4819.01	15.6284		3909.53	1002.83	0.154814	0.176134		0
689.613	46530.6	5124.87	16.6203		4068.78	957.285	0.16464	0.169489		0
695.648	46731	5464.15	17.4645		4000.81	1048.3	0.17554	0.173877		0
697.651	46797.4	14703.4	46.9951		4266.04	2591.22	0.472359	0.163536		0
698.653	46830.5	8274.41	26.4466		3765.55	1902.29	0.265822	0.185538		0
699.668	46864.1	16773	53.61		4295.55	2883.04	0.538847	0.162882		0
700.671	46897.2	8070.61	25.7953		4208.98	1507.74	0.259274	0.166471		0
701.674	46930.3	7747.16	24.7615		4188.71	1409.2	0.248883	0.167515		0
702.669	46963.2	4531.31	14.483		4202.29	909.554	0.145572	0.167211		0
703.682	46996.6	5781.46	18.4787		4084.9	1123.14	0.185734	0.172264		0
711.707	47260.4	6134.24	19.6062		4299.35	1135.17	0.197067	0.165538		0
713.712	47326	8518.07	27.2254		4304.47	1581.98	0.273649	0.165807		0
714.71	47358.7	5500.22	17.5798		4415.22	1108.7	0.176699	0.161874		0
715.729	47392	9939	31.767		4277.82	1804.17	0.319298	0.167312		0
716.726	47424.6	6326.42	20.2205		4199.58	1191.76	0.203241	0.170666		0
717.735	47457.5	5869.39	18.7597		4201.72	1087.43	0.188559	0.170819		0
720.509	47548	6005.24	19.1939		4704.84	1057.2	0.192923	0.153142		0
727.764	47783.8	6313.67	20.1797		4365.66	1215.15	0.202831	0.166702		0
729.773	47848.9	7646.13	24.4386		4291.93	1420.47	0.245638	0.170034		0
730.768	47881.2	4972.48	15.9126		3968.6	1089.98	0.159745	0.184137		0
731.77	47913.5	15783.1	50.508		4384.23	2684.76	0.507043	0.16691		0
732.772	47945.9	9110.65	29.1553		4318.1	1670.36	0.292686	0.169698		0
733.78	47978.5	5798.46	18.5559		4255.05	1110.37	0.18628	0.172449		0
739.818	48173.1	7034.07	22.51		4289.11	1257.3	0.225975	0.172487		0
740.816	48205.2	4398.47	14.0757		4279.67	834.17	0.141304	0.173101		0
741.819	48237.5	7961.98	25.4794		4280.27	1480.28	0.255784	0.173311		0
742.815	48269.4	5547.34	17.7523		4447.2	1152.44	0.178213	0.16703		0
743.831	48302	14469	46.3029		4401.2	2574.55	0.464829	0.169006		0
744.832	48334.1	7585.5	24.2746		4303.9	1438.64	0.24369	0.17306		0
745.829	48366.1	17867	57.1767		4441.49	3014.97	0.57399	0.167923		0
746.83	48398.1	9158.63	29.3089		4363.45	1669.44	0.294228	0.171156		0
747.816	48429.7	14595.9	46.7088		4429.36	2553.65	0.468904	0.168832		0
748.82	48461.8	7627.32	24.4085		4300.08	1526.14	0.245033	0.174141		0
753.852	48622.5	4433.8	14.1888		4136.79	901.172	0.142439	0.182231		0
755.86	48686.4	7858.04	25.1468		4388.21	1404.77	0.252445	0.172248		0
756.856	48718.2	4737.22	15.1597		4105.64	979.01	0.152187	0.184346		0
757.86	48750.1	31127.7	99.6128		4491.61	5265.08	1	0.168728		0
758.865	48782	16056.8	51.3839		4416.66	2933.82	0.515837	0.171819		0
759.874	48814.1	15773.2	50.4763		4437.11	2803.47	0.506725	0.171254		0
760.875	48845.8	7841.39	25.0935		4336.84	1528.79	0.25191	0.175444		0
761.872	48877.5	6786.01	21.7161		4299.69	1255.69	0.218006	0.177192		0
769.896	49131.3	5475.67	17.5597		4342.53	1036.56	0.17591	0.177292		0
771.899	49194.4	9214.42	29.5493		4367.28	1728.16	0.29602	0.176746		0
772.897	49225.8	6034.39	19.3514		3841.6	1538.57	0.193859	0.201191		0
773.899	49257.4	11161.3	35.7926		4437.52	2047.81	0.358564	0.174399		0
774.895	49288.7	6625.82	21.248		4323.52	1271.15	0.212859	0.179228		0
775.909	49320.6	6234.04	19.9917		4326.93	1143.81	0.200273	0.179321		0
776.901	49351.8	4670.64	14.9781		3931.19	1061.84	0.150048	0.197625		0
783.94	49572.3	5461.96	17.5157		4412.31	1025.64	0.175469	0.177671		0
785.946	49635	7536.23	24.1676		4394.49	1448.31	0.242107	0.178848		0
786.94	49666.1	4792.14	15.3677		4238.03	1041.81	0.153951	0.185685		0
787.95	49697.6	10225.9	32.7931		4433.3	1998.55	0.328516	0.177734		0
788.943	49728.6	6633.84	21.2738		4043.17	1732.77	0.213117	0.19513		0
789.944	49759.7	5309.39	17.0264		4188.63	1144.37	0.170568	0.188592		0
797.971	50009.2	7142.27	22.9042		4504.73	1305.73	0.229451	0.177141		0
798.969	50040.1	4756.64	15.2538		4316.37	1034.76	0.152811	0.185102		0
799.99	50071.7	17986.4	57.6798		4589.45	3222.38	0.577827	0.174311		0
800.988	50102.6	10127.5	32.4774		4327.27	2314.25	0.325353	0.185103		0
801.989	50133.6	13840.1	44.3833		4532.36	2594.12	0.444625	0.176947		0
802.986	50164.4	7944.75	25.4708		4491.94	1572.44	0.255231	0.178761		0
803.99	50195.4	9086.09	29.1299		4532.36	1697.89	0.291897	0.177389		0
804.985	50226.1	5400.67	17.3145		4385.21	1131.32	0.173501	0.183568		0
814.003	50503.7	5161.47	16.5476		4377.47	1033.05	0.165816	0.185953		0
816.009	50565.3	7757.3	24.8698		4445.55	1693.58	0.249209	0.183556		0
817.003	50595.8	5806.77	18.6164		3972.88	1714.36	0.186547	0.205645		0
818.012	50626.7	9298.43	29.8107		4580.15	1787.45	0.298719	0.178599		0
819.008	50657.2	5463.33	17.5154		4502.89	1101.86	0.175514	0.181885		0
820.012	50687.9	5431.66	17.4139		4528.48	1044.63	0.174496	0.181079		0
828.038	50932.8	5585.37	17.9067		4517.04	1090.27	0.179434	0.183314		0
830.036	50993.6	5484.35	17.5828		4508.3	1045.25	0.176189	0.184113		0
832.039	51054.5	4558.33	14.614		4325.45	1070.18	0.14644	0.192359		0
842.062	51358	4912.3	15.8578		4475.63	968.55	0.157811	0.188144		0
844.071	51418.6	5792.16	18.6982		4543.23	1148.77	0.186078	0.185787		0
846.071	51478.9	4981.93	16.0826		4515.51	972.436	0.160048	0.18737		0
854.069	51719.2	4483.97	14.4751		4595.87	969.49	0.144051	0.185834		0
858.091	51839.7	6002.43	19.377		4666.76	1116.94	0.192833	0.183873		0
860.105	51899.9	13800.7	44.5513		4778.37	2497.54	0.443359	0.18		0
861.103	51929.7	7609.34	24.5643		4641.92	1467.91	0.244456	0.185506		0
862.101	51959.5	7094.44	22.9022		4733.41	1326.16	0.227914	0.182131		0
876.108	52375.9	4398.6	14.1995		4698.55	872.91	0.141308	0.186464		0
888.128	52730.6	4676.26	15.2387		4782.8	888.403	0.150228	0.185692		0
892.129	52848.1	4573.52	14.9039		4844.06	880.631	0.146928	0.18417		0
894.13	52906.8	4411.36	14.3754		4761.12	869.339	0.141718	0.187798		0
896.131	52965.4	5011.8	16.3321		4830.5	982.418	0.161008	0.185515		0
908.148	53316.1	4879.93	15.9024		4805.71	941.303	0.156772	0.188973		0
910.149	53374.3	5083.57	16.566		4874.43	962.617	0.163313	0.186719		0
912.148	53432.3	4852.24	15.8121		4851.58	952.332	0.155882	0.18801		0
914.157	53490.6	4522.98	14.7392		4856.84	866.734	0.145304	0.18822		0
918.17	53606.9	4925.95	16.354		4845.86	947.457	0.15825	0.189475		0
920.17	53664.7	7013.19	23.2836		4952.75	1324.07	0.225304	0.18579		0
921.166	53693.5	4802.56	15.9443		4857.18	937.843	0.154286	0.18965		0
922.168	53722.4	5885.74	19.5405		4937.3	1129.28	0.189084	0.186776		0
924.17	53780.2	5185.11	17.2144		4872.72	1036.6	0.166575	0.189662		0
934.182	54068.1	4468.58	14.8356		4897.11	863.79	0.143557	0.190762		0
936.191	54125.7	6408.88	21.2773		4997.87	1224.81	0.20589	0.187318		0
937.184	54154.2	4735.79	15.7227		5005.84	920.994	0.152141	0.187218		0
938.19	54183	5716.54	18.9787		4975.74	1092.74	0.183648	0.188553		0
950.203	54525.7	6441.67	21.3861		5048.87	1212.57	0.206943	0.188201		0
951.193	54553.9	4945.72	16.4196		4939.09	987.518	0.158885	0.192585		0
952.201	54582.6	8098.59	26.8871		5026.83	1581.96	0.260173	0.189424		0
953.195	54610.8	6151.07	20.4214		5056.27	1202.57	0.197608	0.188518		0
954.204	54639.4	5714.63	18.9724		4998.17	1137.56	0.183587	0.19091		0
955.201	54667.7	4390.69	14.5769		5087.24	887.074	0.141054	0.187764		0
962.216	54866.4	4591.53	15.7415		4958.83	918.508	0.147506	0.194041		0
964.217	54922.9	6224.41	21.3397		5067.21	1272.1	0.199964	0.190286		0
965.214	54951.1	4465.03	15.3079		4897.47	956.854	0.143443	0.197084		0
966.219	54979.4	8140.34	27.9082		5062.98	1605.68	0.261515	0.19084		0
967.211	55007.4	5529.23	18.9564		4973	1098.47	0.177631	0.194492		0
968.213	55035.6	7443.05	25.5177		5038.04	1536.31	0.239114	0.19218		0
969.207	55063.6	5437.85	18.6431		4963.72	1188.78	0.174695	0.195258		0
970.213	55092	4995.69	17.1272		5095.99	1056.96	0.16049	0.190388		0
976.231	55261.2	6600.41	22.6288		5115.74	1311.91	0.212043	0.190829		0
977.221	55288.9	4830.24	16.5599		5080.3	1002.81	0.155175	0.192355		0
978.233	55317.3	10011	34.3216		5106	2031.84	0.321611	0.191585		0
979.23	55345.3	6919.24	23.7218		5102.53	1401.97	0.222286	0.191911		0
980.236	55373.5	11312.6	38.7839		5125.95	2201.49	0.363425	0.19123		0
981.232	55401.3	7106.72	24.3646		5025.77	1445.91	0.228309	0.19524		0
982.232	55429.3	7697.04	26.3884		5049.65	1524.82	0.247273	0.194515		0
983.228	55457.2	4991.92	17.1142		4963.95	1003.61	0.160369	0.198074		0
984.23	55485.2	5027.96	17.2378		5020.96	1042.47	0.161527	0.196024		0
992.24	55708.7	6549.02	22.4526		5014.06	1639.37	0.210392	0.197891		0
993.233	55736.3	4710.36	16.1489		5060.85	1080.17	0.151324	0.196258		0
994.238	55764.3	7239.76	24.8207		5113.84	1481.36	0.232583	0.194421		0
995.231	55791.8	5305.43	18.1891		5023.98	1123.01	0.170441	0.198096		0
996.244	55820	8101.24	27.7742		5135.15	1614.36	0.260258	0.194005		0
997.241	55847.7	5989.72	20.5351		5085.51	1230.13	0.192424	0.196095		0
998.243	55875.5	5405.74	18.533		5126.79	1093.83	0.173664	0.194711		0
1006.25	56097.3	5259.71	18.6315		5125.58	1066.38	0.168972	0.196319		0
1008.25	56152.7	7198.12	25.4979		5025.74	1697.9	0.231245	0.200618		0
1009.25	56180.1	5085.86	18.0156		5001.63	1150.49	0.163387	0.201784		0
1010.25	56207.8	6584.74	23.3251		5085.67	1359.14	0.21154	0.198646		0
1011.24	56235.1	5130.9	18.1752		5077.65	1046.42	0.164834	0.199155		0
1012.24	56262.8	7076.41	25.0668		5183.85	1422.87	0.227335	0.195269		0
1013.24	56290.2	5909.02	20.9315		5127.32	1281.22	0.189832	0.197616		0
1014.24	56317.9	4422.3	15.6651		5022.1	1045.58	0.14207	0.201956		0
1020.27	56483.6	7874.75	27.8947		5184.35	1543.81	0.252982	0.196798		0
1021.26	56510.9	5523.69	19.5666		5201.24	1090.28	0.177453	0.19635		0
1022.27	56538.5	8245.28	29.2072		5214.34	1612.94	0.264886	0.19605		0
1023.26	56565.7	5999.79	21.2531		5091.69	1257.67	0.192748	0.200967		0
1024.27	56593.3	8830.34	31.2797		5115.27	1905.45	0.283681	0.200237		0
1025.26	56620.5	5894.36	20.8796		5091.71	1236.36	0.189361	0.201359		0
1026.26	56647.9	9461.58	33.5157		5239.57	1858.06	0.30396	0.195868		0
1027.25	56675.1	6169.78	21.8552		5165.54	1209.13	0.198209	0.198867		0
1028.25	56702.3	6104.48	21.6239		5188.4	1228.39	0.196111	0.198183		0
1029.24	56729.5	4435.39	15.7115		5087.27	980.847	0.14249	0.202317		0
1034.26	56866.5	4528.04	16.0397		5008.61	960.726	0.145467	0.206496		0
1036.27	56921.1	7265.37	25.7361		5240.29	1481.38	0.233405	0.19775		0
1037.26	56948.2	5206.86	18.4442		5206.81	1080.98	0.167274	0.199212		0
1038.27	56975.7	11675.6	41.3586		5284.12	2279.17	0.375088	0.196488		0
1039.27	57002.8	7956	28.1825		5261.16	1574.52	0.255592	0.197536		0
1040.27	57030.1	7495.27	27.199		5248.04	1535.39	0.240791	0.19822		0
1041.26	57057.1	4978.68	18.0667		5179.41	1014.64	0.159944	0.201039		0
1050.27	57301.5	5184.55	18.8138		5197.4	1070.6	0.166558	0.202076		0
1052.27	57355.6	6340.37	23.008		5254.06	1321.73	0.203689	0.200278		0
1053.27	57382.5	4680.81	16.9858		5218.25	971.268	0.150375	0.201843		0
1054.27	57409.5	5752.49	20.8747		5269.7	1177.4	0.184803	0.200062		0
1055.26	57436.4	4475.84	16.242		5278.65	909.926	0.14379	0.199911		0
1064.28	57679.4	5220.66	18.9448		5216.89	1103.07	0.167718	0.204007		0
1066.28	57733.2	5941.01	21.5588		5290.67	1271.84	0.190859	0.20154		0
1068.29	57786.9	7124.28	25.8527		5347.48	1459.07	0.228873	0.199774		0
1069.28	57813.7	4968.93	18.0313		5174.31	1079.39	0.159631	0.206652		0
1070.27	57840.3	4593.18	16.6678		5194.05	984.124	0.147559	0.206058		0
1078.28	58054.6	6023.43	21.8579		5348.67	1256.18	0.193507	0.201599		0
1080.3	58108.5	10719.2	38.8979		5367.06	2158.81	0.344361	0.201283		0
1081.3	58135.1	7209.49	26.1619		5389.87	1468.81	0.23161	0.200616		0
1082.29	58161.7	7667.28	27.8232		5319.01	1599	0.246317	0.203476		0
1083.28	58188.1	5281.55	19.7286		5248.48	1150.07	0.169674	0.2064		0
1084.29	58214.7	5303.32	19.8099		5317.28	1117.36	0.170373	0.203918		0
1094.29	58480.5	4521.89	16.891		5321.57	950.74	0.145269	0.205632		0
1096.29	58533.5	5485.11	20.4889		5410.89	1130.51	0.176213	0.202607		0
1098.29	58586.5	5494.94	20.5257		5405.76	1122.46	0.176529	0.20317		0
1108.29	58850.7	4529.36	16.9189		5363.59	942.14	0.145509	0.206632		0
1110.29	58903.3	4433.62	16.5612		5405.3	935.083	0.142433	0.205408		0
1122.29	59218.5	4551.59	17.0019		5463.26	970.554	0.146223	0.205426		0
1124.3	59271	4626.97	17.2835		5430.83	982.354	0.148645	0.207022		0
1128.29	59375.3	4759.91	18.649		5373.92	1036.33	0.152916	0.209956		0
1130.29	59427.5	4677.73	18.327		5502.52	988.172	0.150275	0.205413		0
1132.29	59479.6	4502.86	17.6419		5487.35	976.151	0.144658	0.206345		0
1138.3	59636.1	4847.74	18.9931		5499.67	1020.72	0.155737	0.206976		0
1140.31	59688.3	6836.9	26.7865		5519.17	1431.31	0.219641	0.206608		0
1141.3	59714.2	4894.05	19.1746		5518.73	1041.92	0.157225	0.206806		0
1142.3	59740.1	5420.75	21.2381		5509.27	1121.36	0.174146	0.207342		0
1144.29	59791.7	4827.79	18.915		5511.05	1045.56	0.155096	0.207636		0
1146.29	59843.5	4652.16	18.2269		5515.13	989.261	0.149454	0.207844		0
1156.3	60102.2	4826.67	18.9106		5489.69	1065.37	0.15506	0.210631		0
1158.3	60153.8	4969.81	19.4714		5498.53	1050.14	0.159659	0.210656		0
1160.3	60205.3	4775.61	18.7105		5529.17	1039.09	0.15342	0.20985		0
1162.29	60256.8	4575.46	17.9263		5572.46	1027.72	0.14699	0.208578		0
1170.3	60462.4	4739.16	18.5677		5521.5	1053.16	0.152249	0.211953		0
1172.3	60513.6	5787.82	23.7598		5559.62	1238.9	0.185938	0.21086		0
1173.3	60539.2	4757.93	19.5319		5537.75	1038.98	0.152852	0.211872		0
1174.3	60564.9	5832.43	23.9429		5590.34	1235.25	0.187371	0.210059		0
1175.29	60590.3	4707.51	19.3249		5520.74	1022.4	0.151232	0.212887		0
1176.3	60616	5010.26	20.5678		5630.33	1084.79	0.160958	0.208922		0
1184.3	60820.3	4502.15	18.4819		5560.86	1041.58	0.144635	0.212971		0
1186.3	60871.3	5431.86	22.2985		5627.9	1170.96	0.174503	0.210789		0
1188.3	60922.3	6180.17	25.3704		5634.46	1320.07	0.198543	0.210899		0
1189.29	60947.5	5222.54	21.4392		5627.02	1165.73	0.167778	0.211354		0
1190.3	60973.1	5864.18	24.0732		5576.66	1315.84	0.188391	0.213443		0
1191.29	60998.3	4620.53	18.9679		5665.25	1006.63	0.148438	0.210281		0
1198.31	61176.4	5266.91	21.6214		5677.03	1124.19	0.169203	0.21108		0
1200.31	61227.1	6225.61	25.557		5675.88	1341.77	0.200002	0.211476		0
1201.31	61252.3	4921.96	20.2053		5702.2	1081.64	0.158122	0.210674		0
1202.31	61277.7	6061	24.8812		5739.49	1294.77	0.194714	0.20948		0
1203.31	61302.8	4771.43	19.5874		5709.64	1041.6	0.153286	0.21075		0
1204.31	61328.3	6976.51	28.6395		5740.25	1463.31	0.224126	0.209801		0
1205.31	61353.4	5548.93	22.7791		5661.88	1219.34	0.178263	0.212881		0
1206.3	61378.6	4913.98	20.1725		5642.85	1114.69	0.157865	0.213776		0
1214.31	61580.5	5385.7	22.109		5729.25	1114.8	0.17302	0.211949		0
1216.31	61630.9	6739.09	28.5609		5687.89	1439.65	0.216498	0.213842		0
1217.31	61656	5551.81	23.5291		5686.9	1203.53	0.178356	0.214055		0
1218.31	61681.2	5926.46	25.1169		5655.09	1267.66	0.190392	0.215437		0
1219.31	61706.1	4728.27	20.0389		5634.53	1016.9	0.151899	0.216399		0
1228.31	61931.9	4538.25	19.2336		5715.15	986.416	0.145795	0.214922		0
1230.31	61982	5817.37	24.6546		5685.95	1247.46	0.186887	0.216377		0
1231.31	62007	4913.28	20.823		5740.24	1059.93	0.157843	0.214505		0
1232.31	62032	6775.37	28.7147		5719.64	1454.65	0.217664	0.215453		0
1233.31	62056.8	5520.44	23.3962		5751.38	1175.2	0.177348	0.214437		0
1234.31	62081.9	5025.47	21.2985		5789.99	1061.55	0.161447	0.21318		0
1242.32	62281.5	4767.09	20.2034		5752.35	1025.84	0.153146	0.215967		0
1244.32	62331.3	5770.93	24.4578		5786.48	1246.98	0.185395	0.215039		0
1245.31	62356.1	4713.83	19.9777		5771.83	1032.37	0.151435	0.215757		0
1246.32	62381	7037.78	29.8268		5763.14	1503.9	0.226094	0.216257		0
1247.31	62405.7	5366.01	22.7417		5757.26	1159.64	0.172387	0.21665		0
1248.31	62430.5	5856.87	24.822		5831.36	1237.08	0.188156	0.214069		0
1249.31	62455.2	4568.83	19.3632		5771.38	976.243	0.146777	0.216466		0
1256.32	62629	5123.4	21.7135		5799.09	1098.15	0.164593	0.21664		0
1258.32	62678.6	7360.68	31.1953		5856.51	1544.73	0.236467	0.214859		0
1259.32	62703.3	5824.36	24.6842		5788.19	1270.17	0.187112	0.217567		0
1260.32	62728.1	7364.05	31.2096		5806.53	1582.03	0.236576	0.217053		0
1261.32	62752.7	5620.05	23.8183		5795.14	1211.95	0.180548	0.217651		0
1262.32	62777.3	5323.24	23.0873		5833.82	1131.29	0.171013	0.216379		0
1272.32	63023.7	4865.87	21.1036		5834.47	1042.43	0.15632	0.218069		0
1274.32	63072.9	5491.31	23.8162		5840.06	1173.03	0.176412	0.218203		0
1275.31	63097.3	4565.17	19.7995		5805.11	993.447	0.14666	0.219688		0
1276.32	63122.1	5735.85	24.8768		5829.12	1229.21	0.184269	0.218956		0
1277.31	63146.5	4700.33	20.3857		5734.27	1034.62	0.151002	0.222751		0
1288.32	63416	5187.74	22.4996		5913.63	1124.45	0.16666	0.217856		0
1290.32	63464.8	4644.7	20.1444		5816.8	1023.98	0.149215	0.221826		0
1292.31	63513.5	4512.55	19.5713		5937.91	957.274	0.144969	0.217638		0
1300.33	63708.8	4954.99	21.4902		5846.49	1076.36	0.159183	0.222412		0
1302.33	63757.4	5342.19	23.1695		5866.81	1170.31	0.171622	0.221982		0
1304.33	63805.9	4976.27	21.5825		5885.44	1090.36	0.159866	0.221619		0
1306.32	63854.3	4870.82	21.1251		5896.25	1064.31	0.156479	0.221551		0
1316.33	64096.7	4530.28	20.26		5883.69	991.336	0.145539	0.223725		0
1318.33	64145.1	5751.01	25.7193		5970.08	1248.13	0.184756	0.220822		0
1319.32	64169.1	4484.35	20.0546		5873.74	993.78	0.144063	0.224613		0
1360.34	65151.9	4528.4	20.6436		6026.11	1020.61	0.145478	0.22574		0

## Sheet: MWLSA_OUTER_4_20_MGML_TA30_0_E1
Spectrum: Z:\Data\users\Filippa L\20250317\MWLSA OUTER 4 20 MGML TA30\0_E1\1\1SRef
m/z	time	Intens.	SN	Quality Fac.	Res.	Area	Rel. Intens.	FWHM	Chi^2	Bk. Peak
374.481	34541.1	4124.96	46.0965		889.977	2116.6	0.0747323	0.420776		0
375.515	34586.8	30806.9	344.268		838.192	15769.3	0.558132	0.448005		0
376.509	34630.8	4661.54	52.0927		953.274	2525.75	0.0844535	0.394964		0
396.621	35509.4	2434.98	23.6105		842.336	1384.05	0.0441147	0.470859		0
397.648	35553.8	13831.9	134.119		782.622	8017.22	0.250594	0.508098		0
413.754	36242.1	4274.97	41.4518		771.754	2655.77	0.0774501	0.536122		0
419.829	36498.5	4336.42	33.88		780.204	2607.35	0.0785633	0.538102		0
435.925	37169.8	2831.72	22.1239		717.819	1963.14	0.0513025	0.607291		0
498.125	39662.3	4852.84	27.3166		3483.69	804.392	0.0879194	0.142988		0
499.143	39701.9	44620.2	251.166		3680.73	5827.35	0.808389	0.13561		0
500.16	39741.4	9562.13	53.8251		3541.57	1482.62	0.173238	0.141225		0
501.177	39780.8	3048.96	17.1625		2892.8	637.428	0.0552382	0.17325		0
502.152	39818.5	2836.5	15.9666		3843.67	439.676	0.0513891	0.130644		0
503.163	39857.7	10928.8	56.6581		3697.55	1546.81	0.197999	0.13608		0
504.178	39896.9	2855.84	14.8054		3955.07	432.074	0.0517395	0.127477		0
505.191	39936.1	3462.68	17.9515		3733.79	527.303	0.0627338	0.135303		0
506.357	39981.1	3225.46	16.7216		4035.84	554.833	0.0584359	0.125465		0
518.502	40446.9	5491.57	28.4698		3751.7	779.242	0.0994913	0.138204		0
519.301	40477.3	4111.43	21.3148		3904.04	593.527	0.0744873	0.133016		0
519.499	40484.9	2596.38	13.4603		3903.12	424.728	0.0470388	0.133098		0
520.32	40516.1	3396.64	17.6091		4744.34	410.65	0.0615372	0.109672		0
520.511	40523.4	6572.53	34.0738		4078.62	947.838	0.119075	0.127619		0
521.348	40555.3	21935.2	113.718		3818.33	3092.14	0.397402	0.136538		0
521.523	40561.9	3700.48	19.1843		6061.71	405.944	0.067042	0.0860356		0
522.361	40593.8	4935.88	25.5889		4071.79	759.957	0.0894238	0.128288		0
522.525	40600	3053.63	15.8308		5053.63	394.789	0.0553229	0.103396		0
534.634	41057.8	2634.26	12.3164		3830.33	441.664	0.0477251	0.139579		0
535.439	41088	4788.36	22.3879		3945.09	698.034	0.0867511	0.135723		0
536.445	41125.8	25553.3	119.474		3871.32	3428.48	0.462951	0.138569		0
536.66	41133.9	4460.78	20.8563		3911.51	744.099	0.0808164	0.1372		0
537.463	41164	55196.5	258.07		3843.26	7653.72	1	0.139846		0
537.651	41171	5969.04	27.9081		4118.54	1360.96	0.108142	0.130544		0
538.472	41201.8	14537.1	67.9677		3914.59	2156.67	0.263369	0.137555		0
538.674	41209.4	4777.35	22.3364		4213.77	1007.17	0.0865518	0.127837		0
539.485	41239.7	4475.23	20.9239		4013.79	717.79	0.0810783	0.134408		0
539.664	41246.4	2728.13	12.7553		4039.96	557.872	0.0494259	0.133582		0
540.484	41277.1	2404.82	11.2437		4025.92	373.419	0.0435683	0.134251		0
541.495	41314.9	5259.65	24.5914		3911.32	781.384	0.0952897	0.138443		0
542.51	41352.8	13786.7	64.4594		3872.64	1869.33	0.249775	0.140088		0
543.525	41390.7	50543.8	236.317		3862.44	6763.82	0.915708	0.140721		0
544.538	41428.5	11067.5	51.746		3889.48	1593.09	0.200512	0.140003		0
545.56	41466.6	3373.3	15.7718		1916.25	894.043	0.0611144	0.284702		0
548.76	41585.5	2414.65	11.2896		3892.08	397.964	0.0437464	0.140994		0
558.615	41949.9	3722.1	17.4026		3973.04	550.641	0.0674336	0.140601		0
559.629	41987.3	14049.5	65.688		3939.28	2012.22	0.254536	0.142064		0
560.638	42024.4	3728.13	17.4308		4035.54	589.157	0.067543	0.138925		0
562.889	42107.1	3149.82	14.7269		3814.77	505.404	0.0570656	0.147555		0
564.898	42180.7	2501.16	10.5025		3923.93	410.876	0.0453138	0.143963		0
565.692	42209.8	4281.82	17.9795		4087	664.509	0.0775741	0.138413		0
568.476	42311.5	4704.44	19.7541		1058.95	3074.02	0.0852307	0.536829		0
575.722	42575.4	3273.91	13.7473		4021.26	503.75	0.0593138	0.143169		0
576.986	42621.2	2516.02	10.5648		3828.25	443.092	0.045583	0.150718		0
579.02	42694.9	7698.13	32.3247		3965.54	1106.91	0.139468	0.146013		0
580.018	42731	3092.26	12.9845		3871.74	499.713	0.0560228	0.149808		0
581.021	42767.3	3852.33	16.1761		3976.64	589.598	0.0697931	0.146109		0
581.78	42794.7	3983.68	16.7276		4098.92	616.206	0.0721728	0.141935		0
582.01	42803	2681.97	11.2617		4001.2	568.099	0.0485895	0.145459		0
590.547	43110.2	5914.52	24.8353		1266.29	3372.47	0.107154	0.466359		0
591.07	43129	2756.81	11.5759		4243.62	553.758	0.0499455	0.139284		0
597.853	43371.4	2610.3	10.1313		4075.75	440.793	0.047291	0.146685		0
606.575	43681.3	2996.42	11.6299		1371.51	1706	0.0542864	0.442266		0
607.19	43703.1	2928.58	11.3666		4075.47	545.27	0.0530573	0.148987		0
610.081	43805.3	8681.92	33.6969		3966.89	1470.39	0.157291	0.153793		0
611.104	43841.4	2868.56	11.1337		3635.87	638.015	0.05197	0.168076		0
612.61	43894.5	3512.85	13.6343		1418.8	2012.6	0.0636426	0.43178		0
628.32	44444.7	2534.85	9.32053		3925.13	639.473	0.0459241	0.160076		0
628.583	44453.9	2606.76	9.58493		1596.29	1352.74	0.0472269	0.393778		0
639.371	44827.8	6022.44	22.1443		4181.86	896.542	0.109109	0.152892		0
640.371	44862.3	2932.9	10.7842		3967.55	549.345	0.0531357	0.161402		0
641.373	44896.9	2852.9	10.49		4226.63	464.427	0.0516864	0.151746		0
643.391	44966.4	2461.43	9.05059		4137.99	421.608	0.0445941	0.155484		0
657.465	45448.3	2502.36	9.20105		4240.74	424.81	0.0453354	0.155035		0
669.521	45857.1	2625	9.05665		4132.6	467.559	0.0475574	0.16201		0
671.525	45924.7	5525.96	19.0654		4298.58	843.762	0.100114	0.15622		0
672.527	45958.5	3183.22	10.9826		4414.19	526.257	0.0576707	0.152356		0
673.537	45992.5	2970.22	10.2477		4493.45	490.954	0.0538117	0.149893		0
674.318	46018.8	4894.08	16.8853		4519.07	810.579	0.0886664	0.149216		0
685.593	46396.6	3019.12	10.4164		4384.48	520.469	0.0546977	0.156368		0
687.592	46463.3	4609.57	15.9037		4283.53	742.434	0.0835121	0.16052		0
688.589	46496.5	2858.59	9.86256		3988.51	561.338	0.0517893	0.172643		0
689.606	46530.4	2712.56	9.35874		4309.2	463.453	0.0491437	0.160031		0
692.406	46623.5	4860.58	16.7697		4448.38	855.144	0.0880595	0.155653		0
695.64	46730.8	2528.18	8.31817		4429.72	453.459	0.0458032	0.157039		0
696.396	46755.8	3750.6	12.3402		4535.63	632.064	0.06795	0.153539		0
697.642	46797.1	8387.92	27.5978		4477.19	1337.37	0.151965	0.155822		0
698.426	46823	3490.6	11.4847		5015.95	540.142	0.0632395	0.139241		0
698.647	46830.3	4639.79	15.2657		4784.26	772.979	0.0840595	0.14603		0
699.421	46855.9	2451.07	8.06445		5018.94	348.914	0.0444062	0.139356		0
699.661	46863.9	8155.81	26.8341		4532.17	1276.7	0.14776	0.154377		0
700.421	46889	2986.26	9.82533		4802.86	464.964	0.0541023	0.145834		0
700.661	46896.9	4317.91	14.2067		4575.16	752.165	0.0782281	0.153145		0
701.666	46930.1	4069.43	13.3892		4488.12	678.673	0.0737263	0.156339		0
702.654	46962.7	2557.53	8.41473		4450.66	499.267	0.046335	0.157876		0
703.668	46996.1	3444.89	11.3343		4387.81	599.178	0.0624114	0.160369		0
706.449	47087.7	2688.06	8.8442		4777.99	439.714	0.0486998	0.147855		0
711.696	47260	2825.8	9.29741		4258	495.915	0.0511954	0.167143		0
712.44	47284.4	3549.73	11.6793		4491.75	580.829	0.0643108	0.158611		0
713.447	47317.4	14866.3	48.9128		4516.39	2289.8	0.269334	0.157968		0
713.704	47325.8	4696.78	15.4532		3729.88	742.13	0.0850919	0.191348		0
714.461	47350.5	54382.4	178.928		4466.87	8460.35	0.985251	0.159947		0
714.701	47358.4	4139.68	13.6203		5216.64	718.273	0.074999	0.137004		0
715.47	47383.6	17239.7	56.7216		4552.73	2691.93	0.312332	0.157152		0
715.721	47391.8	5351.95	17.6089		4956.61	839.321	0.0969618	0.144397		0
716.472	47416.3	5209.05	17.1387		4713.94	845.866	0.0943728	0.15199		0
716.712	47424.1	3563.14	11.7234		4751.1	629.912	0.0645537	0.150852		0
717.723	47457.2	3164.1	10.4105		4480.15	555.801	0.0573244	0.160201		0
718.469	47481.5	3356.73	11.0442		4631.62	554.411	0.0608142	0.155123		0
720.493	47547.5	6288.68	20.6909		4570.35	1024.35	0.113933	0.157645		0
721.49	47580	2578.82	8.48479		4670.31	431.175	0.0467207	0.154484		0
722.491	47612.6	2486.46	8.18091		4641.3	424.168	0.0450474	0.155666		0
727.757	47783.6	3243.35	10.6712		4285.87	568.45	0.0587602	0.169804		0
729.485	47839.6	3439.01	11.315		4516.83	557.408	0.0623049	0.161504		0
729.764	47848.6	4091.91	13.4631		4399.71	745.092	0.0741336	0.165866		0
730.491	47872.2	9668.26	30.8594		4580.83	1605.78	0.175161	0.159467		0
730.751	47880.6	3499.14	11.1686		4501.53	731.871	0.0633942	0.162334		0
731.497	47904.7	3199.6	10.2126		4564.31	521.021	0.0579675	0.160264		0
731.766	47913.4	9518.49	30.3814		4539.61	1559.96	0.172447	0.161196		0
732.763	47945.7	5519.8	17.6182		4509.67	959.397	0.100003	0.162487		0
733.77	47978.2	3155.7	10.0725		4443.46	546.925	0.0571722	0.165135		0
735.509	48034.3	2383.69	7.60833		4595.02	404.17	0.0431856	0.160067		0
736.523	48067	6719.79	21.4484		4519.88	1203.99	0.121743	0.162952		0
737.526	48099.3	2742.48	8.75353		4682.86	493.6	0.0496858	0.157495		0
739.809	48172.8	3451.42	11.0163		4516.24	587.022	0.0625297	0.163811		0
741.815	48237.3	4256.3	13.5854		4329.07	798.532	0.0771119	0.171357		0
742.805	48269.1	3556.68	11.3523		4124.23	816.495	0.0644368	0.180107		0
743.828	48301.9	7761.31	24.7728		4525.41	1303.22	0.140612	0.164367		0
744.824	48333.9	4633.88	14.7905		4317.78	916.053	0.0839525	0.172501		0
745.825	48366	10672.4	34.0644		4548.35	1691.5	0.193353	0.163977		0
746.822	48397.9	5348.1	17.0702		4373.59	935.347	0.096892	0.170757		0
747.811	48429.6	9158.26	29.2316		4485.22	1490.11	0.165921	0.166728		0
748.809	48461.5	4958.11	15.8254		4308.49	1013.11	0.0898266	0.173798		0
751.536	48548.6	3239.46	10.3398		4642.43	560.32	0.0586896	0.161884		0
752.547	48580.9	6079.11	19.4035		4563.76	1160.03	0.110136	0.164896		0
752.804	48589.1	2388.39	7.62334		3463.5	738.924	0.0432707	0.217353		0
753.838	48622	2723.07	8.69156		4249.46	649.556	0.0493341	0.177396		0
755.853	48686.2	3995.82	12.754		4433.09	730.609	0.0723926	0.170503		0
756.85	48717.9	2681.53	8.55897		4317.7	541.786	0.0485815	0.17529		0
757.856	48749.9	18174.8	58.0107		4559.88	2911.91	0.329274	0.166201		0
758.574	48772.8	2719.37	8.67977		4294.98	535.024	0.0492672	0.176619		0
758.858	48781.8	10093.5	32.2167		4554.74	1801.04	0.182865	0.166608		0
759.867	48813.8	10877.3	34.7185		4501.53	2106.62	0.197066	0.168802		0
760.857	48845.3	8385.91	26.7664		3202.42	3268.11	0.151928	0.237588		0
761.862	48877.2	5017.62	16.0154		4311.38	1153.13	0.0909047	0.17671		0
762.857	48908.7	2677.96	8.54759		4281.91	579.783	0.0485169	0.178158		0
764.844	48971.6	2435.1	7.77243		2286.95	1028.83	0.044117	0.334439		0
765.856	49003.6	2636.16	8.41416		2202.39	1105.4	0.0477595	0.347739		0
766.814	49033.9	5280.26	16.4834		1660.49	2769.51	0.0956629	0.461799		0
767.869	49067.3	2908.69	9.08006		4020.62	807.579	0.052697	0.190983		0
769.885	49130.9	2728.25	8.51678		4267.89	573.32	0.049428	0.18039		0
771.891	49194.1	4832.75	15.0864		4553.64	854.149	0.0875555	0.169511		0
772.89	49225.6	3140.85	9.80481		4291.61	663.091	0.0569032	0.180093		0
773.896	49257.3	6358.77	19.8502		4560.93	1110.67	0.115202	0.169679		0
774.592	49279.2	2775.69	8.66488		4560.09	530.103	0.0502875	0.169863		0
774.888	49288.5	4659.8	14.5465		4433.57	1011.29	0.0844221	0.174777		0
775.897	49320.2	3788.21	11.8257		4568.71	718.957	0.0686314	0.169829		0
776.893	49351.5	2944.55	9.19201		4377.81	585.593	0.0533467	0.177461		0
781.898	49508.4	3598.75	11.2342		4201.76	1093.5	0.0651989	0.186088		0
782.83	49537.6	6460.05	20.1663		1673.99	3776.87	0.117037	0.467642		0
783.93	49572	4185.91	13.0672		4401.72	1122.7	0.0758365	0.178096		0
785.939	49634.8	3828.93	11.9528		4279.58	871.152	0.069369	0.183649		0
786.933	49665.8	2913.65	9.09554		2567.6	987.984	0.0527868	0.306485		0
787.946	49697.5	6117.11	19.0958		4619.97	1217.83	0.110824	0.170552		0
788.932	49728.2	5028.49	15.6974		3296.92	2021.66	0.0911016	0.239294		0
789.932	49759.4	3429.87	10.707		4378.8	808.163	0.0621393	0.180399		0
790.923	49790.2	3022.56	9.43553		4432.65	659.62	0.05476	0.178431		0
792.921	49852.4	2415.06	7.5391		4390.93	497.728	0.0437539	0.180582		0
797.963	50008.9	4205.72	13.129		4605.33	865.567	0.0761954	0.17327		0
798.949	50039.5	3598.45	11.2333		4406.04	970.823	0.0651935	0.18133		0
799.984	50071.6	8661.51	27.0387		4647.93	1530.73	0.156922	0.172116		0
800.982	50102.4	4848.4	15.1352		4534.2	904.874	0.0878389	0.176653		0
801.985	50133.5	6905.55	21.5571		4669.3	1188.68	0.125109	0.171757		0
802.975	50164.1	4790.82	14.8442		4634.74	908.943	0.0867958	0.173251		0
803.983	50195.2	5874.11	18.2007		4646.65	1204.62	0.106422	0.173024		0
804.952	50225.1	5310.87	16.4556		1774.22	2806.08	0.0962176	0.453692		0
805.963	50256.3	2855.99	8.8492		4305.74	750.984	0.0517423	0.187183		0
813.995	50503.5	2741.65	8.4949		4577.02	508.054	0.0496707	0.177844		0
816.003	50565.1	3947.22	12.2303		4688.42	714.707	0.0715123	0.174047		0
816.995	50595.5	2688.41	8.32994		4208.79	601.287	0.0487061	0.194116		0
818.006	50626.5	5012.43	15.5308		4675.8	875.359	0.0908106	0.174945		0
819	50656.9	3213.26	9.95617		4544.39	647.62	0.0582149	0.180222		0
820.003	50687.6	3399.23	10.5324		4299.67	997.406	0.0615842	0.190713		0
820.975	50717.3	3543.54	10.9795		1597.08	2030	0.0641986	0.514047		0
828.029	50932.5	2848.48	8.82592		4676.37	574.427	0.0516062	0.177066		0
830.032	50993.5	2658.62	8.23764		4661.61	492.435	0.0481665	0.178057		0
842.055	51357.8	2460.61	7.62061		4484.44	602.372	0.0445792	0.187773		0
844.064	51418.4	3072.57	9.51588		4760.63	615.369	0.0556661	0.177301		0
846.061	51478.6	2447.34	7.5795		4477.59	522.291	0.0443387	0.188954		0
858.086	51839.5	2995.51	9.2772		4789.06	548.075	0.0542699	0.179176		0
860.103	51899.8	7071.84	21.9017		4840.09	1257.48	0.128121	0.177704		0
861.097	51929.5	4087.21	12.6582		4781.88	758.291	0.0740484	0.180075		0
862.096	51959.3	3549.77	10.9938		4780.43	653.381	0.0643116	0.180338		0
884.806	52632.8	4827.31	14.9745		5051.52	871.777	0.0874569	0.175156		0
890.821	52809.7	3309	10.2647		5133.09	609.356	0.0599496	0.173545		0
896.126	52965.3	2553.5	7.92108		4985.09	456.405	0.0462621	0.179761		0
906.825	53277.6	2923.79	9.06974		4973.29	588.663	0.0529707	0.182339		0
908.139	53315.9	2459.4	7.62917		4909.92	496.523	0.0445572	0.18496		0
910.139	53374	2430.27	7.53881		4927.15	458.458	0.0440295	0.184719		0
920.164	53664.5	3605.53	11.2528		5010.93	648.21	0.0653217	0.183631		0
921.157	53693.2	2419.31	7.55062		5071.53	445.466	0.043831	0.181633		0
922.161	53722.2	2873.12	8.96694		4934.78	546.653	0.0520526	0.18687		0
922.814	53741	4779.78	14.9176		5023.31	914.065	0.0865958	0.183706		0
923.147	53750.7	2374.08	7.40944		4817.12	549.312	0.0430114	0.191639		0
924.157	53779.8	2477.06	7.73083		4975.2	498.898	0.0448771	0.185753		0
928.838	53914.6	2972.52	9.27716		4934.2	624.034	0.0538534	0.188245		0
936.196	54125.9	3228.4	10.0757		5166.9	729.603	0.0584892	0.181191		0
937.175	54153.9	2485.91	7.75847		5133.69	545.549	0.0450375	0.182554		0
938.182	54182.8	2788.81	8.70382		5065.33	515.991	0.0505252	0.185216		0
944.822	54372.5	3281.15	10.2404		5034.97	685.526	0.0594449	0.187652		0
950.195	54525.5	3047.53	9.51127		5083.27	598.709	0.0552124	0.186926		0
951.188	54553.8	2547.89	7.95191		5168.18	565.79	0.0461604	0.184047		0
952.2	54582.5	4619.85	14.4184		5151.57	996.684	0.0836982	0.184837		0
953.191	54610.7	3325.59	10.3791		5233.87	720.591	0.06025	0.18212		0
954.193	54639.1	2984.23	9.3137		5149.79	570.494	0.0540655	0.185288		0
958.239	54753.9	2417.98	7.66761		5303.99	696.135	0.0438068	0.180664		0
958.541	54762.4	2498.4	7.92261		2547.7	1219.4	0.0452637	0.376237		0
964.209	54922.7	2751.4	8.72491		5010.02	585.189	0.0498474	0.192456		0
966.209	54979.1	3711.39	11.7691		5104.27	735.369	0.0672396	0.189294		0
967.204	55007.2	2984.37	9.46368		4986.2	613.675	0.0540682	0.193976		0
968.203	55035.4	3688.45	11.6964		5128.16	705.331	0.066824	0.188801		0
969.193	55063.3	2764.21	8.76553		4961.17	568.249	0.0500795	0.195356		0
974.275	55206.2	3016.94	9.56697		5058.27	737.552	0.0546583	0.192611		0
974.517	55213	3407.95	10.8069		3019.54	1492.06	0.0617421	0.322737		0
976.222	55260.9	2652.8	8.41223		5175.18	571.162	0.048061	0.188635		0
978.231	55317.2	4383.52	13.9005		5188.57	867.07	0.0794167	0.188536		0
979.227	55345.2	3216.9	10.201		4845.61	914.453	0.0582808	0.202085		0
980.239	55373.5	5740.64	18.204		5218.52	1279.36	0.104004	0.187839		0
981.227	55401.2	4048.33	12.8376		5231.95	862.695	0.0733439	0.187545		0
982.226	55429.2	3910.39	12.4002		5059.26	853.162	0.070845	0.194144		0
983.211	55456.7	2788.22	8.84167		5045.43	591.337	0.0505145	0.194872		0
984.222	55485	2372.2	7.52244		4988.65	489.427	0.0429774	0.197292		0
992.228	55708.3	2655.11	8.41957		5282.79	511.563	0.0481029	0.187823		0
994.233	55764.1	3243.43	10.2852		5173.99	624.703	0.0587615	0.19216		0
995.224	55791.7	2910.42	9.22916		5288.5	664.083	0.0527283	0.188187		0
996.254	55820.3	5194.59	16.4725		5243.08	1296.14	0.0941109	0.190013		0
996.501	55827.1	2450.77	7.77159		4050.94	814.734	0.0444009	0.245992		0
997.234	55847.5	3806.3	12.0701		5125.19	918.841	0.0689592	0.194575		0
998.234	55875.3	2778.33	8.81031		4830.75	752.144	0.0503353	0.206642		0
1008.24	56152.4	3148.68	10.1089		5169.73	613.534	0.0570449	0.195028		0
1010.24	56207.6	2891.76	9.28403		5080.42	576.894	0.0523902	0.19885		0
1011.24	56235	3052.92	9.80144		5023.17	813.445	0.05531	0.201314		0
1012.24	56262.7	4707.13	15.1123		5255.22	1130.71	0.0852796	0.192616		0
1013.23	56290	3657.54	11.7426		5339.92	831.342	0.066264	0.189746		0
1014.23	56317.6	2444.57	7.84833		5002.8	630.182	0.0442885	0.202733		0
1018.26	56428.3	2611.46	8.38412		4371.28	957.29	0.047312	0.232942		0
1020.26	56483.4	3321.36	10.6633		5144.54	705.904	0.0601734	0.19832		0
1021.25	56510.6	2507.05	8.04893		5115.77	523.189	0.0454205	0.199629		0
1022.26	56538.3	3637.23	11.6774		5241.39	748.176	0.065896	0.195036		0
1023.25	56565.4	2721.42	8.73717		4940.05	601.921	0.0493043	0.207134		0
1024.26	56593.1	3858.33	12.3872		5125.69	810.223	0.0699017	0.199829		0
1025.25	56620.2	2578.01	8.27674		5160.32	542.607	0.0467061	0.19868		0
1026.26	56647.8	4937.66	15.8524		5270.89	931.02	0.0894561	0.194703		0
1027.25	56674.9	3279.09	10.5276		5182.08	662.818	0.0594076	0.198231		0
1028.25	56702.2	3447.67	11.0688		5084.67	801.525	0.0624619	0.202225		0
1034.26	56866.4	2607.6	8.37173		4461.36	922.635	0.0472421	0.231826		0
1036.26	56921	3301.71	10.6002		5186.42	710.836	0.0598173	0.199803		0
1037.25	56948.1	2446.54	7.85466		5124.2	522.224	0.0443242	0.202423		0
1038.27	56975.6	5429.13	17.4303		5276.64	1064.09	0.0983602	0.196767		0
1039.26	57002.7	3820.43	12.2655		5260.38	766.332	0.069215	0.197564		0
1040.26	57029.9	3851.88	12.557		5173.35	846.061	0.069785	0.201081		0
1041.25	57056.9	2578.64	8.40625		5157.85	540.082	0.0467174	0.201878		0
1050.26	57301.1	2432.66	7.93037		5200.08	553.248	0.0440727	0.20197		0
1052.27	57355.4	2631.74	8.57938		5252.95	550.407	0.0476796	0.200319		0
1054.26	57409.4	2556.56	8.33428		5170.68	526.659	0.0463174	0.203893		0
1066.27	57732.9	2564.08	8.35879		5139.85	557.743	0.0464536	0.207452		0
1068.28	57786.8	3153.24	10.2794		5281.08	652.652	0.0571275	0.202284		0
1078.28	58054.5	2453.89	7.99959		5339.46	500.905	0.0444574	0.201945		0
1080.29	58108.3	4404.78	14.3594		5412.7	874.036	0.0798019	0.199585		0
1081.29	58134.8	3174.94	10.3502		5336.14	672.578	0.0575208	0.202634		0
1082.29	58161.4	3540.76	11.5427		5354.11	736.285	0.0641482	0.202141		0
1083.28	58187.9	2631.68	8.78708		5241.5	582.484	0.0476785	0.206673		0
1084.28	58214.5	2418.9	8.0766		5405.31	517.452	0.0438235	0.200595		0
1098.28	58586.3	2584.37	8.6291		5304.47	552.89	0.0468213	0.207048		0
1128.26	59374.7	3086.56	10.7571		4467.29	1113.41	0.0559195	0.252561		0
1132.27	59479.2	2454.58	8.55459		4752.52	712.869	0.0444698	0.238247		0
1134.27	59531.3	2394.14	8.34397		4580.66	756.159	0.043375	0.247621		0
1140.3	59688.1	3109.17	10.8359		5282.08	691.036	0.0563291	0.21588		0
1142.29	59739.7	2589.38	9.02441		5453.25	595.731	0.0469121	0.209469		0
1143.27	59765.2	2400.99	8.36784		5204.27	683.695	0.043499	0.219679		0
1144.27	59791.1	3099.25	10.8014		4122.15	1249.56	0.0561494	0.27759		0
1149.25	59920.2	2422	8.44105		4076.98	968.22	0.0438796	0.281888		0
1150.24	59945.9	3237.32	11.2826		2925.62	1561.53	0.0586509	0.393162		0
1156.28	60101.8	2613.61	9.10884		4825.89	791.696	0.047351	0.239599		0
1166.26	60358.7	2967.09	10.3408		2539.42	1525.14	0.053755	0.459262		0
1172.28	60513.2	3185.09	11.6314		4451.09	1303.36	0.0577045	0.263369		0
1173.27	60538.6	2487.27	9.08314		5088.41	870.475	0.0450622	0.230578		0
1174.28	60564.5	2621.1	9.57187		5513.49	687.823	0.0474868	0.212984		0
1188.28	60921.7	3527.68	12.8826		4471.19	1484.35	0.0639113	0.265763		0
1189.28	60947.1	2761.59	10.0849		5219.24	1041.64	0.0500319	0.227864		0
1190.29	60972.8	2507.07	9.15542		5474.31	758.271	0.0454208	0.217432		0
1202.3	61277.5	2389.87	8.72744		5597.29	532.794	0.0432975	0.214801		0
1204.29	61327.9	3512.22	12.8261		5598.01	953.754	0.0636313	0.215129		0
1205.29	61353.1	2641.61	9.64675		5486.79	794.869	0.0478583	0.219672		0
1216.3	61630.7	2652.05	10.0363		5696.72	587.663	0.0480475	0.213509		0
1218.3	61680.9	2465.35	9.32973		5653.57	536.912	0.044665	0.215492		0
1230.31	61981.9	2421.95	9.16549		5690.03	534.033	0.0438787	0.216221		0
1232.3	62031.7	2664.06	10.0817		5744.97	609.112	0.048265	0.214501		0
1233.29	62056.5	2409.82	9.11958		5742.22	529.912	0.043659	0.214776		0
1246.31	62380.9	2655.8	10.0505		5726.31	570.937	0.0481154	0.217647		0
1258.32	62678.5	2817.99	10.6642		5755.64	602.884	0.0510538	0.218624		0
1260.31	62727.8	2713.18	10.2676		5847.45	574.872	0.0491549	0.215532		0

[truncated: 4 more sheets: MWLSA_OUTER_5_20_MGML_TA30_0_E2, MWLSA_OUTER_6_20_MGML_TA30_0_E3, Sheet2, Sheet3]
