# Supplementary material for: Advancing lignin analytics via elucidation of linkage progressions in lignin populations
Source: Commun Chem. 2025 Dec 11;9:31. doi: 10.1038/s42004-025-01841-3 (PMC12820315; doi:10.1038/s42004-025-01841-3)
Supplement: Supplementary file 4 — Supplementary Data 1 [file 42004_2025_1841_MOESM4_ESM.zip › MWLSA INNER 1 20 MGML TA30_0_J1_1.txt]

-0.033 3
-0.031 3
-0.030 3
-0.028 3
-0.026 3
-0.025 3
-0.023 3
-0.021 3
-0.020 3
-0.018 2
-0.016 2
-0.015 2
-0.013 2
-0.011 2
-0.010 2
-0.008 2
-0.007 2
-0.005 2
-0.003 2
-0.002 2
0.000 2
0.002 2
0.003 2
0.005 2
0.007 2
0.008 2
0.010 2
0.012 1
0.013 1
0.015 1
0.017 1
0.018 1
0.020 1
0.022 1
0.023 1
0.025 1
0.027 2
0.028 2
0.030 1
0.032 2
0.033 2
0.035 2
0.036 2
0.038 3
0.040 3
0.041 3
0.043 4
0.045 4
0.046 4
0.048 4
0.050 4
0.051 4
0.053 4
0.055 3
0.056 3
0.058 2
0.060 2
0.061 2
0.063 2
0.065 1
0.066 2
0.068 2
0.070 2
0.071 2
0.073 2
0.075 2
0.076 1
0.078 2
0.079 2
0.081 2
0.083 2
0.084 1
0.086 1
0.088 1
0.089 1
0.091 1
0.093 1
0.094 1
0.096 1
0.098 2
0.099 1
0.101 2
0.103 2
0.104 2
0.106 2
0.108 2
0.109 2
0.111 3
0.113 3
0.114 3
0.116 3
0.118 3
0.119 2
0.121 2
0.123 2
0.124 1
0.126 2
0.127 2
0.129 1
0.131 1
0.132 1
0.134 1
0.136 1
0.137 1
0.139 1
0.141 1
0.142 1
0.144 1
0.146 0
0.147 1
0.149 0
0.151 0
0.152 1
0.154 1
0.156 1
0.157 1
0.159 0
0.161 0
0.162 -0
0.164 -0
0.166 -0
0.167 0
0.169 -0
0.171 -0
0.172 -0
0.174 -0
0.175 -0
0.177 0
0.179 0
0.180 0
0.182 0
0.184 0
0.185 0
0.187 0
0.189 -0
0.190 -0
0.192 0
0.194 -0
0.195 0
0.197 1
0.199 1
0.200 1
0.202 1
0.204 1
0.205 1
0.207 1
0.209 1
0.210 1
0.212 1
0.214 1
0.215 2
0.217 2
0.219 2
0.220 1
0.222 2
0.224 2
0.225 2
0.227 2
0.228 2
0.230 2
0.232 2
0.233 2
0.235 2
0.237 2
0.238 2
0.240 2
0.242 2
0.243 2
0.245 2
0.247 3
0.248 2
0.250 2
0.252 3
0.253 2
0.255 2
0.257 2
0.258 1
0.260 1
0.262 2
0.263 1
0.265 1
0.267 1
0.268 1
0.270 1
0.272 1
0.273 0
0.275 1
0.277 0
0.278 -0
0.280 -0
0.282 -0
0.283 -1
0.285 -0
0.286 -0
0.288 -0
0.290 0
0.291 0
0.293 -0
0.295 -0
0.296 -0
0.298 -0
0.300 -0
0.301 0
0.303 0
0.305 1
0.306 1
0.308 1
0.310 2
0.311 2
0.313 2
0.315 2
0.316 2
0.318 2
0.320 2
0.321 2
0.323 2
0.325 1
0.326 1
0.328 1
0.330 1
0.331 2
0.333 2
0.335 3
0.336 3
0.338 2
0.340 2
0.341 2
0.343 2
0.345 2
0.346 2
0.348 3
0.349 2
0.351 2
0.353 1
0.354 1
0.356 1
0.358 1
0.359 0
0.361 0
0.363 -0
0.364 0
0.366 -0
0.368 -1
0.369 -1
0.371 -1
0.373 -1
0.374 -0
0.376 -0
0.378 -1
0.379 -0
0.381 0
0.383 -0
0.384 -0
0.386 0
0.388 -0
0.389 -0
0.391 -1
0.393 -0
0.394 1
0.396 1
0.398 1
0.399 2
0.401 2
0.403 3
0.404 4
0.406 4
0.408 4
0.409 4
0.411 4
0.412 4
0.414 4
0.416 4
0.417 4
0.419 4
0.421 5
0.422 4
0.424 4
0.426 3
0.427 3
0.429 3
0.431 2
0.432 2
0.434 2
0.436 2
0.437 1
0.439 1
0.441 1
0.442 1
0.444 1
0.446 1
0.447 1
0.449 1
0.451 1
0.452 1
0.454 1
0.456 1
0.457 -0
0.459 -0
0.461 -0
0.462 0
0.464 -0
0.466 1
0.467 1
0.469 1
0.471 2
0.472 2
0.474 2
0.476 2
0.477 2
0.479 2
0.481 2
0.482 2
0.484 2
0.486 2
0.487 1
0.489 2
0.490 1
0.492 1
0.494 1
0.495 1
0.497 1
0.499 2
0.500 2
0.502 2
0.504 2
0.505 3
0.507 2
0.509 3
0.510 3
0.512 3
0.514 3
0.515 4
0.517 4
0.519 4
0.520 4
0.522 4
0.524 3
0.525 3
0.527 2
0.529 2
0.530 2
0.532 1
0.534 1
0.535 1
0.537 1
0.539 1
0.540 1
0.542 2
0.544 2
0.545 2
0.547 1
0.549 1
0.550 1
0.552 1
0.554 1
0.555 0
0.557 -0
0.559 -0
0.560 -1
0.562 -1
0.564 -0
0.565 -0
0.567 -0
0.569 0
0.570 1
0.572 1
0.574 1
0.575 3
0.577 2
0.579 3
0.580 3
0.582 3
0.583 3
0.585 3
0.587 3
0.588 4
0.590 4
0.592 3
0.593 3
0.595 3
0.597 3
0.598 3
0.600 3
0.602 3
0.603 3
0.605 3
0.607 3
0.608 3
0.610 4
0.612 4
0.613 4
0.615 4
0.617 4
0.618 3
0.620 3
0.622 3
0.623 3
0.625 3
0.627 3
0.628 3
0.630 3
0.632 2
0.633 3
0.635 3
0.637 2
0.638 2
0.640 2
0.642 2
0.643 2
0.645 2
0.647 2
0.648 1
0.650 2
0.652 2
0.653 1
0.655 1
0.657 1
0.658 0
0.660 0
0.662 0
0.663 0
0.665 -0
0.667 -0
0.668 -0
0.670 0
0.672 0
0.673 0
0.675 0
0.677 -0
0.678 -1
0.680 0
0.682 0
0.683 0
0.685 0
0.687 1
0.688 0
0.690 0
0.692 0
0.693 0
0.695 0
0.696 0
0.698 0
0.700 1
0.701 0
0.703 0
0.705 1
0.706 1
0.708 0
0.710 1
0.711 1
0.713 1
0.715 1
0.716 1
0.718 1
0.720 1
0.721 1
0.723 1
0.725 2
0.726 2
0.728 2
0.730 2
0.731 1
0.733 1
0.735 1
0.736 1
0.738 1
0.740 1
0.741 1
0.743 1
0.745 2
0.746 2
0.748 2
0.750 2
0.751 2
0.753 2
0.755 2
0.756 2
0.758 2
0.760 2
0.761 2
0.763 2
0.765 1
0.766 1
0.768 1
0.770 1
0.771 1
0.773 1
0.775 2
0.776 2
0.778 2
0.780 2
0.781 2
0.783 2
0.785 2
0.786 2
0.788 3
0.790 3
0.791 3
0.793 3
0.795 3
0.796 3
0.798 3
0.800 3
0.801 3
0.803 3
0.805 3
0.806 2
0.808 2
0.810 3
0.811 2
0.813 2
0.815 3
0.816 3
0.818 4
0.820 5
0.821 5
0.823 5
0.825 4
0.826 4
0.828 5
0.830 4
0.831 4
0.833 4
0.835 4
0.836 4
0.838 3
0.840 3
0.841 3
0.843 3
0.845 3
0.846 3
0.848 3
0.850 2
0.851 2
0.853 2
0.855 2
0.856 2
0.858 2
0.860 2
0.861 2
0.863 2
0.865 2
0.866 1
0.868 2
0.870 1
0.871 1
0.873 0
0.875 0
0.876 0
0.878 0
0.880 1
0.881 0
0.883 1
0.885 2
0.886 2
0.888 2
0.890 2
0.891 3
0.893 4
0.895 4
0.896 4
0.898 5
0.900 4
0.901 5
0.903 5
0.905 5
0.906 5
0.908 5
0.910 5
0.911 5
0.913 4
0.915 4
0.916 4
0.918 4
0.919 4
0.921 4
0.923 4
0.924 4
0.926 4
0.928 4
0.929 3
0.931 3
0.933 3
0.934 3
0.936 2
0.938 2
0.939 2
0.941 2
0.943 2
0.944 1
0.946 1
0.948 1
0.949 1
0.951 1
0.953 2
0.954 2
0.956 2
0.958 2
0.959 2
0.961 2
0.963 2
0.964 2
0.966 2
0.968 2
0.969 3
0.971 3
0.973 3
0.974 3
0.976 3
0.978 4
0.979 3
0.981 3
0.983 2
0.984 2
0.986 2
0.988 2
0.989 2
0.991 2
0.993 2
0.994 2
0.996 2
0.998 2
0.999 1
1.001 1
1.003 1
1.004 1
1.006 1
1.008 1
1.009 2
1.011 1
1.013 1
1.014 1
1.016 0
1.018 1
1.019 0
1.021 -0
1.023 0
1.024 0
1.026 0
1.028 1
1.029 1
1.031 0
1.033 0
1.034 1
1.036 0
1.038 1
1.039 1
1.041 2
1.043 2
1.044 3
1.046 3
1.048 3
1.049 4
1.051 4
1.053 4
1.054 4
1.056 4
1.058 4
1.059 5
1.061 5
1.063 6
1.064 5
1.066 5
1.068 6
1.069 6
1.071 7
1.073 6
1.075 6
1.076 6
1.078 6
1.080 6
1.081 5
1.083 5
1.085 5
1.086 4
1.088 3
1.090 3
1.091 3
1.093 3
1.095 2
1.096 2
1.098 2
1.100 2
1.101 1
1.103 1
1.105 1
1.106 0
1.108 0
1.110 0
1.111 0
1.113 -0
1.115 -0
1.116 -0
1.118 0
1.120 -0
1.121 0
1.123 0
1.125 0
1.126 1
1.128 1
1.130 1
1.131 1
1.133 2
1.135 1
1.136 1
1.138 2
1.140 1
1.141 2
1.143 2
1.145 2
1.146 1
1.148 2
1.150 2
1.151 2
1.153 2
1.155 2
1.156 2
1.158 2
1.160 2
1.161 2
1.163 2
1.165 2
1.166 2
1.168 2
1.170 2
1.171 1
1.173 2
1.175 2
1.176 1
1.178 1
1.180 1
1.181 1
1.183 1
1.185 1
1.186 0
1.188 1
1.190 1
1.191 1
1.193 1
1.195 0
1.196 -1
1.198 -1
1.200 -1
1.201 -1
1.203 -1
1.205 -1
1.206 -2
1.208 -2
1.210 -2
1.211 -2
1.213 -1
1.215 -1
1.216 -2
1.218 -1
1.220 -1
1.221 -1
1.223 -1
1.225 -0
1.226 -1
1.228 -0
1.230 -0
1.231 -0
1.233 0
1.235 0
1.236 0
1.238 1
1.240 0
1.241 1
1.243 1
1.245 1
1.246 1
1.248 2
1.250 2
1.251 2
1.253 3
1.255 3
1.256 3
1.258 4
1.260 4
1.261 4
1.263 4
1.265 4
1.266 4
1.268 4
1.270 4
1.271 3
1.273 4
1.275 4
1.276 4
1.278 4
1.280 4
1.281 4
1.283 4
1.285 5
1.286 5
1.288 5
1.290 4
1.291 4
1.293 4
1.295 4
1.297 4
1.298 4
1.300 3
1.302 3
1.303 4
1.305 4
1.307 4
1.308 4
1.310 5
1.312 5
1.313 5
1.315 5
1.317 5
1.318 5
1.320 4
1.322 4
1.323 5
1.325 4
1.327 4
1.328 4
1.330 4
1.332 3
1.333 3
1.335 3
1.337 3
1.338 2
1.340 2
1.342 2
1.343 2
1.345 2
1.347 2
1.348 2
1.350 2
1.352 1
1.353 1
1.355 1
1.357 0
1.358 0
1.360 1
1.362 0
1.363 -0
1.365 -0
1.367 -0
1.368 0
1.370 1
1.372 1
1.373 1
1.375 2
1.377 2
1.378 3
1.380 3
1.382 2
1.383 3
1.385 3
1.387 4
1.388 4
1.390 4
1.392 3
1.393 4
1.395 4
1.397 4
1.398 4
1.400 4
1.402 3
1.403 3
1.405 3
1.407 3
1.408 3
1.410 2
1.412 2
1.414 2
1.415 2
1.417 3
1.419 2
1.420 2
1.422 2
1.424 2
1.425 2
1.427 1
1.429 2
1.430 2
1.432 1
1.434 2
1.435 2
1.437 2
1.439 2
1.440 2
1.442 2
1.444 3
1.445 3
1.447 3
1.449 3
1.450 3
1.452 3
1.454 3
1.455 3
1.457 3
1.459 3
1.460 3
1.462 4
1.464 4
1.465 4
1.467 4
1.469 4
1.470 4
1.472 3
1.474 4
1.475 3
1.477 3
1.479 3
1.480 3
1.482 3
1.484 3
1.485 3
1.487 2
1.489 2
1.490 1
1.492 1
1.494 1
1.495 1
1.497 1
1.499 2
1.500 2
1.502 2
1.504 2
1.506 3
1.507 3
1.509 3
1.511 3
1.512 3
1.514 3
1.516 3
1.517 3
1.519 3
1.521 3
1.522 3
1.524 3
1.526 3
1.527 3
1.529 4
1.531 4
1.532 4
1.534 4
1.536 4
1.537 4
1.539 4
1.541 4
1.542 3
1.544 3
1.546 3
1.547 3
1.549 3
1.551 3
1.552 2
1.554 1
1.556 1
1.557 0
1.559 -0
1.561 -1
1.562 -1
1.564 -2
1.566 -2
1.567 -2
1.569 -2
1.571 -3
1.572 -3
1.574 -3
1.576 -3
1.577 -3
1.579 -2
1.581 -2
1.583 -2
1.584 -2
1.586 -2
1.588 -2
1.589 -2
1.591 -2
1.593 -2
1.594 -1
1.596 -1
1.598 -0
1.599 0
1.601 1
1.603 1
1.604 2
1.606 2
1.608 2
1.609 3
1.611 3
1.613 3
1.614 3
1.616 3
1.618 3
1.619 3
1.621 3
1.623 3
1.624 3
1.626 3
1.628 3
1.629 2
1.631 2
1.633 2
1.634 2
1.636 2
1.638 2
1.639 2
1.641 2
1.643 2
1.644 1
1.646 2
1.648 1
1.650 1
1.651 1
1.653 0
1.655 0
1.656 0
1.658 -0
1.660 -0
1.661 -0
1.663 -0
1.665 -0
1.666 -0
1.668 -1
1.670 0
1.671 0
1.673 1
1.675 1
1.676 1
1.678 0
1.680 1
1.681 1
1.683 1
1.685 1
1.686 2
1.688 1
1.690 1
1.691 2
1.693 2
1.695 2
1.696 2
1.698 3
1.700 3
1.701 4
1.703 4
1.705 4
1.706 4
1.708 4
1.710 4
1.712 5
1.713 5
1.715 4
1.717 4
1.718 4
1.720 4
1.722 4
1.723 4
1.725 4
1.727 4
1.728 3
1.730 4
1.732 3
1.733 3
1.735 3
1.737 3
1.738 3
1.740 3
1.742 2
1.743 1
1.745 2
1.747 2
1.748 1
1.750 1
1.752 1
1.753 1
1.755 1
1.757 1
1.758 1
1.760 1
1.762 0
1.763 -0
1.765 0
1.767 -0
1.769 -1
1.770 -0
1.772 -0
1.774 0
1.775 0
1.777 0
1.779 -0
1.780 -0
1.782 -0
1.784 -1
1.785 -0
1.787 1
1.789 -0
1.790 0
1.792 0
1.794 1
1.795 1
1.797 1
1.799 1
1.800 1
1.802 1
1.804 1
1.805 1
1.807 2
1.809 2
1.810 2
1.812 2
1.814 2
1.815 2
1.817 2
1.819 2
1.821 1
1.822 2
1.824 1
1.826 1
1.827 2
1.829 2
1.831 2
1.832 2
1.834 2
1.836 2
1.837 1
1.839 1
1.841 1
1.842 1
1.844 1
1.846 1
1.847 1
1.849 1
1.851 1
1.852 0
1.854 1
1.856 1
1.857 1
1.859 0
1.861 0
1.862 0
1.864 -1
1.866 -1
1.867 0
1.869 -0
1.871 0
1.873 1
1.874 1
1.876 1
1.878 2
1.879 1
1.881 1
1.883 1
1.884 1
1.886 0
1.888 0
1.889 -0
1.891 0
1.893 -0
1.894 -1
1.896 -1
1.898 -0
1.899 -0
1.901 0
1.903 1
1.904 0
1.906 0
1.908 0
1.909 0
1.911 0
1.913 -0
1.914 -1
1.916 -1
1.918 -1
1.920 -1
1.921 -0
1.923 -0
1.925 0
1.926 1
1.928 1
1.930 1
1.931 1
1.933 1
1.935 1
1.936 1
1.938 1
1.940 1
1.941 2
1.943 3
1.945 3
1.946 4
1.948 4
1.950 4
1.951 4
1.953 5
1.955 4
1.956 4
1.958 4
1.960 3
1.962 4
1.963 3
1.965 3
1.967 3
1.968 4
1.970 3
1.972 3
1.973 3
1.975 2
1.977 3
1.978 2
1.980 2
1.982 2
1.983 2
1.985 2
1.987 3
1.988 3
1.990 3
1.992 3
1.993 2
1.995 3
1.997 3
1.998 3
2.000 3
2.002 4
2.003 4
2.005 4
2.007 4
2.009 4
2.010 4
2.012 4
2.014 4
2.015 4
2.017 4
2.019 5
2.020 5
2.022 5
2.024 5
2.025 4
2.027 5
2.029 4
2.030 3
2.032 3
2.034 2
2.035 2
2.037 2
2.039 1
2.040 1
2.042 1
2.044 1
2.046 -0
2.047 -1
2.049 -0
2.051 -0
2.052 0
2.054 0
2.056 0
2.057 1
2.059 1
2.061 1
2.062 1
2.064 1
2.066 1
2.067 1
2.069 0
2.071 -0
2.072 1
2.074 1
2.076 1
2.077 1
2.079 1
2.081 1
2.082 2
2.084 2
2.086 2
2.088 2
2.089 2
2.091 2
2.093 2
2.094 3
2.096 2
2.098 2
2.099 2
2.101 2
2.103 3
2.104 2
2.106 2
2.108 2
2.109 2
2.111 2
2.113 2
2.114 2
2.116 2
2.118 3
2.119 3
2.121 2
2.123 3
2.125 3
2.126 3
2.128 3
2.130 3
2.131 2
2.133 2
2.135 2
2.136 2
2.138 2
2.140 1
2.141 1
2.143 1
2.145 1
2.146 -0
2.148 1
2.150 0
2.151 1
2.153 1
2.155 1
2.156 1
2.158 1
2.160 2
2.162 1
2.163 2
2.165 2
2.167 2
2.168 2
2.170 2
2.172 2
2.173 2
2.175 3
2.177 2
2.178 2
2.180 2
2.182 1
2.183 2
2.185 3
2.187 3
2.188 3
2.190 3
2.192 3
2.193 3
2.195 3
2.197 3
2.199 3
2.200 3
2.202 2
2.204 2
2.205 2
2.207 2
2.209 2
2.210 2
2.212 2
2.214 2
2.215 2
2.217 2
2.219 2
2.220 1
2.222 1
2.224 2
2.225 2
2.227 2
2.229 2
2.231 3
2.232 2
2.234 3
2.236 3
2.237 3
2.239 3
2.241 4
2.242 3
2.244 4
2.246 3
2.247 3
2.249 3
2.251 3
2.252 2
2.254 2
2.256 2
2.257 2
2.259 2
2.261 3
2.262 2
2.264 2
2.266 2
2.268 2
2.269 2
2.271 2
2.273 1
2.274 1
2.276 1
2.278 1
2.279 1
2.281 0
2.283 0
2.284 1
2.286 0
2.288 -0
2.289 -1
2.291 -1
2.293 -1
2.294 -0
2.296 -1
2.298 -1
2.300 -1
2.301 -0
2.303 -1
2.305 -0
2.306 -0
2.308 -0
2.310 -0
2.311 1
2.313 1
2.315 1
2.316 1
2.318 2
2.320 2
2.321 1
2.323 1
2.325 1
2.326 1
2.328 1
2.330 1
2.332 1
2.333 1
2.335 1
2.337 1
2.338 1
2.340 1
2.342 1
2.343 0
2.345 1
2.347 0
2.348 1
2.350 1
2.352 1
2.353 1
2.355 2
2.357 2
2.358 2
2.360 2
2.362 2
2.364 2
2.365 3
2.367 3
2.369 3
2.370 3
2.372 4
2.374 3
2.375 4
2.377 4
2.379 4
2.380 4
2.382 4
2.384 4
2.385 4
2.387 4
2.389 4
2.390 4
2.392 4
2.394 4
2.396 3
2.397 3
2.399 2
2.401 2
2.402 2
2.404 2
2.406 2
2.407 1
2.409 1
2.411 0
2.412 -0
2.414 -1
2.416 -1
2.417 -1
2.419 -1
2.421 -1
2.423 -1
2.424 -1
2.426 -1
2.428 -1
2.429 -2
2.431 -2
2.433 -2
2.434 -2
2.436 -2
2.438 -2
2.439 -2
2.441 -1
2.443 -1
2.444 -1
2.446 -1
2.448 -1
2.449 -0
2.451 -0
2.453 0
2.455 0
2.456 1
2.458 1
2.460 1
2.461 1
2.463 1
2.465 1
2.466 2
2.468 2
2.470 2
2.471 2
2.473 2
2.475 2
2.476 3
2.478 3
2.480 3
2.482 3
2.483 3
2.485 3
2.487 3
2.488 3
2.490 3
2.492 3
2.493 4
2.495 3
2.497 4
2.498 3
2.500 3
2.502 3
2.503 2
2.505 1
2.507 1
2.508 2
2.510 1
2.512 1
2.514 2
2.515 2
2.517 1
2.519 1
2.520 1
2.522 1
2.524 1
2.525 1
2.527 1
2.529 1
2.530 0
2.532 0
2.534 0
2.535 -0
2.537 -0
2.539 -0
2.541 -0
2.542 -0
2.544 -1
2.546 -1
2.547 -1
2.549 -0
2.551 0
2.552 1
2.554 0
2.556 1
2.557 1
2.559 1
2.561 1
2.562 1
2.564 1
2.566 0
2.568 1
2.569 1
2.571 1
2.573 1
2.574 2
2.576 1
2.578 1
2.579 2
2.581 2
2.583 2
2.584 2
2.586 2
2.588 2
2.589 2
2.591 2
2.593 2
2.595 2
2.596 2
2.598 3
2.600 3
2.601 3
2.603 2
2.605 2
2.606 2
2.608 2
2.610 2
2.611 1
2.613 1
2.615 1
2.616 1
2.618 0
2.620 0
2.622 0
2.623 1
2.625 1
2.627 2
2.628 1
2.630 1
2.632 1
2.633 1
2.635 0
2.637 -0
2.638 -0
2.640 0
2.642 1
2.643 1
2.645 2
2.647 1
2.649 2
2.650 2
2.652 2
2.654 2
2.655 3
2.657 3
2.659 3
2.660 3
2.662 3
2.664 3
2.665 3
2.667 3
2.669 3
2.671 3
2.672 3
2.674 3
2.676 3
2.677 2
2.679 2
2.681 2
2.682 1
2.684 1
2.686 1
2.687 1
2.689 1
2.691 1
2.692 1
2.694 1
2.696 2
2.698 1
2.699 2
2.701 2
2.703 2
2.704 2
2.706 2
2.708 2
2.709 2
2.711 3
2.713 2
2.714 2
2.716 3
2.718 2
2.719 2
2.721 2
2.723 2
2.725 3
2.726 3
2.728 4
2.730 4
2.731 4
2.733 4
2.735 4
2.736 3
2.738 3
2.740 3
2.741 3
2.743 3
2.745 3
2.747 3
2.748 2
2.750 2
2.752 2
2.753 1
2.755 1
2.757 1
2.758 2
2.760 2
2.762 2
2.763 2
2.765 2
2.767 2
2.769 2
2.770 3
2.772 3
2.774 3
2.775 3
2.777 3
2.779 3
2.780 3
2.782 3
2.784 3
2.785 3
2.787 3
2.789 3
2.790 2
2.792 2
2.794 3
2.796 3
2.797 3
2.799 3
2.801 4
2.802 4
2.804 4
2.806 4
2.807 4
2.809 4
2.811 4
2.812 4
2.814 4
2.816 4
2.818 4
2.819 4
2.821 4
2.823 4
2.824 4
2.826 3
2.828 3
2.829 2
2.831 2
2.833 3
2.834 3
2.836 3
2.838 3
2.840 3
2.841 3
2.843 3
2.845 3
2.846 3
2.848 3
2.850 3
2.851 3
2.853 3
2.855 2
2.856 3
2.858 3
2.860 2
2.861 3
2.863 2
2.865 2
2.867 2
2.868 2
2.870 2
2.872 2
2.873 2
2.875 2
2.877 2
2.878 2
2.880 2
2.882 2
2.883 2
2.885 2
2.887 2
2.889 3
2.890 3
2.892 3
2.894 3
2.895 3
2.897 3
2.899 3
2.900 3
2.902 3
2.904 3
2.905 3
2.907 3
2.909 4
2.911 4
2.912 5
2.914 5
2.916 5
2.917 5
2.919 5
2.921 4
2.922 4
2.924 4
2.926 3
2.927 3
2.929 4
2.931 3
2.933 3
2.934 3
2.936 2
2.938 2
2.939 2
2.941 2
2.943 2
2.944 2
2.946 2
2.948 1
2.949 1
2.951 1
2.953 1
2.955 -0
2.956 -0
2.958 0
2.960 -0
2.961 -1
2.963 -0
2.965 -1
2.966 -0
2.968 -0
2.970 -0
2.971 0
2.973 0
2.975 1
2.977 1
2.978 1
2.980 2
2.982 1
2.983 2
2.985 2
2.987 2
2.988 3
2.990 3
2.992 3
2.993 3
2.995 3
2.997 3
2.999 3
3.000 3
3.002 3
3.004 3
3.005 3
3.007 3
3.009 3
3.010 3
3.012 3
3.014 3
3.015 3
3.017 2
3.019 2
3.021 2
3.022 2
3.024 2
3.026 2
3.027 1
3.029 1
3.031 1
3.032 1
3.034 2
3.036 2
3.037 1
3.039 1
3.041 2
3.043 2
3.044 2
3.046 2
3.048 2
3.049 2
3.051 2
3.053 2
3.054 2
3.056 2
3.058 2
3.060 2
3.061 3
3.063 3
3.065 3
3.066 3
3.068 2
3.070 2
3.071 2
3.073 2
3.075 2
3.076 3
3.078 2
3.080 1
3.082 1
3.083 1
3.085 1
3.087 1
3.088 0
3.090 1
3.092 0
3.093 0
3.095 0
3.097 1
3.098 0
3.100 1
3.102 2
3.104 1
3.105 2
3.107 1
3.109 1
3.110 2
3.112 2
3.114 1
3.115 1
3.117 1
3.119 1
3.121 1
3.122 1
3.124 1
3.126 1
3.127 1
3.129 1
3.131 2
3.132 2
3.134 3
3.136 3
3.137 2
3.139 3
3.141 2
3.143 2
3.144 2
3.146 3
3.148 3
3.149 3
3.151 4
3.153 3
3.154 3
3.156 3
3.158 3
3.159 3
3.161 4
3.163 4
3.165 4
3.166 4
3.168 4
3.170 4
3.171 4
3.173 5
3.175 5
3.176 5
3.178 5
3.180 4
3.182 4
3.183 4
3.185 3
3.187 3
3.188 3
3.190 3
3.192 2
3.193 2
3.195 2
3.197 2
3.198 2
3.200 1
3.202 2
3.204 1
3.205 1
3.207 1
3.209 2
3.210 1
3.212 1
3.214 1
3.215 1
3.217 1
3.219 1
3.221 1
3.222 1
3.224 1
3.226 1
3.227 1
3.229 1
3.231 1
3.232 2
3.234 2
3.236 2
3.237 2
3.239 2
3.241 2
3.243 2
3.244 3
3.246 2
3.248 2
3.249 3
3.251 3
3.253 3
3.254 3
3.256 2
3.258 3
3.260 3
3.261 2
3.263 2
3.265 2
3.266 1
3.268 1
3.270 1
3.271 0
3.273 0
3.275 0
3.277 -1
3.278 -0
3.280 -0
3.282 -0
3.283 -0
3.285 -0
3.287 -0
3.288 -0
3.290 0
3.292 -0
3.293 0
3.295 0
3.297 0
3.299 0
3.300 1
3.302 1
3.304 1
3.305 1
3.307 1
3.309 2
3.310 2
3.312 1
3.314 1
3.316 2
3.317 1
3.319 1
3.321 2
3.322 2
3.324 2
3.326 2
3.327 1
3.329 1
3.331 1
3.333 1
3.334 1
3.336 1
3.338 0
3.339 -0
3.341 -0
3.343 -0
3.344 -0
3.346 -0
3.348 1
3.349 0
3.351 0
3.353 -0
3.355 -0
3.356 0
3.358 -0
3.360 -0
3.361 -0
3.363 0
3.365 0
3.366 1
3.368 1
3.370 1
3.372 1
3.373 2
3.375 2
3.377 2
3.378 3
3.380 3
3.382 2
3.383 2
3.385 2
3.387 2
3.389 2
3.390 1
3.392 2
3.394 1
3.395 1
3.397 1
3.399 1
3.400 1
3.402 0
3.404 1
3.406 1
3.407 1
3.409 1
3.411 1
3.412 2
3.414 1
3.416 1
3.417 1
3.419 1
3.421 2
3.423 2
3.424 2
3.426 2
3.428 2
3.429 2
3.431 2
3.433 2
3.434 2
3.436 2
3.438 3
3.439 3
3.441 3
3.443 4
3.445 4
3.446 4
3.448 4
3.450 4
3.451 5
3.453 4
3.455 3
3.456 3
3.458 3
3.460 3
3.462 3
3.463 3
3.465 3
3.467 3
3.468 3
3.470 2
3.472 2
3.473 2
3.475 2
3.477 2
3.479 1
3.480 2
3.482 2
3.484 2
3.485 1
3.487 2
3.489 1
3.490 1
3.492 0
3.494 1
3.496 1
3.497 1
3.499 1
3.501 1
3.502 1
3.504 1
3.506 2
3.507 2
3.509 1
3.511 1
3.513 2
3.514 2
3.516 2
3.518 2
3.519 3
3.521 3
3.523 3
3.524 3
3.526 3
3.528 3
3.530 3
3.531 2
3.533 2
3.535 2
3.536 3
3.538 2
3.540 3
3.541 2
3.543 3
3.545 3
3.547 2
3.548 2
3.550 2
3.552 1
3.553 1
3.555 1
3.557 0
3.558 1
3.560 0
3.562 0
3.564 0
3.565 1
3.567 0
3.569 0
3.570 -0
3.572 -0
3.574 -0
3.575 -0
3.577 -0
3.579 -0
3.581 -1
3.582 -1
3.584 -1
3.586 -1
3.587 -1
3.589 -1
3.591 -0
3.592 -0
3.594 -0
3.596 -0
3.598 -0
3.599 -1
3.601 -1
3.603 -1
3.604 -1
3.606 -1
3.608 -1
3.609 -1
3.611 -1
3.613 -1
3.615 -0
3.616 -1
3.618 -0
3.620 0
3.621 0
3.623 -0
3.625 -0
3.627 -0
3.628 0
3.630 0
3.632 1
3.633 1
3.635 1
3.637 1
3.638 1
3.640 2
3.642 1
3.644 2
3.645 2
3.647 2
3.649 1
3.650 1
3.652 2
3.654 1
3.655 2
3.657 2
3.659 1
3.661 2
3.662 2
3.664 2
3.666 2
3.667 2
3.669 2
3.671 2
3.672 1
3.674 2
3.676 2
3.678 2
3.679 2
3.681 3
3.683 3
3.684 2
3.686 3
3.688 4
3.689 4
3.691 4
3.693 4
3.695 4
3.696 4
3.698 4
3.700 4
3.701 4
3.703 4
3.705 4
3.706 4
3.708 4
3.710 4
3.712 4
3.713 4
3.715 3
3.717 3
3.718 3
3.720 3
3.722 3
3.724 2
3.725 2
3.727 2
3.729 2
3.730 2
3.732 1
3.734 2
3.735 1
3.737 1
3.739 1
3.741 1
3.742 1
3.744 1
3.746 0
3.747 0
3.749 -0
3.751 0
3.752 1
3.754 1
3.756 1
3.758 1
3.759 1
3.761 1
3.763 1
3.764 0
3.766 0
3.768 -0
3.769 -0
3.771 0
3.773 0
3.775 0
3.776 0
3.778 1
3.780 0
3.781 0
3.783 0
3.785 1
3.787 1
3.788 1
3.790 1
3.792 0
3.793 0
3.795 1
3.797 0
3.798 0
3.800 1
3.802 1
3.804 1
3.805 2
3.807 2
3.809 2
3.810 2
3.812 2
3.814 2
3.815 2
3.817 2
3.819 2
3.821 1
3.822 1
3.824 1
3.826 2
3.827 2
3.829 3
3.831 3
3.833 3
3.834 3
3.836 2
3.838 2
3.839 2
3.841 2
3.843 2
3.844 3
3.846 2
3.848 3
3.850 3
3.851 3
3.853 3
3.855 3
3.856 2
3.858 2
3.860 3
3.861 3
3.863 2
3.865 2
3.867 2
3.868 2
3.870 2
3.872 2
3.873 2
3.875 2
3.877 2
3.879 2
3.880 2
3.882 2
3.884 2
3.885 2
3.887 2
3.889 1
3.890 2
3.892 1
3.894 1
3.896 0
3.897 1
3.899 1
3.901 2
3.902 2
3.904 1
3.906 2
3.908 2
3.909 1
3.911 1
3.913 1
3.914 1
3.916 2
3.918 2
3.919 2
3.921 2
3.923 2
3.925 1
3.926 1
3.928 2
3.930 2
3.931 2
3.933 2
3.935 2
3.936 3
3.938 3
3.940 2
3.942 3
3.943 3
3.945 3
3.947 3
3.948 3
3.950 3
3.952 2
3.954 2
3.955 2
3.957 2
3.959 3
3.960 2
3.962 3
3.964 3
3.965 3
3.967 2
3.969 2
3.971 2
3.972 1
3.974 2
3.976 1
3.977 1
3.979 1
3.981 1
3.983 1
3.984 1
3.986 1
3.988 1
3.989 1
3.991 1
3.993 1
3.994 1
3.996 1
3.998 1
4.000 0
4.001 0
4.003 0
4.005 0
4.006 0
4.008 0
4.010 0
4.012 -0
4.013 0
4.015 1
4.017 -0
4.018 -1
4.020 -0
4.022 -1
4.023 -1
4.025 -1
4.027 -1
4.029 -1
4.030 -1
4.032 -0
4.034 -0
4.035 -0
4.037 -0
4.039 0
4.041 0
4.042 -0
4.044 0
4.046 0
4.047 0
4.049 0
4.051 0
4.053 0
4.054 1
4.056 1
4.058 1
4.059 2
4.061 2
4.063 2
4.064 2
4.066 2
4.068 2
4.070 2
4.071 2
4.073 2
4.075 1
4.076 1
4.078 1
4.080 1
4.082 1
4.083 1
4.085 1
4.087 1
4.088 0
4.090 1
4.092 1
4.093 1
4.095 1
4.097 1
4.099 1
4.100 1
4.102 1
4.104 2
4.105 2
4.107 2
4.109 2
4.111 2
4.112 2
4.114 2
4.116 2
4.117 2
4.119 1
4.121 1
4.123 1
4.124 1
4.126 1
4.128 1
4.129 1
4.131 2
4.133 1
4.134 1
4.136 1
4.138 1
4.140 0
4.141 0
4.143 -0
4.145 -1
4.146 -1
4.148 -0
4.150 -0
4.152 -0
4.153 0
4.155 0
4.157 0
4.158 1
4.160 1
4.162 1
4.163 2
4.165 1
4.167 2
4.169 3
4.170 2
4.172 3
4.174 2
4.175 2
4.177 3
4.179 3
4.181 3
4.182 4
4.184 4
4.186 4
4.187 4
4.189 4
4.191 4
4.193 4
4.194 4
4.196 4
4.198 4
4.199 5
4.201 5
4.203 5
4.204 5
4.206 5
4.208 5
4.210 5
4.211 5
4.213 5
4.215 5
4.216 5
4.218 5
4.220 5
4.222 5
4.223 5
4.225 6
4.227 5
4.228 5
4.230 5
4.232 5
4.234 4
4.235 4
4.237 4
4.239 4
4.240 4
4.242 4
4.244 3
4.246 3
4.247 3
4.249 3
4.251 3
4.252 3
4.254 3
4.256 3
4.257 3
4.259 3
4.261 3
4.263 3
4.264 3
4.266 3
4.268 3
4.269 3
4.271 3
4.273 3
4.275 3
4.276 3
4.278 2
4.280 2
4.281 2
4.283 1
4.285 1
4.287 1
4.288 1
4.290 0
4.292 0
4.293 0
4.295 0
4.297 0
4.299 0
4.300 0
4.302 0
4.304 0
4.305 0
4.307 0
4.309 0
4.310 0
4.312 0
4.314 0
4.316 1
4.317 1
4.319 1
4.321 1
4.322 1
4.324 1
4.326 1
4.328 1
4.329 2
4.331 2
4.333 2
4.334 2
4.336 2
4.338 2
4.340 2
4.341 2
4.343 2
4.345 2
4.346 2
4.348 2
4.350 1
4.352 1
4.353 1
4.355 0
4.357 0
4.358 -0
4.360 -0
4.362 -0
4.364 -1
4.365 -0
4.367 -0
4.369 -0
4.370 -1
4.372 -0
4.374 -0
4.375 -0
4.377 -0
4.379 -1
4.381 -1
4.382 -0
4.384 -0
4.386 -1
4.387 -0
4.389 -1
4.391 -1
4.393 -1
4.394 -0
4.396 -1
4.398 0
4.399 0
4.401 0
4.403 0
4.405 0
4.406 0
4.408 1
4.410 1
4.411 1
4.413 1
4.415 1
4.417 1
4.418 1
4.420 1
4.422 1
4.423 1
4.425 1
4.427 1
4.429 1
4.430 1
4.432 1
4.434 1
4.435 1
4.437 1
4.439 2
4.441 2
4.442 1
4.444 2
4.446 1
4.447 1
4.449 1
4.451 1
4.453 1
4.454 1
4.456 1
4.458 1
4.459 1
4.461 1
4.463 0
4.464 -0
4.466 0
4.468 0
4.470 1
4.471 1
4.473 1
4.475 1
4.476 1
4.478 1
4.480 1
4.482 1
4.483 1
4.485 2
4.487 2
4.488 1
4.490 1
4.492 0
4.494 0
4.495 0
4.497 0
4.499 -0
4.500 -0
4.502 -0
4.504 -0
4.506 0
4.507 0
4.509 -0
4.511 1
4.512 1
4.514 1
4.516 1
4.518 2
4.519 1
4.521 1
4.523 1
4.524 1
4.526 2
4.528 2
4.530 2
4.531 2
4.533 2
4.535 2
4.536 2
4.538 2
4.540 2
4.542 2
4.543 2
4.545 3
4.547 3
4.548 3
4.550 3
4.552 3
4.554 4
4.555 3
4.557 3
4.559 3
4.560 3
4.562 3
4.564 2
4.566 1
4.567 1
4.569 1
4.571 2
4.572 2
4.574 2
4.576 1
4.578 1
4.579 2
4.581 2
4.583 2
4.584 2
4.586 2
4.588 2
4.590 3
4.591 2
4.593 2
4.595 3
4.596 3
4.598 3
4.600 4
4.602 4
4.603 4
4.605 4
4.607 3
4.608 4
4.610 3
4.612 3
4.614 3
4.615 3
4.617 3
4.619 3
4.620 3
4.622 3
4.624 3
4.626 2
4.627 1
4.629 1
4.631 1
4.632 1
4.634 1
4.636 0
4.638 -0
4.639 -0
4.641 -1
4.643 -2
4.644 -1
4.646 -2
4.648 -2
4.650 -2
4.651 -2
4.653 -2
4.655 -2
4.656 -1
4.658 -2
4.660 -1
4.662 -1
4.663 -1
4.665 -0
4.667 1
4.668 1
4.670 1
4.672 2
4.674 2
4.675 2
4.677 2
4.679 2
4.680 2
4.682 2
4.684 2
4.686 3
4.687 3
4.689 2
4.691 2
4.692 3
4.694 3
4.696 3
4.698 3
4.699 3
4.701 3
4.703 3
4.704 2
4.706 3
4.708 3
4.710 3
4.711 3
4.713 3
4.715 2
4.716 2
4.718 2
4.720 1
4.722 1
4.723 1
4.725 1
4.727 1
4.728 1
4.730 2
4.732 1
4.734 1
4.735 1
4.737 1
4.739 1
4.740 1
4.742 1
4.744 1
4.746 1
4.747 1
4.749 1
4.751 0
4.752 -0
4.754 -0
4.756 -0
4.758 -0
4.759 1
4.761 0
4.763 1
4.764 1
4.766 1
4.768 1
4.770 2
4.771 2
4.773 3
4.775 3
4.776 3
4.778 3
4.780 3
4.782 3
4.783 3
4.785 4
4.787 4
4.788 3
4.790 3
4.792 3
4.794 3
4.795 3
4.797 2
4.799 2
4.800 2
4.802 1
4.804 2
4.806 2
4.807 1
4.809 1
4.811 1
4.813 1
4.814 0
4.816 0
4.818 0
4.819 0
4.821 0
4.823 0
4.825 0
4.826 0
4.828 0
4.830 0
4.831 1
4.833 0
4.835 1
4.837 1
4.838 1
4.840 1
4.842 1
4.843 0
4.845 1
4.847 1
4.849 0
4.850 1
4.852 1
4.854 1
4.855 1
4.857 1
4.859 1
4.861 1
4.862 1
4.864 0
4.866 0
4.867 1
4.869 1
4.871 1
4.873 1
4.874 0
4.876 1
4.878 1
4.879 0
4.881 1
4.883 1
4.885 0
4.886 -0
4.888 -0
4.890 -0
4.891 -1
4.893 -0
4.895 -0
4.897 -0
4.898 -0
4.900 -0
4.902 -0
4.904 -0
4.905 -0
4.907 -1
4.909 -1
4.910 -1
4.912 -1
4.914 -1
4.916 -2
4.917 -2
4.919 -2
4.921 -2
4.922 -2
4.924 -2
4.926 -2
4.928 -2
4.929 -2
4.931 -1
4.933 -1
4.934 -1
4.936 -1
4.938 -1
4.940 -1
4.941 -1
4.943 -0
4.945 -0
4.946 -0
4.948 0
4.950 0
4.952 0
4.953 -0
4.955 -0
4.957 -0
4.959 -0
4.960 -0
4.962 -0
4.964 -0
4.965 -0
4.967 -0
4.969 0
4.971 -0
4.972 -0
4.974 0
4.976 0
4.977 1
4.979 1
4.981 1
4.983 0
4.984 0
4.986 1
4.988 -0
4.989 -0
4.991 0
4.993 0
4.995 0
4.996 1
4.998 1
5.000 1
5.001 1
5.003 1
5.005 1
5.007 1
5.008 2
5.010 2
5.012 2
5.014 2
5.015 2
5.017 2
5.019 1
5.020 2
5.022 1
5.024 1
5.026 2
5.027 2
5.029 1
5.031 1
5.032 1
5.034 1
5.036 2
5.038 2
5.039 1
5.041 1
5.043 1
5.044 2
5.046 2
5.048 2
5.050 1
5.051 2
5.053 2
5.055 2
5.056 2
5.058 2
5.060 2
5.062 2
5.063 2
5.065 1
5.067 2
5.069 2
5.070 2
5.072 3
5.074 3
5.075 3
5.077 4
5.079 4
5.081 3
5.082 4
5.084 4
5.086 4
5.087 4
5.089 3
5.091 3
5.093 3
5.094 3
5.096 2
5.098 2
5.099 3
5.101 3
5.103 3
5.105 3
5.106 3
5.108 3
5.110 3
5.112 3
5.113 3
5.115 4
5.117 4
5.118 4
5.120 5
5.122 5
5.124 5
5.125 5
5.127 4
5.129 5
5.130 5
5.132 4
5.134 5
5.136 5
5.137 4
5.139 5
5.141 4
5.143 3
5.144 4
5.146 4
5.148 4
5.149 4
5.151 4
5.153 4
5.155 4
5.156 4
5.158 3
5.160 3
5.161 3
5.163 2
5.165 2
5.167 1
5.168 1
5.170 1
5.172 1
5.173 1
5.175 1
5.177 1
5.179 1
5.180 1
5.182 0
5.184 -0
5.186 0
5.187 -0
5.189 -0
5.191 0
5.192 -0
5.194 -0
5.196 -0
5.198 -0
5.199 0
5.201 1
5.203 1
5.204 1
5.206 1
5.208 1
5.210 1
5.211 1
5.213 1
5.215 2
5.217 2
5.218 1
5.220 1
5.222 2
5.223 2
5.225 2
5.227 2
5.229 2
5.230 2
5.232 2
5.234 2
5.235 2
5.237 2
5.239 2
5.241 2
5.242 2
5.244 2
5.246 2
5.248 2
5.249 2
5.251 2
5.253 2
5.254 2
5.256 1
5.258 1
5.260 1
5.261 0
5.263 0
5.265 0
5.266 -0
5.268 0
5.270 1
5.272 1
5.273 2
5.275 2
5.277 2
5.279 2
5.280 3
5.282 3
5.284 3
5.285 3
5.287 3
5.289 3
5.291 4
5.292 3
5.294 4
5.296 3
5.297 3
5.299 4
5.301 3
5.303 3
5.304 3
5.306 3
5.308 2
5.310 3
5.311 3
5.313 2
5.315 3
5.316 3
5.318 3
5.320 3
5.322 3
5.323 3
5.325 3
5.327 2
5.328 2
5.330 3
5.332 3
5.334 3
5.335 3
5.337 3
5.339 3
5.341 4
5.342 4
5.344 4
5.346 4
5.347 5
5.349 6
5.351 5
5.353 5
5.354 5
5.356 5
5.358 5
5.360 5
5.361 5
5.363 5
5.365 4
5.366 5
5.368 5
5.370 5
5.372 5
5.373 5
5.375 5
5.377 5
5.378 4
5.380 4
5.382 4
5.384 4
5.385 4
5.387 4
5.389 4
5.391 4
5.392 5
5.394 5
5.396 4
5.397 5
5.399 5
5.401 4
5.403 4
5.404 4
5.406 4
5.408 4
5.410 5
5.411 5
5.413 5
5.415 5
5.416 4
5.418 4
5.420 4
5.422 3
5.423 3
5.425 3
5.427 3
5.428 3
5.430 2
5.432 2
5.434 2
5.435 2
5.437 2
5.439 2
5.441 2
5.442 2
5.444 2
5.446 2
5.447 2
5.449 2
5.451 2
5.453 1
5.454 1
5.456 1
5.458 1
5.460 1
5.461 1
5.463 1
5.465 2
5.466 2
5.468 2
5.470 1
5.472 1
5.473 1
5.475 2
5.477 2
5.479 1
5.480 1
5.482 2
5.484 1
5.485 2
5.487 1
5.489 1
5.491 1
5.492 1
5.494 0
5.496 0
5.497 0
5.499 1
5.501 1
5.503 2
5.504 1
5.506 2
5.508 2
5.510 1
5.511 1
5.513 2
5.515 2
5.516 2
5.518 2
5.520 3
5.522 3
5.523 3
5.525 2
5.527 3
5.529 3
5.530 2
5.532 2
5.534 2
5.535 2
5.537 2
5.539 2
5.541 1
5.542 2
5.544 2
5.546 1
5.548 1
5.549 1
5.551 1
5.553 2
5.554 2
5.556 1
5.558 1
5.560 2
5.561 2
5.563 1
5.565 1
5.567 1
5.568 0
5.570 1
5.572 0
5.573 1
5.575 1
5.577 1
5.579 2
5.580 2
5.582 2
5.584 2
5.586 3
5.587 2
5.589 3
5.591 3
5.592 3
5.594 3
5.596 3
5.598 4
5.599 4
5.601 4
5.603 4
5.605 4
5.606 5
5.608 5
5.610 5
5.611 5
5.613 5
5.615 5
5.617 5
5.618 4
5.620 5
5.622 5
5.623 5
5.625 5
5.627 5
5.629 5
5.630 5
5.632 6
5.634 5
5.636 5
5.637 4
5.639 5
5.641 4
5.642 4
5.644 3
5.646 3
5.648 3
5.649 4
5.651 4
5.653 4
5.655 4
5.656 3
5.658 3
5.660 3
5.661 2
5.663 2
5.665 2
5.667 3
5.668 2
5.670 2
5.672 2
5.674 2
5.675 2
5.677 2
5.679 1
5.681 1
5.682 1
5.684 1
5.686 2
5.687 2
5.689 2
5.691 2
5.693 1
5.694 1
5.696 1
5.698 1
5.700 2
5.701 2
5.703 2
5.705 2
5.706 2
5.708 3
5.710 3
5.712 2
5.713 2
5.715 3
5.717 3
5.719 3
5.720 3
5.722 3
5.724 3
5.725 3
5.727 3
5.729 3
5.731 3
5.732 2
5.734 3
5.736 3
5.738 3
5.739 3
5.741 4
5.743 4
5.744 4
5.746 4
5.748 4
5.750 4
5.751 4
5.753 3
5.755 3
5.757 4
5.758 3
5.760 3
5.762 3
5.763 2
5.765 2
5.767 2
5.769 1
5.770 1
5.772 1
5.774 1
5.776 1
5.777 1
5.779 1
5.781 1
5.782 1
5.784 1
5.786 2
5.788 2
5.789 1
5.791 2
5.793 2
5.795 2
5.796 2
5.798 2
5.800 2
5.802 2
5.803 2
5.805 2
5.807 2
5.808 2
5.810 2
5.812 2
5.814 3
5.815 3
5.817 3
5.819 3
5.821 2
5.822 3
5.824 2
5.826 2
5.827 2
5.829 2
5.831 2
5.833 2
5.834 1
5.836 0
5.838 0
5.840 0
5.841 -1
5.843 -0
5.845 -1
5.846 -0
5.848 0
5.850 1
5.852 1
5.853 1
5.855 2
5.857 1
5.859 2
5.860 2
5.862 2
5.864 3
5.866 3
5.867 3
5.869 4
5.871 4
5.872 4
5.874 5
5.876 5
5.878 4
5.879 4
5.881 4
5.883 4
5.885 3
5.886 3
5.888 3
5.890 3
5.891 3
5.893 2
5.895 2
5.897 2
5.898 1
5.900 0
5.902 -0
5.904 -1
5.905 -1
5.907 -1
5.909 -1
5.910 -1
5.912 -2
5.914 -2
5.916 -2
5.917 -2
5.919 -2
5.921 -2
5.923 -1
5.924 -1
5.926 -1
5.928 -1
5.930 -0
5.931 -0
5.933 -0
5.935 0
5.936 0
5.938 1
5.940 1
5.942 1
5.943 1
5.945 1
5.947 1
5.949 1
5.950 1
5.952 1
5.954 1
5.956 1
5.957 0
5.959 1
5.961 -0
5.962 0
5.964 1
5.966 1
5.968 1
5.969 1
5.971 1
5.973 1
5.975 1
5.976 0
5.978 1
5.980 0
5.981 0
5.983 0
5.985 1
5.987 1
5.988 1
5.990 1
5.992 0
5.994 1
5.995 1
5.997 1
5.999 1
6.001 1
6.002 1
6.004 1
6.006 2
6.007 2
6.009 2
6.011 2
6.013 2
6.014 2
6.016 2
6.018 2
6.020 1
6.021 2
6.023 2
6.025 2
6.027 2
6.028 2
6.030 2
6.032 3
6.033 3
6.035 3
6.037 3
6.039 3
6.040 3
6.042 4
6.044 4
6.046 4
6.047 4
6.049 4
6.051 3
6.052 4
6.054 3
6.056 4
6.058 3
6.059 3
6.061 3
6.063 3
6.065 2
6.066 2
6.068 2
6.070 2
6.072 2
6.073 2
6.075 1
6.077 1
6.078 1
6.080 2
6.082 2
6.084 2
6.085 2
6.087 1
6.089 2
6.091 2
6.092 2
6.094 2
6.096 1
6.098 1
6.099 1
6.101 1
6.103 2
6.104 2
6.106 1
6.108 1
6.110 2
6.111 1
6.113 2
6.115 2
6.117 3
6.118 3
6.120 3
6.122 3
6.124 3
6.125 3
6.127 3
6.129 3
6.130 4
6.132 3
6.134 4
6.136 4
6.137 4
6.139 5
6.141 5
6.143 4
6.144 5
6.146 5
6.148 5
6.150 5
6.151 5
6.153 5
6.155 5
6.156 5
6.158 5
6.160 5
6.162 5
6.163 5
6.165 4
6.167 4
6.169 3
6.170 3
6.172 2
6.174 2
6.176 2
6.177 2
6.179 1
6.181 1
6.182 1
6.184 0
6.186 0
6.188 1
6.189 1
6.191 1
6.193 1
6.195 0
6.196 1
6.198 0
6.200 1
6.202 1
6.203 2
6.205 1
6.207 2
6.209 2
6.210 2
6.212 2
6.214 2
6.215 2
6.217 2
6.219 3
6.221 3
6.222 3
6.224 3
6.226 3
6.228 4
6.229 4
6.231 3
6.233 3
6.235 4
6.236 3
6.238 4
6.240 4
6.241 4
6.243 3
6.245 3
6.247 2
6.248 2
6.250 2
6.252 2
6.254 2
6.255 3
6.257 3
6.259 3
6.261 3
6.262 3
6.264 2
6.266 3
6.268 3
6.269 3
6.271 3
6.273 3
6.274 3
6.276 3
6.278 3
6.280 4
6.281 3
6.283 3
6.285 3
6.287 2
6.288 2
6.290 2
6.292 2
6.294 1
6.295 2
6.297 2
6.299 2
6.300 2
6.302 2
6.304 2
6.306 2
6.307 2
6.309 2
6.311 2
6.313 2
6.314 2
6.316 2
6.318 2
6.320 1
6.321 1
6.323 0
6.325 -0
6.327 0
6.328 0
6.330 -0
6.332 0
6.333 1
6.335 1
6.337 1
6.339 1
6.340 1
6.342 1
6.344 1
6.346 2
6.347 2
6.349 2
6.351 2
6.353 2
6.354 3
6.356 3
6.358 3
6.360 3
6.361 3
6.363 3
6.365 2
6.366 2
6.368 2
6.370 2
6.372 2
6.373 2
6.375 3
6.377 3
6.379 3
6.380 3
6.382 3
6.384 3
6.386 3
6.387 3
6.389 3
6.391 2
6.393 2
6.394 2
6.396 2
6.398 1
6.399 0
6.401 1
6.403 0
6.405 0
6.406 -0
6.408 -1
6.410 -0
6.412 0
6.413 1
6.415 1
6.417 1
6.419 1
6.420 1
6.422 1
6.424 1
6.426 1
6.427 1
6.429 1
6.431 1
6.432 1
6.434 1
6.436 1
6.438 1
6.439 1
6.441 1
6.443 1
6.445 0
6.446 0
6.448 0
6.450 0
6.452 1
6.453 1
6.455 1
6.457 1
6.459 0
6.460 1
6.462 1
6.464 1
6.465 0
6.467 0
6.469 -0
6.471 -0
6.472 0
6.474 1
6.476 0
6.478 1
6.479 1
6.481 1
6.483 1
6.485 1
6.486 1
6.488 2
6.490 3
6.492 2
6.493 3
6.495 2
6.497 2
6.498 2
6.500 2
6.502 2
6.504 2
6.505 2
6.507 2
6.509 2
6.511 2
6.512 2
6.514 2
6.516 2
6.518 2
6.519 2
6.521 2
6.523 2
6.525 2
6.526 3
6.528 3
6.530 3
6.532 3
6.533 3
6.535 2
6.537 2
6.538 2
6.540 3
6.542 3
6.544 3
6.545 3
6.547 3
6.549 3
6.551 3
6.552 2
6.554 2
6.556 3
6.558 3
6.559 3
6.561 3
6.563 3
6.565 2
6.566 2
6.568 3
6.570 2
6.572 2
6.573 3
6.575 2
6.577 2
6.578 2
6.580 2
6.582 3
6.584 3
6.585 3
6.587 3
6.589 3
6.591 3
6.592 4
6.594 4
6.596 4
6.598 5
6.599 5
6.601 5
6.603 6
6.605 6
6.606 5
6.608 5
6.610 5
6.612 5
6.613 4
6.615 4
6.617 3
6.618 3
6.620 3
6.622 2
6.624 3
6.625 2
6.627 2
6.629 2
6.631 2
6.632 2
6.634 2
6.636 2
6.638 1
6.639 1
6.641 1
6.643 0
6.645 1
6.646 -0
6.648 -0
6.650 -0
6.652 0
6.653 0
6.655 0
6.657 1
6.659 1
6.660 1
6.662 2
6.664 1
6.665 2
6.667 2
6.669 2
6.671 3
6.672 3
6.674 3
6.676 4
6.678 4
6.679 3
6.681 3
6.683 4
6.685 3
6.686 3
6.688 2
6.690 2
6.692 2
6.693 2
6.695 2
6.697 3
6.699 3
6.700 3
6.702 3
6.704 3
6.706 2
6.707 3
6.709 2
6.711 2
6.712 1
6.714 0
6.716 0
6.718 0
6.719 -0
6.721 -1
6.723 -1
6.725 -2
6.726 -2
6.728 -1
6.730 -1
6.732 -1
6.733 -1
6.735 -0
6.737 -0
6.739 -0
6.740 -0
6.742 -1
6.744 -1
6.746 -1
6.747 -1
6.749 -1
6.751 -1
6.753 -1
6.754 -0
6.756 0
6.758 -0
6.759 -1
6.761 -0
6.763 -1
6.765 -1
6.766 -1
6.768 -0
6.770 0
6.772 1
6.773 0
6.775 0
6.777 0
6.779 0
6.780 0
6.782 1
6.784 1
6.786 1
6.787 1
6.789 0
6.791 -0
6.793 -0
6.794 -0
6.796 0
6.798 0
6.800 -0
6.801 0
6.803 1
6.805 1
6.807 1
6.808 1
6.810 1
6.812 2
6.813 2
6.815 2
6.817 1
6.819 1
6.820 1
6.822 1
6.824 1
6.826 1
6.827 1
6.829 1
6.831 1
6.833 1
6.834 1
6.836 0
6.838 1
6.840 1
6.841 1
6.843 0
6.845 0
6.847 1
6.848 1
6.850 1
6.852 1
6.854 1
6.855 2
6.857 2
6.859 3
6.861 3
6.862 3
6.864 3
6.866 3
6.868 3
6.869 3
6.871 4
6.873 3
6.874 4
6.876 4
6.878 5
6.880 5
6.881 5
6.883 5
6.885 5
6.887 5
6.888 5
6.890 5
6.892 5
6.894 5
6.895 5
6.897 5
6.899 4
6.901 4
6.902 3
6.904 3
6.906 2
6.908 2
6.909 1
6.911 1
6.913 1
6.915 1
6.916 1
6.918 1
6.920 -0
6.922 -1
6.923 -0
6.925 -1
6.927 -0
6.929 -1
6.930 -1
6.932 -1
6.934 -0
6.936 -1
6.937 -1
6.939 -1
6.941 -1
6.942 -2
6.944 -2
6.946 -2
6.948 -1
6.949 -1
6.951 -1
6.953 -1
6.955 -0
6.956 -0
6.958 0
6.960 -0
6.962 -0
6.963 0
6.965 0
6.967 0
6.969 1
6.970 1
6.972 1
6.974 1
6.976 1
6.977 2
6.979 2
6.981 2
6.983 1
6.984 1
6.986 1
6.988 1
6.990 1
6.991 2
6.993 1
6.995 2
6.997 1
6.998 1
7.000 1
7.002 1
7.004 1
7.005 1
7.007 1
7.009 1
7.011 1
7.012 2
7.014 1
7.016 0
7.017 1
7.019 0
7.021 -0
7.023 -0
7.024 -0
7.026 -0
7.028 -0
7.030 -1
7.031 -1
7.033 -1
7.035 -1
7.037 -1
7.038 -0
7.040 -1
7.042 -0
7.044 -1
7.045 -0
7.047 1
7.049 1
7.051 1
7.052 1
7.054 1
7.056 1
7.058 2
7.059 2
7.061 1
7.063 1
7.065 2
7.066 1
7.068 2
7.070 2
7.072 2
7.073 2
7.075 2
7.077 2
7.079 2
7.080 2
7.082 2
7.084 3
7.086 2
7.087 2
7.089 3
7.091 2
7.093 2
7.094 2
7.096 2
7.098 1
7.100 1
7.101 2
7.103 1
7.105 1
7.107 1
7.108 1
7.110 0
7.112 1
7.113 1
7.115 1
7.117 1
7.119 1
7.120 1
7.122 1
7.124 1
7.126 1
7.127 1
7.129 1
7.131 1
7.133 1
7.134 1
7.136 1
7.138 1
7.140 0
7.141 -0
7.143 0
7.145 -0
7.147 0
7.148 1
7.150 0
7.152 0
7.154 1
7.155 0
7.157 1
7.159 1
7.161 1
7.162 1
7.164 2
7.166 2
7.168 2
7.169 1
7.171 1
7.173 2
7.175 2
7.176 2
7.178 2
7.180 2
7.182 2
7.183 2
7.185 1
7.187 1
7.189 1
7.190 1
7.192 2
7.194 2
7.196 2
7.197 2
7.199 2
7.201 1
7.203 1
7.204 0
7.206 0
7.208 1
7.210 1
7.211 0
7.213 0
7.215 0
7.217 1
7.218 -0
7.220 1
7.222 1
7.224 0
7.225 0
7.227 1
7.229 0
7.231 0
7.232 0
7.234 0
7.236 -0
7.238 0
7.239 0
7.241 1
7.243 1
7.245 1
7.246 1
7.248 1
7.250 1
7.251 2
7.253 2
7.255 1
7.257 1
7.258 1
7.260 2
7.262 2
7.264 2
7.265 2
7.267 3
7.269 3
7.271 3
7.272 4
7.274 4
7.276 3
7.278 4
7.279 3
7.281 3
7.283 3
7.285 4
7.286 4
7.288 4
7.290 4
7.292 4
7.293 4
7.295 3
7.297 3
7.299 3
7.300 3
7.302 2
7.304 2
7.306 3
7.307 2
7.309 2
7.311 1
7.313 1
7.314 1
7.316 1
7.318 1
7.320 2
7.321 2
7.323 2
7.325 2
7.327 2
7.328 2
7.330 2
7.332 1
7.334 1
7.335 0
7.337 1
7.339 0
7.341 0
7.342 -0
7.344 -0
7.346 0
7.348 0
7.349 -1
7.351 -1
7.353 -1
7.355 -2
7.356 -1
7.358 -2
7.360 -2
7.362 -2
7.363 -2
7.365 -2
7.367 -2
7.369 -2
7.370 -3
7.372 -3
7.374 -3
7.376 -3
7.377 -3
7.379 -3
7.381 -3
7.383 -3
7.384 -3
7.386 -4
7.388 -3
7.390 -3
7.391 -3
7.393 -2
7.395 -1
7.397 -1
7.398 -1
7.400 -0
7.402 -0
7.404 -0
7.405 0
7.407 -0
7.409 -0
7.411 0
7.412 -0
7.414 0
7.416 1
7.418 0
7.419 1
7.421 2
7.423 2
7.425 3
7.426 2
7.428 2
7.430 2
7.432 2
7.433 2
7.435 2
7.437 3
7.439 3
7.440 3
7.442 3
7.444 3
7.446 3
7.447 2
7.449 2
7.451 2
7.453 2
7.454 2
7.456 2
7.458 3
7.460 2
7.461 3
7.463 2
7.465 2
7.467 2
7.468 2
7.470 1
7.472 1
7.474 1
7.475 0
7.477 0
7.479 -0
7.481 -0
7.482 -1
7.484 -1
7.486 -0
7.488 -1
7.489 -1
7.491 -1
7.493 -1
7.495 -0
7.496 -0
7.498 -0
7.500 1
7.502 1
7.503 1
7.505 0
7.507 -0
7.509 0
7.510 0
7.512 0
7.514 1
7.516 1
7.517 1
7.519 1
7.521 1
7.523 1
7.524 1
7.526 2
7.528 1
7.530 2
7.531 2
7.533 2
7.535 2
7.537 2
7.538 1
7.540 1
7.542 1
7.544 1
7.545 1
7.547 1
7.549 1
7.551 1
7.552 1
7.554 2
7.556 3
7.558 3
7.559 3
7.561 3
7.563 3
7.565 4
7.566 4
7.568 4
7.570 4
7.572 5
7.573 5
7.575 5
7.577 4
7.579 5
7.580 5
7.582 5
7.584 5
7.586 4
7.587 4
7.589 4
7.591 4
7.593 4
7.595 3
7.596 3
7.598 3
7.600 3
7.602 2
7.603 2
7.605 2
7.607 2
7.609 1
7.610 1
7.612 1
7.614 -0
7.616 -0
7.617 -0
7.619 -0
7.621 0
7.623 -0
7.624 1
7.626 1
7.628 2
7.630 2
7.631 3
7.633 2
7.635 2
7.637 3
7.638 3
7.640 3
7.642 3
7.644 3
7.645 3
7.647 3
7.649 2
7.651 3
7.652 3
7.654 3
7.656 3
7.658 3
7.659 3
7.661 3
7.663 3
7.665 3
7.666 3
7.668 3
7.670 3
7.672 3
7.673 3
7.675 3
7.677 2
7.679 2
7.680 2
7.682 2
7.684 2
7.686 1
7.687 1
7.689 1
7.691 0
7.693 1
7.694 1
7.696 1
7.698 1
7.700 2
7.701 1
7.703 1
7.705 2
7.707 2
7.708 1
7.710 1
7.712 1
7.714 1
7.715 1
7.717 1
7.719 1
7.721 1
7.722 -0
7.724 -0
7.726 -0
7.728 -1
7.729 -1
7.731 -0
7.733 -0
7.735 -1
7.737 -1
7.738 -1
7.740 -1
7.742 -0
7.744 -1
7.745 -0
7.747 -1
7.749 -1
7.751 -0
7.752 -0
7.754 -0
7.756 -1
7.758 -1
7.759 -1
7.761 -0
7.763 -0
7.765 -1
7.766 -0
7.768 -0
7.770 0
7.772 1
7.773 2
7.775 2
7.777 2
7.779 3
7.780 3
7.782 4
7.784 4
7.786 4
7.787 5
7.789 5
7.791 5
7.793 6
7.794 6
7.796 6
7.798 5
7.800 5
7.801 5
7.803 5
7.805 5
7.807 5
7.808 5
7.810 6
7.812 6
7.814 5
7.815 5
7.817 5
7.819 5
7.821 6
7.822 5
7.824 6
7.826 6
7.828 5
7.830 5
7.831 4
7.833 3
7.835 3
7.837 2
7.838 2
7.840 2
7.842 2
7.844 1
7.845 1
7.847 1
7.849 1
7.851 1
7.852 1
7.854 0
7.856 0
7.858 1
7.859 1
7.861 2
7.863 1
7.865 0
7.866 1
7.868 1
7.870 1
7.872 2
7.873 2
7.875 2
7.877 2
7.879 2
7.880 3
7.882 3
7.884 4
7.886 3
7.887 4
7.889 4
7.891 4
7.893 4
7.894 5
7.896 5
7.898 5
7.900 5
7.901 5
7.903 5
7.905 5
7.907 5
7.909 4
7.910 5
7.912 5
7.914 4
7.916 5
7.917 4
7.919 4
7.921 4
7.923 3
7.924 3
7.926 3
7.928 2
7.930 2
7.931 2
7.933 2
7.935 2
7.937 2
7.938 1
7.940 1
7.942 1
7.944 1
7.945 1
7.947 2
7.949 1
7.951 2
7.952 1
7.954 1
7.956 1
7.958 1
7.959 1
7.961 1
7.963 1
7.965 1
7.966 1
7.968 1
7.970 0
7.972 1
7.973 1
7.975 0
7.977 0
7.979 0
7.981 0
7.982 1
7.984 1
7.986 0
7.988 1
7.989 1
7.991 1
7.993 0
7.995 -0
7.996 -0
7.998 -1
8.000 -1
8.002 -2
8.003 -1
8.005 -1
8.007 -1
8.009 -0
8.010 0
8.012 -0
8.014 -0
8.016 0
8.017 1
8.019 1
8.021 1
8.023 1
8.024 1
8.026 1
8.028 1
8.030 1
8.031 1
8.033 0
8.035 1
8.037 1
8.039 1
8.040 1
8.042 1
8.044 1
8.046 1
8.047 1
8.049 1
8.051 1
8.053 1
8.054 1
8.056 1
8.058 1
8.060 1
8.061 0
8.063 1
8.065 1
8.067 1
8.068 1
8.070 1
8.072 1
8.074 1
8.075 1
8.077 1
8.079 1
8.081 1
8.082 2
8.084 2
8.086 2
8.088 2
8.090 3
8.091 2
8.093 2
8.095 2
8.097 2
8.098 3
8.100 3
8.102 3
8.104 3
8.105 2
8.107 2
8.109 2
8.111 2
8.112 2
8.114 3
8.116 3
8.118 2
8.119 2
8.121 3
8.123 3
8.125 3
8.126 3
8.128 2
8.130 2
8.132 2
8.133 2
8.135 2
8.137 2
8.139 2
8.141 2
8.142 3
8.144 3
8.146 3
8.148 3
8.149 3
8.151 3
8.153 3
8.155 3
8.156 3
8.158 3
8.160 3
8.162 3
8.163 3
8.165 3
8.167 3
8.169 4
8.170 4
8.172 3
8.174 4
8.176 4
8.177 4
8.179 4
8.181 3
8.183 3
8.184 3
8.186 3
8.188 3
8.190 3
8.192 3
8.193 3
8.195 3
8.197 3
8.199 3
8.200 3
8.202 3
8.204 3
8.206 2
8.207 2
8.209 2
8.211 2
8.213 2
8.214 2
8.216 2
8.218 1
8.220 1
8.221 1
8.223 1
8.225 1
8.227 1
8.228 1
8.230 1
8.232 1
8.234 1
8.236 1
8.237 0
8.239 0
8.241 1
8.243 1
8.244 1
8.246 1
8.248 1
8.250 1
8.251 1
8.253 2
8.255 2
8.257 2
8.258 2
8.260 2
8.262 2
8.264 2
8.265 2
8.267 3
8.269 3
8.271 3
8.273 3
8.274 3
8.276 3
8.278 3
8.280 4
8.281 3
8.283 3
8.285 3
8.287 3
8.288 3
8.290 3
8.292 3
8.294 3
8.295 3
8.297 3
8.299 4
8.301 4
8.302 4
8.304 4
8.306 4
8.308 3
8.309 4
8.311 4
8.313 3
8.315 4
8.317 3
8.318 3
8.320 4
8.322 4
8.324 4
8.325 3
8.327 4
8.329 4
8.331 4
8.332 4
8.334 3
8.336 3
8.338 3
8.339 3
8.341 3
8.343 3
8.345 3
8.346 3
8.348 3
8.350 3
8.352 3
8.354 4
8.355 4
8.357 4
8.359 4
8.361 3
8.362 4
8.364 4
8.366 3
8.368 3
8.369 4
8.371 4
8.373 4
8.375 4
8.376 3
8.378 3
8.380 3
8.382 3
8.383 4
8.385 4
8.387 3
8.389 4
8.391 4
8.392 3
8.394 3
8.396 4
8.398 3
8.399 3
8.401 4
8.403 3
8.405 2
8.406 2
8.408 1
8.410 1
8.412 1
8.413 1
8.415 1
8.417 1
8.419 1
8.420 2
8.422 1
8.424 2
8.426 2
8.428 2
8.429 2
8.431 2
8.433 2
8.435 2
8.436 2
8.438 2
8.440 2
8.442 2
8.443 2
8.445 2
8.447 2
8.449 2
8.450 3
8.452 3
8.454 3
8.456 2
8.458 2
8.459 3
8.461 3
8.463 3
8.465 3
8.466 2
8.468 2
8.470 3
8.472 3
8.473 4
8.475 4
8.477 4
8.479 4
8.480 4
8.482 3
8.484 3
8.486 3
8.487 3
8.489 2
8.491 3
8.493 3
8.495 3
8.496 3
8.498 3
8.500 3
8.502 3
8.503 3
8.505 3
8.507 2
8.509 2
8.510 1
8.512 1
8.514 1
8.516 1
8.517 1
8.519 1
8.521 1
8.523 1
8.525 1
8.526 1
8.528 1
8.530 0
8.532 1
8.533 0
8.535 1
8.537 0
8.539 1
8.540 0
8.542 1
8.544 1
8.546 1
8.547 2
8.549 2
8.551 2
8.553 2
8.555 3
8.556 3
8.558 3
8.560 3
8.562 3
8.563 4
8.565 4
8.567 3
8.569 4
8.570 4
8.572 4
8.574 5
8.576 5
8.577 4
8.579 4
8.581 4
8.583 3
8.585 3
8.586 3
8.588 3
8.590 3
8.592 3
8.593 3
8.595 2
8.597 2
8.599 2
8.600 2
8.602 1
8.604 1
8.606 1
8.607 1
8.609 0
8.611 0
8.613 0
8.615 -0
8.616 -0
8.618 -0
8.620 -0
8.622 -0
8.623 0
8.625 -0
8.627 1
8.629 0
8.630 1
8.632 1
8.634 1
8.636 1
8.637 2
8.639 2
8.641 2
8.643 2
8.645 2
8.646 2
8.648 3
8.650 3
8.652 3
8.653 2
8.655 2
8.657 3
8.659 3
8.660 3
8.662 3
8.664 4
8.666 4
8.667 4
8.669 4
8.671 4
8.673 4
8.675 3
8.676 3
8.678 3
8.680 3
8.682 3
8.683 2
8.685 3
8.687 2
8.689 2
8.690 2
8.692 3
8.694 2
8.696 2
8.698 3
8.699 2
8.701 2
8.703 3
8.705 2
8.706 2
8.708 3
8.710 2
8.712 2
8.713 2
8.715 1
8.717 2
8.719 1
8.720 1
8.722 2
8.724 2
8.726 2
8.728 2
8.729 2
8.731 2
8.733 3
8.735 4
8.736 4
8.738 4
8.740 5
8.742 4
8.743 4
8.745 4
8.747 4
8.749 4
8.750 4
8.752 4
8.754 4
8.756 4
8.758 4
8.759 4
8.761 4
8.763 4
8.765 4
8.766 4
8.768 3
8.770 3
8.772 3
8.773 2
8.775 2
8.777 2
8.779 1
8.781 1
8.782 1
8.784 1
8.786 0
8.788 0
8.789 -1
8.791 -1
8.793 -1
8.795 -1
8.796 -1
8.798 -1
8.800 -0
8.802 0
8.804 1
8.805 0
8.807 0
8.809 0
8.811 1
8.812 1
8.814 1
8.816 1
8.818 1
8.819 0
8.821 0
8.823 0
8.825 0
8.826 1
8.828 1
8.830 1
8.832 1
8.834 1
8.835 0
8.837 0
8.839 0
8.841 0
8.842 1
8.844 1
8.846 1
8.848 1
8.849 1
8.851 1
8.853 1
8.855 1
8.857 2
8.858 2
8.860 3
8.862 3
8.864 3
8.865 4
8.867 4
8.869 4
8.871 4
8.872 4
8.874 5
8.876 5
8.878 5
8.880 6
8.881 6
8.883 5
8.885 4
8.887 5
8.888 4
8.890 4
8.892 4
8.894 3
8.895 2
8.897 2
8.899 2
8.901 2
8.903 2
8.904 2
8.906 1
8.908 1
8.910 1
8.911 -0
8.913 -0
8.915 -0
8.917 -0
8.918 0
8.920 1
8.922 0
8.924 1
8.926 1
8.927 1
8.929 1
8.931 2
8.933 2
8.934 1
8.936 2
8.938 2
8.940 2
8.941 2
8.943 2
8.945 2
8.947 3
8.949 2
8.950 2
8.952 2
8.954 2
8.956 3
8.957 3
8.959 3
8.961 3
8.963 3
8.964 3
8.966 2
8.968 3
8.970 3
8.972 3
8.973 3
8.975 3
8.977 4
8.979 4
8.980 4
8.982 4
8.984 4
8.986 4
8.987 4
8.989 5
8.991 4
8.993 4
8.995 5
8.996 5
8.998 5
9.000 4
9.002 4
9.003 4
9.005 4
9.007 3
9.009 3
9.010 3
9.012 3
9.014 2
9.016 3
9.018 2
9.019 3
9.021 3
9.023 2
9.025 2
9.026 2
9.028 2
9.030 2
9.032 3
9.033 3
9.035 4
9.037 4
9.039 3
9.041 3
9.042 3
9.044 3
9.046 3
9.048 3
9.049 2
9.051 3
9.053 3
9.055 3
9.056 3
9.058 3
9.060 3
9.062 3
9.064 3
9.065 3
9.067 3
9.069 3
9.071 2
9.072 2
9.074 2
9.076 2
9.078 3
9.080 2
9.081 2
9.083 2
9.085 2
9.087 2
9.088 2
9.090 2
9.092 1
9.094 1
9.095 1
9.097 2
9.099 1
9.101 1
9.103 1
9.104 1
9.106 1
9.108 2
9.110 2
9.111 1
9.113 1
9.115 1
9.117 1
9.118 0
9.120 0
9.122 0
9.124 -1
9.126 -1
9.127 -1
9.129 -2
9.131 -2
9.133 -1
9.134 -1
9.136 -1
9.138 -1
9.140 -1
9.142 -1
9.143 -1
9.145 -1
9.147 -1
9.149 -1
9.150 -1
9.152 -1
9.154 -0
9.156 -1
9.157 -0
9.159 -0
9.161 -1
9.163 -1
9.165 -1
9.166 -1
9.168 -2
9.170 -1
9.172 -2
9.173 -1
9.175 -1
9.177 -2
9.179 -1
9.180 -2
9.182 -2
9.184 -1
9.186 -1
9.188 -1
9.189 -1
9.191 -1
9.193 -1
9.195 -1
9.196 -1
9.198 -1
9.200 -1
9.202 -1
9.204 -1
9.205 -1
9.207 -1
9.209 -1
9.211 -0
9.212 0
9.214 1
9.216 2
9.218 2
9.219 2
9.221 2
9.223 2
9.225 2
9.227 2
9.228 2
9.230 2
9.232 2
9.234 2
9.235 2
9.237 2
9.239 3
9.241 2
9.243 2
9.244 2
9.246 2
9.248 2
9.250 2
9.251 2
9.253 2
9.255 2
9.257 2
9.258 2
9.260 3
9.262 2
9.264 2
9.266 2
9.267 2
9.269 2
9.271 2
9.273 3
9.274 2
9.276 2
9.278 2
9.280 3
9.282 2
9.283 2
9.285 2
9.287 2
9.289 2
9.290 2
9.292 2
9.294 2
9.296 2
9.297 1
9.299 1
9.301 0
9.303 1
9.305 -0
9.306 0
9.308 -0
9.310 -0
9.312 -1
9.313 -1
9.315 -1
9.317 -1
9.319 -2
9.321 -3
9.322 -2
9.324 -2
9.326 -2
9.328 -2
9.329 -1
9.331 -1
9.333 -0
9.335 0
9.337 0
9.338 1
9.340 1
9.342 1
9.344 1
9.345 2
9.347 2
9.349 2
9.351 3
9.352 2
9.354 2
9.356 2
9.358 2
9.360 2
9.361 3
9.363 2
9.365 2
9.367 2
9.368 1
9.370 1
9.372 1
9.374 1
9.376 1
9.377 1
9.379 0
9.381 0
9.383 -0
9.384 -1
9.386 -1
9.388 -1
9.390 -2
9.392 -2
9.393 -2
9.395 -3
9.397 -3
9.399 -3
9.400 -3
9.402 -2
9.404 -1
9.406 -1
9.408 -1
9.409 -0
9.411 -0
9.413 -0
9.415 1
9.416 1
9.418 1
9.420 2
9.422 2
9.423 2
9.425 2
9.427 2
9.429 2
9.431 3
9.432 3
9.434 3
9.436 3
9.438 3
9.439 3
9.441 3
9.443 3
9.445 3
9.447 2
9.448 2
9.450 2
9.452 2
9.454 2
9.455 2
9.457 2
9.459 1
9.461 2
9.463 1
9.464 1
9.466 2
9.468 2
9.470 1
9.471 1
9.473 1
9.475 1
9.477 1
9.479 1
9.480 1
9.482 2
9.484 2
9.486 2
9.487 2
9.489 2
9.491 3
9.493 3
9.495 3
9.496 3
9.498 3
9.500 3
9.502 3
9.503 3
9.505 3
9.507 3
9.509 4
9.510 4
9.512 4
9.514 4
9.516 3
9.518 3
9.519 3
9.521 3
9.523 2
9.525 2
9.526 2
9.528 2
9.530 1
9.532 1
9.534 1
9.535 1
9.537 1
9.539 1
9.541 1
9.542 2
9.544 1
9.546 1
9.548 1
9.550 1
9.551 1
9.553 2
9.555 1
9.557 2
9.558 2
9.560 2
9.562 2
9.564 2
9.566 2
9.567 2
9.569 2
9.571 3
9.573 3
9.574 3
9.576 2
9.578 2
9.580 2
9.582 2
9.583 2
9.585 2
9.587 3
9.589 3
9.590 2
9.592 2
9.594 2
9.596 2
9.598 2
9.599 1
9.601 1
9.603 1
9.605 1
9.606 1
9.608 1
9.610 1
9.612 1
9.614 2
9.615 1
9.617 2
9.619 2
9.621 2
9.622 2
9.624 2
9.626 2
9.628 3
9.630 2
9.631 3
9.633 2
9.635 2
9.637 2
9.638 3
9.640 3
9.642 3
9.644 4
9.646 3
9.647 4
9.649 4
9.651 4
9.653 4
9.654 4
9.656 4
9.658 4
9.660 4
9.662 4
9.663 4
9.665 3
9.667 3
9.669 3
9.670 3
9.672 3
9.674 3
9.676 2
9.678 2
9.679 2
9.681 3
9.683 2
9.685 2
9.686 2
9.688 3
9.690 3
9.692 3
9.694 3
9.695 3
9.697 3
9.699 2
9.701 2
9.702 2
9.704 2
9.706 3
9.708 3
9.710 3
9.711 3
9.713 3
9.715 3
9.717 3
9.718 3
9.720 3
9.722 3
9.724 3
9.726 3
9.727 3
9.729 4
9.731 3
9.733 4
9.734 4
9.736 4
9.738 4
9.740 4
9.742 3
9.743 3
9.745 3
9.747 2
9.749 3
9.751 2
9.752 2
9.754 2
9.756 2
9.758 2
9.759 2
9.761 2
9.763 2
9.765 3
9.767 3
9.768 3
9.770 3
9.772 3
9.774 3
9.775 3
9.777 3
9.779 3
9.781 3
9.783 4
9.784 4
9.786 4
9.788 5
9.790 4
9.791 4
9.793 4
9.795 4
9.797 4
9.799 3
9.800 3
9.802 4
9.804 4
9.806 3
9.807 3
9.809 4
9.811 3
9.813 4
9.815 3
9.816 2
9.818 2
9.820 2
9.822 2
9.823 2
9.825 1
9.827 0
9.829 0
9.831 0
9.832 0
9.834 0
9.836 0
9.838 0
9.839 1
9.841 1
9.843 1
9.845 1
9.847 2
9.848 2
9.850 2
9.852 3
9.854 2
9.856 2
9.857 3
9.859 2
9.861 2
9.863 2
9.864 2
9.866 2
9.868 2
9.870 2
9.872 2
9.873 1
9.875 2
9.877 2
9.879 2
9.880 2
9.882 2
9.884 3
9.886 2
9.888 2
9.889 2
9.891 2
9.893 2
9.895 1
9.896 1
9.898 2
9.900 1
9.902 1
9.904 1
9.905 1
9.907 1
9.909 1
9.911 1
9.913 2
9.914 2
9.916 2
9.918 2
9.920 3
9.921 2
9.923 2
9.925 3
9.927 2
9.929 3
9.930 3
9.932 2
9.934 2
9.936 2
9.937 2
9.939 2
9.941 1
9.943 1
9.945 1
9.946 1
9.948 1
9.950 1
9.952 1
9.953 1
9.955 1
9.957 2
9.959 2
9.961 2
9.962 2
9.964 2
9.966 2
9.968 2
9.970 2
9.971 2
9.973 2
9.975 2
9.977 3
9.978 3
9.980 3
9.982 2
9.984 3
9.986 3
9.987 3
9.989 4
9.991 4
9.993 3
9.994 4
9.996 4
9.998 3
10.000 3
10.002 2
10.003 2
10.005 2
10.007 2
10.009 2
10.011 2
10.012 2
10.014 2
10.016 2
10.018 2
10.019 1
10.021 1
10.023 1
10.025 1
10.027 1
10.028 1
10.030 0
10.032 -0
10.034 1
10.035 1
10.037 1
10.039 2
10.041 2
10.043 2
10.044 2
10.046 2
10.048 3
10.050 3
10.052 2
10.053 2
10.055 2
10.057 2
10.059 2
10.060 2
10.062 2
10.064 2
10.066 2
10.068 2
10.069 3
10.071 3
10.073 3
10.075 2
10.076 3
10.078 3
10.080 3
10.082 2
10.084 3
10.085 3
10.087 4
10.089 4
10.091 4
10.093 4
10.094 4
10.096 4
10.098 4
10.100 4
10.101 4
10.103 4
10.105 4
10.107 4
10.109 4
10.110 3
10.112 3
10.114 4
10.116 4
10.118 4
10.119 4
10.121 4
10.123 3
10.125 3
10.126 2
10.128 2
10.130 2
10.132 0
10.134 0
10.135 0
10.137 -0
10.139 0
10.141 0
10.142 -0
10.144 -0
10.146 -0
10.148 -1
10.150 0
10.151 0
10.153 -0
10.155 0
10.157 -0
10.159 0
10.160 0
10.162 0
10.164 -0
10.166 0
10.167 0
10.169 1
10.171 2
10.173 1
10.175 2
10.176 2
10.178 2
10.180 2
10.182 2
10.184 3
10.185 2
10.187 2
10.189 2
10.191 2
10.192 2
10.194 2
10.196 2
10.198 2
10.200 1
10.201 1
10.203 1
10.205 1
10.207 1
10.209 1
10.210 1
10.212 1
10.214 1
10.216 1
10.217 1
10.219 1
10.221 1
10.223 0
10.225 0
10.226 1
10.228 1
10.230 1
10.232 1
10.234 1
10.235 1
10.237 1
10.239 1
10.241 2
10.242 2
10.244 1
10.246 2
10.248 2
10.250 2
10.251 2
10.253 2
10.255 1
10.257 2
10.259 2
10.260 2
10.262 2
10.264 2
10.266 2
10.267 1
10.269 1
10.271 1
10.273 1
10.275 0
10.276 0
10.278 1
10.280 1
10.282 1
10.284 1
10.285 2
10.287 1
10.289 1
10.291 1
10.292 1
10.294 1
10.296 1
10.298 1
10.300 0
10.301 0
10.303 1
10.305 0
10.307 1
10.309 1
10.310 1
10.312 1
10.314 1
10.316 1
10.317 1
10.319 1
10.321 2
10.323 2
10.325 1
10.326 2
10.328 2
10.330 2
10.332 2
10.334 1
10.335 1
10.337 1
10.339 1
10.341 2
10.342 2
10.344 2
10.346 2
10.348 2
10.350 2
10.351 2
10.353 1
10.355 1
10.357 1
10.359 2
10.360 2
10.362 1
10.364 1
10.366 1
10.367 0
10.369 0
10.371 0
10.373 0
10.375 1
10.376 1
10.378 1
10.380 1
10.382 1
10.384 1
10.385 1
10.387 1
10.389 1
10.391 1
10.392 1
10.394 1
10.396 1
10.398 1
10.400 1
10.401 1
10.403 2
10.405 1
10.407 2
10.409 2
10.410 1
10.412 2
10.414 2
10.416 2
10.418 2
10.419 2
10.421 2
10.423 3
10.425 3
10.426 3
10.428 3
10.430 3
10.432 2
10.434 2
10.435 1
10.437 1
10.439 1
10.441 2
10.443 1
10.444 2
10.446 2
10.448 2
10.450 3
10.451 3
10.453 3
10.455 3
10.457 4
10.459 3
10.460 3
10.462 3
10.464 3
10.466 3
10.468 3
10.469 3
10.471 3
10.473 3
10.475 3
10.477 3
10.478 3
10.480 2
10.482 3
10.484 3
10.485 3
10.487 3
10.489 3
10.491 3
10.493 3
10.494 3
10.496 3
10.498 3
10.500 3
10.502 3
10.503 3
10.505 3
10.507 2
10.509 2
10.511 2
10.512 2
10.514 2
10.516 2
10.518 2
10.519 2
10.521 2
10.523 2
10.525 2
10.527 2
10.528 2
10.530 2
10.532 1
10.534 1
10.536 1
10.537 0
10.539 0
10.541 0
10.543 -0
10.545 -0
10.546 -0
10.548 -0
10.550 -1
10.552 -1
10.553 -1
10.555 -1
10.557 -1
10.559 -0
10.561 -1
10.562 -0
10.564 -0
10.566 -0
10.568 0
10.570 0
10.571 -0
10.573 0
10.575 0
10.577 0
10.579 1
10.580 1
10.582 1
10.584 2
10.586 2
10.587 1
10.589 2
10.591 3
10.593 3
10.595 3
10.596 4
10.598 3
10.600 3
10.602 4
10.604 3
10.605 3
10.607 3
10.609 3
10.611 3
10.613 3
10.614 3
10.616 3
10.618 2
10.620 2
10.621 2
10.623 2
10.625 2
10.627 2
10.629 2
10.630 1
10.632 1
10.634 2
10.636 2
10.638 3
10.639 3
10.641 2
10.643 2
10.645 2
10.647 2
10.648 2
10.650 3
10.652 2
10.654 3
10.655 2
10.657 2
10.659 3
10.661 3
10.663 3
10.664 3
10.666 3
10.668 3
10.670 3
10.672 3
10.673 3
10.675 3
10.677 3
10.679 2
10.681 3
10.682 3
10.684 2
10.686 2
10.688 2
10.690 2
10.691 2
10.693 1
10.695 1
10.697 0
10.698 1
10.700 0
10.702 0
10.704 -0
10.706 -0
10.707 0
10.709 0
10.711 0
10.713 0
10.715 0
10.716 0
10.718 1
10.720 1
10.722 0
10.724 1
10.725 1
10.727 1
10.729 1
10.731 1
10.732 1
10.734 1
10.736 1
10.738 0
10.740 1
10.741 1
10.743 1
10.745 1
10.747 1
10.749 1
10.750 1
10.752 1
10.754 0
10.756 1
10.758 1
10.759 0
10.761 1
10.763 1
10.765 1
10.767 0
10.768 1
10.770 -0
10.772 0
10.774 0
10.775 0
10.777 -0
10.779 -0
10.781 -0
10.783 -1
10.784 -1
10.786 -1
10.788 -0
10.790 0
10.792 -0
10.793 0
10.795 0
10.797 0
10.799 0
10.801 1
10.802 -0
10.804 -0
10.806 -1
10.808 -1
10.810 -0
10.811 -0
10.813 -0
10.815 1
10.817 0
10.819 0
10.820 1
10.822 2
10.824 2
10.826 2
10.827 2
10.829 2
10.831 3
10.833 3
10.835 3
10.836 4
10.838 4
10.840 4
10.842 4
10.844 4
10.845 4
10.847 4
10.849 4
10.851 4
10.853 5
10.854 5
10.856 4
10.858 4
10.860 3
10.862 3
10.863 3
10.865 3
10.867 2
10.869 2
10.871 2
10.872 1
10.874 2
10.876 2
10.878 1
10.879 1
10.881 0
10.883 -0
10.885 -1
10.887 -1
10.888 -1
10.890 -1
10.892 -0
10.894 -1
10.896 -1
10.897 -1
10.899 -1
10.901 -1
10.903 -0
10.905 -1
10.906 -1
10.908 -0
10.910 -1
10.912 0
10.914 0
10.915 0
10.917 1
10.919 1
10.921 1
10.923 1
10.924 2
10.926 2
10.928 2
10.930 3
10.931 3
10.933 3
10.935 3
10.937 3
10.939 3
10.940 2
10.942 3
10.944 3
10.946 4
10.948 3
10.949 3
10.951 4
10.953 3
10.955 3
10.957 3
10.958 3
10.960 2
10.962 2
10.964 1
10.966 1
10.967 0
10.969 -1
10.971 -1
10.973 -1
10.975 -2
10.976 -2
10.978 -2
10.980 -2
10.982 -2
10.984 -2
10.985 -3
10.987 -3
10.989 -2
10.991 -1
10.993 -1
10.994 -1
10.996 -1
10.998 -1
11.000 -1
11.001 -1
11.003 0
11.005 1
11.007 0
11.009 1
11.010 1
11.012 2
11.014 2
11.016 2
11.018 2
11.019 2
11.021 2
11.023 2
11.025 3
11.027 3
11.028 3
11.030 3
11.032 3
11.034 3
11.036 3
11.037 3
11.039 3
11.041 2
11.043 2
11.045 2
11.046 2
11.048 1
11.050 1
11.052 1
11.054 1
11.055 1
11.057 0
11.059 0
11.061 -0
11.063 0
11.064 1
11.066 1
11.068 1
11.070 1
11.071 1
11.073 1
11.075 0
11.077 0
11.079 1
11.080 -0
11.082 0
11.084 1
11.086 1
11.088 1
11.089 1
11.091 1
11.093 1
11.095 2
11.097 2
11.098 2
11.100 2
11.102 3
11.104 3
11.106 3
11.107 3
11.109 4
11.111 4
11.113 4
11.115 3
11.116 3
11.118 3
11.120 3
11.122 3
11.124 3
11.125 2
11.127 2
11.129 1
11.131 1
11.133 0
11.134 1
11.136 -0
11.138 0
11.140 -0
11.142 -0
11.143 0
11.145 -0
11.147 -1
11.149 -1
11.151 -1
11.152 -1
11.154 -1
11.156 -1
11.158 -1
11.160 -0
11.161 -1
11.163 -1
11.165 -0
11.167 0
11.168 0
11.170 0
11.172 0
11.174 0
11.176 1
11.177 1
11.179 2
11.181 2
11.183 2
11.185 3
11.186 2
11.188 2
11.190 3
11.192 3
11.194 3
11.195 3
11.197 3
11.199 3
11.201 2
11.203 2
11.204 2
11.206 2
11.208 2
11.210 2
11.212 2
11.213 3
11.215 3
11.217 2
11.219 2
11.221 2
11.222 2
11.224 2
11.226 3
11.228 2
11.230 3
11.231 2
11.233 2
11.235 2
11.237 1
11.239 1
11.240 1
11.242 1
11.244 0
11.246 1
11.248 1
11.249 1
11.251 0
11.253 0
11.255 1
11.257 1
11.258 1
11.260 1
11.262 1
11.264 0
11.266 0
11.267 0
11.269 -0
11.271 -0
11.273 0
11.275 0
11.276 0
11.278 1
11.280 0
11.282 0
11.284 0
11.285 1
11.287 1
11.289 1
11.291 1
11.293 1
11.294 1
11.296 1
11.298 1
11.300 1
11.302 1
11.303 1
11.305 1
11.307 2
11.309 1
11.311 1
11.312 1
11.314 0
11.316 1
11.318 1
11.320 1
11.321 1
11.323 1
11.325 1
11.327 1
11.329 1
11.330 1
11.332 2
11.334 1
11.336 2
11.338 2
11.339 2
11.341 1
11.343 1
11.345 2
11.347 2
11.348 2
11.350 2
11.352 2
11.354 2
11.356 3
11.357 3
11.359 3
11.361 2
11.363 2
11.364 1
11.366 1
11.368 2
11.370 2
11.372 1
11.373 1
11.375 1
11.377 1
11.379 1
11.381 1
11.382 1
11.384 1
11.386 1
11.388 1
11.390 1
11.391 1
11.393 1
11.395 0
11.397 1
11.399 1
11.400 1
11.402 1
11.404 2
11.406 2
11.408 2
11.409 2
11.411 2
11.413 2
11.415 3
11.417 2
11.418 3
11.420 3
11.422 3
11.424 3
11.426 4
11.427 4
11.429 4
11.431 4
11.433 4
11.435 4
11.436 3
11.438 3
11.440 3
11.442 3
11.444 2
11.445 3
11.447 3
11.449 3
11.451 3
11.453 2
11.454 1
11.456 2
11.458 2
11.460 1
11.462 2
11.463 2
11.465 1
11.467 2
11.469 2
11.471 1
11.473 1
11.474 1
11.476 1
11.478 1
11.480 1
11.482 0
11.483 1
11.485 1
11.487 0
11.489 0
11.491 0
11.492 0
11.494 1
11.496 1
11.498 0
11.500 0
11.501 0
11.503 -0
11.505 -0
11.507 1
11.509 0
11.510 -0
11.512 -1
11.514 -1
11.516 -1
11.518 -1
11.519 -1
11.521 -1
11.523 -1
11.525 -1
11.527 -1
11.528 -1
11.530 -1
11.532 -1
11.534 -0
11.536 -0
11.537 1
11.539 1
11.541 1
11.543 1
11.545 1
11.546 2
11.548 2
11.550 2
11.552 2
11.554 2
11.555 3
11.557 2
11.559 2
11.561 2
11.563 2
11.564 3
11.566 3
11.568 3
11.570 3
11.572 3
11.573 4
11.575 4
11.577 3
11.579 3
11.581 3
11.582 3
11.584 2
11.586 2
11.588 2
11.590 2
11.591 2
11.593 2
11.595 2
11.597 3
11.599 3
11.600 3
11.602 2
11.604 2
11.606 2
11.608 1
11.609 1
11.611 1
11.613 1
11.615 1
11.617 1
11.618 1
11.620 1
11.622 1
11.624 1
11.626 1
11.627 1
11.629 2
11.631 2
11.633 2
11.635 2
11.636 3
11.638 2
11.640 2
11.642 2
11.644 2
11.645 2
11.647 3
11.649 2
11.651 2
11.653 2
11.654 1
11.656 2
11.658 1
11.660 1
11.662 1
11.664 0
11.665 0
11.667 1
11.669 2
11.671 2
11.673 2
11.674 3
11.676 3
11.678 3
11.680 3
11.682 3
11.683 3
11.685 3
11.687 3
11.689 3
11.691 3
11.692 3
11.694 3
11.696 3
11.698 3
11.700 3
11.701 3
11.703 3
11.705 3
11.707 3
11.709 3
11.710 4
11.712 4
11.714 4
11.716 4
11.718 3
11.719 2
11.721 2
11.723 2
11.725 2
11.727 2
11.728 1
11.730 1
11.732 0
11.734 0
11.736 -1
11.737 -1
11.739 -1
11.741 -2
11.743 -2
11.745 -2
11.746 -2
11.748 -2
11.750 -2
11.752 -2
11.754 -2
11.755 -2
11.757 -2
11.759 -2
11.761 -2
11.763 -1
11.765 -1
11.766 -0
11.768 -0
11.770 -0
11.772 0
11.774 0
11.775 0
11.777 1
11.779 1
11.781 2
11.783 3
11.784 2
11.786 3
11.788 3
11.790 3
11.792 4
11.793 4
11.795 3
11.797 4
11.799 4
11.801 4
11.802 4
11.804 5
11.806 5
11.808 5
11.810 5
11.811 5
11.813 4
11.815 4
11.817 3
11.819 3
11.820 3
11.822 2
11.824 2
11.826 1
11.828 0
11.829 1
11.831 1
11.833 1
11.835 1
11.837 1
11.839 0
11.840 1
11.842 1
11.844 1
11.846 2
11.848 2
11.849 3
11.851 3
11.853 4
11.855 4
11.857 5
11.858 5
11.860 5
11.862 5
11.864 5
11.866 5
11.867 5
11.869 5
11.871 5
11.873 5
11.875 6
11.876 5
11.878 5
11.880 6
11.882 5
11.884 5
11.885 6
11.887 5
11.889 5
11.891 5
11.893 4
11.894 3
11.896 3
11.898 2
11.900 2
11.902 2
11.904 2
11.905 2
11.907 1
11.909 1
11.911 2
11.913 2
11.914 1
11.916 1
11.918 1
11.920 1
11.922 1
11.923 2
11.925 2
11.927 2
11.929 2
11.931 2
11.932 2
11.934 2
11.936 2
11.938 2
11.940 2
11.941 2
11.943 3
11.945 3
11.947 3
11.949 4
11.950 4
11.952 3
11.954 3
11.956 4
11.958 3
11.960 4
11.961 4
11.963 4
11.965 3
11.967 3
11.969 3
11.970 3
11.972 3
11.974 3
11.976 3
11.978 3
11.979 3
11.981 3
11.983 3
11.985 3
11.987 3
11.988 2
11.990 2
11.992 3
11.994 2
11.996 2
11.997 2
11.999 2
12.001 2
12.003 2
12.005 2
12.006 2
12.008 2
12.010 2
12.012 2
12.014 2
12.016 2
12.017 2
12.019 3
12.021 3
12.023 3
12.025 3
12.026 4
12.028 3
12.030 4
12.032 4
12.034 4
12.035 5
12.037 5
12.039 5
12.041 4
12.043 4
12.044 4
12.046 4
12.048 4
12.050 4
12.052 5
12.053 4
12.055 4
12.057 4
12.059 4
12.061 3
12.063 3
12.064 4
12.066 3
12.068 3
12.070 3
12.072 3
12.073 3
12.075 3
12.077 2
12.079 2
12.081 2
12.082 2
12.084 2
12.086 2
12.088 2
12.090 2
12.091 2
12.093 2
12.095 2
12.097 1
12.099 2
12.100 2
12.102 1
12.104 1
12.106 2
12.108 2
12.110 2
12.111 2
12.113 2
12.115 2
12.117 1
12.119 1
12.120 0
12.122 0
12.124 0
12.126 0
12.128 1
12.129 2
12.131 1
12.133 1
12.135 1
12.137 0
12.138 0
12.140 1
12.142 1
12.144 1
12.146 1
12.148 2
12.149 1
12.151 1
12.153 1
12.155 1
12.157 1
12.158 1
12.160 1
12.162 1
12.164 2
12.166 2
12.167 2
12.169 2
12.171 2
12.173 2
12.175 1
12.176 1
12.178 1
12.180 1
12.182 1
12.184 1
12.186 1
12.187 1
12.189 1
12.191 0
12.193 0
12.195 0
12.196 -0
12.198 -0
12.200 -0
12.202 -0
12.204 -0
12.205 -0
12.207 -0
12.209 -0
12.211 0
12.213 0
12.214 -0
12.216 0
12.218 -1
12.220 -1
12.222 -0
12.224 -0
12.225 -0
12.227 -0
12.229 -0
12.231 0
12.233 1
12.234 1
12.236 2
12.238 2
12.240 2
12.242 3
12.243 3
12.245 3
12.247 3
12.249 3
12.251 3
12.252 3
12.254 3
12.256 3
12.258 3
12.260 2
12.262 2
12.263 2
12.265 2
12.267 2
12.269 1
12.271 1
12.272 1
12.274 2
12.276 2
12.278 2
12.280 2
12.281 1
12.283 2
12.285 2
12.287 1
12.289 1
12.291 1
12.292 1
12.294 1
12.296 1
12.298 0
12.300 0
12.301 -0
12.303 0
12.305 0
12.307 1
12.309 1
12.310 1
12.312 2
12.314 2
12.316 2
12.318 2
12.319 2
12.321 2
12.323 2
12.325 2
12.327 2
12.329 2
12.330 2
12.332 2
12.334 2
12.336 2
12.338 2
12.339 3
12.341 2
12.343 2
12.345 2
12.347 2
12.348 2
12.350 3
12.352 3
12.354 3
12.356 3
12.358 3
12.359 3
12.361 3
12.363 2
12.365 2
12.367 3
12.368 3
12.370 3
12.372 2
12.374 3
12.376 2
12.377 2
12.379 2
12.381 2
12.383 2
12.385 2
12.387 2
12.388 3
12.390 3
12.392 3
12.394 3
12.396 3
12.397 2
12.399 3
12.401 3
12.403 3
12.405 3
12.406 3
12.408 4
12.410 4
12.412 5
12.414 5
12.416 5
12.417 5
12.419 5
12.421 5
12.423 6
12.425 5
12.426 5
12.428 5
12.430 5
12.432 5
12.434 5
12.435 4
12.437 4
12.439 4
12.441 4
12.443 4
12.445 4
12.446 4
12.448 4
12.450 4
12.452 3
12.454 3
12.455 2
12.457 1
12.459 1
12.461 1
12.463 1
12.464 1
12.466 1
12.468 0
12.470 1
12.472 1
12.474 0
12.475 0
12.477 0
12.479 -1
12.481 -0
12.483 0
12.484 -0
12.486 -0
12.488 1
12.490 1
12.492 1
12.493 2
12.495 2
12.497 2
12.499 2
12.501 3
12.503 2
12.504 3
12.506 3
12.508 3
12.510 3
12.512 3
12.513 3
12.515 3
12.517 3
12.519 3
12.521 3
12.522 3
12.524 3
12.526 3
12.528 3
12.530 3
12.532 3
12.533 3
12.535 3
12.537 3
12.539 2
12.541 2
12.542 2
12.544 1
12.546 1
12.548 1
12.550 1
12.551 1
12.553 1
12.555 0
12.557 1
12.559 1
12.561 1
12.562 1
12.564 1
12.566 2
12.568 3
12.570 2
12.571 3
12.573 4
12.575 4
12.577 4
12.579 4
12.581 5
12.582 5
12.584 5
12.586 5
12.588 6
12.590 6
12.591 6
12.593 6
12.595 6
12.597 6
12.599 6
12.600 6
12.602 6
12.604 7
12.606 7
12.608 7
12.610 7
12.611 7
12.613 7
12.615 7
12.617 7
12.619 6
12.620 6
12.622 5
12.624 5
12.626 4
12.628 4
12.630 4
12.631 4
12.633 3
12.635 3
12.637 2
12.639 2
12.640 2
12.642 1
12.644 1
12.646 1
12.648 -0
12.649 -0
12.651 -0
12.653 -1
12.655 -1
12.657 -1
12.659 -1
12.660 -1
12.662 -2
12.664 -1
12.666 -2
12.668 -1
12.669 -2
12.671 -1
12.673 -2
12.675 -2
12.677 -1
12.679 -1
12.680 -0
12.682 -0
12.684 0
12.686 1
12.688 1
12.689 2
12.691 1
12.693 2
12.695 2
12.697 2
12.698 2
12.700 3
12.702 3
12.704 3
12.706 3
12.708 3
12.709 3
12.711 3
12.713 2
12.715 2
12.717 2
12.718 2
12.720 1
12.722 1
12.724 1
12.726 1
12.728 0
12.729 0
12.731 -0
12.733 -0
12.735 -1
12.737 -1
12.738 -1
12.740 -1
12.742 -1
12.744 -1
12.746 -1
12.748 -0
12.749 -0
12.751 -0
12.753 0
12.755 1
12.757 0
12.758 1
12.760 1
12.762 1
12.764 1
12.766 1
12.768 1
12.769 2
12.771 2
12.773 2
12.775 2
12.777 2
12.778 2
12.780 3
12.782 3
12.784 3
12.786 3
12.788 2
12.789 2
12.791 3
12.793 2
12.795 2
12.797 2
12.798 2
12.800 1
12.802 1
12.804 1
12.806 1
12.807 1
12.809 2
12.811 2
12.813 2
12.815 2
12.817 2
12.818 2
12.820 3
12.822 3
12.824 3
12.826 3
12.827 3
12.829 4
12.831 4
12.833 3
12.835 3
12.837 3
12.838 3
12.840 3
12.842 3
12.844 2
12.846 3
12.847 3
12.849 3
12.851 3
12.853 3
12.855 3
12.857 3
12.858 3
12.860 3
12.862 3
12.864 2
12.866 2
12.867 2
12.869 1
12.871 1
12.873 1
12.875 1
12.877 1
12.878 1
12.880 1
12.882 0
12.884 0
12.886 1
12.887 1
12.889 2
12.891 2
12.893 2
12.895 3
12.897 2
12.898 2
12.900 3
12.902 3
12.904 3
12.906 3
12.907 3
12.909 3
12.911 3
12.913 3
12.915 3
12.917 3
12.918 4
12.920 4
12.922 4
12.924 5
12.926 5
12.927 5
12.929 5
12.931 4
12.933 5
12.935 5
12.937 5
12.938 6
12.940 6
12.942 6
12.944 6
12.946 5
12.947 5
12.949 5
12.951 5
12.953 4
12.955 4
12.957 4
12.958 3
12.960 3
12.962 3
12.964 3
12.966 3
12.967 3
12.969 3
12.971 3
12.973 3
12.975 2
12.977 1
12.978 1
12.980 1
12.982 1
12.984 1
12.986 0
12.987 0
12.989 0
12.991 -0
12.993 0
12.995 -0
12.997 -1
12.998 -1
13.000 -1
13.002 -1
13.004 -1
13.006 -1
13.008 -2
13.009 -2
13.011 -2
13.013 -2
13.015 -1
13.017 -1
13.018 -1
13.020 -0
13.022 -0
13.024 -1
13.026 -0
13.028 0
13.029 -0
13.031 1
13.033 1
13.035 1
13.037 2
13.038 2
13.040 2
13.042 2
13.044 2
13.046 2
13.048 2
13.049 2
13.051 1
13.053 1
13.055 1
13.057 1
13.058 1
13.060 1
13.062 1
13.064 1
13.066 1
13.068 1
13.069 1
13.071 1
13.073 0
13.075 0
13.077 -0
13.078 -0
13.080 -0
13.082 -0
13.084 -1
13.086 -2
13.088 -2
13.089 -1
13.091 -2
13.093 -2
13.095 -2
13.097 -1
13.099 -1
13.100 -1
13.102 -1
13.104 -0
13.106 -1
13.108 0
13.109 2
13.111 1
13.113 2
13.115 2
13.117 2
13.119 2
13.120 2
13.122 1
13.124 2
13.126 2
13.128 1
13.129 1
13.131 1
13.133 2
13.135 2
13.137 2
13.139 2
13.140 2
13.142 2
13.144 2
13.146 2
13.148 1
13.150 1
13.151 1
13.153 1
13.155 1
13.157 1
13.159 1
13.160 1
13.162 1
13.164 1
13.166 1
13.168 1
13.170 1
13.171 1
13.173 1
13.175 1
13.177 1
13.179 2
13.180 2
13.182 2
13.184 3
13.186 3
13.188 3
13.190 4
13.191 5
13.193 5
13.195 5
13.197 5
13.199 6
13.201 6
13.202 6
13.204 6
13.206 6
13.208 6
13.210 5
13.211 5
13.213 6
13.215 5
13.217 6
13.219 5
13.221 5
13.222 5
13.224 4
13.226 4
13.228 3
13.230 3
13.231 3
13.233 4
13.235 3
13.237 3
13.239 3
13.241 3
13.242 2
13.244 2
13.246 2
13.248 2
13.250 1
13.252 2
13.253 1
13.255 1
13.257 1
13.259 1
13.261 1
13.262 0
13.264 0
13.266 -0
13.268 0
13.270 0
13.272 -0
13.273 0
13.275 -0
13.277 -0
13.279 -0
13.281 -1
13.283 -1
13.284 -1
13.286 -1
13.288 -1
13.290 -1
13.292 -1
13.293 -0
13.295 0
13.297 -0
13.299 -0
13.301 -0
13.303 -0
13.304 0
13.306 0
13.308 -0
13.310 -0
13.312 -0
13.314 -0
13.315 0
13.317 0
13.319 -0
13.321 1
13.323 1
13.324 0
13.326 1
13.328 0
13.330 0
13.332 0
13.334 1
13.335 0
13.337 1
13.339 1
13.341 0
13.343 0
13.345 0
13.346 0
13.348 1
13.350 1
13.352 1
13.354 1
13.355 1
13.357 1
13.359 2
13.361 2
13.363 2
13.365 2
13.366 2
13.368 2
13.370 2
13.372 3
13.374 3
13.376 3
13.377 4
13.379 4
13.381 3
13.383 4
13.385 4
13.386 4
13.388 3
13.390 3
13.392 3
13.394 3
13.396 3
13.397 3
13.399 3
13.401 2
13.403 2
13.405 3
13.407 3
13.408 3
13.410 3
13.412 2
13.414 3
13.416 3
13.417 2
13.419 3
13.421 3
13.423 2
13.425 2
13.427 2
13.428 2
13.430 2
13.432 2
13.434 2
13.436 1
13.438 2
13.439 2
13.441 2
13.443 1
13.445 1
13.447 1
13.448 1
13.450 1
13.452 1
13.454 1
13.456 1
13.458 1
13.459 1
13.461 1
13.463 1
13.465 1
13.467 1
13.469 1
13.470 0
13.472 -0
13.474 -0
13.476 -0
13.478 -0
13.480 1
13.481 1
13.483 -0
13.485 -0
13.487 1
13.489 1
13.490 0
13.492 0
13.494 1
13.496 1
13.498 1
13.500 1
13.501 1
13.503 1
13.505 2
13.507 2
13.509 2
13.511 1
13.512 1
13.514 2
13.516 1
13.518 1
13.520 1
13.522 1
13.523 1
13.525 1
13.527 1
13.529 1
13.531 1
13.532 1
13.534 1
13.536 1
13.538 2
13.540 1
13.542 2
13.543 2
13.545 3
13.547 3
13.549 2
13.551 2
13.553 2
13.554 2
13.556 3
13.558 3
13.560 2
13.562 3
13.564 3
13.565 2
13.567 2
13.569 2
13.571 2
13.573 2
13.574 2
13.576 2
13.578 3
13.580 3
13.582 3
13.584 3
13.585 3
13.587 3
13.589 3
13.591 2
13.593 2
13.595 2
13.596 2
13.598 2
13.600 2
13.602 2
13.604 2
13.606 2
13.607 2
13.609 2
13.611 2
13.613 1
13.615 1
13.616 1
13.618 1
13.620 1
13.622 1
13.624 1
13.626 1
13.627 1
13.629 1
13.631 1
13.633 2
13.635 2
13.637 1
13.638 1
13.640 1
13.642 1
13.644 0
13.646 1
13.648 0
13.649 -0
13.651 -0
13.653 -0
13.655 0
13.657 0
13.659 0
13.660 1
13.662 1
13.664 1
13.666 1
13.668 1
13.669 1
13.671 2
13.673 2
13.675 3
13.677 3
13.679 3
13.680 3
13.682 3
13.684 4
13.686 4
13.688 4
13.690 4
13.691 4
13.693 4
13.695 4
13.697 3
13.699 3
13.701 3
13.702 3
13.704 3
13.706 3
13.708 3
13.710 3
13.712 3
13.713 3
13.715 3
13.717 2
13.719 2
13.721 2
13.722 2
13.724 2
13.726 2
13.728 2
13.730 1
13.732 2
13.733 1
13.735 1
13.737 2
13.739 2
13.741 2
13.743 3
13.744 3
13.746 2
13.748 3
13.750 3
13.752 4
13.754 4
13.755 4
13.757 4
13.759 4
13.761 4
13.763 4
13.765 5
13.766 5
13.768 5
13.770 4
13.772 4
13.774 4
13.776 4
13.777 4
13.779 4
13.781 3
13.783 3
13.785 3
13.787 3
13.788 4
13.790 3
13.792 3
13.794 3
13.796 3
13.797 3
13.799 3
13.801 3
13.803 4
13.805 4
13.807 3
13.808 3
13.810 3
13.812 4
13.814 4
13.816 4
13.818 3
13.819 4
13.821 4
13.823 4
13.825 4
13.827 4
13.829 4
13.830 4
13.832 5
13.834 4
13.836 4
13.838 4
13.840 4
13.841 4
13.843 3
13.845 3
13.847 4
13.849 3
13.851 3
13.852 4
13.854 3
13.856 3
13.858 3
13.860 3
13.862 2
13.863 3
13.865 2
13.867 2
13.869 1
13.871 1
13.872 2
13.874 2
13.876 1
13.878 1
13.880 2
13.882 1
13.883 1
13.885 1
13.887 1
13.889 0
13.891 -0
13.893 -0
13.894 -0
13.896 -0
13.898 0
13.900 0
13.902 0
13.904 0
13.905 -0
13.907 -0
13.909 -1
13.911 -1
13.913 -0
13.915 -0
13.916 -0
13.918 0
13.920 0
13.922 -0
13.924 0
13.926 0
13.927 1
13.929 1
13.931 2
13.933 2
13.935 2
13.937 2
13.938 1
13.940 1
13.942 1
13.944 1
13.946 1
13.948 1
13.949 1
13.951 0
13.953 1
13.955 1
13.957 1
13.959 1
13.960 -0
13.962 0
13.964 0
13.966 0
13.968 1
13.970 1
13.971 1
13.973 1
13.975 1
13.977 1
13.979 2
13.981 2
13.982 2
13.984 1
13.986 1
13.988 0
13.990 0
13.991 1
13.993 1
13.995 2
13.997 2
13.999 2
14.001 2
14.002 2
14.004 1
14.006 1
14.008 1
14.010 1
14.012 1
14.013 1
14.015 -0
14.017 -0
14.019 -1
14.021 -1
14.023 -1
14.024 -1
14.026 -2
14.028 -1
14.030 -2
14.032 -2
14.034 -1
14.035 -1
14.037 -1
14.039 -1
14.041 -1
14.043 -1
14.045 -1
14.046 -0
14.048 0
14.050 1
14.052 1
14.054 0
14.056 1
14.057 2
14.059 2
14.061 2
14.063 2
14.065 2
14.067 3
14.068 2
14.070 2
14.072 2
14.074 3
14.076 3
14.078 3
14.079 3
14.081 3
14.083 3
14.085 3
14.087 2
14.089 2
14.090 3
14.092 2
14.094 3
14.096 3
14.098 3
14.100 3
14.101 3
14.103 3
14.105 4
14.107 4
14.109 3
14.111 3
14.112 4
14.114 4
14.116 4
14.118 5
14.120 4
14.122 4
14.123 4
14.125 3
14.127 4
14.129 4
14.131 4
14.133 4
14.134 4
14.136 4
14.138 3
14.140 4
14.142 3
14.144 3
14.145 3
14.147 2
14.149 2
14.151 2
14.153 2
14.155 2
14.156 3
14.158 3
14.160 3
14.162 3
14.164 3
14.166 2
14.167 3
14.169 3
14.171 3
14.173 3
14.175 3
14.177 4
14.178 4
14.180 3
14.182 4
14.184 4
14.186 4
14.188 4
14.189 4
14.191 4
14.193 4
14.195 4
14.197 4
14.199 4
14.200 3
14.202 2
14.204 2
14.206 3
14.208 2
14.210 2
14.211 2
14.213 2
14.215 1
14.217 1
14.219 1
14.221 1
14.222 1
14.224 2
14.226 1
14.228 1
14.230 1
14.232 2
14.233 2
14.235 1
14.237 2
14.239 2
14.241 1
14.243 2
14.244 2
14.246 2
14.248 2
14.250 2
14.252 2
14.254 2
14.255 2
14.257 2
14.259 3
14.261 2
14.263 2
14.265 2
14.266 2
14.268 2
14.270 2
14.272 2
14.274 1
14.276 2
14.277 1
14.279 0
14.281 1
14.283 0
14.285 0
14.287 1
14.289 1
14.290 0
14.292 0
14.294 -0
14.296 -1
14.298 -1
14.300 -1
14.301 -1
14.303 -0
14.305 -0
14.307 -0
14.309 0
14.311 -0
14.312 -1
14.314 -0
14.316 -1
14.318 -1
14.320 -1
14.322 -1
14.323 -1
14.325 -0
14.327 0
14.329 0
14.331 0
14.333 1
14.334 1
14.336 1
14.338 1
14.340 1
14.342 1
14.344 1
14.345 1
14.347 1
14.349 1
14.351 1
14.353 1
14.355 1
14.356 1
14.358 1
14.360 1
14.362 1
14.364 0
14.366 1
14.367 0
14.369 0
14.371 0
14.373 -1
14.375 -1
14.377 -1
14.378 -1
14.380 -1
14.382 -2
14.384 -2
14.386 -1
14.388 -1
14.389 -1
14.391 -2
14.393 -2
14.395 -3
14.397 -2
14.399 -2
14.400 -2
14.402 -2
14.404 -1
14.406 -1
14.408 -1
14.410 -1
14.412 -1
14.413 -1
14.415 -1
14.417 -1
14.419 -1
14.421 -0
14.423 -0
14.424 0
14.426 0
14.428 0
14.430 1
14.432 1
14.434 0
14.435 1
14.437 1
14.439 1
14.441 1
14.443 2
14.445 1
14.446 2
14.448 2
14.450 2
14.452 2
14.454 2
14.456 2
14.457 3
14.459 3
14.461 3
14.463 3
14.465 4
14.467 3
14.468 4
14.470 4
14.472 4
14.474 5
14.476 5
14.478 4
14.479 4
14.481 4
14.483 4
14.485 4
14.487 4
14.489 3
14.491 3
14.492 3
14.494 2
14.496 2
14.498 2
14.500 2
14.502 2
14.503 2
14.505 1
14.507 1
14.509 1
14.511 1
14.513 1
14.514 1
14.516 1
14.518 1
14.520 1
14.522 1
14.524 1
14.525 1
14.527 1
14.529 1
14.531 2
14.533 2
14.535 2
14.536 2
14.538 2
14.540 2
14.542 3
14.544 3
14.546 4
14.547 4
14.549 4
14.551 4
14.553 4
14.555 3
14.557 3
14.559 3
14.560 2
14.562 2
14.564 2
14.566 2
14.568 2
14.570 1
14.571 1
14.573 1
14.575 0
14.577 -0
14.579 -1
14.581 -1
14.582 -2
14.584 -1
14.586 -1
14.588 -2
14.590 -2
14.592 -2
14.593 -2
14.595 -2
14.597 -1
14.599 -1
14.601 -1
14.603 -1
14.604 -1
14.606 -1
14.608 -1
14.610 -1
14.612 -0
14.614 0
14.616 -0
14.617 0
14.619 0
14.621 0
14.623 1
14.625 1
14.627 2
14.628 2
14.630 2
14.632 2
14.634 2
14.636 2
14.638 3
14.639 3
14.641 3
14.643 3
14.645 3
14.647 3
14.649 2
14.650 3
14.652 2
14.654 2
14.656 2
14.658 2
14.660 2
14.662 2
14.663 2
14.665 2
14.667 2
14.669 2
14.671 1
14.673 1
14.674 -0
14.676 -0
14.678 0
14.680 1
14.682 0
14.684 -0
14.685 0
14.687 0
14.689 0
14.691 0
14.693 0
14.695 0
14.696 0
14.698 -0
14.700 -0
14.702 0
14.704 -0
14.706 0
14.708 0
14.709 0
14.711 0
14.713 0
14.715 -0
14.717 0
14.719 1
14.720 1
14.722 1
14.724 0
14.726 -0
14.728 -0
14.730 -1
14.731 -0
14.733 -0
14.735 1
14.737 0
14.739 1
14.741 1
14.742 1
14.744 1
14.746 1
14.748 0
14.750 0
14.752 0
14.754 -0
14.755 -0
14.757 -0
14.759 -0
14.761 0
14.763 1
14.765 1
14.766 0
14.768 1
14.770 1
14.772 1
14.774 1
14.776 0
14.777 1
14.779 1
14.781 0
14.783 1
14.785 1
14.787 1
14.789 1
14.790 1
14.792 1
14.794 1
14.796 1
14.798 1
14.800 1
14.801 1
14.803 1
14.805 1
14.807 1
14.809 1
14.811 2
14.812 1
14.814 1
14.816 1
14.818 1
14.820 1
14.822 1
14.823 1
14.825 1
14.827 1
14.829 1
14.831 0
14.833 0
14.835 0
14.836 0
14.838 0
14.840 -0
14.842 -0
14.844 -0
14.846 0
14.847 0
14.849 0
14.851 0
14.853 0
14.855 0
14.857 1
14.858 1
14.860 1
14.862 2
14.864 2
14.866 2
14.868 2
14.870 2
14.871 2
14.873 2
14.875 2
14.877 2
14.879 2
14.881 2
14.882 2
14.884 3
14.886 2
14.888 3
14.890 3
14.892 2
14.893 2
14.895 2
14.897 1
14.899 1
14.901 1
14.903 1
14.905 1
14.906 1
14.908 0
14.910 0
14.912 0
14.914 -0
14.916 -0
14.917 -0
14.919 -1
14.921 -0
14.923 -0
14.925 -0
14.927 1
14.929 1
14.930 1
14.932 1
14.934 2
14.936 1
14.938 1
14.940 2
14.941 2
14.943 3
14.945 3
14.947 3
14.949 3
14.951 4
14.952 3
14.954 3
14.956 4
14.958 4
14.960 4
14.962 4
14.964 3
14.965 4
14.967 4
14.969 4
14.971 4
14.973 3
14.975 3
14.976 4
14.978 3
14.980 3
14.982 3
14.984 3
14.986 2
14.987 3
14.989 2
14.991 2
14.993 1
14.995 1
14.997 0
14.999 1
15.000 1
15.002 1
15.004 1
15.006 1
15.008 1
15.010 1
15.011 1
15.013 1
15.015 1
15.017 1
15.019 1
15.021 1
15.023 2
15.024 2
15.026 2
15.028 3
15.030 3
15.032 3
15.034 2
15.035 2
15.037 3
15.039 3
15.041 3
15.043 2
15.045 3
15.047 1
15.048 2
15.050 2
15.052 2
15.054 2
15.056 1
15.058 1
15.059 1
15.061 1
15.063 0
15.065 1
15.067 0
15.069 -0
15.070 -0
15.072 -1
15.074 -1
15.076 -1
15.078 -1
15.080 -1
15.082 -0
15.083 -0
15.085 -1
15.087 -0
15.089 -0
15.091 0
15.093 0
15.094 1
15.096 1
15.098 1
15.100 2
15.102 2
15.104 2
15.106 3
15.107 3
15.109 3
15.111 4
15.113 4
15.115 4
15.117 4
15.118 5
15.120 6
15.122 5
15.124 4
15.126 4
15.128 4
15.130 4
15.131 4
15.133 4
15.135 4
15.137 4
15.139 3
15.141 3
15.142 3
15.144 3
15.146 3
15.148 3
15.150 3
15.152 2
15.154 3
15.155 3
15.157 3
15.159 3
15.161 3
15.163 3
15.165 3
15.166 3
15.168 3
15.170 3
15.172 3
15.174 3
15.176 3
15.178 3
15.179 3
15.181 4
15.183 4
15.185 4
15.187 5
15.189 5
15.190 5
15.192 5
15.194 5
15.196 5
15.198 5
15.200 5
15.202 5
15.203 5
15.205 5
15.207 4
15.209 5
15.211 5
15.213 5
15.214 5
15.216 5
15.218 4
15.220 4
15.222 4
15.224 4
15.226 5
15.227 5
15.229 5
15.231 4
15.233 4
15.235 4
15.237 4
15.238 4
15.240 3
15.242 3
15.244 3
15.246 2
15.248 3
15.250 3
15.251 2
15.253 2
15.255 2
15.257 2
15.259 3
15.261 3
15.262 3
15.264 3
15.266 3
15.268 3
15.270 2
15.272 2
15.274 1
15.275 0
15.277 -0
15.279 -0
15.281 -1
15.283 -0
15.285 -1
15.286 -1
15.288 -1
15.290 -1
15.292 -1
15.294 -1
15.296 -2
15.298 -1
15.299 -1
15.301 -2
15.303 -2
15.305 -2
15.307 -2
15.309 -1
15.310 -1
15.312 -1
15.314 -1
15.316 -1
15.318 -1
15.320 -0
15.322 -0
15.323 -0
15.325 0
15.327 1
15.329 1
15.331 2
15.333 3
15.334 3
15.336 3
15.338 3
15.340 3
15.342 3
15.344 3
15.346 3
15.347 3
15.349 2
15.351 2
15.353 1
15.355 1
15.357 0
15.359 1
15.360 1
15.362 -0
15.364 1
15.366 -0
15.368 -1
15.370 -1
15.371 -1
15.373 -1
15.375 -1
15.377 -2
15.379 -2
15.381 -1
15.383 -1
15.384 -1
15.386 -1
15.388 -1
15.390 -1
15.392 -0
15.394 0
15.395 -0
15.397 0
15.399 1
15.401 1
15.403 1
15.405 2
15.407 2
15.408 3
15.410 3
15.412 3
15.414 4
15.416 4
15.418 4
15.420 4
15.421 4
15.423 4
15.425 4
15.427 4
15.429 4
15.431 4
15.432 4
15.434 3
15.436 3
15.438 3
15.440 3
15.442 2
15.444 2
15.445 1
15.447 2
15.449 2
15.451 2
15.453 3
15.455 2
15.457 2
15.458 1
15.460 2
15.462 2
15.464 2
15.466 2
15.468 2
15.469 2
15.471 1
15.473 1
15.475 2
15.477 2
15.479 1
15.481 2
15.482 2
15.484 2
15.486 3
15.488 4
15.490 3
15.492 4
15.493 4
15.495 4
15.497 5
15.499 5
15.501 5
15.503 5
15.505 5
15.506 5
15.508 5
15.510 5
15.512 4
15.514 5
15.516 5
15.518 5
15.519 5
15.521 5
15.523 5
15.525 5
15.527 5
15.529 5
15.530 5
15.532 5
15.534 5
15.536 5
15.538 5
15.540 4
15.542 4
15.543 4
15.545 4
15.547 3
15.549 3
15.551 2
15.553 3
15.555 3
15.556 2
15.558 3
15.560 3
15.562 2
15.564 2
15.566 3
15.568 2
15.569 2
15.571 2
15.573 2
15.575 2
15.577 1
15.579 1
15.580 1
15.582 2
15.584 1
15.586 1
15.588 1
15.590 1
15.592 2
15.593 2
15.595 1
15.597 1
15.599 1
15.601 0
15.603 0
15.605 0
15.606 0
15.608 0
15.610 0
15.612 0
15.614 0
15.616 1
15.617 1
15.619 1
15.621 1
15.623 1
15.625 1
15.627 1
15.629 1
15.630 1
15.632 1
15.634 1
15.636 2
15.638 2
15.640 1
15.642 2
15.643 2
15.645 2
15.647 2
15.649 2
15.651 2
15.653 3
15.655 3
15.656 3
15.658 3
15.660 3
15.662 2
15.664 3
15.666 2
15.667 2
15.669 2
15.671 2
15.673 2
15.675 3
15.677 2
15.679 2
15.680 2
15.682 2
15.684 2
15.686 2
15.688 3
15.690 2
15.692 3
15.693 3
15.695 2
15.697 2
15.699 2
15.701 2
15.703 1
15.705 1
15.706 1
15.708 1
15.710 1
15.712 0
15.714 1
15.716 1
15.717 0
15.719 1
15.721 1
15.723 1
15.725 1
15.727 2
15.729 2
15.730 1
15.732 2
15.734 1
15.736 2
15.738 2
15.740 2
15.742 2
15.743 2
15.745 2
15.747 2
15.749 3
15.751 2
15.753 3
15.755 4
15.756 4
15.758 5
15.760 5
15.762 4
15.764 5
15.766 5
15.768 5
15.769 5
15.771 5
15.773 5
15.775 5
15.777 4
15.779 4
15.780 4
15.782 4
15.784 4
15.786 4
15.788 4
15.790 4
15.792 4
15.793 4
15.795 4
15.797 3
15.799 4
15.801 3
15.803 4
15.805 4
15.806 3
15.808 3
15.810 3
15.812 3
15.814 3
15.816 2
15.818 2
15.819 2
15.821 2
15.823 1
15.825 2
15.827 2
15.829 1
15.831 2
15.832 1
15.834 1
15.836 1
15.838 1
15.840 1
15.842 1
15.844 1
15.845 1
15.847 1
15.849 2
15.851 2
15.853 2
15.855 2
15.856 2
15.858 2
15.860 2
15.862 2
15.864 2
15.866 2
15.868 2
15.869 2
15.871 2
15.873 2
15.875 1
15.877 1
15.879 0
15.881 1
15.882 1
15.884 1
15.886 2
15.888 2
15.890 2
15.892 1
15.894 1
15.895 1
15.897 1
15.899 1
15.901 0
15.903 1
15.905 1
15.907 0
15.908 1
15.910 1
15.912 1
15.914 1
15.916 1
15.918 1
15.920 2
15.921 2
15.923 2
15.925 2
15.927 2
15.929 2
15.931 3
15.933 3
15.934 3
15.936 3
15.938 3
15.940 2
15.942 2
15.944 2
15.946 2
15.947 2
15.949 1
15.951 1
15.953 1
15.955 2
15.957 2
15.958 3
15.960 3
15.962 2
15.964 3
15.966 3
15.968 3
15.970 3
15.971 3
15.973 3
15.975 3
15.977 3
15.979 2
15.981 3
15.983 3
15.984 3
15.986 3
15.988 3
15.990 3
15.992 3
15.994 3
15.996 3
15.997 3
15.999 3
16.001 2
16.003 3
16.005 3
16.007 3
16.009 3
16.010 3
16.012 3
16.014 3
16.016 2
16.018 2
16.020 3
16.022 3
16.023 2
16.025 2
16.027 1
16.029 1
16.031 1
16.033 1
16.035 1
16.036 1
16.038 2
16.040 3
16.042 3
16.044 3
16.046 2
16.048 1
16.049 2
16.051 1
16.053 1
16.055 2
16.057 2
16.059 2
16.061 2
16.062 2
16.064 2
16.066 2
16.068 2
16.070 2
16.072 2
16.074 2
16.075 2
16.077 2
16.079 2
16.081 3
16.083 3
16.085 3
16.087 3
16.088 3
16.090 3
16.092 3
16.094 3
16.096 2
16.098 2
16.100 2
16.101 2
16.103 2
16.105 2
16.107 1
16.109 1
16.111 1
16.113 1
16.114 1
16.116 1
16.118 1
16.120 2
16.122 3
16.124 2
16.126 2
16.127 2
16.129 1
16.131 1
16.133 1
16.135 1
16.137 1
16.139 1
16.140 1
16.142 1
16.144 1
16.146 1
16.148 1
16.150 1
16.152 1
16.153 2
16.155 2
16.157 2
16.159 2
16.161 2
16.163 2
16.165 2
16.166 2
16.168 1
16.170 2
16.172 2
16.174 2
16.176 3
16.178 3
16.179 2
16.181 2
16.183 2
16.185 2
16.187 1
16.189 1
16.191 1
16.192 2
16.194 2
16.196 2
16.198 2
16.200 3
16.202 2
16.204 2
16.205 2
16.207 2
16.209 1
16.211 1
16.213 1
16.215 2
16.217 2
16.218 2
16.220 2
16.222 2
16.224 2
16.226 2
16.228 2
16.230 2
16.231 2
16.233 2
16.235 2
16.237 3
16.239 3
16.241 2
16.243 2
16.244 3
16.246 2
16.248 3
16.250 2
16.252 2
16.254 3
16.256 3
16.257 2
16.259 3
16.261 3
16.263 3
16.265 3
16.267 3
16.269 3
16.271 3
16.272 3
16.274 3
16.276 3
16.278 3
16.280 3
16.282 3
16.284 3
16.285 3
16.287 3
16.289 2
16.291 2
16.293 3
16.295 3
16.297 3
16.298 3
16.300 3
16.302 2
16.304 2
16.306 2
16.308 2
16.310 2
16.311 2
16.313 2
16.315 2
16.317 2
16.319 2
16.321 2
16.323 3
16.324 3
16.326 3
16.328 3
16.330 3
16.332 2
16.334 2
16.336 1
16.337 1
16.339 2
16.341 2
16.343 2
16.345 3
16.347 2
16.349 2
16.350 2
16.352 1
16.354 1
16.356 1
16.358 1
16.360 1
16.362 0
16.363 0
16.365 -0
16.367 -1
16.369 -1
16.371 -1
16.373 -1
16.375 -2
16.377 -2
16.378 -2
16.380 -2
16.382 -2
16.384 -2
16.386 -2
16.388 -2
16.390 -2
16.391 -3
16.393 -3
16.395 -2
16.397 -3
16.399 -2
16.401 -2
16.403 -1
16.404 -1
16.406 -1
16.408 -0
16.410 -0
16.412 -0
16.414 -0
16.416 -1
16.417 -1
16.419 -1
16.421 -1
16.423 0
16.425 0
16.427 0
16.429 1
16.430 1
16.432 1
16.434 1
16.436 2
16.438 2
16.440 1
16.442 2
16.444 1
16.445 2
16.447 1
16.449 2
16.451 2
16.453 2
16.455 2
16.457 2
16.458 1
16.460 2
16.462 2
16.464 2
16.466 2
16.468 3
16.470 2
16.471 2
16.473 2
16.475 2
16.477 2
16.479 2
16.481 2
16.483 2
16.484 3
16.486 2
16.488 1
16.490 1
16.492 0
16.494 -0
16.496 0
16.497 -1
16.499 -0
16.501 -1
16.503 -1
16.505 -1
16.507 -0
16.509 -0
16.511 0
16.512 0
16.514 0
16.516 0
16.518 -0
16.520 -0
16.522 -0
16.524 -0
16.525 -0
16.527 0
16.529 0
16.531 0
16.533 0
16.535 1
16.537 1
16.538 1
16.540 1
16.542 1
16.544 2
16.546 2
16.548 2
16.550 3
16.551 3
16.553 2
16.555 2
16.557 2
16.559 2
16.561 2
16.563 2
16.565 1
16.566 2
16.568 2
16.570 1
16.572 1
16.574 1
16.576 1
16.578 1
16.579 1
16.581 1
16.583 0
16.585 1
16.587 1
16.589 2
16.591 2
16.592 2
16.594 2
16.596 2
16.598 2
16.600 2
16.602 2
16.604 1
16.606 1
16.607 1
16.609 1
16.611 2
16.613 2
16.615 1
16.617 2
16.619 2
16.620 2
16.622 2
16.624 2
16.626 2
16.628 2
16.630 3
16.632 2
16.633 2
16.635 2
16.637 2
16.639 2
16.641 2
16.643 2
16.645 2
16.647 2
16.648 2
16.650 3
16.652 3
16.654 3
16.656 3
16.658 3
16.660 3
16.661 4
16.663 4
16.665 4
16.667 4
16.669 4
16.671 4
16.673 4
16.674 4
16.676 4
16.678 4
16.680 4
16.682 4
16.684 4
16.686 3
16.688 3
16.689 2
16.691 2
16.693 2
16.695 2
16.697 2
16.699 1
16.701 1
16.702 1
16.704 1
16.706 0
16.708 0
16.710 0
16.712 1
16.714 -0
16.715 -1
16.717 -1
16.719 -1
16.721 -1
16.723 -0
16.725 -1
16.727 -1
16.729 0
16.730 1
16.732 1
16.734 1
16.736 1
16.738 1
16.740 1
16.742 0
16.743 1
16.745 0
16.747 1
16.749 0
16.751 0
16.753 1
16.755 1
16.756 1
16.758 1
16.760 1
16.762 0
16.764 1
16.766 1
16.768 1
16.770 1
16.771 0
16.773 1
16.775 1
16.777 1
16.779 1
16.781 1
16.783 1
16.784 1
16.786 1
16.788 1
16.790 1
16.792 1
16.794 1
16.796 1
16.798 1
16.799 0
16.801 1
16.803 1
16.805 1
16.807 0
16.809 1
16.811 1
16.812 1
16.814 1
16.816 0
16.818 0
16.820 -0
16.822 -1
16.824 -0
16.826 -0
16.827 -0
16.829 -0
16.831 -0
16.833 -0
16.835 -1
16.837 0
16.839 -0
16.840 -0
16.842 -1
16.844 -1
16.846 -0
16.848 0
16.850 0
16.852 0
16.854 0
16.855 0
16.857 1
16.859 1
16.861 1
16.863 1
16.865 1
16.867 0
16.868 -0
16.870 0
16.872 -0
16.874 -0
16.876 -0
16.878 -1
16.880 -1
16.881 -1
16.883 -1
16.885 -1
16.887 -1
16.889 -2
16.891 -2
16.893 -2
16.895 -2
16.896 -2
16.898 -2
16.900 -2
16.902 -2
16.904 -2
16.906 -2
16.908 -2
16.909 -2
16.911 -2
16.913 -2
16.915 -2
16.917 -1
16.919 -2
16.921 -1
16.923 -1
16.924 -1
16.926 -1
16.928 -1
16.930 -0
16.932 0
16.934 0
16.936 1
16.938 1
16.939 1
16.941 2
16.943 2
16.945 2
16.947 2
16.949 2
16.951 1
16.952 2
16.954 2
16.956 2
16.958 1
16.960 2
16.962 2
16.964 2
16.966 2
16.967 2
16.969 2
16.971 2
16.973 2
16.975 2
16.977 2
16.979 2
16.980 2
16.982 2
16.984 1
16.986 2
16.988 1
16.990 1
16.992 1
16.994 1
16.995 1
16.997 1
16.999 2
17.001 2
17.003 2
17.005 2
17.007 3
17.008 3
17.010 3
17.012 3
17.014 3
17.016 4
17.018 3
17.020 4
17.022 4
17.023 4
17.025 4
17.027 4
17.029 4
17.031 4
17.033 3
17.035 3
17.036 3
17.038 4
17.040 3
17.042 3
17.044 3
17.046 3
17.048 3
17.050 3
17.051 3
17.053 3
17.055 3
17.057 3
17.059 4
17.061 4
17.063 3
17.065 3
17.066 3
17.068 3
17.070 3
17.072 3
17.074 3
17.076 3
17.078 5
17.079 5
17.081 5
17.083 6
17.085 6
17.087 6
17.089 6
17.091 6
17.093 6
17.094 6
17.096 6
17.098 6
17.100 5
17.102 5
17.104 5
17.106 5
17.108 5
17.109 5
17.111 4
17.113 4
17.115 3
17.117 3
17.119 3
17.121 3
17.122 2
17.124 2
17.126 2
17.128 2
17.130 2
17.132 1
17.134 2
17.136 2
17.137 2
17.139 2
17.141 1
17.143 2
17.145 1
17.147 1
17.149 1
17.150 2
17.152 2
17.154 2
17.156 2
17.158 2
17.160 3
17.162 3
17.164 3
17.165 3
17.167 2
17.169 2
17.171 2
17.173 2
17.175 2
17.177 2
17.179 2
17.180 1
17.182 1
17.184 1
17.186 1
17.188 1
17.190 1
17.192 0
17.194 0
17.195 0
17.197 0
17.199 0
17.201 -0
17.203 -0
17.205 -0
17.207 -1
17.208 -1
17.210 -1
17.212 -1
17.214 -2
17.216 -2
17.218 -1
17.220 -2
17.222 -1
17.223 -1
17.225 -1
17.227 -1
17.229 -0
17.231 -0
17.233 -0
17.235 0
17.237 0
17.238 1
17.240 1
17.242 0
17.244 1
17.246 2
17.248 2
17.250 2
17.251 3
17.253 3
17.255 4
17.257 4
17.259 3
17.261 3
17.263 3
17.265 3
17.266 4
17.268 4
17.270 4
17.272 4
17.274 4
17.276 3
17.278 4
17.280 3
17.281 3
17.283 3
17.285 3
17.287 2
17.289 2
17.291 1
17.293 1
17.295 1
17.296 1
17.298 1
17.300 1
17.302 1
17.304 1
17.306 1
17.308 1
17.309 1
17.311 1
17.313 2
17.315 2
17.317 2
17.319 2
17.321 2
17.323 3
17.324 2
17.326 2
17.328 3
17.330 3
17.332 3
17.334 3
17.336 3
17.338 3
17.339 2
17.341 3
17.343 3
17.345 3
17.347 3
17.349 2
17.351 2
17.353 2
17.354 2
17.356 2
17.358 1
17.360 1
17.362 2
17.364 2
17.366 1
17.368 1
17.369 2
17.371 1
17.373 1
17.375 1
17.377 1
17.379 1
17.381 2
17.383 1
17.384 2
17.386 2
17.388 2
17.390 2
17.392 3
17.394 2
17.396 3
17.397 4
17.399 4
17.401 4
17.403 4
17.405 4
17.407 4
17.409 4
17.411 4
17.412 5
17.414 5
17.416 4
17.418 4
17.420 4
17.422 4
17.424 3
17.426 4
17.427 4
17.429 4
17.431 4
17.433 4
17.435 3
17.437 4
17.439 4
17.441 4
17.442 3
17.444 3
17.446 3
17.448 3
17.450 3
17.452 3
17.454 2
17.456 2
17.457 2
17.459 2
17.461 1
17.463 2
17.465 2
17.467 2
17.469 1
17.471 1
17.472 1
17.474 1
17.476 0
17.478 0
17.480 0
17.482 0
17.484 -0
17.486 -1
17.487 -1
17.489 -1
17.491 -1
17.493 -1
17.495 -1
17.497 -1
17.499 -1
17.501 -1
17.502 -1
17.504 -0
17.506 -1
17.508 -0
17.510 0
17.512 1
17.514 1
17.516 1
17.517 1
17.519 2
17.521 2
17.523 3
17.525 3
17.527 3
17.529 4
17.530 4
17.532 4
17.534 4
17.536 4
17.538 5
17.540 4
17.542 5
17.544 5
17.545 5
17.547 5
17.549 5
17.551 4
17.553 4
17.555 4
17.557 3
17.559 3
17.560 2
17.562 2
17.564 1
17.566 0
17.568 -1
17.570 -1
17.572 -1
17.574 -2
17.575 -2
17.577 -1
17.579 -2
17.581 -2
17.583 -2
17.585 -2
17.587 -2
17.589 -2
17.590 -2
17.592 -2
17.594 -2
17.596 -2
17.598 -1
17.600 -1
17.602 -1
17.604 -1
17.605 -1
17.607 -1
17.609 -0
17.611 0
17.613 0
17.615 0
17.617 1
17.619 1
17.620 1
17.622 1
17.624 0
17.626 1
17.628 1
17.630 2
17.632 2
17.634 2
17.635 2
17.637 3
17.639 3
17.641 3
17.643 3
17.645 3
17.647 3
17.649 3
17.650 3
17.652 3
17.654 3
17.656 3
17.658 3
17.660 3
17.662 3
17.664 3
17.665 3
17.667 3
17.669 2
17.671 3
17.673 2
17.675 2
17.677 2
17.679 2
17.681 1
17.682 2
17.684 1
17.686 1
17.688 1
17.690 1
17.692 1
17.694 1
17.696 2
17.697 1
17.699 1
17.701 0
17.703 1
17.705 0
17.707 0
17.709 -0
17.711 0
17.712 1
17.714 0
17.716 1
17.718 0
17.720 0
17.722 1
17.724 1
17.726 1
17.727 1
17.729 1
17.731 1
17.733 1
17.735 1
17.737 1
17.739 1
17.741 1
17.742 2
17.744 2
17.746 2
17.748 2
17.750 2
17.752 2
17.754 2
17.756 2
17.757 2
17.759 2
17.761 2
17.763 2
17.765 1
17.767 1
17.769 1
17.771 1
17.772 1
17.774 1
17.776 0
17.778 0
17.780 0
17.782 -0
17.784 -1
17.786 -1
17.787 -1
17.789 -1
17.791 -1
17.793 -2
17.795 -2
17.797 -2
17.799 -2
17.801 -1
17.802 -1
17.804 -1
17.806 -1
17.808 -0
17.810 -1
17.812 0
17.814 1
17.816 0
17.818 0
17.819 0
17.821 1
17.823 1
17.825 2
17.827 2
17.829 2
17.831 2
17.833 2
17.834 2
17.836 2
17.838 2
17.840 2
17.842 2
17.844 2
17.846 2
17.848 2
17.849 1
17.851 1
17.853 1
17.855 1
17.857 1
17.859 1
17.861 2
17.863 1
17.864 1
17.866 1
17.868 1
17.870 2
17.872 2
17.874 2
17.876 2
17.878 2
17.879 3
17.881 4
17.883 4
17.885 4
17.887 3
17.889 3
17.891 4
17.893 4
17.895 4
17.896 4
17.898 5
17.900 5
17.902 5
17.904 4
17.906 5
17.908 5
17.910 5
17.911 5
17.913 5
17.915 6
17.917 5
17.919 6
17.921 6
17.923 6
17.925 6
17.926 7
17.928 6
17.930 7
17.932 8
17.934 7
17.936 8
17.938 8
17.940 7
17.941 7
17.943 7
17.945 7
17.947 6
17.949 6
17.951 6
17.953 6
17.955 5
17.957 5
17.958 4
17.960 4
17.962 3
17.964 3
17.966 3
17.968 2
17.970 2
17.972 1
17.973 1
17.975 1
17.977 1
17.979 1
17.981 2
17.983 1
17.985 1
17.987 1
17.988 1
17.990 1
17.992 1
17.994 1
17.996 1
17.998 1
18.000 1
18.002 1
18.003 1
18.005 2
18.007 2
18.009 2
18.011 2
18.013 3
18.015 3
18.017 2
18.019 3
18.020 2
18.022 2
18.024 2
18.026 2
18.028 2
18.030 3
18.032 3
18.034 3
18.035 2
18.037 2
18.039 2
18.041 1
18.043 2
18.045 2
18.047 2
18.049 2
18.050 2
18.052 2
18.054 2
18.056 2
18.058 1
18.060 1
18.062 2
18.064 2
18.066 2
18.067 2
18.069 1
18.071 1
18.073 1
18.075 1
18.077 1
18.079 1
18.081 1
18.082 2
18.084 2
18.086 2
18.088 2
18.090 3
18.092 3
18.094 3
18.096 2
18.098 2
18.099 2
18.101 2
18.103 2
18.105 3
18.107 3
18.109 3
18.111 3
18.113 4
18.114 4
18.116 4
18.118 4
18.120 3
18.122 3
18.124 3
18.126 3
18.128 3
18.129 3
18.131 3
18.133 2
18.135 2
18.137 2
18.139 3
18.141 3
18.143 2
18.145 2
18.146 2
18.148 2
18.150 1
18.152 1
18.154 0
18.156 0
18.158 0
18.160 0
18.161 1
18.163 1
18.165 0
18.167 0
18.169 1
18.171 0
18.173 0
18.175 0
18.177 -0
18.178 -1
18.180 -1
18.182 -1
18.184 -1
18.186 -1
18.188 -1
18.190 -1
18.192 -1
18.193 -1
18.195 -1
18.197 -1
18.199 -2
18.201 -1
18.203 -1
18.205 -1
18.207 -1
18.209 -1
18.210 -1
18.212 -1
18.214 -1
18.216 -1
18.218 -1
18.220 0
18.222 1
18.224 1
18.225 1
18.227 0
18.229 0
18.231 1
18.233 1
18.235 2
18.237 2
18.239 1
18.241 1
18.242 2
18.244 2
18.246 2
18.248 2
18.250 2
18.252 2
18.254 3
18.256 3
18.257 3
18.259 3
18.261 3
18.263 3
18.265 3
18.267 3
18.269 3
18.271 3
18.273 3
18.274 3
18.276 4
18.278 4
18.280 4
18.282 4
18.284 4
18.286 4
18.288 4
18.289 4
18.291 3
18.293 4
18.295 4
18.297 4
18.299 4
18.301 5
18.303 5
18.305 5
18.306 5
18.308 6
18.310 5
18.312 5
18.314 5
18.316 6
18.318 5
18.320 5
18.322 5
18.323 4
18.325 4
18.327 4
18.329 4
18.331 4
18.333 4
18.335 4
18.337 3
18.338 3
18.340 3
18.342 3
18.344 3
18.346 2
18.348 2
18.350 2
18.352 2
18.354 3
18.355 3
18.357 3
18.359 3
18.361 3
18.363 3
18.365 3
18.367 2
18.369 2
18.370 2
18.372 2
18.374 1
18.376 1
18.378 2
18.380 2
18.382 2
18.384 2
18.386 2
18.387 2
18.389 2
18.391 1
18.393 1
18.395 1
18.397 1
18.399 1
18.401 1
18.403 0
18.404 0
18.406 0
18.408 0
18.410 0
18.412 1
18.414 0
18.416 0
18.418 0
18.419 0
18.421 0
18.423 0
18.425 1
18.427 1
18.429 1
18.431 1
18.433 1
18.435 1
18.436 2
18.438 2
18.440 2
18.442 2
18.444 3
18.446 4
18.448 4
18.450 5
18.452 4
18.453 4
18.455 3
18.457 3
18.459 3
18.461 3
18.463 3
18.465 3
18.467 3
18.468 3
18.470 3
18.472 3
18.474 3
18.476 3
18.478 3
18.480 3
18.482 3
18.484 3
18.485 2
18.487 2
18.489 3
18.491 3
18.493 2
18.495 3
18.497 3
18.499 2
18.501 2
18.502 2
18.504 2
18.506 2
18.508 2
18.510 2
18.512 3
18.514 3
18.516 3
18.518 4
18.519 4
18.521 4
18.523 4
18.525 4
18.527 4
18.529 4
18.531 4
18.533 4
18.534 4
18.536 4
18.538 3
18.540 3
18.542 2
18.544 2
18.546 2
18.548 2
18.550 2
18.551 3
18.553 2
18.555 2
18.557 3
18.559 3
18.561 3
18.563 3
18.565 3
18.567 2
18.568 3
18.570 2
18.572 2
18.574 2
18.576 3
18.578 3
18.580 3
18.582 3
18.584 3
18.585 3
18.587 3
18.589 3
18.591 4
18.593 3
18.595 4
18.597 4
18.599 4
18.601 3
18.602 3
18.604 3
18.606 3
18.608 3
18.610 3
18.612 3
18.614 3
18.616 3
18.617 3
18.619 3
18.621 3
18.623 2
18.625 2
18.627 2
18.629 2
18.631 2
18.633 2
18.634 2
18.636 2
18.638 2
18.640 2
18.642 2
18.644 2
18.646 1
18.648 2
18.650 2
18.651 1
18.653 2
18.655 2
18.657 2
18.659 3
18.661 3
18.663 3
18.665 3
18.667 2
18.668 2
18.670 2
18.672 2
18.674 1
18.676 2
18.678 2
18.680 1
18.682 2
18.684 2
18.685 1
18.687 2
18.689 1
18.691 2
18.693 2
18.695 2
18.697 2
18.699 2
18.701 3
18.702 2
18.704 3
18.706 2
18.708 2
18.710 2
18.712 2
18.714 2
18.716 2
18.718 2
18.719 2
18.721 2
18.723 2
18.725 2
18.727 2
18.729 2
18.731 2
18.733 2
18.735 2
18.736 2
18.738 2
18.740 2
18.742 1
18.744 2
18.746 1
18.748 0
18.750 0
18.752 -0
18.753 -1
18.755 -1
18.757 -1
18.759 -1
18.761 -2
18.763 -1
18.765 -2
18.767 -2
18.769 -1
18.770 -1
18.772 -1
18.774 -1
18.776 -0
18.778 0
18.780 0
18.782 1
18.784 1
18.786 2
18.787 1
18.789 1
18.791 2
18.793 2
18.795 2
18.797 3
18.799 2
18.801 2
18.803 2
18.804 2
18.806 3
18.808 3
18.810 3
18.812 3
18.814 3
18.816 3
18.818 3
18.820 2
18.821 2
18.823 2
18.825 2
18.827 1
18.829 1
18.831 1
18.833 0
18.835 1
18.837 1
18.838 0
18.840 1
18.842 1
18.844 1
18.846 1
18.848 1
18.850 1
18.852 2
18.854 2
18.855 2
18.857 2
18.859 2
18.861 2
18.863 2
18.865 2
18.867 2
18.869 2
18.871 2
18.872 2
18.874 2
18.876 2
18.878 2
18.880 2
18.882 2
18.884 2
18.886 2
18.888 3
18.889 3
18.891 3
18.893 3
18.895 2
18.897 3
18.899 3
18.901 3
18.903 3
18.905 3
18.906 3
18.908 3
18.910 3
18.912 3
18.914 3
18.916 3
18.918 2
18.920 2
18.922 3
18.923 2
18.925 2
18.927 3
18.929 3
18.931 2
18.933 2
18.935 2
18.937 2
18.939 2
18.941 1
18.942 1
18.944 1
18.946 1
18.948 1
18.950 1
18.952 0
18.954 0
18.956 -0
18.958 -1
18.959 -0
18.961 -0
18.963 -0
18.965 0
18.967 0
18.969 0
18.971 0
18.973 0
18.975 0
18.976 1
18.978 1
18.980 1
18.982 2
18.984 2
18.986 2
18.988 2
18.990 2
18.992 2
18.993 2
18.995 2
18.997 2
18.999 2
19.001 2
19.003 2
19.005 2
19.007 2
19.009 2
19.010 2
19.012 2
19.014 2
19.016 2
19.018 2
19.020 2
19.022 3
19.024 3
19.026 2
19.028 2
19.029 3
19.031 2
19.033 3
19.035 3
19.037 3
19.039 3
19.041 3
19.043 2
19.045 2
19.046 3
19.048 3
19.050 3
19.052 3
19.054 2
19.056 2
19.058 2
19.060 2
19.062 3
19.063 3
19.065 3
19.067 3
19.069 3
19.071 2
19.073 3
19.075 3
19.077 3
19.079 3
19.081 4
19.082 4
19.084 4
19.086 4
19.088 3
19.090 3
19.092 3
19.094 2
19.096 2
19.098 3
19.099 2
19.101 2
19.103 2
19.105 2
19.107 2
19.109 2
19.111 2
19.113 2
19.115 2
19.116 1
19.118 1
19.120 1
19.122 0
19.124 0
19.126 0
19.128 -1
19.130 -1
19.132 -0
19.134 -0
19.135 -1
19.137 -1
19.139 -1
19.141 -1
19.143 -1
19.145 -1
19.147 -1
19.149 -1
19.151 -1
19.152 -1
19.154 -1
19.156 -1
19.158 -1
19.160 -1
19.162 -1
19.164 -0
19.166 0
19.168 0
19.169 0
19.171 0
19.173 0
19.175 0
19.177 0
19.179 -0
19.181 0
19.183 1
19.185 1
19.187 0
19.188 1
19.190 1
19.192 1
19.194 2
19.196 1
19.198 2
19.200 1
19.202 1
19.204 2
19.205 2
19.207 2
19.209 3
19.211 2
19.213 2
19.215 2
19.217 2
19.219 2
19.221 1
19.223 1
19.224 1
19.226 1
19.228 0
19.230 0
19.232 0
19.234 0
19.236 -0
19.238 -0
19.240 -1
19.241 -1
19.243 -1
19.245 -1
19.247 -1
19.249 -1
19.251 -1
19.253 -1
19.255 -1
19.257 -2
19.259 -2
19.260 -1
19.262 -0
19.264 -0
19.266 1
19.268 1
19.270 0
19.272 1
19.274 1
19.276 2
19.277 2
19.279 3
19.281 2
19.283 3
19.285 3
19.287 2
19.289 3
19.291 3
19.293 3
19.295 3
19.296 2
19.298 2
19.300 2
19.302 2
19.304 2
19.306 2
19.308 2
19.310 2
19.312 2
19.313 2
19.315 2
19.317 2
19.319 1
19.321 1
19.323 1
19.325 1
19.327 1
19.329 1
19.331 1
19.332 0
19.334 1
19.336 1
19.338 1
19.340 1
19.342 1
19.344 1
19.346 2
19.348 2
19.349 2
19.351 2
19.353 2
19.355 1
19.357 1
19.359 2
19.361 2
19.363 2
19.365 2
19.367 2
19.368 2
19.370 2
19.372 2
19.374 2
19.376 2
19.378 1
19.380 2
19.382 1
19.384 1
19.385 1
19.387 1
19.389 0
19.391 1
19.393 1
19.395 1
19.397 0
19.399 0
19.401 0
19.403 0
19.404 -0
19.406 -1
19.408 0
19.410 0
19.412 0
19.414 0
19.416 -0
19.418 0
19.420 0
19.422 0
19.423 -0
19.425 0
19.427 0
19.429 1
19.431 1
19.433 1
19.435 2
19.437 2
19.439 3
19.440 3
19.442 3
19.444 4
19.446 4
19.448 5
19.450 5
19.452 5
19.454 5
19.456 5
19.458 5
19.459 5
19.461 4
19.463 3
19.465 3
19.467 3
19.469 2
19.471 3
19.473 2
19.475 2
19.477 1
19.478 2
19.480 1
19.482 0
19.484 1
19.486 0
19.488 0
19.490 -1
19.492 -1
19.494 -1
19.496 -1
19.497 -2
19.499 -2
19.501 -2
19.503 -2
19.505 -2
19.507 -1
19.509 -1
19.511 -1
19.513 -0
19.514 -0
19.516 0
19.518 1
19.520 1
19.522 1
19.524 2
19.526 2
19.528 3
19.530 2
19.532 3
19.533 4
19.535 4
19.537 3
19.539 3
19.541 3
19.543 3
19.545 3
19.547 3
19.549 3
19.551 3
19.552 3
19.554 3
19.556 3
19.558 3
19.560 2
19.562 2
19.564 2
19.566 2
19.568 2
19.570 2
19.571 2
19.573 2
19.575 2
19.577 2
19.579 2
19.581 2
19.583 2
19.585 1
19.587 2
19.589 2
19.590 2
19.592 2
19.594 2
19.596 2
19.598 2
19.600 2
19.602 3
19.604 3
19.606 3
19.607 3
19.609 3
19.611 3
19.613 3
19.615 4
19.617 4
19.619 5
19.621 4
19.623 4
19.625 4
19.626 5
19.628 5
19.630 5
19.632 4
19.634 4
19.636 4
19.638 4
19.640 4
19.642 3
19.644 3
19.645 3
19.647 2
19.649 3
19.651 3
19.653 3
19.655 3
19.657 2
19.659 2
19.661 2
19.663 2
19.664 2
19.666 2
19.668 1
19.670 2
19.672 2
19.674 2
19.676 2
19.678 2
19.680 1
19.682 2
19.683 2
19.685 3
19.687 3
19.689 3
19.691 3
19.693 3
19.695 3
19.697 3
19.699 3
19.701 4
19.702 4
19.704 4
19.706 4
19.708 4
19.710 4
19.712 4
19.714 3
19.716 3
19.718 3
19.720 2
19.721 3
19.723 3
19.725 2
19.727 2
19.729 2
19.731 2
19.733 2
19.735 2
19.737 2
19.739 2
19.740 2
19.742 2
19.744 2
19.746 1
19.748 1
19.750 2
19.752 1
19.754 1
19.756 1
19.758 2
19.759 1
19.761 2
19.763 2
19.765 1
19.767 1
19.769 2
19.771 2
19.773 2
19.775 2
19.777 2
19.778 2
19.780 3
19.782 2
19.784 2
19.786 3
19.788 3
19.790 3
19.792 3
19.794 3
19.796 2
19.797 2
19.799 2
19.801 2
19.803 2
19.805 1
19.807 2
19.809 2
19.811 2
19.813 2
19.815 3
19.816 3
19.818 4
19.820 3
19.822 3
19.824 3
19.826 4
19.828 3
19.830 3
19.832 3
19.834 3
19.836 3
19.837 3
19.839 2
19.841 2
19.843 2
19.845 3
19.847 3
19.849 3
19.851 3
19.853 3
19.855 3
19.856 4
19.858 4
19.860 4
19.862 3
19.864 3
19.866 4
19.868 3
19.870 4
19.872 4
19.874 4
19.875 3
19.877 3
19.879 3
19.881 3
19.883 3
19.885 3
19.887 4
19.889 4
19.891 4
19.893 3
19.894 3
19.896 3
19.898 3
19.900 3
19.902 3
19.904 3
19.906 2
19.908 1
19.910 1
19.912 1
19.913 1
19.915 1
19.917 1
19.919 2
19.921 2
19.923 2
19.925 2
19.927 2
19.929 2
19.931 3
19.933 3
19.934 3
19.936 3
19.938 3
19.940 3
19.942 2
19.944 3
19.946 3
19.948 3
19.950 3
19.952 3
19.953 3
19.955 3
19.957 3
19.959 3
19.961 3
19.963 3
19.965 3
19.967 2
19.969 2
19.971 2
19.972 1
19.974 1
19.976 -0
19.978 -1
19.980 -1
19.982 -1
19.984 -1
19.986 -2
19.988 -2
19.990 -1
19.992 -2
19.993 -2
19.995 -2
19.997 -2
19.999 -2
20.001 -1
20.003 -1
20.005 -1
20.007 -1
20.009 -1
20.011 -1
20.012 -0
20.014 0
20.016 0
20.018 -0
20.020 0
20.022 -0
20.024 -0
20.026 0
20.028 0
20.030 1
20.031 1
20.033 2
20.035 2
20.037 2
20.039 2
20.041 2
20.043 3
20.045 2
20.047 3
20.049 3
20.051 3
20.052 3
20.054 3
20.056 4
20.058 4
20.060 4
20.062 4
20.064 4
20.066 4
20.068 5
20.070 5
20.071 5
20.073 5
20.075 6
20.077 5
20.079 5
20.081 5
20.083 5
20.085 4
20.087 4
20.089 4
20.091 4
20.092 4
20.094 4
20.096 4
20.098 5
20.100 5
20.102 5
20.104 4
20.106 4
20.108 4
20.110 4
20.111 4
20.113 4
20.115 4
20.117 4
20.119 4
20.121 5
20.123 4
20.125 4
20.127 4
20.129 4
20.130 4
20.132 4
20.134 4
20.136 4
20.138 4
20.140 4
20.142 3
20.144 3
20.146 3
20.148 3
20.150 3
20.151 3
20.153 3
20.155 3
20.157 3
20.159 3
20.161 3
20.163 3
20.165 3
20.167 3
20.169 3
20.171 3
20.172 3
20.174 3
20.176 4
20.178 4
20.180 4
20.182 4
20.184 5
20.186 4
20.188 4
20.190 4
20.191 4
20.193 4
20.195 5
20.197 5
20.199 5
20.201 5
20.203 5
20.205 4
20.207 5
20.209 4
20.211 4
20.212 4
20.214 4
20.216 3
20.218 3
20.220 2
20.222 2
20.224 2
20.226 3
20.228 3
20.230 3
20.231 3
20.233 3
20.235 3
20.237 3
20.239 3
20.241 3
20.243 3
20.245 3
20.247 3
20.249 3
20.251 4
20.252 4
20.254 4
20.256 4
20.258 4
20.260 4
20.262 4
20.264 4
20.266 4
20.268 3
20.270 4
20.272 4
20.273 3
20.275 3
20.277 3
20.279 3
20.281 3
20.283 3
20.285 2
20.287 2
20.289 2
20.291 2
20.292 1
20.294 1
20.296 1
20.298 1
20.300 1
20.302 1
20.304 1
20.306 1
20.308 1
20.310 2
20.312 1
20.313 1
20.315 1
20.317 1
20.319 1
20.321 1
20.323 2
20.325 2
20.327 3
20.329 2
20.331 2
20.333 3
20.334 3
20.336 3
20.338 3
20.340 4
20.342 3
20.344 4
20.346 4
20.348 3
20.350 4
20.352 4
20.354 4
20.355 5
20.357 4
20.359 4
20.361 3
20.363 4
20.365 4
20.367 5
20.369 5
20.371 5
20.373 4
20.375 4
20.376 4
20.378 4
20.380 4
20.382 4
20.384 4
20.386 4
20.388 4
20.390 4
20.392 4
20.394 4
20.395 4
20.397 3
20.399 3
20.401 3
20.403 3
20.405 3
20.407 2
20.409 2
20.411 2
20.413 2
20.415 2
20.416 1
20.418 2
20.420 2
20.422 2
20.424 2
20.426 1
20.428 1
20.430 1
20.432 2
20.434 2
20.436 2
20.437 3
20.439 3
20.441 3
20.443 3
20.445 3
20.447 3
20.449 3
20.451 3
20.453 4
20.455 4
20.457 4
20.458 5
20.460 5
20.462 5
20.464 6
20.466 6
20.468 6
20.470 7
20.472 7
20.474 7
20.476 7
20.478 7
20.479 7
20.481 6
20.483 6
20.485 6
20.487 6
20.489 6
20.491 6
20.493 5
20.495 4
20.497 4
20.499 4
20.500 3
20.502 3
20.504 3
20.506 3
20.508 2
20.510 1
20.512 1
20.514 1
20.516 1
20.518 2
20.520 2
20.521 1
20.523 1
20.525 0
20.527 0
20.529 -0
20.531 -0
20.533 -1
20.535 -0
20.537 -0
20.539 0
20.541 1
20.542 1
20.544 1
20.546 2
20.548 2
20.550 2
20.552 1
20.554 1
20.556 1
20.558 1
20.560 1
20.562 1
20.563 1
20.565 1
20.567 1
20.569 1
20.571 1
20.573 1
20.575 1
20.577 2
20.579 2
20.581 2
20.583 2
20.585 2
20.586 2
20.588 2
20.590 3
20.592 3
20.594 3
20.596 3
20.598 3
20.600 3
20.602 3
20.604 4
20.606 3
20.607 4
20.609 4
20.611 4
20.613 4
20.615 4
20.617 4
20.619 4
20.621 4
20.623 5
20.625 5
20.627 4
20.628 4
20.630 4
20.632 4
20.634 3
20.636 3
20.638 3
20.640 3
20.642 2
20.644 2
20.646 2
20.648 2
20.649 2
20.651 1
20.653 2
20.655 2
20.657 2
20.659 1
20.661 2
20.663 1
20.665 1
20.667 1
20.669 -0
20.670 0
20.672 -0
20.674 -0
20.676 -0
20.678 -0
20.680 -0
20.682 -0
20.684 -1
20.686 -1
20.688 -1
20.690 -1
20.692 -1
20.693 -0
20.695 -0
20.697 -0
20.699 0
20.701 0
20.703 0
20.705 1
20.707 1
20.709 1
20.711 2
20.713 2
20.714 2
20.716 4
20.718 4
20.720 5
20.722 5
20.724 6
20.726 6
20.728 6
20.730 6
20.732 6
20.734 6
20.735 7
20.737 7
20.739 7
20.741 7
20.743 6
20.745 5
20.747 5
20.749 4
20.751 4
20.753 3
20.755 3
20.757 2
20.758 2
20.760 1
20.762 1
20.764 0
20.766 0
20.768 -0
20.770 -1
20.772 -1
20.774 -1
20.776 -0
20.778 -1
20.779 -1
20.781 -2
20.783 -2
20.785 -2
20.787 -1
20.789 -2
20.791 -1
20.793 -1
20.795 -1
20.797 -0
20.799 -0
20.800 1
20.802 1
20.804 2
20.806 2
20.808 2
20.810 2
20.812 2
20.814 2
20.816 2
20.818 2
20.820 3
20.822 3
20.823 3
20.825 4
20.827 4
20.829 4
20.831 4
20.833 4
20.835 4
20.837 5
20.839 4
20.841 5
20.843 4
20.844 5
20.846 4
20.848 5
20.850 4
20.852 4
20.854 5
20.856 5
20.858 5
20.860 5
20.862 5
20.864 5
20.866 4
20.867 4
20.869 4
20.871 5
20.873 4
20.875 4
20.877 4
20.879 4
20.881 4
20.883 4
20.885 3
20.887 2
20.889 3
20.890 3
20.892 3
20.894 3
20.896 3
20.898 2
20.900 3
20.902 3
20.904 3
20.906 4
20.908 4
20.910 3
20.911 3
20.913 3
20.915 3
20.917 3
20.919 3
20.921 2
20.923 2
20.925 2
20.927 1
20.929 2
20.931 1
20.933 1
20.934 1
20.936 0
20.938 0
20.940 1
20.942 0
20.944 -1
20.946 0
20.948 0
20.950 -0
20.952 -0
20.954 -0
20.956 -1
20.957 -1
20.959 -1
20.961 -1
20.963 -1
20.965 -0
20.967 -1
20.969 -1
20.971 -1
20.973 -1
20.975 -1
20.977 0
20.978 -0
20.980 0
20.982 -0
20.984 -0
20.986 -0
20.988 -0
20.990 -0
20.992 1
20.994 1
20.996 0
20.998 1
21.000 1
21.001 1
21.003 2
21.005 2
21.007 1
21.009 2
21.011 2
21.013 2
21.015 2
21.017 3
21.019 2
21.021 2
21.023 2
21.024 2
21.026 3
21.028 2
21.030 2
21.032 2
21.034 3
21.036 3
21.038 3
21.040 3
21.042 3
21.044 3
21.046 3
21.047 3
21.049 3
21.051 3
21.053 2
21.055 2
21.057 2
21.059 1
21.061 2
21.063 2
21.065 1
21.067 1
21.069 1
21.070 1
21.072 1
21.074 1
21.076 1
21.078 1
21.080 2
21.082 1
21.084 1
21.086 2
21.088 1
21.090 2
21.091 2
21.093 2
21.095 2
21.097 3
21.099 3
21.101 3
21.103 4
21.105 3
21.107 3
21.109 3
21.111 3
21.113 4
21.114 4
21.116 4
21.118 4
21.120 5
21.122 5
21.124 5
21.126 5
21.128 4
21.130 5
21.132 4
21.134 3
21.136 4
21.137 4
21.139 3
21.141 4
21.143 4
21.145 3
21.147 3
21.149 2
21.151 2
21.153 2
21.155 2
21.157 2
21.159 2
21.160 2
21.162 2
21.164 2
21.166 2
21.168 2
21.170 2
21.172 2
21.174 1
21.176 0
21.178 1
21.180 1
21.182 1
21.183 1
21.185 1
21.187 1
21.189 0
21.191 0
21.193 1
21.195 1
21.197 1
21.199 1
21.201 1
21.203 1
21.205 1
21.207 1
21.208 1
21.210 1
21.212 1
21.214 1
21.216 0
21.218 1
21.220 1
21.222 1
21.224 1
21.226 1
21.228 1
21.230 1
21.231 1
21.233 1
21.235 1
21.237 2
21.239 2
21.241 3
21.243 3
21.245 2
21.247 2
21.249 2
21.251 1
21.253 1
21.254 1
21.256 1
21.258 1
21.260 1
21.262 0
21.264 1
21.266 1
21.268 1
21.270 2
21.272 1
21.274 1
21.276 2
21.277 1
21.279 3
21.281 2
21.283 3
21.285 2
21.287 2
21.289 2
21.291 2
21.293 3
21.295 2
21.297 2
21.299 2
21.300 2
21.302 2
21.304 1
21.306 1
21.308 1
21.310 1
21.312 0
21.314 1
21.316 1
21.318 1
21.320 2
21.322 2
21.324 2
21.325 2
21.327 1
21.329 1
21.331 1
21.333 2
21.335 2
21.337 2
21.339 3
21.341 2
21.343 3
21.345 3
21.347 2
21.348 2
21.350 2
21.352 2
21.354 2
21.356 3
21.358 3
21.360 3
21.362 3
21.364 3
21.366 4
21.368 5
21.370 4
21.371 5
21.373 5
21.375 5
21.377 5
21.379 6
21.381 6
21.383 5
21.385 5
21.387 5
21.389 5
21.391 5
21.393 5
21.395 5
21.396 5
21.398 5
21.400 6
21.402 6
21.404 6
21.406 5
21.408 5
21.410 5
21.412 5
21.414 5
21.416 5
21.418 5
21.419 5
21.421 5
21.423 5
21.425 4
21.427 4
21.429 3
21.431 3
21.433 2
21.435 2
21.437 2
21.439 2
21.441 2
21.443 2
21.444 2
21.446 2
21.448 2
21.450 2
21.452 3
21.454 3
21.456 3
21.458 3
21.460 3
21.462 2
21.464 2
21.466 2
21.467 1
21.469 1
21.471 1
21.473 1
21.475 1
21.477 1
21.479 1
21.481 1
21.483 1
21.485 2
21.487 2
21.489 3
21.491 3
21.492 3
21.494 4
21.496 4
21.498 5
21.500 5
21.502 5
21.504 6
21.506 6
21.508 5
21.510 5
21.512 5
21.514 5
21.516 5
21.517 4
21.519 4
21.521 5
21.523 5
21.525 5
21.527 6
21.529 6
21.531 5
21.533 5
21.535 5
21.537 5
21.539 5
21.540 5
21.542 4
21.544 3
21.546 2
21.548 1
21.550 1
21.552 0
21.554 0
21.556 0
21.558 0
21.560 -0
21.562 0
21.564 1
21.565 1
21.567 1
21.569 2
21.571 3
21.573 4
21.575 4
21.577 3
21.579 3
21.581 3
21.583 3
21.585 3
21.587 3
21.589 2
21.590 3
21.592 3
21.594 2
21.596 3
21.598 4
21.600 4
21.602 5
21.604 5
21.606 6
21.608 6
21.610 6
21.612 5
21.614 5
21.615 5
21.617 4
21.619 4
21.621 3
21.623 3
21.625 3
21.627 2
21.629 2
21.631 2
21.633 2
21.635 3
21.637 3
21.639 3
21.640 3
21.642 3
21.644 3
21.646 3
21.648 3
21.650 3
21.652 2
21.654 2
21.656 2
21.658 2
21.660 1
21.662 1
21.664 1
21.665 0
21.667 0
21.669 -1
21.671 0
21.673 -0
21.675 -0
21.677 0
21.679 1
21.681 0
21.683 -0
21.685 0
21.687 0
21.688 1
21.690 1
21.692 1
21.694 1
21.696 1
21.698 1
21.700 1
21.702 1
21.704 1
21.706 2
21.708 2
21.710 2
21.712 3
21.714 3
21.715 3
21.717 4
21.719 4
21.721 5
21.723 5
21.725 6
21.727 5
21.729 5
21.731 5
21.733 5
21.735 5
21.737 4
21.739 3
21.740 3
21.742 3
21.744 3
21.746 2
21.748 2
21.750 2
21.752 2
21.754 1
21.756 1
21.758 1
21.760 2
21.762 2
21.764 2
21.765 2
21.767 2
21.769 2
21.771 2
21.773 2
21.775 2
21.777 2
21.779 2
21.781 1
21.783 1
21.785 1
21.787 1
21.789 2
21.790 1
21.792 1
21.794 2
21.796 1
21.798 2
21.800 2
21.802 2
21.804 2
21.806 3
21.808 3
21.810 3
21.812 3
21.814 3
21.815 3
21.817 2
21.819 2
21.821 1
21.823 1
21.825 0
21.827 0
21.829 1
21.831 1
21.833 0
21.835 1
21.837 1
21.839 2
21.840 2
21.842 2
21.844 3
21.846 4
21.848 4
21.850 4
21.852 4
21.854 3
21.856 4
21.858 3
21.860 3
21.862 3
21.864 3
21.866 3
21.867 3
21.869 3
21.871 2
21.873 3
21.875 3
21.877 3
21.879 3
21.881 3
21.883 3
21.885 3
21.887 4
21.889 3
21.891 3
21.892 3
21.894 3
21.896 3
21.898 3
21.900 2
21.902 2
21.904 2
21.906 1
21.908 2
21.910 2
21.912 2
21.914 2
21.916 3
21.918 3
21.919 3
21.921 3
21.923 3
21.925 4
21.927 4
21.929 4
21.931 5
21.933 5
21.935 5
21.937 5
21.939 5
21.941 5
21.943 5
21.944 5
21.946 5
21.948 4
21.950 4
21.952 4
21.954 4
21.956 3
21.958 3
21.960 3
21.962 3
21.964 3
21.966 3
21.968 3
21.970 3
21.971 4
21.973 4
21.975 3
21.977 3
21.979 3
21.981 3
21.983 3
21.985 3
21.987 3
21.989 3
21.991 3
21.993 3
21.995 4
21.996 4
21.998 4
22.000 4
22.002 5
22.004 5
22.006 5
22.008 5
22.010 5
22.012 6
22.014 6
22.016 6
22.018 6
22.020 7
22.022 7
22.023 7
22.025 7
22.027 7
22.029 6
22.031 6
22.033 5
22.035 5
22.037 5
22.039 4
22.041 4
22.043 3
22.045 2
22.047 2
22.049 2
22.050 1
22.052 2
22.054 1
22.056 1
22.058 1
22.060 1
22.062 0
22.064 -0
22.066 -0
22.068 -1
22.070 -0
22.072 -1
22.074 -1
22.075 -1
22.077 -1
22.079 -1
22.081 -1
22.083 -0
22.085 -0
22.087 0
22.089 0
22.091 0
22.093 1
22.095 2
22.097 2
22.099 3
22.101 3
22.102 3
22.104 3
22.106 3
22.108 4
22.110 4
22.112 4
22.114 5
22.116 4
22.118 4
22.120 4
22.122 4
22.124 4
22.126 3
22.128 3
22.129 3
22.131 3
22.133 3
22.135 3
22.137 4
22.139 3
22.141 3
22.143 3
22.145 3
22.147 3
22.149 2
22.151 2
22.153 2
22.155 1
22.156 2
22.158 1
22.160 1
22.162 1
22.164 2
22.166 2
22.168 2
22.170 1
22.172 1
22.174 2
22.176 2
22.178 2
22.180 3
22.182 3
22.183 3
22.185 3
22.187 3
22.189 3
22.191 2
22.193 3
22.195 3
22.197 3
22.199 3
22.201 2
22.203 2
22.205 2
22.207 2
22.209 2
22.210 2
22.212 2
22.214 2
22.216 2
22.218 2
22.220 3
22.222 3
22.224 2
22.226 2
22.228 2
22.230 2
22.232 2
22.234 1
22.236 1
22.237 2
22.239 2
22.241 2
22.243 3
22.245 3
22.247 3
22.249 3
22.251 4
22.253 3
22.255 3
22.257 3
22.259 4
22.261 4
22.263 4
22.265 5
22.266 4
22.268 4
22.270 4
22.272 4
22.274 4
22.276 3
22.278 3
22.280 3
22.282 3
22.284 3
22.286 3
22.288 3
22.290 3
22.292 3
22.293 3
22.295 3
22.297 3
22.299 3
22.301 3
22.303 3
22.305 2
22.307 2
22.309 2
22.311 1
22.313 1
22.315 1
22.317 2
22.319 2
22.320 2
22.322 2
22.324 2
22.326 2
22.328 2
22.330 2
22.332 1
22.334 1
22.336 2
22.338 2
22.340 2
22.342 1
22.344 2
22.346 2
22.348 2
22.349 2
22.351 2
22.353 2
22.355 2
22.357 2
22.359 1
22.361 1
22.363 1
22.365 2
22.367 2
22.369 3
22.371 3
22.373 3
22.375 3
22.376 3
22.378 4
22.380 3
22.382 3
22.384 3
22.386 3
22.388 2
22.390 2
22.392 1
22.394 1
22.396 1
22.398 1
22.400 1
22.402 1
22.404 1
22.405 1
22.407 1
22.409 1
22.411 2
22.413 2
22.415 2
22.417 2
22.419 2
22.421 2
22.423 2
22.425 2
22.427 2
22.429 1
22.431 1
22.432 2
22.434 2
22.436 2
22.438 2
22.440 2
22.442 3
22.444 3
22.446 3
22.448 4
22.450 4
22.452 5
22.454 5
22.456 5
22.458 4
22.460 3
22.461 3
22.463 3
22.465 3
22.467 2
22.469 2
22.471 2
22.473 2
22.475 3
22.477 3
22.479 3
22.481 4
22.483 4
22.485 5
22.487 6
22.489 6
22.490 5
22.492 5
22.494 4
22.496 4
22.498 3
22.500 2
22.502 1
22.504 0
22.506 0
22.508 0
22.510 1
22.512 1
22.514 2
22.516 3
22.518 4
22.519 5
22.521 5
22.523 6
22.525 6
22.527 6
22.529 6
22.531 5
22.533 4
22.535 2
22.537 2
22.539 2
22.541 1
22.543 1
22.545 1
22.546 1
22.548 2
22.550 2
22.552 4
22.554 4
22.556 5
22.558 6
22.560 6
22.562 6
22.564 6
22.566 5
22.568 4
22.570 4
22.572 3
22.574 2
22.575 1
22.577 -0
22.579 -0
22.581 -0
22.583 -1
22.585 -0
22.587 0
22.589 1
22.591 2
22.593 3
22.595 4
22.597 5
22.599 5
22.601 5
22.603 6
22.604 6
22.606 5
22.608 4
22.610 4
22.612 4
22.614 4
22.616 3
22.618 3
22.620 3
22.622 4
22.624 4
22.626 5
22.628 6
22.630 6
22.632 6
22.634 6
22.635 6
22.637 6
22.639 5
22.641 5
22.643 5
22.645 4
22.647 4
22.649 3
22.651 2
22.653 1
22.655 1
22.657 1
22.659 0
22.661 0
22.663 -0
22.664 -0
22.666 1
22.668 1
22.670 1
22.672 2
22.674 2
22.676 2
22.678 3
22.680 3
22.682 3
22.684 4
22.686 4
22.688 4
22.690 5
22.692 5
22.693 4
22.695 4
22.697 5
22.699 5
22.701 5
22.703 5
22.705 5
22.707 5
22.709 5
22.711 6
22.713 6
22.715 6
22.717 6
22.719 5
22.721 5
22.722 5
22.724 5
22.726 5
22.728 4
22.730 4
22.732 3
22.734 2
22.736 2
22.738 1
22.740 1
22.742 0
22.744 1
22.746 1
22.748 1
22.750 2
22.752 2
22.753 3
22.755 4
22.757 4
22.759 5
22.761 5
22.763 5
22.765 5
22.767 5
22.769 5
22.771 4
22.773 3
22.775 2
22.777 2
22.779 2
22.781 1
22.782 2
22.784 2
22.786 2
22.788 1
22.790 2
22.792 2
22.794 2
22.796 2
22.798 2
22.800 2
22.802 1
22.804 1
22.806 1
22.808 -0
22.810 -0
22.812 -0
22.813 -1
22.815 -1
22.817 -0
22.819 0
22.821 0
22.823 1
22.825 1
22.827 2
22.829 3
22.831 4
22.833 4
22.835 4
22.837 5
22.839 5
22.841 5
22.843 5
22.844 4
22.846 4
22.848 4
22.850 3
22.852 2
22.854 2
22.856 2
22.858 2
22.860 2
22.862 2
22.864 2
22.866 2
22.868 2
22.870 2
22.872 2
22.874 1
22.875 0
22.877 -0
22.879 -1
22.881 -1
22.883 -1
22.885 -2
22.887 -2
22.889 -2
22.891 -2
22.893 -1
22.895 -1
22.897 -1
22.899 -0
22.901 0
22.903 0
22.904 1
22.906 1
22.908 1
22.910 2
22.912 2
22.914 1
22.916 2
22.918 2
22.920 2
22.922 1
22.924 2
22.926 2
22.928 2
22.930 2
22.932 3
22.934 4
22.935 4
22.937 4
22.939 4
22.941 5
22.943 6
22.945 6
22.947 6
22.949 6
22.951 6
22.953 6
22.955 6
22.957 6
22.959 5
22.961 5
22.963 5
22.965 5
22.966 4
22.968 4
22.970 4
22.972 3
22.974 3
22.976 3
22.978 3
22.980 3
22.982 3
22.984 2
22.986 2
22.988 1
22.990 2
22.992 1
22.994 1
22.996 0
22.998 0
22.999 -0
23.001 -0
23.003 -1
23.005 -1
23.007 -1
23.009 -2
23.011 -1
23.013 -1
23.015 -1
23.017 -1
23.019 -2
23.021 -0
23.023 -0
23.025 0
23.027 1
23.029 1
23.030 1
23.032 1
23.034 2
23.036 2
23.038 3
23.040 3
23.042 3
23.044 3
23.046 3
23.048 3
23.050 4
23.052 4
23.054 4
23.056 4
23.058 4
23.060 4
23.061 4
23.063 5
23.065 5
23.067 5
23.069 5
23.071 6
23.073 6
23.075 6
23.077 5
23.079 5
23.081 5
23.083 4
23.085 4
23.087 3
23.089 2
23.091 2
23.093 2
23.094 1
23.096 1
23.098 0
23.100 -0
23.102 -0
23.104 -1
23.106 -1
23.108 -0
23.110 -0
23.112 -1
23.114 -0
23.116 -0
23.118 -1
23.120 0
23.122 0
23.124 0
23.125 0
23.127 1
23.129 1
23.131 2
23.133 2
23.135 2
23.137 2
23.139 3
23.141 3
23.143 4
23.145 4
23.147 3
23.149 4
23.151 4
23.153 4
23.155 4
23.157 4
23.158 4
23.160 4
23.162 4
23.164 4
23.166 3
23.168 3
23.170 3
23.172 3
23.174 3
23.176 2
23.178 3
23.180 2
23.182 2
23.184 2
23.186 2
23.188 2
23.190 2
23.191 2
23.193 1
23.195 2
23.197 1
23.199 1
23.201 1
23.203 1
23.205 2
23.207 2
23.209 3
23.211 2
23.213 3
23.215 3
23.217 4
23.219 4
23.221 4
23.222 4
23.224 4
23.226 4
23.228 4
23.230 4
23.232 3
23.234 3
23.236 3
23.238 4
23.240 4
23.242 4
23.244 4
23.246 4
23.248 4
23.250 4
23.252 4
23.254 4
23.255 4
23.257 3
23.259 3
23.261 3
23.263 2
23.265 2
23.267 2
23.269 2
23.271 2
23.273 2
23.275 2
23.277 1
23.279 2
23.281 1
23.283 1
23.285 1
23.287 0
23.288 2
23.290 2
23.292 2
23.294 2
23.296 2
23.298 2
23.300 2
23.302 2
23.304 2
23.306 3
23.308 3
23.310 3
23.312 3
23.314 3
23.316 2
23.318 3
23.320 3
23.322 3
23.323 3
23.325 4
23.327 3
23.329 3
23.331 4
23.333 3
23.335 3
23.337 4
23.339 3
23.341 3
23.343 3
23.345 3
23.347 2
23.349 2
23.351 1
23.353 1
23.355 1
23.356 2
23.358 2
23.360 1
23.362 2
23.364 2
23.366 1
23.368 2
23.370 2
23.372 2
23.374 2
23.376 2
23.378 2
23.380 1
23.382 2
23.384 2
23.386 2
23.388 2
23.389 2
23.391 2
23.393 2
23.395 3
23.397 2
23.399 3
23.401 3
23.403 3
23.405 3
23.407 4
23.409 4
23.411 4
23.413 4
23.415 4
23.417 4
23.419 5
23.421 4
23.423 5
23.424 5
23.426 5
23.428 5
23.430 5
23.432 5
23.434 4
23.436 4
23.438 5
23.440 5
23.442 6
23.444 6
23.446 6
23.448 5
23.450 6
23.452 6
23.454 6
23.456 5
23.458 5
23.459 4
23.461 3
23.463 2
23.465 2
23.467 1
23.469 1
23.471 1
23.473 0
23.475 0
23.477 1
23.479 1
23.481 1
23.483 1
23.485 1
23.487 1
23.489 1
23.491 1
23.492 1
23.494 2
23.496 1
23.498 2
23.500 2
23.502 2
23.504 2
23.506 3
23.508 3
23.510 4
23.512 4
23.514 4
23.516 5
23.518 4
23.520 5
23.522 5
23.524 5
23.526 5
23.527 6
23.529 6
23.531 6
23.533 6
23.535 5
23.537 5
23.539 5
23.541 5
23.543 4
23.545 4
23.547 3
23.549 2
23.551 2
23.553 2
23.555 1
23.557 1
23.559 1
23.561 1
23.562 1
23.564 2
23.566 2
23.568 2
23.570 2
23.572 2
23.574 1
23.576 1
23.578 1
23.580 1
23.582 1
23.584 0
23.586 1
23.588 1
23.590 1
23.592 2
23.594 2
23.596 3
23.598 3
23.599 3
23.601 4
23.603 4
23.605 4
23.607 4
23.609 4
23.611 4
23.613 5
23.615 5
23.617 5
23.619 5
23.621 5
23.623 4
23.625 5
23.627 5
23.629 5
23.631 4
23.633 4
23.634 3
23.636 3
23.638 4
23.640 4
23.642 3
23.644 3
23.646 4
23.648 3
23.650 4
23.652 3
23.654 3
23.656 3
23.658 3
23.660 2
23.662 2
23.664 2
23.666 1
23.668 1
23.669 1
23.671 1
23.673 1
23.675 2
23.677 1
23.679 2
23.681 2
23.683 1
23.685 1
23.687 1
23.689 1
23.691 1
23.693 1
23.695 1
23.697 2
23.699 1
23.701 1
23.703 1
23.705 1
23.706 1
23.708 1
23.710 1
23.712 2
23.714 2
23.716 2
23.718 1
23.720 1
23.722 1
23.724 1
23.726 1
23.728 2
23.730 1
23.732 2
23.734 2
23.736 1
23.738 2
23.740 2
23.742 2
23.743 2
23.745 2
23.747 2
23.749 2
23.751 2
23.753 1
23.755 1
23.757 1
23.759 1
23.761 1
23.763 0
23.765 0
23.767 -0
23.769 0
23.771 0
23.773 0
23.775 1
23.777 1
23.779 1
23.780 1
23.782 1
23.784 2
23.786 2
23.788 2
23.790 2
23.792 2
23.794 3
23.796 3
23.798 2
23.800 2
23.802 3
23.804 3
23.806 2
23.808 2
23.810 2
23.812 3
23.814 3
23.816 3
23.817 3
23.819 3
23.821 3
23.823 3
23.825 2
23.827 2
23.829 1
23.831 1
23.833 1
23.835 1
23.837 0
23.839 -0
23.841 -1
23.843 -1
23.845 -1
23.847 -1
23.849 -2
23.851 -2
23.853 -2
23.854 -2
23.856 -2
23.858 -2
23.860 -2
23.862 -2
23.864 -2
23.866 -2
23.868 -1
23.870 -1
23.872 -0
23.874 -0
23.876 0
23.878 1
23.880 1
23.882 1
23.884 1
23.886 2
23.888 2
23.890 3
23.891 3
23.893 3
23.895 4
23.897 4
23.899 4
23.901 5
23.903 5
23.905 5
23.907 6
23.909 6
23.911 5
23.913 5
23.915 4
23.917 4
23.919 5
23.921 5
23.923 5
23.925 5
23.927 5
23.929 4
23.930 5
23.932 5
23.934 5
23.936 5
23.938 4
23.940 4
23.942 5
23.944 5
23.946 4
23.948 4
23.950 5
23.952 5
23.954 6
23.956 6
23.958 7
23.960 6
23.962 6
23.964 5
23.966 5
23.967 5
23.969 4
23.971 4
23.973 4
23.975 3
23.977 3
23.979 2
23.981 2
23.983 2
23.985 3
23.987 2
23.989 2
23.991 2
23.993 2
23.995 2
23.997 2
23.999 1
24.001 1
24.003 1
24.005 1
24.006 1
24.008 1
24.010 0
24.012 1
24.014 1
24.016 0
24.018 0
24.020 1
24.022 1
24.024 2
24.026 2
24.028 2
24.030 3
24.032 3
24.034 3
24.036 3
24.038 3
24.040 3
24.042 3
24.044 3
24.045 3
24.047 3
24.049 2
24.051 2
24.053 2
24.055 2
24.057 1
24.059 1
24.061 1
24.063 1
24.065 1
24.067 1
24.069 1
24.071 1
24.073 2
24.075 2
24.077 1
24.079 2
24.081 2
24.083 1
24.084 2
24.086 1
24.088 1
24.090 1
24.092 1
24.094 1
24.096 1
24.098 1
24.100 2
24.102 2
24.104 2
24.106 1
24.108 2
24.110 2
24.112 2
24.114 2
24.116 2
24.118 2
24.120 1
24.122 1
24.124 1
24.125 1
24.127 1
24.129 1
24.131 1
24.133 2
24.135 2
24.137 1
24.139 1
24.141 1
24.143 1
24.145 1
24.147 1
24.149 2
24.151 2
24.153 2
24.155 2
24.157 2
24.159 2
24.161 3
24.163 3
24.164 3
24.166 3
24.168 3
24.170 2
24.172 3
24.174 3
24.176 3
24.178 3
24.180 3
24.182 3
24.184 3
24.186 3
24.188 3
24.190 3
24.192 3
24.194 3
24.196 3
24.198 3
24.200 4
24.202 4
24.204 3
24.205 3
24.207 2
24.209 3
24.211 4
24.213 4
24.215 3
24.217 3
24.219 3
24.221 2
24.223 2
24.225 2
24.227 2
24.229 2
24.231 2
24.233 2
24.235 2
24.237 2
24.239 2
24.241 1
24.243 1
24.245 1
24.246 1
24.248 1
24.250 0
24.252 0
24.254 -0
24.256 0
24.258 -0
24.260 0
24.262 -0
24.264 -0
24.266 -0
24.268 -1
24.270 -1
24.272 -1
24.274 -1
24.276 -0
24.278 0
24.280 0
24.282 0
24.284 1
24.286 1
24.288 2
24.289 2
24.291 2
24.293 2
24.295 3
24.297 3
24.299 4
24.301 4
24.303 3
24.305 2
24.307 2
24.309 3
24.311 3
24.313 3
24.315 4
24.317 5
24.319 5
24.321 5
24.323 4
24.325 5
24.327 4
24.329 4
24.330 3
24.332 2
24.334 3
24.336 2
24.338 2
24.340 1
24.342 0
24.344 -0
24.346 -0
24.348 -1
24.350 -1
24.352 -1
24.354 -1
24.356 -2
24.358 -1
24.360 -1
24.362 -2
24.364 -1
24.366 -1
24.368 -1
24.370 -1
24.372 -0
24.373 0
24.375 0
24.377 1
24.379 0
24.381 1
24.383 0
24.385 0
24.387 1
24.389 1
24.391 1
24.393 2
24.395 3
24.397 3
24.399 4
24.401 4
24.403 5
24.405 6
24.407 5
24.409 5
24.411 5
24.413 5
24.415 5
24.416 5
24.418 5
24.420 5
24.422 4
24.424 5
24.426 4
24.428 3
24.430 3
24.432 2
24.434 2
24.436 2
24.438 2
24.440 2
24.442 2
24.444 1
24.446 1
24.448 1
24.450 0
24.452 0
24.454 0
24.456 -0
24.458 -0
24.459 -1
24.461 -0
24.463 -0
24.465 -0
24.467 -1
24.469 -1
24.471 -1
24.473 -2
24.475 -1
24.477 -1
24.479 -1
24.481 -0
24.483 0
24.485 0
24.487 0
24.489 0
24.491 1
24.493 1
24.495 1
24.497 0
24.499 1
24.501 2
24.502 2
24.504 2
24.506 2
24.508 2
24.510 1
24.512 1
24.514 1
24.516 1
24.518 1
24.520 1
24.522 1
24.524 1
24.526 2
24.528 2
24.530 2
24.532 2
24.534 2
24.536 2
24.538 2
24.540 2
24.542 2
24.544 2
24.546 2
24.547 2
24.549 2
24.551 2
24.553 1
24.555 1
24.557 0
24.559 0
24.561 -1
24.563 -1
24.565 -1
24.567 -0
24.569 -0
24.571 -0
24.573 -1
24.575 -0
24.577 -0
24.579 -0
24.581 -0
24.583 -0
24.585 0
24.587 -0
24.589 -0
24.591 -1
24.592 -1
24.594 -1
24.596 -1
24.598 -1
24.600 -1
24.602 -1
24.604 -1
24.606 -1
24.608 -0
24.610 0
24.612 -0
24.614 -0
24.616 0
24.618 -0
24.620 1
24.622 1
24.624 1
24.626 1
24.628 1
24.630 1
24.632 1
24.634 1
24.636 1
24.637 1
24.639 1
24.641 1
24.643 1
24.645 1
24.647 1
24.649 1
24.651 1
24.653 2
24.655 2
24.657 2
24.659 2
24.661 2
24.663 2
24.665 2
24.667 2
24.669 2
24.671 2
24.673 1
24.675 1
24.677 0
24.679 -0
24.681 -0
24.682 -0
24.684 -0
24.686 0
24.688 -0
24.690 -0
24.692 -0
24.694 -0
24.696 -1
24.698 -1
24.700 -1
24.702 -2
24.704 -1
24.706 -1
24.708 -1
24.710 -0
24.712 -0
24.714 -1
24.716 -1
24.718 -0
24.720 0
24.722 0
24.724 1
24.726 0
24.728 1
24.729 1
24.731 2
24.733 3
24.735 2
24.737 3
24.739 3
24.741 4
24.743 4
24.745 4
24.747 4
24.749 4
24.751 5
24.753 5
24.755 4
24.757 5
24.759 5
24.761 4
24.763 5
24.765 5
24.767 4
24.769 4
24.771 4
24.773 4
24.775 4
24.776 4
24.778 4
24.780 4
24.782 4
24.784 3
24.786 2
24.788 3
24.790 2
24.792 3
24.794 2
24.796 2
24.798 2
24.800 2
24.802 1
24.804 1
24.806 1
24.808 1
24.810 1
24.812 1
24.814 0
24.816 0
24.818 1
24.820 0
24.822 0
24.823 0
24.825 0
24.827 1
24.829 1
24.831 1
24.833 1
24.835 1
24.837 -0
24.839 0
24.841 0
24.843 -0
24.845 1
24.847 0
24.849 0
24.851 1
24.853 1
24.855 0
24.857 1
24.859 1
24.861 1
24.863 2
24.865 2
24.867 2
24.869 2
24.871 2
24.872 1
24.874 1
24.876 1
24.878 0
24.880 1
24.882 0
24.884 -0
24.886 0
24.888 1
24.890 1
24.892 1
24.894 1
24.896 1
24.898 2
24.900 2
24.902 1
24.904 1
24.906 2
24.908 1
24.910 1
24.912 1
24.914 1
24.916 2
24.918 2
24.920 1
24.921 1
24.923 1
24.925 0
24.927 1
24.929 1
24.931 2
24.933 2
24.935 2
24.937 2
24.939 2
24.941 2
24.943 2
24.945 2
24.947 3
24.949 2
24.951 2
24.953 2
24.955 2
24.957 2
24.959 1
24.961 1
24.963 1
24.965 1
24.967 2
24.969 2
24.971 3
24.972 3
24.974 3
24.976 3
24.978 4
24.980 4
24.982 4
24.984 3
24.986 4
24.988 4
24.990 3
24.992 3
24.994 4
24.996 4
24.998 4
25.000 5
25.002 5
25.004 5
25.006 6
25.008 6
25.010 6
25.012 6
25.014 6
25.016 7
25.018 7
25.020 7
25.021 7
25.023 7
25.025 7
25.027 7
25.029 7
25.031 6
25.033 7
25.035 6
25.037 6
25.039 6
25.041 5
25.043 5
25.045 5
25.047 4
25.049 4
25.051 4
25.053 3
25.055 3
25.057 2
25.059 2
25.061 2
25.063 2
25.065 1
25.067 0
25.069 0
25.071 -0
25.073 -1
25.074 -0
25.076 -0
25.078 -1
25.080 -1
25.082 0
25.084 0
25.086 1
25.088 1
25.090 1
25.092 1
25.094 1
25.096 1
25.098 2
25.100 2
25.102 1
25.104 1
25.106 1
25.108 2
25.110 1
25.112 2
25.114 2
25.116 2
25.118 2
25.120 2
25.122 2
25.124 2
25.125 2
25.127 3
25.129 3
25.131 3
25.133 3
25.135 3
25.137 2
25.139 2
25.141 2
25.143 2
25.145 2
25.147 2
25.149 2
25.151 2
25.153 2
25.155 2
25.157 3
25.159 3
25.161 3
25.163 3
25.165 3
25.167 2
25.169 2
25.171 2
25.173 2
25.175 2
25.177 2
25.178 1
25.180 1
25.182 2
25.184 1
25.186 1
25.188 1
25.190 0
25.192 0
25.194 0
25.196 -0
25.198 0
25.200 0
25.202 0
25.204 1
25.206 1
25.208 1
25.210 1
25.212 1
25.214 1
25.216 1
25.218 2
25.220 1
25.222 1
25.224 1
25.226 1
25.228 1
25.230 0
25.232 0
25.233 1
25.235 1
25.237 1
25.239 2
25.241 2
25.243 2
25.245 2
25.247 2
25.249 2
25.251 1
25.253 2
25.255 2
25.257 2
25.259 2
25.261 2
25.263 3
25.265 3
25.267 2
25.269 2
25.271 3
25.273 3
25.275 3
25.277 3
25.279 3
25.281 3
25.283 3
25.285 3
25.287 4
25.288 4
25.290 4
25.292 4
25.294 4
25.296 3
25.298 3
25.300 3
25.302 3
25.304 2
25.306 2
25.308 1
25.310 1
25.312 1
25.314 -0
25.316 -1
25.318 -2
25.320 -2
25.322 -2
25.324 -2
25.326 -3
25.328 -3
25.330 -2
25.332 -3
25.334 -2
25.336 -2
25.338 -2
25.340 -2
25.342 -1
25.343 -2
25.345 -1
25.347 -2
25.349 -2
25.351 -2
25.353 -2
25.355 -2
25.357 -2
25.359 -1
25.361 -1
25.363 -0
25.365 -0
25.367 0
25.369 1
25.371 1
25.373 2
25.375 2
25.377 3
25.379 3
25.381 3
25.383 4
25.385 3
25.387 3
25.389 3
25.391 3
25.393 3
25.395 3
25.397 2
25.399 2
25.400 3
25.402 3
25.404 2
25.406 2
25.408 2
25.410 2
25.412 2
25.414 2
25.416 2
25.418 2
25.420 2
25.422 2
25.424 2
25.426 1
25.428 1
25.430 1
25.432 -0
25.434 -0
25.436 -1
25.438 -2
25.440 -1
25.442 -2
25.444 -2
25.446 -2
25.448 -2
25.450 -2
25.452 -1
25.454 -1
25.456 -1
25.458 -1
25.459 -1
25.461 0
25.463 0
25.465 1
25.467 1
25.469 1
25.471 2
25.473 2
25.475 2
25.477 2
25.479 3
25.481 3
25.483 2
25.485 2
25.487 3
25.489 3
25.491 3
25.493 2
25.495 2
25.497 2
25.499 2
25.501 2
25.503 2
25.505 2
25.507 2
25.509 2
25.511 2
25.513 1
25.515 1
25.517 0
25.518 -0
25.520 -0
25.522 -0
25.524 -0
25.526 -1
25.528 0
25.530 0
25.532 -0
25.534 -0
25.536 -0
25.538 -0
25.540 -0
25.542 0
25.544 0
25.546 1
25.548 1
25.550 1
25.552 1
25.554 1
25.556 1
25.558 1
25.560 1
25.562 2
25.564 1
25.566 1
25.568 1
25.570 0
25.572 0
25.574 -0
25.576 0
25.578 0
25.579 -0
25.581 -0
25.583 0
25.585 0
25.587 1
25.589 1
25.591 1
25.593 1
25.595 1
25.597 1
25.599 1
25.601 1
25.603 0
25.605 0
25.607 -0
25.609 -0
25.611 1
25.613 1
25.615 -0
25.617 0
25.619 0
25.621 -0
25.623 -0
25.625 -0
25.627 -0
25.629 0
25.631 1
25.633 0
25.635 0
25.637 1
25.639 0
25.640 1
25.642 1
25.644 1
25.646 1
25.648 1
25.650 1
25.652 2
25.654 2
25.656 2
25.658 3
25.660 3
25.662 3
25.664 3
25.666 2
25.668 2
25.670 3
25.672 3
25.674 3
25.676 3
25.678 3
25.680 3
25.682 3
25.684 3
25.686 3
25.688 3
25.690 4
25.692 3
25.694 3
25.696 4
25.698 3
25.700 4
25.702 4
25.703 3
25.705 3
25.707 4
25.709 4
25.711 4
25.713 3
25.715 3
25.717 3
25.719 3
25.721 3
25.723 3
25.725 3
25.727 4
25.729 4
25.731 4
25.733 4
25.735 4
25.737 5
25.739 4
25.741 5
25.743 5
25.745 5
25.747 5
25.749 4
25.751 4
25.753 4
25.755 4
25.757 4
25.759 4
25.761 4
25.763 3
25.765 3
25.767 3
25.768 3
25.770 3
25.772 3
25.774 3
25.776 3
25.778 4
25.780 3
25.782 3
25.784 3
25.786 3
25.788 2
25.790 3
25.792 2
25.794 1
25.796 1
25.798 1
25.800 1
25.802 1
25.804 -0
25.806 0
25.808 1
25.810 1
25.812 1
25.814 1
25.816 1
25.818 1
25.820 2
25.822 1
25.824 2
25.826 2
25.828 1
25.830 2
25.832 2
25.834 2
25.835 3
25.837 3
25.839 2
25.841 3
25.843 3
25.845 3
25.847 3
25.849 2
25.851 2
25.853 3
25.855 3
25.857 3
25.859 4
25.861 4
25.863 4
25.865 4
25.867 4
25.869 4
25.871 4
25.873 4
25.875 5
25.877 4
25.879 4
25.881 4
25.883 4
25.885 4
25.887 5
25.889 5
25.891 5
25.893 4
25.895 4
25.897 4
25.899 4
25.901 3
25.903 3
25.904 3
25.906 3
25.908 3
25.910 3
25.912 3
25.914 3
25.916 3
25.918 3
25.920 3
25.922 3
25.924 3
25.926 2
25.928 2
25.930 2
25.932 2
25.934 2
25.936 2
25.938 1
25.940 1
25.942 2
25.944 2
25.946 2
25.948 3
25.950 3
25.952 3
25.954 3
25.956 3
25.958 3
25.960 3
25.962 3
25.964 3
25.966 3
25.968 2
25.970 2
25.972 2
25.973 2
25.975 1
25.977 2
25.979 1
25.981 1
25.983 1
25.985 0
25.987 -0
25.989 -0
25.991 0
25.993 -0
25.995 0
25.997 1
25.999 1
26.001 1
26.003 1
26.005 1
26.007 2
26.009 2
26.011 1
26.013 1
26.015 1
26.017 1
26.019 1
26.021 1
26.023 1
26.025 2
26.027 2
26.029 2
26.031 2
26.033 3
26.035 3
26.037 3
26.039 3
26.041 3
26.043 3
26.045 4
26.046 4
26.048 4
26.050 3
26.052 3
26.054 3
26.056 3
26.058 3
26.060 3
26.062 3
26.064 3
26.066 3
26.068 4
26.070 3
26.072 3
26.074 2
26.076 2
26.078 2
26.080 2
26.082 2
26.084 2
26.086 3
26.088 3
26.090 3
26.092 3
26.094 3
26.096 3
26.098 2
26.100 2
26.102 2
26.104 2
26.106 2
26.108 2
26.110 2
26.112 2
26.114 2
26.116 3
26.118 3
26.120 3
26.121 3
26.123 3
26.125 3
26.127 2
26.129 2
26.131 2
26.133 3
26.135 2
26.137 2
26.139 2
26.141 2
26.143 1
26.145 2
26.147 2
26.149 2
26.151 2
26.153 2
26.155 2
26.157 2
26.159 2
26.161 1
26.163 1
26.165 1
26.167 2
26.169 2
26.171 2
26.173 3
26.175 2
26.177 2
26.179 2
26.181 3
26.183 2
26.185 2
26.187 2
26.189 2
26.191 2
26.193 2
26.195 1
26.197 1
26.198 2
26.200 2
26.202 2
26.204 2
26.206 2
26.208 2
26.210 2
26.212 1
26.214 2
26.216 1
26.218 1
26.220 2
26.222 2
26.224 2
26.226 2
26.228 2
26.230 3
26.232 3
26.234 3
26.236 4
26.238 4
26.240 4
26.242 4
26.244 4
26.246 5
26.248 5
26.250 6
26.252 6
26.254 6
26.256 5
26.258 6
26.260 5
26.262 5
26.264 5
26.266 4
26.268 5
26.270 5
26.272 4
26.274 4
26.276 3
26.278 3
26.279 3
26.281 2
26.283 3
26.285 3
26.287 3
26.289 2
26.291 3
26.293 3
26.295 2
26.297 2
26.299 2
26.301 1
26.303 1
26.305 2
26.307 1
26.309 1
26.311 1
26.313 1
26.315 2
26.317 2
26.319 1
26.321 2
26.323 1
26.325 1
26.327 1
26.329 1
26.331 1
26.333 1
26.335 1
26.337 1
26.339 1
26.341 0
26.343 0
26.345 -0
26.347 0
26.349 0
26.351 0
26.353 -0
26.355 -1
26.357 -0
26.359 0
26.361 0
26.362 0
26.364 1
26.366 0
26.368 1
26.370 1
26.372 1
26.374 1
26.376 1
26.378 1
26.380 1
26.382 1
26.384 1
26.386 1
26.388 1
26.390 1
26.392 1
26.394 2
26.396 1
26.398 1
26.400 2
26.402 1
26.404 2
26.406 2
26.408 1
26.410 2
26.412 2
26.414 2
26.416 2
26.418 3
26.420 3
26.422 3
26.424 3
26.426 3
26.428 3
26.430 3
26.432 3
26.434 4
26.436 3
26.438 3
26.440 3
26.442 3
26.444 3
26.446 3
26.448 3
26.449 3
26.451 2
26.453 2
26.455 2
26.457 2
26.459 2
26.461 2
26.463 2
26.465 2
26.467 2
26.469 1
26.471 1
26.473 1
26.475 2
26.477 1
26.479 1
26.481 1
26.483 0
26.485 0
26.487 0
26.489 1
26.491 1
26.493 1
26.495 1
26.497 1
26.499 1
26.501 1
26.503 1
26.505 1
26.507 1
26.509 2
26.511 2
26.513 2
26.515 1
26.517 1
26.519 2
26.521 2
26.523 3
26.525 3
26.527 2
26.529 3
26.531 3
26.533 3
26.535 3
26.537 3
26.539 3
26.540 3
26.542 3
26.544 3
26.546 3
26.548 3
26.550 4
26.552 4
26.554 3
26.556 3
26.558 4
26.560 4
26.562 4
26.564 4
26.566 4
26.568 3
26.570 3
26.572 3
26.574 3
26.576 3
26.578 3
26.580 4
26.582 3
26.584 3
26.586 3
26.588 2
26.590 2
26.592 2
26.594 2
26.596 2
26.598 2
26.600 2
26.602 2
26.604 2
26.606 3
26.608 3
26.610 3
26.612 4
26.614 3
26.616 2
26.618 3
26.620 2
26.622 2
26.624 2
26.626 2
26.628 1
26.630 1
26.632 2
26.634 2
26.635 2
26.637 2
26.639 2
26.641 2
26.643 1
26.645 1
26.647 0
26.649 1
26.651 -0
26.653 -0
26.655 -0
26.657 -1
26.659 -1
26.661 -0
26.663 -1
26.665 -1
26.667 -0
26.669 -0
26.671 -0
26.673 -0
26.675 -1
26.677 0
26.679 -0
26.681 -0
26.683 -0
26.685 -0
26.687 0
26.689 0
26.691 0
26.693 1
26.695 1
26.697 1
26.699 -0
26.701 -0
26.703 -0
26.705 -1
26.707 0
26.709 1
26.711 1
26.713 1
26.715 1
26.717 1
26.719 2
26.721 2
26.723 2
26.725 3
26.727 2
26.729 2
26.731 2
26.733 2
26.735 1
26.736 1
26.738 1
26.740 1
26.742 2
26.744 2
26.746 1
26.748 2
26.750 2
26.752 1
26.754 1
26.756 1
26.758 1
26.760 1
26.762 1
26.764 0
26.766 0
26.768 0
26.770 -0
26.772 -0
26.774 -0
26.776 -0
26.778 0
26.780 -0
26.782 -0
26.784 0
26.786 0
26.788 -0
26.790 1
26.792 1
26.794 1
26.796 1
26.798 2
26.800 2
26.802 2
26.804 2
26.806 2
26.808 2
26.810 3
26.812 3
26.814 2
26.816 3
26.818 2
26.820 3
26.822 3
26.824 3
26.826 4
26.828 4
26.830 4
26.832 4
26.834 4
26.836 4
26.838 4
26.840 4
26.842 4
26.844 3
26.845 3
26.847 3
26.849 3
26.851 3
26.853 2
26.855 2
26.857 2
26.859 1
26.861 1
26.863 1
26.865 1
26.867 1
26.869 1
26.871 0
26.873 0
26.875 1
26.877 -0
26.879 0
26.881 0
26.883 -0
26.885 -0
26.887 0
26.889 -0
26.891 -0
26.893 -0
26.895 -1
26.897 -0
26.899 -0
26.901 -0
26.903 0
26.905 0
26.907 1
26.909 1
26.911 2
26.913 2
26.915 2
26.917 3
26.919 2
26.921 2
26.923 2
26.925 2
26.927 3
26.929 3
26.931 3
26.933 3
26.935 4
26.937 3
26.939 4
26.941 3
26.943 3
26.945 3
26.947 3
26.949 3
26.951 3
26.953 3
26.955 2
26.957 2
26.959 3
26.960 2
26.962 2
26.964 3
26.966 2
26.968 2
26.970 2
26.972 2
26.974 2
26.976 1
26.978 0
26.980 1
26.982 1
26.984 1
26.986 1
26.988 1
26.990 1
26.992 1
26.994 1
26.996 1
26.998 1
27.000 1
27.002 1
27.004 1
27.006 1
27.008 0
27.010 -0
27.012 0
27.014 1
27.016 2
27.018 2
27.020 2
27.022 3
27.024 3
27.026 3
27.028 3
27.030 2
27.032 1
27.034 1
27.036 1
27.038 1
27.040 1
27.042 0
27.044 0
27.046 0
27.048 0
27.050 0
27.052 -0
27.054 -0
27.056 -1
27.058 -1
27.060 -1
27.062 -1
27.064 -1
27.066 -1
27.068 -1
27.070 -0
27.072 0
27.074 1
27.076 1
27.078 1
27.080 1
27.082 1
27.084 1
27.085 1
27.087 2
27.089 2
27.091 3
27.093 2
27.095 3
27.097 3
27.099 3
27.101 4
27.103 4
27.105 5
27.107 5
27.109 5
27.111 5
27.113 5
27.115 5
27.117 4
27.119 4
27.121 4
27.123 4
27.125 4
27.127 3
27.129 3
27.131 4
27.133 4
27.135 4
27.137 4
27.139 3
27.141 3
27.143 3
27.145 3
27.147 3
27.149 3
27.151 3
27.153 3
27.155 3
27.157 2
27.159 3
27.161 3
27.163 3
27.165 3
27.167 3
27.169 2
27.171 2
27.173 2
27.175 2
27.177 2
27.179 2
27.181 2
27.183 2
27.185 1
27.187 1
27.189 0
27.191 -0
27.193 -0
27.195 -0
27.197 -0
27.199 -0
27.201 0
27.203 0
27.205 -0
27.207 -0
27.209 -0
27.211 -0
27.213 -1
27.215 -1
27.217 -1
27.219 -1
27.221 -0
27.223 -0
27.225 -1
27.226 -1
27.228 -1
27.230 -0
27.232 0
27.234 1
27.236 1
27.238 1
27.240 1
27.242 1
27.244 2
27.246 2
27.248 3
27.250 3
27.252 4
27.254 4
27.256 4
27.258 5
27.260 5
27.262 5
27.264 5
27.266 5
27.268 5
27.270 4
27.272 4
27.274 4
27.276 4
27.278 4
27.280 4
27.282 4
27.284 4
27.286 4
27.288 4
27.290 3
27.292 3
27.294 2
27.296 3
27.298 2
27.300 2
27.302 2
27.304 2
27.306 2
27.308 2
27.310 2
27.312 2
27.314 2
27.316 2
27.318 2
27.320 2
27.322 1
27.324 1
27.326 1
27.328 1
27.330 1
27.332 1
27.334 2
27.336 1
27.338 2
27.340 2
27.342 2
27.344 2
27.346 2
27.348 2
27.350 2
27.352 2
27.354 1
27.356 2
27.358 2
27.360 1
27.362 1
27.364 1
27.366 1
27.368 1
27.370 1
27.372 0
27.374 -0
27.376 0
27.378 0
27.380 -0
27.382 0
27.383 1
27.385 2
27.387 1
27.389 1
27.391 2
27.393 1
27.395 1
27.397 2
27.399 1
27.401 1
27.403 2
27.405 1
27.407 1
27.409 1
27.411 1
27.413 1
27.415 1
27.417 1
27.419 2
27.421 2
27.423 2
27.425 2
27.427 2
27.429 2
27.431 2
27.433 2
27.435 1
27.437 2
27.439 1
27.441 1
27.443 1
27.445 1
27.447 1
27.449 0
27.451 0
27.453 0
27.455 -0
27.457 0
27.459 0
27.461 0
27.463 -0
27.465 1
27.467 1
27.469 1
27.471 1
27.473 1
27.475 1
27.477 1
27.479 -0
27.481 0
27.483 0
27.485 0
27.487 0
27.489 1
27.491 1
27.493 2
27.495 2
27.497 1
27.499 2
27.501 2
27.503 2
27.505 3
27.507 3
27.509 3
27.511 4
27.513 3
27.515 3
27.517 3
27.519 3
27.521 3
27.523 3
27.525 4
27.527 4
27.529 5
27.531 4
27.533 4
27.535 3
27.537 3
27.539 3
27.541 4
27.543 4
27.545 3
27.547 4
27.549 4
27.551 3
27.553 3
27.555 3
27.557 3
27.559 4
27.561 3
27.563 3
27.565 4
27.567 4
27.569 3
27.570 4
27.572 4
27.574 3
27.576 3
27.578 3
27.580 4
27.582 4
27.584 4
27.586 4
27.588 4
27.590 4
27.592 4
27.594 3
27.596 3
27.598 3
27.600 3
27.602 3
27.604 2
27.606 1
27.608 1
27.610 1
27.612 1
27.614 1
27.616 1
27.618 1
27.620 1
27.622 1
27.624 1
27.626 1
27.628 1
27.630 2
27.632 2
27.634 2
27.636 2
27.638 2
27.640 2
27.642 3
27.644 3
27.646 3
27.648 4
27.650 4
27.652 4
27.654 5
27.656 4
27.658 4
27.660 4
27.662 4
27.664 4
27.666 3
27.668 4
27.670 5
27.672 5
27.674 4
27.676 4
27.678 4
27.680 4
27.682 3
27.684 2
27.686 2
27.688 1
27.690 1
27.692 1
27.694 0
27.696 -0
27.698 -0
27.700 -1
27.702 -1
27.704 -1
27.706 -1
27.708 -1
27.710 -1
27.712 -1
27.714 -1
27.716 -1
27.718 -1
27.720 -1
27.722 -2
27.724 -1
27.726 -1
27.728 -1
27.730 -1
27.732 -1
27.734 -1
27.736 -2
27.738 -1
27.740 -1
27.742 -1
27.744 -0
27.746 -0
27.748 -1
27.750 -0
27.752 0
27.754 1
27.756 0
27.758 1
27.760 1
27.762 1
27.764 1
27.766 1
27.768 2
27.770 2
27.772 2
27.774 2
27.776 1
27.778 1
27.780 1
27.782 2
27.784 1
27.786 1
27.788 1
27.790 0
27.792 -0
27.794 1
27.796 1
27.798 1
27.800 1
27.802 0
27.804 0
27.806 0
27.808 0
27.810 -0
27.812 -0
27.813 -0
27.815 0
27.817 0
27.819 0
27.821 0
27.823 -0
27.825 -0
27.827 -1
27.829 -0
27.831 -0
27.833 0
27.835 1
27.837 0
27.839 -0
27.841 1
27.843 1
27.845 1
27.847 1
27.849 1
27.851 1
27.853 1
27.855 1
27.857 1
27.859 1
27.861 1
27.863 1
27.865 1
27.867 1
27.869 1
27.871 1
27.873 0
27.875 0
27.877 0
27.879 -0
27.881 -1
27.883 0
27.885 -0
27.887 0
27.889 0
27.891 1
27.893 1
27.895 2
27.897 2
27.899 2
27.901 2
27.903 2
27.905 2
27.907 1
27.909 1
27.911 1
27.913 1
27.915 1
27.917 1
27.919 1
27.921 1
27.923 1
27.925 1
27.927 1
27.929 1
27.931 1
27.933 0
27.935 1
27.937 1
27.939 0
27.941 0
27.943 1
27.945 2
27.947 2
27.949 2
27.951 2
27.953 2
27.955 2
27.957 1
27.959 1
27.961 1
27.963 1
27.965 1
27.967 1
27.969 1
27.971 1
27.973 2
27.975 2
27.977 2
27.979 2
27.981 2
27.983 2
27.985 1
27.987 2
27.989 2
27.991 2
27.993 2
27.995 2
27.997 1
27.999 1
28.001 1
28.003 1
28.005 1
28.007 1
28.009 1
28.011 0
28.013 0
28.015 0
28.017 -0
28.019 -0
28.021 -0
28.023 -1
28.025 -1
28.027 0
28.029 0
28.031 1
28.033 1
28.035 1
28.037 1
28.039 2
28.041 1
28.043 1
28.045 2
28.047 1
28.049 2
28.051 2
28.053 1
28.055 1
28.057 2
28.059 1
28.061 0
28.063 0
28.065 -0
28.067 -1
28.069 -1
28.071 -0
28.073 0
28.075 1
28.077 1
28.079 1
28.081 1
28.083 1
28.085 1
28.087 1
28.089 0
28.091 0
28.093 1
28.095 1
28.097 0
28.099 1
28.101 0
28.103 0
28.105 0
28.107 -0
28.109 -0
28.111 0
28.113 0
28.115 0
28.117 1
28.119 1
28.121 1
28.123 1
28.125 1
28.127 1
28.129 1
28.131 1
28.133 2
28.135 2
28.137 1
28.139 1
28.141 1
28.143 1
28.145 1
28.147 1
28.149 1
28.151 0
28.153 1
28.155 0
28.157 1
28.159 2
28.161 2
28.163 2
28.165 2
28.167 2
28.169 2
28.171 2
28.173 2
28.175 2
28.177 1
28.179 2
28.181 1
28.183 1
28.185 1
28.187 1
28.189 1
28.191 2
28.193 1
28.195 2
28.197 1
28.199 1
28.201 1
28.203 0
28.205 0
28.207 -0
28.209 -0
28.211 0
28.213 -0
28.215 -1
28.217 -0
28.219 -0
28.221 0
28.223 1
28.225 1
28.227 1
28.229 1
28.231 1
28.233 2
28.235 2
28.237 1
28.239 1
28.241 1
28.243 1
28.245 2
28.247 2
28.249 3
28.251 3
28.253 3
28.255 3
28.257 3
28.259 3
28.261 4
28.263 3
28.265 3
28.267 4
28.269 4
28.271 4
28.273 4
28.275 4
28.277 4
28.279 3
28.281 3
28.283 3
28.285 3
28.287 3
28.289 2
28.291 3
28.293 2
28.295 2
28.297 3
28.298 3
28.300 3
28.302 3
28.304 2
28.306 2
28.308 3
28.310 2
28.312 3
28.314 3
28.316 2
28.318 2
28.320 2
28.322 2
28.324 2
28.326 2
28.328 2
28.330 2
28.332 2
28.334 2
28.336 2
28.338 2
28.340 2
28.342 2
28.344 3
28.346 2
28.348 3
28.350 3
28.352 3
28.354 3
28.356 3
28.358 3
28.360 3
28.362 3
28.364 3
28.366 4
28.368 4
28.370 3
28.372 4
28.374 4
28.376 4
28.378 4
28.380 4
28.382 3
28.384 3
28.386 3
28.388 2
28.390 3
28.392 2
28.394 1
28.396 1
28.398 1
28.400 1
28.402 1
28.404 2
28.406 2
28.408 1
28.410 1
28.412 1
28.414 1
28.416 0
28.418 0
28.420 0
28.422 0
28.424 -0
28.426 0
28.428 0
28.430 1
28.432 2
28.434 2
28.436 2
28.438 2
28.440 3
28.442 2
28.444 3
28.446 3
28.448 3
28.450 4
28.452 4
28.454 5
28.456 5
28.458 5
28.460 4
28.462 5
28.464 5
28.466 4
28.468 5
28.470 4
28.472 4
28.474 4
28.476 4
28.478 4
28.480 4
28.482 5
28.484 4
28.486 5
28.488 5
28.490 5
28.492 5
28.494 4
28.496 4
28.498 4
28.500 3
28.502 3
28.504 3
28.506 3
28.508 3
28.510 3
28.512 3
28.514 3
28.516 3
28.518 3
28.520 3
28.522 4
28.524 4
28.526 3
28.528 3
28.530 2
28.532 2
28.534 2
28.536 2
28.538 2
28.540 2
28.542 2
28.544 2
28.547 2
28.549 2
28.551 1
28.553 1
28.555 1
28.557 1
28.559 1
28.561 1
28.563 1
28.565 2
28.567 2
28.569 2
28.571 3
28.573 3
28.575 3
28.577 3
28.579 3
28.581 3
28.583 3
28.585 3
28.587 2
28.589 3
28.591 3
28.593 3
28.595 3
28.597 3
28.599 3
28.601 3
28.603 3
28.605 3
28.607 4
28.609 4
28.611 3
28.613 3
28.615 3
28.617 2
28.619 2
28.621 2
28.623 1
28.625 2
28.627 1
28.629 1
28.631 1
28.633 1
28.635 0
28.637 1
28.639 1
28.641 1
28.643 1
28.645 1
28.647 1
28.649 1
28.651 1
28.653 1
28.655 1
28.657 1
28.659 1
28.661 1
28.663 1
28.665 1
28.667 1
28.669 1
28.671 2
28.673 2
28.675 1
28.677 1
28.679 1
28.681 1
28.683 1
28.685 1
28.687 1
28.689 1
28.691 2
28.693 2
28.695 2
28.697 2
28.699 2
28.701 2
28.703 1
28.705 1
28.707 0
28.709 1
28.711 1
28.713 0
28.715 0
28.717 0
28.719 -0
28.721 0
28.723 0
28.725 0
28.727 0
28.729 1
28.731 1
28.733 1
28.735 1
28.737 1
28.739 2
28.741 2
28.743 2
28.745 3
28.747 3
28.749 3
28.751 3
28.753 4
28.755 4
28.757 4
28.759 5
28.761 5
28.763 5
28.765 6
28.767 5
28.769 5
28.771 6
28.773 6
28.775 6
28.777 5
28.779 5
28.781 5
28.783 6
28.785 5
28.787 5
28.789 5
28.791 4
28.793 4
28.795 4
28.797 3
28.799 3
28.801 3
28.803 2
28.805 2
28.807 1
28.809 1
28.811 1
28.813 1
28.815 -0
28.817 -0
28.819 1
28.821 0
28.823 1
28.825 1
28.827 1
28.829 1
28.831 1
28.833 1
28.835 1
28.837 1
28.839 1
28.841 1
28.843 1
28.845 1
28.847 1
28.849 1
28.851 0
28.853 0
28.855 -0
28.857 -1
28.859 -1
28.861 -0
28.863 -1
28.865 -1
28.867 -1
28.869 -1
28.871 -1
28.873 -1
28.875 -1
28.877 -1
28.879 -1
28.881 -1
28.883 -1
28.885 -1
28.887 -1
28.889 -1
28.891 -1
28.893 -1
28.895 -1
28.897 -0
28.899 -1
28.901 -0
28.903 -0
28.905 -1
28.907 -0
28.909 0
28.911 0
28.913 0
28.915 1
28.917 0
28.919 1
28.921 1
28.923 1
28.925 1
28.927 1
28.929 1
28.931 2
28.933 2
28.935 1
28.937 2
28.939 2
28.941 2
28.943 2
28.945 2
28.947 2
28.949 2
28.951 2
28.953 2
28.955 2
28.957 2
28.959 2
28.961 2
28.963 2
28.965 2
28.967 3
28.969 3
28.971 3
28.973 3
28.975 3
28.977 3
28.979 3
28.981 3
28.983 3
28.985 3
28.987 3
28.989 3
28.991 3
28.993 3
28.995 2
28.997 2
28.999 2
29.001 2
29.003 1
29.005 2
29.007 1
29.009 1
29.011 2
29.013 1
29.015 2
29.017 1
29.019 1
29.021 1
29.023 1
29.025 1
29.027 1
29.029 1
29.031 1
29.034 1
29.036 1
29.038 1
29.040 1
29.042 1
29.044 1
29.046 1
29.048 1
29.050 0
29.052 1
29.054 1
29.056 1
29.058 2
29.060 2
29.062 2
29.064 2
29.066 2
29.068 2
29.070 2
29.072 2
29.074 2
29.076 2
29.078 2
29.080 2
29.082 3
29.084 3
29.086 2
29.088 3
29.090 3
29.092 2
29.094 2
29.096 2
29.098 3
29.100 3
29.102 3
29.104 3
29.106 3
29.108 3
29.110 2
29.112 3
29.114 3
29.116 3
29.118 3
29.120 2
29.122 1
29.124 1
29.126 1
29.128 0
29.130 0
29.132 0
29.134 -0
29.136 -0
29.138 -0
29.140 -1
29.142 -1
29.144 -1
29.146 -1
29.148 -0
29.150 -0
29.152 -1
29.154 -1
29.156 -1
29.158 -2
29.160 -1
29.162 -1
29.164 -1
29.166 -0
29.168 0
29.170 -0
29.172 0
29.174 0
29.176 -0
29.178 -0
29.180 0
29.182 0
29.184 0
29.186 1
29.188 1
29.190 1
29.192 1
29.194 1
29.196 1
29.198 1
29.200 1
29.202 1
29.204 1
29.206 1
29.208 1
29.210 1
29.212 1
29.214 1
29.216 1
29.218 2
29.220 2
29.222 2
29.224 2
29.226 2
29.228 2
29.230 2
29.232 2
29.234 1
29.236 1
29.238 2
29.240 2
29.242 2
29.244 2
29.246 2
29.248 1
29.250 1
29.252 2
29.254 2
29.256 2
29.258 2
29.260 2
29.262 1
29.264 1
29.266 0
29.268 0
29.270 1
29.272 1
29.274 1
29.276 1
29.279 1
29.281 1
29.283 1
29.285 1
29.287 2
29.289 2
29.291 2
29.293 2
29.295 3
29.297 2
29.299 3
29.301 3
29.303 3
29.305 3
29.307 3
29.309 3
29.311 3
29.313 4
29.315 3
29.317 3
29.319 3
29.321 3
29.323 3
29.325 3
29.327 3
29.329 4
29.331 4
29.333 4
29.335 4
29.337 4
29.339 4
29.341 4
29.343 4
29.345 4
29.347 4
29.349 4
29.351 3
29.353 3
29.355 3
29.357 3
29.359 4
29.361 4
29.363 3
29.365 3
29.367 3
29.369 3
29.371 3
29.373 3
29.375 3
29.377 3
29.379 3
29.381 2
29.383 2
29.385 2
29.387 1
29.389 1
29.391 0
29.393 0
29.395 1
29.397 -0
29.399 -0
29.401 1
29.403 0
29.405 -0
29.407 -0
29.409 1
29.411 1
29.413 1
29.415 0
29.417 -0
29.419 0
29.421 -0
29.423 -0
29.425 -0
29.427 -0
29.429 -0
29.431 0
29.433 1
29.435 1
29.437 1
29.439 1
29.441 1
29.443 2
29.445 3
29.447 2
29.449 3
29.451 2
29.453 2
29.455 2
29.457 2
29.459 2
29.461 2
29.463 2
29.465 2
29.468 2
29.470 2
29.472 2
29.474 2
29.476 2
29.478 2
29.480 2
29.482 2
29.484 2
29.486 2
29.488 2
29.490 2
29.492 2
29.494 1
29.496 1
29.498 1
29.500 1
29.502 1
29.504 0
29.506 -1
29.508 -1
29.510 -1
29.512 -1
29.514 -1
29.516 -1
29.518 -0
29.520 -1
29.522 -1
29.524 -0
29.526 -1
29.528 -1
29.530 -1
29.532 -1
29.534 -0
29.536 0
29.538 0
29.540 -0
29.542 0
29.544 0
29.546 0
29.548 0
29.550 1
29.552 1
29.554 1
29.556 1
29.558 2
29.560 2
29.562 2
29.564 2
29.566 2
29.568 2
29.570 2
29.572 3
29.574 2
29.576 2
29.578 2
29.580 1
29.582 2
29.584 1
29.586 1
29.588 1
29.590 1
29.592 1
29.594 1
29.596 1
29.598 1
29.600 1
29.602 1
29.604 1
29.606 1
29.608 0
29.610 -0
29.612 -0
29.614 -0
29.616 -1
29.618 -0
29.620 1
29.622 0
29.624 0
29.627 1
29.629 1
29.631 1
29.633 1
29.635 1
29.637 1
29.639 1
29.641 1
29.643 2
29.645 2
29.647 2
29.649 2
29.651 2
29.653 2
29.655 3
29.657 3
29.659 2
29.661 2
29.663 3
29.665 2
29.667 1
29.669 1
29.671 1
29.673 1
29.675 0
29.677 0
29.679 1
29.681 1
29.683 1
29.685 1
29.687 1
29.689 1
29.691 0
29.693 -0
29.695 -1
29.697 -0
29.699 0
29.701 0
29.703 1
29.705 1
29.707 1
29.709 1
29.711 2
29.713 2
29.715 2
29.717 2
29.719 2
29.721 2
29.723 3
29.725 3
29.727 3
29.729 3
29.731 4
29.733 4
29.735 4
29.737 4
29.739 4
29.741 4
29.743 4
29.745 3
29.747 3
29.749 2
29.751 3
29.753 3
29.755 2
29.757 1
29.759 1
29.761 2
29.763 1
29.765 1
29.768 1
29.770 1
29.772 1
29.774 0
29.776 0
29.778 0
29.780 -0
29.782 -1
29.784 -1
29.786 -1
29.788 -0
29.790 -0
29.792 -0
29.794 -1
29.796 -1
29.798 -1
29.800 0
29.802 0
29.804 -0
29.806 1
29.808 1
29.810 1
29.812 1
29.814 1
29.816 1
29.818 0
29.820 0
29.822 -0
29.824 -0
29.826 -0
29.828 -0
29.830 0
29.832 -0
29.834 -0
29.836 0
29.838 1
29.840 1
29.842 2
29.844 2
29.846 1
29.848 1
29.850 1
29.852 2
29.854 2
29.856 2
29.858 2
29.860 2
29.862 2
29.864 2
29.866 2
29.868 3
29.870 2
29.872 3
29.874 3
29.876 3
29.878 4
29.880 4
29.882 4
29.884 5
29.886 5
29.888 5
29.890 6
29.892 6
29.894 5
29.897 6
29.899 6
29.901 6
29.903 6
29.905 6
29.907 5
29.909 5
29.911 5
29.913 5
29.915 5
29.917 5
29.919 5
29.921 5
29.923 5
29.925 4
29.927 4
29.929 4
29.931 4
29.933 3
29.935 2
29.937 1
29.939 1
29.941 1
29.943 1
29.945 1
29.947 0
29.949 1
29.951 1
29.953 1
29.955 1
29.957 2
29.959 2
29.961 2
29.963 2
29.965 3
29.967 2
29.969 3
29.971 3
29.973 3
29.975 3
29.977 4
29.979 3
29.981 3
29.983 3
29.985 2
29.987 2
29.989 3
29.991 3
29.993 3
29.995 3
29.997 3
29.999 3
30.001 3
30.003 3
30.005 2
30.007 2
30.009 2
30.011 2
30.014 2
30.016 1
30.018 1
30.020 1
30.022 1
30.024 1
30.026 1
30.028 1
30.030 1
30.032 1
30.034 1
30.036 2
30.038 2
30.040 3
30.042 3
30.044 4
30.046 4
30.048 5
30.050 5
30.052 5
30.054 5
30.056 5
30.058 5
30.060 5
30.062 6
30.064 5
30.066 5
30.068 4
30.070 4
30.072 4
30.074 4
30.076 3
30.078 3
30.080 3
30.082 3
30.084 3
30.086 3
30.088 3
30.090 3
30.092 3
30.094 2
30.096 2
30.098 1
30.100 1
30.102 1
30.104 -0
30.106 -1
30.108 -1
30.110 -0
30.112 -1
30.114 -1
30.116 -1
30.118 -2
30.120 -1
30.122 -1
30.125 -1
30.127 -1
30.129 -1
30.131 -1
30.133 -1
30.135 -1
30.137 -1
30.139 -0
30.141 -0
30.143 -0
30.145 0
30.147 1
30.149 1
30.151 1
30.153 1
30.155 1
30.157 1
30.159 1
30.161 1
30.163 2
30.165 2
30.167 1
30.169 1
30.171 1
30.173 2
30.175 2
30.177 2
30.179 2
30.181 3
30.183 2
30.185 2
30.187 2
30.189 2
30.191 1
30.193 1
30.195 1
30.197 1
30.199 2
30.201 1
30.203 2
30.205 2
30.207 2
30.209 2
30.211 2
30.213 2
30.215 1
30.217 2
30.219 2
30.221 2
30.223 2
30.225 3
30.228 3
30.230 4
30.232 4
30.234 4
30.236 4
30.238 4
30.240 3
30.242 3
30.244 3
30.246 3
30.248 3
30.250 3
30.252 2
30.254 2
30.256 2
30.258 2
30.260 2
30.262 2
30.264 2
30.266 2
30.268 2
30.270 2
30.272 2
30.274 1
30.276 1
30.278 0
30.280 0
30.282 -0
30.284 -0
30.286 0
30.288 0
30.290 1
30.292 1
30.294 1
30.296 1
30.298 2
30.300 2
30.302 2
30.304 2
30.306 2
30.308 2
30.310 3
30.312 3
30.314 2
30.316 3
30.318 2
30.320 2
30.322 2
30.325 2
30.327 1
30.329 1
30.331 0
30.333 0
30.335 1
30.337 0
30.339 0
30.341 1
30.343 1
30.345 1
30.347 1
30.349 1
30.351 2
30.353 2
30.355 2
30.357 2
30.359 2
30.361 2
30.363 3
30.365 3
30.367 3
30.369 3
30.371 3
30.373 3
30.375 3
30.377 3
30.379 3
30.381 4
30.383 3
30.385 3
30.387 3
30.389 3
30.391 3
30.393 3
30.395 3
30.397 3
30.399 3
30.401 3
30.403 2
30.405 2
30.407 2
30.409 1
30.411 0
30.413 1
30.415 -0
30.418 -1
30.420 -1
30.422 -1
30.424 -1
30.426 -1
30.428 -1
30.430 -1
30.432 -1
30.434 -1
30.436 -1
30.438 -1
30.440 -1
30.442 -1
30.444 -0
30.446 -0
30.448 -0
30.450 -0
30.452 -1
30.454 -1
30.456 -1
30.458 -1
30.460 -1
30.462 -2
30.464 -2
30.466 -2
30.468 -1
30.470 -2
30.472 -2
30.474 -2
30.476 -2
30.478 -1
30.480 -1
30.482 -1
30.484 -1
30.486 -1
30.488 -0
30.490 1
30.492 1
30.494 1
30.496 1
30.498 1
30.500 1
30.502 1
30.504 2
30.507 2
30.509 2
30.511 2
30.513 2
30.515 2
30.517 2
30.519 2
30.521 2
30.523 2
30.525 2
30.527 2
30.529 3
30.531 3
30.533 3
30.535 3
30.537 2
30.539 2
30.541 2
30.543 2
30.545 2
30.547 2
30.549 2
30.551 2
30.553 1
30.555 1
30.557 1
30.559 1
30.561 1
30.563 1
30.565 2
30.567 1
30.569 2
30.571 2
30.573 2
30.575 2
30.577 3
30.579 3
30.581 3
30.583 4
30.585 3
30.587 3
30.589 3
30.592 3
30.594 3
30.596 3
30.598 3
30.600 2
30.602 2
30.604 3
30.606 3
30.608 4
30.610 4
30.612 4
30.614 4
30.616 4
30.618 4
30.620 3
30.622 3
30.624 3
30.626 3
30.628 3
30.630 3
30.632 4
30.634 4
30.636 4
30.638 4
30.640 4
30.642 4
30.644 4
30.646 4
30.648 5
30.650 4
30.652 4
30.654 5
30.656 5
30.658 4
30.660 4
30.662 4
30.664 3
30.666 3
30.668 3
30.670 2
30.672 2
30.675 2
30.677 2
30.679 1
30.681 1
30.683 1
30.685 1
30.687 1
30.689 0
30.691 1
30.693 0
30.695 1
30.697 2
30.699 1
30.701 1
30.703 1
30.705 1
30.707 1
30.709 1
30.711 1
30.713 1
30.715 1
30.717 2
30.719 1
30.721 1
30.723 2
30.725 3
30.727 3
30.729 3
30.731 3
30.733 3
30.735 3
30.737 3
30.739 2
30.741 3
30.743 2
30.745 2
30.747 2
30.749 1
30.751 1
30.754 1
30.756 0
30.758 0
30.760 1
30.762 1
30.764 0
30.766 0
30.768 0
30.770 -0
30.772 -0
30.774 0
30.776 0
30.778 1
30.780 0
30.782 1
30.784 1
30.786 1
30.788 1
30.790 1
30.792 2
30.794 2
30.796 2
30.798 2
30.800 2
30.802 2
30.804 1
30.806 2
30.808 2
30.810 1
30.812 1
30.814 1
30.816 1
30.818 1
30.820 1
30.822 1
30.824 1
30.826 1
30.828 0
30.831 -0
30.833 -0
30.835 -0
30.837 -1
30.839 -0
30.841 -0
30.843 -0
30.845 -0
30.847 -1
30.849 0
30.851 -0
30.853 -0
30.855 0
30.857 0
30.859 1
30.861 1
30.863 2
30.865 1
30.867 2
30.869 1
30.871 1
30.873 2
30.875 3
30.877 3
30.879 3
30.881 3
30.883 2
30.885 3
30.887 2
30.889 2
30.891 2
30.893 2
30.895 2
30.897 2
30.899 2
30.901 2
30.904 1
30.906 1
30.908 2
30.910 2
30.912 2
30.914 1
30.916 2
30.918 1
30.920 1
30.922 1
30.924 2
30.926 2
30.928 2
30.930 2
30.932 2
30.934 2
30.936 2
30.938 2
30.940 2
30.942 2
30.944 2
30.946 3
30.948 3
30.950 2
30.952 3
30.954 3
30.956 3
30.958 2
30.960 3
30.962 2
30.964 3
30.966 4
30.968 3
30.970 3
30.972 3
30.974 3
30.977 3
30.979 3
30.981 3
30.983 4
30.985 4
30.987 4
30.989 5
30.991 5
30.993 4
30.995 4
30.997 4
30.999 4
31.001 5
31.003 5
31.005 4
31.007 4
31.009 4
31.011 3
31.013 4
31.015 4
31.017 3
31.019 3
31.021 3
31.023 2
31.025 2
31.027 3
31.029 2
31.031 2
31.033 2
31.035 1
31.037 2
31.039 1
31.041 1
31.043 1
31.046 1
31.048 1
31.050 1
31.052 -0
31.054 -0
31.056 -0
31.058 0
31.060 -0
31.062 0
31.064 1
31.066 0
31.068 0
31.070 1
31.072 1
31.074 1
31.076 2
31.078 1
31.080 1
31.082 1
31.084 1
31.086 1
31.088 2
31.090 1
31.092 1
31.094 1
31.096 0
31.098 0
31.100 0
31.102 0
31.104 0
31.106 1
31.108 1
31.110 1
31.112 2
31.115 2
31.117 2
31.119 3
31.121 3
31.123 3
31.125 3
31.127 2
31.129 3
31.131 3
31.133 2
31.135 2
31.137 1
31.139 -0
31.141 -0
31.143 -0
31.145 -1
31.147 0
31.149 -0
31.151 -0
31.153 0
31.155 1
31.157 1
31.159 1
31.161 1
31.163 0
31.165 1
31.167 0
31.169 0
31.171 -0
31.173 0
31.175 0
31.177 0
31.179 0
31.182 0
31.184 0
31.186 0
31.188 0
31.190 1
31.192 1
31.194 1
31.196 1
31.198 2
31.200 2
31.202 2
31.204 2
31.206 3
31.208 3
31.210 3
31.212 3
31.214 3
31.216 3
31.218 3
31.220 3
31.222 3
31.224 2
31.226 3
31.228 3
31.230 2
31.232 2
31.234 3
31.236 3
31.238 3
31.240 3
31.242 3
31.244 4
31.247 4
31.249 3
31.251 4
31.253 4
31.255 4
31.257 4
31.259 3
31.261 3
31.263 4
31.265 4
31.267 4
31.269 4
31.271 3
31.273 3
31.275 3
31.277 3
31.279 2
31.281 2
31.283 2
31.285 2
31.287 1
31.289 1
31.291 1
31.293 1
31.295 1
31.297 1
31.299 1
31.301 1
31.303 1
31.305 1
31.307 1
31.309 0
31.312 0
31.314 0
31.316 0
31.318 0
31.320 1
31.322 1
31.324 1
31.326 1
31.328 1
31.330 1
31.332 1
31.334 1
31.336 2
31.338 2
31.340 2
31.342 2
31.344 2
31.346 2
31.348 2
31.350 2
31.352 2
31.354 3
31.356 3
31.358 2
31.360 2
31.362 2
31.364 2
31.366 2
31.368 3
31.370 3
31.373 3
31.375 3
31.377 3
31.379 3
31.381 3
31.383 3
31.385 3
31.387 3
31.389 3
31.391 3
31.393 3
31.395 3
31.397 2
31.399 2
31.401 2
31.403 2
31.405 2
31.407 2
31.409 2
31.411 2
31.413 2
31.415 2
31.417 1
31.419 2
31.421 2
31.423 2
31.425 2
31.427 1
31.429 1
31.431 1
31.433 1
31.436 1
31.438 0
31.440 0
31.442 0
31.444 -0
31.446 0
31.448 0
31.450 1
31.452 1
31.454 1
31.456 1
31.458 1
31.460 0
31.462 -0
31.464 -0
31.466 -0
31.468 -0
31.470 0
31.472 -0
31.474 -0
31.476 -0
31.478 -0
31.480 -1
31.482 -1
31.484 -1
31.486 -2
31.488 -2
31.490 -2
31.492 -2
31.495 -1
31.497 -1
31.499 -1
31.501 -0
31.503 0
31.505 -0
31.507 -0
31.509 0
31.511 -0
31.513 0
31.515 -0
31.517 0
31.519 1
31.521 1
31.523 0
31.525 1
31.527 1
31.529 0
31.531 1
31.533 1
31.535 1
31.537 2
31.539 2
31.541 2
31.543 2
31.545 2
31.547 1
31.549 1
31.551 1
31.554 1
31.556 1
31.558 1
31.560 1
31.562 1
31.564 1
31.566 1
31.568 1
31.570 1
31.572 0
31.574 0
31.576 1
31.578 1
31.580 1
31.582 1
31.584 1
31.586 1
31.588 1
31.590 0
31.592 1
31.594 1
31.596 0
31.598 0
31.600 -0
31.602 -0
31.604 -1
31.606 -0
31.608 -1
31.610 -1
31.613 -1
31.615 -1
31.617 -1
31.619 -1
31.621 -1
31.623 -0
31.625 0
31.627 -0
31.629 1
31.631 1
31.633 1
31.635 2
31.637 2
31.639 2
31.641 2
31.643 2
31.645 2
31.647 3
31.649 3
31.651 3
31.653 4
31.655 4
31.657 4
31.659 5
31.661 5
31.663 4
31.665 4
31.668 5
31.670 5
31.672 5
31.674 5
31.676 5
31.678 5
31.680 4
31.682 4
31.684 4
31.686 4
31.688 4
31.690 3
31.692 3
31.694 2
31.696 3
31.698 2
31.700 2
31.702 2
31.704 2
31.706 1
31.708 1
31.710 1
31.712 0
31.714 0
31.716 1
31.718 0
31.720 1
31.722 1
31.725 1
31.727 2
31.729 2
31.731 1
31.733 1
31.735 1
31.737 1
31.739 2
31.741 2
31.743 2
31.745 2
31.747 2
31.749 2
31.751 2
31.753 2
31.755 2
31.757 2
31.759 2
31.761 2
31.763 2
31.765 3
31.767 2
31.769 2
31.771 2
31.773 2
31.775 2
31.777 2
31.780 1
31.782 1
31.784 1
31.786 0
31.788 0
31.790 0
31.792 -1
31.794 0
31.796 -0
31.798 -1
31.800 -1
31.802 -1
31.804 -1
31.806 -1
31.808 -1
31.810 -0
31.812 -0
31.814 0
31.816 0
31.818 0
31.820 -0
31.822 -0
31.824 -0
31.826 -0
31.828 -0
31.830 -0
31.833 0
31.835 0
31.837 -0
31.839 1
31.841 0
31.843 0
31.845 1
31.847 1
31.849 1
31.851 1
31.853 1
31.855 1
31.857 1
31.859 1
31.861 1
31.863 2
31.865 2
31.867 2
31.869 2
31.871 2
31.873 2
31.875 2
31.877 2
31.879 2
31.881 1
31.883 1
31.885 1
31.888 0
31.890 -0
31.892 0
31.894 -0
31.896 -0
31.898 0
31.900 -0
31.902 -0
31.904 -0
31.906 -1
31.908 -1
31.910 -2
31.912 -2
31.914 -2
31.916 -1
31.918 -1
31.920 -2
31.922 -2
31.924 -2
31.926 -1
31.928 -1
31.930 -0
31.932 -0
31.934 -0
31.936 0
31.939 0
31.941 1
31.943 1
31.945 2
31.947 2
31.949 2
31.951 2
31.953 3
31.955 4
31.957 4
31.959 4
31.961 4
31.963 4
31.965 4
31.967 4
31.969 4
31.971 4
31.973 4
31.975 4
31.977 4
31.979 4
31.981 3
31.983 4
31.985 3
31.987 3
31.989 3
31.992 3
31.994 3
31.996 3
31.998 3
32.000 3
32.002 3
32.004 3
32.006 3
32.008 3
32.010 3
32.012 2
32.014 2
32.016 2
32.018 3
32.020 3
32.022 3
32.024 2
32.026 2
32.028 2
32.030 2
32.032 2
32.034 2
32.036 2
32.038 2
32.040 2
32.043 2
32.045 2
32.047 2
32.049 2
32.051 2
32.053 2
32.055 2
32.057 2
32.059 1
32.061 1
32.063 1
32.065 1
32.067 1
32.069 1
32.071 1
32.073 0
32.075 0
32.077 1
32.079 1
32.081 2
32.083 2
32.085 2
32.087 2
32.089 2
32.092 2
32.094 1
32.096 1
32.098 1
32.100 1
32.102 1
32.104 1
32.106 1
32.108 1
32.110 1
32.112 1
32.114 1
32.116 1
32.118 1
32.120 2
32.122 2
32.124 2
32.126 2
32.128 3
32.130 3
32.132 3
32.134 3
32.136 3
32.138 3
32.140 3
32.143 3
32.145 3
32.147 2
32.149 2
32.151 2
32.153 3
32.155 3
32.157 3
32.159 2
32.161 2
32.163 2
32.165 2
32.167 2
32.169 2
32.171 2
32.173 2
32.175 2
32.177 3
32.179 2
32.181 1
32.183 1
32.185 1
32.187 1
32.189 1
32.192 2
32.194 2
32.196 1
32.198 1
32.200 1
32.202 1
32.204 1
32.206 1
32.208 1
32.210 2
32.212 2
32.214 2
32.216 2
32.218 2
32.220 2
32.222 2
32.224 2
32.226 2
32.228 2
32.230 2
32.232 2
32.234 2
32.236 2
32.238 1
32.241 1
32.243 2
32.245 1
32.247 2
32.249 2
32.251 1
32.253 1
32.255 1
32.257 1
32.259 2
32.261 2
32.263 2
32.265 2
32.267 3
32.269 3
32.271 3
32.273 3
32.275 3
32.277 4
32.279 3
32.281 3
32.283 3
32.285 3
32.288 2
32.290 2
32.292 2
32.294 2
32.296 2
32.298 2
32.300 1
32.302 2
32.304 2
32.306 1
32.308 1
32.310 1
32.312 0
32.314 1
32.316 1
32.318 1
32.320 1
32.322 0
32.324 -0
32.326 0
32.328 0
32.330 -0
32.332 -0
32.335 1
32.337 0
32.339 1
32.341 1
32.343 1
32.345 1
32.347 0
32.349 0
32.351 1
32.353 2
32.355 1
32.357 2
32.359 2
32.361 3
32.363 3
32.365 4
32.367 4
32.369 4
32.371 3
32.373 3
32.375 3
32.377 3
32.379 3
32.382 3
32.384 3
32.386 3
32.388 3
32.390 3
32.392 3
32.394 3
32.396 3
32.398 3
32.400 3
32.402 3
32.404 2
32.406 2
32.408 3
32.410 3
32.412 3
32.414 3
32.416 2
32.418 2
32.420 2
32.422 2
32.424 1
32.426 2
32.429 2
32.431 2
32.433 2
32.435 1
32.437 2
32.439 2
32.441 2
32.443 3
32.445 3
32.447 3
32.449 3
32.451 4
32.453 3
32.455 3
32.457 3
32.459 2
32.461 2
32.463 1
32.465 1
32.467 1
32.469 1
32.471 1
32.474 1
32.476 0
32.478 -0
32.480 0
32.482 -0
32.484 -1
32.486 -1
32.488 -2
32.490 -2
32.492 -3
32.494 -2
32.496 -3
32.498 -3
32.500 -2
32.502 -2
32.504 -2
32.506 -2
32.508 -3
32.510 -3
32.512 -3
32.514 -3
32.516 -2
32.519 -2
32.521 -2
32.523 -2
32.525 -1
32.527 -1
32.529 -0
32.531 1
32.533 1
32.535 1
32.537 1
32.539 1
32.541 1
32.543 1
32.545 1
32.547 1
32.549 1
32.551 1
32.553 1
32.555 1
32.557 1
32.559 2
32.561 2
32.564 1
32.566 1
32.568 1
32.570 1
32.572 1
32.574 2
32.576 1
32.578 1
32.580 1
32.582 1
32.584 1
32.586 1
32.588 2
32.590 2
32.592 2
32.594 2
32.596 2
32.598 2
32.600 1
32.602 1
32.604 1
32.606 1
32.609 1
32.611 2
32.613 1
32.615 1
32.617 2
32.619 2
32.621 2
32.623 3
32.625 2
32.627 2
32.629 2
32.631 2
32.633 2
32.635 2
32.637 2
32.639 2
32.641 2
32.643 2
32.645 2
32.647 2
32.649 2
32.652 2
32.654 2
32.656 2
32.658 2
32.660 2
32.662 3
32.664 3
32.666 3
32.668 3
32.670 3
32.672 3
32.674 3
32.676 4
32.678 4
32.680 4
32.682 4
32.684 4
32.686 4
32.688 4
32.690 4
32.692 4
32.695 4
32.697 4
32.699 4
32.701 4
32.703 4
32.705 4
32.707 3
32.709 3
32.711 2
32.713 3
32.715 3
32.717 2
32.719 1
32.721 1
32.723 1
32.725 1
32.727 1
32.729 1
32.731 1
32.733 1
32.735 1
32.738 1
32.740 0
32.742 -1
32.744 -1
32.746 -0
32.748 -0
32.750 1
32.752 1
32.754 0
32.756 1
32.758 2
32.760 1
32.762 2
32.764 2
32.766 2
32.768 2
32.770 2
32.772 2
32.774 2
32.776 2
32.778 2
32.781 2
32.783 2
32.785 2
32.787 2
32.789 2
32.791 2
32.793 2
32.795 1
32.797 0
32.799 0
32.801 0
32.803 0
32.805 0
32.807 -0
32.809 -1
32.811 -1
32.813 0
32.815 0
32.817 1
32.819 1
32.822 1
32.824 1
32.826 1
32.828 1
32.830 2
32.832 2
32.834 2
32.836 3
32.838 4
32.840 4
32.842 4
32.844 4
32.846 5
32.848 5
32.850 6
32.852 6
32.854 6
32.856 6
32.858 6
32.860 6
32.862 6
32.865 5
32.867 5
32.869 5
32.871 5
32.873 5
32.875 5
32.877 4
32.879 4
32.881 4
32.883 3
32.885 3
32.887 3
32.889 2
32.891 2
32.893 2
32.895 2
32.897 2
32.899 2
32.901 0
32.903 1
32.906 1
32.908 1
32.910 1
32.912 1
32.914 0
32.916 1
32.918 1
32.920 1
32.922 1
32.924 2
32.926 1
32.928 1
32.930 1
32.932 1
32.934 1
32.936 2
32.938 2
32.940 3
32.942 2
32.944 2
32.947 2
32.949 2
32.951 1
32.953 1
32.955 1
32.957 1
32.959 2
32.961 2
32.963 2
32.965 2
32.967 2
32.969 1
32.971 2
32.973 2
32.975 3
32.977 3
32.979 3
32.981 3
32.983 3
32.985 4
32.988 3
32.990 3
32.992 3
32.994 3
32.996 4
32.998 4
33.000 4
33.002 4
33.004 4
33.006 4
33.008 4
33.010 4
33.012 4
33.014 4
33.016 4
33.018 5
33.020 4
33.022 4
33.024 4
33.026 4
33.029 4
33.031 4
33.033 4
33.035 4
33.037 3
33.039 3
33.041 3
33.043 2
33.045 2
33.047 2
33.049 2
33.051 2
33.053 2
33.055 1
33.057 2
33.059 1
33.061 1
33.063 1
33.065 2
33.068 2
33.070 2
33.072 2
33.074 2
33.076 2
33.078 2
33.080 3
33.082 3
33.084 2
33.086 2
33.088 3
33.090 3
33.092 2
33.094 2
33.096 1
33.098 2
33.100 2
33.102 2
33.104 2
33.107 2
33.109 2
33.111 2
33.113 2
33.115 2
33.117 1
33.119 2
33.121 1
33.123 1
33.125 1
33.127 0
33.129 -1
33.131 -1
33.133 -0
33.135 -1
33.137 -1
33.139 -1
33.141 -1
33.143 -1
33.145 -1
33.148 -1
33.150 -0
33.152 0
33.154 0
33.156 0
33.158 1
33.160 1
33.162 1
33.164 1
33.166 1
33.168 2
33.170 2
33.172 1
33.174 1
33.176 1
33.178 1
33.180 1
33.182 1
33.184 1
33.187 1
33.189 1
33.191 1
33.193 2
33.195 2
33.197 2
33.199 2
33.201 2
33.203 2
33.205 2
33.207 3
33.209 2
33.211 1
33.213 2
33.215 2
33.217 2
33.219 2
33.221 2
33.224 2
33.226 3
33.228 3
33.230 3
33.232 2
33.234 2
33.236 2
33.238 2
33.240 2
33.242 2
33.244 2
33.246 1
33.248 2
33.250 2
33.252 1
33.254 2
33.256 1
33.258 1
33.260 2
33.263 1
33.265 1
33.267 0
33.269 0
33.271 -0
33.273 -0
33.275 -1
33.277 -1
33.279 -1
33.281 -1
33.283 -0
33.285 0
33.287 0
33.289 0
33.291 0
33.293 1
33.295 1
33.297 1
33.299 1
33.302 1
33.304 1
33.306 1
33.308 1
33.310 1
33.312 1
33.314 0
33.316 1
33.318 1
33.320 1
33.322 1
33.324 1
33.326 1
33.328 2
33.330 2
33.332 2
33.334 3
33.336 3
33.339 3
33.341 3
33.343 5
33.345 5
33.347 4
33.349 5
33.351 4
33.353 4
33.355 4
33.357 4
33.359 4
33.361 3
33.363 3
33.365 3
33.367 3
33.369 3
33.371 4
33.373 3
33.376 4
33.378 4
33.380 4
33.382 4
33.384 3
33.386 3
33.388 4
33.390 3
33.392 3
33.394 2
33.396 2
33.398 2
33.400 1
33.402 1
33.404 0
33.406 0
33.408 0
33.410 0
33.412 0
33.415 1
33.417 2
33.419 2
33.421 2
33.423 2
33.425 2
33.427 2
33.429 2
33.431 2
33.433 2
33.435 2
33.437 2
33.439 1
33.441 2
33.443 1
33.445 1
33.447 1
33.449 1
33.452 1
33.454 2
33.456 2
33.458 2
33.460 3
33.462 3
33.464 3
33.466 3
33.468 3
33.470 4
33.472 3
33.474 4
33.476 4
33.478 4
33.480 4
33.482 4
33.484 4
33.486 3
33.489 3
33.491 3
33.493 2
33.495 2
33.497 2
33.499 1
33.501 1
33.503 2
33.505 1
33.507 1
33.509 1
33.511 -0
33.513 -1
33.515 -1
33.517 -1
33.519 -1
33.521 -1
33.524 -1
33.526 -1
33.528 -1
33.530 -1
33.532 -2
33.534 -1
33.536 -1
33.538 -2
33.540 -1
33.542 -2
33.544 -1
33.546 -1
33.548 -0
33.550 0
33.552 1
33.554 1
33.556 1
33.558 1
33.561 0
33.563 1
33.565 1
33.567 1
33.569 2
33.571 3
33.573 2
33.575 3
33.577 3
33.579 2
33.581 2
33.583 2
33.585 2
33.587 2
33.589 2
33.591 3
33.593 3
33.596 3
33.598 2
33.600 2
33.602 2
33.604 2
33.606 1
33.608 1
33.610 1
33.612 2
33.614 2
33.616 2
33.618 2
33.620 2
33.622 1
33.624 0
33.626 0
33.628 -0
33.630 -0
33.633 0
33.635 0
33.637 0
33.639 1
33.641 1
33.643 1
33.645 1
33.647 0
33.649 0
33.651 -0
33.653 0
33.655 -0
33.657 -0
33.659 -0
33.661 -0
33.663 -0
33.665 -0
33.668 -0
33.670 0
33.672 -0
33.674 0
33.676 0
33.678 0
33.680 1
33.682 1
33.684 1
33.686 1
33.688 1
33.690 0
33.692 1
33.694 1
33.696 0
33.698 1
33.700 1
33.703 1
33.705 1
33.707 2
33.709 2
33.711 2
33.713 2
33.715 2
33.717 1
33.719 1
33.721 1
33.723 1
33.725 2
33.727 2
33.729 2
33.731 1
33.733 2
33.735 2
33.738 2
33.740 2
33.742 2
33.744 2
33.746 2
33.748 2
33.750 2
33.752 2
33.754 3
33.756 3
33.758 2
33.760 3
33.762 3
33.764 4
33.766 4
33.768 3
33.770 3
33.773 3
33.775 3
33.777 2
33.779 2
33.781 2
33.783 2
33.785 2
33.787 2
33.789 2
33.791 2
33.793 2
33.795 1
33.797 1
33.799 1
33.801 1
33.803 1
33.805 0
33.808 -1
33.810 -0
33.812 -1
33.814 -1
33.816 -2
33.818 -1
33.820 -1
33.822 -0
33.824 -1
33.826 -0
33.828 0
33.830 0
33.832 0
33.834 0
33.836 0
33.838 1
33.840 1
33.843 2
33.845 2
33.847 3
33.849 3
33.851 3
33.853 3
33.855 4
33.857 4
33.859 4
33.861 4
33.863 4
33.865 4
33.867 5
33.869 4
33.871 4
33.873 5
33.876 5
33.878 5
33.880 5
33.882 5
33.884 5
33.886 5
33.888 4
33.890 5
33.892 5
33.894 4
33.896 4
33.898 4
33.900 4
33.902 4
33.904 4
33.906 3
33.908 3
33.911 3
33.913 2
33.915 2
33.917 2
33.919 1
33.921 1
33.923 1
33.925 1
33.927 1
33.929 1
33.931 1
33.933 1
33.935 1
33.937 1
33.939 1
33.941 1
33.944 1
33.946 1
33.948 0
33.950 0
33.952 0
33.954 0
33.956 0
33.958 0
33.960 0
33.962 -0
33.964 -1
33.966 -0
33.968 -0
33.970 -1
33.972 -1
33.974 -1
33.976 -0
33.979 -0
33.981 -0
33.983 1
33.985 1
33.987 0
33.989 1
33.991 0
33.993 1
33.995 0
33.997 0
33.999 -0
34.001 -0
34.003 -0
34.005 -0
34.007 -0
34.009 0
34.012 0
34.014 0
34.016 1
34.018 1
34.020 1
34.022 1
34.024 1
34.026 1
34.028 1
34.030 1
34.032 2
34.034 2
34.036 2
34.038 3
34.040 2
34.042 2
34.045 3
34.047 4
34.049 3
34.051 3
34.053 3
34.055 3
34.057 3
34.059 3
34.061 3
34.063 3
34.065 3
34.067 3
34.069 3
34.071 4
34.073 4
34.075 3
34.078 3
34.080 2
34.082 3
34.084 2
34.086 2
34.088 2
34.090 1
34.092 1
34.094 1
34.096 1
34.098 1
34.100 1
34.102 0
34.104 0
34.106 -0
34.108 -1
34.111 -1
34.113 -2
34.115 -1
34.117 -1
34.119 -1
34.121 -1
34.123 -1
34.125 -1
34.127 -1
34.129 -0
34.131 -0
34.133 -0
34.135 -0
34.137 0
34.139 1
34.141 0
34.144 0
34.146 0
34.148 1
34.150 1
34.152 2
34.154 1
34.156 2
34.158 2
34.160 2
34.162 2
34.164 2
34.166 2
34.168 2
34.170 2
34.172 2
34.174 3
34.177 3
34.179 3
34.181 3
34.183 3
34.185 3
34.187 3
34.189 3
34.191 3
34.193 3
34.195 3
34.197 2
34.199 2
34.201 2
34.203 2
34.205 1
34.208 2
34.210 2
34.212 2
34.214 2
34.216 2
34.218 2
34.220 2
34.222 2
34.224 2
34.226 2
34.228 1
34.230 1
34.232 1
34.234 1
34.236 1
34.238 1
34.241 1
34.243 1
34.245 2
34.247 1
34.249 1
34.251 1
34.253 1
34.255 2
34.257 2
34.259 2
34.261 2
34.263 3
34.265 3
34.267 3
34.269 3
34.272 3
34.274 3
34.276 3
34.278 2
34.280 3
34.282 3
34.284 3
34.286 3
34.288 4
34.290 3
34.292 4
34.294 3
34.296 3
34.298 4
34.300 3
34.302 3
34.305 3
34.307 3
34.309 2
34.311 2
34.313 2
34.315 2
34.317 2
34.319 2
34.321 1
34.323 1
34.325 1
34.327 1
34.329 1
34.331 1
34.333 1
34.336 1
34.338 2
34.340 2
34.342 1
34.344 1
34.346 1
34.348 2
34.350 2
34.352 1
34.354 1
34.356 2
34.358 2
34.360 2
34.362 2
34.364 2
34.367 2
34.369 3
34.371 3
34.373 3
34.375 3
34.377 3
34.379 4
34.381 4
34.383 4
34.385 4
34.387 4
34.389 3
34.391 3
34.393 3
34.395 3
34.397 3
34.400 3
34.402 3
34.404 3
34.406 3
34.408 3
34.410 3
34.412 3
34.414 2
34.416 2
34.418 2
34.420 2
34.422 2
34.424 2
34.426 2
34.428 2
34.431 2
34.433 2
34.435 2
34.437 2
34.439 1
34.441 2
34.443 2
34.445 2
34.447 2
34.449 2
34.451 2
34.453 2
34.455 2
34.457 2
34.459 2
34.462 1
34.464 1
34.466 1
34.468 0
34.470 0
34.472 0
34.474 0
34.476 0
34.478 1
34.480 1
34.482 0
34.484 0
34.486 1
34.488 1
34.490 1
34.493 1
34.495 0
34.497 1
34.499 1
34.501 0
34.503 1
34.505 1
34.507 1
34.509 1
34.511 1
34.513 1
34.515 2
34.517 2
34.519 2
34.522 2
34.524 3
34.526 2
34.528 3
34.530 3
34.532 2
34.534 3
34.536 3
34.538 3
34.540 3
34.542 3
34.544 2
34.546 2
34.548 3
34.550 2
34.553 2
34.555 3
34.557 2
34.559 3
34.561 2
34.563 2
34.565 3
34.567 3
34.569 3
34.571 3
34.573 3
34.575 2
34.577 3
34.579 2
34.581 2
34.584 2
34.586 2
34.588 2
34.590 2
34.592 3
34.594 3
34.596 3
34.598 3
34.600 3
34.602 3
34.604 3
34.606 3
34.608 3
34.610 3
34.612 2
34.615 2
34.617 2
34.619 1
34.621 2
34.623 2
34.625 2
34.627 1
34.629 1
34.631 1
34.633 1
34.635 1
34.637 1
34.639 1
34.641 1
34.644 1
34.646 1
34.648 1
34.650 1
34.652 1
34.654 1
34.656 1
34.658 1
34.660 2
34.662 1
34.664 1
34.666 2
34.668 1
34.670 2
34.672 2
34.675 1
34.677 2
34.679 3
34.681 3
34.683 4
34.685 4
34.687 4
34.689 3
34.691 3
34.693 3
34.695 3
34.697 3
34.699 2
34.701 3
34.704 3
34.706 3
34.708 3
34.710 3
34.712 3
34.714 3
34.716 3
34.718 2
34.720 3
34.722 3
34.724 3
34.726 4
34.728 4
34.730 4
34.732 4
34.735 4
34.737 4
34.739 5
34.741 4
34.743 4
34.745 4
34.747 4
34.749 3
34.751 4
34.753 4
34.755 4
34.757 4
34.759 4
34.761 4
34.764 4
34.766 4
34.768 4
34.770 4
34.772 4
34.774 4
34.776 4
34.778 3
34.780 3
34.782 3
34.784 3
34.786 3
34.788 3
34.790 3
34.793 4
34.795 4
34.797 5
34.799 4
34.801 4
34.803 4
34.805 4
34.807 4
34.809 4
34.811 3
34.813 4
34.815 4
34.817 4
34.819 4
34.822 4
34.824 3
34.826 3
34.828 3
34.830 2
34.832 2
34.834 2
34.836 1
34.838 1
34.840 1
34.842 1
34.844 2
34.846 2
34.848 2
34.851 2
34.853 2
34.855 2
34.857 2
34.859 2
34.861 2
34.863 1
34.865 2
34.867 1
34.869 2
34.871 2
34.873 2
34.875 3
34.877 3
34.880 3
34.882 3
34.884 3
34.886 3
34.888 3
34.890 3
34.892 2
34.894 2
34.896 3
34.898 3
34.900 3
34.902 4
34.904 4
34.906 4
34.909 4
34.911 3
34.913 3
34.915 3
34.917 2
34.919 2
34.921 2
34.923 2
34.925 1
34.927 2
34.929 2
34.931 2
34.933 2
34.935 2
34.938 2
34.940 2
34.942 2
34.944 2
34.946 2
34.948 2
34.950 2
34.952 2
34.954 2
34.956 2
34.958 2
34.960 2
34.962 2
34.964 2
34.967 1
34.969 1
34.971 1
34.973 1
34.975 1
34.977 0
34.979 0
34.981 1
34.983 1
34.985 1
34.987 2
34.989 3
34.991 3
34.993 3
34.996 3
34.998 3
35.000 2
35.002 1
35.004 1
35.006 1
35.008 1
35.010 1
35.012 1
35.014 1
35.016 1
35.018 1
35.020 2
35.022 2
35.025 2
35.027 2
35.029 2
35.031 2
35.033 2
35.035 2
35.037 3
35.039 3
35.041 3
35.043 3
35.045 3
35.047 3
35.049 3
35.051 4
35.054 3
35.056 3
35.058 4
35.060 4
35.062 4
35.064 4
35.066 4
35.068 5
35.070 4
35.072 4
35.074 5
35.076 5
35.078 4
35.081 5
35.083 5
35.085 4
35.087 4
35.089 4
35.091 4
35.093 3
35.095 3
35.097 2
35.099 3
35.101 3
35.103 3
35.105 3
35.107 3
35.110 2
35.112 3
35.114 3
35.116 3
35.118 3
35.120 3
35.122 3
35.124 3
35.126 2
35.128 2
35.130 2
35.132 2
35.134 2
35.137 2
35.139 3
35.141 2
35.143 2
35.145 2
35.147 2
35.149 2
35.151 2
35.153 2
35.155 2
35.157 2
35.159 1
35.161 2
35.163 2
35.166 2
35.168 2
35.170 2
35.172 1
35.174 2
35.176 2
35.178 2
35.180 2
35.182 1
35.184 1
35.186 1
35.188 1
35.190 1
35.193 1
35.195 1
35.197 1
35.199 1
35.201 0
35.203 0
35.205 1
35.207 1
35.209 -0
35.211 -0
35.213 1
35.215 1
35.217 1
35.219 0
35.222 1
35.224 1
35.226 2
35.228 1
35.230 1
35.232 1
35.234 1
35.236 1
35.238 1
35.240 1
35.242 2
35.244 2
35.246 2
35.249 3
35.251 3
35.253 3
35.255 4
35.257 4
35.259 4
35.261 4
35.263 4
35.265 4
35.267 4
35.269 4
35.271 4
35.273 3
35.276 3
35.278 3
35.280 3
35.282 3
35.284 2
35.286 2
35.288 2
35.290 2
35.292 2
35.294 2
35.296 2
35.298 2
35.300 1
35.303 1
35.305 0
35.307 1
35.309 1
35.311 0
35.313 -0
35.315 -0
35.317 0
35.319 0
35.321 -0
35.323 -0
35.325 1
35.327 1
35.330 1
35.332 1
35.334 0
35.336 1
35.338 1
35.340 1
35.342 1
35.344 2
35.346 1
35.348 2
35.350 2
35.352 1
35.354 1
35.356 1
35.359 2
35.361 2
35.363 2
35.365 2
35.367 2
35.369 2
35.371 3
35.373 3
35.375 3
35.377 3
35.379 3
35.381 3
35.383 3
35.386 3
35.388 3
35.390 2
35.392 3
35.394 3
35.396 2
35.398 2
35.400 2
35.402 2
35.404 2
35.406 2
35.408 2
35.410 2
35.413 2
35.415 2
35.417 1
35.419 1
35.421 1
35.423 0
35.425 0
35.427 -1
35.429 -0
35.431 0
35.433 -0
35.435 0
35.437 0
35.440 -0
35.442 -1
35.444 -0
35.446 -1
35.448 -1
35.450 -0
35.452 0
35.454 1
35.456 1
35.458 1
35.460 1
35.462 2
35.465 2
35.467 3
35.469 3
35.471 3
35.473 3
35.475 4
35.477 4
35.479 5
35.481 5
35.483 5
35.485 5
35.487 5
35.489 5
35.492 5
35.494 5
35.496 6
35.498 5
35.500 5
35.502 5
35.504 4
35.506 4
35.508 3
35.510 3
35.512 3
35.514 3
35.516 3
35.519 2
35.521 2
35.523 2
35.525 3
35.527 2
35.529 3
35.531 3
35.533 3
35.535 3
35.537 3
35.539 3
35.541 3
35.543 4
35.546 4
35.548 4
35.550 4
35.552 3
35.554 3
35.556 4
35.558 4
35.560 3
35.562 4
35.564 4
35.566 4
35.568 5
35.570 5
35.573 5
35.575 5
35.577 4
35.579 4
35.581 5
35.583 5
35.585 5
35.587 5
35.589 5
35.591 5
35.593 5
35.595 5
35.598 4
35.600 4
35.602 3
35.604 4
35.606 4
35.608 4
35.610 4
35.612 4
35.614 4
35.616 4
35.618 5
35.620 5
35.622 5
35.625 5
35.627 4
35.629 5
35.631 4
35.633 3
35.635 3
35.637 3
35.639 3
35.641 2
35.643 2
35.645 1
35.647 1
35.650 2
35.652 2
35.654 2
35.656 2
35.658 1
35.660 1
35.662 2
35.664 2
35.666 2
35.668 1
35.670 1
35.672 1
35.674 1
35.677 1
35.679 2
35.681 2
35.683 2
35.685 2
35.687 2
35.689 2
35.691 2
35.693 2
35.695 3
35.697 3
35.699 4
35.702 3
35.704 4
35.706 4
35.708 4
35.710 5
35.712 4
35.714 4
35.716 4
35.718 4
35.720 4
35.722 4
35.724 3
35.726 2
35.729 3
35.731 3
35.733 2
35.735 2
35.737 3
35.739 3
35.741 3
35.743 3
35.745 3
35.747 3
35.749 3
35.751 3
35.754 3
35.756 4
35.758 4
35.760 4
35.762 3
35.764 2
35.766 2
35.768 3
35.770 3
35.772 3
35.774 3
35.776 2
35.778 2
35.781 2
35.783 2
35.785 3
35.787 3
35.789 3
35.791 4
35.793 4
35.795 4
35.797 4
35.799 5
35.801 5
35.803 5
35.806 5
35.808 4
35.810 5
35.812 5
35.814 4
35.816 4
35.818 4
35.820 3
35.822 3
35.824 3
35.826 2
35.828 3
35.831 3
35.833 3
35.835 2
35.837 2
35.839 1
35.841 1
35.843 1
35.845 0
35.847 -0
35.849 0
35.851 -0
35.853 -0
35.855 -1
35.858 -1
35.860 -1
35.862 -1
35.864 -1
35.866 -1
35.868 -1
35.870 -2
35.872 -1
35.874 -0
35.876 -0
35.878 1
35.880 1
35.883 2
35.885 2
35.887 2
35.889 2
35.891 2
35.893 2
35.895 2
35.897 2
35.899 2
35.901 2
35.903 2
35.905 2
35.908 2
35.910 2
35.912 2
35.914 2
35.916 2
35.918 2
35.920 2
35.922 2
35.924 2
35.926 1
35.928 1
35.930 1
35.933 1
35.935 1
35.937 1
35.939 1
35.941 1
35.943 1
35.945 1
35.947 1
35.949 2
35.951 1
35.953 2
35.955 2
35.958 2
35.960 2
35.962 2
35.964 2
35.966 3
35.968 4
35.970 4
35.972 4
35.974 5
35.976 4
35.978 4
35.980 4
35.983 3
35.985 3
35.987 3
35.989 3
35.991 3
35.993 3
35.995 2
35.997 3
35.999 3
36.001 3
36.003 3
36.005 3
36.008 2
36.010 2
36.012 2
36.014 2
36.016 2
36.018 2
36.020 1
36.022 1
36.024 1
36.026 -0
36.028 -0
36.030 -1
36.033 -1
36.035 -1
36.037 -0
36.039 -1
36.041 -0
36.043 0
36.045 0
36.047 1
36.049 1
36.051 1
36.053 2
36.055 2
36.058 2
36.060 3
36.062 2
36.064 2
36.066 3
36.068 2
36.070 2
36.072 2
36.074 2
36.076 3
36.078 3
36.080 3
36.083 3
36.085 3
36.087 4
36.089 4
36.091 4
36.093 4
36.095 4
36.097 4
36.099 4
36.101 4
36.103 3
36.105 3
36.108 3
36.110 3
36.112 3
36.114 2
36.116 2
36.118 2
36.120 1
36.122 1
36.124 1
36.126 1
36.128 2
36.131 2
36.133 2
36.135 2
36.137 2
36.139 2
36.141 3
36.143 2
36.145 2
36.147 2
36.149 2
36.151 1
36.153 1
36.156 1
36.158 0
36.160 1
36.162 1
36.164 1
36.166 1
36.168 1
36.170 1
36.172 2
36.174 2
36.176 1
36.178 1
36.181 2
36.183 1
36.185 2
36.187 2
36.189 2
36.191 2
36.193 1
36.195 1
36.197 2
36.199 2
36.201 1
36.203 2
36.206 2
36.208 1
36.210 1
36.212 2
36.214 1
36.216 1
36.218 1
36.220 2
36.222 2
36.224 3
36.226 2
36.229 3
36.231 2
36.233 2
36.235 2
36.237 2
36.239 1
36.241 2
36.243 2
36.245 1
36.247 1
36.249 1
36.251 1
36.254 1
36.256 1
36.258 1
36.260 1
36.262 1
36.264 1
36.266 1
36.268 0
36.270 -0
36.272 0
36.274 1
36.276 0
36.279 0
36.281 1
36.283 1
36.285 1
36.287 1
36.289 1
36.291 2
36.293 2
36.295 1
36.297 2
36.299 2
36.302 2
36.304 2
36.306 2
36.308 2
36.310 2
36.312 3
36.314 3
36.316 4
36.318 4
36.320 4
36.322 4
36.324 4
36.327 4
36.329 5
36.331 5
36.333 6
36.335 6
36.337 6
36.339 5
36.341 5
36.343 5
36.345 5
36.347 6
36.350 6
36.352 6
36.354 6
36.356 6
36.358 5
36.360 5
36.362 5
36.364 5
36.366 5
36.368 6
36.370 6
36.372 5
36.375 5
36.377 5
36.379 5
36.381 6
36.383 5
36.385 5
36.387 5
36.389 4
36.391 4
36.393 4
36.395 3
36.398 4
36.400 4
36.402 4
36.404 4
36.406 4
36.408 4
36.410 4
36.412 4
36.414 4
36.416 4
36.418 4
36.421 3
36.423 3
36.425 2
36.427 2
36.429 2
36.431 2
36.433 2
36.435 2
36.437 3
36.439 2
36.441 2
36.443 2
36.446 2
36.448 2
36.450 2
36.452 1
36.454 1
36.456 2
36.458 1
36.460 1
36.462 2
36.464 1
36.466 1
36.469 0
36.471 0
36.473 1
36.475 1
36.477 1
36.479 1
36.481 1
36.483 1
36.485 1
36.487 1
36.489 1
36.492 1
36.494 2
36.496 2
36.498 1
36.500 1
36.502 1
36.504 1
36.506 1
36.508 1
36.510 1
36.512 1
36.514 0
36.517 1
36.519 1
36.521 1
36.523 1
36.525 1
36.527 1
36.529 1
36.531 1
36.533 0
36.535 -0
36.537 -0
36.540 -0
36.542 -0
36.544 0
36.546 1
36.548 1
36.550 1
36.552 1
36.554 1
36.556 2
36.558 1
36.560 1
36.563 1
36.565 1
36.567 2
36.569 2
36.571 2
36.573 2
36.575 2
36.577 1
36.579 1
36.581 1
36.583 1
36.586 0
36.588 1
36.590 1
36.592 1
36.594 1
36.596 1
36.598 1
36.600 2
36.602 2
36.604 2
36.606 2
36.609 2
36.611 1
36.613 2
36.615 2
36.617 2
36.619 2
36.621 2
36.623 2
36.625 2
36.627 2
36.629 2
36.632 2
36.634 2
36.636 3
36.638 3
36.640 3
36.642 4
36.644 4
36.646 4
36.648 4
36.650 5
36.652 5
36.655 5
36.657 5
36.659 5
36.661 5
36.663 5
36.665 5
36.667 5
36.669 5
36.671 5
36.673 4
36.675 5
36.678 4
36.680 4
36.682 4
36.684 4
36.686 4
36.688 4
36.690 4
36.692 4
36.694 3
36.696 3
36.698 2
36.701 2
36.703 2
36.705 2
36.707 2
36.709 2
36.711 1
36.713 1
36.715 1
36.717 0
36.719 -0
36.721 -1
36.724 -1
36.726 -1
36.728 -1
36.730 -2
36.732 -1
36.734 -1
36.736 -1
36.738 -1
36.740 -1
36.742 -0
36.744 0
36.747 -0
36.749 0
36.751 0
36.753 -0
36.755 1
36.757 1
36.759 1
36.761 0
36.763 0
36.765 0
36.767 -0
36.770 0
36.772 -0
36.774 -0
36.776 0
36.778 -0
36.780 -0
36.782 -0
36.784 -1
36.786 -1
36.788 -2
36.790 -2
36.793 -2
36.795 -2
36.797 -2
36.799 -2
36.801 -2
36.803 -2
36.805 -2
36.807 -2
36.809 -1
36.811 -1
36.813 -2
36.816 -1
36.818 -1
36.820 -1
36.822 -1
36.824 0
36.826 1
36.828 1
36.830 1
36.832 1
36.834 1
36.836 1
36.839 1
36.841 1
36.843 1
36.845 2
36.847 2
36.849 2
36.851 3
36.853 2
36.855 3
36.857 3
36.859 3
36.862 3
36.864 3
36.866 3
36.868 3
36.870 4
36.872 3
36.874 3
36.876 2
36.878 3
36.880 2
36.883 2
36.885 1
36.887 2
36.889 2
36.891 2
36.893 3
36.895 3
36.897 3
36.899 3
36.901 3
36.903 3
36.906 3
36.908 2
36.910 2
36.912 2
36.914 2
36.916 2
36.918 2
36.920 2
36.922 1
36.924 0
36.926 0
36.929 -0
36.931 -1
36.933 -0
36.935 -0
36.937 -0
36.939 0
36.941 -0
36.943 -1
36.945 -1
36.947 -1
36.949 -1
36.952 -1
36.954 -1
36.956 -1
36.958 -1
36.960 -1
36.962 -1
36.964 -1
36.966 -0
36.968 -1
36.970 -1
36.973 -1
36.975 -0
36.977 -0
36.979 -0
36.981 -0
36.983 0
36.985 1
36.987 1
36.989 2
36.991 2
36.993 2
36.996 2
36.998 2
37.000 2
37.002 2
37.004 2
37.006 2
37.008 2
37.010 3
37.012 3
37.014 3
37.017 3
37.019 4
37.021 3
37.023 3
37.025 3
37.027 4
37.029 4
37.031 4
37.033 3
37.035 3
37.037 3
37.040 3
37.042 3
37.044 2
37.046 2
37.048 2
37.050 2
37.052 2
37.054 2
37.056 2
37.058 2
37.060 1
37.063 1
37.065 1
37.067 1
37.069 1
37.071 1
37.073 1
37.075 1
37.077 1
37.079 1
37.081 1
37.084 2
37.086 2
37.088 2
37.090 2
37.092 2
37.094 3
37.096 3
37.098 3
37.100 3
37.102 4
37.104 4
37.107 4
37.109 4
37.111 3
37.113 4
37.115 4
37.117 4
37.119 3
37.121 4
37.123 3
37.125 3
37.128 2
37.130 2
37.132 2
37.134 2
37.136 1
37.138 1
37.140 0
37.142 0
37.144 0
37.146 0
37.148 -0
37.151 0
37.153 -0
37.155 -1
37.157 -1
37.159 -1
37.161 -2
37.163 -1
37.165 -1
37.167 -1
37.169 -1
37.172 -0
37.174 -1
37.176 0
37.178 0
37.180 1
37.182 1
37.184 2
37.186 3
37.188 3
37.190 4
37.193 4
37.195 4
37.197 4
37.199 4
37.201 4
37.203 5
37.205 4
37.207 4
37.209 5
37.211 5
37.213 5
37.216 5
37.218 5
37.220 5
37.222 5
37.224 4
37.226 4
37.228 4
37.230 4
37.232 4
37.234 4
37.237 4
37.239 4
37.241 4
37.243 4
37.245 3
37.247 3
37.249 3
37.251 3
37.253 3
37.255 4
37.258 4
37.260 4
37.262 4
37.264 3
37.266 3
37.268 3
37.270 2
37.272 2
37.274 2
37.276 2
37.278 1
37.281 1
37.283 1
37.285 1
37.287 1
37.289 1
37.291 1
37.293 1
37.295 1
37.297 1
37.299 1
37.302 1
37.304 1
37.306 1
37.308 1
37.310 1
37.312 1
37.314 0
37.316 -0
37.318 -0
37.320 -1
37.323 -1
37.325 -0
37.327 -0
37.329 -0
37.331 -0
37.333 0
37.335 1
37.337 -0
37.339 1
37.341 1
37.344 1
37.346 1
37.348 1
37.350 0
37.352 0
37.354 0
37.356 -0
37.358 -0
37.360 -0
37.362 -0
37.364 0
37.367 -0
37.369 -1
37.371 -1
37.373 -1
37.375 -0
37.377 0
37.379 2
37.381 2
37.383 2
37.385 2
37.388 2
37.390 2
37.392 2
37.394 3
37.396 3
37.398 3
37.400 3
37.402 3
37.404 3
37.406 2
37.409 2
37.411 2
37.413 1
37.415 1
37.417 1
37.419 1
37.421 2
37.423 1
37.425 1
37.427 1
37.430 1
37.432 1
37.434 0
37.436 0
37.438 -0
37.440 -1
37.442 -1
37.444 -2
37.446 -1
37.448 -1
37.451 -1
37.453 -0
37.455 0
37.457 1
37.459 1
37.461 1
37.463 1
37.465 2
37.467 2
37.469 2
37.472 2
37.474 3
37.476 3
37.478 3
37.480 3
37.482 3
37.484 3
37.486 3
37.488 3
37.490 3
37.493 2
37.495 2
37.497 3
37.499 3
37.501 3
37.503 3
37.505 3
37.507 3
37.509 3
37.511 4
37.514 4
37.516 4
37.518 4
37.520 3
37.522 4
37.524 4
37.526 3
37.528 2
37.530 2
37.532 2
37.535 2
37.537 3
37.539 2
37.541 2
37.543 3
37.545 3
37.547 3
37.549 3
37.551 4
37.553 4
37.556 4
37.558 4
37.560 4
37.562 4
37.564 4
37.566 4
37.568 4
37.570 4
37.572 3
37.574 3
37.577 2
37.579 2
37.581 2
37.583 2
37.585 2
37.587 1
37.589 1
37.591 1
37.593 1
37.595 1
37.598 1
37.600 1
37.602 1
37.604 1
37.606 1
37.608 1
37.610 1
37.612 0
37.614 -0
37.616 -0
37.619 -0
37.621 -0
37.623 -0
37.625 -0
37.627 -0
37.629 -0
37.631 0
37.633 0
37.635 0
37.637 0
37.640 0
37.642 1
37.644 2
37.646 2
37.648 3
37.650 3
37.652 3
37.654 3
37.656 4
37.658 3
37.661 4
37.663 4
37.665 4
37.667 3
37.669 4
37.671 3
37.673 3
37.675 3
37.677 3
37.679 2
37.682 2
37.684 2
37.686 2
37.688 3
37.690 2
37.692 3
37.694 2
37.696 2
37.698 2
37.700 2
37.703 2
37.705 3
37.707 3
37.709 2
37.711 2
37.713 2
37.715 2
37.717 2
37.719 2
37.721 2
37.724 2
37.726 2
37.728 2
37.730 2
37.732 2
37.734 1
37.736 2
37.738 2
37.740 2
37.743 2
37.745 2
37.747 2
37.749 2
37.751 2
37.753 1
37.755 1
37.757 1
37.759 1
37.761 1
37.764 0
37.766 0
37.768 -0
37.770 0
37.772 0
37.774 0
37.776 0
37.778 0
37.780 0
37.782 0
37.785 1
37.787 1
37.789 1
37.791 1
37.793 1
37.795 1
37.797 1
37.799 2
37.801 2
37.803 2
37.806 2
37.808 2
37.810 1
37.812 1
37.814 1
37.816 1
37.818 1
37.820 1
37.822 1
37.825 1
37.827 1
37.829 1
37.831 1
37.833 1
37.835 1
37.837 1
37.839 1
37.841 0
37.843 0
37.846 0
37.848 -0
37.850 0
37.852 0
37.854 -0
37.856 0
37.858 0
37.860 0
37.862 0
37.864 0
37.867 1
37.869 1
37.871 1
37.873 1
37.875 1
37.877 1
37.879 1
37.881 1
37.883 2
37.886 2
37.888 2
37.890 2
37.892 2
37.894 2
37.896 3
37.898 3
37.900 3
37.902 3
37.904 3
37.907 2
37.909 3
37.911 3
37.913 3
37.915 3
37.917 3
37.919 4
37.921 3
37.923 3
37.925 3
37.928 4
37.930 4
37.932 4
37.934 4
37.936 3
37.938 4
37.940 4
37.942 4
37.944 4
37.947 4
37.949 3
37.951 4
37.953 4
37.955 4
37.957 3
37.959 3
37.961 3
37.963 3
37.965 2
37.968 1
37.970 1
37.972 1
37.974 0
37.976 0
37.978 -0
37.980 0
37.982 -0
37.984 0
37.987 0
37.989 1
37.991 1
37.993 1
37.995 0
37.997 0
37.999 -0
38.001 -0
38.003 -0
38.005 0
38.008 -0
38.010 0
38.012 0
38.014 0
38.016 1
38.018 1
38.020 1
38.022 2
38.024 2
38.027 2
38.029 3
38.031 3
38.033 3
38.035 3
38.037 2
38.039 3
38.041 3
38.043 3
38.045 3
38.048 3
38.050 2
38.052 2
38.054 2
38.056 2
38.058 2
38.060 1
38.062 1
38.064 2
38.067 2
38.069 2
38.071 2
38.073 2
38.075 2
38.077 2
38.079 2
38.081 2
38.083 2
38.085 2
38.088 1
38.090 1
38.092 0
38.094 0
38.096 0
38.098 0
38.100 0
38.102 0
38.104 -0
38.107 -0
38.109 0
38.111 0
38.113 -0
38.115 0
38.117 1
38.119 1
38.121 1
38.123 2
38.125 1
38.128 2
38.130 2
38.132 2
38.134 2
38.136 2
38.138 2
38.140 2
38.142 2
38.144 2
38.147 2
38.149 2
38.151 2
38.153 2
38.155 2
38.157 2
38.159 2
38.161 3
38.163 3
38.166 3
38.168 3
38.170 2
38.172 3
38.174 3
38.176 3
38.178 3
38.180 3
38.182 3
38.184 3
38.187 3
38.189 3
38.191 3
38.193 4
38.195 3
38.197 4
38.199 4
38.201 3
38.203 4
38.206 4
38.208 4
38.210 4
38.212 5
38.214 5
38.216 5
38.218 5
38.220 5
38.222 5
38.225 5
38.227 5
38.229 5
38.231 5
38.233 5
38.235 5
38.237 5
38.239 6
38.241 5
38.243 5
38.246 4
38.248 5
38.250 5
38.252 4
38.254 4
38.256 4
38.258 3
38.260 3
38.262 3
38.265 3
38.267 3
38.269 3
38.271 3
38.273 3
38.275 3
38.277 3
38.279 3
38.281 3
38.284 3
38.286 3
38.288 3
38.290 3
38.292 3
38.294 3
38.296 3
38.298 4
38.300 4
38.303 4
38.305 4
38.307 4
38.309 3
38.311 3
38.313 3
38.315 3
38.317 3
38.319 4
38.321 4
38.324 4
38.326 4
38.328 4
38.330 3
38.332 4
38.334 3
38.336 3
38.338 3
38.340 2
38.343 2
38.345 2
38.347 2
38.349 1
38.351 1
38.353 2
38.355 2
38.357 2
38.359 2
38.362 2
38.364 1
38.366 1
38.368 1
38.370 1
38.372 2
38.374 2
38.376 2
38.378 2
38.381 3
38.383 3
38.385 3
38.387 3
38.389 3
38.391 3
38.393 3
38.395 4
38.397 3
38.400 3
38.402 3
38.404 3
38.406 3
38.408 4
38.410 3
38.412 3
38.414 4
38.416 4
38.418 3
38.421 3
38.423 3
38.425 2
38.427 2
38.429 2
38.431 3
38.433 3
38.435 3
38.437 3
38.440 3
38.442 3
38.444 3
38.446 3
38.448 2
38.450 2
38.452 2
38.454 1
38.456 1
38.459 1
38.461 2
38.463 2
38.465 2
38.467 3
38.469 3
38.471 3
38.473 3
38.475 3
38.478 3
38.480 3
38.482 3
38.484 4
38.486 3
38.488 4
38.490 5
38.492 4
38.494 4
38.497 4
38.499 4
38.501 4
38.503 3
38.505 3
38.507 3
38.509 3
38.511 3
38.513 2
38.516 2
38.518 2
38.520 2
38.522 2
38.524 1
38.526 2
38.528 2
38.530 1
38.532 2
38.535 1
38.537 1
38.539 0
38.541 0
38.543 -0
38.545 -0
38.547 0
38.549 -0
38.551 -0
38.554 -0
38.556 -0
38.558 -0
38.560 -0
38.562 -1
38.564 -0
38.566 -0
38.568 -0
38.570 0
38.573 1
38.575 1
38.577 1
38.579 1
38.581 1
38.583 1
38.585 1
38.587 1
38.589 1
38.592 1
38.594 1
38.596 1
38.598 1
38.600 1
38.602 2
38.604 2
38.606 2
38.608 3
38.611 3
38.613 3
38.615 3
38.617 3
38.619 3
38.621 3
38.623 3
38.625 3
38.627 3
38.630 3
38.632 2
38.634 2
38.636 2
38.638 2
38.640 2
38.642 1
38.644 1
38.646 1
38.649 1
38.651 1
38.653 1
38.655 1
38.657 0
38.659 0
38.661 0
38.663 1
38.665 1
38.668 1
38.670 -0
38.672 -0
38.674 -0
38.676 -0
38.678 -0
38.680 -1
38.682 -1
38.684 -0
38.687 -0
38.689 -1
38.691 0
38.693 0
38.695 0
38.697 1
38.699 1
38.701 1
38.703 1
38.706 1
38.708 1
38.710 1
38.712 1
38.714 1
38.716 1
38.718 1
38.720 0
38.722 1
38.725 1
38.727 1
38.729 1
38.731 1
38.733 1
38.735 1
38.737 1
38.739 2
38.741 2
38.744 2
38.746 2
38.748 2
38.750 1
38.752 1
38.754 1
38.756 1
38.758 1
38.761 1
38.763 0
38.765 0
38.767 0
38.769 1
38.771 1
38.773 1
38.775 2
38.777 2
38.780 2
38.782 3
38.784 3
38.786 4
38.788 4
38.790 3
38.792 4
38.794 4
38.796 4
38.799 4
38.801 5
38.803 5
38.805 5
38.807 5
38.809 5
38.811 5
38.813 6
38.815 5
38.818 5
38.820 5
38.822 6
38.824 6
38.826 5
38.828 5
38.830 5
38.832 5
38.834 4
38.837 4
38.839 4
38.841 3
38.843 3
38.845 3
38.847 2
38.849 2
38.851 2
38.854 2
38.856 2
38.858 3
38.860 2
38.862 3
38.864 3
38.866 3
38.868 3
38.870 3
38.873 3
38.875 3
38.877 3
38.879 3
38.881 3
38.883 3
38.885 2
38.887 3
38.889 3
38.892 3
38.894 4
38.896 4
38.898 4
38.900 4
38.902 4
38.904 4
38.906 4
38.908 4
38.911 4
38.913 4
38.915 4
38.917 4
38.919 4
38.921 4
38.923 5
38.925 5
38.928 5
38.930 5
38.932 5
38.934 5
38.936 5
38.938 5
38.940 5
38.942 5
38.944 5
38.947 4
38.949 4
38.951 4
38.953 4
38.955 4
38.957 4
38.959 4
38.961 3
38.963 2
38.966 2
38.968 2
38.970 2
38.972 2
38.974 1
38.976 1
38.978 1
38.980 1
38.983 1
38.985 1
38.987 1
38.989 1
38.991 0
38.993 -0
38.995 -0
38.997 -0
38.999 -0
39.002 0
39.004 0
39.006 0
39.008 0
39.010 1
39.012 0
39.014 0
39.016 1
39.018 1
39.021 1
39.023 1
39.025 1
39.027 1
39.029 1
39.031 1
39.033 1
39.035 1
39.038 1
39.040 1
39.042 2
39.044 1
39.046 2
39.048 2
39.050 1
39.052 1
39.054 1
39.057 0
39.059 0
39.061 1
39.063 1
39.065 1
39.067 1
39.069 2
39.071 2
39.073 2
39.076 2
39.078 2
39.080 2
39.082 2
39.084 2
39.086 1
39.088 1
39.090 2
39.093 3
39.095 2
39.097 3
39.099 3
39.101 3
39.103 3
39.105 3
39.107 2
39.109 2
39.112 3
39.114 3
39.116 3
39.118 3
39.120 2
39.122 2
39.124 2
39.126 2
39.129 3
39.131 2
39.133 2
39.135 3
39.137 3
39.139 2
39.141 2
39.143 2
39.145 1
39.148 2
39.150 1
39.152 1
39.154 1
39.156 2
39.158 1
39.160 2
39.162 2
39.165 2
39.167 2
39.169 2
39.171 2
39.173 3
39.175 3
39.177 3
39.179 3
39.181 3
39.184 3
39.186 3
39.188 4
39.190 3
39.192 3
39.194 4
39.196 4
39.198 3
39.201 4
39.203 3
39.205 3
39.207 3
39.209 3
39.211 3
39.213 3
39.215 3
39.217 3
39.220 3
39.222 3
39.224 3
39.226 3
39.228 2
39.230 2
39.232 3
39.234 3
39.237 3
39.239 2
39.241 2
39.243 2
39.245 3
39.247 3
39.249 3
39.251 4
39.253 4
39.256 3
39.258 4
39.260 3
39.262 3
39.264 3
39.266 3
39.268 4
39.270 3
39.273 2
39.275 2
39.277 2
39.279 2
39.281 1
39.283 1
39.285 1
39.287 2
39.289 1
39.292 1
39.294 1
39.296 1
39.298 1
39.300 1
39.302 1
39.304 1
39.306 2
39.309 2
39.311 2
39.313 2
39.315 2
39.317 2
39.319 3
39.321 3
39.323 3
39.326 4
39.328 4
39.330 4
39.332 4
39.334 4
39.336 4
39.338 5
39.340 5
39.342 5
39.345 5
39.347 5
39.349 5
39.351 4
39.353 3
39.355 3
39.357 3
39.359 3
39.362 3
39.364 3
39.366 3
39.368 3
39.370 3
39.372 3
39.374 3
39.376 3
39.378 3
39.381 3
39.383 3
39.385 3
39.387 2
39.389 2
39.391 3
39.393 2
39.395 3
39.398 2
39.400 2
39.402 3
39.404 3
39.406 3
39.408 3
39.410 4
39.412 4
39.415 4
39.417 4
39.419 3
39.421 3
39.423 4
39.425 3
39.427 3
39.429 4
39.431 4
39.434 4
39.436 4
39.438 4
39.440 4
39.442 4
39.444 3
39.446 2
39.448 2
39.451 1
39.453 2
39.455 3
39.457 3
39.459 3
39.461 3
39.463 3
39.465 3
39.468 3
39.470 3
39.472 3
39.474 3
39.476 2
39.478 2
39.480 2
39.482 2
39.485 2
39.487 2
39.489 2
39.491 2
39.493 2
39.495 2
39.497 2
39.499 2
39.501 2
39.504 2
39.506 2
39.508 2
39.510 2
39.512 1
39.514 1
39.516 1
39.518 1
39.521 2
39.523 2
39.525 2
39.527 2
39.529 2
39.531 2
39.533 1
39.535 2
39.538 1
39.540 1
39.542 1
39.544 1
39.546 1
39.548 1
39.550 2
39.552 2
39.555 2
39.557 2
39.559 2
39.561 2
39.563 3
39.565 2
39.567 2
39.569 3
39.571 3
39.574 3
39.576 4
39.578 4
39.580 4
39.582 4
39.584 4
39.586 4
39.588 4
39.591 4
39.593 4
39.595 4
39.597 3
39.599 4
39.601 4
39.603 4
39.605 4
39.608 3
39.610 3
39.612 3
39.614 3
39.616 3
39.618 3
39.620 3
39.622 2
39.625 3
39.627 2
39.629 2
39.631 2
39.633 2
39.635 2
39.637 2
39.639 2
39.642 2
39.644 2
39.646 3
39.648 2
39.650 2
39.652 2
39.654 3
39.656 2
39.658 3
39.661 2
39.663 3
39.665 3
39.667 3
39.669 3
39.671 3
39.673 3
39.675 3
39.678 3
39.680 3
39.682 3
39.684 3
39.686 3
39.688 3
39.690 3
39.692 3
39.695 3
39.697 3
39.699 3
39.701 3
39.703 3
39.705 3
39.707 3
39.709 3
39.712 3
39.714 3
39.716 4
39.718 3
39.720 3
39.722 4
39.724 3
39.726 3
39.729 3
39.731 2
39.733 3
39.735 3
39.737 2
39.739 2
39.741 2
39.743 2
39.746 2
39.748 2
39.750 2
39.752 2
39.754 1
39.756 0
39.758 1
39.760 1
39.763 1
39.765 1
39.767 1
39.769 0
39.771 0
39.773 2
39.775 2
39.777 2
39.780 2
39.782 2
39.784 3
39.786 2
39.788 2
39.790 2
39.792 1
39.794 1
39.797 1
39.799 1
39.801 1
39.803 2
39.805 2
39.807 1
39.809 1
39.811 1
39.814 1
39.816 1
39.818 0
39.820 -0
39.822 -0
39.824 -1
39.826 -2
39.828 -2
39.830 -1
39.833 -2
39.835 -1
39.837 -1
39.839 -1
39.841 -2
39.843 -1
39.845 -2
39.847 -2
39.850 -2
39.852 -2
39.854 -1
39.856 -1
39.858 -1
39.860 -0
39.862 -0
39.864 -0
39.867 0
39.869 0
39.871 0
39.873 -0
39.875 -0
39.877 -0
39.879 -0
39.881 -0
39.884 -1
39.886 -0
39.888 -0
39.890 -0
39.892 0
39.894 1
39.896 1
39.898 1
39.901 1
39.903 1
39.905 1
39.907 2
39.909 1
39.911 2
39.913 2
39.915 2
39.918 2
39.920 2
39.922 2
39.924 3
39.926 3
39.928 3
39.930 3
39.932 3
39.935 3
39.937 3
39.939 3
39.941 3
39.943 4
39.945 4
39.947 4
39.950 4
39.952 4
39.954 3
39.956 3
39.958 3
39.960 3
39.962 3
39.964 3
39.967 3
39.969 3
39.971 3
39.973 3
39.975 3
39.977 3
39.979 2
39.981 2
39.984 2
39.986 2
39.988 2
39.990 2
39.992 3
39.994 2
39.996 2
39.998 2
40.001 2
40.003 2
40.005 2
40.007 2
40.009 2
40.011 1
40.013 2
40.015 2
40.018 2
40.020 2
40.022 2
40.024 2
40.026 2
40.028 2
40.030 2
40.032 3
40.035 3
40.037 3
40.039 3
40.041 2
40.043 2
40.045 3
40.047 3
40.049 2
40.052 3
40.054 3
40.056 3
40.058 3
40.060 3
40.062 2
40.064 3
40.066 2
40.069 3
40.071 3
40.073 2
40.075 2
40.077 2
40.079 2
40.081 2
40.083 2
40.086 2
40.088 2
40.090 2
40.092 2
40.094 1
40.096 2
40.098 2
40.100 3
40.103 3
40.105 3
40.107 3
40.109 3
40.111 4
40.113 4
40.115 3
40.118 4
40.120 3
40.122 3
40.124 4
40.126 4
40.128 3
40.130 3
40.132 3
40.135 3
40.137 3
40.139 3
40.141 3
40.143 3
40.145 3
40.147 3
40.149 3
40.152 3
40.154 3
40.156 2
40.158 2
40.160 2
40.162 2
40.164 2
40.166 2
40.169 1
40.171 1
40.173 1
40.175 1
40.177 1
40.179 1
40.181 1
40.183 1
40.186 1
40.188 1
40.190 1
40.192 1
40.194 1
40.196 1
40.198 1
40.200 1
40.203 1
40.205 1
40.207 1
40.209 0
40.211 0
40.213 0
40.215 0
40.218 -0
40.220 -0
40.222 0
40.224 0
40.226 0
40.228 0
40.230 0
40.232 0
40.235 0
40.237 0
40.239 2
40.241 2
40.243 2
40.245 2
40.247 2
40.249 2
40.252 2
40.254 2
40.256 3
40.258 3
40.260 3
40.262 3
40.264 2
40.266 3
40.269 3
40.271 3
40.273 2
40.275 2
40.277 2
40.279 2
40.281 2
40.284 2
40.286 2
40.288 2
40.290 2
40.292 2
40.294 2
40.296 3
40.298 2
40.301 2
40.303 1
40.305 1
40.307 1
40.309 1
40.311 1
40.313 2
40.315 2
40.318 2
40.320 2
40.322 2
40.324 2
40.326 2
40.328 3
40.330 3
40.333 3
40.335 3
40.337 3
40.339 3
40.341 4
40.343 3
40.345 3
40.347 3
40.350 4
40.352 4
40.354 5
40.356 4
40.358 4
40.360 4
40.362 4
40.364 4
40.367 3
40.369 3
40.371 2
40.373 3
40.375 2
40.377 3
40.379 2
40.381 2
40.384 2
40.386 2
40.388 2
40.390 2
40.392 2
40.394 1
40.396 0
40.399 1
40.401 1
40.403 1
40.405 2
40.407 2
40.409 2
40.411 3
40.413 3
40.416 3
40.418 4
40.420 3
40.422 4
40.424 4
40.426 4
40.428 4
40.430 4
40.433 4
40.435 4
40.437 5
40.439 5
40.441 5
40.443 6
40.445 7
40.448 8
40.450 8
40.452 7
40.454 7
40.456 7
40.458 6
40.460 6
40.462 6
40.465 5
40.467 5
40.469 4
40.471 4
40.473 4
40.475 4
40.477 3
40.480 3
40.482 2
40.484 2
40.486 2
40.488 1
40.490 1
40.492 0
40.494 0
40.497 1
40.499 1
40.501 1
40.503 1
40.505 0
40.507 1
40.509 1
40.511 1
40.514 1
40.516 -0
40.518 1
40.520 1
40.522 1
40.524 1
40.526 1
40.529 1
40.531 1
40.533 2
40.535 2
40.537 3
40.539 3
40.541 3
40.543 3
40.546 4
40.548 3
40.550 3
40.552 3
40.554 3
40.556 2
40.558 3
40.561 2
40.563 3
40.565 3
40.567 3
40.569 3
40.571 3
40.573 3
40.575 3
40.578 4
40.580 3
40.582 3
40.584 4
40.586 4
40.588 4
40.590 4
40.593 5
40.595 5
40.597 5
40.599 5
40.601 5
40.603 5
40.605 5
40.607 5
40.610 5
40.612 5
40.614 5
40.616 5
40.618 4
40.620 4
40.622 4
40.624 3
40.627 3
40.629 2
40.631 1
40.633 0
40.635 1
40.637 0
40.639 1
40.642 0
40.644 -1
40.646 -0
40.648 -0
40.650 -0
40.652 0
40.654 0
40.656 0
40.659 0
40.661 1
40.663 1
40.665 1
40.667 1
40.669 1
40.671 2
40.674 2
40.676 2
40.678 2
40.680 3
40.682 3
40.684 3
40.686 4
40.688 4
40.691 5
40.693 5
40.695 5
40.697 5
40.699 5
40.701 5
40.703 5
40.706 5
40.708 5
40.710 4
40.712 3
40.714 3
40.716 3
40.718 3
40.721 2
40.723 2
40.725 2
40.727 2
40.729 2
40.731 2
40.733 3
40.735 3
40.738 3
40.740 3
40.742 3
40.744 4
40.746 4
40.748 4
40.750 4
40.753 3
40.755 3
40.757 4
40.759 3
40.761 3
40.763 4
40.765 3
40.767 3
40.770 3
40.772 3
40.774 3
40.776 3
40.778 2
40.780 2
40.782 2
40.785 2
40.787 2
40.789 2
40.791 1
40.793 1
40.795 1
40.797 1
40.799 2
40.802 2
40.804 1
40.806 1
40.808 1
40.810 0
40.812 1
40.814 1
40.817 1
40.819 1
40.821 2
40.823 2
40.825 2
40.827 3
40.829 3
40.831 3
40.834 3
40.836 3
40.838 3
40.840 3
40.842 2
40.844 2
40.846 2
40.849 2
40.851 2
40.853 2
40.855 2
40.857 2
40.859 2
40.861 2
40.864 2
40.866 2
40.868 2
40.870 2
40.872 2
40.874 2
40.876 2
40.878 2
40.881 2
40.883 2
40.885 2
40.887 2
40.889 2
40.891 2
40.893 2
40.896 2
40.898 2
40.900 2
40.902 2
40.904 2
40.906 2
40.908 2
40.911 3
40.913 3
40.915 3
40.917 3
40.919 3
40.921 3
40.923 3
40.925 3
40.928 3
40.930 3
40.932 2
40.934 2
40.936 2
40.938 2
40.940 2
40.943 3
40.945 2
40.947 3
40.949 3
40.951 2
40.953 2
40.955 3
40.958 3
40.960 3
40.962 3
40.964 3
40.966 4
40.968 5
40.970 5
40.972 5
40.975 6
40.977 5
40.979 6
40.981 6
40.983 6
40.985 6
40.987 6
40.990 6
40.992 7
40.994 7
40.996 7
40.998 8
41.000 7
41.002 7
41.005 8
41.007 8
41.009 7
41.011 8
41.013 7
41.015 6
41.017 6
41.019 6
41.022 6
41.024 5
41.026 5
41.028 4
41.030 4
41.032 4
41.034 3
41.037 2
41.039 2
41.041 2
41.043 1
41.045 1
41.047 1
41.049 1
41.052 1
41.054 1
41.056 1
41.058 1
41.060 1
41.062 1
41.064 2
41.066 2
41.069 2
41.071 2
41.073 2
41.075 2
41.077 3
41.079 3
41.081 3
41.084 3
41.086 3
41.088 4
41.090 4
41.092 4
41.094 4
41.096 4
41.099 5
41.101 6
41.103 5
41.105 5
41.107 5
41.109 5
41.111 5
41.114 5
41.116 5
41.118 5
41.120 5
41.122 5
41.124 5
41.126 4
41.128 5
41.131 4
41.133 4
41.135 4
41.137 4
41.139 3
41.141 3
41.143 3
41.146 3
41.148 3
41.150 2
41.152 2
41.154 2
41.156 1
41.158 1
41.161 1
41.163 1
41.165 1
41.167 1
41.169 1
41.171 1
41.173 1
41.176 1
41.178 1
41.180 0
41.182 0
41.184 1
41.186 0
41.188 0
41.191 0
41.193 0
41.195 0
41.197 -0
41.199 -0
41.201 -0
41.203 0
41.205 0
41.208 0
41.210 0
41.212 1
41.214 0
41.216 0
41.218 0
41.220 0
41.223 0
41.225 1
41.227 0
41.229 1
41.231 1
41.233 -0
41.235 0
41.238 0
41.240 0
41.242 0
41.244 1
41.246 1
41.248 1
41.250 1
41.253 1
41.255 1
41.257 1
41.259 1
41.261 1
41.263 1
41.265 1
41.268 2
41.270 2
41.272 2
41.274 2
41.276 2
41.278 2
41.280 2
41.282 2
41.285 1
41.287 1
41.289 2
41.291 1
41.293 2
41.295 2
41.297 2
41.300 3
41.302 3
41.304 3
41.306 3
41.308 3
41.310 3
41.312 2
41.315 3
41.317 3
41.319 3
41.321 3
41.323 3
41.325 4
41.327 4
41.330 4
41.332 4
41.334 4
41.336 4
41.338 4
41.340 5
41.342 5
41.345 5
41.347 5
41.349 4
41.351 3
41.353 3
41.355 3
41.357 3
41.360 3
41.362 3
41.364 4
41.366 4
41.368 4
41.370 4
41.372 4
41.375 4
41.377 3
41.379 3
41.381 3
41.383 4
41.385 4
41.387 4
41.390 4
41.392 4
41.394 3
41.396 3
41.398 4
41.400 3
41.402 3
41.405 3
41.407 3
41.409 3
41.411 4
41.413 4
41.415 4
41.417 4
41.419 4
41.422 4
41.424 4
41.426 4
41.428 3
41.430 3
41.432 3
41.434 3
41.437 3
41.439 3
41.441 3
41.443 3
41.445 2
41.447 2
41.449 1
41.452 1
41.454 1
41.456 1
41.458 1
41.460 1
41.462 1
41.464 1
41.467 1
41.469 1
41.471 1
41.473 1
41.475 1
41.477 1
41.479 1
41.482 1
41.484 1
41.486 0
41.488 0
41.490 0
41.492 0
41.494 1
41.497 1
41.499 1
41.501 1
41.503 1
41.505 1
41.507 1
41.509 1
41.512 2
41.514 3
41.516 2
41.518 3
41.520 2
41.522 2
41.524 2
41.527 2
41.529 2
41.531 2
41.533 2
41.535 2
41.537 2
41.539 1
41.542 1
41.544 1
41.546 1
41.548 0
41.550 0
41.552 0
41.554 -0
41.557 0
41.559 0
41.561 0
41.563 0
41.565 0
41.567 0
41.569 0
41.572 -0
41.574 -0
41.576 0
41.578 -0
41.580 -0
41.582 -0
41.584 -0
41.587 -1
41.589 -0
41.591 -0
41.593 -0
41.595 -0
41.597 0
41.599 -0
41.602 1
41.604 2
41.606 2
41.608 2
41.610 2
41.612 2
41.614 2
41.617 2
41.619 1
41.621 2
41.623 2
41.625 2
41.627 2
41.629 2
41.632 2
41.634 2
41.636 2
41.638 2
41.640 1
41.642 2
41.644 1
41.647 1
41.649 1
41.651 1
41.653 1
41.655 1
41.657 1
41.659 0
41.662 0
41.664 -0
41.666 -0
41.668 -0
41.670 -0
41.672 -1
41.674 -0
41.677 -1
41.679 -1
41.681 -1
41.683 -1
41.685 -0
41.687 1
41.689 0
41.692 0
41.694 -0
41.696 0
41.698 1
41.700 1
41.702 0
41.704 1
41.707 1
41.709 1
41.711 1
41.713 1
41.715 1
41.717 2
41.719 2
41.722 1
41.724 1
41.726 2
41.728 1
41.730 1
41.732 1
41.735 0
41.737 0
41.739 0
41.741 -0
41.743 0
41.745 -0
41.747 -1
41.750 -0
41.752 -0
41.754 -1
41.756 -1
41.758 -0
41.760 -1
41.762 -0
41.765 0
41.767 -1
41.769 -1
41.771 -1
41.773 -0
41.775 0
41.777 1
41.780 1
41.782 1
41.784 1
41.786 2
41.788 2
41.790 2
41.792 2
41.795 3
41.797 3
41.799 3
41.801 3
41.803 3
41.805 3
41.807 3
41.810 3
41.812 3
41.814 3
41.816 3
41.818 2
41.820 2
41.822 3
41.825 2
41.827 1
41.829 1
41.831 1
41.833 1
41.835 1
41.837 1
41.840 1
41.842 1
41.844 0
41.846 1
41.848 1
41.850 0
41.852 1
41.855 1
41.857 1
41.859 1
41.861 1
41.863 1
41.865 1
41.868 1
41.870 1
41.872 2
41.874 2
41.876 2
41.878 2
41.880 2
41.883 2
41.885 3
41.887 3
41.889 2
41.891 2
41.893 3
41.895 3
41.898 3
41.900 3
41.902 3
41.904 4
41.906 4
41.908 3
41.910 3
41.913 3
41.915 2
41.917 2
41.919 2
41.921 2
41.923 2
41.925 1
41.928 2
41.930 2
41.932 2
41.934 2
41.936 2
41.938 2
41.940 2
41.943 2
41.945 2
41.947 2
41.949 2
41.951 2
41.953 3
41.956 2
41.958 2
41.960 2
41.962 2
41.964 2
41.966 2
41.968 2
41.971 2
41.973 2
41.975 2
41.977 2
41.979 2
41.981 2
41.983 2
41.986 2
41.988 2
41.990 3
41.992 3
41.994 3
41.996 3
41.998 2
42.001 3
42.003 3
42.005 2
42.007 2
42.009 2
42.011 2
42.014 2
42.016 2
42.018 2
42.020 2
42.022 2
42.024 2
42.026 2
42.029 2
42.031 2
42.033 2
42.035 1
42.037 1
42.039 2
42.041 2
42.044 1
42.046 2
42.048 2
42.050 3
42.052 3
42.054 2
42.056 2
42.059 2
42.061 2
42.063 3
42.065 3
42.067 3
42.069 3
42.071 3
42.074 3
42.076 2
42.078 2
42.080 2
42.082 1
42.084 2
42.087 2
42.089 1
42.091 1
42.093 1
42.095 0
42.097 0
42.099 1
42.102 1
42.104 0
42.106 1
42.108 1
42.110 1
42.112 1
42.114 2
42.117 2
42.119 2
42.121 2
42.123 2
42.125 3
42.127 3
42.130 3
42.132 4
42.134 4
42.136 5
42.138 5
42.140 5
42.142 5
42.145 5
42.147 5
42.149 5
42.151 5
42.153 5
42.155 5
42.157 5
42.160 5
42.162 5
42.164 5
42.166 4
42.168 3
42.170 3
42.172 3
42.175 3
42.177 3
42.179 2
42.181 2
42.183 2
42.185 2
42.188 2
42.190 2
42.192 2
42.194 2
42.196 2
42.198 2
42.200 2
42.203 2
42.205 2
42.207 2
42.209 1
42.211 1
42.213 1
42.215 1
42.218 0
42.220 1
42.222 1
42.224 -0
42.226 0
42.228 0
42.231 -0
42.233 -0
42.235 -0
42.237 -0
42.239 -0
42.241 -1
42.243 -1
42.246 -1
42.248 -1
42.250 -1
42.252 -1
42.254 -1
42.256 -1
42.258 -1
42.261 -0
42.263 -1
42.265 -1
42.267 -1
42.269 -1
42.271 -0
42.274 0
42.276 0
42.278 0
42.280 0
42.282 1
42.284 1
42.286 2
42.289 2
42.291 2
42.293 2
42.295 2
42.297 2
42.299 2
42.301 2
42.304 3
42.306 3
42.308 3
42.310 3
42.312 3
42.314 3
42.317 4
42.319 3
42.321 3
42.323 3
42.325 3
42.327 3
42.329 3
42.332 3
42.334 4
42.336 4
42.338 4
42.340 4
42.342 4
42.344 4
42.347 3
42.349 4
42.351 3
42.353 3
42.355 2
42.357 2
42.360 2
42.362 1
42.364 1
42.366 1
42.368 2
42.370 2
42.372 2
42.375 3
42.377 3
42.379 3
42.381 3
42.383 3
42.385 2
42.388 3
42.390 2
42.392 2
42.394 2
42.396 3
42.398 3
42.400 4
42.403 4
42.405 4
42.407 3
42.409 3
42.411 3
42.413 3
42.415 2
42.418 2
42.420 2
42.422 2
42.424 2
42.426 2
42.428 2
42.431 2
42.433 2
42.435 2
42.437 2
42.439 2
42.441 1
42.443 1
42.446 1
42.448 0
42.450 0
42.452 0
42.454 0
42.456 1
42.459 1
42.461 1
42.463 1
42.465 2
42.467 2
42.469 2
42.471 2
42.474 3
42.476 2
42.478 2
42.480 2
42.482 2
42.484 2
42.487 2
42.489 2
42.491 3
42.493 4
42.495 3
42.497 3
42.499 3
42.502 4
42.504 3
42.506 3
42.508 3
42.510 3
42.512 3
42.514 3
42.517 2
42.519 2
42.521 2
42.523 2
42.525 2
42.527 2
42.530 1
42.532 1
42.534 1
42.536 1
42.538 2
42.540 2
42.542 1
42.545 1
42.547 1
42.549 1
42.551 1
42.553 1
42.555 1
42.558 1
42.560 0
42.562 1
42.564 1
42.566 0
42.568 1
42.570 1
42.573 0
42.575 -0
42.577 -0
42.579 -0
42.581 0
42.583 0
42.586 1
42.588 1
42.590 1
42.592 1
42.594 1
42.596 1
42.598 2
42.601 1
42.603 1
42.605 1
42.607 1
42.609 1
42.611 0
42.614 1
42.616 1
42.618 1
42.620 1
42.622 2
42.624 2
42.626 2
42.629 3
42.631 3
42.633 3
42.635 4
42.637 4
42.639 4
42.642 4
42.644 4
42.646 5
42.648 5
42.650 5
42.652 5
42.654 5
42.657 4
42.659 5
42.661 5
42.663 5
42.665 5
42.667 5
42.670 4
42.672 4
42.674 4
42.676 3
42.678 4
42.680 4
42.682 3
42.685 3
42.687 4
42.689 3
42.691 3
42.693 3
42.695 2
42.698 2
42.700 2
42.702 1
42.704 1
42.706 1
42.708 1
42.710 1
42.713 1
42.715 1
42.717 1
42.719 1
42.721 1
42.723 1
42.726 1
42.728 1
42.730 1
42.732 2
42.734 2
42.736 2
42.739 2
42.741 2
42.743 2
42.745 2
42.747 2
42.749 2
42.751 2
42.754 2
42.756 2
42.758 3
42.760 2
42.762 2
42.764 2
42.767 1
42.769 1
42.771 1
42.773 2
42.775 2
42.777 2
42.779 2
42.782 2
42.784 2
42.786 2
42.788 2
42.790 2
42.792 2
42.795 1
42.797 1
42.799 1
42.801 1
42.803 1
42.805 1
42.807 1
42.810 1
42.812 1
42.814 1
42.816 1
42.818 1
42.820 1
42.823 1
42.825 1
42.827 1
42.829 2
42.831 1
42.833 2
42.836 1
42.838 2
42.840 2
42.842 2
42.844 2
42.846 2
42.848 2
42.851 2
42.853 2
42.855 2
42.857 3
42.859 3
42.861 3
42.864 3
42.866 3
42.868 3
42.870 4
42.872 3
42.874 3
42.876 3
42.879 3
42.881 3
42.883 3
42.885 3
42.887 3
42.889 3
42.892 2
42.894 2
42.896 2
42.898 2
42.900 2
42.902 2
42.905 2
42.907 2
42.909 2
42.911 2
42.913 1
42.915 1
42.917 1
42.920 1
42.922 1
42.924 1
42.926 1
42.928 1
42.930 1
42.933 1
42.935 0
42.937 1
42.939 1
42.941 0
42.943 1
42.946 1
42.948 1
42.950 1
42.952 1
42.954 1
42.956 1
42.958 1
42.961 1
42.963 1
42.965 1
42.967 1
42.969 1
42.971 1
42.974 1
42.976 2
42.978 2
42.980 1
42.982 2
42.984 2
42.986 2
42.989 3
42.991 3
42.993 4
42.995 4
42.997 5
42.999 5
43.002 4
43.004 5
43.006 5
43.008 5
43.010 5
43.012 5
43.015 5
43.017 5
43.019 6
43.021 6
43.023 5
43.025 6
43.027 5
43.030 6
43.032 6
43.034 6
43.036 6
43.038 6
43.040 6
43.043 6
43.045 5
43.047 5
43.049 4
43.051 4
43.053 4
43.056 4
43.058 3
43.060 3
43.062 3
43.064 3
43.066 3
43.069 3
43.071 3
43.073 3
43.075 3
43.077 2
43.079 2
43.081 3
43.084 3
43.086 3
43.088 3
43.090 3
43.092 2
43.094 2
43.097 2
43.099 1
43.101 1
43.103 1
43.105 2
43.107 2
43.110 2
43.112 2
43.114 2
43.116 2
43.118 2
43.120 2
43.122 2
43.125 2
43.127 2
43.129 3
43.131 2
43.133 2
43.135 2
43.138 2
43.140 2
43.142 1
43.144 1
43.146 2
43.148 1
43.151 1
43.153 1
43.155 1
43.157 1
43.159 1
43.161 0
43.164 0
43.166 0
43.168 -0
43.170 -0
43.172 -1
43.174 -1
43.176 -0
43.179 -0
43.181 -0
43.183 -1
43.185 -1
43.187 -2
43.189 -2
43.192 -2
43.194 -2
43.196 -1
43.198 -1
43.200 -1
43.202 -1
43.205 -1
43.207 -1
43.209 -1
43.211 -1
43.213 -1
43.215 0
43.218 1
43.220 1
43.222 1
43.224 1
43.226 1
43.228 2
43.230 2
43.233 2
43.235 2
43.237 2
43.239 2
43.241 2
43.243 2
43.246 1
43.248 1
43.250 1
43.252 1
43.254 2
43.256 2
43.259 1
43.261 1
43.263 2
43.265 1
43.267 1
43.269 1
43.272 1
43.274 1
43.276 1
43.278 0
43.280 0
43.282 -0
43.284 -0
43.287 -0
43.289 -1
43.291 -0
43.293 -0
43.295 0
43.297 0
43.300 0
43.302 1
43.304 1
43.306 1
43.308 1
43.310 1
43.313 1
43.315 1
43.317 1
43.319 1
43.321 1
43.323 1
43.326 1
43.328 1
43.330 1
43.332 1
43.334 1
43.336 2
43.339 2
43.341 2
43.343 2
43.345 2
43.347 3
43.349 2
43.351 2
43.354 3
43.356 2
43.358 3
43.360 3
43.362 2
43.364 2
43.367 3
43.369 3
43.371 4
43.373 4
43.375 3
43.377 3
43.380 3
43.382 3
43.384 3
43.386 4
43.388 4
43.390 5
43.393 5
43.395 5
43.397 5
43.399 5
43.401 5
43.403 4
43.406 4
43.408 4
43.410 4
43.412 4
43.414 4
43.416 4
43.419 5
43.421 5
43.423 5
43.425 5
43.427 5
43.429 5
43.431 5
43.434 4
43.436 4
43.438 4
43.440 3
43.442 3
43.444 3
43.447 2
43.449 2
43.451 2
43.453 2
43.455 1
43.457 1
43.460 0
43.462 0
43.464 1
43.466 1
43.468 0
43.470 -1
43.473 -1
43.475 -1
43.477 -1
43.479 -1
43.481 0
43.483 0
43.486 0
43.488 0
43.490 1
43.492 1
43.494 1
43.496 1
43.499 1
43.501 1
43.503 1
43.505 1
43.507 1
43.509 1
43.511 1
43.514 1
43.516 1
43.518 2
43.520 2
43.522 2
43.524 1
43.527 1
43.529 1
43.531 1
43.533 2
43.535 2
43.537 2
43.540 2
43.542 1
43.544 1
43.546 2
43.548 2
43.550 2
43.553 2
43.555 2
43.557 1
43.559 1
43.561 2
43.563 1
43.566 1
43.568 1
43.570 1
43.572 2
43.574 2
43.576 2
43.579 2
43.581 2
43.583 2
43.585 3
43.587 3
43.589 3
43.592 3
43.594 3
43.596 3
43.598 3
43.600 3
43.602 3
43.605 3
43.607 3
43.609 3
43.611 4
43.613 4
43.615 4
43.618 4
43.620 5
43.622 4
43.624 4
43.626 4
43.628 4
43.631 4
43.633 4
43.635 3
43.637 4
43.639 4
43.641 3
43.643 4
43.646 3
43.648 2
43.650 1
43.652 1
43.654 0
43.656 -0
43.659 -0
43.661 -1
43.663 -1
43.665 -0
43.667 0
43.669 0
43.672 0
43.674 -0
43.676 -0
43.678 -1
43.680 -0
43.682 1
43.685 1
43.687 1
43.689 1
43.691 1
43.693 1
43.695 1
43.698 1
43.700 1
43.702 1
43.704 2
43.706 1
43.708 2
43.711 2
43.713 2
43.715 2
43.717 1
43.719 1
43.721 1
43.724 1
43.726 0
43.728 0
43.730 0
43.732 0
43.734 -0
43.737 -0
43.739 -1
43.741 -1
43.743 -1
43.745 -2
43.747 -2
43.750 -1
43.752 -1
43.754 -1
43.756 -0
43.758 -0
43.760 -0
43.763 1
43.765 1
43.767 2
43.769 1
43.771 2
43.773 2
43.776 2
43.778 2
43.780 3
43.782 3
43.784 3
43.786 3
43.789 3
43.791 3
43.793 4
43.795 4
43.797 4
43.799 4
43.802 4
43.804 3
43.806 3
43.808 3
43.810 3
43.812 2
43.815 2
43.817 1
43.819 1
43.821 1
43.823 0
43.825 0
43.828 -0
43.830 -0
43.832 -1
43.834 -1
43.836 -1
43.838 -2
43.841 -1
43.843 -2
43.845 -2
43.847 -1
43.849 -1
43.851 -1
43.854 -1
43.856 -1
43.858 -1
43.860 0
43.862 0
43.864 1
43.867 1
43.869 1
43.871 1
43.873 1
43.875 2
43.877 2
43.880 2
43.882 2
43.884 2
43.886 2
43.888 2
43.890 3
43.893 3
43.895 3
43.897 3
43.899 3
43.901 2
43.903 2
43.906 2
43.908 2
43.910 3
43.912 2
43.914 2
43.916 2
43.919 2
43.921 1
43.923 2
43.925 1
43.927 1
43.929 0
43.932 -0
43.934 0
43.936 0
43.938 -0
43.940 -0
43.942 -1
43.945 -0
43.947 -0
43.949 -0
43.951 0
43.953 0
43.955 1
43.958 1
43.960 0
43.962 0
43.964 0
43.966 0
43.968 0
43.971 1
43.973 1
43.975 2
43.977 1
43.979 1
43.981 1
43.984 1
43.986 2
43.988 2
43.990 2
43.992 2
43.994 2
43.997 2
43.999 1
44.001 2
44.003 2
44.005 2
44.007 2
44.010 1
44.012 1
44.014 1
44.016 1
44.018 -0
44.020 -0
44.023 -0
44.025 -1
44.027 -1
44.029 -1
44.031 -2
44.033 -1
44.036 -1
44.038 -1
44.040 -1
44.042 -0
44.044 0
44.047 1
44.049 0
44.051 1
44.053 1
44.055 1
44.057 1
44.060 2
44.062 2
44.064 2
44.066 3
44.068 3
44.070 3
44.073 3
44.075 3
44.077 3
44.079 3
44.081 3
44.083 3
44.086 3
44.088 3
44.090 3
44.092 3
44.094 2
44.096 2
44.099 2
44.101 1
44.103 1
44.105 1
44.107 1
44.109 1
44.112 1
44.114 1
44.116 1
44.118 1
44.120 1
44.122 0
44.125 -0
44.127 -0
44.129 -1
44.131 0
44.133 1
44.135 2
44.138 2
44.140 2
44.142 2
44.144 2
44.146 3
44.148 2
44.151 2
44.153 3
44.155 2
44.157 2
44.159 2
44.161 2
44.164 2
44.166 2
44.168 2
44.170 1
44.172 1
44.175 1
44.177 1
44.179 1
44.181 1
44.183 1
44.185 1
44.188 1
44.190 0
44.192 -0
44.194 -0
44.196 -0
44.198 -0
44.201 -1
44.203 -0
44.205 -0
44.207 -0
44.209 0
44.211 0
44.214 -0
44.216 -0
44.218 -0
44.220 -1
44.222 -1
44.224 -0
44.227 -0
44.229 0
44.231 1
44.233 0
44.235 1
44.237 1
44.240 1
44.242 1
44.244 1
44.246 1
44.248 1
44.250 2
44.253 2
44.255 2
44.257 2
44.259 3
44.261 3
44.264 3
44.266 4
44.268 3
44.270 4
44.272 4
44.274 5
44.277 6
44.279 6
44.281 6
44.283 6
44.285 6
44.287 6
44.290 5
44.292 5
44.294 5
44.296 5
44.298 5
44.300 5
44.303 6
44.305 5
44.307 6
44.309 5
44.311 5
44.313 5
44.316 5
44.318 5
44.320 4
44.322 5
44.324 4
44.326 4
44.329 4
44.331 4
44.333 3
44.335 3
44.337 3
44.340 2
44.342 2
44.344 2
44.346 2
44.348 1
44.350 1
44.353 1
44.355 1
44.357 1
44.359 1
44.361 0
44.363 0
44.366 -0
44.368 -1
44.370 -0
44.372 -1
44.374 -0
44.376 -0
44.379 -0
44.381 0
44.383 -0
44.385 0
44.387 0
44.389 -0
44.392 0
44.394 1
44.396 1
44.398 1
44.400 2
44.403 2
44.405 2
44.407 2
44.409 2
44.411 2
44.413 2
44.416 3
44.418 3
44.420 3
44.422 3
44.424 3
44.426 3
44.429 2
44.431 2
44.433 2
44.435 2
44.437 2
44.439 2
44.442 2
44.444 2
44.446 1
44.448 1
44.450 1
44.452 0
44.455 0
44.457 0
44.459 -1
44.461 -1
44.463 -1
44.466 -1
44.468 -2
44.470 -1
44.472 -1
44.474 -1
44.476 -1
44.479 -1
44.481 -1
44.483 -1
44.485 -1
44.487 -1
44.489 -1
44.492 -0
44.494 -1
44.496 -0
44.498 -0
44.500 -1
44.502 -1
44.505 -0
44.507 -0
44.509 -0
44.511 0
44.513 0
44.516 0
44.518 0
44.520 0
44.522 1
44.524 1
44.526 0
44.529 0
44.531 1
44.533 1
44.535 1
44.537 1
44.539 2
44.542 2
44.544 2
44.546 2
44.548 2
44.550 1
44.552 1
44.555 2
44.557 1
44.559 1
44.561 1
44.563 1
44.566 0
44.568 1
44.570 1
44.572 1
44.574 2
44.576 1
44.579 1
44.581 1
44.583 1
44.585 1
44.587 1
44.589 1
44.592 -0
44.594 0
44.596 -0
44.598 0
44.600 0
44.602 1
44.605 1
44.607 1
44.609 1
44.611 1
44.613 1
44.616 1
44.618 1
44.620 1
44.622 1
44.624 1
44.626 1
44.629 1
44.631 2
44.633 2
44.635 2
44.637 2
44.639 2
44.642 2
44.644 2
44.646 1
44.648 1
44.650 -0
44.652 -0
44.655 -0
44.657 -1
44.659 -0
44.661 -1
44.663 -1
44.666 -1
44.668 -1
44.670 -1
44.672 -1
44.674 -1
44.676 -2
44.679 -1
44.681 -2
44.683 -2
44.685 -2
44.687 -1
44.689 -1
44.692 -1
44.694 -0
44.696 -0
44.698 1
44.700 1
44.703 1
44.705 1
44.707 1
44.709 1
44.711 2
44.713 2
44.716 1
44.718 2
44.720 2
44.722 2
44.724 3
44.726 2
44.729 2
44.731 2
44.733 3
44.735 3
44.737 4
44.740 3
44.742 3
44.744 3
44.746 3
44.748 2
44.750 2
44.753 2
44.755 2
44.757 2
44.759 1
44.761 0
44.763 0
44.766 0
44.768 0
44.770 1
44.772 0
44.774 0
44.777 0
44.779 0
44.781 0
44.783 0
44.785 0
44.787 1
44.790 1
44.792 1
44.794 1
44.796 1
44.798 1
44.800 1
44.803 1
44.805 1
44.807 0
44.809 1
44.811 1
44.814 0
44.816 1
44.818 1
44.820 1
44.822 1
44.824 1
44.827 1
44.829 1
44.831 2
44.833 2
44.835 2
44.837 1
44.840 1
44.842 1
44.844 0
44.846 0
44.848 0
44.851 0
44.853 -0
44.855 -0
44.857 -0
44.859 -1
44.861 -1
44.864 -1
44.866 -1
44.868 -1
44.870 -0
44.872 -0
44.874 -0
44.877 0
44.879 1
44.881 1
44.883 1
44.885 1
44.888 2
44.890 2
44.892 2
44.894 3
44.896 4
44.898 3
44.901 3
44.903 3
44.905 2
44.907 2
44.909 2
44.911 3
44.914 2
44.916 2
44.918 2
44.920 2
44.922 2
44.925 2
44.927 2
44.929 2
44.931 2
44.933 2
44.935 3
44.938 3
44.940 3
44.942 4
44.944 3
44.946 4
44.949 3
44.951 3
44.953 3
44.955 3
44.957 3
44.959 3
44.962 3
44.964 2
44.966 2
44.968 3
44.970 2
44.972 2
44.975 3
44.977 3
44.979 4
44.981 4
44.983 4
44.986 5
44.988 4
44.990 4
44.992 4
44.994 4
44.996 3
44.999 2
45.001 2
45.003 2
45.005 2
45.007 3
45.010 3
45.012 3
45.014 3
45.016 2
45.018 3
45.020 3
45.023 3
45.025 3
45.027 3
45.029 3
45.031 3
45.033 3
45.036 3
45.038 3
45.040 2
45.042 2
45.044 1
45.047 1
45.049 0
45.051 1
45.053 0
45.055 1
45.057 1
45.060 1
45.062 0
45.064 0
45.066 1
45.068 1
45.071 1
45.073 2
45.075 2
45.077 3
45.079 3
45.081 3
45.084 3
45.086 3
45.088 3
45.090 3
45.092 3
45.095 3
45.097 3
45.099 3
45.101 2
45.103 3
45.105 3
45.108 3
45.110 3
45.112 3
45.114 3
45.116 3
45.118 4
45.121 3
45.123 3
45.125 3
45.127 3
45.129 2
45.132 3
45.134 3
45.136 3
45.138 3
45.140 2
45.142 2
45.145 2
45.147 2
45.149 3
45.151 3
45.153 3
45.156 4
45.158 3
45.160 3
45.162 3
45.164 4
45.166 4
45.169 3
45.171 3
45.173 3
45.175 3
45.177 3
45.180 3
45.182 3
45.184 2
45.186 2
45.188 2
45.190 2
45.193 2
45.195 1
45.197 2
45.199 1
45.201 1
45.204 2
45.206 2
45.208 2
45.210 2
45.212 2
45.214 2
45.217 3
45.219 2
45.221 2
45.223 2
45.225 2
45.228 2
45.230 2
45.232 2
45.234 2
45.236 1
45.238 1
45.241 1
45.243 1
45.245 1
45.247 1
45.249 1
45.252 1
45.254 1
45.256 2
45.258 2
45.260 2
45.262 2
45.265 1
45.267 1
45.269 1
45.271 1
45.273 0
45.276 1
45.278 1
45.280 1
45.282 1
45.284 1
45.286 1
45.289 1
45.291 1
45.293 1
45.295 1
45.297 1
45.300 1
45.302 1
45.304 1
45.306 1
45.308 1
45.310 1
45.313 2
45.315 2
45.317 1
45.319 1
45.321 1
45.324 1
45.326 1
45.328 1
45.330 1
45.332 1
45.334 1
45.337 1
45.339 1
45.341 1
45.343 1
45.345 1
45.348 2
45.350 1
45.352 1
45.354 2
45.356 1
45.358 1
45.361 1
45.363 1
45.365 1
45.367 1
45.369 1
45.372 1
45.374 1
45.376 2
45.378 2
45.380 2
45.382 2
45.385 2
45.387 2
45.389 2
45.391 2
45.393 2
45.396 3
45.398 3
45.400 3
45.402 3
45.404 4
45.406 4
45.409 4
45.411 5
45.413 5
45.415 5
45.417 6
45.420 6
45.422 5
45.424 5
45.426 5
45.428 4
45.430 4
45.433 4
45.435 4
45.437 4
45.439 5
45.441 5
45.444 4
45.446 4
45.448 4
45.450 3
45.452 4
45.454 4
45.457 4
45.459 4
45.461 4
45.463 3
45.465 3
45.468 3
45.470 3
45.472 3
45.474 3
45.476 3
45.478 2
45.481 2
45.483 2
45.485 2
45.487 1
45.489 2
45.492 2
45.494 1
45.496 2
45.498 2
45.500 2
45.503 2
45.505 3
45.507 2
45.509 3
45.511 3
45.513 3
45.516 3
45.518 3
45.520 2
45.522 2
45.524 3
45.527 3
45.529 3
45.531 4
45.533 4
45.535 4
45.537 4
45.540 4
45.542 4
45.544 4
45.546 3
45.548 3
45.551 4
45.553 3
45.555 3
45.557 3
45.559 2
45.561 2
45.564 2
45.566 2
45.568 2
45.570 1
45.572 1
45.575 1
45.577 1
45.579 0
45.581 0
45.583 -0
45.586 -0
45.588 -0
45.590 -0
45.592 0
45.594 1
45.596 1
45.599 1
45.601 1
45.603 1
45.605 1
45.607 1
45.610 1
45.612 1
45.614 2
45.616 2
45.618 2
45.620 2
45.623 2
45.625 3
45.627 3
45.629 2
45.631 2
45.634 2
45.636 2
45.638 2
45.640 2
45.642 2
45.645 2
45.647 2
45.649 2
45.651 2
45.653 3
45.655 3
45.658 2
45.660 2
45.662 3
45.664 3
45.666 3
45.669 3
45.671 3
45.673 3
45.675 4
45.677 3
45.679 4
45.682 4
45.684 4
45.686 5
45.688 5
45.690 5
45.693 5
45.695 5
45.697 5
45.699 5
45.701 5
45.704 5
45.706 5
45.708 5
45.710 5
45.712 5
45.714 4
45.717 4
45.719 4
45.721 3
45.723 3
45.725 3
45.728 3
45.730 2
45.732 2
45.734 2
45.736 1
45.739 2
45.741 2
45.743 1
45.745 1
45.747 1
45.749 0
45.752 0
45.754 0
45.756 -0
45.758 -1
45.760 -1
45.763 -0
45.765 -1
45.767 -1
45.769 -0
45.771 0
45.773 0
45.776 1
45.778 1
45.780 1
45.782 1
45.784 1
45.787 1
45.789 2
45.791 2
45.793 2
45.795 2
45.798 2
45.800 2
45.802 2
45.804 3
45.806 3
45.808 2
45.811 2
45.813 3
45.815 3
45.817 3
45.819 3
45.822 3
45.824 3
45.826 3
45.828 3
45.830 3
45.833 3
45.835 2
45.837 3
45.839 3
45.841 3
45.843 3
45.846 2
45.848 2
45.850 3
45.852 2
45.854 2
45.857 2
45.859 2
45.861 2
45.863 2
45.865 2
45.868 2
45.870 3
45.872 3
45.874 2
45.876 3
45.878 2
45.881 2
45.883 2
45.885 2
45.887 2
45.889 2
45.892 2
45.894 1
45.896 1
45.898 2
45.900 1
45.903 1
45.905 1
45.907 1
45.909 1
45.911 1
45.913 -0
45.916 0
45.918 0
45.920 1
45.922 1
45.924 1
45.927 1
45.929 1
45.931 1
45.933 2
45.935 2
45.938 2
45.940 2
45.942 3
45.944 3
45.946 3
45.949 3
45.951 3
45.953 3
45.955 3
45.957 4
45.959 4
45.962 4
45.964 4
45.966 4
45.968 5
45.970 5
45.973 5
45.975 5
45.977 5
45.979 4
45.981 5
45.984 4
45.986 3
45.988 3
45.990 3
45.992 1
45.994 1
45.997 1
45.999 -0
46.001 -0
46.003 0
46.005 -1
46.008 -0
46.010 -1
46.012 -1
46.014 -1
46.016 -1
46.019 -1
46.021 -1
46.023 -1
46.025 -1
46.027 -1
46.030 -1
46.032 -1
46.034 -1
46.036 -1
46.038 -1
46.040 -0
46.043 0
46.045 1
46.047 1
46.049 2
46.051 2
46.054 2
46.056 3
46.058 2
46.060 2
46.062 2
46.065 3
46.067 3
46.069 3
46.071 3
46.073 4
46.075 4
46.078 4
46.080 3
46.082 3
46.084 2
46.086 2
46.089 2
46.091 1
46.093 1
46.095 1
46.097 0
46.100 1
46.102 1
46.104 1
46.106 1
46.108 1
46.111 -0
46.113 -0
46.115 -0
46.117 -1
46.119 -1
46.121 -0
46.124 -0
46.126 -0
46.128 -1
46.130 -1
46.132 0
46.135 0
46.137 1
46.139 1
46.141 1
46.143 1
46.146 1
46.148 1
46.150 1
46.152 2
46.154 2
46.157 2
46.159 2
46.161 2
46.163 2
46.165 3
46.167 3
46.170 4
46.172 4
46.174 4
46.176 4
46.178 3
46.181 4
46.183 3
46.185 3
46.187 3
46.189 4
46.192 4
46.194 4
46.196 3
46.198 4
46.200 4
46.203 4
46.205 3
46.207 3
46.209 2
46.211 2
46.213 3
46.216 2
46.218 2
46.220 2
46.222 2
46.224 2
46.227 3
46.229 2
46.231 3
46.233 3
46.235 3
46.238 3
46.240 3
46.242 3
46.244 3
46.246 3
46.249 3
46.251 3
46.253 3
46.255 2
46.257 2
46.260 1
46.262 0
46.264 1
46.266 1
46.268 1
46.270 1
46.273 1
46.275 1
46.277 0
46.279 0
46.281 0
46.284 1
46.286 1
46.288 1
46.290 1
46.292 1
46.295 0
46.297 1
46.299 1
46.301 1
46.303 1
46.306 1
46.308 1
46.310 1
46.312 1
46.314 1
46.317 1
46.319 1
46.321 2
46.323 2
46.325 3
46.327 3
46.330 3
46.332 3
46.334 2
46.336 2
46.338 2
46.341 0
46.343 0
46.345 0
46.347 -0
46.349 -1
46.352 -1
46.354 -1
46.356 -1
46.358 -1
46.360 -1
46.363 -1
46.365 -1
46.367 -1
46.369 -2
46.371 -2
46.374 -2
46.376 -2
46.378 -2
46.380 -3
46.382 -2
46.384 -1
46.387 -2
46.389 -1
46.391 -1
46.393 -0
46.395 -0
46.398 1
46.400 0
46.402 -0
46.404 -0
46.406 0
46.409 1
46.411 1
46.413 1
46.415 1
46.417 1
46.420 1
46.422 1
46.424 1
46.426 1
46.428 1
46.431 1
46.433 0
46.435 0
46.437 1
46.439 0
46.442 1
46.444 1
46.446 1
46.448 1
46.450 2
46.452 1
46.455 2
46.457 2
46.459 1
46.461 1
46.463 1
46.466 1
46.468 1
46.470 1
46.472 1
46.474 1
46.477 2
46.479 2
46.481 2
46.483 3
46.485 2
46.488 2
46.490 2
46.492 1
46.494 2
46.496 1
46.499 1
46.501 1
46.503 1
46.505 1
46.507 2
46.510 2
46.512 1
46.514 1
46.516 0
46.518 -0
46.520 1
46.523 1
46.525 0
46.527 1
46.529 1
46.531 0
46.534 1
46.536 1
46.538 1
46.540 1
46.542 1
46.545 1
46.547 1
46.549 2
46.551 2
46.553 2
46.556 2
46.558 1
46.560 0
46.562 1
46.564 1
46.567 1
46.569 1
46.571 0
46.573 0
46.575 1
46.578 1
46.580 1
46.582 0
46.584 -0
46.586 -0
46.589 -1
46.591 -1
46.593 -0
46.595 0
46.597 0
46.600 0
46.602 1
46.604 1
46.606 1
46.608 2
46.610 2
46.613 2
46.615 3
46.617 3
46.619 3
46.621 4
46.624 4
46.626 4
46.628 4
46.630 4
46.632 4
46.635 4
46.637 3
46.639 3
46.641 4
46.643 4
46.646 4
46.648 4
46.650 4
46.652 3
46.654 3
46.657 3
46.659 3
46.661 3
46.663 3
46.665 3
46.668 3
46.670 3
46.672 2
46.674 3
46.676 3
46.679 2
46.681 2
46.683 2
46.685 2
46.687 2
46.690 2
46.692 2
46.694 2
46.696 1
46.698 2
46.701 2
46.703 2
46.705 1
46.707 1
46.709 0
46.712 0
46.714 -0
46.716 -0
46.718 -0
46.720 0
46.722 0
46.725 1
46.727 0
46.729 0
46.731 0
46.733 0
46.736 1
46.738 1
46.740 2
46.742 2
46.744 2
46.747 3
46.749 3
46.751 3
46.753 4
46.755 4
46.758 5
46.760 5
46.762 4
46.764 4
46.766 5
46.769 5
46.771 6
46.773 5
46.775 6
46.777 6
46.780 6
46.782 6
46.784 5
46.786 5
46.788 5
46.791 5
46.793 5
46.795 4
46.797 4
46.799 4
46.802 3
46.804 3
46.806 2
46.808 2
46.810 2
46.813 2
46.815 2
46.817 2
46.819 2
46.821 2
46.824 2
46.826 2
46.828 2
46.830 2
46.832 2
46.835 2
46.837 3
46.839 3
46.841 3
46.843 3
46.846 3
46.848 4
46.850 4
46.852 4
46.854 4
46.857 3
46.859 3
46.861 3
46.863 3
46.865 4
46.868 4
46.870 4
46.872 3
46.874 3
46.876 4
46.878 3
46.881 3
46.883 3
46.885 3
46.887 3
46.889 3
46.892 4
46.894 3
46.896 3
46.898 3
46.900 2
46.903 2
46.905 2
46.907 2
46.909 2
46.911 2
46.914 2
46.916 2
46.918 2
46.920 2
46.922 2
46.925 2
46.927 2
46.929 2
46.931 1
46.933 1
46.936 2
46.938 2
46.940 2
46.942 2
46.944 2
46.947 2
46.949 2
46.951 1
46.953 1
46.955 2
46.958 1
46.960 2
46.962 2
46.964 2
46.966 2
46.969 2
46.971 3
46.973 3
46.975 3
46.977 2
46.980 2
46.982 3
46.984 3
46.986 3
46.988 2
46.991 2
46.993 3
46.995 3
46.997 3
46.999 2
47.002 2
47.004 2
47.006 2
47.008 1
47.010 1
47.013 1
47.015 1
47.017 0
47.019 0
47.021 0
47.024 1
47.026 0
47.028 0
47.030 -0
47.032 -0
47.035 0
47.037 0
47.039 0
47.041 0
47.043 0
47.046 -0
47.048 0
47.050 -0
47.052 0
47.054 0
47.057 1
47.059 0
47.061 1
47.063 1
47.065 0
47.068 1
47.070 1
47.072 1
47.074 1
47.076 1
47.079 1
47.081 2
47.083 1
47.085 1
47.087 1
47.090 1
47.092 1
47.094 1
47.096 1
47.098 1
47.101 1
47.103 1
47.105 1
47.107 1
47.109 1
47.112 1
47.114 2
47.116 2
47.118 2
47.120 2
47.123 2
47.125 2
47.127 2
47.129 2
47.131 2
47.134 2
47.136 2
47.138 2
47.140 2
47.142 2
47.145 2
47.147 2
47.149 2
47.151 1
47.153 2
47.156 1
47.158 1
47.160 1
47.162 1
47.164 1
47.167 1
47.169 1
47.171 1
47.173 1
47.175 2
47.178 2
47.180 3
47.182 3
47.184 2
47.186 3
47.189 3
47.191 4
47.193 3
47.195 4
47.197 3
47.200 4
47.202 4
47.204 4
47.206 4
47.208 3
47.211 3
47.213 3
47.215 4
47.217 3
47.219 4
47.222 3
47.224 3
47.226 3
47.228 3
47.230 3
47.233 2
47.235 3
47.237 3
47.239 3
47.242 3
47.244 3
47.246 3
47.248 2
47.250 2
47.253 2
47.255 2
47.257 2
47.259 2
47.261 2
47.264 3
47.266 3
47.268 3
47.270 4
47.272 4
47.275 4
47.277 4
47.279 5
47.281 5
47.283 5
47.286 5
47.288 6
47.290 5
47.292 5
47.294 5
47.297 4
47.299 5
47.301 4
47.303 5
47.305 5
47.308 5
47.310 4
47.312 4
47.314 3
47.316 3
47.319 3
47.321 3
47.323 2
47.325 2
47.327 2
47.330 2
47.332 2
47.334 2
47.336 1
47.338 1
47.341 1
47.343 -0
47.345 -0
47.347 -0
47.349 -1
47.352 -0
47.354 -0
47.356 -0
47.358 -0
47.360 -0
47.363 -1
47.365 -1
47.367 -1
47.369 -1
47.371 -1
47.374 -1
47.376 -2
47.378 -1
47.380 -1
47.382 -2
47.385 -1
47.387 -1
47.389 -2
47.391 -2
47.393 -1
47.396 -1
47.398 -1
47.400 -1
47.402 -1
47.405 -0
47.407 -0
47.409 -1
47.411 -1
47.413 -0
47.416 0
47.418 1
47.420 1
47.422 1
47.424 2
47.427 2
47.429 3
47.431 3
47.433 2
47.435 3
47.438 3
47.440 3
47.442 3
47.444 3
47.446 4
47.449 3
47.451 3
47.453 3
47.455 3
47.457 3
47.460 3
47.462 3
47.464 3
47.466 3
47.468 3
47.471 4
47.473 4
47.475 3
47.477 3
47.479 3
47.482 3
47.484 3
47.486 3
47.488 3
47.490 3
47.493 3
47.495 3
47.497 3
47.499 3
47.501 3
47.504 3
47.506 3
47.508 3
47.510 3
47.513 4
47.515 4
47.517 4
47.519 4
47.521 4
47.524 4
47.526 3
47.528 3
47.530 3
47.532 3
47.535 2
47.537 3
47.539 3
47.541 3
47.543 3
47.546 3
47.548 3
47.550 3
47.552 3
47.554 3
47.557 3
47.559 4
47.561 4
47.563 4
47.565 4
47.568 3
47.570 3
47.572 3
47.574 3
47.576 3
47.579 3
47.581 2
47.583 2
47.585 2
47.587 2
47.590 1
47.592 1
47.594 1
47.596 0
47.599 0
47.601 0
47.603 1
47.605 0
47.607 0
47.610 0
47.612 0
47.614 0
47.616 1
47.618 1
47.621 0
47.623 0
47.625 0
47.627 0
47.629 1
47.632 2
47.634 1
47.636 2
47.638 2
47.640 2
47.643 2
47.645 2
47.647 2
47.649 2
47.651 3
47.654 2
47.656 3
47.658 3
47.660 2
47.662 2
47.665 1
47.667 1
47.669 1
47.671 1
47.674 1
47.676 1
47.678 1
47.680 0
47.682 0
47.685 0
47.687 0
47.689 -1
47.691 -1
47.693 -1
47.696 -1
47.698 -1
47.700 -1
47.702 -1
47.704 -1
47.707 -1
47.709 -1
47.711 -1
47.713 -1
47.715 0
47.718 0
47.720 0
47.722 0
47.724 0
47.726 0
47.729 1
47.731 1
47.733 1
47.735 0
47.737 0
47.740 -0
47.742 -0
47.744 0
47.746 -0
47.749 -0
47.751 -0
47.753 -1
47.755 -2
47.757 -2
47.760 -3
47.762 -2
47.764 -2
47.766 -2
47.768 -1
47.771 -1
47.773 -1
47.775 -1
47.777 -1
47.779 -0
47.782 0
47.784 1
47.786 2
47.788 2
47.790 2
47.793 2
47.795 3
47.797 3
47.799 3
47.802 4
47.804 4
47.806 4
47.808 4
47.810 4
47.813 5
47.815 5
47.817 5
47.819 5
47.821 4
47.824 4
47.826 4
47.828 3
47.830 3
47.832 3
47.835 2
47.837 2
47.839 2
47.841 1
47.843 1
47.846 1
47.848 0
47.850 0
47.852 -0
47.855 -0
47.857 -0
47.859 -1
47.861 -0
47.863 0
47.866 -1
47.868 -0
47.870 -0
47.872 0
47.874 0
47.877 0
47.879 0
47.881 1
47.883 1
47.885 1
47.888 2
47.890 1
47.892 1
47.894 2
47.896 2
47.899 2
47.901 2
47.903 2
47.905 2
47.908 3
47.910 3
47.912 2
47.914 2
47.916 2
47.919 1
47.921 1
47.923 1
47.925 1
47.927 1
47.930 1
47.932 2
47.934 2
47.936 2
47.938 3
47.941 3
47.943 3
47.945 3
47.947 3
47.949 3
47.952 3
47.954 4
47.956 3
47.958 3
47.961 3
47.963 3
47.965 3
47.967 4
47.969 4
47.972 3
47.974 4
47.976 4
47.978 4
47.980 3
47.983 3
47.985 3
47.987 3
47.989 3
47.991 2
47.994 2
47.996 2
47.998 1
48.000 1
48.003 1
48.005 0
48.007 1
48.009 0
48.011 -0
48.014 -0
48.016 -1
48.018 -1
48.020 -1
48.022 0
48.025 0
48.027 0
48.029 1
48.031 1
48.033 1
48.036 2
48.038 2
48.040 2
48.042 2
48.044 2
48.047 2
48.049 2
48.051 2
48.053 2
48.056 2
48.058 2
48.060 4
48.062 4
48.064 4
48.067 4
48.069 4
48.071 4
48.073 4
48.075 4
48.078 4
48.080 4
48.082 4
48.084 4
48.086 4
48.089 4
48.091 4
48.093 4
48.095 4
48.098 4
48.100 4
48.102 4
48.104 3
48.106 3
48.109 4
48.111 4
48.113 4
48.115 4
48.117 4
48.120 3
48.122 4
48.124 4
48.126 3
48.128 3
48.131 3
48.133 3
48.135 3
48.137 3
48.140 2
48.142 2
48.144 1
48.146 2
48.148 2
48.151 1
48.153 2
48.155 2
48.157 2
48.159 2
48.162 2
48.164 1
48.166 1
48.168 1
48.171 1
48.173 1
48.175 1
48.177 1
48.179 1
48.182 1
48.184 0
48.186 0
48.188 0
48.190 0
48.193 0
48.195 -0
48.197 -1
48.199 -1
48.201 -2
48.204 -2
48.206 -2
48.208 -2
48.210 -2
48.213 -1
48.215 -1
48.217 -2
48.219 -2
48.221 -2
48.224 -2
48.226 -2
48.228 -1
48.230 -2
48.232 -1
48.235 -0
48.237 -1
48.239 -1
48.241 -1
48.243 -0
48.246 -0
48.248 0
48.250 0
48.252 1
48.255 1
48.257 2
48.259 2
48.261 1
48.263 1
48.266 2
48.268 3
48.270 2
48.272 3
48.274 3
48.277 3
48.279 3
48.281 4
48.283 3
48.286 4
48.288 4
48.290 4
48.292 4
48.294 4
48.297 3
48.299 4
48.301 4
48.303 4
48.305 4
48.308 4
48.310 4
48.312 4
48.314 4
48.317 3
48.319 3
48.321 3
48.323 3
48.325 2
48.328 2
48.330 2
48.332 1
48.334 2
48.336 1
48.339 1
48.341 2
48.343 1
48.345 1
48.347 1
48.350 1
48.352 1
48.354 1
48.356 1
48.359 1
48.361 1
48.363 0
48.365 1
48.367 0
48.370 0
48.372 0
48.374 1
48.376 1
48.378 1
48.381 1
48.383 0
48.385 1
48.387 1
48.390 1
48.392 1
48.394 1
48.396 1
48.398 1
48.401 1
48.403 1
48.405 1
48.407 2
48.409 2
48.412 1
48.414 2
48.416 1
48.418 1
48.421 1
48.423 1
48.425 1
48.427 1
48.429 2
48.432 2
48.434 3
48.436 3
48.438 3
48.440 3
48.443 3
48.445 3
48.447 3
48.449 3
48.452 3
48.454 3
48.456 3
48.458 3
48.460 3
48.463 2
48.465 2
48.467 2
48.469 2
48.471 2
48.474 2
48.476 2
48.478 1
48.480 1
48.483 1
48.485 1
48.487 1
48.489 0
48.491 0
48.494 -1
48.496 -1
48.498 -1
48.500 -1
48.502 -1
48.505 -0
48.507 -0
48.509 -0
48.511 -1
48.514 -1
48.516 -1
48.518 -1
48.520 -2
48.522 -1
48.525 -1
48.527 -0
48.529 -0
48.531 0
48.533 -0
48.536 -0
48.538 -0
48.540 0
48.542 1
48.545 1
48.547 1
48.549 1
48.551 2
48.553 2
48.556 2
48.558 2
48.560 2
48.562 2
48.564 2
48.567 3
48.569 3
48.571 3
48.573 3
48.576 3
48.578 3
48.580 3
48.582 2
48.584 3
48.587 3
48.589 3
48.591 3
48.593 3
48.596 2
48.598 3
48.600 2
48.602 2
48.604 1
48.607 1
48.609 0
48.611 0
48.613 -1
48.615 -1
48.618 -1
48.620 -1
48.622 -1
48.624 -1
48.627 -0
48.629 -0
48.631 -1
48.633 -1
48.635 -1
48.638 -0
48.640 -0
48.642 0
48.644 -0
48.646 -0
48.649 -1
48.651 -0
48.653 -0
48.655 -1
48.658 -0
48.660 -1
48.662 -1
48.664 -0
48.666 -0
48.669 0
48.671 1
48.673 1
48.675 1
48.678 2
48.680 3
48.682 3
48.684 3
48.686 3
48.689 4
48.691 4
48.693 4
48.695 4
48.697 4
48.700 4
48.702 3
48.704 3
48.706 4
48.709 4
48.711 4
48.713 4
48.715 4
48.717 4
48.720 5
48.722 4
48.724 5
48.726 4
48.729 3
48.731 3
48.733 3
48.735 3
48.737 3
48.740 2
48.742 2
48.744 2
48.746 2
48.748 1
48.751 1
48.753 1
48.755 1
48.757 1
48.760 2
48.762 1
48.764 1
48.766 2
48.768 2
48.771 2
48.773 3
48.775 2
48.777 2
48.780 2
48.782 2
48.784 2
48.786 2
48.788 2
48.791 3
48.793 2
48.795 2
48.797 2
48.799 2
48.802 2
48.804 2
48.806 2
48.808 1
48.811 1
48.813 1
48.815 0
48.817 0
48.819 -0
48.822 -0
48.824 -1
48.826 -1
48.828 -1
48.831 -1
48.833 0
48.835 -0
48.837 0
48.839 0
48.842 0
48.844 0
48.846 1
48.848 0
48.850 1
48.853 1
48.855 1
48.857 2
48.859 2
48.862 2
48.864 2
48.866 2
48.868 3
48.870 3
48.873 4
48.875 3
48.877 4
48.879 4
48.882 4
48.884 5
48.886 5
48.888 5
48.890 5
48.893 5
48.895 4
48.897 4
48.899 4
48.902 4
48.904 4
48.906 4
48.908 3
48.910 3
48.913 3
48.915 2
48.917 2
48.919 2
48.921 2
48.924 2
48.926 2
48.928 2
48.930 2
48.933 2
48.935 1
48.937 1
48.939 0
48.941 0
48.944 0
48.946 1
48.948 0
48.950 0
48.953 0
48.955 -0
48.957 -0
48.959 -0
48.961 -1
48.964 -1
48.966 -0
48.968 -1
48.970 -0
48.973 0
48.975 0
48.977 -0
48.979 -0
48.981 -0
48.984 0
48.986 -0
48.988 -0
48.990 -0
48.992 -1
48.995 -1
48.997 -1
48.999 -1
49.001 -1
49.004 -1
49.006 -1
49.008 -1
49.010 -1
49.012 -0
49.015 -0
49.017 0
49.019 1
49.021 1
49.024 1
49.026 2
49.028 1
49.030 2
49.032 2
49.035 2
49.037 2
49.039 2
49.041 3
49.044 3
49.046 3
49.048 3
49.050 3
49.052 2
49.055 2
49.057 2
49.059 2
49.061 2
49.064 3
49.066 3
49.068 2
49.070 2
49.072 2
49.075 2
49.077 2
49.079 1
49.081 1
49.084 2
49.086 2
49.088 1
49.090 1
49.092 -0
49.095 -0
49.097 -0
49.099 -0
49.101 0
49.104 1
49.106 1
49.108 1
49.110 2
49.112 2
49.115 1
49.117 1
49.119 2
49.121 2
49.124 2
49.126 3
49.128 3
49.130 2
49.132 3
49.135 3
49.137 3
49.139 3
49.141 3
49.143 3
49.146 2
49.148 2
49.150 2
49.152 2
49.155 3
49.157 3
49.159 3
49.161 3
49.163 4
49.166 4
49.168 4
49.170 4
49.172 5
49.175 5
49.177 5
49.179 5
49.181 4
49.183 4
49.186 4
49.188 4
49.190 4
49.192 4
49.195 4
49.197 4
49.199 4
49.201 4
49.203 4
49.206 4
49.208 4
49.210 4
49.212 3
49.215 3
49.217 3
49.219 3
49.221 3
49.223 3
49.226 3
49.228 3
49.230 2
49.232 2
49.235 2
49.237 2
49.239 2
49.241 2
49.243 2
49.246 1
49.248 1
49.250 2
49.252 1
49.255 1
49.257 2
49.259 2
49.261 1
49.263 2
49.266 3
49.268 3
49.270 3
49.272 2
49.275 2
49.277 2
49.279 2
49.281 2
49.283 2
49.286 3
49.288 3
49.290 3
49.292 3
49.295 3
49.297 3
49.299 3
49.301 3
49.303 4
49.306 4
49.308 3
49.310 3
49.312 4
49.315 3
49.317 3
49.319 4
49.321 4
49.324 4
49.326 4
49.328 3
49.330 3
49.332 3
49.335 3
49.337 3
49.339 2
49.341 2
49.344 2
49.346 2
49.348 1
49.350 2
49.352 1
49.355 1
49.357 1
49.359 2
49.361 2
49.364 3
49.366 3
49.368 3
49.370 2
49.372 2
49.375 1
49.377 2
49.379 2
49.381 2
49.384 2
49.386 2
49.388 2
49.390 3
49.392 3
49.395 3
49.397 4
49.399 4
49.401 4
49.404 4
49.406 4
49.408 3
49.410 3
49.412 4
49.415 3
49.417 4
49.419 4
49.421 4
49.424 4
49.426 3
49.428 3
49.430 3
49.432 2
49.435 2
49.437 2
49.439 3
49.441 3
49.444 3
49.446 3
49.448 3
49.450 2
49.452 2
49.455 2
49.457 2
49.459 3
49.461 3
49.464 3
49.466 2
49.468 1
49.470 1
49.473 1
49.475 1
49.477 1
49.479 2
49.481 1
49.484 1
49.486 1
49.488 1
49.490 1
49.493 1
49.495 2
49.497 2
49.499 2
49.501 2
49.504 2
49.506 3
49.508 2
49.510 3
49.513 3
49.515 3
49.517 3
49.519 4
49.521 4
49.524 3
49.526 3
49.528 3
49.530 3
49.533 3
49.535 3
49.537 3
49.539 4
49.541 3
49.544 3
49.546 3
49.548 3
49.550 3
49.553 3
49.555 2
49.557 2
49.559 3
49.562 3
49.564 3
49.566 2
49.568 2
49.570 2
49.573 2
49.575 2
49.577 2
49.579 2
49.582 1
49.584 2
49.586 1
49.588 2
49.590 2
49.593 2
49.595 3
49.597 3
49.599 3
49.602 3
49.604 4
49.606 3
49.608 3
49.610 3
49.613 4
49.615 3
49.617 3
49.619 4
49.622 3
49.624 3
49.626 3
49.628 3
49.631 3
49.633 3
49.635 3
49.637 3
49.639 3
49.642 3
49.644 3
49.646 3
49.648 3
49.651 3
49.653 3
49.655 3
49.657 3
49.659 3
49.662 2
49.664 2
49.666 2
49.668 2
49.671 3
49.673 2
49.675 2
49.677 2
49.680 2
49.682 3
49.684 3
49.686 2
49.688 2
49.691 2
49.693 2
49.695 3
49.697 3
49.700 4
49.702 4
49.704 4
49.706 4
49.708 4
49.711 4
49.713 5
49.715 4
49.717 4
49.720 4
49.722 4
49.724 4
49.726 5
49.729 4
49.731 4
49.733 4
49.735 4
49.737 4
49.740 4
49.742 3
49.744 4
49.746 5
49.749 4
49.751 4
49.753 3
49.755 3
49.757 3
49.760 3
49.762 2
49.764 2
49.766 3
49.769 3
49.771 2
49.773 2
49.775 2
49.778 2
49.780 2
49.782 1
49.784 2
49.786 2
49.789 2
49.791 2
49.793 3
49.795 3
49.798 3
49.800 4
49.802 3
49.804 3
49.806 3
49.809 3
49.811 3
49.813 4
49.815 4
49.818 4
49.820 3
49.822 3
49.824 3
49.827 2
49.829 2
49.831 1
49.833 1
49.835 1
49.838 1
49.840 1
49.842 1
49.844 1
49.847 2
49.849 1
49.851 1
49.853 1
49.855 1
49.858 0
49.860 1
49.862 0
49.864 1
49.867 0
49.869 0
49.871 -0
49.873 0
49.876 1
49.878 1
49.880 2
49.882 2
49.884 3
49.887 2
49.889 2
49.891 2
49.893 3
49.896 3
49.898 3
49.900 3
49.902 3
49.905 4
49.907 4
49.909 4
49.911 4
49.913 4
49.916 4
49.918 4
49.920 3
49.922 2
49.925 3
49.927 2
49.929 2
49.931 2
49.934 2
49.936 2
49.938 2
49.940 2
49.942 2
49.945 3
49.947 3
49.949 2
49.951 2
49.954 2
49.956 2
49.958 2
49.960 2
49.962 2
49.965 2
49.967 2
49.969 2
49.971 2
49.974 2
49.976 2
49.978 2
49.980 2
49.983 2
49.985 2
49.987 1
49.989 0
49.991 1
49.994 1
49.996 1
49.998 1
50.000 2
50.003 2
50.005 2
50.007 2
50.009 1
50.012 1
50.014 1
50.016 1
50.018 3
50.020 3
50.023 2
50.025 3
50.027 4
50.029 4
50.032 4
50.034 4
50.036 5
50.038 5
50.041 5
50.043 6
50.045 7
50.047 7
50.049 6
50.052 6
50.054 6
50.056 7
50.058 7
50.061 7
50.063 6
50.065 6
50.067 6
50.070 5
50.072 5
50.074 5
50.076 4
50.078 4
50.081 4
50.083 4
50.085 4
50.087 4
50.090 4
50.092 4
50.094 4
50.096 4
50.099 4
50.101 4
50.103 3
50.105 3
50.107 2
50.110 2
50.112 2
50.114 3
50.116 3
50.119 3
50.121 3
50.123 3
50.125 4
50.128 4
50.130 3
50.132 4
50.134 4
50.136 4
50.139 4
50.141 4
50.143 3
50.145 3
50.148 2
50.150 2
50.152 2
50.154 2
50.157 1
50.159 1
50.161 1
50.163 1
50.165 0
50.168 1
50.170 0
50.172 1
50.174 1
50.177 1
50.179 0
50.181 1
50.183 1
50.186 1
50.188 1
50.190 1
50.192 1
50.195 1
50.197 -0
50.199 -0
50.201 0
50.203 0
50.206 0
50.208 0
50.210 1
50.212 1
50.215 2
50.217 2
50.219 3
50.221 3
50.224 3
50.226 3
50.228 3
50.230 2
50.232 3
50.235 3
50.237 3
50.239 3
50.241 3
50.244 3
50.246 3
50.248 3
50.250 3
50.253 4
50.255 3
50.257 2
50.259 3
50.261 4
50.264 3
50.266 3
50.268 3
50.270 3
50.273 3
50.275 3
50.277 2
50.279 1
50.282 2
50.284 1
50.286 1
50.288 0
50.291 -0
50.293 0
50.295 0
50.297 -1
50.299 -0
50.302 0
50.304 0
50.306 -0
50.308 1
50.311 0
50.313 0
50.315 1
50.317 0
50.320 1
50.322 1
50.324 0
50.326 1
50.328 0
50.331 0
50.333 1
50.335 1
50.337 1
50.340 1
50.342 1
50.344 0
50.346 1
50.349 0
50.351 0
50.353 0
50.355 -0
50.358 -1
50.360 -0
50.362 -0
50.364 -1
50.366 -1
50.369 -1
50.371 -1
50.373 -1
50.375 -1
50.378 -1
50.380 -1
50.382 -1
50.384 -1
50.387 -1
50.389 -1
50.391 -0
50.393 -0
50.395 -1
50.398 -1
50.400 -1
50.402 -1
50.404 -1
50.407 0
50.409 0
50.411 1
50.413 1
50.416 1
50.418 1
50.420 2
50.422 2
50.425 2
50.427 2
50.429 2
50.431 2
50.433 2
50.436 3
50.438 3
50.440 3
50.442 2
50.445 2
50.447 2
50.449 3
50.451 1
50.454 2
50.456 2
50.458 2
50.460 2
50.463 2
50.465 2
50.467 3
50.469 3
50.471 4
50.474 4
50.476 4
50.478 3
50.480 3
50.483 3
50.485 3
50.487 3
50.489 3
50.492 3
50.494 3
50.496 3
50.498 3
50.501 3
50.503 4
50.505 4
50.507 4
50.509 4
50.512 4
50.514 4
50.516 4
50.518 4
50.521 4
50.523 4
50.525 4
50.527 4
50.530 4
50.532 4
50.534 4
50.536 5
50.539 5
50.541 5
50.543 5
50.545 4
50.547 4
50.550 4
50.552 3
50.554 3
50.556 3
50.559 3
50.561 3
50.563 3
50.565 2
50.568 2
50.570 2
50.572 2
50.574 1
50.577 1
50.579 1
50.581 1
50.583 1
50.585 1
50.588 2
50.590 2
50.592 2
50.594 2
50.597 2
50.599 1
50.601 2
50.603 2
50.606 1
50.608 1
50.610 2
50.612 2
50.615 2
50.617 2
50.619 2
50.621 3
50.623 3
50.626 3
50.628 3
50.630 4
50.632 4
50.635 4
50.637 4
50.639 4
50.641 4
50.644 4
50.646 3
50.648 4
50.650 3
50.653 3
50.655 4
50.657 4
50.659 3
50.662 3
50.664 4
50.666 3
50.668 3
50.670 3
50.673 3
50.675 4
50.677 4
50.679 4
50.682 4
50.684 4
50.686 4
50.688 4
50.691 3
50.693 2
50.695 3
50.697 2
50.700 2
50.702 2
50.704 2
50.706 2
50.708 2
50.711 1
50.713 1
50.715 1
50.717 1
50.720 1
50.722 1
50.724 1
50.726 1
50.729 1
50.731 1
50.733 1
50.735 1
50.738 1
50.740 1
50.742 1
50.744 1
50.747 1
50.749 1
50.751 1
50.753 1
50.755 1
50.758 1
50.760 1
50.762 1
50.764 1
50.767 1
50.769 1
50.771 1
50.773 2
50.776 2
50.778 2
50.780 3
50.782 3
50.785 3
50.787 3
50.789 3
50.791 3
50.794 2
50.796 3
50.798 3
50.800 2
50.802 3
50.805 2
50.807 1
50.809 1
50.811 1
50.814 0
50.816 1
50.818 1
50.820 1
50.823 1
50.825 2
50.827 1
50.829 1
50.832 1
50.834 1
50.836 1
50.838 1
50.841 1
50.843 1
50.845 1
50.847 1
50.849 1
50.852 1
50.854 1
50.856 1
50.858 1
50.861 2
50.863 3
50.865 3
50.867 4
50.870 4
50.872 4
50.874 4
50.876 5
50.879 5
50.881 4
50.883 5
50.885 5
50.888 5
50.890 6
50.892 5
50.894 5
50.896 5
50.899 5
50.901 5
50.903 4
50.905 4
50.908 4
50.910 4
50.912 4
50.914 4
50.917 4
50.919 4
50.921 4
50.923 4
50.926 4
50.928 4
50.930 3
50.932 3
50.935 3
50.937 3
50.939 3
50.941 2
50.944 2
50.946 2
50.948 2
50.950 3
50.952 3
50.955 3
50.957 2
50.959 2
50.961 2
50.964 3
50.966 3
50.968 2
50.970 2
50.973 2
50.975 2
50.977 2
50.979 3
50.982 3
50.984 3
50.986 4
50.988 4
50.991 4
50.993 4
50.995 4
50.997 5
51.000 5
51.002 5
51.004 4
51.006 4
51.008 4
51.011 4
51.013 4
51.015 4
51.017 4
51.020 3
51.022 3
51.024 3
51.026 3
51.029 3
51.031 3
51.033 3
51.035 2
51.038 2
51.040 2
51.042 1
51.044 1
51.047 1
51.049 0
51.051 1
51.053 0
51.056 -0
51.058 -0
51.060 -0
51.062 0
51.064 1
51.067 1
51.069 1
51.071 1
51.073 1
51.076 1
51.078 1
51.080 2
51.082 2
51.085 2
51.087 2
51.089 3
51.091 3
51.094 3
51.096 3
51.098 3
51.100 4
51.103 3
51.105 4
51.107 4
51.109 4
51.112 5
51.114 4
51.116 4
51.118 4
51.121 4
51.123 4
51.125 5
51.127 5
51.129 5
51.132 5
51.134 5
51.136 4
51.138 4
51.141 4
51.143 4
51.145 3
51.147 3
51.150 3
51.152 4
51.154 4
51.156 4
51.159 3
51.161 4
51.163 4
51.165 4
51.168 4
51.170 3
51.172 4
51.174 4
51.177 3
51.179 4
51.181 4
51.183 4
51.186 4
51.188 4
51.190 5
51.192 5
51.195 5
51.197 5
51.199 5
51.201 5
51.203 5
51.206 5
51.208 5
51.210 4
51.212 4
51.215 4
51.217 4
51.219 4
51.221 5
51.224 5
51.226 5
51.228 4
51.230 4
51.233 4
51.235 4
51.237 3
51.239 3
51.242 3
51.244 3
51.246 3
51.248 4
51.251 3
51.253 3
51.255 3
51.257 3
51.260 3
51.262 3
51.264 3
51.266 3
51.269 2
51.271 2
51.273 2
51.275 2
51.277 2
51.280 3
51.282 3
51.284 3
51.286 3
51.289 3
51.291 3
51.293 3
51.295 3
51.298 2
51.300 2
51.302 3
51.304 3
51.307 3
51.309 3
51.311 3
51.313 3
51.316 4
51.318 3
51.320 3
51.322 3
51.325 3
51.327 3
51.329 2
51.331 2
51.334 3
51.336 3
51.338 2
51.340 3
51.343 3
51.345 3
51.347 3
51.349 3
51.352 3
51.354 3
51.356 3
51.358 2
51.360 2
51.363 2
51.365 2
51.367 1
51.369 1
51.372 2
51.374 2
51.376 2
51.378 2
51.381 3
51.383 3
51.385 2
51.387 2
51.390 3
51.392 3
51.394 2
51.396 2
51.399 3
51.401 3
51.403 3
51.405 3
51.408 3
51.410 3
51.412 2
51.414 3
51.417 3
51.419 3
51.421 3
51.423 3
51.426 3
51.428 3
51.430 3
51.432 3
51.435 4
51.437 4
51.439 4
51.441 5
51.444 5
51.446 5
51.448 5
51.450 5
51.453 5
51.455 5
51.457 4
51.459 4
51.461 4
51.464 4
51.466 3
51.468 3
51.470 3
51.473 3
51.475 4
51.477 4
51.479 3
51.482 4
51.484 4
51.486 4
51.488 4
51.491 4
51.493 4
51.495 4
51.497 4
51.500 5
51.502 5
51.504 5
51.506 4
51.509 5
51.511 5
51.513 4
51.515 3
51.518 4
51.520 4
51.522 3
51.524 4
51.527 3
51.529 4
51.531 4
51.533 4
51.536 4
51.538 3
51.540 3
51.542 3
51.545 3
51.547 2
51.549 2
51.551 2
51.554 1
51.556 1
51.558 0
51.560 0
51.563 1
51.565 0
51.567 0
51.569 -0
51.572 0
51.574 0
51.576 1
51.578 1
51.580 1
51.583 1
51.585 2
51.587 1
51.589 2
51.592 3
51.594 3
51.596 3
51.598 2
51.601 3
51.603 3
51.605 3
51.607 3
51.610 3
51.612 4
51.614 3
51.616 2
51.619 3
51.621 2
51.623 3
51.625 3
51.628 2
51.630 2
51.632 2
51.634 2
51.637 2
51.639 2
51.641 1
51.643 1
51.646 1
51.648 1
51.650 0
51.652 1
51.655 1
51.657 0
51.659 0
51.661 -0
51.664 0
51.666 0
51.668 -1
51.670 0
51.673 1
51.675 2
51.677 2
51.679 2
51.682 2
51.684 2
51.686 3
51.688 3
51.691 3
51.693 4
51.695 4
51.697 3
51.700 4
51.702 4
51.704 4
51.706 5
51.709 5
51.711 5
51.713 5
51.715 4
51.718 4
51.720 4
51.722 4
51.724 4
51.727 4
51.729 4
51.731 4
51.733 4
51.736 3
51.738 3
51.740 3
51.742 2
51.745 2
51.747 2
51.749 2
51.751 1
51.754 1
51.756 0
51.758 0
51.760 0
51.762 0
51.765 0
51.767 0
51.769 -0
51.771 0
51.774 1
51.776 1
51.778 1
51.780 1
51.783 1
51.785 2
51.787 2
51.789 2
51.792 2
51.794 2
51.796 2
51.798 2
51.801 2
51.803 2
51.805 2
51.807 3
51.810 3
51.812 2
51.814 2
51.816 2
51.819 2
51.821 3
51.823 3
51.825 3
51.828 3
51.830 3
51.832 3
51.834 3
51.837 3
51.839 3
51.841 3
51.843 3
51.846 2
51.848 2
51.850 2
51.852 2
51.855 1
51.857 1
51.859 1
51.861 1
51.864 1
51.866 1
51.868 1
51.870 1
51.873 1
51.875 2
51.877 1
51.879 2
51.882 3
51.884 3
51.886 3
51.888 4
51.891 4
51.893 4
51.895 5
51.897 4
51.900 4
51.902 5
51.904 4
51.906 5
51.909 5
51.911 5
51.913 5
51.915 5
51.918 6
51.920 6
51.922 5
51.924 6
51.927 6
51.929 7
51.931 6
51.933 6
51.936 7
51.938 6
51.940 6
51.942 6
51.945 5
51.947 5
51.949 5
51.951 5
51.954 5
51.956 4
51.958 3
51.960 3
51.963 3
51.965 3
51.967 3
51.969 3
51.972 3
51.974 3
51.976 3
51.978 3
51.981 3
51.983 4
51.985 4
51.987 4
51.990 3
51.992 3
51.994 3
51.996 2
51.999 2
52.001 2
52.003 3
52.005 3
52.008 3
52.010 3
52.012 3
52.014 4
52.017 4
52.019 4
52.021 4
52.023 4
52.026 4
52.028 5
52.030 5
52.032 5
52.035 4
52.037 4
52.039 5
52.041 5
52.044 5
52.046 5
52.048 4
52.050 5
52.053 4
52.055 4
52.057 4
52.059 3
52.062 4
52.064 3
52.066 4
52.068 4
52.071 4
52.073 3
52.075 4
52.077 4
52.080 4
52.082 4
52.084 3
52.086 2
52.089 2
52.091 2
52.093 2
52.095 2
52.098 2
52.100 3
52.102 3
52.104 4
52.107 3
52.109 3
52.111 4
52.113 4
52.116 4
52.118 3
52.120 3
52.122 4
52.125 4
52.127 3
52.129 3
52.131 3
52.134 3
52.136 3
52.138 3
52.140 3
52.143 3
52.145 3
52.147 3
52.149 3
52.152 3
52.154 3
52.156 3
52.158 4
52.161 4
52.163 3
52.165 4
52.167 4
52.170 4
52.172 4
52.174 3
52.177 3
52.179 3
52.181 2
52.183 2
52.186 3
52.188 2
52.190 3
52.192 3
52.195 3
52.197 3
52.199 4
52.201 4
52.204 4
52.206 4
52.208 4
52.210 4
52.213 4
52.215 4
52.217 4
52.219 4
52.222 4
52.224 4
52.226 4
52.228 3
52.231 4
52.233 4
52.235 3
52.237 4
52.240 3
52.242 4
52.244 4
52.246 4
52.249 4
52.251 4
52.253 3
52.255 3
52.258 3
52.260 3
52.262 3
52.264 2
52.267 2
52.269 2
52.271 3
52.273 2
52.276 1
52.278 1
52.280 1
52.282 1
52.285 1
52.287 2
52.289 2
52.291 2
52.294 3
52.296 2
52.298 3
52.300 3
52.303 3
52.305 2
52.307 2
52.309 2
52.312 2
52.314 2
52.316 2
52.318 2
52.321 2
52.323 1
52.325 2
52.327 3
52.330 3
52.332 3
52.334 3
52.336 3
52.339 3
52.341 3
52.343 3
52.345 4
52.348 3
52.350 3
52.352 3
52.354 3
52.357 3
52.359 3
52.361 2
52.364 2
52.366 3
52.368 3
52.370 3
52.373 4
52.375 4
52.377 3
52.379 3
52.382 4
52.384 4
52.386 4
52.388 4
52.391 4
52.393 4
52.395 4
52.397 3
52.400 3
52.402 3
52.404 3
52.406 3
52.409 3
52.411 3
52.413 3
52.415 3
52.418 4
52.420 5
52.422 4
52.424 4
52.427 4
52.429 4
52.431 4
52.433 4
52.436 4
52.438 3
52.440 3
52.442 3
52.445 2
52.447 2
52.449 2
52.451 2
52.454 2
52.456 2
52.458 2
52.460 3
52.463 3
52.465 3
52.467 3
52.469 3
52.472 3
52.474 3
52.476 3
52.478 3
52.481 3
52.483 3
52.485 3
52.488 3
52.490 4
52.492 3
52.494 4
52.497 4
52.499 4
52.501 5
52.503 5
52.506 5
52.508 4
52.510 5
52.512 5
52.515 5
52.517 5
52.519 5
52.521 5
52.524 5
52.526 4
52.528 4
52.530 4
52.533 4
52.535 4
52.537 4
52.539 3
52.542 3
52.544 2
52.546 1
52.548 1
52.551 1
52.553 1
52.555 1
52.557 1
52.560 1
52.562 1
52.564 1
52.566 1
52.569 1
52.571 1
52.573 1
52.575 2
52.578 2
52.580 2
52.582 2
52.585 2
52.587 2
52.589 2
52.591 2
52.594 2
52.596 2
52.598 2
52.600 2
52.603 3
52.605 3
52.607 2
52.609 2
52.612 2
52.614 2
52.616 2
52.618 2
52.621 2
52.623 2
52.625 3
52.627 2
52.630 2
52.632 2
52.634 2
52.636 1
52.639 1
52.641 1
52.643 1
52.645 1
52.648 0
52.650 0
52.652 1
52.654 2
52.657 2
52.659 2
52.661 2
52.663 3
52.666 2
52.668 3
52.670 3
52.673 3
52.675 2
52.677 3
52.679 3
52.682 2
52.684 2
52.686 2
52.688 2
52.691 2
52.693 2
52.695 1
52.697 2
52.700 2
52.702 2
52.704 2
52.706 2
52.709 2
52.711 2
52.713 2
52.715 2
52.718 2
52.720 3
52.722 2
52.724 2
52.727 2
52.729 2
52.731 2
52.733 2
52.736 2
52.738 3
52.740 3
52.742 3
52.745 3
52.747 4
52.749 4
52.752 4
52.754 5
52.756 4
52.758 5
52.761 5
52.763 5
52.765 5
52.767 5
52.770 5
52.772 5
52.774 5
52.776 5
52.779 6
52.781 6
52.783 5
52.785 6
52.788 5
52.790 5
52.792 5
52.794 5
52.797 5
52.799 5
52.801 5
52.803 5
52.806 5
52.808 4
52.810 4
52.812 4
52.815 4
52.817 3
52.819 3
52.822 3
52.824 3
52.826 3
52.828 3
52.831 3
52.833 3
52.835 3
52.837 3
52.840 4
52.842 4
52.844 4
52.846 4
52.849 4
52.851 4
52.853 3
52.855 3
52.858 2
52.860 3
52.862 3
52.864 2
52.867 3
52.869 2
52.871 1
52.873 1
52.876 1
52.878 1
52.880 0
52.883 0
52.885 -0
52.887 -1
52.889 -0
52.892 -1
52.894 -1
52.896 -2
52.898 -2
52.901 -2
52.903 -2
52.905 -2
52.907 -2
52.910 -2
52.912 -2
52.914 -2
52.916 -2
52.919 -2
52.921 -3
52.923 -2
52.925 -2
52.928 -2
52.930 -2
52.932 -2
52.934 -1
52.937 -1
52.939 -1
52.941 -1
52.944 -1
52.946 -1
52.948 -1
52.950 -1
52.953 -1
52.955 -1
52.957 -1
52.959 -0
52.962 -0
52.964 0
52.966 -0
52.968 0
52.971 0
52.973 1
52.975 1
52.977 1
52.980 1
52.982 2
52.984 2
52.986 2
52.989 3
52.991 3
52.993 3
52.996 3
52.998 3
53.000 3
53.002 3
53.005 3
53.007 3
53.009 3
53.011 2
53.014 2
53.016 1
53.018 1
53.020 1
53.023 1
53.025 1
53.027 1
53.029 1
53.032 1
53.034 1
53.036 1
53.038 1
53.041 1
53.043 0
53.045 0
53.048 1
53.050 2
53.052 2
53.054 2
53.057 3
53.059 3
53.061 3
53.063 3
53.066 3
53.068 3
53.070 4
53.072 5
53.075 5
53.077 5
53.079 5
53.081 5
53.084 6
53.086 6
53.088 6
53.090 6
53.093 6
53.095 6
53.097 6
53.100 6
53.102 5
53.104 5
53.106 5
53.109 4
53.111 4
53.113 4
53.115 4
53.118 5
53.120 4
53.122 4
53.124 4
53.127 4
53.129 4
53.131 4
53.133 3
53.136 3
53.138 3
53.140 3
53.142 2
53.145 2
53.147 2
53.149 2
53.152 2
53.154 2
53.156 2
53.158 2
53.161 2
53.163 2
53.165 2
53.167 2
53.170 3
53.172 3
53.174 4
53.176 4
53.179 4
53.181 4
53.183 4
53.185 4
53.188 5
53.190 5
53.192 5
53.195 5
53.197 4
53.199 5
53.201 5
53.204 4
53.206 5
53.208 4
53.210 4
53.213 4
53.215 5
53.217 4
53.219 4
53.222 4
53.224 3
53.226 3
53.228 2
53.231 2
53.233 2
53.235 1
53.237 1
53.240 1
53.242 0
53.244 -0
53.247 -0
53.249 -0
53.251 -1
53.253 -1
53.256 -1
53.258 -1
53.260 -0
53.262 -0
53.265 -0
53.267 0
53.269 0
53.271 0
53.274 -0
53.276 -0
53.278 -0
53.280 -0
53.283 -0
53.285 -1
53.287 -1
53.290 -1
53.292 -1
53.294 -0
53.296 0
53.299 -0
53.301 1
53.303 1
53.305 1
53.308 1
53.310 2
53.312 1
53.314 2
53.317 1
53.319 2
53.321 2
53.323 1
53.326 1
53.328 1
53.330 1
53.333 1
53.335 2
53.337 2
53.339 2
53.342 2
53.344 2
53.346 3
53.348 3
53.351 3
53.353 3
53.355 3
53.357 3
53.360 3
53.362 3
53.364 3
53.367 3
53.369 3
53.371 2
53.373 1
53.376 2
53.378 2
53.380 1
53.382 1
53.385 1
53.387 0
53.389 0
53.391 0
53.394 -0
53.396 1
53.398 0
53.400 -0
53.403 0
53.405 0
53.407 -0
53.410 0
53.412 0
53.414 0
53.416 -0
53.419 -0
53.421 -1
53.423 -1
53.425 -1
53.428 -1
53.430 -0
53.432 -0
53.434 0
53.437 1
53.439 1
53.441 1
53.443 1
53.446 1
53.448 1
53.450 1
53.453 2
53.455 2
53.457 2
53.459 2
53.462 2
53.464 2
53.466 2
53.468 2
53.471 2
53.473 3
53.475 2
53.477 3
53.480 3
53.482 3
53.484 3
53.487 3
53.489 2
53.491 2
53.493 2
53.496 2
53.498 2
53.500 2
53.502 2
53.505 3
53.507 3
53.509 2
53.511 3
53.514 3
53.516 3
53.518 3
53.521 3
53.523 3
53.525 3
53.527 4
53.530 4
53.532 4
53.534 5
53.536 4
53.539 4
53.541 4
53.543 4
53.545 4
53.548 4
53.550 4
53.552 4
53.555 3
53.557 3
53.559 3
53.561 3
53.564 3
53.566 3
53.568 3
53.570 2
53.573 3
53.575 3
53.577 3
53.579 3
53.582 2
53.584 2
53.586 1
53.588 2
53.591 1
53.593 1
53.595 1
53.598 1
53.600 1
53.602 1
53.604 0
53.607 0
53.609 1
53.611 1
53.613 1
53.616 1
53.618 2
53.620 3
53.622 3
53.625 3
53.627 3
53.629 4
53.632 3
53.634 3
53.636 4
53.638 3
53.641 3
53.643 4
53.645 4
53.647 4
53.650 4
53.652 4
53.654 4
53.656 4
53.659 3
53.661 3
53.663 3
53.666 3
53.668 3
53.670 3
53.672 3
53.675 2
53.677 2
53.679 3
53.681 2
53.684 2
53.686 1
53.688 1
53.690 1
53.693 1
53.695 1
53.697 0
53.700 -0
53.702 0
53.704 1
53.706 0
53.709 1
53.711 1
53.713 0
53.715 1
53.718 1
53.720 1
53.722 2
53.725 2
53.727 2
53.729 2
53.731 1
53.734 2
53.736 2
53.738 2
53.740 3
53.743 3
53.745 3
53.747 3
53.749 3
53.752 3
53.754 3
53.756 2
53.759 2
53.761 2
53.763 2
53.765 2
53.768 2
53.770 3
53.772 3
53.774 3
53.777 3
53.779 3
53.781 4
53.783 4
53.786 3
53.788 3
53.790 3
53.793 3
53.795 3
53.797 3
53.799 3
53.802 3
53.804 3
53.806 4
53.808 4
53.811 3
53.813 4
53.815 4
53.818 4
53.820 5
53.822 4
53.824 5
53.827 5
53.829 5
53.831 5
53.833 6
53.836 5
53.838 6
53.840 6
53.842 6
53.845 6
53.847 6
53.849 5
53.852 5
53.854 5
53.856 4
53.858 3
53.861 4
53.863 3
53.865 3
53.867 3
53.870 3
53.872 3
53.874 3
53.876 3
53.879 3
53.881 3
53.883 3
53.886 2
53.888 2
53.890 1
53.892 1
53.895 1
53.897 1
53.899 1
53.901 0
53.904 0
53.906 0
53.908 0
53.911 0
53.913 0
53.915 -0
53.917 0
53.920 0
53.922 -0
53.924 0
53.926 1
53.929 1
53.931 2
53.933 2
53.935 2
53.938 2
53.940 2
53.942 3
53.945 3
53.947 3
53.949 3
53.951 3
53.954 3
53.956 3
53.958 3
53.960 2
53.963 3
53.965 3
53.967 4
53.970 4
53.972 4
53.974 4
53.976 5
53.979 5
53.981 5
53.983 5
53.985 4
53.988 4
53.990 4
53.992 4
53.995 3
53.997 3
53.999 2
54.001 2
54.004 2
54.006 1
54.008 1
54.010 1
54.013 2
54.015 2
54.017 2
54.019 2
54.022 2
54.024 2
54.026 1
54.029 2
54.031 2
54.033 1
54.035 2
54.038 2
54.040 2
54.042 2
54.044 2
54.047 2
54.049 2
54.051 2
54.054 2
54.056 2
54.058 2
54.060 1
54.063 2
54.065 1
54.067 1
54.069 1
54.072 1
54.074 0
54.076 0
54.079 0
54.081 -0
54.083 -0
54.085 -0
54.088 -1
54.090 -1
54.092 -0
54.094 -1
54.097 -1
54.099 -1
54.101 -1
54.104 -1
54.106 -1
54.108 -1
54.110 -1
54.113 -0
54.115 -0
54.117 0
54.119 -0
54.122 0
54.124 0
54.126 0
54.129 0
54.131 1
54.133 1
54.135 2
54.138 2
54.140 3
54.142 2
54.144 2
54.147 2
54.149 3
54.151 3
54.153 3
54.156 3
54.158 3
54.160 3
54.163 3
54.165 3
54.167 3
54.169 2
54.172 3
54.174 4
54.176 4
54.178 4
54.181 5
54.183 4
54.185 5
54.188 5
54.190 6
54.192 6
54.194 6
54.197 6
54.199 6
54.201 6
54.203 5
54.206 5
54.208 6
54.210 6
54.213 5
54.215 5
54.217 5
54.219 5
54.222 5
54.224 5
54.226 5
54.228 5
54.231 5
54.233 5
54.235 5
54.238 4
54.240 4
54.242 4
54.244 4
54.247 4
54.249 4
54.251 4
54.253 4
54.256 4
54.258 5
54.260 5
54.263 5
54.265 4
54.267 4
54.269 4
54.272 4
54.274 4
54.276 5
54.278 5
54.281 5
54.283 5
54.285 5
54.288 5
54.290 5
54.292 5
54.294 5
54.297 4
54.299 3
54.301 4
54.303 4
54.306 4
54.308 4
54.310 3
54.313 3
54.315 4
54.317 3
54.319 2
54.322 3
54.324 3
54.326 3
54.329 3
54.331 3
54.333 3
54.335 3
54.338 3
54.340 3
54.342 4
54.344 4
54.347 5
54.349 5
54.351 4
54.354 4
54.356 4
54.358 4
54.360 4
54.363 3
54.365 3
54.367 2
54.369 2
54.372 2
54.374 2
54.376 3
54.379 3
54.381 3
54.383 3
54.385 3
54.388 2
54.390 2
54.392 1
54.394 1
54.397 1
54.399 1
54.401 1
54.404 1
54.406 1
54.408 0
54.410 0
54.413 -0
54.415 -1
54.417 -0
54.419 0
54.422 -0
54.424 -0
54.426 0
54.429 0
54.431 1
54.433 1
54.435 0
54.438 1
54.440 1
54.442 1
54.444 1
54.447 1
54.449 0
54.451 1
54.454 0
54.456 -0
54.458 0
54.460 1
54.463 0
54.465 0
54.467 0
54.470 0
54.472 1
54.474 1
54.476 2
54.479 2
54.481 2
54.483 2
54.485 2
54.488 1
54.490 1
54.492 1
54.495 2
54.497 2
54.499 3
54.501 3
54.504 3
54.506 3
54.508 4
54.510 3
54.513 3
54.515 3
54.517 3
54.520 3
54.522 4
54.524 3
54.526 3
54.529 3
54.531 3
54.533 3
54.536 3
54.538 3
54.540 2
54.542 2
54.545 2
54.547 2
54.549 2
54.551 1
54.554 2
54.556 2
54.558 2
54.561 2
54.563 2
54.565 2
54.567 1
54.570 1
54.572 1
54.574 1
54.576 2
54.579 2
54.581 2
54.583 2
54.586 2
54.588 2
54.590 2
54.592 2
54.595 2
54.597 3
54.599 2
54.602 3
54.604 3
54.606 3
54.608 3
54.611 3
54.613 2
54.615 1
54.617 1
54.620 1
54.622 1
54.624 1
54.627 1
54.629 1
54.631 1
54.633 1
54.636 1
54.638 0
54.640 -0
54.642 0
54.645 1
54.647 1
54.649 1
54.652 1
54.654 1
54.656 2
54.658 2
54.661 2
54.663 1
54.665 1
54.668 1
54.670 1
54.672 1
54.674 2
54.677 2
54.679 3
54.681 2
54.683 2
54.686 2
54.688 2
54.690 2
54.693 2
54.695 2
54.697 2
54.699 2
54.702 2
54.704 2
54.706 2
54.709 2
54.711 2
54.713 2
54.715 2
54.718 2
54.720 2
54.722 2
54.724 2
54.727 2
54.729 2
54.731 3
54.734 2
54.736 2
54.738 2
54.740 2
54.743 1
54.745 2
54.747 2
54.750 3
54.752 2
54.754 2
54.756 2
54.759 2
54.761 2
54.763 2
54.765 2
54.768 3
54.770 3
54.772 3
54.775 3
54.777 3
54.779 3
54.781 3
54.784 2
54.786 2
54.788 2
54.791 2
54.793 2
54.795 2
54.797 1
54.800 2
54.802 2
54.804 2
54.806 2
54.809 3
54.811 3
54.813 3
54.816 3
54.818 3
54.820 3
54.822 3
54.825 2
54.827 3
54.829 2
54.832 2
54.834 2
54.836 2
54.838 2
54.841 2
54.843 2
54.845 2
54.847 2
54.850 2
54.852 2
54.854 2
54.857 2
54.859 2
54.861 2
54.863 2
54.866 2
54.868 2
54.870 2
54.873 2
54.875 2
54.877 2
54.879 1
54.882 1
54.884 1
54.886 1
54.889 1
54.891 1
54.893 2
54.895 2
54.898 2
54.900 1
54.902 2
54.904 2
54.907 2
54.909 3
54.911 3
54.914 2
54.916 3
54.918 3
54.920 3
54.923 3
54.925 3
54.927 3
54.930 3
54.932 3
54.934 3
54.936 3
54.939 4
54.941 3
54.943 3
54.946 3
54.948 3
54.950 3
54.952 3
54.955 3
54.957 3
54.959 3
54.961 2
54.964 2
54.966 2
54.968 2
54.971 2
54.973 2
54.975 2
54.977 2
54.980 2
54.982 1
54.984 1
54.987 1
54.989 1
54.991 1
54.993 1
54.996 0
54.998 1
55.000 1
55.003 0
55.005 -0
55.007 1
55.009 1
55.012 1
55.014 1
55.016 0
55.018 1
55.021 2
55.023 1
55.025 1
55.028 2
55.030 1
55.032 1
55.034 1
55.037 1
55.039 1
55.041 1
55.044 1
55.046 0
55.048 0
55.050 -0
55.053 -0
55.055 0
55.057 0
55.060 0
55.062 1
55.064 0
55.066 0
55.069 1
55.071 1
55.073 1
55.075 1
55.078 1
55.080 1
55.082 2
55.085 1
55.087 1
55.089 2
55.091 2
55.094 2
55.096 2
55.098 2
55.101 3
55.103 3
55.105 3
55.107 4
55.110 4
55.112 4
55.114 4
55.117 4
55.119 5
55.121 5
55.123 6
55.126 5
55.128 5
55.130 5
55.133 5
55.135 5
55.137 4
55.139 4
55.142 5
55.144 5
55.146 5
55.148 4
55.151 3
55.153 3
55.155 3
55.158 3
55.160 3
55.162 3
55.164 3
55.167 3
55.169 3
55.171 3
55.174 3
55.176 3
55.178 3
55.180 3
55.183 3
55.185 4
55.187 4
55.190 4
55.192 4
55.194 4
55.196 5
55.199 5
55.201 6
55.203 6
55.206 7
55.208 7
55.210 7
55.212 7
55.215 6
55.217 6
55.219 6
55.222 6
55.224 6
55.226 6
55.228 5
55.231 5
55.233 5
55.235 5
55.238 5
55.240 4
55.242 4
55.244 4
55.247 4
55.249 4
55.251 3
55.253 2
55.256 2
55.258 2
55.260 3
55.263 3
55.265 3
55.267 3
55.269 2
55.272 2
55.274 2
55.276 1
55.279 1
55.281 2
55.283 1
55.285 2
55.288 2
55.290 2
55.292 1
55.295 1
55.297 0
55.299 0
55.301 1
55.304 1
55.306 1
55.308 1
55.311 1
55.313 1
55.315 1
55.317 1
55.320 1
55.322 2
55.324 2
55.327 2
55.329 2
55.331 2
55.333 2
55.336 3
55.338 3
55.340 3
55.343 3
55.345 3
55.347 3
55.349 3
55.352 4
55.354 4
55.356 4
55.359 4
55.361 4
55.363 4
55.365 4
55.368 4
55.370 4
55.372 3
55.375 4
55.377 3
55.379 3
55.381 3
55.384 3
55.386 2
55.388 2
55.391 2
55.393 2
55.395 2
55.397 2
55.400 1
55.402 2
55.404 2
55.406 2
55.409 3
55.411 3
55.413 3
55.416 4
55.418 4
55.420 3
55.422 3
55.425 3
55.427 3
55.429 3
55.432 2
55.434 2
55.436 2
55.438 2
55.441 2
55.443 3
55.445 3
55.448 3
55.450 3
55.452 3
55.454 2
55.457 2
55.459 2
55.461 2
55.464 2
55.466 2
55.468 1
55.470 1
55.473 2
55.475 2
55.477 3
55.480 3
55.482 2
55.484 3
55.486 3
55.489 2
55.491 2
55.493 3
55.496 3
55.498 3
55.500 3
55.502 2
55.505 2
55.507 2
55.509 2
55.512 3
55.514 3
55.516 3
55.518 3
55.521 3
55.523 2
55.525 2
55.528 3
55.530 3
55.532 3
55.534 3
55.537 3
55.539 4
55.541 3
55.544 4
55.546 4
55.548 4
55.550 4
55.553 4
55.555 4
55.557 3
55.560 3
55.562 3
55.564 3
55.566 3
55.569 3
55.571 3
55.573 2
55.576 3
55.578 3
55.580 3
55.582 3
55.585 2
55.587 3
55.589 2
55.592 2
55.594 2
55.596 2
55.598 1
55.601 1
55.603 1
55.605 0
55.608 -0
55.610 -0
55.612 -0
55.614 0
55.617 0
55.619 0
55.621 0
55.624 -0
55.626 0
55.628 0
55.630 1
55.633 0
55.635 0
55.637 0
55.640 0
55.642 0
55.644 0
55.646 1
55.649 2
55.651 2
55.653 2
55.656 1
55.658 1
55.660 1
55.662 1
55.665 1
55.667 1
55.669 1
55.672 1
55.674 1
55.676 1
55.678 1
55.681 1
55.683 1
55.685 1
55.688 1
55.690 1
55.692 2
55.695 1
55.697 1
55.699 1
55.701 2
55.704 2
55.706 1
55.708 1
55.711 1
55.713 1
55.715 1
55.717 1
55.720 1
55.722 0
55.724 1
55.727 1
55.729 1
55.731 1
55.733 1
55.736 1
55.738 1
55.740 1
55.743 1
55.745 1
55.747 2
55.749 2
55.752 2
55.754 2
55.756 2
55.759 2
55.761 2
55.763 2
55.765 2
55.768 2
55.770 1
55.772 2
55.775 2
55.777 1
55.779 1
55.781 1
55.784 1
55.786 1
55.788 1
55.791 1
55.793 1
55.795 1
55.797 1
55.800 1
55.802 2
55.804 2
55.807 2
55.809 1
55.811 1
55.813 1
55.816 0
55.818 0
55.820 -0
55.823 -0
55.825 -0
55.827 0
55.829 1
55.832 0
55.834 0
55.836 0
55.839 0
55.841 0
55.843 -0
55.846 -1
55.848 -1
55.850 -0
55.852 -0
55.855 0
55.857 0
55.859 -0
55.862 -0
55.864 -1
55.866 -1
55.868 -1
55.871 -1
55.873 -2
55.875 -2
55.878 -2
55.880 -2
55.882 -3
55.884 -2
55.887 -3
55.889 -2
55.891 -2
55.894 -3
55.896 -2
55.898 -2
55.900 -1
55.903 -1
55.905 -1
55.907 -1
55.910 -1
55.912 -1
55.914 -1
55.916 0
55.919 -0
55.921 0
55.923 0
55.926 1
55.928 1
55.930 1
55.933 1
55.935 1
55.937 1
55.939 1
55.942 1
55.944 1
55.946 1
55.949 0
55.951 1
55.953 2
55.955 1
55.958 1
55.960 1
55.962 1
55.965 0
55.967 0
55.969 0
55.971 0
55.974 0
55.976 0
55.978 0
55.981 1
55.983 1
55.985 1
55.987 1
55.990 1
55.992 1
55.994 1
55.997 2
55.999 2
56.001 3
56.003 3
56.006 3
56.008 3
56.010 3
56.013 4
56.015 4
56.017 4
56.020 4
56.022 3
56.024 2
56.026 2
56.029 2
56.031 1
56.033 1
56.036 1
56.038 1
56.040 1
56.042 0
56.045 0
56.047 0
56.049 1
56.052 0
56.054 0
56.056 0
56.058 0
56.061 0
56.063 0
56.065 0
56.068 1
56.070 1
56.072 1
56.075 1
56.077 1
56.079 1
56.081 1
56.084 1
56.086 1
56.088 2
56.091 2
56.093 3
56.095 3
56.097 3
56.100 3
56.102 4
56.104 3
56.107 3
56.109 3
56.111 3
56.113 2
56.116 2
56.118 2
56.120 1
56.123 1
56.125 1
56.127 -0
56.130 0
56.132 0
56.134 -1
56.136 -0
56.139 -0
56.141 0
56.143 1
56.146 1
56.148 1
56.150 2
56.152 2
56.155 2
56.157 2
56.159 2
56.162 2
56.164 2
56.166 2
56.168 2
56.171 2
56.173 2
56.175 2
56.178 2
56.180 2
56.182 2
56.185 2
56.187 2
56.189 2
56.191 3
56.194 3
56.196 2
56.198 3
56.201 3
56.203 2
56.205 2
56.207 2
56.210 1
56.212 1
56.214 1
56.217 1
56.219 0
56.221 1
56.223 0
56.226 0
56.228 0
56.230 0
56.233 0
56.235 1
56.237 1
56.240 2
56.242 2
56.244 2
56.246 3
56.249 2
56.251 2
56.253 2
56.256 2
56.258 2
56.260 3
56.262 3
56.265 2
56.267 3
56.269 3
56.272 2
56.274 3
56.276 3
56.279 3
56.281 3
56.283 2
56.285 2
56.288 2
56.290 2
56.292 2
56.295 2
56.297 2
56.299 2
56.301 2
56.304 2
56.306 1
56.308 1
56.311 1
56.313 0
56.315 -0
56.317 0
56.320 -1
56.322 -1
56.324 -0
56.327 -0
56.329 -1
56.331 -0
56.334 -1
56.336 -0
56.338 -0
56.340 -1
56.343 -1
56.345 -1
56.347 -1
56.350 -1
56.352 -1
56.354 -1
56.356 -1
56.359 -0
56.361 0
56.363 0
56.366 1
56.368 2
56.370 2
56.373 3
56.375 2
56.377 3
56.379 3
56.382 3
56.384 3
56.386 3
56.389 2
56.391 3
56.393 3
56.395 3
56.398 3
56.400 4
56.402 3
56.405 4
56.407 4
56.409 3
56.412 3
56.414 3
56.416 4
56.418 3
56.421 3
56.423 3
56.425 3
56.428 2
56.430 2
56.432 2
56.434 2
56.437 2
56.439 2
56.441 1
56.444 1
56.446 1
56.448 1
56.451 0
56.453 0
56.455 0
56.457 1
56.460 2
56.462 2
56.464 2
56.467 2
56.469 2
56.471 2
56.473 2
56.476 2
56.478 2
56.480 2
56.483 2
56.485 2
56.487 2
56.490 2
56.492 1
56.494 1
56.496 2
56.499 2
56.501 3
56.503 3
56.506 3
56.508 3
56.510 4
56.513 3
56.515 4
56.517 4
56.519 4
56.522 4
56.524 3
56.526 2
56.529 3
56.531 3
56.533 3
56.535 3
56.538 3
56.540 3
56.542 3
56.545 3
56.547 3
56.549 3
56.552 3
56.554 3
56.556 3
56.558 4
56.561 4
56.563 4
56.565 4
56.568 4
56.570 4
56.572 4
56.574 4
56.577 4
56.579 4
56.581 4
56.584 4
56.586 4
56.588 4
56.591 4
56.593 5
56.595 4
56.597 4
56.600 5
56.602 5
56.604 5
56.607 5
56.609 5
56.611 4
56.614 4
56.616 4
56.618 4
56.620 3
56.623 3
56.625 2
56.627 2
56.630 2
56.632 2
56.634 2
56.636 2
56.639 2
56.641 2
56.643 2
56.646 1
56.648 1
56.650 1
56.653 1
56.655 1
56.657 1
56.659 1
56.662 1
56.664 0
56.666 1
56.669 2
56.671 1
56.673 1
56.676 1
56.678 1
56.680 2
56.682 1
56.685 1
56.687 1
56.689 2
56.692 2
56.694 2
56.696 2
56.699 2
56.701 2
56.703 2
56.705 2
56.708 2
56.710 1
56.712 1
56.715 1
56.717 0
56.719 0
56.721 0
56.724 1
56.726 1
56.728 1
56.731 1
56.733 1
56.735 2
56.738 2
56.740 2
56.742 2
56.744 2
56.747 2
56.749 3
56.751 2
56.754 2
56.756 2
56.758 2
56.761 1
56.763 1
56.765 2
56.767 1
56.770 2
56.772 2
56.774 1
56.777 2
56.779 2
56.781 1
56.784 1
56.786 1
56.788 1
56.790 1
56.793 1
56.795 2
56.797 1
56.800 1
56.802 1
56.804 1
56.807 0
56.809 0
56.811 0
56.813 0
56.816 -0
56.818 -0
56.820 0
56.823 1
56.825 1
56.827 1
56.829 1
56.832 2
56.834 2
56.836 2
56.839 2
56.841 2
56.843 2
56.846 3
56.848 3
56.850 3
56.852 3
56.855 1
56.857 1
56.859 0
56.862 1
56.864 1
56.866 1
56.869 1
56.871 1
56.873 0
56.875 0
56.878 0
56.880 0
56.882 0
56.885 -0
56.887 1
56.889 1
56.892 0
56.894 0
56.896 1
56.898 1
56.901 1
56.903 1
56.905 1
56.908 2
56.910 2
56.912 2
56.915 2
56.917 2
56.919 2
56.921 2
56.924 2
56.926 2
56.928 2
56.931 2
56.933 2
56.935 3
56.938 2
56.940 2
56.942 2
56.944 2
56.947 2
56.949 2
56.951 2
56.954 1
56.956 1
56.958 1
56.961 1
56.963 1
56.965 1
56.967 1
56.970 1
56.972 1
56.974 1
56.977 0
56.979 0
56.981 0
56.984 1
56.986 1
56.988 2
56.990 2
56.993 2
56.995 2
56.997 2
57.000 2
57.002 2
57.004 2
57.007 2
57.009 2
57.011 3
57.013 3
57.016 3
57.018 3
57.020 2
57.023 3
57.025 3
57.027 2
57.030 2
57.032 2
57.034 2
57.036 2
57.039 2
57.041 2
57.043 1
57.046 2
57.048 1
57.050 1
57.053 1
57.055 2
57.057 2
57.059 2
57.062 2
57.064 1
57.066 1
57.069 2
57.071 2
57.073 2
57.076 2
57.078 2
57.080 2
57.082 2
57.085 1
57.087 2
57.089 2
57.092 2
57.094 2
57.096 2
57.099 2
57.101 2
57.103 1
57.105 1
57.108 2
57.110 2
57.112 2
57.115 2
57.117 3
57.119 3
57.122 3
57.124 3
57.126 2
57.128 2
57.131 2
57.133 2
57.135 3
57.138 3
57.140 3
57.142 2
57.145 2
57.147 1
57.149 2
57.152 2
57.154 2
57.156 2
57.158 2
57.161 2
57.163 2
57.165 2
57.168 2
57.170 2
57.172 3
57.175 2
57.177 2
57.179 2
57.181 2
57.184 1
57.186 1
57.188 1
57.191 1
57.193 1
57.195 1
57.198 1
57.200 1
57.202 0
57.204 1
57.207 1
57.209 1
57.211 1
57.214 2
57.216 1
57.218 1
57.221 1
57.223 1
57.225 1
57.227 1
57.230 1
57.232 1
57.234 1
57.237 1
57.239 2
57.241 1
57.244 1
57.246 1
57.248 1
57.251 1
57.253 1
57.255 1
57.257 1
57.260 2
57.262 2
57.264 2
57.267 2
57.269 2
57.271 2
57.274 3
57.276 3
57.278 3
57.280 3
57.283 4
57.285 3
57.287 3
57.290 3
57.292 3
57.294 3
57.297 4
57.299 4
57.301 4
57.303 4
57.306 4
57.308 5
57.310 5
57.313 5
57.315 5
57.317 5
57.320 4
57.322 4
57.324 5
57.327 4
57.329 5
57.331 5
57.333 5
57.336 4
57.338 4
57.340 4
57.343 4
57.345 4
57.347 3
57.350 3
57.352 3
57.354 3
57.356 3
57.359 2
57.361 3
57.363 3
57.366 3
57.368 2
57.370 2
57.373 2
57.375 2
57.377 2
57.379 2
57.382 1
57.384 1
57.386 1
57.389 0
57.391 0
57.393 1
57.396 1
57.398 1
57.400 1
57.403 1
57.405 1
57.407 1
57.409 1
57.412 1
57.414 1
57.416 0
57.419 0
57.421 0
57.423 0
57.426 0
57.428 1
57.430 1
57.432 1
57.435 1
57.437 1
57.439 1
57.442 1
57.444 2
57.446 2
57.449 3
57.451 2
57.453 2
57.456 3
57.458 3
57.460 3
57.462 3
57.465 3
57.467 4
57.469 4
57.472 3
57.474 3
57.476 3
57.479 3
57.481 3
57.483 3
57.485 3
57.488 2
57.490 3
57.492 3
57.495 3
57.497 4
57.499 4
57.502 5
57.504 5
57.506 4
57.509 4
57.511 4
57.513 4
57.515 3
57.518 3
57.520 3
57.522 3
57.525 3
57.527 3
57.529 3
57.532 3
57.534 3
57.536 3
57.539 3
57.541 3
57.543 3
57.545 3
57.548 3
57.550 3
57.552 3
57.555 2
57.557 2
57.559 3
57.562 3
57.564 2
57.566 2
57.568 2
57.571 1
57.573 1
57.575 1
57.578 1
57.580 2
57.582 1
57.585 2
57.587 2
57.589 2
57.592 2
57.594 3
57.596 3
57.598 3
57.601 4
57.603 3
57.605 3
57.608 3
57.610 3
57.612 3
57.615 3
57.617 2
57.619 2
57.622 2
57.624 2
57.626 3
57.628 3
57.631 2
57.633 2
57.635 2
57.638 2
57.640 1
57.642 2
57.645 1
57.647 2
57.649 2
57.652 1
57.654 1
57.656 1
57.658 0
57.661 1
57.663 1
57.665 1
57.668 1
57.670 1
57.672 1
57.675 1
57.677 1
57.679 1
57.682 2
57.684 2
57.686 1
57.688 2
57.691 2
57.693 2
57.695 2
57.698 2
57.700 2
57.702 2
57.705 2
57.707 1
57.709 1
57.711 1
57.714 1
57.716 1
57.718 1
57.721 1
57.723 1
57.725 1
57.728 2
57.730 2
57.732 2
57.735 3
57.737 3
57.739 4
57.741 3
57.744 3
57.746 3
57.748 4
57.751 4
57.753 3
57.755 4
57.758 4
57.760 4
57.762 3
57.765 3
57.767 3
57.769 3
57.771 3
57.774 3
57.776 2
57.778 3
57.781 2
57.783 2
57.785 2
57.788 2
57.790 2
57.792 2
57.795 2
57.797 2
57.799 1
57.801 1
57.804 1
57.806 1
57.808 1
57.811 1
57.813 1
57.815 1
57.818 1
57.820 0
57.822 0
57.825 -0
57.827 -0
57.829 0
57.832 -0
57.834 1
57.836 1
57.838 1
57.841 1
57.843 1
57.845 0
57.848 0
57.850 0
57.852 0
57.855 0
57.857 0
57.859 -0
57.862 0
57.864 -0
57.866 -0
57.868 -0
57.871 -0
57.873 0
57.875 1
57.878 2
57.880 1
57.882 2
57.885 2
57.887 3
57.889 3
57.892 3
57.894 4
57.896 4
57.898 4
57.901 4
57.903 4
57.905 4
57.908 4
57.910 4
57.912 4
57.915 3
57.917 3
57.919 3
57.922 2
57.924 2
57.926 2
57.928 2
57.931 2
57.933 2
57.935 2
57.938 2
57.940 3
57.942 2
57.945 2
57.947 1
57.949 1
57.952 0
57.954 0
57.956 -0
57.958 0
57.961 0
57.963 -0
57.965 0
57.968 0
57.970 -0
57.972 0
57.975 0
57.977 0
57.979 0
57.982 0
57.984 0
57.986 0
57.989 1
57.991 1
57.993 0
57.995 0
57.998 -0
58.000 0
58.002 1
58.005 0
58.007 1
58.009 1
58.012 1
58.014 1
58.016 1
58.019 1
58.021 1
58.023 1
58.025 1
58.028 1
58.030 2
58.032 2
58.035 2
58.037 3
58.039 2
58.042 2
58.044 2
58.046 2
58.049 2
58.051 2
58.053 2
58.056 2
58.058 2
58.060 2
58.062 2
58.065 3
58.067 2
58.069 2
58.072 2
58.074 1
58.076 2
58.079 2
58.081 1
58.083 1
58.086 1
58.088 1
58.090 1
58.092 0
58.095 -0
58.097 0
58.099 0
58.102 -0
58.104 0
58.106 0
58.109 0
58.111 0
58.113 0
58.116 0
58.118 0
58.120 1
58.123 1
58.125 0
58.127 1
58.129 1
58.132 1
58.134 0
58.136 1
58.139 1
58.141 1
58.143 1
58.146 1
58.148 2
58.150 2
58.153 2
58.155 2
58.157 2
58.160 2
58.162 3
58.164 3
58.166 3
58.169 4
58.171 3
58.173 3
58.176 3
58.178 4
58.180 4
58.183 4
58.185 4
58.187 4
58.190 4
58.192 4
58.194 5
58.197 5
58.199 5
58.201 5
58.203 5
58.206 5
58.208 5
58.210 5
58.213 4
58.215 4
58.217 4
58.220 4
58.222 4
58.224 3
58.227 3
58.229 3
58.231 3
58.234 2
58.236 2
58.238 2
58.240 2
58.243 2
58.245 1
58.247 1
58.250 1
58.252 1
58.254 1
58.257 1
58.259 0
58.261 0
58.264 0
58.266 0
58.268 0
58.271 -0
58.273 -0
58.275 -0
58.277 -0
58.280 0
58.282 0
58.284 1
58.287 1
58.289 2
58.291 2
58.294 2
58.296 3
58.298 4
58.301 4
58.303 4
58.305 5
58.308 5
58.310 4
58.312 5
58.314 5
58.317 5
58.319 5
58.321 5
58.324 5
58.326 5
58.328 5
58.331 5
58.333 5
58.335 5
58.338 5
58.340 5
58.342 5
58.345 5
58.347 5
58.349 5
58.351 5
58.354 5
58.356 5
58.358 5
58.361 4
58.363 3
58.365 3
58.368 3
58.370 3
58.372 2
58.375 2
58.377 2
58.379 2
58.382 2
58.384 2
58.386 2
58.388 2
58.391 2
58.393 2
58.395 2
58.398 2
58.400 2
58.402 1
58.405 1
58.407 -0
58.409 0
58.412 0
58.414 -1
58.416 -1
58.419 -0
58.421 -1
58.423 -0
58.426 -1
58.428 -1
58.430 -1
58.432 -1
58.435 -1
58.437 -1
58.439 -1
58.442 -1
58.444 -0
58.446 -0
58.449 -0
58.451 0
58.453 0
58.456 -0
58.458 0
58.460 0
58.463 0
58.465 1
58.467 1
58.469 1
58.472 2
58.474 2
58.476 3
58.479 3
58.481 4
58.483 3
58.486 3
58.488 4
58.490 4
58.493 4
58.495 5
58.497 4
58.500 4
58.502 4
58.504 4
58.507 4
58.509 4
58.511 4
58.513 4
58.516 4
58.518 4
58.520 4
58.523 5
58.525 4
58.527 4
58.530 4
58.532 4
58.534 4
58.537 3
58.539 3
58.541 3
58.544 3
58.546 2
58.548 2
58.551 3
58.553 3
58.555 3
58.557 2
58.560 2
58.562 3
58.564 3
58.567 3
58.569 3
58.571 2
58.574 2
58.576 2
58.578 2
58.581 1
58.583 1
58.585 -0
58.588 -1
58.590 -1
58.592 -1
58.595 -2
58.597 -2
58.599 -2
58.601 -2
58.604 -2
58.606 -1
58.608 -1
58.611 -1
58.613 -0
58.615 -1
58.618 0
58.620 0
58.622 1
58.625 1
58.627 1
58.629 1
58.632 2
58.634 2
58.636 3
58.639 3
58.641 3
58.643 3
58.645 3
58.648 2
58.650 3
58.652 3
58.655 4
58.657 4
58.659 4
58.662 3
58.664 3
58.666 3
58.669 3
58.671 2
58.673 2
58.676 2
58.678 1
58.680 1
58.683 -0
58.685 -1
58.687 -2
58.689 -2
58.692 -2
58.694 -2
58.696 -3
58.699 -3
58.701 -3
58.703 -2
58.706 -2
58.708 -1
58.710 -1
58.713 -0
58.715 -0
58.717 0
58.720 0
58.722 1
58.724 1
58.727 1
58.729 1
58.731 1
58.734 1
58.736 2
58.738 2
58.740 2
58.743 2
58.745 2
58.747 2
58.750 2
58.752 2
58.754 2
58.757 3
58.759 2
58.761 2
58.764 3
58.766 3
58.768 3
58.771 3
58.773 3
58.775 3
58.778 3
58.780 3
58.782 2
58.784 2
58.787 1
58.789 1
58.791 2
58.794 1
58.796 1
58.798 1
58.801 1
58.803 1
58.805 2
58.808 2
58.810 2
58.812 2
58.815 3
58.817 2
58.819 3
58.822 2
58.824 2
58.826 2
58.829 3
58.831 2
58.833 3
58.835 3
58.838 3
58.840 3
58.842 3
58.845 3
58.847 3
58.849 3
58.852 3
58.854 3
58.856 3
58.859 3
58.861 3
58.863 4
58.866 3
58.868 4
58.870 3
58.873 3
58.875 2
58.877 2
58.880 1
58.882 0
58.884 0
58.886 -0
58.889 -0
58.891 -0
58.893 -1
58.896 -1
58.898 -1
58.900 -1
58.903 -1
58.905 -0
58.907 -1
58.910 -1
58.912 -1
58.914 -1
58.917 -1
58.919 -2
58.921 -1
58.924 -1
58.926 -1
58.928 -1
58.931 -0
58.933 0
58.935 -0
58.938 0
58.940 1
58.942 1
58.944 1
58.947 1
58.949 1
58.951 1
58.954 1
58.956 1
58.958 1
58.961 1
58.963 1
58.965 1
58.968 1
58.970 1
58.972 1
58.975 0
58.977 -0
58.979 -1
58.982 -1
58.984 -1
58.986 -1
58.989 -1
58.991 -1
58.993 -1
58.996 0
58.998 -1
59.000 0
59.002 0
59.005 0
59.007 1
59.009 1
59.012 0
59.014 0
59.016 1
59.019 1
59.021 1
59.023 2
59.026 2
59.028 2
59.030 2
59.033 2
59.035 2
59.037 2
59.040 2
59.042 2
59.044 3
59.047 2
59.049 2
59.051 2
59.054 2
59.056 3
59.058 3
59.060 2
59.063 2
59.065 2
59.067 2
59.070 2
59.072 2
59.074 2
59.077 2
59.079 1
59.081 1
59.084 1
59.086 1
59.088 1
59.091 2
59.093 2
59.095 2
59.098 2
59.100 3
59.102 3
59.105 3
59.107 4
59.109 3
59.112 4
59.114 4
59.116 4
59.118 4
59.121 4
59.123 4
59.125 4
59.128 3
59.130 3
59.132 2
59.135 3
59.137 2
59.139 2
59.142 2
59.144 2
59.146 2
59.149 3
59.151 2
59.153 2
59.156 2
59.158 2
59.160 2
59.163 3
59.165 2
59.167 3
59.170 3
59.172 2
59.174 2
59.177 2
59.179 2
59.181 2
59.183 2
59.186 1
59.188 2
59.190 2
59.193 1
59.195 2
59.197 2
59.200 2
59.202 3
59.204 3
59.207 3
59.209 3
59.211 3
59.214 3
59.216 3
59.218 3
59.221 3
59.223 3
59.225 3
59.228 2
59.230 2
59.232 2
59.235 2
59.237 2
59.239 2
59.242 2
59.244 2
59.246 2
59.249 2
59.251 3
59.253 2
59.255 3
59.258 3
59.260 3
59.262 2
59.265 3
59.267 3
59.269 3
59.272 3
59.274 3
59.276 2
59.279 2
59.281 3
59.283 2
59.286 2
59.288 2
59.290 2
59.293 2
59.295 3
59.297 2
59.300 3
59.302 3
59.304 3
59.307 2
59.309 3
59.311 3
59.314 2
59.316 2
59.318 2
59.321 2
59.323 2
59.325 1
59.327 1
59.330 1
59.332 1
59.334 0
59.337 0
59.339 0
59.341 0
59.344 0
59.346 0
59.348 0
59.351 0
59.353 1
59.355 1
59.358 1
59.360 0
59.362 1
59.365 0
59.367 0
59.369 -0
59.372 0
59.374 0
59.376 0
59.379 1
59.381 1
59.383 1
59.386 1
59.388 0
59.390 0
59.393 1
59.395 1
59.397 1
59.400 2
59.402 2
59.404 2
59.406 2
59.409 1
59.411 2
59.413 1
59.416 1
59.418 1
59.420 1
59.423 1
59.425 1
59.427 1
59.430 2
59.432 2
59.434 2
59.437 2
59.439 3
59.441 3
59.444 3
59.446 3
59.448 3
59.451 4
59.453 4
59.455 4
59.458 4
59.460 4
59.462 3
59.465 3
59.467 3
59.469 3
59.472 3
59.474 4
59.476 3
59.479 3
59.481 3
59.483 3
59.486 3
59.488 3
59.490 2
59.492 2
59.495 2
59.497 2
59.499 2
59.502 2
59.504 2
59.506 2
59.509 1
59.511 2
59.513 2
59.516 2
59.518 2
59.520 1
59.523 2
59.525 2
59.527 2
59.530 2
59.532 3
59.534 3
59.537 4
59.539 3
59.541 3
59.544 3
59.546 4
59.548 3
59.551 3
59.553 3
59.555 3
59.558 3
59.560 4
59.562 3
59.565 3
59.567 3
59.569 3
59.572 3
59.574 3
59.576 3
59.579 3
59.581 3
59.583 3
59.585 3
59.588 3
59.590 2
59.592 3
59.595 3
59.597 3
59.599 3
59.602 3
59.604 4
59.606 4
59.609 4
59.611 4
59.613 4
59.616 4
59.618 5
59.620 5
59.623 5
59.625 5
59.627 4
59.630 5
59.632 4
59.634 5
59.637 4
59.639 5
59.641 4
59.644 4
59.646 4
59.648 4
59.651 4
59.653 4
59.655 4
59.658 4
59.660 4
59.662 4
59.665 4
59.667 3
59.669 3
59.672 2
59.674 1
59.676 2
59.679 2
59.681 1
59.683 2
59.686 2
59.688 2
59.690 2
59.692 2
59.695 1
59.697 2
59.699 3
59.702 2
59.704 2
59.706 2
59.709 2
59.711 2
59.713 3
59.716 2
59.718 2
59.720 3
59.723 3
59.725 3
59.727 2
59.730 3
59.732 3
59.734 3
59.737 3
59.739 3
59.741 4
59.744 3
59.746 4
59.748 4
59.751 4
59.753 5
59.755 5
59.758 4
59.760 5
59.762 4
59.765 4
59.767 4
59.769 4
59.772 4
59.774 4
59.776 3
59.779 3
59.781 3
59.783 4
59.786 3
59.788 3
59.790 3
59.793 3
59.795 3
59.797 3
59.800 3
59.802 3
59.804 2
59.807 1
59.809 1
59.811 1
59.814 1
59.816 1
59.818 1
59.820 1
59.823 1
59.825 1
59.827 0
59.830 -0
59.832 -1
59.834 -1
59.837 0
59.839 -0
59.841 -1
59.844 -1
59.846 0
59.848 1
59.851 1
59.853 1
59.855 1
59.858 1
59.860 2
59.862 2
59.865 2
59.867 2
59.869 2
59.872 2
59.874 3
59.876 3
59.879 3
59.881 3
59.883 3
59.886 3
59.888 3
59.890 4
59.893 4
59.895 4
59.897 4
59.900 4
59.902 3
59.904 3
59.907 4
59.909 3
59.911 3
59.914 3
59.916 3
59.918 3
59.921 2
59.923 2
59.925 2
59.928 2
59.930 2
59.932 2
59.935 2
59.937 1
59.939 1
59.942 1
59.944 1
59.946 1
59.949 1
59.951 2
59.953 2
59.956 1
59.958 1
59.960 -0
59.963 0
59.965 -0
59.967 -0
59.970 -0
59.972 0
59.974 -1
59.977 -0
59.979 0
59.981 -0
59.983 0
59.986 0
59.988 -0
59.990 -0
59.993 0
59.995 0
59.997 1
60.000 1
60.002 1
60.004 2
60.007 2
60.009 2
60.011 3
60.014 3
60.016 3
60.018 3
60.021 3
60.023 3
60.025 3
60.028 4
60.030 4
60.032 4
60.035 3
60.037 3
60.039 3
60.042 3
60.044 3
60.046 2
60.049 3
60.051 2
60.053 2
60.056 1
60.058 1
60.060 1
60.063 1
60.065 0
60.067 1
60.070 1
60.072 1
60.074 1
60.077 1
60.079 1
60.081 0
60.084 1
60.086 0
60.088 -0
60.091 -0
60.093 -1
60.095 -0
60.098 -0
60.100 -0
60.102 0
60.105 0
60.107 -0
60.109 0
60.112 0
60.114 0
60.116 0
60.119 0
60.121 0
60.123 1
60.126 1
60.128 2
60.130 2
60.133 2
60.135 2
60.137 2
60.140 1
60.142 1
60.144 2
60.147 3
60.149 3
60.151 3
60.154 3
60.156 3
60.158 4
60.161 4
60.163 4
60.165 5
60.168 5
60.170 5
60.172 5
60.175 5
60.177 4
60.179 4
60.182 4
60.184 4
60.186 4
60.189 4
60.191 3
60.193 3
60.196 2
60.198 2
60.200 3
60.203 2
60.205 2
60.207 1
60.210 1
60.212 1
60.214 1
60.217 1
60.219 0
60.221 1
60.224 1
60.226 1
60.228 1
60.231 1
60.233 1
60.235 1
60.238 0
60.240 1
60.242 0
60.245 1
60.247 1
60.249 1
60.252 2
60.254 3
60.256 2
60.259 2
60.261 2
60.263 2
60.266 2
60.268 2
60.270 2
60.273 2
60.275 2
60.277 2
60.280 2
60.282 1
60.284 1
60.287 2
60.289 2
60.291 2
60.294 2
60.296 1
60.298 1
60.301 0
60.303 -0
60.305 1
60.308 0
60.310 0
60.312 1
60.315 1
60.317 1
60.319 1
60.322 1
60.324 1
60.326 2
60.329 2
60.331 1
60.333 1
60.336 1
60.338 1
60.340 1
60.343 1
60.345 2
60.347 2
60.350 2
60.352 2
60.354 2
60.357 2
60.359 2
60.361 2
60.364 1
60.366 2
60.368 2
60.371 2
60.373 3
60.375 3
60.378 3
60.380 3
60.382 3
60.385 3
60.387 3
60.389 3
60.392 3
60.394 3
60.396 2
60.399 2
60.401 1
60.403 1
60.406 1
60.408 2
60.410 2
60.413 3
60.415 3
60.417 4
60.420 3
60.422 3
60.424 4
60.427 4
60.429 3
60.431 3
60.434 3
60.436 2
60.438 2
60.441 3
60.443 2
60.445 3
60.448 3
60.450 3
60.452 3
60.455 3
60.457 2
60.459 3
60.462 2
60.464 2
60.466 3
60.469 2
60.471 2
60.473 3
60.476 3
60.478 2
60.480 2
60.483 2
60.485 2
60.487 2
60.490 2
60.492 1
60.494 1
60.497 1
60.499 1
60.501 1
60.504 1
60.506 1
60.508 2
60.511 2
60.513 2
60.515 3
60.518 3
60.520 3
60.522 3
60.525 3
60.527 3
60.529 4
60.532 3
60.534 3
60.536 3
60.539 3
60.541 2
60.543 3
60.546 4
60.548 3
60.550 3
60.553 3
60.555 3
60.557 3
60.560 4
60.562 3
60.564 3
60.567 3
60.569 3
60.571 3
60.574 3
60.576 3
60.578 3
60.581 3
60.583 3
60.585 3
60.588 3
60.590 3
60.592 3
60.595 3
60.597 2
60.599 1
60.602 2
60.604 1
60.606 2
60.609 2
60.611 1
60.613 1
60.616 1
60.618 1
60.620 1
60.623 0
60.625 0
60.627 1
60.630 1
60.632 0
60.634 -0
60.637 -0
60.639 -1
60.641 -1
60.644 -1
60.646 -1
60.648 -0
60.651 0
60.653 0
60.655 0
60.658 0
60.660 0
60.662 1
60.665 1
60.667 1
60.669 1
60.672 1
60.674 1
60.676 2
60.679 2
60.681 1
60.683 2
60.686 2
60.688 2
60.690 2
60.693 2
60.695 2
60.697 2
60.700 1
60.702 1
60.704 1
60.707 1
60.709 1
60.711 1
60.714 1
60.716 1
60.718 1
60.721 1
60.723 1
60.725 0
60.728 0
60.730 -0
60.732 0
60.735 0
60.737 0
60.739 0
60.742 0
60.744 1
60.746 1
60.749 1
60.751 1
60.753 2
60.756 3
60.758 3
60.760 3
60.763 3
60.765 3
60.767 3
60.770 3
60.772 2
60.775 2
60.777 3
60.779 2
60.782 2
60.784 3
60.786 3
60.789 3
60.791 4
60.793 3
60.796 3
60.798 3
60.800 3
60.803 2
60.805 2
60.807 2
60.810 2
60.812 2
60.814 2
60.817 2
60.819 2
60.821 3
60.824 3
60.826 3
60.828 2
60.831 2
60.833 2
60.835 2
60.838 2
60.840 3
60.842 3
60.845 3
60.847 3
60.849 3
60.852 3
60.854 3
60.856 4
60.859 4
60.861 4
60.863 4
60.866 4
60.868 4
60.870 4
60.873 3
60.875 3
60.877 2
60.880 3
60.882 3
60.884 3
60.887 3
60.889 3
60.891 2
60.894 3
60.896 2
60.898 2
60.901 2
60.903 2
60.905 1
60.908 1
60.910 1
60.912 1
60.915 1
60.917 1
60.919 0
60.922 0
60.924 -0
60.926 -0
60.929 -1
60.931 -1
60.933 -1
60.936 -1
60.938 -1
60.941 -1
60.943 -1
60.945 -0
60.948 -1
60.950 -0
60.952 -0
60.955 -0
60.957 0
60.959 1
60.962 1
60.964 1
60.966 1
60.969 1
60.971 2
60.973 2
60.976 2
60.978 2
60.980 2
60.983 2
60.985 2
60.987 3
60.990 3
60.992 3
60.994 3
60.997 3
60.999 3
61.001 3
61.004 3
61.006 3
61.008 3
61.011 2
61.013 2
61.015 2
61.018 1
61.020 1
61.022 1
61.025 0
61.027 0
61.029 -0
61.032 0
61.034 0
61.036 -0
61.039 -0
61.041 -0
61.043 0
61.046 0
61.048 0
61.050 0
61.053 0
61.055 1
61.057 1
61.060 1
61.062 1
61.064 2
61.067 2
61.069 2
61.072 3
61.074 2
61.076 3
61.079 2
61.081 3
61.083 3
61.086 3
61.088 4
61.090 4
61.093 3
61.095 3
61.097 3
61.100 3
61.102 3
61.104 3
61.107 2
61.109 2
61.111 3
61.114 3
61.116 2
61.118 2
61.121 2
61.123 1
61.125 1
61.128 1
61.130 1
61.132 1
61.135 1
61.137 0
61.139 1
61.142 1
61.144 0
61.146 0
61.149 0
61.151 -1
61.153 -0
61.156 0
61.158 0
61.160 1
61.163 1
61.165 1
61.167 1
61.170 2
61.172 2
61.175 3
61.177 3
61.179 3
61.182 3
61.184 3
61.186 4
61.189 4
61.191 4
61.193 4
61.196 4
61.198 4
61.200 4
61.203 4
61.205 4
61.207 4
61.210 4
61.212 4
61.214 4
61.217 5
61.219 4
61.221 4
61.224 4
61.226 4
61.228 4
61.231 3
61.233 3
61.235 3
61.238 3
61.240 3
61.242 3
61.245 3
61.247 2
61.249 1
61.252 1
61.254 0
61.256 -0
61.259 -0
61.261 0
61.263 -0
61.266 -1
61.268 -1
61.271 -1
61.273 -1
61.275 -1
61.278 -1
61.280 -1
61.282 -0
61.285 -1
61.287 -0
61.289 -1
61.292 -1
61.294 -2
61.296 -1
61.299 -2
61.301 -2
61.303 -1
61.306 -1
61.308 -1
61.310 0
61.313 -0
61.315 0
61.317 0
61.320 1
61.322 1
61.324 2
61.327 2
61.329 3
61.331 3
61.334 3
61.336 3
61.338 3
61.341 4
61.343 4
61.345 4
61.348 3
61.350 3
61.352 3
61.355 3
61.357 3
61.360 3
61.362 3
61.364 3
61.367 4
61.369 4
61.371 4
61.374 4
61.376 5
61.378 5
61.381 5
61.383 5
61.385 5
61.388 4
61.390 4
61.392 4
61.395 3
61.397 2
61.399 2
61.402 2
61.404 3
61.406 3
61.409 2
61.411 2
61.413 2
61.416 3
61.418 2
61.420 1
61.423 1
61.425 1
61.427 2
61.430 2
61.432 2
61.435 2
61.437 2
61.439 1
61.442 1
61.444 1
61.446 1
61.449 1
61.451 1
61.453 1
61.456 1
61.458 1
61.460 1
61.463 1
61.465 1
61.467 1
61.470 1
61.472 2
61.474 2
61.477 1
61.479 2
61.481 1
61.484 2
61.486 2
61.488 2
61.491 2
61.493 1
61.495 1
61.498 1
61.500 1
61.502 1
61.505 1
61.507 1
61.510 1
61.512 1
61.514 0
61.517 -0
61.519 -0
61.521 -0
61.524 -1
61.526 -1
61.528 -1
61.531 -0
61.533 0
61.535 0
61.538 -0
61.540 0
61.542 -0
61.545 -1
61.547 -1
61.549 -1
61.552 -1
61.554 -1
61.556 -1
61.559 -2
61.561 -1
61.563 -1
61.566 -1
61.568 -0
61.570 -0
61.573 -0
61.575 0
61.578 -0
61.580 0
61.582 0
61.585 0
61.587 1
61.589 1
61.592 1
61.594 1
61.596 1
61.599 2
61.601 1
61.603 1
61.606 2
61.608 2
61.610 2
61.613 2
61.615 2
61.617 2
61.620 3
61.622 3
61.624 3
61.627 3
61.629 3
61.631 3
61.634 3
61.636 3
61.638 3
61.641 3
61.643 3
61.646 3
61.648 4
61.650 3
61.653 4
61.655 4
61.657 4
61.660 4
61.662 4
61.664 4
61.667 5
61.669 5
61.671 4
61.674 5
61.676 5
61.678 4
61.681 4
61.683 5
61.685 4
61.688 4
61.690 4
61.692 4
61.695 4
61.697 4
61.699 3
61.702 3
61.704 4
61.707 3
61.709 3
61.711 3
61.714 4
61.716 4
61.718 4
61.721 3
61.723 3
61.725 3
61.728 3
61.730 2
61.732 2
61.735 2
61.737 1
61.739 2
61.742 1
61.744 1
61.746 1
61.749 1
61.751 2
61.753 2
61.756 2
61.758 2
61.760 1
61.763 1
61.765 1
61.768 1
61.770 1
61.772 1
61.775 1
61.777 1
61.779 2
61.782 2
61.784 2
61.786 2
61.789 2
61.791 2
61.793 1
61.796 1
61.798 2
61.800 1
61.803 2
61.805 1
61.807 2
61.810 2
61.812 2
61.814 2
61.817 2
61.819 3
61.822 3
61.824 3
61.826 3
61.829 3
61.831 4
61.833 3
61.836 4
61.838 4
61.840 4
61.843 4
61.845 5
61.847 5
61.850 5
61.852 5
61.854 5
61.857 5
61.859 6
61.861 6
61.864 6
61.866 6
61.868 6
61.871 7
61.873 7
61.876 6
61.878 6
61.880 7
61.883 6
61.885 6
61.887 6
61.890 6
61.892 5
61.894 5
61.897 5
61.899 4
61.901 3
61.904 3
61.906 3
61.908 2
61.911 1
61.913 1
61.915 1
61.918 0
61.920 -0
61.922 -0
61.925 -1
61.927 -1
61.930 -0
61.932 -1
61.934 -1
61.937 -1
61.939 -1
61.941 -1
61.944 -1
61.946 -1
61.948 -1
61.951 -1
61.953 -1
61.955 -1
61.958 -1
61.960 -1
61.962 0
61.965 1
61.967 1
61.969 1
61.972 1
61.974 1
61.977 2
61.979 2
61.981 2
61.984 2
61.986 2
61.988 2
61.991 3
61.993 3
61.995 3
61.998 3
62.000 3
62.002 3
62.005 3
62.007 3
62.009 3
62.012 3
62.014 3
62.016 2
62.019 2
62.021 3
62.023 2
62.026 2
62.028 2
62.031 2
62.033 2
62.035 2
62.038 2
62.040 1
62.042 1
62.045 2
62.047 2
62.049 2
62.052 2
62.054 2
62.056 2
62.059 1
62.061 2
62.063 2
62.066 2
62.068 2
62.070 1
62.073 1
62.075 1
62.078 1
62.080 1
62.082 1
62.085 2
62.087 1
62.089 1
62.092 2
62.094 2
62.096 2
62.099 2
62.101 1
62.103 1
62.106 1
62.108 1
62.110 2
62.113 2
62.115 1
62.117 1
62.120 1
62.122 1
62.125 1
62.127 2
62.129 2
62.132 1
62.134 1
62.136 1
62.139 1
62.141 2
62.143 2
62.146 2
62.148 2
62.150 3
62.153 3
62.155 3
62.157 4
62.160 4
62.162 4
62.164 4
62.167 4
62.169 4
62.172 3
62.174 4
62.176 4
62.179 3
62.181 3
62.183 3
62.186 3
62.188 3
62.190 3
62.193 3
62.195 3
62.197 3
62.200 3
62.202 3
62.204 2
62.207 1
62.209 2
62.212 2
62.214 3
62.216 2
62.219 2
62.221 2
62.223 2
62.226 2
62.228 2
62.230 2
62.233 2
62.235 1
62.237 0
62.240 1
62.242 0
62.244 0
62.247 1
62.249 1
62.251 1
62.254 1
62.256 1
62.259 1
62.261 2
62.263 2
62.266 2
62.268 2
62.270 1
62.273 1
62.275 1
62.277 1
62.280 1
62.282 1
62.284 1
62.287 1
62.289 0
62.291 0
62.294 0
62.296 1
62.299 0
62.301 1
62.303 1
62.306 1
62.308 0
62.310 1
62.313 1
62.315 1
62.317 2
62.320 1
62.322 1
62.324 1
62.327 0
62.329 0
62.331 0
62.334 -0
62.336 -0
62.339 -1
62.341 -1
62.343 -1
62.346 -1
62.348 -1
62.350 -1
62.353 -0
62.355 0
62.357 1
62.360 1
62.362 1
62.364 2
62.367 2
62.369 2
62.371 2
62.374 2
62.376 2
62.378 3
62.381 3
62.383 2
62.386 3
62.388 3
62.390 2
62.393 2
62.395 3
62.397 2
62.400 3
62.402 3
62.404 4
62.407 4
62.409 5
62.411 4
62.414 4
62.416 4
62.418 3
62.421 3
62.423 3
62.426 3
62.428 3
62.430 3
62.433 2
62.435 2
62.437 2
62.440 2
62.442 2
62.444 2
62.447 1
62.449 1
62.451 1
62.454 1
62.456 1
62.459 2
62.461 1
62.463 2
62.466 2
62.468 2
62.470 2
62.473 1
62.475 1
62.477 0
62.480 0
62.482 0
62.484 -0
62.487 -0
62.489 -1
62.491 -1
62.494 -1
62.496 -1
62.499 -1
62.501 -1
62.503 -1
62.506 -1
62.508 -1
62.510 -0
62.513 -0
62.515 -0
62.517 -1
62.520 -1
62.522 -0
62.524 0
62.527 1
62.529 1
62.531 1
62.534 1
62.536 2
62.539 2
62.541 2
62.543 2
62.546 2
62.548 2
62.550 2
62.553 3
62.555 3
62.557 4
62.560 4
62.562 4
62.564 4
62.567 4
62.569 5
62.572 5
62.574 5
62.576 5
62.579 5
62.581 4
62.583 5
62.586 5
62.588 4
62.590 4
62.593 4
62.595 4
62.597 4
62.600 4
62.602 4
62.604 4
62.607 3
62.609 3
62.612 3
62.614 3
62.616 3
62.619 3
62.621 3
62.623 3
62.626 3
62.628 3
62.630 3
62.633 3
62.635 2
62.637 2
62.640 2
62.642 2
62.645 2
62.647 2
62.649 1
62.652 1
62.654 1
62.656 1
62.659 1
62.661 2
62.663 2
62.666 2
62.668 1
62.670 1
62.673 2
62.675 2
62.677 2
62.680 2
62.682 3
62.685 3
62.687 3
62.689 3
62.692 3
62.694 3
62.696 3
62.699 4
62.701 3
62.703 3
62.706 3
62.708 3
62.710 3
62.713 3
62.715 3
62.718 2
62.720 2
62.722 2
62.725 2
62.727 2
62.729 3
62.732 2
62.734 2
62.736 2
62.739 2
62.741 2
62.743 1
62.746 1
62.748 1
62.751 1
62.753 1
62.755 1
62.758 1
62.760 1
62.762 1
62.765 2
62.767 2
62.769 2
62.772 1
62.774 2
62.776 1
62.779 2
62.781 2
62.784 2
62.786 2
62.788 3
62.791 3
62.793 2
62.795 2
62.798 2
62.800 2
62.802 2
62.805 2
62.807 1
62.809 1
62.812 1
62.814 0
62.817 1
62.819 1
62.821 1
62.824 1
62.826 0
62.828 0
62.831 1
62.833 1
62.835 1
62.838 1
62.840 1
62.842 1
62.845 1
62.847 1
62.850 1
62.852 1
62.854 0
62.857 1
62.859 -0
62.861 -0
62.864 -1
62.866 -0
62.868 0
62.871 -0
62.873 0
62.875 0
62.878 0
62.880 1
62.883 1
62.885 1
62.887 2
62.890 2
62.892 2
62.894 2
62.897 2
62.899 2
62.901 3
62.904 3
62.906 2
62.908 2
62.911 2
62.913 2
62.916 2
62.918 3
62.920 3
62.923 3
62.925 4
62.927 3
62.930 3
62.932 3
62.934 3
62.937 4
62.939 4
62.941 4
62.944 4
62.946 4
62.949 3
62.951 3
62.953 3
62.956 2
62.958 2
62.960 1
62.963 0
62.965 0
62.967 -0
62.970 -0
62.972 0
62.974 1
62.977 0
62.979 -0
62.982 0
62.984 0
62.986 1
62.989 1
62.991 2
62.993 1
62.996 1
62.998 1
63.000 1
63.003 2
63.005 2
63.008 1
63.010 1
63.012 0
63.015 1
63.017 1
63.019 2
63.022 2
63.024 2
63.026 3
63.029 3
63.031 3
63.033 3
63.036 3
63.038 4
63.041 4
63.043 4
63.045 4
63.048 3
63.050 3
63.052 3
63.055 3
63.057 3
63.059 2
63.062 2
63.064 2
63.066 1
63.069 1
63.071 1
63.074 1
63.076 2
63.078 1
63.081 1
63.083 1
63.085 1
63.088 2
63.090 1
63.092 1
63.095 1
63.097 1
63.100 1
63.102 0
63.104 -0
63.107 0
63.109 1
63.111 1
63.114 0
63.116 0
63.118 0
63.121 1
63.123 1
63.125 2
63.128 2
63.130 2
63.133 2
63.135 2
63.137 2
63.140 1
63.142 2
63.144 2
63.147 1
63.149 1
63.151 1
63.154 1
63.156 2
63.159 2
63.161 1
63.163 2
63.166 2
63.168 2
63.170 2
63.173 2
63.175 2
63.177 2
63.180 2
63.182 3
63.184 3
63.187 3
63.189 2
63.192 3
63.194 3
63.196 2
63.199 2
63.201 2
63.203 2
63.206 2
63.208 2
63.210 2
63.213 3
63.215 2
63.218 2
63.220 2
63.222 2
63.225 1
63.227 2
63.229 2
63.232 2
63.234 3
63.236 2
63.239 2
63.241 2
63.244 2
63.246 2
63.248 2
63.251 3
63.253 2
63.255 2
63.258 2
63.260 2
63.262 2
63.265 3
63.267 2
63.269 3
63.272 3
63.274 3
63.277 3
63.279 3
63.281 3
63.284 3
63.286 3
63.288 4
63.291 4
63.293 4
63.295 4
63.298 4
63.300 4
63.303 3
63.305 3
63.307 3
63.310 3
63.312 3
63.314 3
63.317 3
63.319 3
63.321 3
63.324 2
63.326 2
63.329 2
63.331 2
63.333 2
63.336 2
63.338 1
63.340 1
63.343 1
63.345 0
63.347 1
63.350 1
63.352 0
63.355 0
63.357 -0
63.359 -1
63.362 -1
63.364 -1
63.366 -1
63.369 -1
63.371 -0
63.373 -0
63.376 -0
63.378 -1
63.380 -1
63.383 -1
63.385 -0
63.388 -1
63.390 -0
63.392 0
63.395 -0
63.397 -0
63.399 0
63.402 -0
63.404 -0
63.406 -0
63.409 -0
63.411 0
63.414 0
63.416 0
63.418 0
63.421 1
63.423 0
63.425 0
63.428 1
63.430 1
63.432 1
63.435 1
63.437 1
63.440 1
63.442 1
63.444 1
63.447 2
63.449 2
63.451 3
63.454 3
63.456 3
63.458 3
63.461 3
63.463 3
63.466 3
63.468 3
63.470 3
63.473 3
63.475 3
63.477 4
63.480 3
63.482 4
63.484 3
63.487 3
63.489 4
63.492 3
63.494 3
63.496 3
63.499 2
63.501 2
63.503 3
63.506 3
63.508 3
63.510 2
63.513 2
63.515 2
63.518 2
63.520 1
63.522 1
63.525 1
63.527 2
63.529 1
63.532 2
63.534 2
63.536 2
63.539 2
63.541 2
63.544 1
63.546 2
63.548 2
63.551 2
63.553 2
63.555 3
63.558 3
63.560 3
63.562 3
63.565 3
63.567 4
63.570 4
63.572 4
63.574 3
63.577 4
63.579 4
63.581 4
63.584 3
63.586 3
63.588 3
63.591 3
63.593 2
63.596 2
63.598 3
63.600 3
63.603 3
63.605 3
63.607 3
63.610 3
63.612 3
63.614 3
63.617 3
63.619 3
63.622 3
63.624 2
63.626 2
63.629 2
63.631 2
63.633 2
63.636 2
63.638 2
63.641 2
63.643 1
63.645 1
63.648 1
63.650 1
63.652 1
63.655 1
63.657 1
63.659 1
63.662 2
63.664 2
63.667 2
63.669 2
63.671 2
63.674 2
63.676 3
63.678 2
63.681 2
63.683 2
63.685 2
63.688 1
63.690 1
63.693 1
63.695 1
63.697 1
63.700 1
63.702 1
63.704 1
63.707 1
63.709 1
63.711 1
63.714 1
63.716 1
63.719 1
63.721 1
63.723 1
63.726 1
63.728 1
63.730 1
63.733 1
63.735 1
63.737 1
63.740 1
63.742 1
63.745 0
63.747 1
63.749 0
63.752 1
63.754 1
63.756 1
63.759 1
63.761 2
63.764 1
63.766 2
63.768 2
63.771 2
63.773 3
63.775 3
63.778 2
63.780 2
63.782 3
63.785 2
63.787 2
63.790 2
63.792 1
63.794 1
63.797 1
63.799 1
63.801 1
63.804 0
63.806 0
63.808 -0
63.811 -0
63.813 -0
63.816 -0
63.818 -0
63.820 -0
63.823 -0
63.825 -0
63.827 -0
63.830 0
63.832 -0
63.835 -0
63.837 0
63.839 0
63.842 -0
63.844 -0
63.846 -0
63.849 -0
63.851 1
63.853 1
63.856 2
63.858 2
63.861 2
63.863 2
63.865 3
63.868 4
63.870 4
63.872 4
63.875 4
63.877 4
63.879 4
63.882 4
63.884 4
63.887 4
63.889 4
63.891 4
63.894 4
63.896 4
63.898 3
63.901 3
63.903 4
63.906 3
63.908 3
63.910 3
63.913 2
63.915 2
63.917 3
63.920 2
63.922 2
63.924 1
63.927 1
63.929 1
63.932 1
63.934 1
63.936 1
63.939 0
63.941 0
63.943 -0
63.946 0
63.948 -0
63.951 -1
63.953 -0
63.955 -0
63.958 -0
63.960 -0
63.962 -1
63.965 -1
63.967 -1
63.969 -0
63.972 -0
63.974 0
63.977 -0
63.979 -0
63.981 -0
63.984 -1
63.986 -0
63.988 -0
63.991 -1
63.993 -0
63.996 0
63.998 -0
64.000 -0
64.003 -0
64.005 -1
64.007 -0
64.010 0
64.012 -0
64.014 0
64.017 0
64.019 0
64.022 1
64.024 1
64.026 1
64.029 1
64.031 1
64.033 1
64.036 1
64.038 1
64.041 1
64.043 1
64.045 1
64.048 1
64.050 1
64.052 1
64.055 1
64.057 2
64.059 2
64.062 2
64.064 2
64.067 2
64.069 1
64.071 1
64.074 1
64.076 0
64.078 1
64.081 0
64.083 0
64.086 0
64.088 0
64.090 0
64.093 0
64.095 0
64.097 0
64.100 0
64.102 1
64.104 0
64.107 0
64.109 0
64.112 -0
64.114 0
64.116 1
64.119 1
64.121 1
64.123 1
64.126 1
64.128 1
64.131 1
64.133 -0
64.135 0
64.138 1
64.140 1
64.142 1
64.145 1
64.147 0
64.150 1
64.152 1
64.154 1
64.157 1
64.159 2
64.161 2
64.164 2
64.166 2
64.168 1
64.171 1
64.173 1
64.176 0
64.178 0
64.180 0
64.183 -0
64.185 -1
64.187 0
64.190 -0
64.192 -0
64.195 0
64.197 -0
64.199 -0
64.202 -1
64.204 -2
64.206 -1
64.209 -1
64.211 -2
64.213 -2
64.216 -2
64.218 -2
64.221 -2
64.223 -1
64.225 -2
64.228 -2
64.230 -2
64.232 -1
64.235 -1
64.237 -1
64.240 -1
64.242 -0
64.244 1
64.247 1
64.249 1
64.251 1
64.254 1
64.256 1
64.259 1
64.261 1
64.263 2
64.266 2
64.268 2
64.270 2
64.273 2
64.275 2
64.278 2
64.280 1
64.282 1
64.285 1
64.287 1
64.289 1
64.292 2
64.294 2
64.296 2
64.299 2
64.301 2
64.304 2
64.306 2
64.308 2
64.311 2
64.313 2
64.315 3
64.318 2
64.320 3
64.323 3
64.325 2
64.327 3
64.330 3
64.332 3
64.334 3
64.337 3
64.339 3
64.342 3
64.344 3
64.346 2
64.349 2
64.351 2
64.353 2
64.356 1
64.358 1
64.361 1
64.363 1
64.365 1
64.368 1
64.370 1
64.372 1
64.375 0
64.377 1
64.379 1
64.382 1
64.384 1
64.387 1
64.389 1
64.391 2
64.394 2
64.396 2
64.398 3
64.401 3
64.403 3
64.406 3
64.408 3
64.410 4
64.413 3
64.415 3
64.417 3
64.420 3
64.422 3
64.425 3
64.427 3
64.429 3
64.432 3
64.434 3
64.436 3
64.439 2
64.441 2
64.444 2
64.446 2
64.448 2
64.451 2
64.453 2
64.455 2
64.458 2
64.460 2
64.463 2
64.465 2
64.467 2
64.470 3
64.472 2
64.474 2
64.477 2
64.479 2
64.482 2
64.484 2
64.486 2
64.489 2
64.491 2
64.493 1
64.496 1
64.498 1
64.500 2
64.503 2
64.505 2
64.508 3
64.510 3
64.512 3
64.515 3
64.517 3
64.519 3
64.522 3
64.524 3
64.527 4
64.529 4
64.531 4
64.534 4
64.536 3
64.538 3
64.541 3
64.543 3
64.546 3
64.548 3
64.550 4
64.553 4
64.555 4
64.557 4
64.560 3
64.562 4
64.565 3
64.567 3
64.569 3
64.572 3
64.574 3
64.576 4
64.579 4
64.581 3
64.584 3
64.586 3
64.588 2
64.591 2
64.593 2
64.595 1
64.598 1
64.600 1
64.603 0
64.605 0
64.607 0
64.610 0
64.612 0
64.614 1
64.617 1
64.619 1
64.622 0
64.624 -0
64.626 -0
64.629 0
64.631 -0
64.633 0
64.636 -0
64.638 -1
64.641 -1
64.643 -1
64.645 -1
64.648 -0
64.650 0
64.652 -0
64.655 0
64.657 0
64.660 -0
64.662 -0
64.664 -0
64.667 -0
64.669 -0
64.671 1
64.674 -0
64.676 0
64.679 1
64.681 1
64.683 1
64.686 1
64.688 0
64.690 0
64.693 0
64.695 -0
64.698 -0
64.700 -0
64.702 -0
64.705 -1
64.707 -0
64.709 -0
64.712 0
64.714 -0
64.717 -0
64.719 1
64.721 1
64.724 1
64.726 1
64.728 1
64.731 1
64.733 2
64.736 2
64.738 2
64.740 3
64.743 3
64.745 3
64.747 3
64.750 4
64.752 3
64.755 4
64.757 5
64.759 4
64.762 4
64.764 4
64.766 3
64.769 3
64.771 4
64.774 4
64.776 4
64.778 4
64.781 3
64.783 3
64.785 4
64.788 3
64.790 3
64.793 3
64.795 3
64.797 3
64.800 3
64.802 3
64.804 3
64.807 3
64.809 3
64.812 3
64.814 3
64.816 3
64.819 4
64.821 4
64.823 3
64.826 3
64.828 4
64.831 3
64.833 3
64.835 3
64.838 3
64.840 4
64.842 3
64.845 3
64.847 4
64.850 4
64.852 3
64.854 3
64.857 3
64.859 2
64.861 2
64.864 3
64.866 2
64.869 2
64.871 2
64.873 2
64.876 2
64.878 2
64.881 2
64.883 2
64.885 2
64.888 1
64.890 2
64.892 2
64.895 2
64.897 2
64.900 2
64.902 2
64.904 3
64.907 3
64.909 2
64.911 2
64.914 2
64.916 1
64.919 2
64.921 2
64.923 2
64.926 2
64.928 2
64.930 1
64.933 1
64.935 1
64.938 1
64.940 1
64.942 2
64.945 2
64.947 2
64.949 2
64.952 2
64.954 2
64.957 2
64.959 1
64.961 1
64.964 1
64.966 1
64.968 1
64.971 1
64.973 1
64.976 1
64.978 1
64.980 0
64.983 0
64.985 0
64.987 0
64.990 0
64.992 0
64.995 0
64.997 0
64.999 -0
65.002 -1
65.004 -1
65.007 -1
65.009 -1
65.011 -1
65.014 -2
65.016 -1
65.018 -1
65.021 -1
65.023 -1
65.026 -1
65.028 0
65.030 1
65.033 1
65.035 1
65.037 1
65.040 1
65.042 2
65.045 2
65.047 2
65.049 3
65.052 3
65.054 3
65.056 3
65.059 2
65.061 2
65.064 2
65.066 2
65.068 2
65.071 2
65.073 2
65.075 2
65.078 2
65.080 2
65.083 2
65.085 2
65.087 1
65.090 1
65.092 1
65.095 1
65.097 2
65.099 1
65.102 1
65.104 2
65.106 1
65.109 1
65.111 1
65.114 1
65.116 1
65.118 2
65.121 2
65.123 2
65.125 3
65.128 3
65.130 3
65.133 3
65.135 4
65.137 3
65.140 3
65.142 3
65.144 2
65.147 2
65.149 2
65.152 1
65.154 1
65.156 1
65.159 1
65.161 0
65.164 0
65.166 0
65.168 1
65.171 1
65.173 1
65.175 1
65.178 1
65.180 1
65.183 1
65.185 1
65.187 1
65.190 1
65.192 1
65.194 0
65.197 1
65.199 1
65.202 2
65.204 2
65.206 2
65.209 2
65.211 2
65.213 2
65.216 1
65.218 1
65.221 1
65.223 2
65.225 2
65.228 2
65.230 2
65.233 2
65.235 2
65.237 2
65.240 1
65.242 0
65.244 -0
65.247 -0
65.249 0
65.252 -0
65.254 -0
65.256 -1
65.259 -1
65.261 -1
65.263 -1
65.266 -1
65.268 -0
65.271 0
65.273 0
65.275 0
65.278 0
65.280 1
65.283 1
65.285 1
65.287 0
65.290 0
65.292 0
65.294 0
65.297 1
65.299 1
65.302 1
65.304 2
65.306 2
65.309 1
65.311 1
65.313 1
65.316 1
65.318 0
65.321 1
65.323 0
65.325 1
65.328 1
65.330 0
65.333 1
65.335 1
65.337 1
65.340 1
65.342 1
65.344 1
65.347 2
65.349 1
65.352 2
65.354 2
65.356 2
65.359 2
65.361 2
65.363 2
65.366 2
65.368 2
65.371 2
65.373 3
65.375 3
65.378 4
65.380 3
65.383 4
65.385 4
65.387 4
65.390 4
65.392 4
65.394 4
65.397 4
65.399 4
65.402 5
65.404 5
65.406 5
65.409 5
65.411 5
65.414 4
65.416 3
65.418 4
65.421 3
65.423 3
65.425 3
65.428 3
65.430 3
65.433 3
65.435 2
65.437 2
65.440 3
65.442 3
65.444 3
65.447 4
65.449 4
65.452 4
65.454 4
65.456 4
65.459 3
65.461 4
65.464 4
65.466 4
65.468 4
65.471 4
65.473 4
65.475 4
65.478 4
65.480 5
65.483 5
65.485 4
65.487 4
65.490 4
65.492 4
65.495 4
65.497 4
65.499 5
65.502 4
65.504 5
65.506 5
65.509 4
65.511 4
65.514 3
65.516 2
65.518 2
65.521 2
65.523 1
65.525 1
65.528 1
65.530 1
65.533 2
65.535 2
65.537 1
65.540 1
65.542 1
65.545 1
65.547 2
65.549 2
65.552 2
65.554 2
65.556 2
65.559 2
65.561 2
65.564 2
65.566 2
65.568 2
65.571 2
65.573 2
65.576 2
65.578 3
65.580 2
65.583 2
65.585 3
65.587 3
65.590 3
65.592 3
65.595 3
65.597 2
65.599 2
65.602 3
65.604 3
65.607 3
65.609 2
65.611 2
65.614 2
65.616 2
65.618 1
65.621 1
65.623 1
65.626 1
65.628 1
65.630 1
65.633 1
65.635 1
65.638 1
65.640 1
65.642 1
65.645 1
65.647 1
65.649 2
65.652 2
65.654 2
65.657 2
65.659 2
65.661 2
65.664 2
65.666 3
65.669 3
65.671 3
65.673 3
65.676 3
65.678 4
65.680 4
65.683 4
65.685 4
65.688 4
65.690 4
65.692 4
65.695 4
65.697 4
65.700 4
65.702 3
65.704 4
65.707 4
65.709 4
65.711 4
65.714 4
65.716 4
65.719 5
65.721 4
65.723 4
65.726 4
65.728 3
65.731 3
65.733 3
65.735 3
65.738 3
65.740 3
65.742 3
65.745 3
65.747 3
65.750 3
65.752 3
65.754 3
65.757 3
65.759 3
65.762 3
65.764 3
65.766 3
65.769 3
65.771 2
65.773 2
65.776 1
65.778 1
65.781 0
65.783 1
65.785 1
65.788 1
65.790 1
65.793 1
65.795 1
65.797 1
65.800 1
65.802 1
65.804 0
65.807 0
65.809 0
65.812 0
65.814 1
65.816 0
65.819 1
65.821 1
65.824 1
65.826 1
65.828 1
65.831 1
65.833 1
65.835 2
65.838 2
65.840 3
65.843 3
65.845 3
65.847 3
65.850 4
65.852 4
65.855 4
65.857 4
65.859 4
65.862 4
65.864 5
65.866 5
65.869 4
65.871 4
65.874 4
65.876 4
65.878 5
65.881 4
65.883 5
65.886 5
65.888 5
65.890 6
65.893 6
65.895 5
65.898 5
65.900 5
65.902 5
65.905 5
65.907 4
65.909 4
65.912 3
65.914 3
65.917 2
65.919 2
65.921 2
65.924 1
65.926 2
65.929 2
65.931 2
65.933 2
65.936 2
65.938 2
65.940 2
65.943 2
65.945 2
65.948 2
65.950 2
65.952 1
65.955 2
65.957 2
65.960 1
65.962 1
65.964 1
65.967 2
65.969 2
65.972 2
65.974 1
65.976 1
65.979 1
65.981 1
65.983 1
65.986 2
65.988 2
65.991 2
65.993 3
65.995 2
65.998 2
66.000 1
66.003 1
66.005 1
66.007 1
66.010 1
66.012 1
66.014 1
66.017 0
66.019 -0
66.022 -0
66.024 0
66.026 0
66.029 0
66.031 1
66.034 1
66.036 2
66.038 2
66.041 2
66.043 2
66.046 2
66.048 2
66.050 2
66.053 2
66.055 2
66.057 1
66.060 1
66.062 1
66.065 2
66.067 2
66.069 2
66.072 2
66.074 2
66.077 2
66.079 2
66.081 2
66.084 2
66.086 2
66.089 2
66.091 2
66.093 2
66.096 2
66.098 2
66.100 2
66.103 1
66.105 1
66.108 1
66.110 1
66.112 1
66.115 1
66.117 0
66.120 0
66.122 -0
66.124 -1
66.127 -1
66.129 -1
66.132 -1
66.134 -1
66.136 -1
66.139 -2
66.141 -1
66.143 -1
66.146 -1
66.148 -1
66.151 -2
66.153 -2
66.155 -2
66.158 -2
66.160 -2
66.163 -2
66.165 -2
66.167 -1
66.170 -1
66.172 -0
66.175 -0
66.177 0
66.179 1
66.182 1
66.184 1
66.186 2
66.189 2
66.191 2
66.194 2
66.196 2
66.198 3
66.201 3
66.203 3
66.206 3
66.208 3
66.210 3
66.213 3
66.215 3
66.218 3
66.220 3
66.222 3
66.225 2
66.227 2
66.229 2
66.232 1
66.234 2
66.237 2
66.239 2
66.241 1
66.244 1
66.246 1
66.249 1
66.251 1
66.253 0
66.256 0
66.258 -0
66.261 -0
66.263 0
66.265 0
66.268 -0
66.270 1
66.273 1
66.275 1
66.277 1
66.280 1
66.282 -0
66.284 1
66.287 1
66.289 1
66.292 0
66.294 0
66.296 0
66.299 0
66.301 0
66.304 1
66.306 1
66.308 1
66.311 1
66.313 1
66.316 2
66.318 1
66.320 2
66.323 2
66.325 2
66.327 2
66.330 1
66.332 2
66.335 1
66.337 1
66.339 1
66.342 1
66.344 2
66.347 2
66.349 1
66.351 1
66.354 1
66.356 1
66.359 1
66.361 1
66.363 2
66.366 2
66.368 1
66.371 1
66.373 1
66.375 0
66.378 0
66.380 0
66.382 -0
66.385 -1
66.387 -0
66.390 -1
66.392 -0
66.394 1
66.397 1
66.399 0
66.402 0
66.404 0
66.406 1
66.409 1
66.411 1
66.414 1
66.416 1
66.418 1
66.421 2
66.423 2
66.426 2
66.428 2
66.430 2
66.433 2
66.435 2
66.437 2
66.440 2
66.442 2
66.445 3
66.447 3
66.449 4
66.452 4
66.454 4
66.457 4
66.459 4
66.461 4
66.464 4
66.466 5
66.469 4
66.471 4
66.473 4
66.476 3
66.478 3
66.481 3
66.483 2
66.485 2
66.488 3
66.490 2
66.493 2
66.495 2
66.497 2
66.500 2
66.502 3
66.504 2
66.507 2
66.509 2
66.512 2
66.514 2
66.516 2
66.519 2
66.521 2
66.524 2
66.526 2
66.528 2
66.531 2
66.533 2
66.536 2
66.538 2
66.540 1
66.543 1
66.545 1
66.548 1
66.550 1
66.552 1
66.555 1
66.557 1
66.559 1
66.562 1
66.564 1
66.567 1
66.569 1
66.571 1
66.574 0
66.576 0
66.579 0
66.581 0
66.583 0
66.586 1
66.588 1
66.591 0
66.593 0
66.595 0
66.598 -0
66.600 -0
66.603 1
66.605 1
66.607 1
66.610 2
66.612 1
66.615 2
66.617 2
66.619 2
66.622 2
66.624 2
66.627 2
66.629 3
66.631 3
66.634 2
66.636 3
66.638 3
66.641 3
66.643 3
66.646 4
66.648 3
66.650 3
66.653 3
66.655 3
66.658 3
66.660 3
66.662 3
66.665 3
66.667 3
66.670 3
66.672 3
66.674 2
66.677 2
66.679 2
66.682 2
66.684 2
66.686 3
66.689 3
66.691 3
66.694 2
66.696 3
66.698 2
66.701 1
66.703 1
66.706 1
66.708 2
66.710 2
66.713 2
66.715 2
66.717 2
66.720 1
66.722 1
66.725 2
66.727 1
66.729 0
66.732 0
66.734 0
66.737 1
66.739 1
66.741 1
66.744 1
66.746 1
66.749 1
66.751 1
66.753 1
66.756 0
66.758 -0
66.761 -0
66.763 -0
66.765 1
66.768 1
66.770 1
66.773 1
66.775 1
66.777 1
66.780 1
66.782 1
66.785 1
66.787 1
66.789 1
66.792 2
66.794 2
66.797 1
66.799 1
66.801 2
66.804 2
66.806 2
66.808 2
66.811 2
66.813 2
66.816 3
66.818 3
66.820 3
66.823 2
66.825 2
66.828 2
66.830 2
66.832 2
66.835 2
66.837 2
66.840 1
66.842 1
66.844 2
66.847 1
66.849 1
66.852 1
66.854 1
66.856 1
66.859 1
66.861 1
66.864 1
66.866 2
66.868 2
66.871 2
66.873 3
66.876 3
66.878 2
66.880 3
66.883 3
66.885 2
66.888 2
66.890 2
66.892 2
66.895 2
66.897 2
66.900 3
66.902 3
66.904 3
66.907 2
66.909 3
66.912 3
66.914 3
66.916 3
66.919 3
66.921 3
66.923 3
66.926 3
66.928 3
66.931 3
66.933 3
66.935 3
66.938 2
66.940 3
66.943 2
66.945 2
66.947 2
66.950 1
66.952 1
66.955 1
66.957 1
66.959 1
66.962 1
66.964 1
66.967 1
66.969 1
66.971 0
66.974 0
66.976 1
66.979 0
66.981 0
66.983 0
66.986 -0
66.988 0
66.991 0
66.993 -0
66.995 -0
66.998 0
67.000 -1
67.003 -0
67.005 -0
67.007 0
67.010 0
67.012 0
67.015 0
67.017 -0
67.019 1
67.022 1
67.024 2
67.027 2
67.029 2
67.031 3
67.034 3
67.036 3
67.039 3
67.041 3
67.043 3
67.046 3
67.048 3
67.051 3
67.053 3
67.055 3
67.058 2
67.060 2
67.063 3
67.065 3
67.067 3
67.070 3
67.072 3
67.075 3
67.077 3
67.079 2
67.082 2
67.084 3
67.087 3
67.089 3
67.091 2
67.094 2
67.096 2
67.098 2
67.101 2
67.103 1
67.106 1
67.108 1
67.110 1
67.113 2
67.115 2
67.118 2
67.120 2
67.122 2
67.125 2
67.127 2
67.130 2
67.132 2
67.134 2
67.137 2
67.139 2
67.142 2
67.144 2
67.146 2
67.149 1
67.151 1
67.154 1
67.156 2
67.158 2
67.161 2
67.163 2
67.166 2
67.168 3
67.170 4
67.173 4
67.175 4
67.178 4
67.180 4
67.182 4
67.185 4
67.187 4
67.190 4
67.192 4
67.194 4
67.197 4
67.199 4
67.202 4
67.204 4
67.206 4
67.209 4
67.211 4
67.214 4
67.216 4
67.218 4
67.221 4
67.223 3
67.226 3
67.228 3
67.230 2
67.233 2
67.235 2
67.238 1
67.240 1
67.242 1
67.245 0
67.247 0
67.250 -0
67.252 -1
67.254 -1
67.257 -2
67.259 -2
67.262 -2
67.264 -2
67.266 -2
67.269 -2
67.271 -2
67.274 -2
67.276 -1
67.278 -1
67.281 -2
67.283 -1
67.286 -2
67.288 -2
67.290 -2
67.293 -2
67.295 -2
67.298 -2
67.300 -2
67.302 -2
67.305 -2
67.307 -2
67.310 -2
67.312 -2
67.314 -2
67.317 -2
67.319 -1
67.322 -1
67.324 -1
67.326 -1
67.329 -1
67.331 -0
67.334 -1
67.336 -1
67.338 -0
67.341 -1
67.343 -0
67.346 0
67.348 -0
67.350 0
67.353 -0
67.355 0
67.358 0
67.360 0
67.362 0
67.365 1
67.367 1
67.370 1
67.372 1
67.374 2
67.377 2
67.379 2
67.382 1
67.384 2
67.386 2
67.389 2
67.391 2
67.394 2
67.396 2
67.398 2
67.401 2
67.403 2
67.406 2
67.408 3
67.410 3
67.413 3
67.415 3
67.418 2
67.420 3
67.422 3
67.425 4
67.427 3
67.430 4
67.432 4
67.434 4
67.437 4
67.439 4
67.442 3
67.444 3
67.446 4
67.449 4
67.451 4
67.454 4
67.456 3
67.458 2
67.461 3
67.463 3
67.466 3
67.468 3
67.470 3
67.473 3
67.475 3
67.478 3
67.480 3
67.482 2
67.485 2
67.487 2
67.490 2
67.492 2
67.494 2
67.497 2
67.499 2
67.502 2
67.504 1
67.506 1
67.509 1
67.511 1
67.514 1
67.516 2
67.519 2
67.521 2
67.523 2
67.526 2
67.528 2
67.531 3
67.533 3
67.535 3
67.538 3
67.540 3
67.543 3
67.545 4
67.547 3
67.550 3
67.552 4
67.555 4
67.557 4
67.559 4
67.562 4
67.564 4
67.567 4
67.569 4
67.571 5
67.574 5
67.576 5
67.579 5
67.581 5
67.583 4
67.586 4
67.588 4
67.591 3
67.593 3
67.595 3
67.598 1
67.600 1
67.603 0
67.605 -0
67.607 -1
67.610 -1
67.612 -1
67.615 -0
67.617 -0
67.619 -0
67.622 -0
67.624 1
67.627 1
67.629 1
67.631 1
67.634 0
67.636 -0
67.639 0
67.641 0
67.643 -0
67.646 -0
67.648 0
67.651 1
67.653 1
67.655 2
67.658 2
67.660 2
67.663 3
67.665 4
67.667 5
67.670 4
67.672 5
67.675 5
67.677 4
67.679 5
67.682 5
67.684 5
67.687 5
67.689 4
67.692 3
67.694 4
67.696 3
67.699 3
67.701 3
67.704 3
67.706 2
67.708 2
67.711 2
67.713 2
67.716 2
67.718 2
67.720 2
67.723 2
67.725 1
67.728 1
67.730 1
67.732 1
67.735 1
67.737 0
67.740 -0
67.742 -0
67.744 0
67.747 -0
67.749 -0
67.752 -1
67.754 -0
67.756 -0
67.759 0
67.761 0
67.764 0
67.766 1
67.768 1
67.771 2
67.773 2
67.776 3
67.778 2
67.780 2
67.783 3
67.785 3
67.788 3
67.790 3
67.792 3
67.795 4
67.797 4
67.800 4
67.802 4
67.805 5
67.807 4
67.809 5
67.812 5
67.814 4
67.817 4
67.819 4
67.821 3
67.824 3
67.826 3
67.829 3
67.831 3
67.833 3
67.836 3
67.838 4
67.841 3
67.843 3
67.845 2
67.848 3
67.850 2
67.853 2
67.855 2
67.857 2
67.860 2
67.862 2
67.865 2
67.867 1
67.869 1
67.872 0
67.874 1
67.877 1
67.879 1
67.881 2
67.884 2
67.886 2
67.889 1
67.891 1
67.894 1
67.896 2
67.898 2
67.901 2
67.903 2
67.906 2
67.908 2
67.910 2
67.913 2
67.915 2
67.918 2
67.920 2
67.922 2
67.925 2
67.927 2
67.930 2
67.932 2
67.934 2
67.937 3
67.939 3
67.942 3
67.944 3
67.946 3
67.949 3
67.951 3
67.954 3
67.956 4
67.958 4
67.961 4
67.963 4
67.966 4
67.968 4
67.971 4
67.973 4
67.975 4
67.978 4
67.980 3
67.983 4
67.985 4
67.987 3
67.990 3
67.992 3
67.995 2
67.997 2
67.999 2
68.002 2
68.004 2
68.007 2
68.009 1
68.011 1
68.014 1
68.016 0
68.019 0
68.021 0
68.023 -0
68.026 0
68.028 0
68.031 -0
68.033 -1
68.035 -1
68.038 -0
68.040 -1
68.043 -1
68.045 -1
68.048 -1
68.050 -1
68.052 -1
68.055 -1
68.057 -1
68.060 -1
68.062 -0
68.064 -0
68.067 -0
68.069 -0
68.072 -0
68.074 -0
68.076 -0
68.079 -1
68.081 -1
68.084 -0
68.086 0
68.088 0
68.091 1
68.093 1
68.096 0
68.098 1
68.100 1
68.103 0
68.105 0
68.108 1
68.110 0
68.113 1
68.115 1
68.117 1
68.120 1
68.122 1
68.125 1
68.127 1
68.129 2
68.132 1
68.134 1
68.137 1
68.139 1
68.141 0
68.144 0
68.146 1
68.149 1
68.151 1
68.153 1
68.156 1
68.158 1
68.161 1
68.163 1
68.165 1
68.168 1
68.170 1
68.173 1
68.175 1
68.178 1
68.180 1
68.182 -0
68.185 0
68.187 0
68.190 -0
68.192 0
68.194 0
68.197 0
68.199 0
68.202 0
68.204 -0
68.206 0
68.209 0
68.211 -0
68.214 -0
68.216 -0
68.218 -1
68.221 0
68.223 1
68.226 0
68.228 -0
68.231 0
68.233 -0
68.235 -0
68.238 -0
68.240 -1
68.243 -1
68.245 -1
68.247 -0
68.250 -0
68.252 -0
68.255 0
68.257 1
68.259 1
68.262 1
68.264 1
68.267 2
68.269 2
68.271 2
68.274 2
68.276 2
68.279 2
68.281 2
68.284 2
68.286 2
68.288 2
68.291 2
68.293 2
68.296 2
68.298 2
68.300 2
68.303 2
68.305 3
68.308 3
68.310 3
68.312 3
68.315 3
68.317 3
68.320 3
68.322 2
68.324 2
68.327 2
68.329 2
68.332 2
68.334 1
68.337 1
68.339 1
68.341 1
68.344 1
68.346 1
68.349 0
68.351 0
68.353 0
68.356 -0
68.358 1
68.361 1
68.363 1
68.365 1
68.368 2
68.370 2
68.373 2
68.375 2
68.378 2
68.380 2
68.382 2
68.385 2
68.387 2
68.390 2
68.392 2
68.394 2
68.397 2
68.399 2
68.402 2
68.404 2
68.406 2
68.409 1
68.411 1
68.414 1
68.416 1
68.418 1
68.421 0
68.423 1
68.426 0
68.428 -0
68.431 -0
68.433 -1
68.435 -1
68.438 -2
68.440 -2
68.443 -2
68.445 -2
68.447 -1
68.450 -1
68.452 -1
68.455 -1
68.457 -1
68.459 -1
68.462 -0
68.464 -0
68.467 -0
68.469 0
68.472 -0
68.474 0
68.476 1
68.479 0
68.481 0
68.484 1
68.486 1
68.488 1
68.491 2
68.493 2
68.496 2
68.498 2
68.500 2
68.503 3
68.505 2
68.508 2
68.510 2
68.513 2
68.515 1
68.517 1
68.520 1
68.522 1
68.525 1
68.527 1
68.529 1
68.532 1
68.534 1
68.537 -0
68.539 -0
68.541 0
68.544 -0
68.546 -0
68.549 -0
68.551 0
68.554 1
68.556 0
68.558 -0
68.561 -1
68.563 -1
68.566 -1
68.568 -1
68.570 -1
68.573 -1
68.575 -1
68.578 -2
68.580 -1
68.582 -1
68.585 -0
68.587 -0
68.590 -0
68.592 1
68.595 1
68.597 2
68.599 2
68.602 2
68.604 2
68.607 2
68.609 2
68.611 3
68.614 3
68.616 2
68.619 2
68.621 2
68.623 1
68.626 2
68.628 2
68.631 2
68.633 2
68.636 2
68.638 2
68.640 2
68.643 1
68.645 1
68.648 1
68.650 1
68.652 1
68.655 2
68.657 2
68.660 1
68.662 2
68.664 1
68.667 1
68.669 1
68.672 1
68.674 1
68.677 1
68.679 2
68.681 1
68.684 2
68.686 2
68.689 2
68.691 3
68.693 3
68.696 3
68.698 3
68.701 3
68.703 3
68.706 3
68.708 3
68.710 3
68.713 3
68.715 3
68.718 3
68.720 3
68.722 3
68.725 2
68.727 2
68.730 2
68.732 2
68.734 2
68.737 2
68.739 2
68.742 1
68.744 1
68.747 1
68.749 1
68.751 1
68.754 1
68.756 1
68.759 1
68.761 1
68.763 1
68.766 1
68.768 1
68.771 1
68.773 1
68.776 1
68.778 1
68.780 2
68.783 1
68.785 2
68.788 2
68.790 2
68.792 2
68.795 2
68.797 2
68.800 2
68.802 2
68.804 2
68.807 2
68.809 2
68.812 2
68.814 2
68.817 2
68.819 2
68.821 2
68.824 2
68.826 2
68.829 3
68.831 3
68.833 2
68.836 2
68.838 2
68.841 2
68.843 2
68.846 2
68.848 1
68.850 1
68.853 1
68.855 1
68.858 1
68.860 1
68.862 1
68.865 1
68.867 1
68.870 1
68.872 1
68.874 1
68.877 1
68.879 1
68.882 2
68.884 2
68.887 2
68.889 2
68.891 2
68.894 2
68.896 2
68.899 1
68.901 2
68.903 2
68.906 2
68.908 2
68.911 2
68.913 2
68.916 3
68.918 2
68.920 2
68.923 3
68.925 3
68.928 3
68.930 3
68.932 3
68.935 3
68.937 4
68.940 4
68.942 4
68.945 3
68.947 3
68.949 2
68.952 2
68.954 2
68.957 2
68.959 2
68.961 2
68.964 2
68.966 2
68.969 3
68.971 3
68.974 3
68.976 3
68.978 3
68.981 3
68.983 2
68.986 2
68.988 2
68.990 2
68.993 2
68.995 1
68.998 0
69.000 0
69.003 0
69.005 0
69.007 0
69.010 1
69.012 1
69.015 1
69.017 1
69.019 1
69.022 1
69.024 1
69.027 1
69.029 1
69.032 1
69.034 1
69.036 1
69.039 2
69.041 2
69.044 2
69.046 2
69.048 2
69.051 2
69.053 1
69.056 1
69.058 0
69.061 0
69.063 1
69.065 1
69.068 1
69.070 1
69.073 1
69.075 2
69.077 2
69.080 2
69.082 1
69.085 1
69.087 1
69.090 0
69.092 -0
69.094 -1
69.097 -1
69.099 -0
69.102 -0
69.104 -1
69.106 -1
69.109 -1
69.111 -1
69.114 -1
69.116 -1
69.119 -1
69.121 -1
69.123 -1
69.126 -1
69.128 -0
69.131 -1
69.133 -0
69.135 -0
69.138 0
69.140 1
69.143 1
69.145 1
69.148 1
69.150 0
69.152 0
69.155 0
69.157 1
69.160 0
69.162 1
69.164 0
69.167 -0
69.169 0
69.172 2
69.174 2
69.177 2
69.179 2
69.181 2
69.184 2
69.186 2
69.189 2
69.191 2
69.193 2
69.196 2
69.198 2
69.201 1
69.203 1
69.206 2
69.208 1
69.210 2
69.213 1
69.215 1
69.218 1
69.220 1
69.222 1
69.225 1
69.227 1
69.230 2
69.232 2
69.235 2
69.237 3
69.239 3
69.242 3
69.244 4
69.247 3
69.249 4
69.252 4
69.254 4
69.256 4
69.259 4
69.261 4
69.264 4
69.266 4
69.268 3
69.271 4
69.273 4
69.276 3
69.278 3
69.281 4
69.283 3
69.285 3
69.288 3
69.290 3
69.293 3
69.295 3
69.297 2
69.300 2
69.302 2
69.305 1
69.307 1
69.310 1
69.312 0
69.314 0
69.317 0
69.319 -1
69.322 0
69.324 -0
69.326 -0
69.329 0
69.331 -0
69.334 -1
69.336 -0
69.339 0
69.341 1
69.343 0
69.346 1
69.348 1
69.351 2
69.353 1
69.356 1
69.358 1
69.360 2
69.363 2
69.365 2
69.368 2
69.370 2
69.372 2
69.375 2
69.377 1
69.380 1
69.382 2
69.385 1
69.387 2
69.389 1
69.392 2
69.394 1
69.397 1
69.399 2
69.401 2
69.404 2
69.406 2
69.409 2
69.411 1
69.414 1
69.416 1
69.418 2
69.421 2
69.423 2
69.426 3
69.428 3
69.431 3
69.433 3
69.435 3
69.438 3
69.440 3
69.443 2
69.445 3
69.447 3
69.450 3
69.452 3
69.455 3
69.457 2
69.460 2
69.462 1
69.464 1
69.467 1
69.469 1
69.472 1
69.474 1
69.477 1
69.479 1
69.481 1
69.484 1
69.486 1
69.489 1
69.491 1
69.493 1
69.496 1
69.498 1
69.501 -0
69.503 0
69.506 -1
69.508 -1
69.510 -0
69.513 -1
69.515 -1
69.518 -1
69.520 -1
69.523 -1
69.525 -1
69.527 -0
69.530 -0
69.532 -1
69.535 -0
69.537 -0
69.539 -0
69.542 -0
69.544 -0
69.547 0
69.549 0
69.552 0
69.554 0
69.556 1
69.559 0
69.561 -0
69.564 -0
69.566 -0
69.569 0
69.571 0
69.573 0
69.576 1
69.578 1
69.581 2
69.583 2
69.585 3
69.588 3
69.590 3
69.593 3
69.595 3
69.598 3
69.600 3
69.602 2
69.605 2
69.607 2
69.610 2
69.612 2
69.615 2
69.617 1
69.619 2
69.622 2
69.624 1
69.627 1
69.629 1
69.631 0
69.634 1
69.636 0
69.639 0
69.641 0
69.644 0
69.646 -0
69.648 0
69.651 0
69.653 0
69.656 1
69.658 1
69.661 0
69.663 0
69.665 0
69.668 0
69.670 0
69.673 0
69.675 0
69.678 1
69.680 1
69.682 1
69.685 0
69.687 0
69.690 0
69.692 1
69.694 1
69.697 1
69.699 1
69.702 1
69.704 1
69.707 1
69.709 1
69.711 1
69.714 1
69.716 2
69.719 2
69.721 2
69.724 2
69.726 2
69.728 1
69.731 2
69.733 1
69.736 1
69.738 1
69.741 1
69.743 1
69.745 2
69.748 1
69.750 2
69.753 2
69.755 2
69.757 2
69.760 3
69.762 3
69.765 3
69.767 2
69.770 2
69.772 3
69.774 3
69.777 3
69.779 3
69.782 3
69.784 3
69.787 4
69.789 4
69.791 4
69.794 4
69.796 3
69.799 4
69.801 4
69.804 4
69.806 4
69.808 4
69.811 4
69.813 4
69.816 4
69.818 5
69.820 5
69.823 5
69.825 5
69.828 5
69.830 6
69.833 6
69.835 6
69.837 6
69.840 7
69.842 6
69.845 6
69.847 6
69.850 6
69.852 6
69.854 6
69.857 6
69.859 6
69.862 6
69.864 6
69.867 4
69.869 4
69.871 4
69.874 4
69.876 4
69.879 4
69.881 4
69.884 4
69.886 4
69.888 4
69.891 5
69.893 4
69.896 4
69.898 4
69.900 4
69.903 4
69.905 4
69.908 3
69.910 4
69.913 3
69.915 3
69.917 3
69.920 4
69.922 3
69.925 4
69.927 4
69.930 4
69.932 4
69.934 4
69.937 5
69.939 5
69.942 5
69.944 5
69.947 4
69.949 4
69.951 4
69.954 4
69.956 4
69.959 3
69.961 3
69.964 3
69.966 3
69.968 3
69.971 3
69.973 2
69.976 2
69.978 2
69.981 3
69.983 3
69.985 3
69.988 2
69.990 3
69.993 3
69.995 4
69.997 4
70.000 4
70.002 4
70.005 4
70.007 3
70.010 3
70.012 4
70.014 4
70.017 4
70.019 4
70.022 4
70.024 4
70.027 4
70.029 5
70.031 5
70.034 4
70.036 4
70.039 4
70.041 4
70.044 4
70.046 4
70.048 4
70.051 4
70.053 3
70.056 3
70.058 3
70.061 2
70.063 2
70.065 2
70.068 2
70.070 1
70.073 1
70.075 1
70.078 0
70.080 -0
70.082 -0
70.085 0
70.087 1
70.090 0
70.092 0
70.095 0
70.097 0
70.099 1
70.102 1
70.104 1
70.107 2
70.109 2
70.112 2
70.114 2
70.116 2
70.119 2
70.121 2
70.124 2
70.126 2
70.128 2
70.131 3
70.133 2
70.136 3
70.138 3
70.141 2
70.143 2
70.145 2
70.148 2
70.150 2
70.153 2
70.155 2
70.158 2
70.160 2
70.162 1
70.165 1
70.167 1
70.170 1
70.172 1
70.175 1
70.177 1
70.179 1
70.182 0
70.184 -0
70.187 -0
70.189 -0
70.192 -0
70.194 0
70.196 1
70.199 1
70.201 1
70.204 1
70.206 1
70.209 1
70.211 1
70.213 1
70.216 1
70.218 2
70.221 2
70.223 1
70.226 1
70.228 1
70.230 1
70.233 1
70.235 1
70.238 2
70.240 2
70.243 2
70.245 2
70.247 2
70.250 2
70.252 2
70.255 2
70.257 2
70.260 3
70.262 2
70.264 2
70.267 2
70.269 3
70.272 3
70.274 3
70.277 3
70.279 3
70.281 3
70.284 4
70.286 3
70.289 3
70.291 3
70.294 3
70.296 3
70.298 3
70.301 3
70.303 3
70.306 3
70.308 3
70.311 3
70.313 3
70.315 3
70.318 3
70.320 3
70.323 2
70.325 2
70.328 3
70.330 3
70.332 3
70.335 2
70.337 1
70.340 1
70.342 1
70.345 1
70.347 1
70.349 1
70.352 1
70.354 1
70.357 1
70.359 1
70.362 1
70.364 1
70.366 1
70.369 1
70.371 1
70.374 0
70.376 1
70.379 2
70.381 1
70.383 2
70.386 2
70.388 1
70.391 2
70.393 2
70.396 2
70.398 3
70.400 3
70.403 3
70.405 3
70.408 3
70.410 3
70.413 3
70.415 4
70.417 4
70.420 4
70.422 4
70.425 4
70.427 4
70.430 5
70.432 5
70.434 5
70.437 5
70.439 5
70.442 5
70.444 5
70.447 5
70.449 5
70.451 5
70.454 5
70.456 5
70.459 5
70.461 5
70.464 5
70.466 5
70.468 4
70.471 4
70.473 4
70.476 4
70.478 4
70.481 4
70.483 3
70.485 4
70.488 4
70.490 3
70.493 3
70.495 3
70.498 2
70.500 3
70.502 3
70.505 3
70.507 3
70.510 3
70.512 2
70.515 2
70.517 2
70.519 2
70.522 2
70.524 2
70.527 2
70.529 2
70.532 2
70.534 2
70.537 3
70.539 3
70.541 3
70.544 3
70.546 3
70.549 3
70.551 3
70.554 3
70.556 2
70.558 2
70.561 2
70.563 1
70.566 2
70.568 2
70.571 1
70.573 1
70.575 1
70.578 0
70.580 0
70.583 1
70.585 1
70.588 1
70.590 1
70.592 0
70.595 0
70.597 1
70.600 1
70.602 1
70.605 0
70.607 0
70.609 0
70.612 1
70.614 1
70.617 2
70.619 2
70.622 2
70.624 2
70.626 2
70.629 2
70.631 3
70.634 3
70.636 3
70.639 3
70.641 3
70.643 3
70.646 3
70.648 4
70.651 4
70.653 3
70.656 3
70.658 3
70.661 3
70.663 3
70.665 2
70.668 2
70.670 1
70.673 1
70.675 2
70.678 2
70.680 2
70.682 2
70.685 2
70.687 2
70.690 2
70.692 2
70.695 2
70.697 2
70.699 2
70.702 2
70.704 2
70.707 2
70.709 2
70.712 2
70.714 2
70.716 2
70.719 2
70.721 2
70.724 2
70.726 3
70.729 3
70.731 3
70.733 4
70.736 3
70.738 3
70.741 4
70.743 3
70.746 3
70.748 3
70.750 3
70.753 3
70.755 4
70.758 4
70.760 3
70.763 3
70.765 3
70.768 3
70.770 3
70.772 3
70.775 2
70.777 2
70.780 2
70.782 2
70.785 3
70.787 3
70.789 3
70.792 2
70.794 2
70.797 3
70.799 3
70.802 3
70.804 3
70.806 3
70.809 4
70.811 4
70.814 3
70.816 4
70.819 4
70.821 4
70.823 4
70.826 3
70.828 4
70.831 4
70.833 3
70.836 4
70.838 4
70.841 4
70.843 4
70.845 4
70.848 3
70.850 4
70.853 3
70.855 3
70.858 3
70.860 3
70.862 3
70.865 3
70.867 3
70.870 3
70.872 3
70.875 2
70.877 2
70.879 1
70.882 2
70.884 1
70.887 2
70.889 2
70.892 2
70.894 2
70.896 2
70.899 2
70.901 2
70.904 2
70.906 2
70.909 2
70.911 2
70.914 2
70.916 2
70.918 2
70.921 2
70.923 2
70.926 2
70.928 2
70.931 1
70.933 1
70.935 1
70.938 1
70.940 1
70.943 0
70.945 0
70.948 1
70.950 0
70.952 -0
70.955 -0
70.957 0
70.960 -0
70.962 0
70.965 -0
70.967 0
70.970 0
70.972 1
70.974 1
70.977 1
70.979 1
70.982 1
70.984 -0
70.987 -0
70.989 0
70.991 0
70.994 1
70.996 1
70.999 1
71.001 1
71.004 1
71.006 1
71.008 1
71.011 1
71.013 1
71.016 0
71.018 1
71.021 1
71.023 1
71.026 1
71.028 1
71.030 0
71.033 -0
71.035 0
71.038 0
71.040 -0
71.043 -1
71.045 -1
71.047 -1
71.050 -1
71.052 -2
71.055 -2
71.057 -2
71.060 -2
71.062 -2
71.064 -1
71.067 -1
71.069 -1
71.072 -1
71.074 -0
71.077 -1
71.079 -1
71.082 -1
71.084 -1
71.086 -1
71.089 -2
71.091 -1
71.094 -0
71.096 -1
71.099 -1
71.101 -0
71.103 -0
71.106 0
71.108 1
71.111 1
71.113 1
71.116 1
71.118 1
71.121 2
71.123 2
71.125 1
71.128 2
71.130 2
71.133 2
71.135 2
71.138 2
71.140 2
71.142 2
71.145 3
71.147 3
71.150 3
71.152 3
71.155 3
71.157 3
71.159 3
71.162 3
71.164 3
71.167 3
71.169 3
71.172 3
71.174 3
71.177 3
71.179 3
71.181 3
71.184 2
71.186 2
71.189 2
71.191 1
71.194 2
71.196 2
71.198 2
71.201 2
71.203 2
71.206 1
71.208 0
71.211 1
71.213 0
71.216 1
71.218 1
71.220 1
71.223 1
71.225 1
71.228 0
71.230 -0
71.233 -0
71.235 -1
71.237 -1
71.240 0
71.242 0
71.245 1
71.247 0
71.250 0
71.252 1
71.255 1
71.257 0
71.259 0
71.262 0
71.264 -0
71.267 0
71.269 1
71.272 1
71.274 1
71.276 1
71.279 1
71.281 1
71.284 1
71.286 0
71.289 1
71.291 1
71.294 1
71.296 1
71.298 1
71.301 1
71.303 1
71.306 2
71.308 2
71.311 2
71.313 2
71.315 3
71.318 3
71.320 3
71.323 3
71.325 3
71.328 3
71.330 3
71.333 3
71.335 3
71.337 3
71.340 3
71.342 3
71.345 3
71.347 3
71.350 4
71.352 4
71.354 4
71.357 4
71.359 3
71.362 3
71.364 3
71.367 2
71.369 2
71.372 3
71.374 2
71.376 3
71.379 3
71.381 3
71.384 3
71.386 3
71.389 2
71.391 2
71.394 2
71.396 1
71.398 2
71.401 2
71.403 1
71.406 2
71.408 2
71.411 3
71.413 3
71.415 3
71.418 3
71.420 3
71.423 3
71.425 4
71.428 4
71.430 3
71.433 3
71.435 3
71.437 3
71.440 3
71.442 3
71.445 3
71.447 3
71.450 3
71.452 3
71.454 3
71.457 3
71.459 3
71.462 3
71.464 3
71.467 3
71.469 3
71.472 2
71.474 3
71.476 3
71.479 2
71.481 3
71.484 3
71.486 3
71.489 3
71.491 3
71.494 3
71.496 3
71.498 2
71.501 3
71.503 2
71.506 2
71.508 2
71.511 2
71.513 2
71.515 2
71.518 2
71.520 1
71.523 1
71.525 1
71.528 0
71.530 1
71.533 1
71.535 2
71.537 2
71.540 2
71.542 2
71.545 2
71.547 3
71.550 2
71.552 3
71.555 3
71.557 2
71.559 3
71.562 3
71.564 3
71.567 4
71.569 3
71.572 3
71.574 3
71.576 3
71.579 3
71.581 3
71.584 3
71.586 3
71.589 3
71.591 3
71.594 3
71.596 2
71.598 2
71.601 2
71.603 2
71.606 2
71.608 1
71.611 1
71.613 1
71.616 -0
71.618 0
71.620 0
71.623 -0
71.625 -0
71.628 -0
71.630 -1
71.633 -1
71.635 0
71.637 0
71.640 1
71.642 2
71.645 2
71.647 2
71.650 2
71.652 2
71.655 2
71.657 2
71.659 2
71.662 2
71.664 2
71.667 1
71.669 1
71.672 1
71.674 0
71.677 1
71.679 1
71.681 1
71.684 1
71.686 1
71.689 1
71.691 1
71.694 0
71.696 0
71.699 0
71.701 0
71.703 0
71.706 0
71.708 1
71.711 1
71.713 1
71.716 1
71.718 1
71.720 1
71.723 1
71.725 1
71.728 1
71.730 1
71.733 1
71.735 1
71.738 1
71.740 1
71.742 2
71.745 3
71.747 3
71.750 3
71.752 3
71.755 3
71.757 3
71.760 3
71.762 3
71.764 3
71.767 3
71.769 3
71.772 3
71.774 3
71.777 3
71.779 3
71.782 3
71.784 2
71.786 3
71.789 4
71.791 3
71.794 3
71.796 4
71.799 3
71.801 3
71.804 3
71.806 3
71.808 4
71.811 4
71.813 3
71.816 4
71.818 4
71.821 4
71.823 4
71.825 4
71.828 4
71.830 4
71.833 3
71.835 3
71.838 3
71.840 3
71.843 3
71.845 4
71.847 4
71.850 4
71.852 5
71.855 5
71.857 5
71.860 5
71.862 5
71.865 4
71.867 4
71.869 4
71.872 4
71.874 4
71.877 4
71.879 3
71.882 3
71.884 3
71.887 3
71.889 3
71.891 2
71.894 2
71.896 2
71.899 1
71.901 1
71.904 0
71.906 1
71.909 1
71.911 0
71.913 0
71.916 0
71.918 -0
71.921 -0
71.923 -0
71.926 0
71.928 1
71.931 0
71.933 0
71.935 1
71.938 0
71.940 -0
71.943 -0
71.945 0
71.948 1
71.950 2
71.953 2
71.955 2
71.957 2
71.960 2
71.962 2
71.965 2
71.967 1
71.970 1
71.972 1
71.975 1
71.977 1
71.979 1
71.982 1
71.984 1
71.987 1
71.989 1
71.992 1
71.994 1
71.997 1
71.999 1
72.001 1
72.004 1
72.006 2
72.009 2
72.011 2
72.014 3
72.016 3
72.019 3
72.021 3
72.023 3
72.026 4
72.028 4
72.031 4
72.033 3
72.036 3
72.038 3
72.041 3
72.043 2
72.045 2
72.048 1
72.050 1
72.053 2
72.055 2
72.058 2
72.060 2
72.063 2
72.065 2
72.067 1
72.070 1
72.072 1
72.075 0
72.077 0
72.080 0
72.082 1
72.085 1
72.087 2
72.089 2
72.092 1
72.094 1
72.097 1
72.099 1
72.102 1
72.104 1
72.107 1
72.109 2
72.111 3
72.114 2
72.116 2
72.119 2
72.121 2
72.124 3
72.126 3
72.129 2
72.131 3
72.133 3
72.136 3
72.138 3
72.141 2
72.143 2
72.146 2
72.148 3
72.151 2
72.153 2
72.155 2
72.158 2
72.160 2
72.163 2
72.165 2
72.168 2
72.170 2
72.173 2
72.175 2
72.177 2
72.180 2
72.182 2
72.185 1
72.187 1
72.190 1
72.192 2
72.195 1
72.197 2
72.199 2
72.202 1
72.204 2
72.207 1
72.209 2
72.212 1
72.214 2
72.217 2
72.219 2
72.222 2
72.224 1
72.226 2
72.229 2
72.231 2
72.234 2
72.236 2
72.239 2
72.241 3
72.244 3
72.246 3
72.248 4
72.251 4
72.253 4
72.256 4
72.258 4
72.261 4
72.263 4
72.266 4
72.268 3
72.270 3
72.273 4
72.275 3
72.278 3
72.280 3
72.283 3
72.285 3
72.288 4
72.290 3
72.292 3
72.295 3
72.297 2
72.300 3
72.302 3
72.305 2
72.307 2
72.310 2
72.312 2
72.314 2
72.317 2
72.319 1
72.322 1
72.324 1
72.327 1
72.329 1
72.332 1
72.334 1
72.337 0
72.339 1
72.341 1
72.344 1
72.346 1
72.349 1
72.351 1
72.354 2
72.356 2
72.359 2
72.361 2
72.363 2
72.366 2
72.368 2
72.371 3
72.373 3
72.376 3
72.378 3
72.381 4
72.383 4
72.385 4
72.388 4
72.390 4
72.393 4
72.395 4
72.398 4
72.400 4
72.403 4
72.405 4
72.408 4
72.410 5
72.412 5
72.415 4
72.417 4
72.420 5
72.422 4
72.425 4
72.427 4
72.430 3
72.432 4
72.434 4
72.437 4
72.439 4
72.442 4
72.444 4
72.447 4
72.449 4
72.452 4
72.454 4
72.456 4
72.459 4
72.461 5
72.464 5
72.466 4
72.469 4
72.471 4
72.474 4
72.476 4
72.479 4
72.481 5
72.483 5
72.486 4
72.488 4
72.491 4
72.493 4
72.496 3
72.498 4
72.501 3
72.503 3
72.505 3
72.508 3
72.510 3
72.513 3
72.515 3
72.518 3
72.520 3
72.523 3
72.525 2
72.527 2
72.530 2
72.532 2
72.535 1
72.537 2
72.540 2
72.542 2
72.545 1
72.547 1
72.550 1
72.552 1
72.554 0
72.557 -0
72.559 0
72.562 -0
72.564 0
72.567 0
72.569 0
72.572 -0
72.574 0
72.576 0
72.579 1
72.581 1
72.584 1
72.586 1
72.589 2
72.591 2
72.594 2
72.596 2
72.599 2
72.601 3
72.603 3
72.606 3
72.608 4
72.611 4
72.613 4
72.616 4
72.618 4
72.621 4
72.623 4
72.625 5
72.628 5
72.630 5
72.633 5
72.635 5
72.638 5
72.640 4
72.643 4
72.645 4
72.648 4
72.650 4
72.652 3
72.655 3
72.657 2
72.660 2
72.662 1
72.665 1
72.667 1
72.670 1
72.672 1
72.674 1
72.677 1
72.679 0
72.682 1
72.684 0
72.687 1
72.689 1
72.692 1
72.694 1
72.697 2
72.699 1
72.701 1
72.704 2
72.706 2
72.709 1
72.711 3
72.714 3
72.716 3
72.719 3
72.721 4
72.724 3
72.726 3
72.728 3
72.731 3
72.733 3
72.736 4
72.738 3
72.741 3
72.743 3
72.746 3
72.748 2
72.750 2
72.753 2
72.755 3
72.758 2
72.760 2
72.763 2
72.765 1
72.768 1
72.770 1
72.773 1
72.775 1
72.777 1
72.780 1
72.782 1
72.785 1
72.787 0
72.790 0
72.792 1
72.795 2
72.797 2
72.799 2
72.802 3
72.804 3
72.807 3
72.809 3
72.812 3
72.814 4
72.817 4
72.819 4
72.822 4
72.824 4
72.826 4
72.829 4
72.831 4
72.834 3
72.836 3
72.839 4
72.841 3
72.844 3
72.846 3
72.849 3
72.851 2
72.853 2
72.856 2
72.858 2
72.861 1
72.863 1
72.866 1
72.868 0
72.871 -1
72.873 0
72.876 0
72.878 -1
72.880 -1
72.883 -1
72.885 -1
72.888 -1
72.890 -1
72.893 -2
72.895 -2
72.898 -2
72.900 -1
72.902 -1
72.905 -1
72.907 -0
72.910 -0
72.912 0
72.915 0
72.917 0
72.920 0
72.922 -0
72.925 1
72.927 1
72.929 1
72.932 1
72.934 2
72.937 1
72.939 2
72.942 2
72.944 2
72.947 3
72.949 3
72.952 3
72.954 3
72.956 3
72.959 2
72.961 2
72.964 1
72.966 1
72.969 1
72.971 1
72.974 1
72.976 1
72.979 1
72.981 0
72.983 1
72.986 1
72.988 1
72.991 1
72.993 1
72.996 1
72.998 1
73.001 2
73.003 2
73.006 2
73.008 2
73.010 2
73.013 2
73.015 2
73.018 3
73.020 3
73.023 3
73.025 3
73.028 3
73.030 2
73.033 2
73.035 2
73.037 2
73.040 3
73.042 3
73.045 3
73.047 2
73.050 2
73.052 2
73.055 3
73.057 2
73.060 2
73.062 1
73.064 1
73.067 1
73.069 1
73.072 1
73.074 1
73.077 1
73.079 1
73.082 1
73.084 1
73.087 1
73.089 1
73.091 1
73.094 2
73.096 2
73.099 2
73.101 2
73.104 2
73.106 2
73.109 2
73.111 3
73.114 2
73.116 3
73.118 3
73.121 3
73.123 3
73.126 4
73.128 4
73.131 3
73.133 3
73.136 2
73.138 2
73.141 2
73.143 2
73.145 2
73.148 3
73.150 2
73.153 3
73.155 3
73.158 2
73.160 2
73.163 3
73.165 3
73.168 3
73.170 3
73.172 3
73.175 3
73.177 3
73.180 3
73.182 4
73.185 3
73.187 3
73.190 3
73.192 3
73.195 3
73.197 3
73.199 3
73.202 2
73.204 3
73.207 3
73.209 3
73.212 3
73.214 3
73.217 3
73.219 3
73.222 3
73.224 3
73.226 3
73.229 3
73.231 3
73.234 3
73.236 3
73.239 2
73.241 2
73.244 2
73.246 2
73.249 2
73.251 2
73.253 2
73.256 2
73.258 2
73.261 2
73.263 2
73.266 2
73.268 2
73.271 2
73.273 3
73.276 3
73.278 3
73.280 3
73.283 2
73.285 3
73.288 2
73.290 2
73.293 2
73.295 2
73.298 2
73.300 3
73.303 3
73.305 3
73.308 3
73.310 3
73.312 3
73.315 4
73.317 4
73.320 4
73.322 4
73.325 4
73.327 4
73.330 4
73.332 4
73.335 4
73.337 4
73.339 4
73.342 3
73.344 3
73.347 3
73.349 2
73.352 2
73.354 2
73.357 2
73.359 2
73.362 2
73.364 2
73.366 2
73.369 2
73.371 2
73.374 2
73.376 2
73.379 2
73.381 2
73.384 2
73.386 2
73.389 1
73.391 2
73.394 1
73.396 1
73.398 2
73.401 1
73.403 1
73.406 1
73.408 1
73.411 1
73.413 2
73.416 1
73.418 1
73.421 1
73.423 1
73.425 2
73.428 2
73.430 2
73.433 1
73.435 2
73.438 1
73.440 1
73.443 0
73.445 1
73.448 1
73.450 0
73.452 -0
73.455 0
73.457 -0
73.460 -0
73.462 -0
73.465 -1
73.467 -0
73.470 0
73.472 -0
73.475 0
73.477 0
73.480 0
73.482 1
73.484 1
73.487 1
73.489 1
73.492 1
73.494 1
73.497 -0
73.499 0
73.502 -0
73.504 -1
73.507 -1
73.509 -0
73.511 -0
73.514 -1
73.516 -1
73.519 -1
73.521 -1
73.524 -0
73.526 -1
73.529 -0
73.531 0
73.534 0
73.536 1
73.539 2
73.541 2
73.543 2
73.546 2
73.548 2
73.551 2
73.553 2
73.556 2
73.558 3
73.561 3
73.563 2
73.566 3
73.568 2
73.570 2
73.573 3
73.575 3
73.578 3
73.580 3
73.583 3
73.585 3
73.588 3
73.590 3
73.593 3
73.595 3
73.598 3
73.600 3
73.602 3
73.605 3
73.607 2
73.610 2
73.612 3
73.615 2
73.617 3
73.620 3
73.622 3
73.625 3
73.627 3
73.630 3
73.632 3
73.634 4
73.637 3
73.639 3
73.642 3
73.644 3
73.647 3
73.649 4
73.652 4
73.654 3
73.657 3
73.659 3
73.661 3
73.664 3
73.666 2
73.669 3
73.671 3
73.674 2
73.676 2
73.679 2
73.681 2
73.684 2
73.686 3
73.689 2
73.691 2
73.693 3
73.696 3
73.698 3
73.701 3
73.703 3
73.706 4
73.708 4
73.711 4
73.713 5
73.716 5
73.718 5
73.721 5
73.723 6
73.725 5
73.728 5
73.730 5
73.733 5
73.735 5
73.738 5
73.740 4
73.743 4
73.745 4
73.748 3
73.750 3
73.753 3
73.755 3
73.757 4
73.760 3
73.762 3
73.765 3
73.767 3
73.770 2
73.772 2
73.775 2
73.777 2
73.780 2
73.782 1
73.785 1
73.787 1
73.789 1
73.792 1
73.794 1
73.797 1
73.799 1
73.802 1
73.804 1
73.807 1
73.809 2
73.812 1
73.814 1
73.816 2
73.819 2
73.821 2
73.824 2
73.826 2
73.829 1
73.831 0
73.834 0
73.836 -0
73.839 0
73.841 -0
73.844 -0
73.846 -0
73.848 -0
73.851 -0
73.853 0
73.856 0
73.858 0
73.861 1
73.863 1
73.866 1
73.868 1
73.871 1
73.873 -0
73.876 0
73.878 0
73.880 -0
73.883 0
73.885 -0
73.888 0
73.890 -0
73.893 0
73.895 0
73.898 1
73.900 1
73.903 1
73.905 1
73.908 1
73.910 1
73.913 1
73.915 2
73.917 1
73.920 2
73.922 2
73.925 1
73.927 2
73.930 2
73.932 2
73.935 2
73.937 2
73.940 2
73.942 2
73.945 3
73.947 3
73.949 3
73.952 3
73.954 3
73.957 3
73.959 4
73.962 3
73.964 4
73.967 3
73.969 3
73.972 4
73.974 3
73.977 3
73.979 3
73.981 2
73.984 2
73.986 2
73.989 2
73.991 2
73.994 2
73.996 2
73.999 2
74.001 2
74.004 2
74.006 2
74.009 2
74.011 3
74.013 2
74.016 2
74.018 2
74.021 2
74.023 2
74.026 2
74.028 2
74.031 2
74.033 3
74.036 2
74.038 2
74.041 2
74.043 3
74.045 3
74.048 3
74.050 3
74.053 3
74.055 3
74.058 3
74.060 3
74.063 3
74.065 2
74.068 2
74.070 2
74.073 2
74.075 2
74.078 2
74.080 2
74.082 2
74.085 3
74.087 3
74.090 3
74.092 3
74.095 4
74.097 4
74.100 4
74.102 4
74.105 4
74.107 4
74.110 4
74.112 4
74.114 4
74.117 4
74.119 4
74.122 5
74.124 5
74.127 4
74.129 4
74.132 4
74.134 4
74.137 4
74.139 4
74.142 4
74.144 4
74.147 3
74.149 4
74.151 4
74.154 4
74.156 4
74.159 4
74.161 4
74.164 4
74.166 4
74.169 4
74.171 4
74.174 4
74.176 3
74.179 3
74.181 3
74.183 2
74.186 3
74.188 3
74.191 2
74.193 3
74.196 3
74.198 2
74.201 2
74.203 2
74.206 2
74.208 2
74.211 2
74.213 1
74.216 2
74.218 1
74.220 1
74.223 0
74.225 1
74.228 0
74.230 0
74.233 0
74.235 0
74.238 0
74.240 0
74.243 0
74.245 1
74.248 1
74.250 0
74.252 0
74.255 -0
74.257 0
74.260 1
74.262 1
74.265 1
74.267 1
74.270 1
74.272 1
74.275 1
74.277 1
74.280 1
74.282 2
74.285 2
74.287 1
74.289 1
74.292 0
74.294 -0
74.297 0
74.299 0
74.302 -0
74.304 -0
74.307 -0
74.309 -0
74.312 0
74.314 -0
74.317 0
74.319 0
74.322 -0
74.324 0
74.326 0
74.329 0
74.331 -1
74.334 -0
74.336 0
74.339 0
74.341 0
74.344 -0
74.346 0
74.349 1
74.351 1
74.354 1
74.356 1
74.359 1
74.361 1
74.363 1
74.366 2
74.368 2
74.371 2
74.373 2
74.376 2
74.378 2
74.381 2
74.383 2
74.386 2
74.388 3
74.391 2
74.393 3
74.396 2
74.398 2
74.400 2
74.403 2
74.405 2
74.408 2
74.410 2
74.413 1
74.415 1
74.418 2
74.420 1
74.423 1
74.425 1
74.428 0
74.430 1
74.433 0
74.435 -0
74.437 -0
74.440 -0
74.442 -1
74.445 -1
74.447 -1
74.450 -1
74.452 -1
74.455 -1
74.457 -1
74.460 -0
74.462 -0
74.465 -0
74.467 -0
74.470 -0
74.472 -1
74.474 -0
74.477 0
74.479 0
74.482 -0
74.484 -0
74.487 -0
74.489 1
74.492 1
74.494 1
74.497 1
74.499 1
74.502 1
74.504 1
74.507 1
74.509 1
74.511 2
74.514 2
74.516 2
74.519 2
74.521 2
74.524 1
74.526 1
74.529 1
74.531 -0
74.534 0
74.536 0
74.539 0
74.541 0
74.544 0
74.546 -0
74.548 -0
74.551 0
74.553 -0
74.556 0
74.558 0
74.561 1
74.563 1
74.566 2
74.568 2
74.571 2
74.573 2
74.576 2
74.578 2
74.581 1
74.583 1
74.586 1
74.588 1
74.590 1
74.593 1
74.595 1
74.598 1
74.600 1
74.603 1
74.605 1
74.608 1
74.610 1
74.613 2
74.615 1
74.618 2
74.620 1
74.623 1
74.625 1
74.627 1
74.630 1
74.632 0
74.635 -0
74.637 0
74.640 0
74.642 1
74.645 1
74.647 2
74.650 2
74.652 2
74.655 3
74.657 3
74.660 3
74.662 4
74.665 4
74.667 4
74.669 4
74.672 4
74.674 4
74.677 3
74.679 3
74.682 3
74.684 3
74.687 3
74.689 3
74.692 2
74.694 2
74.697 2
74.699 2
74.702 2
74.704 2
74.707 2
74.709 1
74.711 2
74.714 2
74.716 1
74.719 1
74.721 1
74.724 1
74.726 1
74.729 0
74.731 0
74.734 0
74.736 0
74.739 -1
74.741 -0
74.744 -1
74.746 -1
74.748 0
74.751 0
74.753 0
74.756 1
74.758 2
74.761 1
74.763 1
74.766 1
74.768 1
74.771 2
74.773 2
74.776 2
74.778 2
74.781 2
74.783 2
74.786 1
74.788 2
74.790 2
74.793 2
74.795 2
74.798 2
74.800 2
74.803 2
74.805 1
74.808 2
74.810 1
74.813 2
74.815 1
74.818 1
74.820 1
74.823 1
74.825 1
74.828 1
74.830 1
74.832 1
74.835 1
74.837 1
74.840 1
74.842 1
74.845 1
74.847 1
74.850 1
74.852 1
74.855 2
74.857 1
74.860 2
74.862 2
74.865 1
74.867 2
74.870 2
74.872 3
74.874 2
74.877 3
74.879 3
74.882 4
74.884 4
74.887 4
74.889 4
74.892 3
74.894 3
74.897 3
74.899 3
74.902 3
74.904 3
74.907 3
74.909 3
74.912 3
74.914 3
74.916 2
74.919 3
74.921 3
74.924 2
74.926 2
74.929 2
74.931 1
74.934 2
74.936 2
74.939 2
74.941 2
74.944 2
74.946 2
74.949 1
74.951 2
74.954 2
74.956 2
74.959 2
74.961 2
74.963 1
74.966 2
74.968 1
74.971 1
74.973 2
74.976 2
74.978 2
74.981 2
74.983 3
74.986 2
74.988 3
74.991 3
74.993 3
74.996 3
74.998 2
75.001 2
75.003 2
75.005 2
75.008 3
75.010 3
75.013 3
75.015 3
75.018 4
75.020 4
75.023 4
75.025 3
75.028 3
75.030 3
75.033 3
75.035 3
75.038 3
75.040 3
75.043 3
75.045 3
75.048 3
75.050 3
75.052 3
75.055 3
75.057 3
75.060 2
75.062 2
75.065 2
75.067 2
75.070 2
75.072 2
75.075 2
75.077 2
75.080 2
75.082 2
75.085 2
75.087 2
75.090 2
75.092 2
75.094 1
75.097 1
75.099 0
75.102 -0
75.104 -0
75.107 0
75.109 -0
75.112 0
75.114 1
75.117 0
75.119 0
75.122 -0
75.124 -0
75.127 -0
75.129 -0
75.132 -0
75.134 -0
75.137 -1
75.139 -1
75.141 -1
75.144 -1
75.146 -1
75.149 -1
75.151 -1
75.154 -1
75.156 -0
75.159 -0
75.161 0
75.164 0
75.166 1
75.169 1
75.171 1
75.174 1
75.176 2
75.179 2
75.181 3
75.184 3
75.186 4
75.188 4
75.191 4
75.193 4
75.196 4
75.198 4
75.201 4
75.203 4
75.206 4
75.208 4
75.211 4
75.213 4
75.216 4
75.218 4
75.221 4
75.223 4
75.226 4
75.228 3
75.231 3
75.233 2
75.236 2
75.238 2
75.240 1
75.243 1
75.245 1
75.248 1
75.250 1
75.253 1
75.255 1
75.258 1
75.260 1
75.263 1
75.265 1
75.268 2
75.270 2
75.273 2
75.275 2
75.278 3
75.280 2
75.283 3
75.285 3
75.287 3
75.290 3
75.292 3
75.295 3
75.297 3
75.300 3
75.302 3
75.305 2
75.307 2
75.310 2
75.312 2
75.315 2
75.317 2
75.320 2
75.322 2
75.325 2
75.327 2
75.330 2
75.332 2
75.334 1
75.337 2
75.339 1
75.342 1
75.344 1
75.347 1
75.349 1
75.352 1
75.354 1
75.357 1
75.359 1
75.362 1
75.364 1
75.367 1
75.369 1
75.372 2
75.374 2
75.377 2
75.379 2
75.382 2
75.384 1
75.386 2
75.389 2
75.391 1
75.394 0
75.396 1
75.399 1
75.401 1
75.404 1
75.406 1
75.409 1
75.411 1
75.414 1
75.416 2
75.419 2
75.421 1
75.424 2
75.426 2
75.429 2
75.431 2
75.434 2
75.436 2
75.438 2
75.441 3
75.443 2
75.446 3
75.448 2
75.451 2
75.453 2
75.456 2
75.458 2
75.461 2
75.463 1
75.466 1
75.468 1
75.471 1
75.473 0
75.476 0
75.478 0
75.481 -1
75.483 -0
75.486 -1
75.488 -1
75.490 -1
75.493 -1
75.495 -2
75.498 -2
75.500 -2
75.503 -2
75.505 -2
75.508 -1
75.510 -1
75.513 -0
75.515 -0
75.518 -0
75.520 1
75.523 1
75.525 1
75.528 1
75.530 1
75.533 1
75.535 1
75.538 1
75.540 1
75.543 1
75.545 2
75.547 2
75.550 2
75.552 2
75.555 2
75.557 2
75.560 2
75.562 2
75.565 2
75.567 2
75.570 1
75.572 1
75.575 0
75.577 0
75.580 0
75.582 -0
75.585 -1
75.587 -1
75.590 -1
75.592 -1
75.595 -1
75.597 -1
75.599 -1
75.602 -1
75.604 -1
75.607 -1
75.609 -1
75.612 -1
75.614 -1
75.617 -1
75.619 -0
75.622 -1
75.624 -0
75.627 0
75.629 -0
75.632 1
75.634 0
75.637 0
75.639 -0
75.642 -0
75.644 -0
75.647 0
75.649 -0
75.652 -1
75.654 0
75.656 -0
75.659 -0
75.661 -1
75.664 -1
75.666 -2
75.669 -1
75.671 -1
75.674 -1
75.676 -0
75.679 -1
75.681 -1
75.684 -1
75.686 -1
75.689 -1
75.691 -0
75.694 0
75.696 -0
75.699 1
75.701 1
75.704 1
75.706 2
75.709 2
75.711 2
75.713 2
75.716 3
75.718 3
75.721 3
75.723 4
75.726 4
75.728 4
75.731 4
75.733 4
75.736 4
75.738 4
75.741 5
75.743 5
75.746 5
75.748 5
75.751 5
75.753 5
75.756 4
75.758 4
75.761 3
75.763 2
75.766 2
75.768 2
75.771 1
75.773 1
75.775 1
75.778 1
75.780 1
75.783 2
75.785 2
75.788 2
75.790 2
75.793 2
75.795 2
75.798 2
75.800 2
75.803 2
75.805 2
75.808 2
75.810 2
75.813 2
75.815 2
75.818 2
75.820 2
75.823 2
75.825 2
75.828 2
75.830 1
75.832 2
75.835 1
75.837 1
75.840 1
75.842 1
75.845 1
75.847 1
75.850 1
75.852 1
75.855 1
75.857 1
75.860 0
75.862 1
75.865 0
75.867 0
75.870 -0
75.872 0
75.875 -0
75.877 0
75.880 1
75.882 1
75.885 1
75.887 2
75.890 1
75.892 2
75.895 2
75.897 3
75.899 3
75.902 3
75.904 2
75.907 2
75.909 2
75.912 2
75.914 2
75.917 3
75.919 3
75.922 2
75.924 2
75.927 2
75.929 2
75.932 3
75.934 2
75.937 3
75.939 2
75.942 2
75.944 2
75.947 2
75.949 2
75.952 2
75.954 2
75.957 1
75.959 2
75.961 1
75.964 1
75.966 1
75.969 1
75.971 1
75.974 1
75.976 1
75.979 1
75.981 1
75.984 1
75.986 1
75.989 1
75.991 1
75.994 1
75.996 1
75.999 1
76.001 0
76.004 0
76.006 1
76.009 1
76.011 1
76.014 0
76.016 0
76.019 0
76.021 1
76.024 1
76.026 1
76.028 1
76.031 1
76.033 1
76.036 1
76.038 1
76.041 1
76.043 1
76.046 2
76.048 2
76.051 2
76.053 1
76.056 2
76.058 2
76.061 2
76.063 2
76.066 2
76.068 2
76.071 2
76.073 2
76.076 2
76.078 2
76.081 2
76.083 2
76.086 2
76.088 2
76.091 2
76.093 3
76.095 3
76.098 3
76.100 3
76.103 3
76.105 3
76.108 3
76.110 3
76.113 3
76.115 4
76.118 5
76.120 5
76.123 5
76.125 5
76.128 5
76.130 5
76.133 5
76.135 5
76.138 5
76.140 5
76.143 4
76.145 4
76.148 4
76.150 4
76.153 4
76.155 4
76.158 4
76.160 4
76.163 4
76.165 3
76.167 3
76.170 3
76.172 3
76.175 3
76.177 3
76.180 2
76.182 2
76.185 2
76.187 2
76.190 2
76.192 2
76.195 2
76.197 2
76.200 2
76.202 2
76.205 2
76.207 2
76.210 2
76.212 2
76.215 2
76.217 3
76.220 3
76.222 3
76.225 3
76.227 3
76.230 3
76.232 3
76.235 3
76.237 2
76.240 2
76.242 2
76.244 3
76.247 2
76.249 2
76.252 2
76.254 2
76.257 2
76.259 2
76.262 2
76.264 2
76.267 2
76.269 2
76.272 2
76.274 2
76.277 2
76.279 2
76.282 2
76.284 2
76.287 2
76.289 2
76.292 2
76.294 2
76.297 2
76.299 2
76.302 2
76.304 2
76.307 2
76.309 2
76.312 2
76.314 2
76.317 3
76.319 3
76.321 2
76.324 3
76.326 3
76.329 3
76.331 3
76.334 3
76.336 2
76.339 2
76.341 2
76.344 2
76.346 2
76.349 1
76.351 1
76.354 1
76.356 2
76.359 1
76.361 1
76.364 1
76.366 1
76.369 1
76.371 1
76.374 1
76.376 1
76.379 2
76.381 1
76.384 1
76.386 1
76.389 1
76.391 2
76.394 2
76.396 1
76.399 1
76.401 2
76.403 1
76.406 1
76.408 2
76.411 1
76.413 1
76.416 2
76.418 1
76.421 1
76.423 1
76.426 2
76.428 1
76.431 2
76.433 1
76.436 2
76.438 2
76.441 2
76.443 2
76.446 2
76.448 2
76.451 2
76.453 2
76.456 1
76.458 1
76.461 1
76.463 1
76.466 1
76.468 1
76.471 1
76.473 1
76.476 1
76.478 1
76.481 2
76.483 2
76.486 2
76.488 2
76.490 1
76.493 1
76.495 1
76.498 1
76.500 1
76.503 1
76.505 1
76.508 1
76.510 1
76.513 0
76.515 0
76.518 -0
76.520 -0
76.523 0
76.525 0
76.528 1
76.530 1
76.533 0
76.535 1
76.538 1
76.540 1
76.543 0
76.545 0
76.548 1
76.550 1
76.553 1
76.555 1
76.558 1
76.560 1
76.563 2
76.565 2
76.568 2
76.570 2
76.573 3
76.575 2
76.578 3
76.580 3
76.582 3
76.585 4
76.587 4
76.590 4
76.592 5
76.595 5
76.597 4
76.600 4
76.602 4
76.605 4
76.607 5
76.610 5
76.612 5
76.615 5
76.617 5
76.620 6
76.622 6
76.625 6
76.627 6
76.630 6
76.632 6
76.635 7
76.637 7
76.640 7
76.642 7
76.645 7
76.647 7
76.650 7
76.652 7
76.655 6
76.657 6
76.660 6
76.662 6
76.665 5
76.667 6
76.670 5
76.672 4
76.675 4
76.677 4
76.679 4
76.682 3
76.684 2
76.687 2
76.689 3
76.692 3
76.694 2
76.697 1
76.699 1
76.702 1
76.704 1
76.707 1
76.709 0
76.712 0
76.714 -0
76.717 -0
76.719 0
76.722 0
76.724 0
76.727 1
76.729 1
76.732 1
76.734 1
76.737 1
76.739 0
76.742 1
76.744 1
76.747 1
76.749 1
76.752 1
76.754 2
76.757 2
76.759 2
76.762 2
76.764 2
76.767 2
76.769 1
76.772 2
76.774 2
76.777 2
76.779 2
76.782 2
76.784 2
76.786 3
76.789 3
76.791 3
76.794 3
76.796 3
76.799 3
76.801 4
76.804 4
76.806 3
76.809 3
76.811 3
76.814 3
76.816 4
76.819 3
76.821 3
76.824 3
76.826 2
76.829 1
76.831 2
76.834 1
76.836 1
76.839 1
76.841 1
76.844 1
76.846 1
76.849 1
76.851 1
76.854 1
76.856 0
76.859 -1
76.861 -1
76.864 -1
76.866 -1
76.869 -0
76.871 -0
76.874 -0
76.876 -0
76.879 0
76.881 -0
76.884 0
76.886 1
76.889 1
76.891 1
76.894 2
76.896 2
76.898 2
76.901 2
76.903 2
76.906 2
76.908 2
76.911 1
76.913 1
76.916 2
76.918 1
76.921 1
76.923 1
76.926 1
76.928 1
76.931 1
76.933 0
76.936 1
76.938 1
76.941 1
76.943 1
76.946 2
76.948 1
76.951 1
76.953 2
76.956 2
76.958 2
76.961 1
76.963 1
76.966 2
76.968 2
76.971 2
76.973 2
76.976 2
76.978 2
76.981 3
76.983 3
76.986 3
76.988 3
76.991 3
76.993 3
76.996 2
76.998 2
77.001 3
77.003 3
77.006 3
77.008 2
77.011 2
77.013 2
77.016 2
77.018 2
77.021 2
77.023 1
77.026 1
77.028 1
77.030 1
77.033 0
77.035 1
77.038 1
77.040 1
77.043 0
77.045 0
77.048 1
77.050 0
77.053 0
77.055 -0
77.058 -0
77.060 -1
77.063 -1
77.065 -1
77.068 -1
77.070 -2
77.073 -1
77.075 -2
77.078 -1
77.080 -1
77.083 -2
77.085 -2
77.088 -2
77.090 -2
77.093 -2
77.095 -2
77.098 -2
77.100 -1
77.103 -1
77.105 -1
77.108 -1
77.110 0
77.113 0
77.115 1
77.118 1
77.120 1
77.123 2
77.125 2
77.128 1
77.130 2
77.133 2
77.135 2
77.138 2
77.140 2
77.143 2
77.145 2
77.148 3
77.150 3
77.153 3
77.155 3
77.158 2
77.160 2
77.163 2
77.165 1
77.168 1
77.170 1
77.173 1
77.175 0
77.177 1
77.180 0
77.182 0
77.185 -0
77.187 -0
77.190 -0
77.192 -0
77.195 0
77.197 0
77.200 0
77.202 0
77.205 1
77.207 2
77.210 1
77.212 2
77.215 3
77.217 2
77.220 2
77.222 3
77.225 3
77.227 2
77.230 3
77.232 3
77.235 3
77.237 3
77.240 3
77.242 3
77.245 3
77.247 4
77.250 3
77.252 3
77.255 3
77.257 4
77.260 4
77.262 4
77.265 3
77.267 3
77.270 2
77.272 2
77.275 3
77.277 3
77.280 3
77.282 3
77.285 4
77.287 4
77.290 4
77.292 3
77.295 3
77.297 4
77.300 3
77.302 3
77.305 4
77.307 3
77.310 4
77.312 4
77.315 4
77.317 4
77.320 4
77.322 3
77.325 3
77.327 3
77.330 3
77.332 3
77.335 3
77.337 2
77.340 2
77.342 2
77.345 2
77.347 2
77.350 1
77.352 1
77.355 1
77.357 0
77.359 -0
77.362 -0
77.364 0
77.367 -0
77.369 -0
77.372 0
77.374 0
77.377 0
77.379 0
77.382 -0
77.384 0
77.387 1
77.389 1
77.392 2
77.394 2
77.397 2
77.399 2
77.402 2
77.404 2
77.407 3
77.409 3
77.412 2
77.414 2
77.417 2
77.419 2
77.422 2
77.424 2
77.427 1
77.429 1
77.432 1
77.434 1
77.437 1
77.439 1
77.442 1
77.444 1
77.447 1
77.449 0
77.452 0
77.454 -0
77.457 -1
77.459 -1
77.462 -1
77.464 -2
77.467 -2
77.469 -2
77.472 -2
77.474 -1
77.477 -1
77.479 -1
77.482 -1
77.484 -1
77.487 -0
77.489 0
77.492 0
77.494 0
77.497 0
77.499 1
77.502 1
77.504 2
77.507 2
77.509 3
77.512 3
77.514 3
77.517 3
77.519 3
77.522 3
77.524 3
77.527 3
77.529 3
77.532 3
77.534 3
77.537 3
77.539 3
77.542 3
77.544 3
77.547 3
77.549 3
77.552 3
77.554 2
77.557 2
77.559 2
77.562 2
77.564 2
77.567 1
77.569 1
77.572 1
77.574 0
77.577 1
77.579 1
77.582 1
77.584 1
77.587 2
77.589 1
77.592 1
77.594 1
77.597 1
77.599 1
77.602 2
77.604 2
77.607 1
77.609 1
77.611 1
77.614 1
77.616 1
77.619 1
77.621 1
77.624 1
77.626 1
77.629 1
77.631 1
77.634 1
77.636 1
77.639 1
77.641 1
77.644 1
77.646 1
77.649 0
77.651 -0
77.654 -1
77.656 -0
77.659 -0
77.661 -0
77.664 0
77.666 0
77.669 1
77.671 1
77.674 1
77.676 1
77.679 1
77.681 1
77.684 1
77.686 1
77.689 1
77.691 1
77.694 1
77.696 1
77.699 2
77.701 2
77.704 2
77.706 3
77.709 2
77.711 2
77.714 3
77.716 3
77.719 2
77.721 2
77.724 2
77.726 2
77.729 2
77.731 2
77.734 2
77.736 3
77.739 3
77.741 2
77.744 2
77.746 3
77.749 3
77.751 3
77.754 3
77.756 3
77.759 3
77.761 3
77.764 3
77.766 4
77.769 4
77.771 4
77.774 4
77.776 4
77.779 4
77.781 4
77.784 4
77.786 3
77.789 3
77.791 3
77.794 3
77.796 3
77.799 3
77.801 3
77.804 3
77.806 3
77.809 2
77.811 3
77.814 3
77.816 2
77.819 2
77.821 2
77.824 2
77.826 2
77.829 2
77.831 1
77.834 1
77.836 1
77.839 1
77.841 2
77.844 2
77.846 2
77.849 3
77.851 3
77.854 2
77.856 3
77.859 3
77.861 3
77.864 3
77.866 2
77.869 3
77.871 3
77.874 3
77.876 2
77.879 3
77.881 2
77.884 2
77.886 2
77.889 2
77.891 2
77.894 2
77.896 1
77.899 1
77.901 1
77.904 1
77.906 1
77.909 1
77.911 1
77.914 1
77.916 1
77.919 1
77.921 0
77.924 0
77.926 1
77.929 1
77.931 1
77.934 1
77.936 2
77.939 1
77.941 2
77.944 2
77.946 2
77.949 2
77.951 3
77.954 3
77.956 3
77.959 3
77.961 3
77.964 3
77.966 2
77.969 2
77.971 2
77.974 1
77.976 1
77.979 1
77.981 1
77.984 2
77.986 1
77.989 0
77.991 1
77.994 1
77.996 1
77.999 1
78.001 2
78.004 1
78.006 1
78.009 1
78.011 1
78.014 1
78.016 1
78.019 1
78.021 1
78.024 1
78.026 1
78.029 2
78.031 2
78.034 1
78.036 1
78.039 2
78.041 2
78.044 2
78.046 2
78.049 1
78.051 1
78.054 1
78.056 1
78.059 1
78.061 1
78.064 1
78.066 0
78.069 0
78.071 -0
78.074 -0
78.076 -1
78.079 -1
78.081 -1
78.084 -1
78.086 -2
78.089 -1
78.091 -1
78.094 -2
78.096 -1
78.099 -1
78.101 -0
78.104 -0
78.106 0
78.109 0
78.111 1
78.114 1
78.116 1
78.119 1
78.121 1
78.124 0
78.126 1
78.129 1
78.131 1
78.134 1
78.136 1
78.139 0
78.141 1
78.144 1
78.146 0
78.149 0
78.151 1
78.154 1
78.156 1
78.159 1
78.161 1
78.164 1
78.166 1
78.169 0
78.171 1
78.174 0
78.176 -0
78.179 0
78.181 -0
78.184 0
78.186 1
78.189 1
78.191 1
78.194 1
78.196 1
78.199 1
78.201 1
78.204 1
78.206 1
78.209 2
78.211 2
78.214 2
78.216 2
78.219 1
78.221 2
78.224 1
78.226 1
78.229 1
78.231 1
78.234 2
78.236 2
78.239 2
78.241 2
78.244 1
78.246 2
78.249 2
78.251 1
78.254 2
78.256 2
78.259 2
78.261 2
78.264 3
78.266 2
78.269 3
78.271 3
78.274 2
78.276 2
78.279 2
78.281 1
78.284 1
78.286 2
78.289 1
78.291 2
78.294 2
78.296 1
78.299 1
78.301 1
78.304 1
78.306 2
78.309 2
78.311 2
78.314 1
78.316 1
78.319 1
78.321 1
78.324 1
78.326 1
78.329 1
78.331 1
78.334 1
78.336 2
78.339 2
78.341 2
78.344 2
78.346 3
78.349 2
78.351 2
78.354 2
78.356 2
78.359 3
78.361 3
78.364 2
78.366 3
78.369 4
78.371 3
78.374 4
78.376 3
78.379 3
78.381 3
78.384 4
78.386 4
78.389 4
78.391 3
78.394 3
78.396 3
78.399 3
78.401 3
78.404 3
78.406 3
78.409 2
78.411 3
78.414 3
78.416 3
78.419 3
78.422 3
78.424 3
78.427 3
78.429 2
78.432 2
78.434 2
78.437 2
78.439 1
78.442 1
78.444 1
78.447 1
78.449 0
78.452 0
78.454 0
78.457 0
78.459 0
78.462 -1
78.464 -1
78.467 -1
78.469 -2
78.472 -2
78.474 -1
78.477 -2
78.479 -2
78.482 -1
78.484 -1
78.487 -1
78.489 -0
78.492 -0
78.494 1
78.497 1
78.499 0
78.502 1
78.504 1
78.507 1
78.509 1
78.512 1
78.514 1
78.517 1
78.519 2
78.522 2
78.524 3
78.527 4
78.529 4
78.532 4
78.534 4
78.537 5
78.539 5
78.542 5
78.544 5
78.547 6
78.549 6
78.552 6
78.554 6
78.557 6
78.559 6
78.562 6
78.564 6
78.567 6
78.569 6
78.572 5
78.574 5
78.577 5
78.579 4
78.582 4
78.584 4
78.587 4
78.589 3
78.592 3
78.594 3
78.597 2
78.599 3
78.602 3
78.604 2
78.607 2
78.609 1
78.612 0
78.614 -0
78.617 0
78.619 -0
78.622 -1
78.624 -1
78.627 -1
78.629 -0
78.632 0
78.634 0
78.637 1
78.639 0
78.642 -0
78.644 0
78.647 1
78.649 1
78.652 1
78.654 2
78.657 2
78.659 3
78.662 3
78.664 3
78.667 3
78.669 3
78.672 3
78.674 3
78.677 4
78.680 4
78.682 4
78.685 4
78.687 5
78.690 5
78.692 5
78.695 5
78.697 5
78.700 5
78.702 6
78.705 6
78.707 6
78.710 6
78.712 6
78.715 6
78.717 6
78.720 5
78.722 5
78.725 5
78.727 4
78.730 5
78.732 4
78.735 5
78.737 4
78.740 3
78.742 3
78.745 3
78.747 2
78.750 1
78.752 1
78.755 0
78.757 0
78.760 0
78.762 0
78.765 -0
78.767 -0
78.770 -1
78.772 -1
78.775 -1
78.777 -1
78.780 -1
78.782 -2
78.785 -2
78.787 -2
78.790 -2
78.792 -2
78.795 -2
78.797 -2
78.800 -2
78.802 -1
78.805 -1
78.807 -1
78.810 -0
78.812 -0
78.815 -0
78.817 -0
78.820 -1
78.822 0
78.825 0
78.827 0
78.830 0
78.832 1
78.835 1
78.837 1
78.840 1
78.842 2
78.845 2
78.847 3
78.850 3
78.852 3
78.855 3
78.857 4
78.860 3
78.863 4
78.865 4
78.868 4
78.870 4
78.873 4
78.875 4
78.878 4
78.880 3
78.883 3
78.885 2
78.888 2
78.890 2
78.893 2
78.895 1
78.898 0
78.900 0
78.903 -0
78.905 -1
78.908 -1
78.910 -1
78.913 -1
78.915 -1
78.918 -1
78.920 -1
78.923 -1
78.925 -1
78.928 -2
78.930 -2
78.933 -3
78.935 -3
78.938 -3
78.940 -3
78.943 -4
78.945 -3
78.948 -3
78.950 -3
78.953 -2
78.955 -2
78.958 -1
78.960 -0
78.963 -1
78.965 -1
78.968 -1
78.970 -0
78.973 -0
78.975 0
78.978 -0
78.980 0
78.983 0
78.985 1
78.988 1
78.990 1
78.993 2
78.995 2
78.998 2
79.000 2
79.003 3
79.005 4
79.008 4
79.011 3
79.013 4
79.016 4
79.018 4
79.021 5
79.023 5
79.026 6
79.028 6
79.031 6
79.033 6
79.036 6
79.038 6
79.041 5
79.043 5
79.046 6
79.048 5
79.051 5
79.053 5
79.056 5
79.058 5
79.061 6
79.063 5
79.066 5
79.068 4
79.071 4
79.073 4
79.076 3
79.078 3
79.081 3
79.083 3
79.086 3
79.088 3
79.091 3
79.093 3
79.096 3
79.098 3
79.101 3
79.103 2
79.106 2
79.108 2
79.111 2
79.113 2
79.116 2
79.118 2
79.121 2
79.123 1
79.126 0
79.128 1
79.131 1
79.133 1
79.136 1
79.139 1
79.141 1
79.144 1
79.146 1
79.149 1
79.151 1
79.154 1
79.156 1
79.159 1
79.161 0
79.164 -0
79.166 1
79.169 1
79.171 1
79.174 1
79.176 1
79.179 -0
79.181 -0
79.184 -1
79.186 0
79.189 0
79.191 1
79.194 1
79.196 0
79.199 0
79.201 0
79.204 0
79.206 -0
79.209 -0
79.211 -1
79.214 -1
79.216 -1
79.219 -1
79.221 -1
79.224 -0
79.226 -0
79.229 -0
79.231 -1
79.234 -1
79.236 -1
79.239 -1
79.241 -0
79.244 0
79.246 0
79.249 0
79.251 0
79.254 1
79.257 1
79.259 2
79.262 2
79.264 2
79.267 1
79.269 2
79.272 2
79.274 1
79.277 2
79.279 3
79.282 3
79.284 3
79.287 2
79.289 2
79.292 2
79.294 3
79.297 3
79.299 3
79.302 3
79.304 2
79.307 2
79.309 2
79.312 2
79.314 2
79.317 2
79.319 2
79.322 2
79.324 2
79.327 2
79.329 2
79.332 3
79.334 2
79.337 2
79.339 3
79.342 3
79.344 3
79.347 3
79.349 3
79.352 3
79.354 3
79.357 3
79.359 3
79.362 3
79.365 3
79.367 3
79.370 3
79.372 2
79.375 2
79.377 2
79.380 2
79.382 2
79.385 1
79.387 1
79.390 1
79.392 1
79.395 1
79.397 1
79.400 1
79.402 1
79.405 1
79.407 1
79.410 0
79.412 -0
79.415 -0
79.417 -1
79.420 -0
79.422 0
79.425 -0
79.427 0
79.430 1
79.432 0
79.435 1
79.437 1
79.440 1
79.442 1
79.445 1
79.447 1
79.450 1
79.452 2
79.455 2
79.457 2
79.460 2
79.463 2
79.465 2
79.468 3
79.470 3
79.473 3
79.475 2
79.478 2
79.480 2
79.483 2
79.485 2
79.488 1
79.490 1
79.493 1
79.495 1
79.498 1
79.500 1
79.503 1
79.505 1
79.508 1
79.510 2
79.513 2
79.515 1
79.518 1
79.520 1
79.523 1
79.525 0
79.528 0
79.530 1
79.533 1
79.535 1
79.538 0
79.540 1
79.543 1
79.545 1
79.548 1
79.550 1
79.553 2
79.556 2
79.558 1
79.561 1
79.563 2
79.566 2
79.568 2
79.571 2
79.573 1
79.576 2
79.578 2
79.581 2
79.583 1
79.586 1
79.588 1
79.591 1
79.593 1
79.596 1
79.598 1
79.601 1
79.603 1
79.606 1
79.608 1
79.611 2
79.613 2
79.616 2
79.618 2
79.621 1
79.623 2
79.626 2
79.628 1
79.631 1
79.633 1
79.636 1
79.638 1
79.641 1
79.644 1
79.646 1
79.649 1
79.651 1
79.654 1
79.656 1
79.659 1
79.661 1
79.664 1
79.666 1
79.669 2
79.671 2
79.674 2
79.676 1
79.679 1
79.681 1
79.684 1
79.686 1
79.689 1
79.691 1
79.694 1
79.696 1
79.699 1
79.701 1
79.704 1
79.706 1
79.709 1
79.711 1
79.714 1
79.716 1
79.719 1
79.722 1
79.724 1
79.727 1
79.729 0
79.732 0
79.734 -0
79.737 -1
79.739 -0
79.742 -1
79.744 -1
79.747 -1
79.749 -1
79.752 -1
79.754 -1
79.757 -1
79.759 -1
79.762 -1
79.764 -1
79.767 -1
79.769 -0
79.772 -1
79.774 0
79.777 1
79.779 1
79.782 1
79.784 1
79.787 1
79.789 1
79.792 1
79.794 1
79.797 2
79.799 3
79.802 2
79.805 2
79.807 2
79.810 2
79.812 2
79.815 3
79.817 3
79.820 3
79.822 3
79.825 3
79.827 3
79.830 3
79.832 2
79.835 3
79.837 3
79.840 3
79.842 3
79.845 3
79.847 3
79.850 3
79.852 3
79.855 3
79.857 3
79.860 3
79.862 2
79.865 2
79.867 3
79.870 3
79.872 3
79.875 2
79.878 2
79.880 3
79.883 3
79.885 3
79.888 3
79.890 3
79.893 2
79.895 2
79.898 2
79.900 2
79.903 2
79.905 2
79.908 1
79.910 1
79.913 1
79.915 1
79.918 1
79.920 1
79.923 1
79.925 1
79.928 1
79.930 1
79.933 1
79.935 1
79.938 1
79.940 2
79.943 2
79.945 1
79.948 1
79.951 2
79.953 1
79.956 2
79.958 2
79.961 2
79.963 1
79.966 2
79.968 2
79.971 2
79.973 2
79.976 2
79.978 3
79.981 3
79.983 3
79.986 3
79.988 2
79.991 1
79.993 2
79.996 2
79.998 2
80.001 2
80.003 3
80.006 2
80.008 2
80.011 3
80.013 2
80.016 2
80.019 2
80.021 2
80.024 1
80.026 2
80.029 1
80.031 1
80.034 1
80.036 1
80.039 1
80.041 1
80.044 1
80.046 2
80.049 2
80.051 2
80.054 2
80.056 2
80.059 1
80.061 2
80.064 2
80.066 2
80.069 2
80.071 3
80.074 2
80.076 2
80.079 2
80.081 3
80.084 3
80.087 3
80.089 3
80.092 2
80.094 2
80.097 2
80.099 3
80.102 3
80.104 3
80.107 3
80.109 3
80.112 3
80.114 3
80.117 4
80.119 3
80.122 3
80.124 3
80.127 2
80.129 2
80.132 2
80.134 2
80.137 2
80.139 2
80.142 2
80.144 2
80.147 2
80.149 2
80.152 2
80.155 2
80.157 2
80.160 2
80.162 2
80.165 2
80.167 1
80.170 1
80.172 1
80.175 1
80.177 2
80.180 1
80.182 1
80.185 1
80.187 0
80.190 0
80.192 1
80.195 1
80.197 1
80.200 1
80.202 0
80.205 0
80.207 1
80.210 1
80.212 1
80.215 0
80.218 0
80.220 -0
80.223 -1
80.225 -1
80.228 -1
80.230 -1
80.233 -1
80.235 -1
80.238 -0
80.240 -0
80.243 -1
80.245 0
80.248 -0
80.250 -1
80.253 -0
80.255 -0
80.258 -0
80.260 0
80.263 0
80.265 0
80.268 1
80.270 1
80.273 1
80.275 1
80.278 1
80.281 1
80.283 1
80.286 1
80.288 2
80.291 3
80.293 3
80.296 3
80.298 3
80.301 3
80.303 3
80.306 3
80.308 2
80.311 2
80.313 2
80.316 2
80.318 2
80.321 2
80.323 1
80.326 1
80.328 1
80.331 -0
80.333 -0
80.336 -1
80.339 -1
80.341 -1
80.344 -1
80.346 -1
80.349 -0
80.351 -0
80.354 -0
80.356 -0
80.359 -0
80.361 -0
80.364 -0
80.366 0
80.369 0
80.371 1
80.374 0
80.376 1
80.379 1
80.381 2
80.384 2
80.386 2
80.389 2
80.391 2
80.394 2
80.397 3
80.399 3
80.402 3
80.404 4
80.407 4
80.409 4
80.412 4
80.414 4
80.417 4
80.419 4
80.422 4
80.424 4
80.427 5
80.429 5
80.432 5
80.434 5
80.437 4
80.439 4
80.442 4
80.444 3
80.447 3
80.449 3
80.452 3
80.455 4
80.457 4
80.460 3
80.462 3
80.465 3
80.467 3
80.470 4
80.472 4
80.475 3
80.477 3
80.480 3
80.482 3
80.485 3
80.487 3
80.490 2
80.492 3
80.495 2
80.497 1
80.500 1
80.502 1
80.505 1
80.507 1
80.510 1
80.513 2
80.515 2
80.518 2
80.520 3
80.523 3
80.525 3
80.528 3
80.530 4
80.533 4
80.535 3
80.538 3
80.540 4
80.543 3
80.545 3
80.548 4
80.550 3
80.553 3
80.555 3
80.558 4
80.560 3
80.563 4
80.566 3
80.568 4
80.571 4
80.573 3
80.576 3
80.578 3
80.581 3
80.583 3
80.586 3
80.588 2
80.591 2
80.593 2
80.596 1
80.598 1
80.601 1
80.603 0
80.606 1
80.608 -0
80.611 -0
80.613 -0
80.616 0
80.619 0
80.621 0
80.624 1
80.626 1
80.629 1
80.631 1
80.634 0
80.636 0
80.639 0
80.641 0
80.644 1
80.646 1
80.649 0
80.651 0
80.654 0
80.656 0
80.659 1
80.661 1
80.664 1
80.666 0
80.669 -0
80.672 -0
80.674 0
80.677 0
80.679 -0
80.682 0
80.684 0
80.687 0
80.689 0
80.692 0
80.694 -0
80.697 0
80.699 0
80.702 0
80.704 0
80.707 0
80.709 -0
80.712 -0
80.714 -0
80.717 -0
80.719 -0
80.722 -0
80.725 -1
80.727 0
80.730 0
80.732 -0
80.735 -0
80.737 0
80.740 0
80.742 0
80.745 0
80.747 -0
80.750 -0
80.752 0
80.755 1
80.757 1
80.760 0
80.762 0
80.765 1
80.767 1
80.770 1
80.772 1
80.775 2
80.778 1
80.780 2
80.783 2
80.785 2
80.788 3
80.790 3
80.793 3
80.795 3
80.798 4
80.800 4
80.803 4
80.805 3
80.808 3
80.810 3
80.813 4
80.815 3
80.818 3
80.820 3
80.823 3
80.826 3
80.828 3
80.831 2
80.833 2
80.836 3
80.838 2
80.841 2
80.843 2
80.846 2
80.848 1
80.851 1
80.853 0
80.856 0
80.858 0
80.861 -1
80.863 -0
80.866 -0
80.868 -0
80.871 -0
80.874 -1
80.876 -1
80.879 -0
80.881 0
80.884 -0
80.886 0
80.889 1
80.891 1
80.894 0
80.896 0
80.899 0
80.901 1
80.904 2
80.906 1
80.909 2
80.911 2
80.914 2
80.916 2
80.919 2
80.922 2
80.924 3
80.927 3
80.929 3
80.932 3
80.934 4
80.937 4
80.939 4
80.942 4
80.944 4
80.947 4
80.949 4
80.952 4
80.954 4
80.957 4
80.959 4
80.962 4
80.964 3
80.967 3
80.970 4
80.972 4
80.975 4
80.977 4
80.980 4
80.982 3
80.985 3
80.987 4
80.990 3
80.992 4
80.995 4
80.997 4
81.000 3
81.002 4
81.005 4
81.007 3
81.010 3
81.012 3
81.015 4
81.018 4
81.020 4
81.023 4
81.025 4
81.028 4
81.030 3
81.033 3
81.035 3
81.038 3
81.040 4
81.043 3
81.045 4
81.048 4
81.050 4
81.053 3
81.055 3
81.058 2
81.061 3
81.063 3
81.066 4
81.068 3
81.071 4
81.073 3
81.076 3
81.078 3
81.081 3
81.083 3
81.086 2
81.088 2
81.091 2
81.093 2
81.096 2
81.098 3
81.101 3
81.103 3
81.106 3
81.109 3
81.111 3
81.114 3
81.116 3
81.119 3
81.121 3
81.124 3
81.126 3
81.129 3
81.131 3
81.134 4
81.136 4
81.139 4
81.141 4
81.144 3
81.146 3
81.149 3
81.152 3
81.154 2
81.157 2
81.159 2
81.162 2
81.164 1
81.167 1
81.169 1
81.172 1
81.174 1
81.177 1
81.179 1
81.182 1
81.184 0
81.187 0
81.189 0
81.192 -0
81.195 -0
81.197 0
81.200 0
81.202 0
81.205 1
81.207 2
81.210 2
81.212 2
81.215 2
81.217 2
81.220 3
81.222 3
81.225 3
81.227 4
81.230 5
81.232 4
81.235 5
81.238 5
81.240 4
81.243 5
81.245 4
81.248 4
81.250 4
81.253 4
81.255 4
81.258 4
81.260 4
81.263 3
81.265 3
81.268 3
81.270 2
81.273 2
81.275 2
81.278 2
81.281 2
81.283 2
81.286 1
81.288 1
81.291 0
81.293 0
81.296 -0
81.298 -0
81.301 -1
81.303 -1
81.306 -1
81.308 -1
81.311 -1
81.313 -1
81.316 -1
81.318 -1
81.321 0
81.324 1
81.326 1
81.329 1
81.331 1
81.334 2
81.336 2
81.339 1
81.341 1
81.344 1
81.346 0
81.349 1
81.351 1
81.354 0
81.356 1
81.359 1
81.361 1
81.364 2
81.367 2
81.369 2
81.372 2
81.374 2
81.377 2
81.379 2
81.382 2
81.384 2
81.387 2
81.389 2
81.392 2
81.394 2
81.397 1
81.399 1
81.402 0
81.405 1
81.407 0
81.410 0
81.412 1
81.415 1
81.417 1
81.420 1
81.422 1
81.425 1
81.427 1
81.430 1
81.432 1
81.435 2
81.437 2
81.440 2
81.442 1
81.445 1
81.448 1
81.450 1
81.453 1
81.455 1
81.458 1
81.460 1
81.463 2
81.465 2
81.468 1
81.470 2
81.473 3
81.475 3
81.478 3
81.480 3
81.483 3
81.486 3
81.488 3
81.491 2
81.493 3
81.496 3
81.498 3
81.501 2
81.503 2
81.506 1
81.508 1
81.511 1
81.513 0
81.516 1
81.518 1
81.521 1
81.523 1
81.526 1
81.529 1
81.531 0
81.534 0
81.536 -0
81.539 -1
81.541 -0
81.544 -1
81.546 -0
81.549 0
81.551 0
81.554 -0
81.556 -0
81.559 -0
81.561 0
81.564 1
81.567 1
81.569 1
81.572 1
81.574 1
81.577 1
81.579 1
81.582 2
81.584 2
81.587 2
81.589 2
81.592 3
81.594 3
81.597 3
81.599 3
81.602 3
81.605 3
81.607 4
81.610 4
81.612 3
81.615 3
81.617 3
81.620 2
81.622 2
81.625 3
81.627 2
81.630 3
81.632 3
81.635 2
81.637 2
81.640 2
81.643 1
81.645 1
81.648 1
81.650 0
81.653 0
81.655 0
81.658 0
81.660 0
81.663 0
81.665 0
81.668 -0
81.670 -1
81.673 -1
81.675 -1
81.678 -0
81.681 -1
81.683 -0
81.686 -0
81.688 -0
81.691 -0
81.693 -0
81.696 -0
81.698 -0
81.701 -0
81.703 -0
81.706 0
81.708 1
81.711 1
81.713 1
81.716 1
81.719 1
81.721 1
81.724 1
81.726 1
81.729 1
81.731 1
81.734 1
81.736 0
81.739 1
81.741 1
81.744 1
81.746 1
81.749 1
81.751 1
81.754 1
81.757 1
81.759 1
81.762 1
81.764 1
81.767 1
81.769 1
81.772 1
81.774 1
81.777 0
81.779 -0
81.782 1
81.784 -0
81.787 0
81.789 1
81.792 1
81.795 0
81.797 1
81.800 1
81.802 1
81.805 1
81.807 1
81.810 1
81.812 1
81.815 1
81.817 1
81.820 2
81.822 2
81.825 2
81.827 2
81.830 2
81.833 2
81.835 2
81.838 3
81.840 3
81.843 3
81.845 4
81.848 4
81.850 4
81.853 5
81.855 4
81.858 5
81.860 4
81.863 5
81.866 5
81.868 5
81.871 5
81.873 6
81.876 6
81.878 6
81.881 6
81.883 6
81.886 6
81.888 6
81.891 5
81.893 5
81.896 5
81.898 5
81.901 4
81.904 5
81.906 4
81.909 4
81.911 4
81.914 4
81.916 4
81.919 4
81.921 5
81.924 4
81.926 5
81.929 4
81.931 4
81.934 3
81.936 3
81.939 2
81.942 3
81.944 3
81.947 3
81.949 3
81.952 3
81.954 3
81.957 3
81.959 3
81.962 4
81.964 3
81.967 3
81.969 4
81.972 4
81.975 4
81.977 4
81.980 5
81.982 4
81.985 5
81.987 5
81.990 6
81.992 6
81.995 6
81.997 5
82.000 4
82.002 3
82.005 3
82.008 2
82.010 2
82.013 2
82.015 1
82.018 1
82.020 1
82.023 0
82.025 0
82.028 -0
82.030 -1
82.033 -1
82.035 -1
82.038 -2
82.040 -2
82.043 -2
82.046 -2
82.048 -2
82.051 -1
82.053 -0
82.056 -0
82.058 -0
82.061 -1
82.063 0
82.066 1
82.068 1
82.071 1
82.073 1
82.076 1
82.079 2
82.081 2
82.084 2
82.086 3
82.089 3
82.091 3
82.094 4
82.096 4
82.099 4
82.101 4
82.104 4
82.106 3
82.109 2
82.112 2
82.114 2
82.117 1
82.119 1
82.122 1
82.124 1
82.127 1
82.129 1
82.132 0
82.134 -0
82.137 -0
82.139 -0
82.142 -1
82.144 -1
82.147 -0
82.150 -0
82.152 0
82.155 1
82.157 1
82.160 1
82.162 2
82.165 3
82.167 2
82.170 3
82.172 2
82.175 2
82.177 2
82.180 2
82.183 2
82.185 2
82.188 2
82.190 2
82.193 2
82.195 3
82.198 2
82.200 2
82.203 3
82.205 2
82.208 3
82.210 2
82.213 2
82.216 2
82.218 2
82.221 2
82.223 2
82.226 2
82.228 2
82.231 2
82.233 2
82.236 2
82.238 2
82.241 2
82.243 2
82.246 2
82.249 2
82.251 2
82.254 2
82.256 3
82.259 2
82.261 2
82.264 2
82.266 3
82.269 3
82.271 3
82.274 2
82.276 3
82.279 3
82.282 2
82.284 1
82.287 2
82.289 1
82.292 1
82.294 1
82.297 1
82.299 1
82.302 1
82.304 2
82.307 2
82.309 2
82.312 2
82.315 2
82.317 2
82.320 2
82.322 2
82.325 2
82.327 1
82.330 2
82.332 2
82.335 2
82.337 2
82.340 2
82.342 3
82.345 3
82.348 3
82.350 3
82.353 4
82.355 4
82.358 3
82.360 3
82.363 4
82.365 3
82.368 3
82.370 4
82.373 3
82.376 3
82.378 3
82.381 3
82.383 3
82.386 2
82.388 2
82.391 2
82.393 2
82.396 2
82.398 2
82.401 2
82.403 3
82.406 3
82.409 2
82.411 2
82.414 2
82.416 3
82.419 2
82.421 2
82.424 2
82.426 2
82.429 2
82.431 2
82.434 1
82.436 2
82.439 2
82.442 1
82.444 1
82.447 1
82.449 1
82.452 1
82.454 2
82.457 2
82.459 2
82.462 3
82.464 2
82.467 2
82.469 3
82.472 2
82.475 2
82.477 2
82.480 2
82.482 2
82.485 1
82.487 1
82.490 1
82.492 0
82.495 0
82.497 1
82.500 1
82.503 1
82.505 1
82.508 1
82.510 1
82.513 2
82.515 2
82.518 2
82.520 2
82.523 2
82.525 1
82.528 1
82.530 1
82.533 0
82.536 -0
82.538 0
82.541 -0
82.543 -0
82.546 0
82.548 0
82.551 -0
82.553 -0
82.556 -1
82.558 -1
82.561 -0
82.564 -1
82.566 -0
82.569 -1
82.571 -1
82.574 -1
82.576 -1
82.579 -1
82.581 -0
82.584 -0
82.586 -1
82.589 -1
82.591 -1
82.594 -1
82.597 -0
82.599 0
82.602 1
82.604 1
82.607 1
82.609 2
82.612 2
82.614 3
82.617 3
82.619 3
82.622 3
82.625 3
82.627 4
82.630 4
82.632 4
82.635 4
82.637 4
82.640 3
82.642 3
82.645 4
82.647 3
82.650 3
82.652 4
82.655 4
82.658 4
82.660 4
82.663 3
82.665 3
82.668 2
82.670 3
82.673 3
82.675 3
82.678 2
82.680 2
82.683 3
82.686 2
82.688 3
82.691 3
82.693 3
82.696 3
82.698 3
82.701 3
82.703 3
82.706 3
82.708 3
82.711 4
82.713 4
82.716 3
82.719 3
82.721 3
82.724 3
82.726 3
82.729 3
82.731 2
82.734 2
82.736 1
82.739 1
82.741 1
82.744 0
82.747 0
82.749 0
82.752 0
82.754 0
82.757 -0
82.759 -0
82.762 -1
82.764 -1
82.767 -1
82.769 -1
82.772 -1
82.775 -1
82.777 -2
82.780 -1
82.782 -1
82.785 -1
82.787 0
82.790 1
82.792 1
82.795 1
82.797 1
82.800 1
82.803 2
82.805 3
82.808 3
82.810 3
82.813 3
82.815 4
82.818 5
82.820 5
82.823 5
82.825 5
82.828 5
82.830 5
82.833 5
82.836 5
82.838 5
82.841 5
82.843 4
82.846 5
82.848 4
82.851 4
82.853 4
82.856 4
82.858 3
82.861 3
82.864 4
82.866 4
82.869 3
82.871 3
82.874 2
82.876 2
82.879 2
82.881 3
82.884 2
82.886 2
82.889 3
82.892 3
82.894 2
82.897 3
82.899 3
82.902 3
82.904 3
82.907 3
82.909 3
82.912 3
82.914 3
82.917 4
82.920 5
82.922 4
82.925 4
82.927 4
82.930 4
82.932 4
82.935 4
82.937 4
82.940 4
82.942 4
82.945 4
82.948 3
82.950 3
82.953 2
82.955 2
82.958 3
82.960 3
82.963 3
82.965 2
82.968 2
82.970 1
82.973 1
82.976 0
82.978 0
82.981 0
82.983 -0
82.986 -1
82.988 -1
82.991 -0
82.993 -0
82.996 -0
82.998 -1
83.001 -1
83.004 -1
83.006 -1
83.009 -1
83.011 -1
83.014 -1
83.016 -1
83.019 -1
83.021 -2
83.024 -2
83.026 -2
83.029 -2
83.032 -2
83.034 -2
83.037 -2
83.039 -2
83.042 -1
83.044 -2
83.047 -1
83.049 -1
83.052 -1
83.054 -0
83.057 0
83.060 0
83.062 1
83.065 0
83.067 1
83.070 1
83.072 1
83.075 1
83.077 2
83.080 1
83.082 1
83.085 1
83.088 1
83.090 1
83.093 2
83.095 2
83.098 2
83.100 3
83.103 3
83.105 3
83.108 3
83.110 3
83.113 3
83.116 3
83.118 4
83.121 4
83.123 4
83.126 4
83.128 4
83.131 3
83.133 3
83.136 3
83.138 2
83.141 2
83.144 2
83.146 2
83.149 3
83.151 3
83.154 3
83.156 4
83.159 4
83.161 4
83.164 4
83.166 3
83.169 3
83.172 3
83.174 2
83.177 2
83.179 3
83.182 2
83.184 2
83.187 2
83.189 1
83.192 2
83.194 2
83.197 2
83.200 2
83.202 3
83.205 3
83.207 2
83.210 2
83.212 1
83.215 2
83.217 1
83.220 1
83.222 1
83.225 1
83.228 0
83.230 1
83.233 1
83.235 1
83.238 1
83.240 1
83.243 -0
83.245 -0
83.248 -0
83.251 -1
83.253 -1
83.256 -1
83.258 -1
83.261 -1
83.263 -1
83.266 -1
83.268 -1
83.271 -1
83.273 -1
83.276 -1
83.279 -1
83.281 -1
83.284 -1
83.286 -2
83.289 -1
83.291 -1
83.294 -0
83.296 -0
83.299 0
83.301 1
83.304 1
83.307 1
83.309 2
83.312 2
83.314 2
83.317 2
83.319 2
83.322 2
83.324 1
83.327 1
83.330 1
83.332 2
83.335 1
83.337 2
83.340 2
83.342 2
83.345 2
83.347 2
83.350 2
83.352 2
83.355 2
83.358 2
83.360 1
83.363 1
83.365 2
83.368 1
83.370 1
83.373 1
83.375 1
83.378 1
83.380 1
83.383 2
83.386 2
83.388 2
83.391 2
83.393 3
83.396 2
83.398 2
83.401 2
83.403 2
83.406 3
83.409 3
83.411 3
83.414 3
83.416 4
83.419 4
83.421 4
83.424 5
83.426 5
83.429 5
83.431 4
83.434 4
83.437 4
83.439 4
83.442 3
83.444 4
83.447 5
83.449 4
83.452 4
83.454 5
83.457 4
83.459 4
83.462 4
83.465 4
83.467 4
83.470 3
83.472 3
83.475 3
83.477 3
83.480 2
83.482 3
83.485 3
83.488 3
83.490 3
83.493 3
83.495 4
83.498 4
83.500 4
83.503 3
83.505 4
83.508 3
83.510 3
83.513 3
83.516 3
83.518 3
83.521 3
83.523 4
83.526 3
83.528 3
83.531 3
83.533 3
83.536 3
83.539 3
83.541 3
83.544 2
83.546 2
83.549 2
83.551 2
83.554 2
83.556 2
83.559 3
83.561 3
83.564 3
83.567 3
83.569 3
83.572 3
83.574 2
83.577 3
83.579 2
83.582 2
83.584 2
83.587 2
83.590 3
83.592 2
83.595 2
83.597 3
83.600 3
83.602 3
83.605 3
83.607 3
83.610 2
83.613 2
83.615 2
83.618 2
83.620 2
83.623 2
83.625 2
83.628 2
83.630 2
83.633 2
83.635 1
83.638 1
83.641 0
83.643 0
83.646 0
83.648 0
83.651 0
83.653 0
83.656 -0
83.658 -0
83.661 -0
83.664 0
83.666 1
83.669 1
83.671 1
83.674 1
83.676 1
83.679 1
83.681 1
83.684 1
83.686 1
83.689 1
83.692 1
83.694 1
83.697 1
83.699 2
83.702 2
83.704 2
83.707 1
83.709 1
83.712 1
83.715 2
83.717 2
83.720 2
83.722 2
83.725 2
83.727 2
83.730 2
83.732 2
83.735 2
83.738 2
83.740 2
83.743 2
83.745 2
83.748 1
83.750 2
83.753 2
83.755 2
83.758 2
83.760 2
83.763 2
83.766 2
83.768 2
83.771 1
83.773 1
83.776 1
83.778 1
83.781 2
83.783 2
83.786 1
83.789 1
83.791 1
83.794 1
83.796 2
83.799 2
83.801 2
83.804 2
83.806 2
83.809 2
83.812 3
83.814 3
83.817 3
83.819 3
83.822 2
83.824 2
83.827 2
83.829 2
83.832 2
83.835 2
83.837 2
83.840 1
83.842 1
83.845 2
83.847 1
83.850 2
83.852 2
83.855 2
83.857 2
83.860 3
83.863 2
83.865 2
83.868 3
83.870 2
83.873 2
83.875 3
83.878 2
83.880 3
83.883 3
83.886 3
83.888 3
83.891 3
83.893 3
83.896 3
83.898 3
83.901 3
83.903 3
83.906 4
83.909 4
83.911 4
83.914 5
83.916 5
83.919 5
83.921 5
83.924 5
83.926 5
83.929 4
83.932 3
83.934 3
83.937 3
83.939 3
83.942 3
83.944 3
83.947 3
83.949 3
83.952 3
83.955 3
83.957 3
83.960 3
83.962 3
83.965 3
83.967 2
83.970 2
83.972 2
83.975 2
83.978 1
83.980 1
83.983 1
83.985 1
83.988 1
83.990 1
83.993 1
83.995 1
83.998 1
84.000 0
84.003 0
84.006 0
84.008 0
84.011 1
84.013 1
84.016 1
84.018 1
84.021 1
84.023 1
84.026 1
84.029 1
84.031 1
84.034 1
84.036 1
84.039 1
84.041 0
84.044 0
84.046 0
84.049 1
84.052 1
84.054 1
84.057 1
84.059 1
84.062 1
84.064 1
84.067 2
84.069 2
84.072 1
84.075 2
84.077 2
84.080 2
84.082 1
84.085 1
84.087 1
84.090 2
84.092 2
84.095 1
84.098 2
84.100 1
84.103 1
84.105 2
84.108 1
84.110 2
84.113 2
84.115 2
84.118 2
84.121 2
84.123 2
84.126 2
84.128 2
84.131 2
84.133 2
84.136 2
84.138 2
84.141 2
84.144 2
84.146 2
84.149 2
84.151 2
84.154 1
84.156 1
84.159 2
84.161 2
84.164 2
84.167 2
84.169 1
84.172 1
84.174 1
84.177 1
84.179 1
84.182 1
84.184 1
84.187 1
84.190 0
84.192 0
84.195 0
84.197 -0
84.200 0
84.202 0
84.205 0
84.207 0
84.210 0
84.213 0
84.215 0
84.218 0
84.220 1
84.223 1
84.225 1
84.228 2
84.230 1
84.233 2
84.236 2
84.238 3
84.241 4
84.243 4
84.246 4
84.248 4
84.251 4
84.253 4
84.256 5
84.259 4
84.261 4
84.264 4
84.266 4
84.269 4
84.271 4
84.274 4
84.276 4
84.279 4
84.282 4
84.284 3
84.287 4
84.289 4
84.292 3
84.294 3
84.297 3
84.300 3
84.302 3
84.305 3
84.307 3
84.310 3
84.312 2
84.315 2
84.317 3
84.320 3
84.323 2
84.325 3
84.328 3
84.330 2
84.333 2
84.335 3
84.338 3
84.340 4
84.343 4
84.346 4
84.348 4
84.351 4
84.353 4
84.356 4
84.358 3
84.361 3
84.363 3
84.366 3
84.369 3
84.371 3
84.374 3
84.376 3
84.379 4
84.381 4
84.384 3
84.386 3
84.389 3
84.392 3
84.394 3
84.397 3
84.399 3
84.402 2
84.404 2
84.407 2
84.409 2
84.412 2
84.415 2
84.417 2
84.420 2
84.422 2
84.425 2
84.427 1
84.430 1
84.432 1
84.435 2
84.438 1
84.440 1
84.443 1
84.445 1
84.448 1
84.450 1
84.453 1
84.456 1
84.458 1
84.461 1
84.463 1
84.466 2
84.468 2
84.471 2
84.473 2
84.476 3
84.479 3
84.481 3
84.484 3
84.486 4
84.489 3
84.491 4
84.494 4
84.496 5
84.499 4
84.502 4
84.504 4
84.507 5
84.509 4
84.512 4
84.514 4
84.517 4
84.519 4
84.522 4
84.525 4
84.527 3
84.530 3
84.532 3
84.535 3
84.537 2
84.540 2
84.543 1
84.545 0
84.548 0
84.550 0
84.553 -0
84.555 -0
84.558 -1
84.560 -1
84.563 -1
84.566 -1
84.568 -1
84.571 -1
84.573 -0
84.576 0
84.578 0
84.581 1
84.583 1
84.586 1
84.589 1
84.591 1
84.594 2
84.596 2
84.599 2
84.601 3
84.604 3
84.607 2
84.609 3
84.612 3
84.614 3
84.617 3
84.619 3
84.622 3
84.624 3
84.627 3
84.630 3
84.632 3
84.635 3
84.637 3
84.640 3
84.642 2
84.645 2
84.647 2
84.650 2
84.653 2
84.655 1
84.658 1
84.660 1
84.663 1
84.665 1
84.668 1
84.671 2
84.673 1
84.676 1
84.678 2
84.681 2
84.683 2
84.686 2
84.688 3
84.691 3
84.694 3
84.696 3
84.699 3
84.701 4
84.704 4
84.706 4
84.709 4
84.711 4
84.714 4
84.717 5
84.719 5
84.722 4
84.724 5
84.727 5
84.729 4
84.732 5
84.735 5
84.737 5
84.740 5
84.742 5
84.745 5
84.747 5
84.750 5
84.752 5
84.755 4
84.758 4
84.760 3
84.763 4
84.765 4
84.768 4
84.770 4
84.773 4
84.776 4
84.778 3
84.781 3
84.783 2
84.786 2
84.788 2
84.791 2
84.793 2
84.796 2
84.799 1
84.801 1
84.804 1
84.806 1
84.809 1
84.811 1
84.814 1
84.816 1
84.819 1
84.822 1
84.824 1
84.827 1
84.829 1
84.832 1
84.834 1
84.837 1
84.840 1
84.842 1
84.845 2
84.847 2
84.850 2
84.852 2
84.855 3
84.857 2
84.860 2
84.863 3
84.865 3
84.868 2
84.870 2
84.873 3
84.875 3
84.878 3
84.881 4
84.883 4
84.886 4
84.888 4
84.891 4
84.893 3
84.896 3
84.898 4
84.901 4
84.904 4
84.906 4
84.909 4
84.911 5
84.914 4
84.916 5
84.919 4
84.922 5
84.924 4
84.927 4
84.929 4
84.932 5
84.934 5
84.937 5
84.939 5
84.942 5
84.945 5
84.947 5
84.950 5
84.952 5
84.955 5
84.957 5
84.960 4
84.963 4
84.965 4
84.968 4
84.970 3
84.973 3
84.975 2
84.978 3
84.980 2
84.983 1
84.986 1
84.988 1
84.991 2
84.993 2
84.996 1
84.998 1
85.001 1
85.004 1
85.006 1
85.009 1
85.011 1
85.014 2
85.016 2
85.019 2
85.021 2
85.024 2
85.027 2
85.029 2
85.032 3
85.034 3
85.037 3
85.039 4
85.042 4
85.045 5
85.047 5
85.050 4
85.052 4
85.055 4
85.057 4
85.060 5
85.063 5
85.065 5
85.068 4
85.070 5
85.073 4
85.075 4
85.078 4
85.080 4
85.083 4
85.086 4
85.088 3
85.091 3
85.093 3
85.096 3
85.098 2
85.101 2
85.104 3
85.106 2
85.109 2
85.111 2
85.114 1
85.116 2
85.119 2
85.121 1
85.124 2
85.127 2
85.129 1
85.132 1
85.134 1
85.137 1
85.139 1
85.142 1
85.145 1
85.147 2
85.150 2
85.152 2
85.155 2
85.157 2
85.160 1
85.163 2
85.165 1
85.168 1
85.170 2
85.173 1
85.175 1
85.178 1
85.180 1
85.183 1
85.186 1
85.188 0
85.191 -0
85.193 0
85.196 -0
85.198 -0
85.201 -1
85.204 -1
85.206 -2
85.209 -2
85.211 -2
85.214 -2
85.216 -2
85.219 -2
85.222 -2
85.224 -2
85.227 -1
85.229 -2
85.232 -1
85.234 -1
85.237 -1
85.239 -1
85.242 -0
85.245 -1
85.247 -0
85.250 1
85.252 1
85.255 2
85.257 2
85.260 2
85.263 2
85.265 3
85.268 3
85.270 3
85.273 3
85.275 3
85.278 3
85.281 3
85.283 2
85.286 2
85.288 2
85.291 2
85.293 2
85.296 1
85.298 1
85.301 1
85.304 1
85.306 1
85.309 1
85.311 1
85.314 0
85.316 0
85.319 -1
85.322 -0
85.324 -0
85.327 1
85.329 0
85.332 1
85.334 1
85.337 1
85.340 1
85.342 2
85.345 2
85.347 2
85.350 2
85.352 2
85.355 3
85.358 2
85.360 3
85.363 3
85.365 3
85.368 3
85.370 4
85.373 3
85.375 3
85.378 3
85.381 3
85.383 3
85.386 3
85.388 2
85.391 2
85.393 2
85.396 2
85.399 2
85.401 2
85.404 2
85.406 2
85.409 2
85.411 2
85.414 2
85.417 2
85.419 2
85.422 2
85.424 2
85.427 2
85.429 1
85.432 1
85.435 2
85.437 1
85.440 2
85.442 2
85.445 2
85.447 2
85.450 2
85.452 2
85.455 3
85.458 3
85.460 3
85.463 3
85.465 3
85.468 3
85.470 3
85.473 3
85.476 4
85.478 4
85.481 4
85.483 4
85.486 4
85.488 4
85.491 4
85.494 4
85.496 4
85.499 3
85.501 2
85.504 3
85.506 2
85.509 2
85.512 2
85.514 2
85.517 2
85.519 2
85.522 1
85.524 1
85.527 1
85.530 0
85.532 0
85.535 -0
85.537 -0
85.540 0
85.542 -0
85.545 -0
85.547 -1
85.550 -1
85.553 -1
85.555 -1
85.558 -1
85.560 -1
85.563 -1
85.565 -1
85.568 -0
85.571 -0
85.573 0
85.576 -0
85.578 0
85.581 -0
85.583 -0
85.586 -0
85.589 0
85.591 -1
85.594 -0
85.596 -0
85.599 -0
85.601 -0
85.604 -0
85.607 -1
85.609 -1
85.612 -1
85.614 -1
85.617 -1
85.619 -1
85.622 -1
85.625 -1
85.627 -1
85.630 -1
85.632 -1
85.635 -1
85.637 -1
85.640 -1
85.643 -2
85.645 -2
85.648 -1
85.650 -2
85.653 -2
85.655 -2
85.658 -2
85.661 -1
85.663 -2
85.666 -1
85.668 -1
85.671 -1
85.673 -1
85.676 -1
85.678 0
85.681 0
85.684 0
85.686 1
85.689 0
85.691 1
85.694 1
85.696 1
85.699 1
85.702 1
85.704 2
85.707 2
85.709 2
85.712 3
85.714 4
85.717 4
85.720 4
85.722 4
85.725 4
85.727 4
85.730 4
85.732 3
85.735 3
85.738 3
85.740 3
85.743 3
85.745 2
85.748 3
85.750 2
85.753 2
85.756 2
85.758 2
85.761 1
85.763 1
85.766 1
85.768 0
85.771 1
85.774 1
85.776 2
85.779 2
85.781 2
85.784 2
85.786 2
85.789 2
85.792 1
85.794 2
85.797 2
85.799 2
85.802 2
85.804 3
85.807 3
85.810 3
85.812 2
85.815 2
85.817 2
85.820 3
85.822 4
85.825 4
85.828 4
85.830 3
85.833 3
85.835 3
85.838 3
85.840 3
85.843 3
85.846 3
85.848 3
85.851 4
85.853 4
85.856 4
85.858 4
85.861 4
85.864 4
85.866 5
85.869 4
85.871 5
85.874 5
85.876 4
85.879 4
85.882 5
85.884 5
85.887 5
85.889 5
85.892 5
85.894 5
85.897 4
85.900 4
85.902 4
85.905 3
85.907 3
85.910 3
85.912 3
85.915 2
85.918 2
85.920 2
85.923 1
85.925 0
85.928 0
85.930 0
85.933 1
85.936 1
85.938 1
85.941 1
85.943 0
85.946 -0
85.948 -0
85.951 1
85.954 1
85.956 1
85.959 1
85.961 2
85.964 2
85.966 2
85.969 1
85.972 1
85.974 1
85.977 1
85.979 1
85.982 1
85.984 1
85.987 1
85.990 1
85.992 1
85.995 1
85.997 1
86.000 1
86.002 1
86.005 1
86.008 1
86.010 1
86.013 1
86.015 0
86.018 1
86.020 0
86.023 -0
86.026 0
86.028 0
86.031 0
86.033 -0
86.036 -0
86.038 -0
86.041 -0
86.044 0
86.046 0
86.049 -0
86.051 0
86.054 -1
86.056 -0
86.059 -0
86.062 -0
86.064 -0
86.067 0
86.069 -0
86.072 -0
86.074 0
86.077 1
86.080 1
86.082 0
86.085 -0
86.087 1
86.090 1
86.092 1
86.095 1
86.098 1
86.100 2
86.103 2
86.105 2
86.108 2
86.110 2
86.113 2
86.116 2
86.118 3
86.121 3
86.123 2
86.126 2
86.128 2
86.131 2
86.134 2
86.136 3
86.139 2
86.141 3
86.144 3
86.146 3
86.149 3
86.152 3
86.154 3
86.157 3
86.159 3
86.162 2
86.165 2
86.167 2
86.170 2
86.172 2
86.175 2
86.177 2
86.180 2
86.183 1
86.185 1
86.188 1
86.190 2
86.193 2
86.195 2
86.198 2
86.201 3
86.203 3
86.206 4
86.208 3
86.211 3
86.213 4
86.216 3
86.219 4
86.221 3
86.224 3
86.226 3
86.229 3
86.231 3
86.234 3
86.237 3
86.239 2
86.242 3
86.244 3
86.247 3
86.249 4
86.252 4
86.255 4
86.257 4
86.260 4
86.262 3
86.265 3
86.267 3
86.270 3
86.273 3
86.275 3
86.278 3
86.280 3
86.283 3
86.286 2
86.288 2
86.291 1
86.293 1
86.296 1
86.298 1
86.301 1
86.304 2
86.306 2
86.309 2
86.311 2
86.314 2
86.316 2
86.319 2
86.322 1
86.324 1
86.327 1
86.329 1
86.332 1
86.334 0
86.337 0
86.340 -0
86.342 0
86.345 0
86.347 -0
86.350 -0
86.352 -0
86.355 -0
86.358 0
86.360 0
86.363 0
86.365 1
86.368 0
86.370 1
86.373 1
86.376 0
86.378 0
86.381 0
86.383 1
86.386 1
86.389 1
86.391 2
86.394 1
86.396 1
86.399 0
86.401 0
86.404 0
86.407 0
86.409 0
86.412 0
86.414 1
86.417 1
86.419 1
86.422 0
86.425 -0
86.427 0
86.430 0
86.432 -0
86.435 -0
86.437 0
86.440 0
86.443 0
86.445 0
86.448 -0
86.450 0
86.453 -0
86.455 -0
86.458 1
86.461 1
86.463 0
86.466 1
86.468 1
86.471 1
86.474 1
86.476 1
86.479 1
86.481 1
86.484 2
86.486 2
86.489 2
86.492 2
86.494 2
86.497 3
86.499 2
86.502 2
86.504 2
86.507 2
86.510 2
86.512 1
86.515 1
86.517 0
86.520 0
86.522 0
86.525 -0
86.528 -0
86.530 -0
86.533 -1
86.535 -1
86.538 -2
86.541 -2
86.543 -2
86.546 -1
86.548 -2
86.551 -1
86.553 -1
86.556 -1
86.559 -1
86.561 -2
86.564 -2
86.566 -2
86.569 -1
86.571 -2
86.574 -1
86.577 -1
86.579 -1
86.582 -0
86.584 0
86.587 -0
86.589 0
86.592 0
86.595 0
86.597 1
86.600 1
86.602 2
86.605 2
86.608 2
86.610 2
86.613 2
86.615 3
86.618 3
86.620 4
86.623 4
86.626 4
86.628 4
86.631 3
86.633 3
86.636 3
86.638 4
86.641 4
86.644 4
86.646 3
86.649 3
86.651 3
86.654 4
86.657 3
86.659 3
86.662 3
86.664 3
86.667 3
86.669 3
86.672 3
86.675 2
86.677 2
86.680 2
86.682 3
86.685 2
86.687 2
86.690 2
86.693 2
86.695 2
86.698 1
86.700 1
86.703 1
86.705 1
86.708 1
86.711 0
86.713 -0
86.716 -0
86.718 -1
86.721 -0
86.724 -1
86.726 -1
86.729 -0
86.731 -0
86.734 -1
86.736 -1
86.739 -1
86.742 -1
86.744 -1
86.747 -1
86.749 -1
86.752 -1
86.754 -1
86.757 -1
86.760 -1
86.762 -0
86.765 -1
86.767 0
86.770 0
86.773 0
86.775 0
86.778 1
86.780 1
86.783 1
86.785 2
86.788 2
86.791 2
86.793 2
86.796 3
86.798 3
86.801 3
86.803 3
86.806 3
86.809 3
86.811 3
86.814 3
86.816 3
86.819 3
86.822 3
86.824 3
86.827 3
86.829 3
86.832 3
86.834 3
86.837 3
86.840 3
86.842 2
86.845 3
86.847 2
86.850 2
86.853 2
86.855 1
86.858 1
86.860 1
86.863 0
86.865 -1
86.868 -0
86.871 -0
86.873 -0
86.876 -1
86.878 -1
86.881 -2
86.883 -2
86.886 -1
86.889 -2
86.891 -2
86.894 -2
86.896 -2
86.899 -1
86.902 -1
86.904 -1
86.907 -0
86.909 0
86.912 -0
86.914 1
86.917 0
86.920 1
86.922 1
86.925 2
86.927 2
86.930 2
86.932 3
86.935 3
86.938 3
86.940 4
86.943 4
86.945 4
86.948 4
86.951 4
86.953 4
86.956 4
86.958 3
86.961 3
86.963 3
86.966 3
86.969 3
86.971 3
86.974 2
86.976 2
86.979 1
86.982 1
86.984 1
86.987 1
86.989 1
86.992 -0
86.994 -0
86.997 -0
87.000 0
87.002 0
87.005 0
87.007 0
87.010 0
87.013 -0
87.015 0
87.018 0
87.020 0
87.023 1
87.025 0
87.028 -0
87.031 0
87.033 -0
87.036 0
87.038 1
87.041 1
87.043 1
87.046 1
87.049 1
87.051 2
87.054 1
87.056 2
87.059 2
87.062 2
87.064 2
87.067 1
87.069 1
87.072 1
87.074 1
87.077 2
87.080 2
87.082 2
87.085 2
87.087 2
87.090 1
87.093 2
87.095 1
87.098 1
87.100 2
87.103 1
87.105 2
87.108 2
87.111 2
87.113 2
87.116 2
87.118 1
87.121 1
87.124 2
87.126 2
87.129 1
87.131 2
87.134 1
87.136 2
87.139 2
87.142 2
87.144 2
87.147 2
87.149 2
87.152 2
87.155 3
87.157 3
87.160 3
87.162 3
87.165 3
87.167 3
87.170 3
87.173 3
87.175 3
87.178 4
87.180 3
87.183 3
87.185 3
87.188 4
87.191 4
87.193 4
87.196 5
87.198 4
87.201 4
87.204 3
87.206 3
87.209 3
87.211 3
87.214 2
87.216 2
87.219 2
87.222 2
87.224 2
87.227 2
87.229 1
87.232 1
87.235 1
87.237 2
87.240 2
87.242 3
87.245 2
87.247 2
87.250 2
87.253 2
87.255 2
87.258 2
87.260 2
87.263 3
87.266 3
87.268 3
87.271 3
87.273 3
87.276 2
87.278 3
87.281 3
87.284 2
87.286 2
87.289 3
87.291 3
87.294 3
87.297 3
87.299 3
87.302 3
87.304 4
87.307 4
87.309 4
87.312 3
87.315 3
87.317 3
87.320 3
87.322 3
87.325 3
87.328 3
87.330 2
87.333 2
87.335 2
87.338 1
87.341 1
87.343 1
87.346 1
87.348 1
87.351 1
87.353 1
87.356 1
87.359 1
87.361 1
87.364 1
87.366 1
87.369 1
87.372 1
87.374 1
87.377 1
87.379 1
87.382 1
87.384 -0
87.387 -0
87.390 0
87.392 -1
87.395 -0
87.397 0
87.400 0
87.403 0
87.405 1
87.408 1
87.410 1
87.413 2
87.415 2
87.418 3
87.421 3
87.423 4
87.426 4
87.428 4
87.431 4
87.434 4
87.436 5
87.439 4
87.441 5
87.444 5
87.446 4
87.449 4
87.452 5
87.454 5
87.457 5
87.459 5
87.462 5
87.465 5
87.467 5
87.470 4
87.472 5
87.475 5
87.477 4
87.480 4
87.483 4
87.485 3
87.488 3
87.490 2
87.493 2
87.496 1
87.498 1
87.501 1
87.503 1
87.506 1
87.509 2
87.511 2
87.514 2
87.516 2
87.519 2
87.521 2
87.524 2
87.527 2
87.529 2
87.532 2
87.534 2
87.537 2
87.540 2
87.542 2
87.545 2
87.547 1
87.550 1
87.552 1
87.555 1
87.558 2
87.560 2
87.563 1
87.565 1
87.568 1
87.571 1
87.573 0
87.576 0
87.578 -0
87.581 -0
87.584 -0
87.586 0
87.589 0
87.591 0
87.594 -1
87.596 -1
87.599 -2
87.602 -2
87.604 -2
87.607 -1
87.609 -1
87.612 -1
87.615 -0
87.617 -0
87.620 0
87.622 0
87.625 0
87.627 1
87.630 1
87.633 1
87.635 1
87.638 1
87.640 2
87.643 2
87.646 1
87.648 1
87.651 1
87.653 2
87.656 1
87.659 1
87.661 2
87.664 2
87.666 1
87.669 1
87.671 1
87.674 1
87.677 0
87.679 -0
87.682 -0
87.684 -0
87.687 -0
87.690 -0
87.692 0
87.695 0
87.697 0
87.700 0
87.703 0
87.705 0
87.708 0
87.710 -1
87.713 -0
87.715 0
87.718 -0
87.721 1
87.723 1
87.726 1
87.728 2
87.731 2
87.734 1
87.736 1
87.739 1
87.741 1
87.744 1
87.747 1
87.749 0
87.752 -0
87.754 0
87.757 -0
87.759 0
87.762 0
87.765 -0
87.767 0
87.770 0
87.772 -0
87.775 -0
87.778 -0
87.780 -1
87.783 -1
87.785 -1
87.788 -1
87.791 -0
87.793 -0
87.796 -0
87.798 1
87.801 1
87.803 1
87.806 1
87.809 1
87.811 1
87.814 1
87.816 2
87.819 1
87.822 1
87.824 1
87.827 1
87.829 0
87.832 1
87.835 1
87.837 1
87.840 1
87.842 0
87.845 0
87.847 0
87.850 -0
87.853 -0
87.855 -1
87.858 -0
87.860 -1
87.863 -1
87.866 -1
87.868 -1
87.871 -0
87.873 -0
87.876 -0
87.879 -0
87.881 -1
87.884 -1
87.886 -1
87.889 -1
87.891 -1
87.894 -1
87.897 -1
87.899 -0
87.902 0
87.904 -0
87.907 0
87.910 -0
87.912 -1
87.915 -1
87.917 -1
87.920 -1
87.923 -1
87.925 -1
87.928 -1
87.930 -2
87.933 -1
87.935 -2
87.938 -2
87.941 -2
87.943 -2
87.946 -2
87.948 -2
87.951 -1
87.954 -1
87.956 -1
87.959 -1
87.961 -0
87.964 0
87.967 1
87.969 1
87.972 1
87.974 2
87.977 2
87.979 1
87.982 2
87.985 2
87.987 2
87.990 2
87.992 1
87.995 2
87.998 2
88.000 2
88.003 2
88.005 2
88.008 3
88.011 3
88.013 2
88.016 2
88.018 2
88.021 1
88.024 1
88.026 1
88.029 1
88.031 1
88.034 2
88.036 1
88.039 1
88.042 1
88.044 1
88.047 2
88.049 2
88.052 2
88.055 3
88.057 3
88.060 3
88.062 4
88.065 4
88.068 4
88.070 5
88.073 5
88.075 5
88.078 6
88.081 6
88.083 5
88.086 5
88.088 5
88.091 5
88.093 6
88.096 5
88.099 5
88.101 5
88.104 5
88.106 4
88.109 4
88.112 4
88.114 4
88.117 4
88.119 3
88.122 3
88.125 3
88.127 2
88.130 1
88.132 1
88.135 1
88.138 1
88.140 1
88.143 1
88.145 1
88.148 1
88.150 1
88.153 1
88.156 0
88.158 1
88.161 0
88.163 1
88.166 2
88.169 1
88.171 2
88.174 2
88.176 2
88.179 2
88.182 2
88.184 2
88.187 2
88.189 2
88.192 1
88.195 2
88.197 2
88.200 2
88.202 2
88.205 3
88.207 3
88.210 4
88.213 4
88.215 4
88.218 4
88.220 4
88.223 4
88.226 4
88.228 4
88.231 4
88.233 4
88.236 5
88.239 5
88.241 5
88.244 5
88.246 5
88.249 6
88.252 6
88.254 6
88.257 6
88.259 6
88.262 7
88.265 7
88.267 7
88.270 6
88.272 6
88.275 6
88.277 6
88.280 5
88.283 6
88.285 6
88.288 5
88.290 5
88.293 5
88.296 5
88.298 4
88.301 4
88.303 4
88.306 3
88.309 3
88.311 4
88.314 4
88.316 3
88.319 4
88.322 4
88.324 3
88.327 3
88.329 3
88.332 2
88.335 2
88.337 1
88.340 -0
88.342 0
88.345 1
88.347 1
88.350 1
88.353 1
88.355 1
88.358 0
88.360 0
88.363 0
88.366 0
88.368 0
88.371 0
88.373 -0
88.376 -0
88.379 -0
88.381 -0
88.384 -1
88.386 -1
88.389 -1
88.392 -1
88.394 -1
88.397 -1
88.399 -1
88.402 -1
88.405 -1
88.407 -0
88.410 -0
88.412 0
88.415 1
88.418 1
88.420 1
88.423 1
88.425 1
88.428 1
88.430 1
88.433 2
88.436 2
88.438 2
88.441 2
88.443 2
88.446 2
88.449 2
88.451 2
88.454 2
88.456 2
88.459 3
88.462 3
88.464 2
88.467 2
88.469 2
88.472 2
88.475 2
88.477 2
88.480 2
88.482 2
88.485 1
88.488 1
88.490 2
88.493 2
88.495 2
88.498 2
88.501 2
88.503 2
88.506 2
88.508 2
88.511 2
88.513 2
88.516 2
88.519 2
88.521 2
88.524 3
88.526 3
88.529 2
88.532 2
88.534 2
88.537 2
88.539 2
88.542 2
88.545 2
88.547 2
88.550 1
88.552 2
88.555 2
88.558 2
88.560 2
88.563 1
88.565 1
88.568 1
88.571 1
88.573 0
88.576 0
88.578 0
88.581 -0
88.584 -0
88.586 -0
88.589 -0
88.591 -0
88.594 -0
88.597 -1
88.599 -0
88.602 -0
88.604 -0
88.607 0
88.610 1
88.612 1
88.615 1
88.617 1
88.620 1
88.622 1
88.625 2
88.628 1
88.630 2
88.633 2
88.635 2
88.638 1
88.641 1
88.643 0
88.646 1
88.648 0
88.651 1
88.654 1
88.656 1
88.659 1
88.661 1
88.664 0
88.667 0
88.669 0
88.672 0
88.674 -0
88.677 0
88.680 -0
88.682 -1
88.685 -1
88.687 -0
88.690 -0
88.693 0
88.695 0
88.698 0
88.700 1
88.703 0
88.706 1
88.708 2
88.711 2
88.713 2
88.716 2
88.719 3
88.721 2
88.724 3
88.726 3
88.729 3
88.732 3
88.734 3
88.737 2
88.739 3
88.742 3
88.745 3
88.747 3
88.750 3
88.752 2
88.755 2
88.757 2
88.760 1
88.763 2
88.765 2
88.768 2
88.770 2
88.773 2
88.776 2
88.778 2
88.781 2
88.783 2
88.786 2
88.789 2
88.791 1
88.794 1
88.796 2
88.799 1
88.802 2
88.804 2
88.807 2
88.809 2
88.812 2
88.815 2
88.817 2
88.820 2
88.822 2
88.825 3
88.828 2
88.830 2
88.833 2
88.835 1
88.838 1
88.841 1
88.843 1
88.846 1
88.848 1
88.851 1
88.854 1
88.856 1
88.859 1
88.861 1
88.864 2
88.867 2
88.869 1
88.872 1
88.874 2
88.877 1
88.880 1
88.882 2
88.885 2
88.887 2
88.890 2
88.893 2
88.895 2
88.898 2
88.900 2
88.903 2
88.906 2
88.908 1
88.911 1
88.913 1
88.916 1
88.919 0
88.921 0
88.924 -0
88.926 0
88.929 1
88.932 1
88.934 1
88.937 1
88.939 1
88.942 1
88.945 0
88.947 -1
88.950 -1
88.952 -1
88.955 -1
88.958 -1
88.960 -1
88.963 -1
88.965 -0
88.968 0
88.971 -0
88.973 0
88.976 0
88.978 0
88.981 1
88.983 1
88.986 0
88.989 0
88.991 1
88.994 1
88.996 1
88.999 2
89.002 1
89.004 2
89.007 1
89.009 2
89.012 2
89.015 3
89.017 3
89.020 3
89.022 3
89.025 3
89.028 3
89.030 4
89.033 4
89.035 4
89.038 4
89.041 4
89.043 4
89.046 4
89.048 4
89.051 4
89.054 4
89.056 3
89.059 3
89.061 3
89.064 2
89.067 2
89.069 2
89.072 1
89.074 1
89.077 1
89.080 1
89.082 1
89.085 1
89.087 0
89.090 0
89.093 1
89.095 0
89.098 1
89.100 1
89.103 0
89.106 1
89.108 1
89.111 1
89.113 1
89.116 1
89.119 2
89.121 1
89.124 2
89.126 2
89.129 3
89.132 3
89.134 3
89.137 3
89.139 3
89.142 3
89.145 4
89.147 4
89.150 3
89.152 3
89.155 3
89.158 2
89.160 2
89.163 3
89.165 3
89.168 3
89.171 3
89.173 3
89.176 3
89.178 2
89.181 2
89.184 1
89.186 1
89.189 0
89.191 1
89.194 1
89.197 1
89.199 1
89.202 1
89.204 0
89.207 1
89.210 1
89.212 2
89.215 2
89.217 2
89.220 2
89.223 2
89.225 2
89.228 2
89.230 2
89.233 3
89.236 3
89.238 3
89.241 4
89.243 4
89.246 4
89.249 4
89.251 4
89.254 4
89.256 4
89.259 4
89.262 3
89.264 3
89.267 3
89.269 3
89.272 3
89.275 3
89.277 4
89.280 3
89.283 3
89.285 3
89.288 3
89.290 2
89.293 1
89.296 1
89.298 0
89.301 -0
89.303 -0
89.306 0
89.309 0
89.311 1
89.314 0
89.316 -0
89.319 -0
89.322 -0
89.324 -0
89.327 -1
89.329 -1
89.332 -1
89.335 -1
89.337 -1
89.340 -1
89.342 -0
89.345 -0
89.348 -0
89.350 -1
89.353 -1
89.355 -0
89.358 0
89.361 1
89.363 1
89.366 0
89.368 -0
89.371 -0
89.374 0
89.376 -0
89.379 -0
89.381 0
89.384 1
89.387 2
89.389 1
89.392 1
89.394 0
89.397 0
89.400 0
89.402 0
89.405 -0
89.407 -0
89.410 -0
89.413 0
89.415 0
89.418 1
89.420 1
89.423 1
89.426 1
89.428 1
89.431 1
89.433 1
89.436 0
89.439 -0
89.441 -0
89.444 -1
89.446 -1
89.449 0
89.452 1
89.454 1
89.457 1
89.459 1
89.462 1
89.465 0
89.467 0
89.470 1
89.472 2
89.475 2
89.478 2
89.480 1
89.483 1
89.485 1
89.488 1
89.491 1
89.493 1
89.496 1
89.498 2
89.501 2
89.504 2
89.506 2
89.509 1
89.512 2
89.514 2
89.517 2
89.519 2
89.522 2
89.525 2
89.527 3
89.530 2
89.532 3
89.535 3
89.538 3
89.540 3
89.543 3
89.545 3
89.548 3
89.551 2
89.553 2
89.556 2
89.558 2
89.561 2
89.564 3
89.566 3
89.569 3
89.571 3
89.574 3
89.577 3
89.579 2
89.582 2
89.584 2
89.587 3
89.590 3
89.592 2
89.595 2
89.597 1
89.600 1
89.603 1
89.605 2
89.608 2
89.610 2
89.613 2
89.616 2
89.618 2
89.621 2
89.623 2
89.626 2
89.629 2
89.631 3
89.634 3
89.637 3
89.639 3
89.642 3
89.644 3
89.647 3
89.650 3
89.652 4
89.655 4
89.657 3
89.660 3
89.663 4
89.665 3
89.668 3
89.670 4
89.673 4
89.676 4
89.678 4
89.681 4
89.683 5
89.686 5
89.689 4
89.691 4
89.694 4
89.696 4
89.699 4
89.702 4
89.704 4
89.707 4
89.709 4
89.712 4
89.715 4
89.717 4
89.720 4
89.722 4
89.725 3
89.728 3
89.730 3
89.733 2
89.735 1
89.738 1
89.741 1
89.743 1
89.746 1
89.749 2
89.751 1
89.754 1
89.756 1
89.759 1
89.762 0
89.764 0
89.767 -0
89.769 -0
89.772 -1
89.775 -0
89.777 -1
89.780 -1
89.782 -1
89.785 -0
89.788 0
89.790 -0
89.793 -0
89.795 -0
89.798 -0
89.801 1
89.803 1
89.806 1
89.808 2
89.811 2
89.814 2
89.816 3
89.819 4
89.821 4
89.824 5
89.827 5
89.829 5
89.832 6
89.835 6
89.837 5
89.840 5
89.842 5
89.845 4
89.848 5
89.850 4
89.853 3
89.855 4
89.858 4
89.861 4
89.863 3
89.866 3
89.868 3
89.871 2
89.874 2
89.876 1
89.879 1
89.881 1
89.884 1
89.887 0
89.889 0
89.892 0
89.894 0
89.897 -0
89.900 -0
89.902 -0
89.905 -0
89.907 -0
89.910 0
89.913 1
89.915 0
89.918 1
89.921 0
89.923 0
89.926 1
89.928 1
89.931 1
89.934 2
89.936 2
89.939 2
89.941 2
89.944 2
89.947 2
89.949 2
89.952 1
89.954 1
89.957 1
89.960 1
89.962 0
89.965 -0
89.967 0
89.970 -0
89.973 -1
89.975 -0
89.978 -0
89.981 0
89.983 0
89.986 1
89.988 1
89.991 1
89.994 1
89.996 1
89.999 1
90.001 1
90.004 1
90.007 1
90.009 1
90.012 2
90.014 1
90.017 1
90.020 1
90.022 2
90.025 2
90.027 2
90.030 2
90.033 2
90.035 2
90.038 2
90.040 2
90.043 3
90.046 3
90.048 3
90.051 3
90.054 3
90.056 3
90.059 3
90.061 3
90.064 2
90.067 2
90.069 2
90.072 2
90.074 2
90.077 2
90.080 2
90.082 3
90.085 4
90.087 3
90.090 3
90.093 4
90.095 4
90.098 4
90.100 4
90.103 4
90.106 4
90.108 4
90.111 3
90.114 4
90.116 3
90.119 3
90.121 3
90.124 3
90.127 3
90.129 3
90.132 3
90.134 2
90.137 3
90.140 3
90.142 3
90.145 4
90.147 4
90.150 4
90.153 4
90.155 3
90.158 2
90.160 2
90.163 2
90.166 1
90.168 1
90.171 1
90.174 0
90.176 -0
90.179 -1
90.181 -1
90.184 -2
90.187 -2
90.189 -2
90.192 -3
90.194 -3
90.197 -3
90.200 -3
90.202 -3
90.205 -3
90.207 -3
90.210 -2
90.213 -2
90.215 -2
90.218 -2
90.220 -2
90.223 -2
90.226 -2
90.228 -2
90.231 -2
90.234 -2
90.236 -2
90.239 -1
90.241 -1
90.244 -0
90.247 0
90.249 1
90.252 1
90.254 2
90.257 2
90.260 2
90.262 3
90.265 2
90.267 1
90.270 1
90.273 1
90.275 1
90.278 2
90.281 2
90.283 2
90.286 2
90.288 2
90.291 1
90.294 1
90.296 2
90.299 1
90.301 1
90.304 1
90.307 1
90.309 1
90.312 1
90.314 0
90.317 1
90.320 2
90.322 1
90.325 1
90.328 1
90.330 1
90.333 1
90.335 0
90.338 -0
90.341 -0
90.343 0
90.346 0
90.348 0
90.351 1
90.354 1
90.356 1
90.359 0
90.361 0
90.364 0
90.367 0
90.369 0
90.372 1
90.375 1
90.377 1
90.380 1
90.382 1
90.385 1
90.388 2
90.390 3
90.393 4
90.395 4
90.398 4
90.401 4
90.403 4
90.406 4
90.408 4
90.411 4
90.414 4
90.416 3
90.419 3
90.422 3
90.424 3
90.427 3
90.429 3
90.432 2
90.435 2
90.437 2
90.440 2
90.442 2
90.445 2
90.448 2
90.450 2
90.453 2
90.455 1
90.458 2
90.461 2
90.463 2
90.466 2
90.469 2
90.471 2
90.474 2
90.476 2
90.479 2
90.482 2
90.484 3
90.487 3
90.489 3
90.492 3
90.495 3
90.497 3
90.500 3
90.502 2
90.505 3
90.508 3
90.510 2
90.513 2
90.516 2
90.518 0
90.521 0
90.523 0
90.526 -1
90.529 -1
90.531 -1
90.534 -2
90.536 -2
90.539 -1
90.542 -1
90.544 -2
90.547 -1
90.549 -1
90.552 -1
90.555 -0
90.557 -0
90.560 -0
90.563 0
90.565 -0
90.568 0
90.570 0
90.573 1
90.576 1
90.578 2
90.581 2
90.583 2
90.586 3
90.589 3
90.591 4
90.594 5
90.597 5
90.599 5
90.602 5
90.604 5
90.607 4
90.610 5
90.612 5
90.615 5
90.617 4
90.620 4
90.623 4
90.625 4
90.628 4
90.630 4
90.633 4
90.636 3
90.638 3
90.641 3
90.644 3
90.646 3
90.649 3
90.651 3
90.654 3
90.657 3
90.659 2
90.662 2
90.664 1
90.667 1
90.670 1
90.672 0
90.675 -1
90.678 -1
90.680 -1
90.683 -1
90.685 -1
90.688 -1
90.691 -1
90.693 -1
90.696 -1
90.698 -1
90.701 -1
90.704 -0
90.706 -0
90.709 0
90.712 1
90.714 1
90.717 1
90.719 1
90.722 1
90.725 2
90.727 2
90.730 1
90.732 1
90.735 2
90.738 2
90.740 2
90.743 2
90.746 2
90.748 3
90.751 3
90.753 4
90.756 4
90.759 4
90.761 4
90.764 4
90.766 4
90.769 3
90.772 3
90.774 3
90.777 3
90.779 3
90.782 3
90.785 2
90.787 2
90.790 2
90.793 2
90.795 2
90.798 2
90.800 2
90.803 2
90.806 2
90.808 1
90.811 1
90.813 1
90.816 1
90.819 2
90.821 2
90.824 2
90.827 2
90.829 1
90.832 1
90.834 2
90.837 2
90.840 1
90.842 1
90.845 1
90.847 1
90.850 1
90.853 1
90.855 1
90.858 1
90.861 1
90.863 0
90.866 1
90.868 1
90.871 1
90.874 1
90.876 1
90.879 1
90.881 1
90.884 1
90.887 1
90.889 1
90.892 1
90.895 1
90.897 0
90.900 0
90.902 0
90.905 0
90.908 -0
90.910 -0
90.913 0
90.915 0
90.918 0
90.921 0
90.923 0
90.926 0
90.929 0
90.931 1
90.934 2
90.936 2
90.939 3
90.942 2
90.944 3
90.947 3
90.949 3
90.952 3
90.955 3
90.957 2
90.960 2
90.963 2
90.965 1
90.968 1
90.970 1
90.973 1
90.976 1
90.978 0
90.981 -0
90.984 -0
90.986 -0
90.989 -1
90.991 -0
90.994 -0
90.997 -1
90.999 -1
91.002 -1
91.004 -1
91.007 -1
91.010 -2
91.012 -2
91.015 -2
91.018 -2
91.020 -2
91.023 -2
91.025 -2
91.028 -2
91.031 -1
91.033 -1
91.036 -0
91.038 0
91.041 0
91.044 1
91.046 2
91.049 2
91.052 2
91.054 3
91.057 3
91.059 3
91.062 3
91.065 3
91.067 2
91.070 3
91.072 2
91.075 2
91.078 2
91.080 2
91.083 2
91.086 2
91.088 2
91.091 2
91.093 2
91.096 2
91.099 2
91.101 1
91.104 1
91.106 1
91.109 1
91.112 1
91.114 1
91.117 1
91.120 2
91.122 1
91.125 1
91.127 1
91.130 0
91.133 1
91.135 1
91.138 0
91.141 1
91.143 1
91.146 1
91.148 1
91.151 2
91.154 1
91.156 1
91.159 1
91.161 1
91.164 2
91.167 2
91.169 2
91.172 2
91.175 2
91.177 2
91.180 2
91.182 2
91.185 2
91.188 2
91.190 2
91.193 1
91.196 1
91.198 0
91.201 0
91.203 1
91.206 1
91.209 0
91.211 0
91.214 1
91.216 0
91.219 0
91.222 -0
91.224 -0
91.227 -0
91.230 -0
91.232 0
91.235 0
91.237 1
91.240 0
91.243 0
91.245 1
91.248 0
91.250 0
91.253 0
91.256 0
91.258 0
91.261 1
91.264 0
91.266 1
91.269 0
91.271 0
91.274 -0
91.277 0
91.279 1
91.282 2
91.285 2
91.287 2
91.290 3
91.292 3
91.295 4
91.298 4
91.300 4
91.303 4
91.305 5
91.308 5
91.311 5
91.313 5
91.316 5
91.319 5
91.321 6
91.324 6
91.326 6
91.329 6
91.332 6
91.334 6
91.337 5
91.340 5
91.342 4
91.345 5
91.347 5
91.350 5
91.353 5
91.355 4
91.358 4
91.361 3
91.363 3
91.366 2
91.368 2
91.371 2
91.374 2
91.376 1
91.379 1
91.381 1
91.384 0
91.387 0
91.389 -0
91.392 -1
91.395 -0
91.397 0
91.400 0
91.402 0
91.405 0
91.408 0
91.410 1
91.413 1
91.416 1
91.418 1
91.421 2
91.423 1
91.426 2
91.429 1
91.431 2
91.434 1
91.436 1
91.439 0
91.442 1
91.444 1
91.447 1
91.450 1
91.452 1
91.455 1
91.457 0
91.460 -0
91.463 -0
91.465 0
91.468 0
91.471 -0
91.473 -0
91.476 -1
91.478 -1
91.481 -1
91.484 -2
91.486 -1
91.489 -0
91.492 -1
91.494 -0
91.497 -1
91.499 -1
91.502 -1
91.505 -0
91.507 -1
91.510 -0
91.512 0
91.515 0
91.518 0
91.520 0
91.523 1
91.526 1
91.528 2
91.531 2
91.533 2
91.536 1
91.539 2
91.541 2
91.544 2
91.547 2
91.549 3
91.552 2
91.554 2
91.557 2
91.560 3
91.562 3
91.565 3
91.568 3
91.570 3
91.573 3
91.575 3
91.578 3
91.581 2
91.583 2
91.586 2
91.589 2
91.591 1
91.594 1
91.596 1
91.599 1
91.602 -0
91.604 0
91.607 1
91.609 1
91.612 0
91.615 0
91.617 -0
91.620 -0
91.623 1
91.625 0
91.628 0
91.630 1
91.633 1
91.636 1
91.638 2
91.641 1
91.644 1
91.646 1
91.649 1
91.651 1
91.654 1
91.657 1
91.659 1
91.662 1
91.665 1
91.667 1
91.670 1
91.672 0
91.675 1
91.678 1
91.680 1
91.683 1
91.686 1
91.688 1
91.691 1
91.693 0
91.696 0
91.699 1
91.701 0
91.704 0
91.707 1
91.709 0
91.712 0
91.714 0
91.717 -0
91.720 0
91.722 0
91.725 1
91.727 1
91.730 1
91.733 1
91.735 1
91.738 2
91.741 2
91.743 2
91.746 2
91.748 2
91.751 2
91.754 2
91.756 2
91.759 2
91.762 2
91.764 2
91.767 3
91.769 3
91.772 3
91.775 3
91.777 4
91.780 4
91.783 3
91.785 3
91.788 3
91.790 3
91.793 3
91.796 3
91.798 3
91.801 3
91.804 3
91.806 3
91.809 3
91.811 3
91.814 4
91.817 4
91.819 3
91.822 3
91.825 3
91.827 2
91.830 2
91.832 1
91.835 1
91.838 0
91.840 1
91.843 0
91.846 -0
91.848 -0
91.851 0
91.853 -0
91.856 -0
91.859 -0
91.861 -0
91.864 -0
91.867 -0
91.869 -0
91.872 -0
91.874 0
91.877 1
91.880 1
91.882 2
91.885 1
91.888 2
91.890 2
91.893 1
91.895 1
91.898 1
91.901 1
91.903 1
91.906 1
91.909 1
91.911 2
91.914 2
91.916 2
91.919 2
91.922 2
91.924 1
91.927 2
91.930 2
91.932 2
91.935 2
91.937 2
91.940 2
91.943 2
91.945 3
91.948 2
91.951 2
91.953 2
91.956 2
91.958 2
91.961 2
91.964 2
91.966 2
91.969 3
91.972 3
91.974 3
91.977 3
91.979 3
91.982 4
91.985 4
91.987 4
91.990 4
91.993 4
91.995 4
91.998 4
92.000 3
92.003 3
92.006 3
92.008 3
92.011 3
92.014 2
92.016 2
92.019 2
92.021 2
92.024 2
92.027 1
92.029 1
92.032 1
92.035 0
92.037 -0
92.040 -0
92.042 -1
92.045 -1
92.048 -0
92.050 1
92.053 2
92.056 2
92.058 2
92.061 2
92.063 2
92.066 2
92.069 2
92.071 2
92.074 3
92.077 3
92.079 3
92.082 3
92.084 4
92.087 4
92.090 4
92.092 4
92.095 5
92.098 5
92.100 5
92.103 5
92.105 5
92.108 5
92.111 4
92.113 4
92.116 4
92.119 3
92.121 3
92.124 3
92.126 3
92.129 2
92.132 2
92.134 2
92.137 1
92.140 1
92.142 1
92.145 1
92.147 1
92.150 1
92.153 -0
92.155 -0
92.158 -1
92.161 -1
92.163 -0
92.166 0
92.168 0
92.171 1
92.174 1
92.176 0
92.179 1
92.182 1
92.184 1
92.187 1
92.189 1
92.192 0
92.195 0
92.197 0
92.200 0
92.203 0
92.205 1
92.208 0
92.210 1
92.213 1
92.216 1
92.218 0
92.221 1
92.224 0
92.226 -0
92.229 -1
92.232 -1
92.234 -1
92.237 -1
92.239 -1
92.242 -1
92.245 -0
92.247 -0
92.250 0
92.253 0
92.255 1
92.258 1
92.260 1
92.263 2
92.266 2
92.268 2
92.271 2
92.274 3
92.276 4
92.279 4
92.281 5
92.284 5
92.287 4
92.289 4
92.292 5
92.295 4
92.297 4
92.300 4
92.302 3
92.305 3
92.308 3
92.310 3
92.313 3
92.316 3
92.318 3
92.321 3
92.323 3
92.326 2
92.329 2
92.331 1
92.334 0
92.337 0
92.339 -0
92.342 -0
92.345 -1
92.347 -0
92.350 -0
92.352 0
92.355 0
92.358 0
92.360 1
92.363 1
92.366 1
92.368 1
92.371 1
92.373 1
92.376 2
92.379 2
92.381 2
92.384 2
92.387 2
92.389 1
92.392 1
92.394 1
92.397 0
92.400 0
92.402 -0
92.405 -1
92.408 -1
92.410 -0
92.413 -0
92.415 -1
92.418 -1
92.421 -1
92.423 -0
92.426 -1
92.429 -1
92.431 -0
92.434 0
92.437 0
92.439 0
92.442 -0
92.444 0
92.447 1
92.450 1
92.452 0
92.455 1
92.458 1
92.460 1
92.463 2
92.465 2
92.468 3
92.471 3
92.473 3
92.476 3
92.479 3
92.481 3
92.484 3
92.486 4
92.489 4
92.492 4
92.494 3
92.497 3
92.500 3
92.502 3
92.505 2
92.508 2
92.510 2
92.513 2
92.515 2
92.518 1
92.521 1
92.523 1
92.526 0
92.529 1
92.531 0
92.534 -0
92.536 -0
92.539 -0
92.542 -0
92.544 -0
92.547 -1
92.550 -1
92.552 -1
92.555 -1
92.557 -2
92.560 -1
92.563 -2
92.565 -1
92.568 -1
92.571 -1
92.573 -1
92.576 -1
92.579 -1
92.581 -0
92.584 -0
92.586 0
92.589 1
92.592 1
92.594 1
92.597 1
92.600 1
92.602 1
92.605 2
92.607 2
92.610 2
92.613 2
92.615 2
92.618 1
92.621 2
92.623 2
92.626 2
92.629 2
92.631 1
92.634 1
92.636 1
92.639 1
92.642 1
92.644 2
92.647 1
92.650 1
92.652 1
92.655 1
92.657 1
92.660 1
92.663 1
92.665 1
92.668 1
92.671 1
92.673 1
92.676 2
92.678 2
92.681 2
92.684 2
92.686 3
92.689 3
92.692 3
92.694 3
92.697 2
92.700 3
92.702 3
92.705 2
92.707 3
92.710 2
92.713 2
92.715 2
92.718 2
92.721 1
92.723 1
92.726 1
92.728 0
92.731 1
92.734 1
92.736 0
92.739 1
92.742 1
92.744 1
92.747 1
92.750 1
92.752 1
92.755 2
92.757 2
92.760 2
92.763 2
92.765 2
92.768 1
92.771 2
92.773 2
92.776 2
92.779 2
92.781 1
92.784 1
92.786 1
92.789 1
92.792 1
92.794 1
92.797 2
92.800 1
92.802 2
92.805 2
92.807 1
92.810 1
92.813 2
92.815 1
92.818 1
92.821 2
92.823 2
92.826 1
92.829 1
92.831 1
92.834 1
92.836 1
92.839 1
92.842 1
92.844 1
92.847 1
92.850 2
92.852 3
92.855 2
92.857 2
92.860 3
92.863 3
92.865 3
92.868 3
92.871 3
92.873 3
92.876 3
92.879 4
92.881 4
92.884 4
92.886 3
92.889 3
92.892 4
92.894 4
92.897 4
92.900 4
92.902 4
92.905 4
92.908 4
92.910 4
92.913 4
92.915 4
92.918 4
92.921 4
92.923 5
92.926 4
92.929 4
92.931 5
92.934 5
92.936 5
92.939 5
92.942 5
92.944 4
92.947 4
92.950 4
92.952 5
92.955 3
92.958 3
92.960 2
92.963 2
92.965 2
92.968 2
92.971 2
92.973 1
92.976 1
92.979 1
92.981 0
92.984 0
92.987 0
92.989 0
92.992 1
92.994 2
92.997 2
93.000 2
93.002 2
93.005 2
93.008 3
93.010 3
93.013 3
93.015 3
93.018 3
93.021 3
93.023 3
93.026 3
93.029 3
93.031 3
93.034 4
93.037 4
93.039 5
93.042 5
93.044 5
93.047 5
93.050 5
93.052 5
93.055 5
93.058 5
93.060 5
93.063 5
93.066 5
93.068 4
93.071 4
93.073 3
93.076 3
93.079 3
93.081 3
93.084 3
93.087 3
93.089 3
93.092 2
93.095 2
93.097 3
93.100 3
93.102 3
93.105 3
93.108 3
93.110 4
93.113 4
93.116 4
93.118 4
93.121 3
93.124 3
93.126 4
93.129 4
93.131 3
93.134 3
93.137 3
93.139 3
93.142 3
93.145 3
93.147 3
93.150 3
93.152 2
93.155 2
93.158 2
93.160 2
93.163 1
93.166 1
93.168 1
93.171 1
93.174 1
93.176 2
93.179 1
93.181 1
93.184 1
93.187 1
93.189 1
93.192 2
93.195 2
93.197 2
93.200 2
93.203 2
93.205 2
93.208 3
93.210 2
93.213 3
93.216 3
93.218 4
93.221 3
93.224 4
93.226 4
93.229 4
93.232 4
93.234 4
93.237 4
93.239 4
93.242 3
93.245 4
93.247 4
93.250 3
93.253 3
93.255 3
93.258 2
93.261 3
93.263 3
93.266 2
93.268 2
93.271 2
93.274 2
93.276 2
93.279 2
93.282 2
93.284 2
93.287 2
93.290 2
93.292 2
93.295 2
93.297 2
93.300 2
93.303 3
93.305 3
93.308 4
93.311 4
93.313 5
93.316 5
93.319 5
93.321 4
93.324 4
93.326 4
93.329 4
93.332 3
93.334 3
93.337 3
93.340 3
93.342 2
93.345 2
93.348 1
93.350 1
93.353 1
93.355 1
93.358 0
93.361 -0
93.363 -0
93.366 -1
93.369 -1
93.371 -1
93.374 -1
93.377 -1
93.379 -1
93.382 0
93.385 0
93.387 0
93.390 0
93.392 -0
93.395 -0
93.398 -0
93.400 -0
93.403 0
93.406 0
93.408 1
93.411 1
93.414 1
93.416 1
93.419 1
93.421 2
93.424 2
93.427 2
93.429 2
93.432 2
93.435 2
93.437 2
93.440 2
93.443 2
93.445 2
93.448 2
93.450 2
93.453 2
93.456 2
93.458 2
93.461 2
93.464 1
93.466 2
93.469 1
93.472 2
93.474 3
93.477 2
93.479 2
93.482 2
93.485 2
93.487 2
93.490 3
93.493 3
93.495 2
93.498 2
93.501 3
93.503 3
93.506 3
93.508 2
93.511 2
93.514 2
93.516 3
93.519 2
93.522 2
93.524 2
93.527 2
93.530 2
93.532 1
93.535 1
93.538 1
93.540 1
93.543 1
93.545 1
93.548 2
93.551 1
93.553 1
93.556 1
93.559 1
93.561 2
93.564 2
93.567 2
93.569 2
93.572 2
93.574 2
93.577 2
93.580 2
93.582 1
93.585 1
93.588 2
93.590 2
93.593 2
93.596 2
93.598 2
93.601 2
93.603 2
93.606 2
93.609 2
93.611 1
93.614 1
93.617 1
93.619 2
93.622 2
93.625 3
93.627 3
93.630 4
93.633 4
93.635 4
93.638 4
93.640 4
93.643 4
93.646 4
93.648 5
93.651 5
93.654 5
93.656 5
93.659 5
93.662 4
93.664 5
93.667 5
93.669 5
93.672 4
93.675 5
93.677 4
93.680 4
93.683 4
93.685 3
93.688 3
93.691 3
93.693 2
93.696 1
93.699 1
93.701 1
93.704 1
93.706 1
93.709 1
93.712 0
93.714 -0
93.717 -1
93.720 -0
93.722 -0
93.725 -1
93.728 -1
93.730 -0
93.733 -0
93.735 1
93.738 1
93.741 1
93.743 1
93.746 2
93.749 2
93.751 2
93.754 2
93.757 2
93.759 2
93.762 3
93.765 2
93.767 3
93.770 3
93.772 3
93.775 3
93.778 2
93.780 1
93.783 2
93.786 2
93.788 1
93.791 1
93.794 0
93.796 0
93.799 0
93.802 0
93.804 0
93.807 -0
93.809 -0
93.812 -1
93.815 -0
93.817 0
93.820 0
93.823 0
93.825 1
93.828 1
93.831 0
93.833 1
93.836 2
93.838 2
93.841 2
93.844 2
93.846 2
93.849 2
93.852 1
93.854 2
93.857 2
93.860 1
93.862 1
93.865 2
93.868 1
93.870 1
93.873 1
93.875 1
93.878 1
93.881 0
93.883 0
93.886 1
93.889 0
93.891 0
93.894 0
93.897 0
93.899 -0
93.902 0
93.905 0
93.907 0
93.910 -0
93.912 0
93.915 -0
93.918 0
93.920 0
93.923 -0
93.926 -0
93.928 -0
93.931 -0
93.934 1
93.936 1
93.939 1
93.942 1
93.944 1
93.947 1
93.949 1
93.952 1
93.955 1
93.957 1
93.960 0
93.963 -0
93.965 0
93.968 -0
93.971 -0
93.973 0
93.976 -0
93.979 -1
93.981 -0
93.984 -0
93.986 -1
93.989 -0
93.992 -0
93.994 -0
93.997 -0
94.000 -1
94.002 -1
94.005 0
94.008 0
94.010 0
94.013 -0
94.016 -0
94.018 0
94.021 1
94.023 1
94.026 0
94.029 0
94.031 0
94.034 0
94.037 -0
94.039 -0
94.042 -0
94.045 0
94.047 1
94.050 1
94.053 1
94.055 1
94.058 1
94.060 2
94.063 1
94.066 1
94.068 1
94.071 1
94.074 1
94.076 1
94.079 1
94.082 0
94.084 0
94.087 0
94.090 0
94.092 1
94.095 1
94.097 1
94.100 1
94.103 1
94.105 0
94.108 1
94.111 0
94.113 -0
94.116 -0
94.119 -0
94.121 -0
94.124 0
94.127 0
94.129 0
94.132 -0
94.134 -0
94.137 0
94.140 0
94.142 -0
94.145 -0
94.148 0
94.150 0
94.153 0
94.156 0
94.158 1
94.161 1
94.164 2
94.166 2
94.169 2
94.171 2
94.174 2
94.177 2
94.179 2
94.182 2
94.185 2
94.187 2
94.190 2
94.193 2
94.195 2
94.198 2
94.201 2
94.203 2
94.206 3
94.209 3
94.211 3
94.214 3
94.216 2
94.219 2
94.222 2
94.224 1
94.227 2
94.230 2
94.232 2
94.235 2
94.238 2
94.240 1
94.243 1
94.246 1
94.248 1
94.251 2
94.253 2
94.256 1
94.259 2
94.261 2
94.264 2
94.267 2
94.269 2
94.272 2
94.275 2
94.277 3
94.280 2
94.283 3
94.285 2
94.288 2
94.291 2
94.293 2
94.296 2
94.298 2
94.301 2
94.304 2
94.306 1
94.309 2
94.312 1
94.314 1
94.317 1
94.320 1
94.322 2
94.325 2
94.328 1
94.330 1
94.333 0
94.335 0
94.338 0
94.341 0
94.343 0
94.346 0
94.349 1
94.351 1
94.354 1
94.357 1
94.359 1
94.362 1
94.365 2
94.367 2
94.370 2
94.373 2
94.375 2
94.378 2
94.380 3
94.383 2
94.386 3
94.388 3
94.391 3
94.394 3
94.396 3
94.399 3
94.402 3
94.404 3
94.407 3
94.410 2
94.412 3
94.415 2
94.418 2
94.420 2
94.423 2
94.425 1
94.428 2
94.431 2
94.433 2
94.436 2
94.439 2
94.441 2
94.444 1
94.447 1
94.449 1
94.452 0
94.455 0
94.457 0
94.460 0
94.462 0
94.465 -0
94.468 0
94.470 0
94.473 0
94.476 -0
94.478 -0
94.481 -1
94.484 -1
94.486 -1
94.489 -2
94.492 -2
94.494 -2
94.497 -2
94.500 -2
94.502 -2
94.505 -2
94.507 -2
94.510 -2
94.513 -2
94.515 -2
94.518 -3
94.521 -2
94.523 -2
94.526 -3
94.529 -3
94.531 -3
94.534 -2
94.537 -2
94.539 -2
94.542 -2
94.545 -2
94.547 -2
94.550 -1
94.553 -1
94.555 -1
94.558 -1
94.560 -1
94.563 -1
94.566 -0
94.568 0
94.571 0
94.574 -0
94.576 1
94.579 1
94.582 1
94.584 2
94.587 2
94.590 2
94.592 3
94.595 3
94.598 3
94.600 3
94.603 2
94.605 3
94.608 3
94.611 3
94.613 3
94.616 3
94.619 3
94.621 3
94.624 3
94.627 3
94.629 3
94.632 3
94.635 2
94.637 2
94.640 1
94.643 2
94.645 1
94.648 1
94.650 1
94.653 1
94.656 1
94.658 1
94.661 1
94.664 1
94.666 2
94.669 2
94.672 2
94.674 2
94.677 2
94.680 2
94.682 2
94.685 2
94.688 2
94.690 1
94.693 1
94.696 1
94.698 1
94.701 1
94.703 1
94.706 1
94.709 0
94.711 1
94.714 1
94.717 -0
94.719 0
94.722 1
94.725 0
94.727 1
94.730 1
94.733 1
94.735 1
94.738 1
94.741 1
94.743 1
94.746 2
94.748 2
94.751 2
94.754 2
94.756 2
94.759 3
94.762 3
94.764 4
94.767 4
94.770 5
94.772 4
94.775 4
94.778 4
94.780 4
94.783 5
94.786 5
94.788 6
94.791 6
94.794 6
94.796 5
94.799 6
94.801 5
94.804 5
94.807 5
94.809 4
94.812 3
94.815 3
94.817 3
94.820 2
94.823 2
94.825 2
94.828 2
94.831 2
94.833 3
94.836 2
94.839 2
94.841 3
94.844 2
94.847 2
94.849 2
94.852 2
94.854 2
94.857 2
94.860 1
94.862 1
94.865 1
94.868 1
94.870 1
94.873 1
94.876 1
94.878 1
94.881 1
94.884 1
94.886 2
94.889 2
94.892 1
94.894 1
94.897 1
94.900 1
94.902 2
94.905 2
94.907 2
94.910 2
94.913 2
94.915 1
94.918 2
94.921 2
94.923 1
94.926 2
94.929 1
94.931 1
94.934 1
94.937 1
94.939 2
94.942 2
94.945 3
94.947 3
94.950 3
94.953 3
94.955 2
94.958 3
94.961 3
94.963 2
94.966 2
94.968 2
94.971 1
94.974 2
94.976 2
94.979 1
94.982 1
94.984 2
94.987 1
94.990 2
94.992 2
94.995 2
94.998 2
95.000 2
95.003 3
95.006 3
95.008 3
95.011 4
95.014 4
95.016 4
95.019 4
95.021 5
95.024 5
95.027 5
95.029 5
95.032 5
95.035 5
95.037 5
95.040 5
95.043 6
95.045 5
95.048 6
95.051 5
95.053 5
95.056 5
95.059 5
95.061 5
95.064 4
95.067 4
95.069 4
95.072 4
95.075 4
95.077 4
95.080 3
95.082 3
95.085 2
95.088 2
95.090 2
95.093 2
95.096 2
95.098 1
95.101 1
95.104 1
95.106 1
95.109 1
95.112 1
95.114 1
95.117 1
95.120 1
95.122 1
95.125 2
95.128 2
95.130 2
95.133 2
95.136 2
95.138 3
95.141 3
95.143 4
95.146 3
95.149 3
95.151 3
95.154 3
95.157 3
95.159 3
95.162 3
95.165 4
95.167 3
95.170 3
95.173 3
95.175 2
95.178 2
95.181 2
95.183 2
95.186 2
95.189 3
95.191 3
95.194 2
95.197 2
95.199 2
95.202 2
95.205 2
95.207 2
95.210 1
95.212 1
95.215 1
95.218 1
95.220 1
95.223 1
95.226 0
95.228 1
95.231 1
95.234 1
95.236 1
95.239 1
95.242 1
95.244 1
95.247 1
95.250 1
95.252 2
95.255 2
95.258 2
95.260 2
95.263 2
95.266 2
95.268 2
95.271 3
95.274 3
95.276 3
95.279 3
95.281 3
95.284 2
95.287 2
95.289 2
95.292 1
95.295 1
95.297 1
95.300 1
95.303 1
95.305 1
95.308 1
95.311 1
95.313 1
95.316 1
95.319 1
95.321 1
95.324 1
95.327 1
95.329 0
95.332 0
95.335 -0
95.337 -0
95.340 0
95.343 -0
95.345 -0
95.348 0
95.350 1
95.353 0
95.356 -0
95.358 -0
95.361 -1
95.364 -0
95.366 0
95.369 -0
95.372 -0
95.374 0
95.377 0
95.380 0
95.382 1
95.385 1
95.388 1
95.390 1
95.393 0
95.396 0
95.398 0
95.401 -0
95.404 -0
95.406 -0
95.409 -0
95.412 -0
95.414 -0
95.417 -1
95.420 0
95.422 0
95.425 0
95.427 -0
95.430 -0
95.433 -0
95.435 -0
95.438 0
95.441 -0
95.443 -1
95.446 -1
95.449 -1
95.451 -0
95.454 -0
95.457 -0
95.459 1
95.462 0
95.465 -0
95.467 -0
95.470 -0
95.473 -0
95.475 -1
95.478 -0
95.481 0
95.483 1
95.486 1
95.489 1
95.491 1
95.494 1
95.497 0
95.499 1
95.502 1
95.504 1
95.507 1
95.510 1
95.512 1
95.515 1
95.518 1
95.520 1
95.523 1
95.526 2
95.528 2
95.531 1
95.534 2
95.536 2
95.539 1
95.542 2
95.544 1
95.547 1
95.550 1
95.552 1
95.555 1
95.558 0
95.560 0
95.563 0
95.566 0
95.568 0
95.571 0
95.574 0
95.576 1
95.579 1
95.582 1
95.584 1
95.587 1
95.589 1
95.592 1
95.595 1
95.597 1
95.600 1
95.603 1
95.605 1
95.608 0
95.611 1
95.613 1
95.616 0
95.619 1
95.621 1
95.624 1
95.627 1
95.629 1
95.632 1
95.635 2
95.637 2
95.640 2
95.643 3
95.645 3
95.648 3
95.651 3
95.653 3
95.656 2
95.659 3
95.661 3
95.664 2
95.667 2
95.669 2
95.672 1
95.675 2
95.677 2
95.680 1
95.682 1
95.685 2
95.688 1
95.690 2
95.693 2
95.696 2
95.698 2
95.701 2
95.704 2
95.706 2
95.709 1
95.712 2
95.714 1
95.717 1
95.720 1
95.722 1
95.725 0
95.728 0
95.730 -0
95.733 -1
95.736 -1
95.738 -1
95.741 -0
95.744 -0
95.746 0
95.749 0
95.752 -0
95.754 -0
95.757 -0
95.760 -0
95.762 -0
95.765 -0
95.768 -1
95.770 -1
95.773 -1
95.776 -1
95.778 -1
95.781 -1
95.783 -1
95.786 -1
95.789 -2
95.791 -1
[truncated: 6,251,332 more chars]
