# Supplementary material for: Advancing lignin analytics via elucidation of linkage progressions in lignin populations
Source: Commun Chem. 2025 Dec 11;9:31. doi: 10.1038/s42004-025-01841-3 (PMC12820315; doi:10.1038/s42004-025-01841-3)
Supplement: Supplementary file 4 — Supplementary Data 1 [file 42004_2025_1841_MOESM4_ESM.zip › MWLSA INNER 2 20 MGML TA30_0_J2_1.txt]

-0.033 4
-0.031 3
-0.030 3
-0.028 3
-0.026 3
-0.025 3
-0.023 3
-0.021 3
-0.020 2
-0.018 2
-0.016 2
-0.015 2
-0.013 2
-0.011 2
-0.010 2
-0.008 2
-0.007 2
-0.005 2
-0.003 2
-0.002 1
0.000 1
0.002 1
0.003 1
0.005 1
0.007 1
0.008 1
0.010 2
0.012 2
0.013 2
0.015 2
0.017 2
0.018 2
0.020 2
0.022 2
0.023 2
0.025 2
0.027 2
0.028 2
0.030 2
0.032 2
0.033 2
0.035 2
0.036 2
0.038 2
0.040 2
0.041 2
0.043 2
0.045 2
0.046 2
0.048 2
0.050 2
0.051 2
0.053 2
0.055 2
0.056 2
0.058 2
0.060 2
0.061 2
0.063 2
0.065 2
0.066 2
0.068 2
0.070 2
0.071 2
0.073 2
0.075 2
0.076 2
0.078 2
0.079 2
0.081 2
0.083 2
0.084 2
0.086 1
0.088 1
0.089 1
0.091 1
0.093 1
0.094 1
0.096 1
0.098 1
0.099 1
0.101 1
0.103 1
0.104 1
0.106 2
0.108 2
0.109 2
0.111 2
0.113 2
0.114 2
0.116 2
0.118 2
0.119 2
0.121 2
0.123 2
0.124 2
0.126 2
0.127 2
0.129 2
0.131 2
0.132 2
0.134 2
0.136 2
0.137 2
0.139 2
0.141 2
0.142 2
0.144 2
0.146 2
0.147 2
0.149 2
0.151 2
0.152 2
0.154 2
0.156 2
0.157 2
0.159 2
0.161 2
0.162 1
0.164 1
0.166 1
0.167 1
0.169 1
0.171 1
0.172 1
0.174 1
0.175 1
0.177 1
0.179 1
0.180 1
0.182 1
0.184 1
0.185 1
0.187 1
0.189 1
0.190 1
0.192 1
0.194 1
0.195 1
0.197 1
0.199 1
0.200 1
0.202 2
0.204 2
0.205 2
0.207 2
0.209 2
0.210 2
0.212 3
0.214 3
0.215 3
0.217 3
0.219 3
0.220 3
0.222 3
0.224 3
0.225 3
0.227 3
0.228 3
0.230 3
0.232 3
0.233 3
0.235 3
0.237 3
0.238 3
0.240 3
0.242 2
0.243 2
0.245 2
0.247 2
0.248 2
0.250 2
0.252 1
0.253 1
0.255 1
0.257 1
0.258 1
0.260 1
0.262 1
0.263 1
0.265 1
0.267 1
0.268 1
0.270 1
0.272 1
0.273 1
0.275 1
0.277 1
0.278 1
0.280 1
0.282 1
0.283 2
0.285 2
0.286 2
0.288 2
0.290 2
0.291 2
0.293 2
0.295 2
0.296 2
0.298 2
0.300 2
0.301 2
0.303 2
0.305 2
0.306 3
0.308 3
0.310 2
0.311 2
0.313 2
0.315 2
0.316 2
0.318 2
0.320 2
0.321 2
0.323 2
0.325 2
0.326 2
0.328 2
0.330 2
0.331 2
0.333 1
0.335 1
0.336 1
0.338 1
0.340 1
0.341 1
0.343 1
0.345 1
0.346 1
0.348 1
0.349 1
0.351 1
0.353 1
0.354 1
0.356 1
0.358 1
0.359 1
0.361 1
0.363 1
0.364 1
0.366 1
0.368 1
0.369 1
0.371 1
0.373 1
0.374 1
0.376 1
0.378 1
0.379 1
0.381 1
0.383 1
0.384 1
0.386 1
0.388 1
0.389 1
0.391 1
0.393 1
0.394 1
0.396 1
0.398 1
0.399 1
0.401 1
0.403 2
0.404 2
0.406 2
0.408 2
0.409 2
0.411 2
0.412 2
0.414 2
0.416 2
0.417 2
0.419 2
0.421 3
0.422 3
0.424 3
0.426 3
0.427 3
0.429 3
0.431 3
0.432 3
0.434 4
0.436 4
0.437 4
0.439 4
0.441 4
0.442 4
0.444 4
0.446 4
0.447 4
0.449 5
0.451 5
0.452 5
0.454 5
0.456 5
0.457 5
0.459 5
0.461 5
0.462 5
0.464 5
0.466 5
0.467 5
0.469 4
0.471 4
0.472 4
0.474 4
0.476 4
0.477 4
0.479 3
0.481 3
0.482 3
0.484 3
0.486 3
0.487 3
0.489 2
0.490 2
0.492 2
0.494 2
0.495 2
0.497 2
0.499 2
0.500 1
0.502 1
0.504 1
0.505 1
0.507 1
0.509 1
0.510 1
0.512 1
0.514 1
0.515 1
0.517 1
0.519 1
0.520 1
0.522 1
0.524 1
0.525 1
0.527 1
0.529 1
0.530 1
0.532 1
0.534 1
0.535 1
0.537 1
0.539 1
0.540 1
0.542 1
0.544 2
0.545 2
0.547 2
0.549 2
0.550 2
0.552 2
0.554 2
0.555 2
0.557 2
0.559 2
0.560 3
0.562 3
0.564 3
0.565 3
0.567 3
0.569 3
0.570 3
0.572 3
0.574 3
0.575 3
0.577 3
0.579 3
0.580 3
0.582 3
0.583 3
0.585 3
0.587 3
0.588 3
0.590 3
0.592 3
0.593 3
0.595 3
0.597 3
0.598 3
0.600 3
0.602 2
0.603 2
0.605 2
0.607 2
0.608 2
0.610 2
0.612 2
0.613 1
0.615 1
0.617 1
0.618 1
0.620 1
0.622 0
0.623 0
0.625 -0
0.627 -0
0.628 -1
0.630 -1
0.632 -1
0.633 -1
0.635 -1
0.637 -1
0.638 -1
0.640 -2
0.642 -2
0.643 -2
0.645 -2
0.647 -2
0.648 -2
0.650 -2
0.652 -2
0.653 -2
0.655 -2
0.657 -2
0.658 -2
0.660 -2
0.662 -2
0.663 -1
0.665 -1
0.667 -1
0.668 -1
0.670 -1
0.672 -0
0.673 -0
0.675 0
0.677 0
0.678 1
0.680 1
0.682 1
0.683 1
0.685 1
0.687 1
0.688 2
0.690 2
0.692 2
0.693 2
0.695 2
0.696 2
0.698 2
0.700 2
0.701 2
0.703 3
0.705 3
0.706 3
0.708 3
0.710 3
0.711 3
0.713 3
0.715 3
0.716 3
0.718 3
0.720 3
0.721 3
0.723 3
0.725 3
0.726 3
0.728 3
0.730 3
0.731 3
0.733 3
0.735 3
0.736 3
0.738 3
0.740 3
0.741 3
0.743 3
0.745 3
0.746 3
0.748 3
0.750 3
0.751 3
0.753 3
0.755 2
0.756 2
0.758 2
0.760 2
0.761 2
0.763 2
0.765 2
0.766 2
0.768 2
0.770 2
0.771 2
0.773 2
0.775 2
0.776 2
0.778 2
0.780 2
0.781 2
0.783 2
0.785 2
0.786 2
0.788 2
0.790 2
0.791 2
0.793 2
0.795 2
0.796 2
0.798 1
0.800 1
0.801 1
0.803 1
0.805 1
0.806 1
0.808 1
0.810 1
0.811 1
0.813 1
0.815 1
0.816 1
0.818 1
0.820 1
0.821 1
0.823 1
0.825 1
0.826 1
0.828 1
0.830 1
0.831 1
0.833 1
0.835 1
0.836 1
0.838 1
0.840 1
0.841 1
0.843 1
0.845 1
0.846 1
0.848 1
0.850 1
0.851 1
0.853 1
0.855 1
0.856 2
0.858 2
0.860 2
0.861 2
0.863 2
0.865 2
0.866 2
0.868 2
0.870 2
0.871 2
0.873 2
0.875 2
0.876 2
0.878 3
0.880 3
0.881 3
0.883 3
0.885 3
0.886 3
0.888 3
0.890 3
0.891 3
0.893 3
0.895 3
0.896 3
0.898 3
0.900 2
0.901 2
0.903 2
0.905 2
0.906 2
0.908 1
0.910 1
0.911 1
0.913 1
0.915 1
0.916 1
0.918 1
0.919 1
0.921 1
0.923 1
0.924 1
0.926 1
0.928 1
0.929 1
0.931 1
0.933 1
0.934 1
0.936 1
0.938 1
0.939 1
0.941 2
0.943 2
0.944 2
0.946 2
0.948 2
0.949 2
0.951 2
0.953 2
0.954 2
0.956 2
0.958 3
0.959 3
0.961 3
0.963 3
0.964 2
0.966 2
0.968 2
0.969 2
0.971 2
0.973 2
0.974 2
0.976 2
0.978 2
0.979 2
0.981 2
0.983 2
0.984 2
0.986 2
0.988 2
0.989 2
0.991 2
0.993 2
0.994 2
0.996 3
0.998 3
0.999 3
1.001 3
1.003 3
1.004 3
1.006 3
1.008 3
1.009 3
1.011 3
1.013 3
1.014 3
1.016 3
1.018 3
1.019 3
1.021 3
1.023 3
1.024 3
1.026 2
1.028 2
1.029 2
1.031 2
1.033 2
1.034 2
1.036 2
1.038 2
1.039 2
1.041 1
1.043 1
1.044 1
1.046 1
1.048 1
1.049 1
1.051 1
1.053 1
1.054 1
1.056 1
1.058 1
1.059 1
1.061 1
1.063 1
1.064 1
1.066 1
1.068 1
1.069 1
1.071 1
1.073 1
1.075 1
1.076 1
1.078 2
1.080 2
1.081 2
1.083 2
1.085 2
1.086 2
1.088 2
1.090 1
1.091 1
1.093 1
1.095 1
1.096 1
1.098 1
1.100 1
1.101 1
1.103 1
1.105 1
1.106 1
1.108 1
1.110 1
1.111 1
1.113 1
1.115 1
1.116 1
1.118 1
1.120 1
1.121 1
1.123 1
1.125 1
1.126 1
1.128 1
1.130 1
1.131 1
1.133 1
1.135 1
1.136 1
1.138 1
1.140 2
1.141 2
1.143 2
1.145 2
1.146 2
1.148 2
1.150 2
1.151 2
1.153 2
1.155 2
1.156 2
1.158 2
1.160 2
1.161 2
1.163 2
1.165 2
1.166 2
1.168 2
1.170 2
1.171 2
1.173 2
1.175 2
1.176 2
1.178 2
1.180 2
1.181 2
1.183 2
1.185 2
1.186 2
1.188 2
1.190 2
1.191 2
1.193 2
1.195 2
1.196 2
1.198 3
1.200 3
1.201 3
1.203 3
1.205 3
1.206 3
1.208 3
1.210 3
1.211 3
1.213 3
1.215 3
1.216 3
1.218 3
1.220 3
1.221 3
1.223 3
1.225 3
1.226 3
1.228 3
1.230 3
1.231 3
1.233 2
1.235 2
1.236 2
1.238 2
1.240 1
1.241 1
1.243 1
1.245 1
1.246 1
1.248 1
1.250 1
1.251 0
1.253 0
1.255 0
1.256 0
1.258 0
1.260 0
1.261 0
1.263 0
1.265 0
1.266 0
1.268 0
1.270 0
1.271 0
1.273 0
1.275 0
1.276 0
1.278 0
1.280 0
1.281 0
1.283 0
1.285 1
1.286 1
1.288 1
1.290 1
1.291 1
1.293 1
1.295 1
1.297 1
1.298 1
1.300 1
1.302 1
1.303 1
1.305 1
1.307 1
1.308 1
1.310 1
1.312 1
1.313 0
1.315 0
1.317 0
1.318 0
1.320 0
1.322 0
1.323 0
1.325 1
1.327 1
1.328 1
1.330 1
1.332 1
1.333 1
1.335 1
1.337 1
1.338 1
1.340 1
1.342 2
1.343 2
1.345 2
1.347 2
1.348 2
1.350 2
1.352 2
1.353 2
1.355 2
1.357 2
1.358 2
1.360 2
1.362 2
1.363 2
1.365 2
1.367 2
1.368 2
1.370 2
1.372 2
1.373 2
1.375 2
1.377 2
1.378 2
1.380 2
1.382 1
1.383 1
1.385 1
1.387 1
1.388 1
1.390 1
1.392 1
1.393 1
1.395 1
1.397 1
1.398 1
1.400 1
1.402 1
1.403 1
1.405 1
1.407 1
1.408 1
1.410 1
1.412 2
1.414 2
1.415 2
1.417 2
1.419 2
1.420 2
1.422 2
1.424 2
1.425 2
1.427 2
1.429 2
1.430 2
1.432 2
1.434 2
1.435 2
1.437 2
1.439 2
1.440 1
1.442 1
1.444 1
1.445 1
1.447 1
1.449 1
1.450 1
1.452 0
1.454 0
1.455 0
1.457 0
1.459 0
1.460 0
1.462 0
1.464 0
1.465 0
1.467 0
1.469 0
1.470 0
1.472 1
1.474 1
1.475 1
1.477 1
1.479 1
1.480 1
1.482 2
1.484 2
1.485 2
1.487 2
1.489 2
1.490 2
1.492 2
1.494 2
1.495 2
1.497 2
1.499 2
1.500 2
1.502 2
1.504 2
1.506 2
1.507 2
1.509 2
1.511 1
1.512 1
1.514 1
1.516 1
1.517 1
1.519 1
1.521 1
1.522 1
1.524 1
1.526 1
1.527 1
1.529 1
1.531 1
1.532 2
1.534 2
1.536 2
1.537 2
1.539 2
1.541 2
1.542 2
1.544 3
1.546 3
1.547 3
1.549 3
1.551 3
1.552 3
1.554 3
1.556 3
1.557 3
1.559 3
1.561 3
1.562 3
1.564 3
1.566 3
1.567 3
1.569 3
1.571 2
1.572 2
1.574 2
1.576 2
1.577 2
1.579 2
1.581 1
1.583 1
1.584 1
1.586 1
1.588 1
1.589 1
1.591 1
1.593 1
1.594 1
1.596 1
1.598 1
1.599 1
1.601 1
1.603 1
1.604 1
1.606 2
1.608 2
1.609 2
1.611 2
1.613 2
1.614 2
1.616 2
1.618 3
1.619 3
1.621 3
1.623 3
1.624 3
1.626 3
1.628 3
1.629 3
1.631 3
1.633 3
1.634 3
1.636 3
1.638 3
1.639 3
1.641 3
1.643 3
1.644 3
1.646 3
1.648 3
1.650 3
1.651 3
1.653 3
1.655 3
1.656 3
1.658 3
1.660 3
1.661 3
1.663 3
1.665 3
1.666 3
1.668 4
1.670 4
1.671 4
1.673 4
1.675 4
1.676 4
1.678 4
1.680 4
1.681 5
1.683 5
1.685 5
1.686 5
1.688 5
1.690 5
1.691 5
1.693 5
1.695 4
1.696 4
1.698 4
1.700 4
1.701 4
1.703 4
1.705 4
1.706 4
1.708 4
1.710 3
1.712 3
1.713 3
1.715 3
1.717 3
1.718 3
1.720 3
1.722 3
1.723 2
1.725 2
1.727 2
1.728 2
1.730 2
1.732 2
1.733 2
1.735 2
1.737 2
1.738 2
1.740 2
1.742 2
1.743 1
1.745 2
1.747 2
1.748 2
1.750 2
1.752 2
1.753 2
1.755 2
1.757 2
1.758 2
1.760 2
1.762 2
1.763 2
1.765 2
1.767 2
1.769 2
1.770 2
1.772 2
1.774 2
1.775 2
1.777 2
1.779 2
1.780 2
1.782 2
1.784 2
1.785 2
1.787 2
1.789 1
1.790 1
1.792 1
1.794 1
1.795 1
1.797 1
1.799 0
1.800 0
1.802 0
1.804 -0
1.805 -0
1.807 -0
1.809 -1
1.810 -1
1.812 -1
1.814 -1
1.815 -1
1.817 -1
1.819 -1
1.821 -1
1.822 -1
1.824 -1
1.826 -1
1.827 -1
1.829 -1
1.831 -0
1.832 -0
1.834 -0
1.836 -0
1.837 -0
1.839 0
1.841 0
1.842 0
1.844 1
1.846 1
1.847 1
1.849 1
1.851 1
1.852 2
1.854 2
1.856 2
1.857 2
1.859 2
1.861 2
1.862 3
1.864 3
1.866 3
1.867 3
1.869 3
1.871 3
1.873 3
1.874 3
1.876 3
1.878 3
1.879 3
1.881 3
1.883 3
1.884 3
1.886 3
1.888 3
1.889 3
1.891 3
1.893 3
1.894 3
1.896 3
1.898 3
1.899 3
1.901 3
1.903 3
1.904 3
1.906 3
1.908 3
1.909 3
1.911 3
1.913 3
1.914 3
1.916 3
1.918 2
1.920 2
1.921 2
1.923 2
1.925 2
1.926 2
1.928 2
1.930 3
1.931 3
1.933 3
1.935 3
1.936 3
1.938 3
1.940 3
1.941 3
1.943 3
1.945 3
1.946 3
1.948 3
1.950 3
1.951 3
1.953 3
1.955 3
1.956 2
1.958 2
1.960 2
1.962 2
1.963 2
1.965 2
1.967 2
1.968 2
1.970 1
1.972 1
1.973 1
1.975 1
1.977 1
1.978 1
1.980 1
1.982 0
1.983 0
1.985 0
1.987 0
1.988 0
1.990 0
1.992 -0
1.993 -0
1.995 -0
1.997 -0
1.998 -0
2.000 -0
2.002 0
2.003 0
2.005 0
2.007 0
2.009 0
2.010 1
2.012 1
2.014 1
2.015 1
2.017 1
2.019 2
2.020 2
2.022 2
2.024 2
2.025 2
2.027 2
2.029 3
2.030 3
2.032 3
2.034 3
2.035 3
2.037 3
2.039 3
2.040 3
2.042 3
2.044 4
2.046 4
2.047 4
2.049 4
2.051 4
2.052 4
2.054 4
2.056 4
2.057 4
2.059 4
2.061 4
2.062 4
2.064 4
2.066 3
2.067 3
2.069 3
2.071 3
2.072 3
2.074 2
2.076 2
2.077 2
2.079 2
2.081 2
2.082 2
2.084 1
2.086 1
2.088 1
2.089 1
2.091 1
2.093 1
2.094 1
2.096 1
2.098 1
2.099 1
2.101 1
2.103 1
2.104 1
2.106 1
2.108 1
2.109 1
2.111 1
2.113 1
2.114 1
2.116 1
2.118 1
2.119 2
2.121 2
2.123 2
2.125 2
2.126 2
2.128 2
2.130 2
2.131 2
2.133 2
2.135 2
2.136 2
2.138 2
2.140 2
2.141 2
2.143 1
2.145 1
2.146 1
2.148 1
2.150 1
2.151 1
2.153 1
2.155 1
2.156 1
2.158 1
2.160 1
2.162 1
2.163 1
2.165 1
2.167 1
2.168 1
2.170 1
2.172 1
2.173 1
2.175 1
2.177 1
2.178 1
2.180 1
2.182 1
2.183 1
2.185 1
2.187 1
2.188 1
2.190 1
2.192 1
2.193 1
2.195 1
2.197 1
2.199 1
2.200 1
2.202 1
2.204 1
2.205 1
2.207 1
2.209 1
2.210 1
2.212 1
2.214 1
2.215 1
2.217 1
2.219 1
2.220 1
2.222 1
2.224 1
2.225 1
2.227 1
2.229 1
2.231 1
2.232 2
2.234 2
2.236 2
2.237 2
2.239 2
2.241 2
2.242 2
2.244 2
2.246 2
2.247 2
2.249 2
2.251 2
2.252 2
2.254 2
2.256 2
2.257 2
2.259 2
2.261 2
2.262 2
2.264 2
2.266 2
2.268 2
2.269 2
2.271 1
2.273 1
2.274 1
2.276 1
2.278 1
2.279 1
2.281 1
2.283 1
2.284 0
2.286 0
2.288 0
2.289 0
2.291 0
2.293 0
2.294 0
2.296 0
2.298 0
2.300 0
2.301 0
2.303 0
2.305 0
2.306 0
2.308 0
2.310 0
2.311 0
2.313 0
2.315 1
2.316 1
2.318 1
2.320 1
2.321 1
2.323 2
2.325 2
2.326 2
2.328 2
2.330 2
2.332 3
2.333 3
2.335 3
2.337 3
2.338 3
2.340 3
2.342 3
2.343 3
2.345 4
2.347 4
2.348 4
2.350 4
2.352 4
2.353 4
2.355 3
2.357 3
2.358 3
2.360 3
2.362 3
2.364 2
2.365 2
2.367 2
2.369 2
2.370 1
2.372 1
2.374 1
2.375 0
2.377 0
2.379 -0
2.380 -0
2.382 -1
2.384 -1
2.385 -1
2.387 -1
2.389 -1
2.390 -1
2.392 -1
2.394 -1
2.396 -1
2.397 -1
2.399 -1
2.401 -1
2.402 -1
2.404 -1
2.406 -1
2.407 -1
2.409 -1
2.411 -1
2.412 -1
2.414 -1
2.416 -0
2.417 -0
2.419 -0
2.421 0
2.423 0
2.424 1
2.426 1
2.428 1
2.429 1
2.431 1
2.433 2
2.434 2
2.436 2
2.438 2
2.439 2
2.441 2
2.443 2
2.444 2
2.446 3
2.448 3
2.449 3
2.451 3
2.453 3
2.455 3
2.456 3
2.458 3
2.460 3
2.461 3
2.463 3
2.465 3
2.466 3
2.468 3
2.470 3
2.471 3
2.473 3
2.475 3
2.476 3
2.478 3
2.480 3
2.482 3
2.483 3
2.485 3
2.487 3
2.488 3
2.490 3
2.492 2
2.493 2
2.495 2
2.497 2
2.498 2
2.500 2
2.502 2
2.503 2
2.505 2
2.507 1
2.508 1
2.510 1
2.512 1
2.514 1
2.515 1
2.517 1
2.519 1
2.520 0
2.522 0
2.524 0
2.525 0
2.527 0
2.529 0
2.530 -0
2.532 -0
2.534 -0
2.535 -0
2.537 -0
2.539 -0
2.541 -0
2.542 -0
2.544 -0
2.546 -0
2.547 -0
2.549 -0
2.551 0
2.552 0
2.554 0
2.556 0
2.557 0
2.559 1
2.561 1
2.562 1
2.564 1
2.566 1
2.568 1
2.569 1
2.571 1
2.573 1
2.574 2
2.576 2
2.578 2
2.579 2
2.581 2
2.583 2
2.584 2
2.586 2
2.588 2
2.589 2
2.591 2
2.593 2
2.595 2
2.596 2
2.598 2
2.600 2
2.601 2
2.603 1
2.605 1
2.606 1
2.608 1
2.610 1
2.611 1
2.613 1
2.615 1
2.616 1
2.618 1
2.620 1
2.622 1
2.623 1
2.625 1
2.627 1
2.628 1
2.630 1
2.632 1
2.633 2
2.635 2
2.637 2
2.638 2
2.640 2
2.642 2
2.643 2
2.645 2
2.647 3
2.649 3
2.650 3
2.652 3
2.654 3
2.655 3
2.657 3
2.659 3
2.660 3
2.662 3
2.664 4
2.665 4
2.667 3
2.669 3
2.671 3
2.672 3
2.674 3
2.676 3
2.677 3
2.679 3
2.681 3
2.682 3
2.684 3
2.686 3
2.687 3
2.689 3
2.691 3
2.692 3
2.694 3
2.696 3
2.698 4
2.699 4
2.701 4
2.703 4
2.704 4
2.706 4
2.708 4
2.709 4
2.711 4
2.713 4
2.714 4
2.716 4
2.718 4
2.719 4
2.721 4
2.723 4
2.725 4
2.726 4
2.728 4
2.730 4
2.731 4
2.733 4
2.735 3
2.736 3
2.738 3
2.740 3
2.741 3
2.743 3
2.745 3
2.747 3
2.748 3
2.750 2
2.752 2
2.753 2
2.755 2
2.757 2
2.758 2
2.760 2
2.762 2
2.763 2
2.765 2
2.767 1
2.769 1
2.770 1
2.772 1
2.774 1
2.775 1
2.777 1
2.779 1
2.780 1
2.782 0
2.784 0
2.785 0
2.787 0
2.789 0
2.790 0
2.792 0
2.794 0
2.796 0
2.797 0
2.799 0
2.801 0
2.802 0
2.804 0
2.806 0
2.807 0
2.809 1
2.811 1
2.812 1
2.814 1
2.816 1
2.818 2
2.819 2
2.821 2
2.823 2
2.824 2
2.826 3
2.828 3
2.829 3
2.831 3
2.833 3
2.834 3
2.836 3
2.838 3
2.840 3
2.841 3
2.843 3
2.845 2
2.846 2
2.848 2
2.850 2
2.851 1
2.853 1
2.855 1
2.856 1
2.858 0
2.860 0
2.861 0
2.863 -0
2.865 -0
2.867 -0
2.868 -0
2.870 -0
2.872 -0
2.873 -0
2.875 -0
2.877 -0
2.878 -0
2.880 -0
2.882 0
2.883 0
2.885 0
2.887 1
2.889 1
2.890 1
2.892 1
2.894 1
2.895 2
2.897 2
2.899 2
2.900 2
2.902 3
2.904 3
2.905 3
2.907 3
2.909 3
2.911 3
2.912 3
2.914 3
2.916 4
2.917 4
2.919 4
2.921 4
2.922 4
2.924 4
2.926 4
2.927 4
2.929 4
2.931 4
2.933 4
2.934 4
2.936 4
2.938 4
2.939 5
2.941 5
2.943 5
2.944 5
2.946 5
2.948 5
2.949 5
2.951 5
2.953 5
2.955 5
2.956 5
2.958 5
2.960 5
2.961 5
2.963 5
2.965 5
2.966 5
2.968 5
2.970 5
2.971 5
2.973 5
2.975 5
2.977 4
2.978 4
2.980 4
2.982 4
2.983 4
2.985 4
2.987 4
2.988 4
2.990 4
2.992 4
2.993 4
2.995 4
2.997 4
2.999 3
3.000 3
3.002 3
3.004 3
3.005 3
3.007 3
3.009 3
3.010 3
3.012 3
3.014 3
3.015 3
3.017 3
3.019 3
3.021 3
3.022 3
3.024 3
3.026 3
3.027 3
3.029 4
3.031 4
3.032 4
3.034 4
3.036 4
3.037 4
3.039 4
3.041 4
3.043 4
3.044 4
3.046 4
3.048 4
3.049 3
3.051 3
3.053 3
3.054 3
3.056 3
3.058 2
3.060 2
3.061 2
3.063 2
3.065 1
3.066 1
3.068 1
3.070 1
3.071 0
3.073 -0
3.075 -0
3.076 -1
3.078 -1
3.080 -1
3.082 -1
3.083 -2
3.085 -2
3.087 -2
3.088 -2
3.090 -2
3.092 -2
3.093 -2
3.095 -2
3.097 -2
3.098 -1
3.100 -1
3.102 -1
3.104 -1
3.105 -1
3.107 -0
3.109 -0
3.110 0
3.112 0
3.114 0
3.115 1
3.117 1
3.119 1
3.121 1
3.122 1
3.124 2
3.126 2
3.127 2
3.129 2
3.131 2
3.132 2
3.134 3
3.136 3
3.137 3
3.139 3
3.141 3
3.143 3
3.144 3
3.146 3
3.148 4
3.149 4
3.151 4
3.153 4
3.154 4
3.156 4
3.158 4
3.159 4
3.161 4
3.163 4
3.165 4
3.166 4
3.168 4
3.170 4
3.171 4
3.173 4
3.175 4
3.176 3
3.178 3
3.180 3
3.182 3
3.183 3
3.185 3
3.187 3
3.188 3
3.190 2
3.192 2
3.193 2
3.195 2
3.197 2
3.198 2
3.200 2
3.202 2
3.204 2
3.205 2
3.207 2
3.209 2
3.210 2
3.212 2
3.214 2
3.215 2
3.217 2
3.219 2
3.221 2
3.222 2
3.224 2
3.226 2
3.227 3
3.229 3
3.231 3
3.232 3
3.234 3
3.236 3
3.237 3
3.239 3
3.241 3
3.243 3
3.244 3
3.246 4
3.248 4
3.249 4
3.251 4
3.253 4
3.254 4
3.256 3
3.258 3
3.260 3
3.261 3
3.263 3
3.265 3
3.266 3
3.268 3
3.270 2
3.271 2
3.273 2
3.275 2
3.277 2
3.278 2
3.280 2
3.282 2
3.283 2
3.285 2
3.287 1
3.288 1
3.290 1
3.292 1
3.293 1
3.295 1
3.297 1
3.299 1
3.300 1
3.302 1
3.304 1
3.305 1
3.307 1
3.309 1
3.310 1
3.312 1
3.314 1
3.316 1
3.317 1
3.319 1
3.321 1
3.322 1
3.324 1
3.326 1
3.327 1
3.329 1
3.331 1
3.333 1
3.334 1
3.336 1
3.338 0
3.339 0
3.341 0
3.343 0
3.344 0
3.346 0
3.348 0
3.349 0
3.351 0
3.353 0
3.355 0
3.356 0
3.358 0
3.360 0
3.361 0
3.363 0
3.365 0
3.366 0
3.368 1
3.370 1
3.372 1
3.373 1
3.375 1
3.377 1
3.378 1
3.380 1
3.382 1
3.383 1
3.385 1
3.387 1
3.389 1
3.390 1
3.392 1
3.394 1
3.395 1
3.397 1
3.399 2
3.400 2
3.402 2
3.404 2
3.406 2
3.407 2
3.409 2
3.411 2
3.412 2
3.414 2
3.416 2
3.417 2
3.419 2
3.421 2
3.423 2
3.424 2
3.426 2
3.428 2
3.429 3
3.431 3
3.433 3
3.434 3
3.436 3
3.438 3
3.439 3
3.441 3
3.443 4
3.445 4
3.446 4
3.448 4
3.450 4
3.451 4
3.453 3
3.455 3
3.456 3
3.458 3
3.460 3
3.462 3
3.463 2
3.465 2
3.467 2
3.468 2
3.470 2
3.472 2
3.473 1
3.475 1
3.477 1
3.479 1
3.480 1
3.482 0
3.484 0
3.485 0
3.487 0
3.489 0
3.490 -0
3.492 -0
3.494 0
3.496 0
3.497 0
3.499 0
3.501 0
3.502 1
3.504 1
3.506 1
3.507 1
3.509 1
3.511 1
3.513 1
3.514 1
3.516 2
3.518 2
3.519 2
3.521 2
3.523 2
3.524 2
3.526 2
3.528 2
3.530 2
3.531 2
3.533 2
3.535 2
3.536 2
3.538 2
3.540 2
3.541 2
3.543 2
3.545 2
3.547 2
3.548 2
3.550 2
3.552 2
3.553 2
3.555 1
3.557 1
3.558 1
3.560 1
3.562 1
3.564 1
3.565 1
3.567 1
3.569 1
3.570 2
3.572 2
3.574 2
3.575 2
3.577 2
3.579 2
3.581 2
3.582 2
3.584 2
3.586 2
3.587 3
3.589 3
3.591 3
3.592 3
3.594 3
3.596 3
3.598 3
3.599 3
3.601 4
3.603 4
3.604 4
3.606 4
3.608 4
3.609 4
3.611 4
3.613 4
3.615 4
3.616 4
3.618 4
3.620 4
3.621 4
3.623 3
3.625 3
3.627 3
3.628 3
3.630 3
3.632 2
3.633 2
3.635 2
3.637 2
3.638 1
3.640 1
3.642 1
3.644 1
3.645 0
3.647 0
3.649 0
3.650 0
3.652 0
3.654 0
3.655 0
3.657 0
3.659 0
3.661 0
3.662 0
3.664 0
3.666 1
3.667 1
3.669 1
3.671 1
3.672 1
3.674 2
3.676 2
3.678 2
3.679 2
3.681 3
3.683 3
3.684 3
3.686 3
3.688 3
3.689 3
3.691 3
3.693 4
3.695 4
3.696 4
3.698 4
3.700 4
3.701 3
3.703 3
3.705 3
3.706 3
3.708 3
3.710 2
3.712 2
3.713 2
3.715 2
3.717 1
3.718 1
3.720 1
3.722 1
3.724 1
3.725 1
3.727 1
3.729 1
3.730 0
3.732 0
3.734 0
3.735 0
3.737 0
3.739 0
3.741 0
3.742 0
3.744 0
3.746 0
3.747 0
3.749 0
3.751 0
3.752 0
3.754 1
3.756 1
3.758 1
3.759 1
3.761 1
3.763 1
3.764 1
3.766 1
3.768 1
3.769 1
3.771 2
3.773 2
3.775 2
3.776 2
3.778 2
3.780 2
3.781 2
3.783 2
3.785 2
3.787 2
3.788 2
3.790 2
3.792 2
3.793 2
3.795 2
3.797 2
3.798 2
3.800 2
3.802 2
3.804 2
3.805 2
3.807 2
3.809 2
3.810 2
3.812 2
3.814 2
3.815 2
3.817 2
3.819 2
3.821 2
3.822 2
3.824 2
3.826 2
3.827 2
3.829 2
3.831 3
3.833 3
3.834 3
3.836 3
3.838 3
3.839 3
3.841 4
3.843 4
3.844 4
3.846 4
3.848 4
3.850 4
3.851 4
3.853 4
3.855 4
3.856 4
3.858 4
3.860 4
3.861 4
3.863 4
3.865 4
3.867 4
3.868 4
3.870 4
3.872 4
3.873 3
3.875 3
3.877 3
3.879 3
3.880 3
3.882 3
3.884 2
3.885 2
3.887 2
3.889 2
3.890 2
3.892 2
3.894 1
3.896 1
3.897 1
3.899 1
3.901 1
3.902 0
3.904 0
3.906 0
3.908 0
3.909 0
3.911 -0
3.913 -0
3.914 -0
3.916 -0
3.918 -0
3.919 -0
3.921 -0
3.923 -0
3.925 -0
3.926 -0
3.928 -0
3.930 -0
3.931 0
3.933 0
3.935 0
3.936 0
3.938 1
3.940 1
3.942 1
3.943 1
3.945 1
3.947 1
3.948 1
3.950 2
3.952 2
3.954 2
3.955 2
3.957 2
3.959 2
3.960 2
3.962 2
3.964 2
3.965 2
3.967 2
3.969 2
3.971 2
3.972 2
3.974 1
3.976 1
3.977 1
3.979 1
3.981 1
3.983 1
3.984 0
3.986 0
3.988 0
3.989 -0
3.991 -0
3.993 -0
3.994 -0
3.996 -1
3.998 -1
4.000 -1
4.001 -1
4.003 -1
4.005 -1
4.006 -1
4.008 -1
4.010 -1
4.012 -0
4.013 -0
4.015 -0
4.017 -0
4.018 0
4.020 0
4.022 0
4.023 0
4.025 1
4.027 1
4.029 1
4.030 1
4.032 1
4.034 1
4.035 2
4.037 2
4.039 2
4.041 2
4.042 2
4.044 2
4.046 2
4.047 2
4.049 2
4.051 2
4.053 2
4.054 2
4.056 2
4.058 1
4.059 1
4.061 1
4.063 1
4.064 1
4.066 1
4.068 1
4.070 1
4.071 1
4.073 0
4.075 0
4.076 0
4.078 -0
4.080 -0
4.082 -0
4.083 -0
4.085 -0
4.087 -0
4.088 -0
4.090 -0
4.092 -0
4.093 -0
4.095 -0
4.097 -0
4.099 -0
4.100 -0
4.102 0
4.104 0
4.105 0
4.107 1
4.109 1
4.111 1
4.112 1
4.114 1
4.116 1
4.117 2
4.119 2
4.121 2
4.123 2
4.124 2
4.126 2
4.128 3
4.129 3
4.131 3
4.133 3
4.134 3
4.136 3
4.138 4
4.140 4
4.141 4
4.143 4
4.145 4
4.146 4
4.148 4
4.150 4
4.152 4
4.153 4
4.155 4
4.157 4
4.158 4
4.160 4
4.162 4
4.163 4
4.165 4
4.167 4
4.169 4
4.170 4
4.172 4
4.174 3
4.175 3
4.177 3
4.179 3
4.181 3
4.182 3
4.184 3
4.186 3
4.187 3
4.189 3
4.191 3
4.193 3
4.194 3
4.196 3
4.198 3
4.199 3
4.201 3
4.203 3
4.204 3
4.206 3
4.208 3
4.210 3
4.211 4
4.213 4
4.215 4
4.216 4
4.218 4
4.220 4
4.222 4
4.223 4
4.225 4
4.227 4
4.228 3
4.230 3
4.232 3
4.234 3
4.235 3
4.237 3
4.239 3
4.240 3
4.242 3
4.244 3
4.246 3
4.247 3
4.249 2
4.251 2
4.252 2
4.254 2
4.256 2
4.257 2
4.259 2
4.261 2
4.263 2
4.264 2
4.266 2
4.268 2
4.269 1
4.271 1
4.273 2
4.275 2
4.276 2
4.278 2
4.280 1
4.281 1
4.283 1
4.285 1
4.287 1
4.288 1
4.290 1
4.292 0
4.293 0
4.295 0
4.297 -0
4.299 -0
4.300 -1
4.302 -1
4.304 -1
4.305 -1
4.307 -1
4.309 -1
4.310 -1
4.312 -1
4.314 -1
4.316 -2
4.317 -2
4.319 -2
4.321 -2
4.322 -1
4.324 -1
4.326 -1
4.328 -1
4.329 -1
4.331 -1
4.333 -1
4.334 -0
4.336 -0
4.338 0
4.340 0
4.341 1
4.343 1
4.345 1
4.346 1
4.348 2
4.350 2
4.352 2
4.353 2
4.355 2
4.357 3
4.358 3
4.360 3
4.362 3
4.364 3
4.365 3
4.367 2
4.369 2
4.370 2
4.372 2
4.374 2
4.375 2
4.377 2
4.379 2
4.381 2
4.382 2
4.384 1
4.386 1
4.387 1
4.389 1
4.391 1
4.393 1
4.394 1
4.396 0
4.398 0
4.399 0
4.401 0
4.403 -0
4.405 -0
4.406 -0
4.408 -0
4.410 -0
4.411 -0
4.413 -0
4.415 -0
4.417 0
4.418 0
4.420 0
4.422 1
4.423 1
4.425 1
4.427 1
4.429 1
4.430 1
4.432 1
4.434 1
4.435 1
4.437 2
4.439 2
4.441 2
4.442 2
4.444 2
4.446 2
4.447 2
4.449 2
4.451 2
4.453 3
4.454 3
4.456 3
4.458 3
4.459 3
4.461 3
4.463 3
4.464 3
4.466 2
4.468 2
4.470 2
4.471 2
4.473 2
4.475 2
4.476 2
4.478 2
4.480 2
4.482 2
4.483 2
4.485 2
4.487 2
4.488 2
4.490 2
4.492 2
4.494 2
4.495 2
4.497 2
4.499 2
4.500 2
4.502 2
4.504 2
4.506 2
4.507 2
4.509 2
4.511 2
4.512 2
4.514 2
4.516 2
4.518 2
4.519 2
4.521 2
4.523 2
4.524 2
4.526 2
4.528 2
4.530 2
4.531 1
4.533 1
4.535 1
4.536 1
4.538 1
4.540 0
4.542 0
4.543 0
4.545 -0
4.547 -0
4.548 -0
4.550 -1
4.552 -1
4.554 -1
4.555 -1
4.557 -1
4.559 -1
4.560 -1
4.562 -1
4.564 -1
4.566 -0
4.567 -0
4.569 -0
4.571 0
4.572 0
4.574 0
4.576 0
4.578 1
4.579 1
4.581 1
4.583 1
4.584 1
4.586 2
4.588 2
4.590 2
4.591 2
4.593 2
4.595 3
4.596 3
4.598 3
4.600 3
4.602 3
4.603 3
4.605 3
4.607 3
4.608 3
4.610 3
4.612 3
4.614 3
4.615 3
4.617 3
4.619 2
4.620 2
4.622 2
4.624 2
4.626 2
4.627 2
4.629 2
4.631 1
4.632 1
4.634 1
4.636 1
4.638 1
4.639 1
4.641 1
4.643 1
4.644 1
4.646 1
4.648 0
4.650 0
4.651 0
4.653 0
4.655 0
4.656 1
4.658 1
4.660 1
4.662 1
4.663 1
4.665 1
4.667 2
4.668 2
4.670 2
4.672 2
4.674 2
4.675 2
4.677 2
4.679 3
4.680 3
4.682 3
4.684 3
4.686 3
4.687 3
4.689 3
4.691 3
4.692 3
4.694 3
4.696 3
4.698 3
4.699 3
4.701 2
4.703 2
4.704 2
4.706 2
4.708 2
4.710 2
4.711 2
4.713 2
4.715 1
4.716 1
4.718 1
4.720 1
4.722 1
4.723 1
4.725 1
4.727 1
4.728 1
4.730 1
4.732 1
4.734 1
4.735 1
4.737 1
4.739 1
4.740 1
4.742 1
4.744 1
4.746 1
4.747 1
4.749 1
4.751 1
4.752 1
4.754 1
4.756 1
4.758 1
4.759 1
4.761 1
4.763 1
4.764 1
4.766 1
4.768 1
4.770 1
4.771 1
4.773 0
4.775 0
4.776 0
4.778 0
4.780 0
4.782 0
4.783 0
4.785 -0
4.787 -0
4.788 -0
4.790 -0
4.792 -0
4.794 -0
4.795 -0
4.797 -0
4.799 -0
4.800 -0
4.802 0
4.804 0
4.806 0
4.807 0
4.809 0
4.811 0
4.813 0
4.814 0
4.816 0
4.818 0
4.819 0
4.821 0
4.823 0
4.825 0
4.826 0
4.828 0
4.830 0
4.831 0
4.833 0
4.835 0
4.837 0
4.838 0
4.840 0
4.842 0
4.843 0
4.845 0
4.847 0
4.849 0
4.850 0
4.852 0
4.854 0
4.855 0
4.857 1
4.859 1
4.861 1
4.862 1
4.864 1
4.866 1
4.867 1
4.869 1
4.871 1
4.873 1
4.874 1
4.876 1
4.878 1
4.879 1
4.881 1
4.883 1
4.885 1
4.886 1
4.888 1
4.890 1
4.891 1
4.893 1
4.895 1
4.897 1
4.898 1
4.900 1
4.902 1
4.904 1
4.905 0
4.907 0
4.909 0
4.910 0
4.912 -0
4.914 -0
4.916 -0
4.917 -0
4.919 -1
4.921 -1
4.922 -1
4.924 -1
4.926 -1
4.928 -1
4.929 -1
4.931 -1
4.933 -1
4.934 -1
4.936 -1
4.938 -1
4.940 -1
4.941 -1
4.943 -1
4.945 -1
4.946 -1
4.948 -1
4.950 -1
4.952 -1
4.953 -0
4.955 -0
4.957 -0
4.959 0
4.960 0
4.962 0
4.964 1
4.965 1
4.967 1
4.969 1
4.971 1
4.972 1
4.974 1
4.976 2
4.977 2
4.979 2
4.981 2
4.983 2
4.984 2
4.986 2
4.988 2
4.989 2
4.991 2
4.993 1
4.995 1
4.996 1
4.998 1
5.000 1
5.001 1
5.003 1
5.005 1
5.007 1
5.008 1
5.010 0
5.012 0
5.014 0
5.015 0
5.017 0
5.019 1
5.020 1
5.022 1
5.024 1
5.026 1
5.027 1
5.029 1
5.031 1
5.032 1
5.034 2
5.036 2
5.038 2
5.039 2
5.041 2
5.043 2
5.044 2
5.046 2
5.048 2
5.050 2
5.051 2
5.053 2
5.055 3
5.056 3
5.058 2
5.060 2
5.062 2
5.063 2
5.065 2
5.067 2
5.069 2
5.070 2
5.072 2
5.074 2
5.075 2
5.077 1
5.079 1
5.081 1
5.082 1
5.084 1
5.086 1
5.087 1
5.089 1
5.091 1
5.093 1
5.094 1
5.096 1
5.098 1
5.099 1
5.101 1
5.103 1
5.105 1
5.106 1
5.108 1
5.110 1
5.112 1
5.113 1
5.115 1
5.117 2
5.118 2
5.120 2
5.122 2
5.124 2
5.125 2
5.127 2
5.129 2
5.130 2
5.132 2
5.134 2
5.136 2
5.137 2
5.139 3
5.141 3
5.143 3
5.144 3
5.146 3
5.148 3
5.149 3
5.151 3
5.153 3
5.155 3
5.156 3
5.158 3
5.160 3
5.161 3
5.163 3
5.165 3
5.167 2
5.168 2
5.170 2
5.172 2
5.173 2
5.175 2
5.177 2
5.179 1
5.180 1
5.182 1
5.184 1
5.186 1
5.187 1
5.189 1
5.191 1
5.192 0
5.194 0
5.196 0
5.198 0
5.199 0
5.201 0
5.203 0
5.204 0
5.206 0
5.208 1
5.210 1
5.211 1
5.213 1
5.215 1
5.217 1
5.218 2
5.220 2
5.222 2
5.223 2
5.225 3
5.227 3
5.229 3
5.230 3
5.232 4
5.234 4
5.235 4
5.237 5
5.239 5
5.241 5
5.242 5
5.244 6
5.246 6
5.248 6
5.249 6
5.251 6
5.253 6
5.254 6
5.256 6
5.258 5
5.260 5
5.261 5
5.263 5
5.265 4
5.266 4
5.268 4
5.270 3
5.272 3
5.273 3
5.275 2
5.277 2
5.279 1
5.280 1
5.282 0
5.284 -0
5.285 -0
5.287 -1
5.289 -1
5.291 -2
5.292 -2
5.294 -2
5.296 -2
5.297 -2
5.299 -2
5.301 -2
5.303 -2
5.304 -2
5.306 -2
5.308 -2
5.310 -2
5.311 -2
5.313 -2
5.315 -1
5.316 -1
5.318 -1
5.320 -1
5.322 -1
5.323 -0
5.325 -0
5.327 0
5.328 0
5.330 1
5.332 1
5.334 1
5.335 1
5.337 2
5.339 2
5.341 2
5.342 2
5.344 2
5.346 2
5.347 2
5.349 2
5.351 2
5.353 2
5.354 2
5.356 2
5.358 2
5.360 2
5.361 2
5.363 2
5.365 2
5.366 2
5.368 2
5.370 2
5.372 2
5.373 3
5.375 3
5.377 3
5.378 3
5.380 3
5.382 3
5.384 3
5.385 3
5.387 3
5.389 3
5.391 3
5.392 3
5.394 3
5.396 3
5.397 3
5.399 3
5.401 3
5.403 3
5.404 3
5.406 3
5.408 3
5.410 3
5.411 2
5.413 2
5.415 2
5.416 2
5.418 2
5.420 2
5.422 2
5.423 2
5.425 1
5.427 1
5.428 1
5.430 1
5.432 1
5.434 1
5.435 1
5.437 1
5.439 2
5.441 2
5.442 2
5.444 2
5.446 2
5.447 2
5.449 2
5.451 3
5.453 3
5.454 3
5.456 3
5.458 3
5.460 3
5.461 3
5.463 3
5.465 3
5.466 3
5.468 4
5.470 4
5.472 4
5.473 4
5.475 4
5.477 4
5.479 4
5.480 4
5.482 4
5.484 4
5.485 3
5.487 3
5.489 3
5.491 3
5.492 3
5.494 3
5.496 3
5.497 3
5.499 3
5.501 2
5.503 2
5.504 2
5.506 2
5.508 2
5.510 2
5.511 2
5.513 1
5.515 1
5.516 1
5.518 1
5.520 1
5.522 1
5.523 1
5.525 1
5.527 0
5.529 0
5.530 0
5.532 0
5.534 0
5.535 0
5.537 0
5.539 0
5.541 0
5.542 1
5.544 1
5.546 1
5.548 1
5.549 1
5.551 1
5.553 2
5.554 2
5.556 2
5.558 2
5.560 3
5.561 3
5.563 3
5.565 3
5.567 3
5.568 4
5.570 4
5.572 4
5.573 4
5.575 4
5.577 4
5.579 4
5.580 4
5.582 4
5.584 4
5.586 3
5.587 3
5.589 3
5.591 3
5.592 3
5.594 3
5.596 2
5.598 2
5.599 2
5.601 2
5.603 2
5.605 1
5.606 1
5.608 1
5.610 1
5.611 1
5.613 1
5.615 1
5.617 1
5.618 1
5.620 1
5.622 1
5.623 0
5.625 1
5.627 1
5.629 1
5.630 1
5.632 1
5.634 1
5.636 1
5.637 1
5.639 1
5.641 1
5.642 1
5.644 1
5.646 1
5.648 1
5.649 1
5.651 1
5.653 1
5.655 1
5.656 1
5.658 1
5.660 1
5.661 1
5.663 1
5.665 1
5.667 1
5.668 1
5.670 1
5.672 1
5.674 1
5.675 2
5.677 2
5.679 2
5.681 2
5.682 2
5.684 3
5.686 3
5.687 3
5.689 3
5.691 3
5.693 4
5.694 4
5.696 4
5.698 4
5.700 4
5.701 4
5.703 4
5.705 4
5.706 4
5.708 4
5.710 3
5.712 3
5.713 3
5.715 3
5.717 2
5.719 2
5.720 2
5.722 1
5.724 1
5.725 1
5.727 0
5.729 -0
5.731 -0
5.732 -1
5.734 -1
5.736 -1
5.738 -2
5.739 -2
5.741 -2
5.743 -2
5.744 -2
5.746 -2
5.748 -2
5.750 -2
5.751 -2
5.753 -2
5.755 -2
5.757 -1
5.758 -1
5.760 -1
5.762 -1
5.763 -1
5.765 -0
5.767 -0
5.769 0
5.770 0
5.772 0
5.774 1
5.776 1
5.777 1
5.779 1
5.781 1
5.782 1
5.784 1
5.786 2
5.788 2
5.789 2
5.791 2
5.793 2
5.795 2
5.796 2
5.798 2
5.800 2
5.802 2
5.803 2
5.805 2
5.807 2
5.808 1
5.810 1
5.812 1
5.814 1
5.815 1
5.817 1
5.819 1
5.821 1
5.822 1
5.824 1
5.826 1
5.827 1
5.829 1
5.831 1
5.833 0
5.834 0
5.836 0
5.838 1
5.840 1
5.841 1
5.843 1
5.845 1
5.846 1
5.848 1
5.850 1
5.852 1
5.853 1
5.855 1
5.857 1
5.859 2
5.860 2
5.862 2
5.864 2
5.866 2
5.867 2
5.869 2
5.871 2
5.872 2
5.874 2
5.876 2
5.878 2
5.879 2
5.881 2
5.883 2
5.885 2
5.886 2
5.888 2
5.890 2
5.891 2
5.893 2
5.895 2
5.897 2
5.898 1
5.900 1
5.902 1
5.904 1
5.905 1
5.907 1
5.909 0
5.910 0
5.912 0
5.914 0
5.916 0
5.917 0
5.919 0
5.921 0
5.923 0
5.924 0
5.926 0
5.928 0
5.930 0
5.931 0
5.933 0
5.935 0
5.936 0
5.938 0
5.940 0
5.942 0
5.943 0
5.945 0
5.947 0
5.949 0
5.950 0
5.952 1
5.954 1
5.956 1
5.957 1
5.959 1
5.961 1
5.962 1
5.964 1
5.966 1
5.968 1
5.969 1
5.971 1
5.973 1
5.975 1
5.976 1
5.978 1
5.980 1
5.981 1
5.983 1
5.985 1
5.987 1
5.988 1
5.990 1
5.992 1
5.994 1
5.995 1
5.997 2
5.999 2
6.001 2
6.002 2
6.004 2
6.006 2
6.007 2
6.009 2
6.011 2
6.013 2
6.014 2
6.016 2
6.018 2
6.020 2
6.021 2
6.023 2
6.025 2
6.027 2
6.028 2
6.030 2
6.032 2
6.033 2
6.035 2
6.037 2
6.039 2
6.040 2
6.042 2
6.044 2
6.046 2
6.047 1
6.049 1
6.051 1
6.052 1
6.054 1
6.056 1
6.058 1
6.059 1
6.061 1
6.063 1
6.065 1
6.066 1
6.068 1
6.070 2
6.072 2
6.073 2
6.075 2
6.077 2
6.078 2
6.080 2
6.082 2
6.084 2
6.085 2
6.087 2
6.089 2
6.091 3
6.092 3
6.094 3
6.096 3
6.098 3
6.099 3
6.101 3
6.103 4
6.104 4
6.106 4
6.108 4
6.110 4
6.111 4
6.113 5
6.115 5
6.117 5
6.118 5
6.120 5
6.122 5
6.124 5
6.125 5
6.127 6
6.129 6
6.130 6
6.132 6
6.134 6
6.136 6
6.137 6
6.139 6
6.141 6
6.143 6
6.144 5
6.146 5
6.148 5
6.150 5
6.151 5
6.153 5
6.155 5
6.156 5
6.158 5
6.160 5
6.162 5
6.163 5
6.165 4
6.167 4
6.169 4
6.170 4
6.172 4
6.174 4
6.176 4
6.177 4
6.179 4
6.181 5
6.182 5
6.184 5
6.186 5
6.188 5
6.189 5
6.191 5
6.193 5
6.195 5
6.196 5
6.198 5
6.200 5
6.202 5
6.203 4
6.205 4
6.207 4
6.209 4
6.210 4
6.212 4
6.214 4
6.215 3
6.217 3
6.219 3
6.221 3
6.222 2
6.224 2
6.226 2
6.228 1
6.229 1
6.231 1
6.233 1
6.235 1
6.236 1
6.238 1
6.240 1
6.241 1
6.243 1
6.245 1
6.247 1
6.248 1
6.250 1
6.252 2
6.254 2
6.255 2
6.257 2
6.259 3
6.261 3
6.262 3
6.264 3
6.266 3
6.268 4
6.269 4
6.271 4
6.273 4
6.274 4
6.276 4
6.278 4
6.280 4
6.281 4
6.283 4
6.285 4
6.287 3
6.288 3
6.290 3
6.292 3
6.294 2
6.295 2
6.297 2
6.299 2
6.300 1
6.302 1
6.304 1
6.306 1
6.307 0
6.309 0
6.311 0
6.313 0
6.314 0
6.316 0
6.318 0
6.320 0
6.321 0
6.323 0
6.325 0
6.327 0
6.328 0
6.330 1
6.332 1
6.333 1
6.335 1
6.337 1
6.339 1
6.340 1
6.342 1
6.344 1
6.346 1
6.347 1
6.349 1
6.351 1
6.353 1
6.354 1
6.356 1
6.358 1
6.360 1
6.361 1
6.363 1
6.365 1
6.366 0
6.368 0
6.370 0
6.372 0
6.373 0
6.375 0
6.377 0
6.379 0
6.380 0
6.382 0
6.384 0
6.386 1
6.387 1
6.389 1
6.391 1
6.393 1
6.394 2
6.396 2
6.398 2
6.399 2
6.401 3
6.403 3
6.405 3
6.406 3
6.408 4
6.410 4
6.412 4
6.413 4
6.415 4
6.417 4
6.419 4
6.420 4
6.422 4
6.424 4
6.426 4
6.427 4
6.429 4
6.431 3
6.432 3
6.434 3
6.436 3
6.438 2
6.439 2
6.441 2
6.443 2
6.445 2
6.446 1
6.448 1
6.450 1
6.452 1
6.453 1
6.455 1
6.457 1
6.459 1
6.460 1
6.462 1
6.464 1
6.465 2
6.467 2
6.469 2
6.471 2
6.472 2
6.474 2
6.476 2
6.478 3
6.479 3
6.481 3
6.483 3
6.485 3
6.486 3
6.488 3
6.490 3
6.492 3
6.493 3
6.495 3
6.497 3
6.498 3
6.500 2
6.502 2
6.504 2
6.505 2
6.507 1
6.509 1
6.511 1
6.512 1
6.514 1
6.516 0
6.518 0
6.519 0
6.521 0
6.523 -0
6.525 -0
6.526 -0
6.528 -0
6.530 -0
6.532 -0
6.533 -0
6.535 0
6.537 0
6.538 0
6.540 0
6.542 0
6.544 0
6.545 1
6.547 1
6.549 1
6.551 1
6.552 1
6.554 1
6.556 1
6.558 2
6.559 2
6.561 2
6.563 2
6.565 2
6.566 2
6.568 2
6.570 2
6.572 2
6.573 2
6.575 3
6.577 3
6.578 3
6.580 3
6.582 3
6.584 3
6.585 3
6.587 3
6.589 3
6.591 3
6.592 3
6.594 3
6.596 3
6.598 3
6.599 3
6.601 3
6.603 3
6.605 4
6.606 4
6.608 4
6.610 4
6.612 4
6.613 4
6.615 4
6.617 4
6.618 3
6.620 3
6.622 3
6.624 3
6.625 3
6.627 3
6.629 3
6.631 3
6.632 3
6.634 3
6.636 3
6.638 2
6.639 2
6.641 2
6.643 2
6.645 2
6.646 1
6.648 1
6.650 1
6.652 1
6.653 1
6.655 0
6.657 0
6.659 0
6.660 0
6.662 -0
6.664 -0
6.665 -0
6.667 -0
6.669 -0
6.671 -0
6.672 -0
6.674 -0
6.676 -0
6.678 0
6.679 0
6.681 0
6.683 1
6.685 1
6.686 1
6.688 1
6.690 1
6.692 1
6.693 1
6.695 2
6.697 2
6.699 2
6.700 2
6.702 3
6.704 3
6.706 3
6.707 3
6.709 3
6.711 4
6.712 4
6.714 4
6.716 4
6.718 4
6.719 4
6.721 4
6.723 4
6.725 4
6.726 4
6.728 4
6.730 4
6.732 4
6.733 4
6.735 4
6.737 4
6.739 4
6.740 4
6.742 4
6.744 4
6.746 4
6.747 4
6.749 3
6.751 3
6.753 3
6.754 3
6.756 3
6.758 3
6.759 3
6.761 3
6.763 2
6.765 2
6.766 2
6.768 2
6.770 2
6.772 2
6.773 1
6.775 1
6.777 1
6.779 1
6.780 1
6.782 1
6.784 1
6.786 1
6.787 1
6.789 1
6.791 1
6.793 1
6.794 1
6.796 1
6.798 1
6.800 1
6.801 1
6.803 1
6.805 1
6.807 1
6.808 1
6.810 1
6.812 1
6.813 1
6.815 1
6.817 1
6.819 1
6.820 1
6.822 1
6.824 1
6.826 1
6.827 1
6.829 1
6.831 1
6.833 1
6.834 1
6.836 1
6.838 1
6.840 1
6.841 1
6.843 1
6.845 1
6.847 1
6.848 1
6.850 1
6.852 1
6.854 1
6.855 1
6.857 0
6.859 0
6.861 0
6.862 0
6.864 0
6.866 0
6.868 0
6.869 0
6.871 -0
6.873 -0
6.874 -0
6.876 -0
6.878 -0
6.880 -0
6.881 -0
6.883 -0
6.885 -0
6.887 0
6.888 0
6.890 0
6.892 0
6.894 0
6.895 0
6.897 1
6.899 1
6.901 1
6.902 1
6.904 1
6.906 2
6.908 2
6.909 2
6.911 2
6.913 2
6.915 2
6.916 2
6.918 2
6.920 2
6.922 2
6.923 2
6.925 2
6.927 2
6.929 2
6.930 2
6.932 2
6.934 2
6.936 2
6.937 2
6.939 2
6.941 2
6.942 2
6.944 2
6.946 2
6.948 2
6.949 2
6.951 2
6.953 2
6.955 2
6.956 2
6.958 2
6.960 2
6.962 2
6.963 2
6.965 2
6.967 2
6.969 2
6.970 2
6.972 2
6.974 2
6.976 2
6.977 2
6.979 2
6.981 2
6.983 2
6.984 2
6.986 2
6.988 2
6.990 1
6.991 1
6.993 1
6.995 1
6.997 1
6.998 1
7.000 1
7.002 1
7.004 1
7.005 0
7.007 0
7.009 0
7.011 0
7.012 0
7.014 -0
7.016 -0
7.017 -0
7.019 -0
7.021 -0
7.023 -0
7.024 -0
7.026 -0
7.028 -0
7.030 -0
7.031 0
7.033 0
7.035 0
7.037 0
7.038 0
7.040 1
7.042 1
7.044 1
7.045 1
7.047 1
7.049 2
7.051 2
7.052 2
7.054 2
7.056 2
7.058 2
7.059 2
7.061 2
7.063 2
7.065 2
7.066 2
7.068 2
7.070 2
7.072 2
7.073 2
7.075 2
7.077 2
7.079 2
7.080 2
7.082 2
7.084 2
7.086 2
7.087 2
7.089 2
7.091 2
7.093 2
7.094 2
7.096 2
7.098 2
7.100 2
7.101 2
7.103 2
7.105 2
7.107 2
7.108 2
7.110 2
7.112 2
7.113 3
7.115 3
7.117 3
7.119 3
7.120 3
7.122 3
7.124 3
7.126 4
7.127 4
7.129 4
7.131 4
7.133 4
7.134 4
7.136 4
7.138 4
7.140 4
7.141 4
7.143 4
7.145 4
7.147 4
7.148 4
7.150 4
7.152 4
7.154 4
7.155 4
7.157 4
7.159 4
7.161 4
7.162 4
7.164 4
7.166 4
7.168 4
7.169 4
7.171 4
7.173 4
7.175 4
7.176 4
7.178 4
7.180 3
7.182 3
7.183 3
7.185 3
7.187 3
7.189 3
7.190 3
7.192 3
7.194 3
7.196 3
7.197 2
7.199 2
7.201 2
7.203 2
7.204 2
7.206 2
7.208 2
7.210 1
7.211 1
7.213 1
7.215 1
7.217 1
7.218 1
7.220 1
7.222 1
7.224 1
7.225 1
7.227 1
7.229 1
7.231 1
7.232 2
7.234 2
7.236 2
7.238 2
7.239 2
7.241 2
7.243 2
7.245 2
7.246 2
7.248 3
7.250 3
7.251 3
7.253 3
7.255 3
7.257 3
7.258 3
7.260 3
7.262 3
7.264 3
7.265 3
7.267 3
7.269 2
7.271 2
7.272 2
7.274 2
7.276 2
7.278 2
7.279 1
7.281 1
7.283 1
7.285 1
7.286 1
7.288 1
7.290 1
7.292 1
7.293 1
7.295 1
7.297 1
7.299 1
7.300 1
7.302 1
7.304 1
7.306 1
7.307 1
7.309 1
7.311 1
7.313 1
7.314 1
7.316 1
7.318 1
7.320 1
7.321 1
7.323 1
7.325 1
7.327 1
7.328 1
7.330 1
7.332 1
7.334 1
7.335 1
7.337 1
7.339 1
7.341 2
7.342 2
7.344 2
7.346 2
7.348 2
7.349 2
7.351 2
7.353 2
7.355 2
7.356 2
7.358 2
7.360 2
7.362 2
7.363 2
7.365 2
7.367 2
7.369 2
7.370 3
7.372 3
7.374 3
7.376 3
7.377 3
7.379 3
7.381 3
7.383 3
7.384 3
7.386 3
7.388 3
7.390 3
7.391 3
7.393 3
7.395 3
7.397 3
7.398 3
7.400 3
7.402 3
7.404 3
7.405 3
7.407 3
7.409 3
7.411 3
7.412 3
7.414 3
7.416 3
7.418 3
7.419 3
7.421 3
7.423 3
7.425 3
7.426 3
7.428 3
7.430 3
7.432 3
7.433 3
7.435 3
7.437 3
7.439 3
7.440 3
7.442 3
7.444 3
7.446 3
7.447 3
7.449 3
7.451 3
7.453 3
7.454 3
7.456 3
7.458 2
7.460 2
7.461 2
7.463 2
7.465 2
7.467 2
7.468 2
7.470 2
7.472 2
7.474 1
7.475 1
7.477 1
7.479 1
7.481 1
7.482 1
7.484 1
7.486 0
7.488 0
7.489 0
7.491 0
7.493 0
7.495 0
7.496 0
7.498 0
7.500 0
7.502 0
7.503 0
7.505 0
7.507 0
7.509 0
7.510 0
7.512 0
7.514 0
7.516 0
7.517 0
7.519 0
7.521 1
7.523 1
7.524 1
7.526 1
7.528 1
7.530 1
7.531 1
7.533 1
7.535 1
7.537 1
7.538 1
7.540 1
7.542 1
7.544 1
7.545 1
7.547 1
7.549 1
7.551 1
7.552 1
7.554 1
7.556 1
7.558 1
7.559 1
7.561 1
7.563 1
7.565 0
7.566 0
7.568 0
7.570 0
7.572 0
7.573 0
7.575 0
7.577 0
7.579 0
7.580 0
7.582 0
7.584 0
7.586 0
7.587 1
7.589 1
7.591 1
7.593 1
7.595 1
7.596 1
7.598 1
7.600 2
7.602 2
7.603 2
7.605 2
7.607 2
7.609 3
7.610 3
7.612 3
7.614 3
7.616 3
7.617 4
7.619 4
7.621 4
7.623 4
7.624 4
7.626 4
7.628 4
7.630 4
7.631 4
7.633 4
7.635 4
7.637 3
7.638 3
7.640 3
7.642 3
7.644 3
7.645 3
7.647 3
7.649 2
7.651 2
7.652 2
7.654 2
7.656 2
7.658 2
7.659 2
7.661 2
7.663 2
7.665 2
7.666 1
7.668 1
7.670 1
7.672 1
7.673 1
7.675 1
7.677 1
7.679 0
7.680 0
7.682 0
7.684 0
7.686 0
7.687 0
7.689 0
7.691 0
7.693 0
7.694 0
7.696 0
7.698 0
7.700 0
7.701 -0
7.703 -0
7.705 -0
7.707 -0
7.708 -0
7.710 -0
7.712 -0
7.714 -0
7.715 -0
7.717 -0
7.719 0
7.721 0
7.722 0
7.724 1
7.726 1
7.728 1
7.729 1
7.731 1
7.733 1
7.735 1
7.737 1
7.738 1
7.740 1
7.742 1
7.744 1
7.745 1
7.747 2
7.749 2
7.751 2
7.752 2
7.754 2
7.756 2
7.758 3
7.759 3
7.761 3
7.763 3
7.765 3
7.766 3
7.768 3
7.770 4
7.772 4
7.773 4
7.775 4
7.777 4
7.779 4
7.780 4
7.782 4
7.784 4
7.786 4
7.787 3
7.789 3
7.791 3
7.793 3
7.794 3
7.796 3
7.798 3
7.800 2
7.801 2
7.803 2
7.805 2
7.807 1
7.808 1
7.810 1
7.812 1
7.814 1
7.815 1
7.817 0
7.819 0
7.821 0
7.822 0
7.824 0
7.826 0
7.828 1
7.830 1
7.831 1
7.833 1
7.835 1
7.837 1
7.838 1
7.840 2
7.842 2
7.844 2
7.845 2
7.847 2
7.849 3
7.851 3
7.852 3
7.854 3
7.856 3
7.858 3
7.859 3
7.861 3
7.863 3
7.865 3
7.866 3
7.868 3
7.870 3
7.872 3
7.873 3
7.875 3
7.877 3
7.879 2
7.880 2
7.882 2
7.884 2
7.886 1
7.887 1
7.889 1
7.891 1
7.893 1
7.894 0
7.896 0
7.898 -0
7.900 -0
7.901 -0
7.903 -1
7.905 -1
7.907 -1
7.909 -1
7.910 -1
7.912 -1
7.914 -1
7.916 -1
7.917 -1
7.919 -1
7.921 -1
7.923 -1
7.924 -1
7.926 -1
7.928 -1
7.930 -1
7.931 -0
7.933 -0
7.935 -0
7.937 -0
7.938 -0
7.940 0
7.942 0
7.944 0
7.945 1
7.947 1
7.949 1
7.951 1
7.952 1
7.954 1
7.956 1
7.958 1
7.959 1
7.961 2
7.963 2
7.965 2
7.966 2
7.968 2
7.970 2
7.972 2
7.973 2
7.975 2
7.977 2
7.979 2
7.981 2
7.982 2
7.984 2
7.986 2
7.988 2
7.989 2
7.991 2
7.993 2
7.995 2
7.996 2
7.998 2
8.000 1
8.002 1
8.003 1
8.005 1
8.007 1
8.009 1
8.010 1
8.012 1
8.014 1
8.016 1
8.017 1
8.019 1
8.021 1
8.023 1
8.024 1
8.026 1
8.028 1
8.030 1
8.031 1
8.033 1
8.035 1
8.037 1
8.039 1
8.040 1
8.042 1
8.044 1
8.046 1
8.047 1
8.049 1
8.051 1
8.053 1
8.054 2
8.056 2
8.058 2
8.060 2
8.061 2
8.063 2
8.065 2
8.067 2
8.068 3
8.070 3
8.072 3
8.074 3
8.075 3
8.077 3
8.079 3
8.081 3
8.082 3
8.084 3
8.086 3
8.088 3
8.090 3
8.091 3
8.093 3
8.095 3
8.097 3
8.098 3
8.100 3
8.102 2
8.104 2
8.105 2
8.107 2
8.109 2
8.111 2
8.112 2
8.114 2
8.116 2
8.118 1
8.119 1
8.121 1
8.123 1
8.125 1
8.126 2
8.128 2
8.130 2
8.132 2
8.133 2
8.135 2
8.137 2
8.139 3
8.141 3
8.142 3
8.144 3
8.146 3
8.148 3
8.149 3
8.151 3
8.153 3
8.155 3
8.156 3
8.158 3
8.160 3
8.162 3
8.163 3
8.165 2
8.167 2
8.169 2
8.170 1
8.172 1
8.174 1
8.176 1
8.177 0
8.179 0
8.181 -0
8.183 -1
8.184 -1
8.186 -1
8.188 -1
8.190 -1
8.192 -1
8.193 -1
8.195 -1
8.197 -1
8.199 -1
8.200 -1
8.202 -1
8.204 -1
8.206 -1
8.207 -1
8.209 -1
8.211 -1
8.213 -1
8.214 -1
8.216 -0
8.218 -0
8.220 -0
8.221 -0
8.223 0
8.225 0
8.227 0
8.228 0
8.230 0
8.232 0
8.234 0
8.236 0
8.237 0
8.239 0
8.241 0
8.243 0
8.244 1
8.246 1
8.248 1
8.250 1
8.251 1
8.253 1
8.255 1
8.257 1
8.258 1
8.260 1
8.262 1
8.264 1
8.265 1
8.267 2
8.269 2
8.271 2
8.273 2
8.274 2
8.276 2
8.278 2
8.280 2
8.281 2
8.283 2
8.285 2
8.287 2
8.288 2
8.290 2
8.292 2
8.294 2
8.295 2
8.297 2
8.299 1
8.301 1
8.302 1
8.304 1
8.306 1
8.308 1
8.309 1
8.311 1
8.313 1
8.315 0
8.317 0
8.318 0
8.320 0
8.322 0
8.324 -0
8.325 -0
8.327 -0
8.329 -0
8.331 -0
8.332 0
8.334 0
8.336 0
8.338 0
8.339 0
8.341 0
8.343 1
8.345 1
8.346 1
8.348 1
8.350 1
8.352 1
8.354 1
8.355 1
8.357 1
8.359 1
8.361 1
8.362 1
8.364 1
8.366 1
8.368 2
8.369 2
8.371 2
8.373 2
8.375 2
8.376 2
8.378 2
8.380 3
8.382 3
8.383 3
8.385 3
8.387 3
8.389 3
8.391 3
8.392 3
8.394 4
8.396 4
8.398 4
8.399 4
8.401 4
8.403 4
8.405 4
8.406 4
8.408 4
8.410 4
8.412 4
8.413 4
8.415 4
8.417 4
8.419 4
8.420 4
8.422 3
8.424 3
8.426 3
8.428 3
8.429 3
8.431 3
8.433 2
8.435 2
8.436 2
8.438 2
8.440 2
8.442 2
8.443 1
8.445 1
8.447 1
8.449 1
8.450 1
8.452 1
8.454 1
8.456 1
8.458 1
8.459 1
8.461 1
8.463 1
8.465 1
8.466 1
8.468 1
8.470 1
8.472 1
8.473 1
8.475 1
8.477 1
8.479 1
8.480 1
8.482 1
8.484 0
8.486 0
8.487 0
8.489 0
8.491 -0
8.493 -0
8.495 -0
8.496 -0
8.498 -0
8.500 -0
8.502 -0
8.503 -0
8.505 -0
8.507 -0
8.509 -0
8.510 -0
8.512 -0
8.514 -0
8.516 -0
8.517 0
8.519 0
8.521 0
8.523 0
8.525 1
8.526 1
8.528 1
8.530 1
8.532 1
8.533 1
8.535 1
8.537 2
8.539 2
8.540 2
8.542 2
8.544 2
8.546 2
8.547 2
8.549 2
8.551 2
8.553 2
8.555 2
8.556 2
8.558 2
8.560 2
8.562 2
8.563 2
8.565 2
8.567 2
8.569 2
8.570 2
8.572 2
8.574 2
8.576 2
8.577 2
8.579 2
8.581 2
8.583 2
8.585 2
8.586 2
8.588 1
8.590 1
8.592 2
8.593 2
8.595 2
8.597 2
8.599 2
8.600 2
8.602 2
8.604 2
8.606 2
8.607 2
8.609 2
8.611 2
8.613 2
8.615 2
8.616 2
8.618 2
8.620 2
8.622 2
8.623 2
8.625 2
8.627 2
8.629 2
8.630 1
8.632 1
8.634 1
8.636 1
8.637 1
8.639 0
8.641 0
8.643 0
8.645 -0
8.646 -0
8.648 -0
8.650 -1
8.652 -1
8.653 -1
8.655 -1
8.657 -1
8.659 -1
8.660 -1
8.662 -1
8.664 -1
8.666 -1
8.667 -1
8.669 -1
8.671 -1
8.673 -1
8.675 -1
8.676 -0
8.678 -0
8.680 0
8.682 1
8.683 1
8.685 1
8.687 1
8.689 2
8.690 2
8.692 2
8.694 3
8.696 3
8.698 3
8.699 3
8.701 3
8.703 3
8.705 4
8.706 4
8.708 4
8.710 4
8.712 4
8.713 4
8.715 4
8.717 4
8.719 4
8.720 4
8.722 4
8.724 4
8.726 4
8.728 3
8.729 3
8.731 3
8.733 3
8.735 3
8.736 3
8.738 3
8.740 3
8.742 2
8.743 2
8.745 2
8.747 2
8.749 2
8.750 2
8.752 2
8.754 2
8.756 2
8.758 2
8.759 2
8.761 2
8.763 2
8.765 2
8.766 2
8.768 2
8.770 2
8.772 2
8.773 2
8.775 2
8.777 2
8.779 2
8.781 3
8.782 3
8.784 3
8.786 3
8.788 3
8.789 3
8.791 3
8.793 3
8.795 3
8.796 3
8.798 3
8.800 3
8.802 3
8.804 3
8.805 3
8.807 3
8.809 3
8.811 3
8.812 3
8.814 2
8.816 2
8.818 2
8.819 2
8.821 2
8.823 2
8.825 2
8.826 2
8.828 2
8.830 2
8.832 2
8.834 2
8.835 2
8.837 2
8.839 2
8.841 2
8.842 2
8.844 2
8.846 2
8.848 2
8.849 2
8.851 2
8.853 2
8.855 1
8.857 1
8.858 1
8.860 1
8.862 1
8.864 1
8.865 1
8.867 1
8.869 1
8.871 1
8.872 1
8.874 1
8.876 1
8.878 1
8.880 1
8.881 1
8.883 1
8.885 2
8.887 2
8.888 2
8.890 2
8.892 2
8.894 2
8.895 2
8.897 2
8.899 2
8.901 2
8.903 2
8.904 2
8.906 2
8.908 2
8.910 2
8.911 2
8.913 2
8.915 2
8.917 2
8.918 2
8.920 2
8.922 2
8.924 2
8.926 2
8.927 2
8.929 2
8.931 2
8.933 2
8.934 2
8.936 2
8.938 2
8.940 2
8.941 2
8.943 2
8.945 2
8.947 2
8.949 2
8.950 2
8.952 2
8.954 2
8.956 2
8.957 1
8.959 1
8.961 1
8.963 1
8.964 1
8.966 1
8.968 1
8.970 1
8.972 0
8.973 0
8.975 0
8.977 0
8.979 -0
8.980 -0
8.982 -0
8.984 -0
8.986 -0
8.987 -0
8.989 -0
8.991 -0
8.993 -0
8.995 -0
8.996 -0
8.998 -0
9.000 -0
9.002 -0
9.003 -0
9.005 0
9.007 0
9.009 0
9.010 0
9.012 0
9.014 0
9.016 1
9.018 1
9.019 1
9.021 1
9.023 1
9.025 1
9.026 1
9.028 1
9.030 1
9.032 2
9.033 2
9.035 2
9.037 2
9.039 2
9.041 2
9.042 2
9.044 2
9.046 2
9.048 2
9.049 2
9.051 2
9.053 2
9.055 2
9.056 2
9.058 3
9.060 3
9.062 3
9.064 3
9.065 3
9.067 3
9.069 3
9.071 3
9.072 3
9.074 3
9.076 3
9.078 3
9.080 2
9.081 2
9.083 2
9.085 2
9.087 2
9.088 2
9.090 2
9.092 2
9.094 2
9.095 2
9.097 1
9.099 1
9.101 1
9.103 1
9.104 1
9.106 1
9.108 1
9.110 1
9.111 1
9.113 1
9.115 1
9.117 1
9.118 1
9.120 1
9.122 1
9.124 1
9.126 1
9.127 1
9.129 1
9.131 1
9.133 1
9.134 1
9.136 2
9.138 2
9.140 2
9.142 2
9.143 2
9.145 2
9.147 2
9.149 2
9.150 2
9.152 2
9.154 2
9.156 2
9.157 2
9.159 2
9.161 2
9.163 2
9.165 2
9.166 3
9.168 3
9.170 3
9.172 3
9.173 3
9.175 3
9.177 3
9.179 3
9.180 3
9.182 3
9.184 3
9.186 3
9.188 3
9.189 2
9.191 2
9.193 2
9.195 2
9.196 2
9.198 2
9.200 2
9.202 2
9.204 2
9.205 2
9.207 2
9.209 2
9.211 2
9.212 1
9.214 1
9.216 1
9.218 1
9.219 1
9.221 1
9.223 1
9.225 1
9.227 1
9.228 1
9.230 1
9.232 1
9.234 1
9.235 1
9.237 1
9.239 1
9.241 1
9.243 1
9.244 1
9.246 1
9.248 1
9.250 1
9.251 1
9.253 1
9.255 1
9.257 1
9.258 1
9.260 1
9.262 1
9.264 2
9.266 2
9.267 2
9.269 2
9.271 2
9.273 2
9.274 3
9.276 3
9.278 3
9.280 3
9.282 3
9.283 3
9.285 3
9.287 3
9.289 3
9.290 3
9.292 3
9.294 3
9.296 3
9.297 3
9.299 3
9.301 2
9.303 2
9.305 2
9.306 2
9.308 2
9.310 1
9.312 1
9.313 1
9.315 1
9.317 0
9.319 0
9.321 0
9.322 -0
9.324 -0
9.326 -0
9.328 -1
9.329 -1
9.331 -1
9.333 -1
9.335 -1
9.337 -1
9.338 -1
9.340 -1
9.342 -1
9.344 -1
9.345 -1
9.347 -0
9.349 -0
9.351 -0
9.352 0
9.354 0
9.356 0
9.358 1
9.360 1
9.361 1
9.363 1
9.365 1
9.367 1
9.368 2
9.370 2
9.372 2
9.374 2
9.376 2
9.377 2
9.379 2
9.381 2
9.383 2
9.384 2
9.386 2
9.388 2
9.390 1
9.392 1
9.393 1
9.395 1
9.397 1
9.399 1
9.400 1
9.402 1
9.404 1
9.406 0
9.408 0
9.409 0
9.411 -0
9.413 -0
9.415 -0
9.416 -0
9.418 -0
9.420 -0
9.422 -1
9.423 -1
9.425 -1
9.427 -1
9.429 -1
9.431 -1
9.432 -1
9.434 -1
9.436 -1
9.438 -1
9.439 -1
9.441 -1
9.443 -1
9.445 -1
9.447 -1
9.448 -1
9.450 -1
9.452 -1
9.454 -0
9.455 -0
9.457 -0
9.459 -0
9.461 -0
9.463 -0
9.464 -0
9.466 -0
9.468 -0
9.470 0
9.471 0
9.473 0
9.475 1
9.477 1
9.479 1
9.480 1
9.482 1
9.484 1
9.486 2
9.487 2
9.489 2
9.491 2
9.493 2
9.495 2
9.496 3
9.498 3
9.500 3
9.502 3
9.503 3
9.505 3
9.507 3
9.509 3
9.510 3
9.512 3
9.514 3
9.516 3
9.518 3
9.519 3
9.521 3
9.523 3
9.525 3
9.526 3
9.528 3
9.530 3
9.532 2
9.534 2
9.535 2
9.537 2
9.539 2
9.541 2
9.542 2
9.544 2
9.546 1
9.548 1
9.550 1
9.551 1
9.553 1
9.555 1
9.557 1
9.558 1
9.560 1
9.562 1
9.564 1
9.566 1
9.567 1
9.569 1
9.571 1
9.573 1
9.574 1
9.576 1
9.578 1
9.580 1
9.582 2
9.583 2
9.585 2
9.587 2
9.589 2
9.590 2
9.592 2
9.594 2
9.596 2
9.598 2
9.599 2
9.601 2
9.603 3
9.605 3
9.606 3
9.608 2
9.610 2
9.612 2
9.614 2
9.615 2
9.617 2
9.619 2
9.621 3
9.622 3
9.624 3
9.626 3
9.628 3
9.630 3
9.631 3
9.633 3
9.635 2
9.637 2
9.638 2
9.640 2
9.642 2
9.644 2
9.646 2
9.647 2
9.649 2
9.651 2
9.653 2
9.654 2
9.656 2
9.658 2
9.660 2
9.662 1
9.663 2
9.665 2
9.667 2
9.669 2
9.670 2
9.672 2
9.674 2
9.676 2
9.678 2
9.679 2
9.681 2
9.683 2
9.685 2
9.686 1
9.688 1
9.690 1
9.692 1
9.694 1
9.695 1
9.697 1
9.699 1
9.701 1
9.702 1
9.704 1
9.706 1
9.708 1
9.710 1
9.711 0
9.713 0
9.715 0
9.717 0
9.718 0
9.720 0
9.722 0
9.724 0
9.726 0
9.727 0
9.729 0
9.731 0
9.733 1
9.734 1
9.736 1
9.738 1
9.740 2
9.742 2
9.743 2
9.745 2
9.747 3
9.749 3
9.751 3
9.752 3
9.754 4
9.756 4
9.758 4
9.759 4
9.761 4
9.763 4
9.765 4
9.767 4
9.768 4
9.770 4
9.772 4
9.774 4
9.775 4
9.777 4
9.779 4
9.781 4
9.783 4
9.784 4
9.786 4
9.788 4
9.790 4
9.791 4
9.793 4
9.795 4
9.797 3
9.799 3
9.800 3
9.802 3
9.804 3
9.806 3
9.807 3
9.809 3
9.811 3
9.813 2
9.815 2
9.816 2
9.818 2
9.820 2
9.822 2
9.823 2
9.825 2
9.827 1
9.829 1
9.831 1
9.832 1
9.834 1
9.836 1
9.838 0
9.839 0
9.841 0
9.843 -0
9.845 -0
9.847 -0
9.848 -0
9.850 -0
9.852 -0
9.854 -0
9.856 0
9.857 0
9.859 0
9.861 1
9.863 1
9.864 1
9.866 1
9.868 1
9.870 2
9.872 2
9.873 2
9.875 2
9.877 3
9.879 3
9.880 3
9.882 3
9.884 3
9.886 3
9.888 4
9.889 4
9.891 4
9.893 4
9.895 4
9.896 4
9.898 4
9.900 4
9.902 4
9.904 4
9.905 4
9.907 4
9.909 4
9.911 4
9.913 4
9.914 4
9.916 4
9.918 4
9.920 3
9.921 3
9.923 3
9.925 3
9.927 3
9.929 2
9.930 2
9.932 2
9.934 2
9.936 2
9.937 1
9.939 1
9.941 1
9.943 1
9.945 1
9.946 1
9.948 1
9.950 1
9.952 1
9.953 0
9.955 0
9.957 0
9.959 0
9.961 0
9.962 0
9.964 0
9.966 1
9.968 1
9.970 1
9.971 1
9.973 1
9.975 1
9.977 1
9.978 2
9.980 2
9.982 2
9.984 2
9.986 2
9.987 2
9.989 2
9.991 2
9.993 2
9.994 3
9.996 3
9.998 3
10.000 3
10.002 3
10.003 3
10.005 3
10.007 3
10.009 3
10.011 3
10.012 3
10.014 3
10.016 3
10.018 3
10.019 3
10.021 3
10.023 3
10.025 3
10.027 4
10.028 4
10.030 4
10.032 4
10.034 4
10.035 4
10.037 4
10.039 4
10.041 5
10.043 5
10.044 5
10.046 5
10.048 5
10.050 5
10.052 5
10.053 5
10.055 5
10.057 5
10.059 5
10.060 5
10.062 5
10.064 5
10.066 5
10.068 5
10.069 4
10.071 4
10.073 4
10.075 4
10.076 3
10.078 3
10.080 3
10.082 2
10.084 2
10.085 2
10.087 2
10.089 1
10.091 1
10.093 1
10.094 1
10.096 1
10.098 0
10.100 0
10.101 0
10.103 0
10.105 0
10.107 0
10.109 0
10.110 0
10.112 0
10.114 0
10.116 0
10.118 1
10.119 1
10.121 1
10.123 1
10.125 1
10.126 2
10.128 2
10.130 2
10.132 3
10.134 3
10.135 3
10.137 4
10.139 4
10.141 4
10.142 4
10.144 5
10.146 5
10.148 5
10.150 5
10.151 5
10.153 5
10.155 5
10.157 6
10.159 6
10.160 6
10.162 6
10.164 6
10.166 6
10.167 5
10.169 5
10.171 5
10.173 5
10.175 5
10.176 5
10.178 5
10.180 5
10.182 5
10.184 4
10.185 4
10.187 4
10.189 4
10.191 4
10.192 4
10.194 4
10.196 4
10.198 3
10.200 3
10.201 3
10.203 3
10.205 3
10.207 3
10.209 3
10.210 3
10.212 3
10.214 3
10.216 3
10.217 2
10.219 2
10.221 2
10.223 2
10.225 2
10.226 2
10.228 2
10.230 2
10.232 2
10.234 2
10.235 2
10.237 2
10.239 2
10.241 2
10.242 2
10.244 2
10.246 2
10.248 2
10.250 2
10.251 2
10.253 3
10.255 3
10.257 3
10.259 3
10.260 3
10.262 3
10.264 4
10.266 4
10.267 4
10.269 4
10.271 4
10.273 4
10.275 4
10.276 4
10.278 4
10.280 4
10.282 4
10.284 4
10.285 4
10.287 4
10.289 4
10.291 4
10.292 4
10.294 4
10.296 3
10.298 3
10.300 3
10.301 3
10.303 2
10.305 2
10.307 2
10.309 2
10.310 2
10.312 1
10.314 1
10.316 1
10.317 1
10.319 1
10.321 1
10.323 1
10.325 1
10.326 1
10.328 1
10.330 1
10.332 1
10.334 1
10.335 1
10.337 1
10.339 1
10.341 1
10.342 1
10.344 1
10.346 1
10.348 1
10.350 2
10.351 2
10.353 2
10.355 2
10.357 2
10.359 2
10.360 2
10.362 2
10.364 2
10.366 3
10.367 3
10.369 2
10.371 2
10.373 2
10.375 2
10.376 3
10.378 3
10.380 3
10.382 3
10.384 3
10.385 3
10.387 3
10.389 3
10.391 3
10.392 3
10.394 3
10.396 3
10.398 3
10.400 2
10.401 2
10.403 2
10.405 2
10.407 2
10.409 2
10.410 2
10.412 2
10.414 1
10.416 1
10.418 1
10.419 1
10.421 1
10.423 1
10.425 1
10.426 1
10.428 1
10.430 1
10.432 1
10.434 1
10.435 1
10.437 1
10.439 1
10.441 1
10.443 1
10.444 1
10.446 1
10.448 1
10.450 1
10.451 1
10.453 1
10.455 1
10.457 1
10.459 1
10.460 1
10.462 2
10.464 2
10.466 2
10.468 2
10.469 2
10.471 2
10.473 2
10.475 2
10.477 2
10.478 2
10.480 2
10.482 2
10.484 2
10.485 2
10.487 2
10.489 2
10.491 2
10.493 2
10.494 2
10.496 2
10.498 2
10.500 2
10.502 2
10.503 2
10.505 2
10.507 2
10.509 2
10.511 2
10.512 2
10.514 2
10.516 2
10.518 2
10.519 2
10.521 2
10.523 2
10.525 2
10.527 2
10.528 2
10.530 2
10.532 2
10.534 2
10.536 2
10.537 2
10.539 2
10.541 2
10.543 2
10.545 2
10.546 2
10.548 1
10.550 1
10.552 1
10.553 1
10.555 1
10.557 1
10.559 1
10.561 1
10.562 0
10.564 0
10.566 0
10.568 1
10.570 1
10.571 1
10.573 1
10.575 1
10.577 1
10.579 1
10.580 1
10.582 2
10.584 2
10.586 2
10.587 2
10.589 3
10.591 3
10.593 3
10.595 3
10.596 4
10.598 4
10.600 4
10.602 4
10.604 4
10.605 5
10.607 5
10.609 5
10.611 5
10.613 5
10.614 5
10.616 5
10.618 4
10.620 4
10.621 4
10.623 4
10.625 4
10.627 3
10.629 3
10.630 3
10.632 3
10.634 2
10.636 2
10.638 2
10.639 2
10.641 2
10.643 1
10.645 1
10.647 1
10.648 1
10.650 1
10.652 1
10.654 1
10.655 1
10.657 1
10.659 1
10.661 1
10.663 1
10.664 2
10.666 2
10.668 2
10.670 2
10.672 2
10.673 3
10.675 3
10.677 3
10.679 3
10.681 3
10.682 3
10.684 4
10.686 4
10.688 4
10.690 4
10.691 4
10.693 4
10.695 4
10.697 4
10.698 4
10.700 3
10.702 3
10.704 3
10.706 3
10.707 3
10.709 3
10.711 3
10.713 2
10.715 2
10.716 2
10.718 2
10.720 2
10.722 2
10.724 2
10.725 2
10.727 2
10.729 2
10.731 2
10.732 2
10.734 2
10.736 2
10.738 2
10.740 2
10.741 2
10.743 2
10.745 2
10.747 2
10.749 2
10.750 2
10.752 2
10.754 2
10.756 2
10.758 2
10.759 2
10.761 2
10.763 2
10.765 1
10.767 1
10.768 1
10.770 1
10.772 1
10.774 1
10.775 0
10.777 0
10.779 0
10.781 -0
10.783 -0
10.784 -0
10.786 -0
10.788 -0
10.790 -0
10.792 -0
10.793 -0
10.795 -0
10.797 -0
10.799 0
10.801 0
10.802 0
10.804 0
10.806 1
10.808 1
10.810 1
10.811 1
10.813 1
10.815 2
10.817 2
10.819 2
10.820 2
10.822 2
10.824 2
10.826 2
10.827 2
10.829 2
10.831 2
10.833 2
10.835 2
10.836 2
10.838 2
10.840 2
10.842 2
10.844 2
10.845 2
10.847 2
10.849 2
10.851 2
10.853 2
10.854 1
10.856 1
10.858 1
10.860 1
10.862 1
10.863 1
10.865 1
10.867 1
10.869 1
10.871 1
10.872 1
10.874 1
10.876 1
10.878 1
10.879 1
10.881 1
10.883 1
10.885 1
10.887 1
10.888 1
10.890 1
10.892 1
10.894 2
10.896 2
10.897 2
10.899 2
10.901 2
10.903 2
10.905 2
10.906 2
10.908 2
10.910 2
10.912 3
10.914 3
10.915 3
10.917 3
10.919 3
10.921 3
10.923 3
10.924 3
10.926 3
10.928 3
10.930 3
10.931 3
10.933 3
10.935 3
10.937 2
10.939 2
10.940 2
10.942 2
10.944 2
10.946 2
10.948 2
10.949 2
10.951 2
10.953 1
10.955 1
10.957 1
10.958 1
10.960 1
10.962 1
10.964 1
10.966 1
10.967 1
10.969 1
10.971 1
10.973 1
10.975 0
10.976 0
10.978 0
10.980 0
10.982 0
10.984 0
10.985 0
10.987 0
10.989 0
10.991 0
10.993 0
10.994 0
10.996 1
10.998 1
11.000 1
11.001 1
11.003 1
11.005 1
11.007 2
11.009 2
11.010 2
11.012 2
11.014 2
11.016 3
11.018 3
11.019 3
11.021 3
11.023 3
11.025 3
11.027 3
11.028 4
11.030 4
11.032 4
11.034 4
11.036 4
11.037 4
11.039 4
11.041 4
11.043 4
11.045 4
11.046 4
11.048 4
11.050 4
11.052 4
11.054 4
11.055 4
11.057 4
11.059 3
11.061 3
11.063 3
11.064 3
11.066 3
11.068 3
11.070 3
11.071 2
11.073 2
11.075 2
11.077 2
11.079 2
11.080 2
11.082 2
11.084 2
11.086 2
11.088 2
11.089 2
11.091 2
11.093 2
11.095 2
11.097 2
11.098 2
11.100 2
11.102 2
11.104 2
11.106 2
11.107 2
11.109 2
11.111 2
11.113 2
11.115 2
11.116 1
11.118 1
11.120 1
11.122 1
11.124 1
11.125 0
11.127 0
11.129 0
11.131 -0
11.133 -0
11.134 -1
11.136 -1
11.138 -1
11.140 -1
11.142 -1
11.143 -1
11.145 -2
11.147 -2
11.149 -2
11.151 -2
11.152 -2
11.154 -2
11.156 -2
11.158 -2
11.160 -1
11.161 -1
11.163 -1
11.165 -1
11.167 -1
11.168 -0
11.170 -0
11.172 0
11.174 0
11.176 0
11.177 1
11.179 1
11.181 1
11.183 1
11.185 2
11.186 2
11.188 2
11.190 2
11.192 2
11.194 3
11.195 3
11.197 3
11.199 3
11.201 3
11.203 3
11.204 4
11.206 4
11.208 4
11.210 4
11.212 4
11.213 4
11.215 4
11.217 4
11.219 4
11.221 4
11.222 4
11.224 4
11.226 4
11.228 4
11.230 4
11.231 4
11.233 4
11.235 4
11.237 4
11.239 4
11.240 4
11.242 4
11.244 4
11.246 4
11.248 4
11.249 3
11.251 3
11.253 3
11.255 3
11.257 3
11.258 3
11.260 2
11.262 2
11.264 2
11.266 2
11.267 2
11.269 2
11.271 1
11.273 1
11.275 1
11.276 1
11.278 1
11.280 1
11.282 1
11.284 1
11.285 1
11.287 1
11.289 1
11.291 1
11.293 1
11.294 1
11.296 1
11.298 1
11.300 1
11.302 1
11.303 1
11.305 1
11.307 1
11.309 1
11.311 1
11.312 2
11.314 2
11.316 2
11.318 2
11.320 2
11.321 2
11.323 2
11.325 2
11.327 2
11.329 2
11.330 2
11.332 2
11.334 2
11.336 2
11.338 2
11.339 2
11.341 2
11.343 3
11.345 3
11.347 3
11.348 3
11.350 3
11.352 3
11.354 3
11.356 3
11.357 3
11.359 4
11.361 4
11.363 4
11.364 4
11.366 3
11.368 3
11.370 3
11.372 3
11.373 3
11.375 3
11.377 3
11.379 3
11.381 3
11.382 3
11.384 3
11.386 3
11.388 3
11.390 3
11.391 3
11.393 3
11.395 2
11.397 2
11.399 2
11.400 2
11.402 2
11.404 2
11.406 2
11.408 2
11.409 2
11.411 2
11.413 2
11.415 2
11.417 2
11.418 2
11.420 2
11.422 2
11.424 2
11.426 2
11.427 2
11.429 1
11.431 1
11.433 1
11.435 1
11.436 1
11.438 1
11.440 1
11.442 1
11.444 1
11.445 1
11.447 1
11.449 1
11.451 1
11.453 1
11.454 1
11.456 1
11.458 1
11.460 1
11.462 1
11.463 1
11.465 1
11.467 1
11.469 1
11.471 1
11.473 1
11.474 1
11.476 1
11.478 1
11.480 1
11.482 2
11.483 2
11.485 2
11.487 2
11.489 2
11.491 2
11.492 2
11.494 3
11.496 3
11.498 3
11.500 3
11.501 3
11.503 3
11.505 3
11.507 3
11.509 3
11.510 3
11.512 3
11.514 3
11.516 3
11.518 3
11.519 3
11.521 3
11.523 2
11.525 2
11.527 2
11.528 2
11.530 2
11.532 2
11.534 2
11.536 1
11.537 1
11.539 1
11.541 1
11.543 1
11.545 1
11.546 1
11.548 0
11.550 0
11.552 0
11.554 0
11.555 0
11.557 0
11.559 0
11.561 0
11.563 0
11.564 1
11.566 1
11.568 1
11.570 1
11.572 1
11.573 1
11.575 1
11.577 1
11.579 1
11.581 1
11.582 1
11.584 2
11.586 2
11.588 2
11.590 2
11.591 2
11.593 2
11.595 2
11.597 2
11.599 2
11.600 2
11.602 2
11.604 2
11.606 2
11.608 2
11.609 3
11.611 3
11.613 3
11.615 3
11.617 3
11.618 3
11.620 3
11.622 3
11.624 3
11.626 3
11.627 3
11.629 3
11.631 3
11.633 3
11.635 3
11.636 3
11.638 3
11.640 3
11.642 3
11.644 3
11.645 3
11.647 3
11.649 3
11.651 3
11.653 3
11.654 3
11.656 3
11.658 3
11.660 3
11.662 3
11.664 2
11.665 2
11.667 2
11.669 2
11.671 2
11.673 2
11.674 2
11.676 2
11.678 2
11.680 2
11.682 2
11.683 2
11.685 2
11.687 2
11.689 2
11.691 2
11.692 2
11.694 2
11.696 2
11.698 2
11.700 2
11.701 2
11.703 2
11.705 2
11.707 2
11.709 2
11.710 2
11.712 2
11.714 2
11.716 2
11.718 2
11.719 2
11.721 2
11.723 2
11.725 2
11.727 2
11.728 2
11.730 1
11.732 1
11.734 1
11.736 1
11.737 1
11.739 1
11.741 1
11.743 1
11.745 1
11.746 1
11.748 1
11.750 0
11.752 0
11.754 0
11.755 0
11.757 -0
11.759 -0
11.761 -0
11.763 -0
11.765 -0
11.766 -0
11.768 -1
11.770 -1
11.772 -1
11.774 -1
11.775 -1
11.777 -1
11.779 -1
11.781 -1
11.783 -1
11.784 -1
11.786 -1
11.788 -1
11.790 -1
11.792 -1
11.793 -1
11.795 -0
11.797 -0
11.799 -0
11.801 -0
11.802 0
11.804 0
11.806 0
11.808 0
11.810 0
11.811 0
11.813 1
11.815 1
11.817 1
11.819 1
11.820 1
11.822 1
11.824 1
11.826 1
11.828 1
11.829 1
11.831 1
11.833 1
11.835 1
11.837 1
11.839 1
11.840 1
11.842 0
11.844 0
11.846 0
11.848 0
11.849 0
11.851 0
11.853 0
11.855 0
11.857 0
11.858 0
11.860 0
11.862 0
11.864 0
11.866 0
11.867 0
11.869 0
11.871 1
11.873 1
11.875 1
11.876 1
11.878 1
11.880 1
11.882 1
11.884 1
11.885 1
11.887 1
11.889 1
11.891 1
11.893 1
11.894 1
11.896 1
11.898 2
11.900 2
11.902 2
11.904 2
11.905 2
11.907 2
11.909 2
11.911 2
11.913 2
11.914 2
11.916 2
11.918 2
11.920 2
11.922 2
11.923 2
11.925 2
11.927 2
11.929 2
11.931 2
11.932 2
11.934 2
11.936 2
11.938 1
11.940 1
11.941 1
11.943 1
11.945 1
11.947 1
11.949 1
11.950 1
11.952 0
11.954 0
11.956 0
11.958 0
11.960 -0
11.961 -0
11.963 -0
11.965 -0
11.967 -0
11.969 -0
11.970 -0
11.972 -0
11.974 -1
11.976 -1
11.978 -1
11.979 -1
11.981 -1
11.983 -1
11.985 -1
11.987 -1
11.988 -1
11.990 -1
11.992 -0
11.994 -0
11.996 -0
11.997 -0
11.999 -0
12.001 -0
12.003 -0
12.005 0
12.006 0
12.008 0
12.010 0
12.012 1
12.014 1
12.016 1
12.017 1
12.019 1
12.021 2
12.023 2
12.025 2
12.026 2
12.028 2
12.030 2
12.032 3
12.034 3
12.035 3
12.037 3
12.039 3
12.041 3
12.043 4
12.044 4
12.046 4
12.048 4
12.050 4
12.052 4
12.053 4
12.055 4
12.057 4
12.059 4
12.061 3
12.063 3
12.064 3
12.066 3
12.068 3
12.070 3
12.072 3
12.073 3
12.075 3
12.077 3
12.079 3
12.081 3
12.082 3
12.084 2
12.086 2
12.088 2
12.090 2
12.091 2
12.093 2
12.095 2
12.097 2
12.099 2
12.100 2
12.102 2
12.104 2
12.106 2
12.108 3
12.110 3
12.111 3
12.113 3
12.115 3
12.117 3
12.119 3
12.120 3
12.122 3
12.124 3
12.126 3
12.128 2
12.129 2
12.131 2
12.133 2
12.135 2
12.137 2
12.138 2
12.140 2
12.142 2
12.144 2
12.146 2
12.148 2
12.149 2
12.151 2
12.153 2
12.155 2
12.157 2
12.158 2
12.160 2
12.162 2
12.164 2
12.166 2
12.167 2
12.169 2
12.171 2
12.173 2
12.175 2
12.176 2
12.178 2
12.180 2
12.182 2
12.184 2
12.186 2
12.187 2
12.189 2
12.191 2
12.193 2
12.195 2
12.196 2
12.198 2
12.200 2
12.202 1
12.204 1
12.205 1
12.207 1
12.209 1
12.211 1
12.213 1
12.214 1
12.216 0
12.218 0
12.220 0
12.222 0
12.224 0
12.225 0
12.227 0
12.229 0
12.231 0
12.233 0
12.234 0
12.236 0
12.238 0
12.240 0
12.242 0
12.243 0
12.245 0
12.247 0
12.249 0
12.251 0
12.252 1
12.254 1
12.256 1
12.258 1
12.260 1
12.262 1
12.263 1
12.265 1
12.267 1
12.269 2
12.271 2
12.272 2
12.274 2
12.276 2
12.278 2
12.280 2
12.281 2
12.283 2
12.285 2
12.287 2
12.289 2
12.291 2
12.292 2
12.294 2
12.296 2
12.298 1
12.300 1
12.301 1
12.303 1
12.305 1
12.307 1
12.309 1
12.310 1
12.312 0
12.314 0
12.316 0
12.318 -0
12.319 -0
12.321 -0
12.323 -0
12.325 -0
12.327 -0
12.329 -0
12.330 -0
12.332 -0
12.334 -0
12.336 -0
12.338 -0
12.339 0
12.341 0
12.343 0
12.345 0
12.347 0
12.348 1
12.350 1
12.352 1
12.354 1
12.356 1
12.358 1
12.359 1
12.361 2
12.363 2
12.365 2
12.367 2
12.368 2
12.370 2
12.372 2
12.374 2
12.376 2
12.377 2
12.379 2
12.381 2
12.383 2
12.385 2
12.387 2
12.388 2
12.390 2
12.392 2
12.394 2
12.396 2
12.397 2
12.399 2
12.401 2
12.403 2
12.405 2
12.406 2
12.408 2
12.410 2
12.412 2
12.414 2
12.416 2
12.417 2
12.419 2
12.421 2
12.423 2
12.425 2
12.426 3
12.428 3
12.430 3
12.432 3
12.434 3
12.435 3
12.437 3
12.439 3
12.441 3
12.443 3
12.445 3
12.446 3
12.448 3
12.450 3
12.452 3
12.454 3
12.455 3
12.457 3
12.459 3
12.461 3
12.463 3
12.464 3
12.466 3
12.468 3
12.470 2
12.472 2
12.474 2
12.475 2
12.477 2
12.479 2
12.481 2
12.483 1
12.484 1
12.486 1
12.488 1
12.490 1
12.492 1
12.493 0
12.495 0
12.497 0
12.499 0
12.501 -0
12.503 -0
12.504 -0
12.506 -0
12.508 -0
12.510 -0
12.512 -0
12.513 -0
12.515 -0
12.517 -0
12.519 -0
12.521 -0
12.522 -0
12.524 -0
12.526 0
12.528 0
12.530 1
12.532 1
12.533 1
12.535 1
12.537 1
12.539 2
12.541 2
12.542 2
12.544 2
12.546 3
12.548 3
12.550 3
12.551 3
12.553 4
12.555 4
12.557 4
12.559 4
12.561 4
12.562 5
12.564 5
12.566 5
12.568 5
12.570 5
12.571 5
12.573 5
12.575 5
12.577 5
12.579 5
12.581 5
12.582 5
12.584 5
12.586 5
12.588 5
12.590 5
12.591 4
12.593 4
12.595 4
12.597 4
12.599 4
12.600 3
12.602 3
12.604 3
12.606 3
12.608 2
12.610 2
12.611 2
12.613 2
12.615 1
12.617 1
12.619 1
12.620 1
12.622 0
12.624 0
12.626 0
12.628 -0
12.630 -0
12.631 -0
12.633 -0
12.635 -0
12.637 -0
12.639 -0
12.640 -0
12.642 -0
12.644 -0
12.646 -0
12.648 -0
12.649 0
12.651 0
12.653 0
12.655 1
12.657 1
12.659 1
12.660 1
12.662 1
12.664 2
12.666 2
12.668 2
12.669 3
12.671 3
12.673 3
12.675 3
12.677 3
12.679 3
12.680 3
12.682 4
12.684 4
12.686 4
12.688 4
12.689 4
12.691 4
12.693 4
12.695 4
12.697 4
12.698 3
12.700 3
12.702 3
12.704 3
12.706 3
12.708 3
12.709 2
12.711 2
12.713 2
12.715 2
12.717 2
12.718 1
12.720 1
12.722 1
12.724 1
12.726 1
12.728 0
12.729 0
12.731 -0
12.733 -0
12.735 -0
12.737 -1
12.738 -1
12.740 -1
12.742 -1
12.744 -1
12.746 -1
12.748 -1
12.749 -1
12.751 -1
12.753 -1
12.755 -1
12.757 -1
12.758 -1
12.760 -1
12.762 -1
12.764 -0
12.766 -0
12.768 -0
12.769 0
12.771 0
12.773 1
12.775 1
12.777 1
12.778 1
12.780 2
12.782 2
12.784 2
12.786 2
12.788 3
12.789 3
12.791 3
12.793 3
12.795 4
12.797 4
12.798 4
12.800 4
12.802 4
12.804 4
12.806 4
12.807 4
12.809 4
12.811 4
12.813 4
12.815 4
12.817 4
12.818 4
12.820 4
12.822 4
12.824 4
12.826 4
12.827 3
12.829 3
12.831 3
12.833 3
12.835 3
12.837 3
12.838 2
12.840 2
12.842 2
12.844 2
12.846 2
12.847 2
12.849 2
12.851 1
12.853 1
12.855 1
12.857 1
12.858 1
12.860 1
12.862 1
12.864 1
12.866 1
12.867 1
12.869 1
12.871 1
12.873 1
12.875 1
12.877 1
12.878 1
12.880 1
12.882 1
12.884 1
12.886 1
12.887 1
12.889 1
12.891 1
12.893 1
12.895 1
12.897 1
12.898 0
12.900 0
12.902 0
12.904 0
12.906 0
12.907 0
12.909 0
12.911 0
12.913 0
12.915 0
12.917 0
12.918 0
12.920 0
12.922 0
12.924 0
12.926 0
12.927 0
12.929 0
12.931 0
12.933 0
12.935 0
12.937 0
12.938 0
12.940 0
12.942 0
12.944 0
12.946 0
12.947 -0
12.949 -0
12.951 -0
12.953 -0
12.955 -1
12.957 -1
12.958 -1
12.960 -1
12.962 -1
12.964 -1
12.966 -1
12.967 -1
12.969 -1
12.971 -1
12.973 -1
12.975 -1
12.977 -1
12.978 -1
12.980 -1
12.982 -1
12.984 -1
12.986 -1
12.987 -1
12.989 -1
12.991 -1
12.993 -1
12.995 -1
12.997 -1
12.998 -1
13.000 -0
13.002 -0
13.004 -0
13.006 -0
13.008 -0
13.009 0
13.011 0
13.013 0
13.015 0
13.017 1
13.018 1
13.020 1
13.022 1
13.024 1
13.026 1
13.028 1
13.029 1
13.031 1
13.033 1
13.035 0
13.037 0
13.038 0
13.040 0
13.042 0
13.044 0
13.046 0
13.048 0
13.049 0
13.051 0
13.053 0
13.055 0
13.057 0
13.058 0
13.060 0
13.062 0
13.064 0
13.066 0
13.068 0
13.069 0
13.071 0
13.073 0
13.075 1
13.077 1
13.078 1
13.080 1
13.082 1
13.084 1
13.086 2
13.088 2
13.089 2
13.091 2
13.093 2
13.095 2
13.097 3
13.099 3
13.100 3
13.102 3
13.104 3
13.106 3
13.108 3
13.109 3
13.111 3
13.113 3
13.115 3
13.117 3
13.119 3
13.120 3
13.122 3
13.124 3
13.126 3
13.128 3
13.129 3
13.131 3
13.133 3
13.135 3
13.137 2
13.139 2
13.140 2
13.142 2
13.144 2
13.146 2
13.148 2
13.150 2
13.151 2
13.153 2
13.155 2
13.157 2
13.159 2
13.160 2
13.162 2
13.164 2
13.166 2
13.168 2
13.170 2
13.171 2
13.173 2
13.175 2
13.177 2
13.179 2
13.180 2
13.182 2
13.184 2
13.186 2
13.188 1
13.190 1
13.191 1
13.193 1
13.195 1
13.197 1
13.199 1
13.201 1
13.202 1
13.204 0
13.206 0
13.208 0
13.210 0
13.211 0
13.213 0
13.215 0
13.217 0
13.219 0
13.221 0
13.222 0
13.224 1
13.226 1
13.228 1
13.230 1
13.231 1
13.233 1
13.235 1
13.237 1
13.239 1
13.241 1
13.242 2
13.244 2
13.246 2
13.248 2
13.250 2
13.252 2
13.253 2
13.255 2
13.257 2
13.259 2
13.261 2
13.262 2
13.264 2
13.266 2
13.268 2
13.270 2
13.272 2
13.273 2
13.275 2
13.277 2
13.279 1
13.281 1
13.283 1
13.284 1
13.286 1
13.288 1
13.290 0
13.292 0
13.293 0
13.295 -0
13.297 -0
13.299 -0
13.301 -0
13.303 -0
13.304 -0
13.306 -1
13.308 -1
13.310 -1
13.312 -1
13.314 -0
13.315 -0
13.317 -0
13.319 -0
13.321 -0
13.323 -0
13.324 0
13.326 0
13.328 1
13.330 1
13.332 1
13.334 1
13.335 1
13.337 2
13.339 2
13.341 2
13.343 2
13.345 2
13.346 2
13.348 3
13.350 3
13.352 3
13.354 3
13.355 3
13.357 3
13.359 3
13.361 2
13.363 2
13.365 2
13.366 2
13.368 2
13.370 2
13.372 2
13.374 2
13.376 2
13.377 2
13.379 2
13.381 2
13.383 2
13.385 2
13.386 2
13.388 2
13.390 2
13.392 2
13.394 2
13.396 2
13.397 2
13.399 2
13.401 2
13.403 3
13.405 3
13.407 3
13.408 3
13.410 3
13.412 3
13.414 3
13.416 4
13.417 4
13.419 4
13.421 4
13.423 4
13.425 4
13.427 4
13.428 3
13.430 3
13.432 3
13.434 3
13.436 3
13.438 3
13.439 3
13.441 2
13.443 2
13.445 2
13.447 2
13.448 2
13.450 2
13.452 2
13.454 2
13.456 2
13.458 2
13.459 1
13.461 1
13.463 1
13.465 2
13.467 2
13.469 2
13.470 2
13.472 2
13.474 2
13.476 2
13.478 2
13.480 2
13.481 2
13.483 2
13.485 2
13.487 2
13.489 2
13.490 2
13.492 3
13.494 3
13.496 2
13.498 2
13.500 2
13.501 2
13.503 2
13.505 2
13.507 2
13.509 2
13.511 2
13.512 2
13.514 2
13.516 2
13.518 2
13.520 2
13.522 2
13.523 2
13.525 1
13.527 1
13.529 1
13.531 2
13.532 2
13.534 2
13.536 2
13.538 2
13.540 2
13.542 2
13.543 2
13.545 2
13.547 2
13.549 2
13.551 2
13.553 2
13.554 2
13.556 3
13.558 3
13.560 3
13.562 3
13.564 3
13.565 3
13.567 4
13.569 4
13.571 4
13.573 4
13.574 4
13.576 4
13.578 4
13.580 5
13.582 5
13.584 5
13.585 5
13.587 5
13.589 5
13.591 4
13.593 4
13.595 4
13.596 4
13.598 4
13.600 4
13.602 4
13.604 4
13.606 3
13.607 3
13.609 3
13.611 3
13.613 2
13.615 2
13.616 2
13.618 2
13.620 1
13.622 1
13.624 1
13.626 1
13.627 1
13.629 0
13.631 0
13.633 0
13.635 0
13.637 0
13.638 0
13.640 0
13.642 0
13.644 1
13.646 1
13.648 1
13.649 1
13.651 1
13.653 1
13.655 1
13.657 2
13.659 2
13.660 2
13.662 2
13.664 2
13.666 3
13.668 3
13.669 3
13.671 3
13.673 3
13.675 3
13.677 3
13.679 3
13.680 3
13.682 3
13.684 3
13.686 3
13.688 3
13.690 3
13.691 3
13.693 3
13.695 3
13.697 3
13.699 3
13.701 3
13.702 3
13.704 2
13.706 2
13.708 2
13.710 2
13.712 2
13.713 2
13.715 1
13.717 1
13.719 1
13.721 1
13.722 1
13.724 1
13.726 0
13.728 0
13.730 0
13.732 -0
13.733 -0
13.735 -0
13.737 -1
13.739 -1
13.741 -1
13.743 -1
13.744 -1
13.746 -1
13.748 -2
13.750 -2
13.752 -2
13.754 -2
13.755 -2
13.757 -2
13.759 -2
13.761 -2
13.763 -2
13.765 -2
13.766 -2
13.768 -2
13.770 -2
13.772 -2
13.774 -2
13.776 -2
13.777 -2
13.779 -2
13.781 -2
13.783 -1
13.785 -1
13.787 -1
13.788 -1
13.790 -1
13.792 -1
13.794 -1
13.796 -0
13.797 -0
13.799 -0
13.801 -0
13.803 0
13.805 0
13.807 0
13.808 0
13.810 0
13.812 0
13.814 0
13.816 0
13.818 1
13.819 1
13.821 1
13.823 1
13.825 1
13.827 1
13.829 1
13.830 1
13.832 1
13.834 1
13.836 1
13.838 1
13.840 1
13.841 1
13.843 1
13.845 1
13.847 1
13.849 2
13.851 2
13.852 2
13.854 2
13.856 2
13.858 2
13.860 2
13.862 2
13.863 2
13.865 2
13.867 2
13.869 3
13.871 3
13.872 3
13.874 3
13.876 3
13.878 3
13.880 3
13.882 3
13.883 3
13.885 3
13.887 3
13.889 3
13.891 3
13.893 3
13.894 2
13.896 2
13.898 2
13.900 2
13.902 2
13.904 2
13.905 2
13.907 2
13.909 2
13.911 2
13.913 2
13.915 2
13.916 2
13.918 2
13.920 2
13.922 2
13.924 2
13.926 2
13.927 2
13.929 2
13.931 2
13.933 2
13.935 2
13.937 3
13.938 3
13.940 3
13.942 3
13.944 3
13.946 3
13.948 3
13.949 4
13.951 4
13.953 4
13.955 4
13.957 4
13.959 4
13.960 4
13.962 4
13.964 4
13.966 4
13.968 4
13.970 4
13.971 4
13.973 4
13.975 4
13.977 4
13.979 3
13.981 3
13.982 3
13.984 3
13.986 3
13.988 3
13.990 2
13.991 2
13.993 2
13.995 2
13.997 1
13.999 1
14.001 1
14.002 1
14.004 1
14.006 1
14.008 1
14.010 0
14.012 0
14.013 0
14.015 0
14.017 -0
14.019 -0
14.021 -0
14.023 -0
14.024 -0
14.026 -0
14.028 -0
14.030 -0
14.032 -0
14.034 -0
14.035 -0
14.037 -0
14.039 -0
14.041 -0
14.043 -0
14.045 -0
14.046 -0
14.048 -0
14.050 -0
14.052 -0
14.054 -0
14.056 0
14.057 0
14.059 0
14.061 1
14.063 1
14.065 1
14.067 1
14.068 1
14.070 1
14.072 2
14.074 2
14.076 2
14.078 2
14.079 2
14.081 2
14.083 2
14.085 3
14.087 3
14.089 3
14.090 3
14.092 3
14.094 3
14.096 3
14.098 3
14.100 3
14.101 3
14.103 3
14.105 3
14.107 3
14.109 3
14.111 3
14.112 3
14.114 3
14.116 3
14.118 3
14.120 3
14.122 3
14.123 3
14.125 3
14.127 3
14.129 3
14.131 3
14.133 3
14.134 3
14.136 3
14.138 3
14.140 3
14.142 3
14.144 3
14.145 3
14.147 3
14.149 3
14.151 3
14.153 3
14.155 3
14.156 3
14.158 3
14.160 3
14.162 2
14.164 2
14.166 2
14.167 2
14.169 2
14.171 2
14.173 2
14.175 2
14.177 2
14.178 1
14.180 1
14.182 1
14.184 1
14.186 1
14.188 1
14.189 2
14.191 2
14.193 2
14.195 2
14.197 2
14.199 2
14.200 2
14.202 2
14.204 2
14.206 3
14.208 3
14.210 3
14.211 3
14.213 3
14.215 3
14.217 3
14.219 4
14.221 4
14.222 4
14.224 4
14.226 4
14.228 4
14.230 4
14.232 5
14.233 5
14.235 5
14.237 5
14.239 5
14.241 5
14.243 5
14.244 5
14.246 5
14.248 5
14.250 5
14.252 5
14.254 5
14.255 4
14.257 4
14.259 4
14.261 4
14.263 4
14.265 4
14.266 4
14.268 3
14.270 3
14.272 3
14.274 3
14.276 3
14.277 3
14.279 3
14.281 3
14.283 3
14.285 2
14.287 2
14.289 2
14.290 2
14.292 2
14.294 2
14.296 2
14.298 2
14.300 2
14.301 2
14.303 2
14.305 2
14.307 2
14.309 2
14.311 2
14.312 2
14.314 2
14.316 2
14.318 2
14.320 2
14.322 2
14.323 2
14.325 2
14.327 2
14.329 2
14.331 1
14.333 1
14.334 1
14.336 1
14.338 1
14.340 1
14.342 0
14.344 0
14.345 0
14.347 0
14.349 0
14.351 0
14.353 0
14.355 -0
14.356 -0
14.358 -0
14.360 -0
14.362 -0
14.364 -0
14.366 0
14.367 0
14.369 0
14.371 0
14.373 0
14.375 1
14.377 1
14.378 1
14.380 1
14.382 1
14.384 2
14.386 2
14.388 2
14.389 2
14.391 2
14.393 3
14.395 3
14.397 3
14.399 3
14.400 3
14.402 3
14.404 3
14.406 3
14.408 3
14.410 3
14.412 2
14.413 2
14.415 2
14.417 2
14.419 2
14.421 2
14.423 2
14.424 2
14.426 1
14.428 1
14.430 1
14.432 1
14.434 1
14.435 1
14.437 1
14.439 0
14.441 0
14.443 0
14.445 0
14.446 0
14.448 0
14.450 0
14.452 0
14.454 0
14.456 0
14.457 0
14.459 0
14.461 0
14.463 0
14.465 0
14.467 1
14.468 1
14.470 1
14.472 1
14.474 1
14.476 1
14.478 1
14.479 1
14.481 1
14.483 1
14.485 1
14.487 1
14.489 1
14.491 1
14.492 1
14.494 1
14.496 1
14.498 1
14.500 1
14.502 1
14.503 1
14.505 1
14.507 1
14.509 1
14.511 1
14.513 1
14.514 1
14.516 1
14.518 1
14.520 1
14.522 1
14.524 1
14.525 1
14.527 1
14.529 1
14.531 2
14.533 2
14.535 2
14.536 2
14.538 2
14.540 2
14.542 2
14.544 2
14.546 3
14.547 3
14.549 3
14.551 3
14.553 3
14.555 3
14.557 3
14.559 3
14.560 3
14.562 3
14.564 3
14.566 3
14.568 3
14.570 3
14.571 3
14.573 3
14.575 3
14.577 3
14.579 3
14.581 3
14.582 3
14.584 3
14.586 3
14.588 3
14.590 2
14.592 2
14.593 2
14.595 2
14.597 2
14.599 2
14.601 2
14.603 2
14.604 2
14.606 2
14.608 2
14.610 2
14.612 2
14.614 2
14.616 2
14.617 2
14.619 2
14.621 2
14.623 2
14.625 2
14.627 2
14.628 2
14.630 2
14.632 2
14.634 2
14.636 2
14.638 2
14.639 2
14.641 2
14.643 2
14.645 2
14.647 2
14.649 2
14.650 2
14.652 2
14.654 2
14.656 2
14.658 2
14.660 2
14.662 2
14.663 1
14.665 1
14.667 1
14.669 1
14.671 1
14.673 1
14.674 1
14.676 1
14.678 1
14.680 1
14.682 1
14.684 1
14.685 1
14.687 1
14.689 1
14.691 1
14.693 1
14.695 1
14.696 1
14.698 1
14.700 2
14.702 2
14.704 2
14.706 2
14.708 2
14.709 2
14.711 2
14.713 2
14.715 2
14.717 2
14.719 2
14.720 2
14.722 3
14.724 3
14.726 2
14.728 2
14.730 2
14.731 2
14.733 2
14.735 2
14.737 2
14.739 2
14.741 2
14.742 2
14.744 2
14.746 2
14.748 2
14.750 2
14.752 2
14.754 2
14.755 2
14.757 2
14.759 2
14.761 2
14.763 2
14.765 2
14.766 2
14.768 2
14.770 2
14.772 2
14.774 2
14.776 2
14.777 2
14.779 2
14.781 2
14.783 2
14.785 2
14.787 2
14.789 2
14.790 2
14.792 2
14.794 2
14.796 2
14.798 2
14.800 2
14.801 2
14.803 2
14.805 1
14.807 1
14.809 1
14.811 1
14.812 1
14.814 1
14.816 1
14.818 1
14.820 1
14.822 1
14.823 1
14.825 1
14.827 1
14.829 1
14.831 1
14.833 1
14.835 1
14.836 1
14.838 1
14.840 1
14.842 1
14.844 1
14.846 2
14.847 2
14.849 2
14.851 2
14.853 2
14.855 2
14.857 2
14.858 2
14.860 2
14.862 2
14.864 2
14.866 2
14.868 2
14.870 2
14.871 1
14.873 1
14.875 1
14.877 1
14.879 1
14.881 1
14.882 0
14.884 0
14.886 0
14.888 -0
14.890 -0
14.892 -0
14.893 -0
14.895 -0
14.897 -1
14.899 -1
14.901 -1
14.903 -0
14.905 -0
14.906 -0
14.908 -0
14.910 -0
14.912 0
14.914 0
14.916 0
14.917 0
14.919 0
14.921 1
14.923 1
14.925 1
14.927 1
14.929 1
14.930 1
14.932 2
14.934 2
14.936 2
14.938 2
14.940 3
14.941 3
14.943 3
14.945 3
14.947 3
14.949 4
14.951 4
14.952 4
14.954 4
14.956 4
14.958 4
14.960 4
14.962 4
14.964 4
14.965 3
14.967 3
14.969 3
14.971 3
14.973 3
14.975 3
14.976 2
14.978 2
14.980 2
14.982 2
14.984 2
14.986 1
14.987 1
14.989 1
14.991 1
14.993 1
14.995 1
14.997 1
14.999 1
15.000 1
15.002 1
15.004 1
15.006 1
15.008 1
15.010 2
15.011 2
15.013 2
15.015 2
15.017 2
15.019 3
15.021 3
15.023 3
15.024 3
15.026 4
15.028 4
15.030 4
15.032 4
15.034 4
15.035 4
15.037 4
15.039 4
15.041 4
15.043 4
15.045 4
15.047 4
15.048 4
15.050 4
15.052 3
15.054 3
15.056 3
15.058 3
15.059 3
15.061 3
15.063 2
15.065 2
15.067 2
15.069 2
15.070 2
15.072 2
15.074 2
15.076 2
15.078 1
15.080 1
15.082 1
15.083 1
15.085 1
15.087 1
15.089 1
15.091 1
15.093 1
15.094 1
15.096 1
15.098 1
15.100 1
15.102 1
15.104 1
15.106 1
15.107 1
15.109 1
15.111 1
15.113 1
15.115 1
15.117 1
15.118 1
15.120 1
15.122 1
15.124 1
15.126 2
15.128 2
15.130 2
15.131 2
15.133 2
15.135 2
15.137 2
15.139 2
15.141 2
15.142 3
15.144 3
15.146 3
15.148 3
15.150 3
15.152 3
15.154 3
15.155 3
15.157 4
15.159 4
15.161 4
15.163 4
15.165 4
15.166 4
15.168 4
15.170 4
15.172 4
15.174 4
15.176 4
15.178 4
15.179 4
15.181 4
15.183 4
15.185 4
15.187 4
15.189 4
15.190 4
15.192 4
15.194 4
15.196 4
15.198 4
15.200 4
15.202 4
15.203 4
15.205 4
15.207 4
15.209 3
15.211 3
15.213 3
15.214 3
15.216 3
15.218 3
15.220 3
15.222 3
15.224 3
15.226 3
15.227 2
15.229 2
15.231 2
15.233 2
15.235 2
15.237 2
15.238 1
15.240 1
15.242 1
15.244 1
15.246 1
15.248 1
15.250 1
15.251 1
15.253 1
15.255 1
15.257 1
15.259 1
15.261 1
15.262 1
15.264 1
15.266 1
15.268 1
15.270 1
15.272 1
15.274 1
15.275 1
15.277 1
15.279 1
15.281 1
15.283 1
15.285 1
15.286 1
15.288 1
15.290 1
15.292 1
15.294 1
15.296 1
15.298 1
15.299 1
15.301 1
15.303 1
15.305 1
15.307 1
15.309 1
15.310 1
15.312 1
15.314 1
15.316 1
15.318 1
15.320 1
15.322 1
15.323 2
15.325 2
15.327 2
15.329 2
15.331 3
15.333 3
15.334 3
15.336 4
15.338 4
15.340 4
15.342 4
15.344 5
15.346 5
15.347 5
15.349 5
15.351 5
15.353 5
15.355 5
15.357 5
15.359 5
15.360 5
15.362 5
15.364 5
15.366 4
15.368 4
15.370 4
15.371 4
15.373 4
15.375 4
15.377 3
15.379 3
15.381 3
15.383 3
15.384 2
15.386 2
15.388 2
15.390 2
15.392 2
15.394 2
15.395 2
15.397 2
15.399 2
15.401 2
15.403 2
15.405 2
15.407 2
15.408 2
15.410 2
15.412 2
15.414 2
15.416 2
15.418 2
15.420 2
15.421 2
15.423 2
15.425 2
15.427 2
15.429 2
15.431 2
15.432 2
15.434 2
15.436 2
15.438 2
15.440 2
15.442 2
15.444 2
15.445 2
15.447 2
15.449 2
15.451 2
15.453 3
15.455 3
15.457 3
15.458 3
15.460 3
15.462 3
15.464 3
15.466 3
15.468 3
15.469 3
15.471 3
15.473 3
15.475 3
15.477 3
15.479 3
15.481 3
15.482 3
15.484 3
15.486 3
15.488 2
15.490 2
15.492 2
15.493 2
15.495 2
15.497 2
15.499 2
15.501 2
15.503 2
15.505 2
15.506 2
15.508 1
15.510 1
15.512 1
15.514 1
15.516 1
15.518 1
15.519 0
15.521 0
15.523 -0
15.525 -0
15.527 -1
15.529 -1
15.530 -1
15.532 -1
15.534 -1
15.536 -1
15.538 -1
15.540 -1
15.542 -1
15.543 -1
15.545 -1
15.547 -1
15.549 -1
15.551 -1
15.553 -1
15.555 -1
15.556 -1
15.558 -0
15.560 -0
15.562 0
15.564 0
15.566 1
15.568 1
15.569 1
15.571 1
15.573 2
15.575 2
15.577 2
15.579 3
15.580 3
15.582 3
15.584 3
15.586 4
15.588 4
15.590 4
15.592 4
15.593 4
15.595 4
15.597 4
15.599 4
15.601 4
15.603 4
15.605 4
15.606 4
15.608 4
15.610 4
15.612 3
15.614 3
15.616 3
15.617 3
15.619 3
15.621 2
15.623 2
15.625 2
15.627 1
15.629 1
15.630 1
15.632 1
15.634 0
15.636 0
15.638 0
15.640 -0
15.642 -0
15.643 -0
15.645 -1
15.647 -1
15.649 -1
15.651 -1
15.653 -1
15.655 -1
15.656 -0
15.658 -0
15.660 -0
15.662 -0
15.664 0
15.666 0
15.667 1
15.669 1
15.671 1
15.673 1
15.675 2
15.677 2
15.679 2
15.680 2
15.682 2
15.684 3
15.686 3
15.688 3
15.690 3
15.692 3
15.693 3
15.695 3
15.697 4
15.699 4
15.701 4
15.703 4
15.705 4
15.706 4
15.708 4
15.710 3
15.712 3
15.714 3
15.716 3
15.717 3
15.719 3
15.721 3
15.723 3
15.725 3
15.727 3
15.729 2
15.730 2
15.732 2
15.734 2
15.736 2
15.738 2
15.740 2
15.742 2
15.743 2
15.745 1
15.747 1
15.749 1
15.751 1
15.753 1
15.755 1
15.756 1
15.758 1
15.760 1
15.762 1
15.764 1
15.766 1
15.768 1
15.769 1
15.771 1
15.773 1
15.775 1
15.777 1
15.779 1
15.780 1
15.782 1
15.784 1
15.786 1
15.788 1
15.790 1
15.792 1
15.793 1
15.795 1
15.797 1
15.799 1
15.801 1
15.803 1
15.805 1
15.806 0
15.808 0
15.810 0
15.812 0
15.814 0
15.816 0
15.818 0
15.819 0
15.821 0
15.823 -0
15.825 0
15.827 0
15.829 0
15.831 0
15.832 0
15.834 0
15.836 0
15.838 0
15.840 0
15.842 0
15.844 0
15.845 0
15.847 0
15.849 0
15.851 0
15.853 1
15.855 1
15.856 1
15.858 1
15.860 1
15.862 1
15.864 1
15.866 2
15.868 2
15.869 2
15.871 2
15.873 2
15.875 2
15.877 2
15.879 2
15.881 2
15.882 2
15.884 2
15.886 2
15.888 1
15.890 1
15.892 1
15.894 1
15.895 1
15.897 1
15.899 1
15.901 1
15.903 0
15.905 0
15.907 0
15.908 0
15.910 0
15.912 -0
15.914 -0
15.916 -0
15.918 -0
15.920 -0
15.921 -0
15.923 -1
15.925 -1
15.927 -1
15.929 -0
15.931 -0
15.933 -0
15.934 -0
15.936 -0
15.938 0
15.940 0
15.942 0
15.944 1
15.946 1
15.947 1
15.949 1
15.951 1
15.953 2
15.955 2
15.957 2
15.958 2
15.960 2
15.962 2
15.964 3
15.966 3
15.968 3
15.970 3
15.971 3
15.973 3
15.975 3
15.977 4
15.979 4
15.981 4
15.983 4
15.984 4
15.986 4
15.988 4
15.990 4
15.992 4
15.994 4
15.996 4
15.997 4
15.999 4
16.001 4
16.003 4
16.005 4
16.007 4
16.009 4
16.010 4
16.012 3
16.014 3
16.016 3
16.018 3
16.020 3
16.022 3
16.023 3
16.025 3
16.027 3
16.029 3
16.031 3
16.033 3
16.035 3
16.036 3
16.038 3
16.040 3
16.042 3
16.044 3
16.046 4
16.048 4
16.049 4
16.051 4
16.053 4
16.055 5
16.057 5
16.059 5
16.061 5
16.062 5
16.064 5
16.066 5
16.068 5
16.070 6
16.072 6
16.074 6
16.075 6
16.077 6
16.079 6
16.081 6
16.083 6
16.085 5
16.087 5
16.088 5
16.090 5
16.092 5
16.094 5
16.096 4
16.098 4
16.100 4
16.101 4
16.103 4
16.105 4
16.107 3
16.109 3
16.111 3
16.113 3
16.114 3
16.116 3
16.118 3
16.120 3
16.122 3
16.124 3
16.126 3
16.127 3
16.129 3
16.131 3
16.133 3
16.135 3
16.137 3
16.139 3
16.140 3
16.142 3
16.144 3
16.146 3
16.148 3
16.150 3
16.152 3
16.153 3
16.155 3
16.157 3
16.159 3
16.161 3
16.163 3
16.165 3
16.166 3
16.168 3
16.170 3
16.172 3
16.174 2
16.176 2
16.178 2
16.179 2
16.181 2
16.183 2
16.185 2
16.187 2
16.189 2
16.191 1
16.192 1
16.194 1
16.196 1
16.198 1
16.200 1
16.202 1
16.204 1
16.205 1
16.207 1
16.209 1
16.211 1
16.213 1
16.215 1
16.217 1
16.218 1
16.220 1
16.222 1
16.224 1
16.226 1
16.228 1
16.230 1
16.231 1
16.233 1
16.235 1
16.237 1
16.239 1
16.241 2
16.243 2
16.244 2
16.246 2
16.248 2
16.250 2
16.252 2
16.254 2
16.256 2
16.257 2
16.259 2
16.261 2
16.263 2
16.265 2
16.267 2
16.269 2
16.271 1
16.272 1
16.274 1
16.276 1
16.278 1
16.280 1
16.282 1
16.284 1
16.285 1
16.287 1
16.289 1
16.291 1
16.293 1
16.295 1
16.297 1
16.298 2
16.300 2
16.302 2
16.304 2
16.306 2
16.308 2
16.310 2
16.311 2
16.313 2
16.315 2
16.317 2
16.319 2
16.321 2
16.323 3
16.324 3
16.326 3
16.328 3
16.330 3
16.332 3
16.334 3
16.336 3
16.337 3
16.339 3
16.341 3
16.343 3
16.345 3
16.347 3
16.349 3
16.350 3
16.352 3
16.354 3
16.356 3
16.358 3
16.360 3
16.362 3
16.363 3
16.365 3
16.367 3
16.369 3
16.371 3
16.373 3
16.375 3
16.377 3
16.378 3
16.380 3
16.382 3
16.384 3
16.386 3
16.388 3
16.390 3
16.391 3
16.393 3
16.395 3
16.397 3
16.399 3
16.401 3
16.403 3
16.404 3
16.406 3
16.408 3
16.410 3
16.412 3
16.414 3
16.416 3
16.417 3
16.419 3
16.421 3
16.423 3
16.425 3
16.427 3
16.429 3
16.430 2
16.432 2
16.434 2
16.436 2
16.438 2
16.440 2
16.442 2
16.444 2
16.445 2
16.447 2
16.449 2
16.451 2
16.453 2
16.455 2
16.457 2
16.458 2
16.460 1
16.462 1
16.464 1
16.466 1
16.468 1
16.470 1
16.471 1
16.473 1
16.475 0
16.477 0
16.479 0
16.481 0
16.483 0
16.484 -0
16.486 -0
16.488 -0
16.490 -0
16.492 -0
16.494 -0
16.496 -0
16.497 -0
16.499 -0
16.501 -0
16.503 -0
16.505 -0
16.507 -0
16.509 0
16.511 0
16.512 0
16.514 0
16.516 0
16.518 0
16.520 0
16.522 0
16.524 0
16.525 0
16.527 0
16.529 0
16.531 0
16.533 0
16.535 0
16.537 -0
16.538 -0
16.540 -0
16.542 -0
16.544 -0
16.546 -0
16.548 -0
16.550 0
16.551 0
16.553 0
16.555 0
16.557 0
16.559 0
16.561 1
16.563 1
16.565 1
16.566 1
16.568 1
16.570 2
16.572 2
16.574 2
16.576 2
16.578 2
16.579 3
16.581 3
16.583 3
16.585 3
16.587 3
16.589 3
16.591 3
16.592 3
16.594 3
16.596 3
16.598 3
16.600 3
16.602 3
16.604 3
16.606 3
16.607 2
16.609 2
16.611 2
16.613 2
16.615 2
16.617 1
16.619 1
16.620 1
16.622 1
16.624 1
16.626 1
16.628 0
16.630 0
16.632 0
16.633 0
16.635 -0
16.637 -0
16.639 -0
16.641 -0
16.643 -0
16.645 -0
16.647 -0
16.648 -0
16.650 -0
16.652 0
16.654 0
16.656 0
16.658 0
16.660 0
16.661 0
16.663 0
16.665 0
16.667 0
16.669 0
16.671 1
16.673 1
16.674 1
16.676 1
16.678 0
16.680 0
16.682 0
16.684 0
16.686 0
16.688 0
16.689 0
16.691 -0
16.693 -0
16.695 -0
16.697 -0
16.699 -0
16.701 -0
16.702 -0
16.704 -0
16.706 -0
16.708 -0
16.710 -0
16.712 0
16.714 0
16.715 0
16.717 0
16.719 0
16.721 0
16.723 1
16.725 1
16.727 1
16.729 1
16.730 1
16.732 1
16.734 1
16.736 2
16.738 2
16.740 2
16.742 2
16.743 2
16.745 3
16.747 3
16.749 3
16.751 3
16.753 3
16.755 3
16.756 3
16.758 3
16.760 3
16.762 3
16.764 3
16.766 3
16.768 3
16.770 3
16.771 3
16.773 3
16.775 2
16.777 2
16.779 2
16.781 2
16.783 2
16.784 2
16.786 2
16.788 2
16.790 1
16.792 1
16.794 1
16.796 1
16.798 1
16.799 1
16.801 1
16.803 0
16.805 0
16.807 0
16.809 0
16.811 0
16.812 0
16.814 -0
16.816 -0
16.818 -0
16.820 -0
16.822 -0
16.824 -0
16.826 -0
16.827 -0
16.829 -0
16.831 -0
16.833 -0
16.835 -0
16.837 -0
16.839 -1
16.840 -1
16.842 -1
16.844 -1
16.846 -1
16.848 -1
16.850 -1
16.852 -1
16.854 -1
16.855 -1
16.857 -1
16.859 -1
16.861 -1
16.863 -1
16.865 -1
16.867 -1
16.868 -1
16.870 -1
16.872 -0
16.874 -0
16.876 -0
16.878 -0
16.880 0
16.881 0
16.883 0
16.885 0
16.887 1
16.889 1
16.891 1
16.893 1
16.895 1
16.896 1
16.898 1
16.900 1
16.902 1
16.904 2
16.906 2
16.908 2
16.909 2
16.911 2
16.913 2
16.915 2
16.917 2
16.919 2
16.921 2
16.923 2
16.924 2
16.926 2
16.928 2
16.930 2
16.932 2
16.934 2
16.936 2
16.938 2
16.939 2
16.941 2
16.943 2
16.945 2
16.947 2
16.949 2
16.951 2
16.952 2
16.954 2
16.956 2
16.958 2
16.960 2
16.962 2
16.964 2
16.966 2
16.967 2
16.969 2
16.971 2
16.973 2
16.975 2
16.977 2
16.979 2
16.980 2
16.982 2
16.984 2
16.986 2
16.988 2
16.990 2
16.992 2
16.994 2
16.995 2
16.997 2
16.999 2
17.001 2
17.003 2
17.005 2
17.007 2
17.008 3
17.010 3
17.012 3
17.014 3
17.016 3
17.018 3
17.020 3
17.022 3
17.023 3
17.025 3
17.027 3
17.029 2
17.031 2
17.033 2
17.035 2
17.036 2
17.038 2
17.040 2
17.042 2
17.044 2
17.046 1
17.048 1
17.050 1
17.051 1
17.053 1
17.055 1
17.057 1
17.059 1
17.061 1
17.063 1
17.065 1
17.066 1
17.068 1
17.070 1
17.072 1
17.074 2
17.076 2
17.078 2
17.079 2
17.081 2
17.083 2
17.085 2
17.087 3
17.089 3
17.091 3
17.093 3
17.094 3
17.096 4
17.098 4
17.100 4
17.102 4
17.104 4
17.106 4
17.108 5
17.109 5
17.111 5
17.113 5
17.115 5
17.117 5
17.119 5
17.121 5
17.122 4
17.124 4
17.126 4
17.128 4
17.130 4
17.132 4
17.134 4
17.136 3
17.137 3
17.139 3
17.141 3
17.143 3
17.145 2
17.147 2
17.149 2
17.150 2
17.152 1
17.154 1
17.156 1
17.158 1
17.160 1
17.162 0
17.164 0
17.165 0
17.167 0
17.169 0
17.171 0
17.173 -0
17.175 -0
17.177 -0
17.179 -0
17.180 -0
17.182 -0
17.184 -0
17.186 -0
17.188 -0
17.190 -0
17.192 -0
17.194 -0
17.195 -0
17.197 -0
17.199 -0
17.201 -0
17.203 -0
17.205 -0
17.207 -0
17.208 -0
17.210 -0
17.212 -0
17.214 -0
17.216 0
17.218 0
17.220 0
17.222 1
17.223 1
17.225 1
17.227 1
17.229 1
17.231 2
17.233 2
17.235 2
17.237 2
17.238 3
17.240 3
17.242 3
17.244 3
17.246 3
17.248 4
17.250 4
17.251 4
17.253 4
17.255 4
17.257 4
17.259 5
17.261 5
17.263 5
17.265 5
17.266 5
17.268 5
17.270 5
17.272 5
17.274 5
17.276 5
17.278 5
17.280 5
17.281 5
17.283 5
17.285 5
17.287 5
17.289 5
17.291 5
17.293 5
17.295 5
17.296 4
17.298 4
17.300 4
17.302 4
17.304 4
17.306 4
17.308 4
17.309 4
17.311 3
17.313 3
17.315 3
17.317 3
17.319 3
17.321 2
17.323 2
17.324 2
17.326 2
17.328 1
17.330 1
17.332 1
17.334 1
17.336 0
17.338 0
17.339 0
17.341 0
17.343 0
17.345 -0
17.347 -0
17.349 -0
17.351 -0
17.353 -0
17.354 -0
17.356 -0
17.358 -0
17.360 -0
17.362 -0
17.364 0
17.366 0
17.368 0
17.369 0
17.371 1
17.373 1
17.375 1
17.377 1
17.379 2
17.381 2
17.383 2
17.384 2
17.386 2
17.388 3
17.390 3
17.392 3
17.394 3
17.396 3
17.397 4
17.399 4
17.401 4
17.403 4
17.405 4
17.407 4
17.409 4
17.411 4
17.412 4
17.414 4
17.416 4
17.418 4
17.420 4
17.422 4
17.424 4
17.426 4
17.427 4
17.429 4
17.431 4
17.433 4
17.435 4
17.437 4
17.439 4
17.441 4
17.442 4
17.444 4
17.446 4
17.448 4
17.450 3
17.452 3
17.454 3
17.456 3
17.457 3
17.459 3
17.461 2
17.463 2
17.465 2
17.467 2
17.469 2
17.471 1
17.472 1
17.474 1
17.476 1
17.478 0
17.480 0
17.482 -0
17.484 -0
17.486 -1
17.487 -1
17.489 -1
17.491 -1
17.493 -1
17.495 -1
17.497 -1
17.499 -1
17.501 -2
17.502 -2
17.504 -2
17.506 -2
17.508 -2
17.510 -2
17.512 -2
17.514 -1
17.516 -1
17.517 -1
17.519 -1
17.521 -1
17.523 -1
17.525 -1
17.527 -0
17.529 -0
17.530 -0
17.532 -0
17.534 -0
17.536 0
17.538 0
17.540 0
17.542 1
17.544 1
17.545 1
17.547 1
17.549 1
17.551 1
17.553 1
17.555 2
17.557 2
17.559 2
17.560 2
17.562 2
17.564 2
17.566 2
17.568 2
17.570 2
17.572 3
17.574 3
17.575 3
17.577 3
17.579 3
17.581 3
17.583 3
17.585 3
17.587 3
17.589 3
17.590 3
17.592 2
17.594 2
17.596 2
17.598 2
17.600 2
17.602 2
17.604 2
17.605 2
17.607 1
17.609 1
17.611 1
17.613 1
17.615 1
17.617 1
17.619 0
17.620 0
17.622 0
17.624 0
17.626 0
17.628 0
17.630 0
17.632 0
17.634 0
17.635 0
17.637 0
17.639 0
17.641 1
17.643 1
17.645 1
17.647 1
17.649 1
17.650 2
17.652 2
17.654 2
17.656 2
17.658 2
17.660 2
17.662 3
17.664 3
17.665 3
17.667 3
17.669 3
17.671 3
17.673 3
17.675 3
17.677 4
17.679 4
17.681 4
17.682 4
17.684 4
17.686 4
17.688 4
17.690 4
17.692 4
17.694 4
17.696 4
17.697 4
17.699 4
17.701 4
17.703 4
17.705 4
17.707 4
17.709 4
17.711 4
17.712 4
17.714 4
17.716 4
17.718 4
17.720 4
17.722 4
17.724 4
17.726 4
17.727 4
17.729 4
17.731 4
17.733 4
17.735 4
17.737 4
17.739 4
17.741 4
17.742 4
17.744 4
17.746 4
17.748 4
17.750 4
17.752 4
17.754 4
17.756 4
17.757 4
17.759 4
17.761 4
17.763 4
17.765 4
17.767 4
17.769 4
17.771 4
17.772 4
17.774 3
17.776 3
17.778 3
17.780 3
17.782 3
17.784 3
17.786 2
17.787 2
17.789 2
17.791 2
17.793 2
17.795 1
17.797 1
17.799 1
17.801 1
17.802 1
17.804 1
17.806 1
17.808 1
17.810 1
17.812 1
17.814 1
17.816 1
17.818 1
17.819 1
17.821 1
17.823 1
17.825 1
17.827 1
17.829 1
17.831 1
17.833 2
17.834 2
17.836 2
17.838 2
17.840 2
17.842 2
17.844 2
17.846 2
17.848 2
17.849 2
17.851 2
17.853 2
17.855 2
17.857 2
17.859 2
17.861 2
17.863 2
17.864 2
17.866 2
17.868 2
17.870 2
17.872 2
17.874 2
17.876 1
17.878 1
17.879 1
17.881 1
17.883 1
17.885 1
17.887 1
17.889 1
17.891 1
17.893 0
17.895 0
17.896 0
17.898 0
17.900 0
17.902 0
17.904 0
17.906 0
17.908 0
17.910 0
17.911 0
17.913 0
17.915 0
17.917 0
17.919 0
17.921 1
17.923 1
17.925 1
17.926 1
17.928 1
17.930 1
17.932 1
17.934 1
17.936 1
17.938 1
17.940 2
17.941 2
17.943 2
17.945 2
17.947 2
17.949 2
17.951 2
17.953 2
17.955 2
17.957 2
17.958 2
17.960 2
17.962 2
17.964 2
17.966 2
17.968 2
17.970 2
17.972 2
17.973 2
17.975 2
17.977 2
17.979 2
17.981 2
17.983 2
17.985 2
17.987 2
17.988 2
17.990 1
17.992 1
17.994 1
17.996 1
17.998 1
18.000 1
18.002 1
18.003 1
18.005 1
18.007 1
18.009 1
18.011 1
18.013 1
18.015 1
18.017 1
18.019 1
18.020 1
18.022 1
18.024 1
18.026 1
18.028 1
18.030 1
18.032 1
18.034 1
18.035 1
18.037 1
18.039 1
18.041 2
18.043 2
18.045 2
18.047 2
18.049 2
18.050 2
18.052 2
18.054 3
18.056 3
18.058 3
18.060 3
18.062 3
18.064 3
18.066 4
18.067 4
18.069 4
18.071 4
18.073 4
18.075 4
18.077 4
18.079 4
18.081 4
18.082 4
18.084 5
18.086 5
18.088 5
18.090 5
18.092 5
18.094 5
18.096 5
18.098 5
18.099 5
18.101 5
18.103 5
18.105 5
18.107 5
18.109 4
18.111 4
18.113 4
18.114 4
18.116 4
18.118 4
18.120 4
18.122 4
18.124 4
18.126 4
18.128 4
18.129 4
18.131 4
18.133 4
18.135 4
18.137 4
18.139 5
18.141 5
18.143 5
18.145 5
18.146 5
18.148 5
18.150 5
18.152 5
18.154 5
18.156 5
18.158 5
18.160 5
18.161 5
18.163 5
18.165 5
18.167 5
18.169 5
18.171 5
18.173 5
18.175 5
18.177 4
18.178 4
18.180 4
18.182 4
18.184 3
18.186 3
18.188 3
18.190 2
18.192 2
18.193 2
18.195 2
18.197 1
18.199 1
18.201 1
18.203 1
18.205 1
18.207 0
18.209 0
18.210 0
18.212 0
18.214 0
18.216 0
18.218 0
18.220 1
18.222 1
18.224 1
18.225 1
18.227 1
18.229 1
18.231 1
18.233 2
18.235 2
18.237 2
18.239 2
18.241 2
18.242 2
18.244 3
18.246 3
18.248 3
18.250 3
18.252 3
18.254 3
18.256 3
18.257 4
18.259 4
18.261 4
18.263 4
18.265 4
18.267 4
18.269 4
18.271 4
18.273 4
18.274 4
18.276 4
18.278 4
18.280 4
18.282 3
18.284 3
18.286 3
18.288 3
18.289 3
18.291 3
18.293 3
18.295 3
18.297 2
18.299 2
18.301 2
18.303 2
18.305 2
18.306 2
18.308 2
18.310 1
18.312 1
18.314 1
18.316 1
18.318 1
18.320 1
18.322 1
18.323 1
18.325 1
18.327 1
18.329 1
18.331 1
18.333 1
18.335 1
18.337 1
18.338 1
18.340 1
18.342 1
18.344 1
18.346 1
18.348 1
18.350 1
18.352 1
18.354 1
18.355 1
18.357 1
18.359 1
18.361 1
18.363 1
18.365 1
18.367 1
18.369 1
18.370 2
18.372 2
18.374 2
18.376 2
18.378 2
18.380 2
18.382 2
18.384 2
18.386 2
18.387 2
18.389 3
18.391 3
18.393 3
18.395 3
18.397 3
18.399 3
18.401 3
18.403 4
18.404 4
18.406 4
18.408 4
18.410 4
18.412 4
18.414 4
18.416 4
18.418 3
18.419 3
18.421 3
18.423 3
18.425 3
18.427 3
18.429 3
18.431 2
18.433 2
18.435 2
18.436 2
18.438 2
18.440 2
18.442 1
18.444 1
18.446 1
18.448 1
18.450 1
18.452 1
18.453 1
18.455 0
18.457 0
18.459 0
18.461 0
18.463 0
18.465 1
18.467 1
18.468 1
18.470 1
18.472 1
18.474 1
18.476 1
18.478 1
18.480 1
18.482 1
18.484 1
18.485 1
18.487 1
18.489 1
18.491 1
18.493 1
18.495 1
18.497 1
18.499 1
18.501 1
18.502 1
18.504 1
18.506 1
18.508 1
18.510 1
18.512 1
18.514 1
18.516 1
18.518 0
18.519 0
18.521 0
18.523 0
18.525 0
18.527 0
18.529 0
18.531 0
18.533 -0
18.534 -0
18.536 -0
18.538 -0
18.540 0
18.542 0
18.544 0
18.546 0
18.548 0
18.550 0
18.551 0
18.553 0
18.555 1
18.557 1
18.559 1
18.561 1
18.563 1
18.565 1
18.567 1
18.568 1
18.570 1
18.572 2
18.574 2
18.576 2
18.578 2
18.580 2
18.582 3
18.584 3
18.585 3
18.587 3
18.589 3
18.591 4
18.593 4
18.595 4
18.597 4
18.599 4
18.601 4
18.602 4
18.604 4
18.606 5
18.608 5
18.610 5
18.612 5
18.614 5
18.616 5
18.617 5
18.619 5
18.621 5
18.623 4
18.625 4
18.627 4
18.629 4
18.631 4
18.633 4
18.634 4
18.636 3
18.638 3
18.640 3
18.642 3
18.644 2
18.646 2
18.648 2
18.650 2
18.651 2
18.653 1
18.655 1
18.657 1
18.659 1
18.661 1
18.663 1
18.665 1
18.667 1
18.668 2
18.670 2
18.672 2
18.674 2
18.676 2
18.678 2
18.680 3
18.682 3
18.684 3
18.685 3
18.687 3
18.689 3
18.691 3
18.693 3
18.695 4
18.697 4
18.699 4
18.701 4
18.702 4
18.704 4
18.706 4
18.708 4
18.710 3
18.712 3
18.714 3
18.716 3
18.718 3
18.719 3
18.721 2
18.723 2
18.725 2
18.727 2
18.729 2
18.731 2
18.733 1
18.735 1
18.736 1
18.738 1
18.740 1
18.742 1
18.744 1
18.746 1
18.748 1
18.750 1
18.752 1
18.753 1
18.755 1
18.757 1
18.759 1
18.761 1
18.763 1
18.765 1
18.767 1
18.769 1
18.770 1
18.772 1
18.774 1
18.776 1
18.778 1
18.780 1
18.782 1
18.784 0
18.786 0
18.787 0
18.789 -0
18.791 -0
18.793 -0
18.795 -0
18.797 -1
18.799 -1
18.801 -1
18.803 -1
18.804 -1
18.806 -1
18.808 -1
18.810 -1
18.812 -1
18.814 -1
18.816 -1
18.818 -1
18.820 -1
18.821 -1
18.823 -0
18.825 -0
18.827 -0
18.829 0
18.831 0
18.833 0
18.835 1
18.837 1
18.838 1
18.840 1
18.842 1
18.844 2
18.846 2
18.848 2
18.850 2
18.852 2
18.854 2
18.855 3
18.857 3
18.859 3
18.861 3
18.863 3
18.865 3
18.867 3
18.869 3
18.871 3
18.872 2
18.874 2
18.876 2
18.878 2
18.880 2
18.882 2
18.884 2
18.886 2
18.888 2
18.889 1
18.891 1
18.893 1
18.895 1
18.897 1
18.899 1
18.901 1
18.903 1
18.905 1
18.906 1
18.908 1
18.910 1
18.912 1
18.914 1
18.916 1
18.918 1
18.920 1
18.922 1
18.923 1
18.925 1
18.927 1
18.929 1
18.931 1
18.933 1
18.935 1
18.937 1
18.939 1
18.941 1
18.942 1
18.944 1
18.946 1
18.948 1
18.950 1
18.952 1
18.954 1
18.956 1
18.958 1
18.959 1
18.961 1
18.963 1
18.965 1
18.967 1
18.969 1
18.971 1
18.973 1
18.975 1
18.976 2
18.978 2
18.980 2
18.982 2
18.984 2
18.986 2
18.988 2
18.990 2
18.992 2
18.993 2
18.995 2
18.997 2
18.999 2
19.001 2
19.003 2
19.005 3
19.007 3
19.009 3
19.010 3
19.012 3
19.014 3
19.016 3
19.018 3
19.020 3
19.022 3
19.024 3
19.026 2
19.028 2
19.029 2
19.031 2
19.033 2
19.035 2
19.037 1
19.039 1
19.041 1
19.043 1
19.045 1
19.046 1
19.048 0
19.050 0
19.052 0
19.054 -0
19.056 -0
19.058 -0
19.060 -0
19.062 -0
19.063 -0
19.065 -0
19.067 -0
19.069 -0
19.071 -0
19.073 -0
19.075 -0
19.077 -0
19.079 -0
19.081 0
19.082 0
19.084 0
19.086 0
19.088 1
19.090 1
19.092 1
19.094 1
19.096 1
19.098 1
19.099 1
19.101 1
19.103 1
19.105 1
19.107 1
19.109 1
19.111 1
19.113 1
19.115 1
19.116 1
19.118 1
19.120 1
19.122 1
19.124 1
19.126 1
19.128 1
19.130 1
19.132 2
19.134 2
19.135 2
19.137 2
19.139 2
19.141 2
19.143 2
19.145 2
19.147 2
19.149 2
19.151 2
19.152 2
19.154 2
19.156 2
19.158 2
19.160 2
19.162 2
19.164 2
19.166 2
19.168 2
19.169 2
19.171 2
19.173 2
19.175 2
19.177 2
19.179 2
19.181 2
19.183 2
19.185 1
19.187 1
19.188 1
19.190 1
19.192 1
19.194 1
19.196 1
19.198 1
19.200 1
19.202 1
19.204 1
19.205 1
19.207 1
19.209 1
19.211 1
19.213 1
19.215 1
19.217 1
19.219 1
19.221 1
19.223 1
19.224 1
19.226 1
19.228 1
19.230 1
19.232 1
19.234 1
19.236 1
19.238 1
19.240 1
19.241 1
19.243 1
19.245 1
19.247 1
19.249 1
19.251 1
19.253 1
19.255 1
19.257 1
19.259 1
19.260 1
19.262 1
19.264 1
19.266 1
19.268 1
19.270 1
19.272 1
19.274 1
19.276 1
19.277 1
19.279 1
19.281 1
19.283 1
19.285 1
19.287 0
19.289 0
19.291 0
19.293 0
19.295 0
19.296 -0
19.298 -0
19.300 -0
19.302 -1
19.304 -1
19.306 -1
19.308 -1
19.310 -1
19.312 -1
19.313 -1
19.315 -1
19.317 -1
19.319 -1
19.321 -2
19.323 -2
19.325 -2
19.327 -2
19.329 -2
19.331 -2
19.332 -2
19.334 -2
19.336 -1
19.338 -1
19.340 -1
19.342 -1
19.344 -1
19.346 -0
19.348 0
19.349 0
19.351 1
19.353 1
19.355 1
19.357 2
19.359 2
19.361 2
19.363 3
19.365 3
19.367 3
19.368 3
19.370 4
19.372 4
19.374 4
19.376 4
19.378 4
19.380 5
19.382 5
19.384 5
19.385 5
19.387 5
19.389 5
19.391 4
19.393 4
19.395 4
19.397 4
19.399 4
19.401 4
19.403 3
19.404 3
19.406 3
19.408 3
19.410 3
19.412 3
19.414 2
19.416 2
19.418 2
19.420 2
19.422 2
19.423 2
19.425 2
19.427 2
19.429 2
19.431 2
19.433 2
19.435 2
19.437 2
19.439 2
19.440 2
19.442 2
19.444 2
19.446 2
19.448 2
19.450 2
19.452 2
19.454 2
19.456 2
19.458 2
19.459 2
19.461 2
19.463 2
19.465 2
19.467 2
19.469 2
19.471 2
19.473 2
19.475 2
19.477 2
19.478 2
19.480 2
19.482 2
19.484 1
19.486 1
19.488 1
19.490 1
19.492 1
19.494 1
19.496 1
19.497 1
19.499 1
19.501 1
19.503 1
19.505 1
19.507 1
19.509 1
19.511 1
19.513 1
19.514 1
19.516 1
19.518 1
19.520 1
19.522 1
19.524 1
19.526 1
19.528 2
19.530 2
19.532 2
19.533 2
19.535 2
19.537 2
19.539 3
19.541 3
19.543 3
19.545 3
19.547 3
19.549 3
19.551 4
19.552 4
19.554 4
19.556 4
19.558 4
19.560 4
19.562 4
19.564 4
19.566 4
19.568 4
19.570 4
19.571 4
19.573 4
19.575 3
19.577 3
19.579 3
19.581 3
19.583 3
19.585 3
19.587 2
19.589 2
19.590 2
19.592 2
19.594 2
19.596 2
19.598 2
19.600 2
19.602 2
19.604 2
19.606 2
19.607 2
19.609 2
19.611 2
19.613 2
19.615 2
19.617 2
19.619 2
19.621 2
19.623 3
19.625 3
19.626 3
19.628 3
19.630 4
19.632 4
19.634 4
19.636 4
19.638 4
19.640 4
19.642 5
19.644 5
19.645 5
19.647 5
19.649 5
19.651 5
19.653 5
19.655 5
19.657 5
19.659 5
19.661 5
19.663 4
19.664 4
19.666 4
19.668 4
19.670 4
19.672 3
19.674 3
19.676 3
19.678 3
19.680 2
19.682 2
19.683 2
19.685 2
19.687 1
19.689 1
19.691 1
19.693 1
19.695 1
19.697 1
19.699 1
19.701 0
19.702 0
19.704 0
19.706 0
19.708 0
19.710 0
19.712 0
19.714 0
19.716 0
19.718 0
19.720 0
19.721 0
19.723 0
19.725 0
19.727 0
19.729 0
19.731 0
19.733 0
19.735 0
19.737 0
19.739 0
19.740 0
19.742 0
19.744 0
19.746 0
19.748 0
19.750 0
19.752 0
19.754 0
19.756 0
19.758 0
19.759 0
19.761 0
19.763 0
19.765 0
19.767 0
19.769 0
19.771 0
19.773 1
19.775 1
19.777 1
19.778 1
19.780 1
19.782 1
19.784 1
19.786 2
19.788 2
19.790 2
19.792 2
19.794 2
19.796 2
19.797 2
19.799 2
19.801 2
19.803 3
19.805 3
19.807 3
19.809 3
19.811 3
19.813 3
19.815 3
19.816 3
19.818 3
19.820 3
19.822 3
19.824 3
19.826 3
19.828 3
19.830 3
19.832 3
19.834 4
19.836 4
19.837 4
19.839 4
19.841 4
19.843 4
19.845 4
19.847 4
19.849 4
19.851 4
19.853 4
19.855 4
19.856 4
19.858 4
19.860 4
19.862 4
19.864 4
19.866 4
19.868 4
19.870 4
19.872 4
19.874 4
19.875 4
19.877 4
19.879 4
19.881 4
19.883 4
19.885 4
19.887 4
19.889 4
19.891 4
19.893 3
19.894 3
19.896 3
19.898 3
19.900 3
19.902 3
19.904 3
19.906 3
19.908 3
19.910 3
19.912 3
19.913 3
19.915 3
19.917 3
19.919 3
19.921 3
19.923 3
19.925 3
19.927 3
19.929 3
19.931 3
19.933 3
19.934 3
19.936 3
19.938 3
19.940 3
19.942 3
19.944 3
19.946 3
19.948 4
19.950 4
19.952 4
19.953 4
19.955 4
19.957 4
19.959 5
19.961 5
19.963 5
19.965 5
19.967 5
19.969 5
19.971 5
19.972 5
19.974 5
19.976 5
19.978 5
19.980 5
19.982 5
19.984 4
19.986 4
19.988 4
19.990 4
19.992 4
19.993 3
19.995 3
19.997 3
19.999 3
20.001 2
20.003 2
20.005 2
20.007 2
20.009 1
20.011 1
20.012 1
20.014 1
20.016 1
20.018 1
20.020 1
20.022 1
20.024 1
20.026 1
20.028 1
20.030 1
20.031 1
20.033 1
20.035 1
20.037 2
20.039 2
20.041 2
20.043 2
20.045 2
20.047 2
20.049 2
20.051 2
20.052 3
20.054 3
20.056 3
20.058 3
20.060 3
20.062 3
20.064 3
20.066 3
20.068 3
20.070 3
20.071 3
20.073 3
20.075 3
20.077 3
20.079 3
20.081 3
20.083 2
20.085 2
20.087 2
20.089 2
20.091 2
20.092 1
20.094 1
20.096 1
20.098 1
20.100 1
20.102 1
20.104 1
20.106 0
20.108 0
20.110 0
20.111 0
20.113 0
20.115 0
20.117 0
20.119 0
20.121 0
20.123 0
20.125 0
20.127 0
20.129 0
20.130 1
20.132 1
20.134 1
20.136 1
20.138 1
20.140 2
20.142 2
20.144 2
20.146 3
20.148 3
20.150 3
20.151 4
20.153 4
20.155 4
20.157 4
20.159 5
20.161 5
20.163 5
20.165 5
20.167 5
20.169 6
20.171 6
20.172 6
20.174 6
20.176 6
20.178 6
20.180 6
20.182 6
20.184 6
20.186 6
20.188 5
20.190 5
20.191 5
20.193 5
20.195 5
20.197 5
20.199 5
20.201 4
20.203 4
20.205 4
20.207 4
20.209 4
20.211 3
20.212 3
20.214 3
20.216 3
20.218 3
20.220 3
20.222 2
20.224 2
20.226 2
20.228 2
20.230 2
20.231 2
20.233 2
20.235 2
20.237 2
20.239 2
20.241 2
20.243 2
20.245 1
20.247 1
20.249 1
20.251 1
20.252 1
20.254 1
20.256 1
20.258 1
20.260 1
20.262 1
20.264 2
20.266 2
20.268 2
20.270 2
20.272 2
20.273 2
20.275 2
20.277 2
20.279 2
20.281 2
20.283 2
20.285 2
20.287 2
20.289 2
20.291 2
20.292 2
20.294 2
20.296 2
20.298 2
20.300 3
20.302 3
20.304 3
20.306 3
20.308 3
20.310 3
20.312 3
20.313 3
20.315 3
20.317 3
20.319 3
20.321 3
20.323 3
20.325 3
20.327 3
20.329 3
20.331 3
20.333 3
20.334 3
20.336 3
20.338 3
20.340 4
20.342 4
20.344 4
20.346 4
20.348 4
20.350 4
20.352 4
20.354 4
20.355 4
20.357 3
20.359 3
20.361 3
20.363 3
20.365 3
20.367 3
20.369 3
20.371 3
20.373 3
20.375 3
20.376 3
20.378 3
20.380 3
20.382 3
20.384 2
20.386 2
20.388 2
20.390 2
20.392 2
20.394 2
20.395 2
20.397 2
20.399 2
20.401 2
20.403 2
20.405 2
20.407 2
20.409 2
20.411 2
20.413 2
20.415 2
20.416 2
20.418 2
20.420 2
20.422 2
20.424 2
20.426 2
20.428 2
20.430 2
20.432 2
20.434 2
20.436 2
20.437 3
20.439 3
20.441 3
20.443 3
20.445 3
20.447 3
20.449 3
20.451 3
20.453 3
20.455 2
20.457 2
20.458 2
20.460 2
20.462 2
20.464 2
20.466 2
20.468 2
20.470 2
20.472 2
20.474 1
20.476 1
20.478 1
20.479 1
20.481 1
20.483 1
20.485 1
20.487 1
20.489 1
20.491 1
20.493 1
20.495 1
20.497 1
20.499 1
20.500 1
20.502 1
20.504 0
20.506 0
20.508 0
20.510 0
20.512 0
20.514 0
20.516 0
20.518 1
20.520 1
20.521 1
20.523 1
20.525 1
20.527 1
20.529 1
20.531 1
20.533 1
20.535 1
20.537 1
20.539 1
20.541 1
20.542 1
20.544 1
20.546 1
20.548 1
20.550 1
20.552 2
20.554 2
20.556 2
20.558 2
20.560 2
20.562 2
20.563 2
20.565 2
20.567 3
20.569 3
20.571 3
20.573 3
20.575 3
20.577 3
20.579 2
20.581 2
20.583 2
20.585 2
20.586 2
20.588 2
20.590 2
20.592 2
20.594 2
20.596 2
20.598 2
20.600 2
20.602 2
20.604 2
20.606 2
20.607 2
20.609 2
20.611 1
20.613 1
20.615 1
20.617 1
20.619 1
20.621 1
20.623 1
20.625 0
20.627 0
20.628 0
20.630 0
20.632 0
20.634 0
20.636 0
20.638 0
20.640 0
20.642 0
20.644 0
20.646 0
20.648 0
20.649 0
20.651 -0
20.653 -0
20.655 -0
20.657 -0
20.659 -0
20.661 -0
20.663 -0
20.665 -0
20.667 -0
20.669 -0
20.670 -0
20.672 0
20.674 0
20.676 0
20.678 0
20.680 1
20.682 1
20.684 1
20.686 1
20.688 1
20.690 1
20.692 1
20.693 2
20.695 2
20.697 2
20.699 2
20.701 2
20.703 2
20.705 2
20.707 2
20.709 2
20.711 3
20.713 3
20.714 3
20.716 3
20.718 3
20.720 3
20.722 3
20.724 3
20.726 4
20.728 4
20.730 4
20.732 4
20.734 4
20.735 4
20.737 4
20.739 4
20.741 4
20.743 4
20.745 4
20.747 4
20.749 4
20.751 4
20.753 4
20.755 3
20.757 3
20.758 3
20.760 3
20.762 3
20.764 3
20.766 3
20.768 3
20.770 3
20.772 3
20.774 3
20.776 2
20.778 2
20.779 2
20.781 2
20.783 2
20.785 2
20.787 2
20.789 2
20.791 2
20.793 1
20.795 1
20.797 1
20.799 1
20.800 1
20.802 1
20.804 1
20.806 1
20.808 1
20.810 1
20.812 1
20.814 1
20.816 1
20.818 1
20.820 1
20.822 1
20.823 1
20.825 1
20.827 1
20.829 1
20.831 1
20.833 1
20.835 1
20.837 1
20.839 2
20.841 2
20.843 2
20.844 2
20.846 2
20.848 2
20.850 2
20.852 2
20.854 2
20.856 2
20.858 2
20.860 2
20.862 2
20.864 3
20.866 3
20.867 3
20.869 3
20.871 3
20.873 3
20.875 3
20.877 3
20.879 3
20.881 3
20.883 3
20.885 3
20.887 3
20.889 3
20.890 3
20.892 3
20.894 3
20.896 3
20.898 3
20.900 3
20.902 3
20.904 3
20.906 3
20.908 3
20.910 3
20.911 3
20.913 3
20.915 3
20.917 3
20.919 3
20.921 3
20.923 3
20.925 3
20.927 3
20.929 3
20.931 3
20.933 3
20.934 3
20.936 3
20.938 3
20.940 3
20.942 3
20.944 3
20.946 3
20.948 3
20.950 3
20.952 3
20.954 3
20.956 3
20.957 4
20.959 4
20.961 4
20.963 4
20.965 4
20.967 3
20.969 3
20.971 3
20.973 3
20.975 3
20.977 3
20.978 3
20.980 3
20.982 3
20.984 2
20.986 2
20.988 2
20.990 2
20.992 2
20.994 2
20.996 2
20.998 2
21.000 2
21.001 2
21.003 2
21.005 2
21.007 2
21.009 2
21.011 2
21.013 2
21.015 2
21.017 3
21.019 3
21.021 3
21.023 3
21.024 3
21.026 3
21.028 3
21.030 3
21.032 3
21.034 4
21.036 4
21.038 4
21.040 4
21.042 4
21.044 4
21.046 4
21.047 4
21.049 4
21.051 4
21.053 4
21.055 4
21.057 4
21.059 4
21.061 4
21.063 4
21.065 4
21.067 4
21.069 4
21.070 4
21.072 4
21.074 4
21.076 4
21.078 4
21.080 4
21.082 4
21.084 4
21.086 5
21.088 5
21.090 5
21.091 5
21.093 5
21.095 5
21.097 5
21.099 5
21.101 5
21.103 5
21.105 5
21.107 5
21.109 5
21.111 5
21.113 5
21.114 4
21.116 4
21.118 4
21.120 4
21.122 4
21.124 3
21.126 3
21.128 3
21.130 3
21.132 2
21.134 2
21.136 2
21.137 2
21.139 2
21.141 1
21.143 1
21.145 1
21.147 1
21.149 1
21.151 1
21.153 1
21.155 1
21.157 1
21.159 1
21.160 1
21.162 1
21.164 1
21.166 1
21.168 1
21.170 1
21.172 2
21.174 2
21.176 2
21.178 2
21.180 2
21.182 2
21.183 2
21.185 2
21.187 2
21.189 2
21.191 2
21.193 2
21.195 2
21.197 2
21.199 2
21.201 2
21.203 2
21.205 2
21.207 2
21.208 2
21.210 2
21.212 2
21.214 2
21.216 2
21.218 2
21.220 2
21.222 2
21.224 2
21.226 3
21.228 3
21.230 3
21.231 3
21.233 3
21.235 3
21.237 3
21.239 4
21.241 4
21.243 4
21.245 4
21.247 4
21.249 4
21.251 5
21.253 5
21.254 5
21.256 5
21.258 5
21.260 5
21.262 5
21.264 5
21.266 5
21.268 5
21.270 5
21.272 4
21.274 4
21.276 4
21.277 4
21.279 4
21.281 4
21.283 3
21.285 3
21.287 3
21.289 3
21.291 3
21.293 3
21.295 3
21.297 3
21.299 3
21.300 3
21.302 2
21.304 2
21.306 2
21.308 2
21.310 2
21.312 2
21.314 2
21.316 2
21.318 2
21.320 3
21.322 3
21.324 3
21.325 3
21.327 3
21.329 3
21.331 3
21.333 3
21.335 3
21.337 3
21.339 3
21.341 3
21.343 3
21.345 3
21.347 3
21.348 3
21.350 3
21.352 3
21.354 3
21.356 3
21.358 3
21.360 3
21.362 3
21.364 3
21.366 3
21.368 3
21.370 3
21.371 3
21.373 3
21.375 3
21.377 3
21.379 2
21.381 2
21.383 2
21.385 2
21.387 2
21.389 2
21.391 2
21.393 2
21.395 2
21.396 2
21.398 2
21.400 2
21.402 2
21.404 2
21.406 2
21.408 2
21.410 2
21.412 2
21.414 2
21.416 2
21.418 1
21.419 1
21.421 1
21.423 1
21.425 1
21.427 1
21.429 1
21.431 1
21.433 1
21.435 1
21.437 2
21.439 2
21.441 2
21.443 2
21.444 2
21.446 2
21.448 2
21.450 2
21.452 3
21.454 3
21.456 3
21.458 3
21.460 3
21.462 3
21.464 4
21.466 4
21.467 4
21.469 4
21.471 4
21.473 5
21.475 5
21.477 5
21.479 5
21.481 5
21.483 5
21.485 5
21.487 5
21.489 5
21.491 5
21.492 5
21.494 4
21.496 4
21.498 4
21.500 4
21.502 4
21.504 3
21.506 3
21.508 3
21.510 3
21.512 3
21.514 3
21.516 3
21.517 3
21.519 3
21.521 3
21.523 3
21.525 3
21.527 2
21.529 2
21.531 2
21.533 2
21.535 2
21.537 2
21.539 2
21.540 2
21.542 2
21.544 2
21.546 2
21.548 3
21.550 3
21.552 3
21.554 3
21.556 3
21.558 3
21.560 3
21.562 3
21.564 3
21.565 3
21.567 2
21.569 2
21.571 2
21.573 2
21.575 2
21.577 2
21.579 2
21.581 2
21.583 2
21.585 2
21.587 2
21.589 3
21.590 3
21.592 3
21.594 3
21.596 3
21.598 3
21.600 3
21.602 3
21.604 3
21.606 3
21.608 3
21.610 3
21.612 3
21.614 3
21.615 3
21.617 3
21.619 3
21.621 3
21.623 4
21.625 4
21.627 4
21.629 4
21.631 4
21.633 4
21.635 4
21.637 4
21.639 4
21.640 3
21.642 3
21.644 3
21.646 3
21.648 3
21.650 2
21.652 2
21.654 2
21.656 2
21.658 2
21.660 2
21.662 2
21.664 1
21.665 1
21.667 1
21.669 1
21.671 1
21.673 0
21.675 0
21.677 -0
21.679 -0
21.681 -1
21.683 -1
21.685 -1
21.687 -1
21.688 -1
21.690 -1
21.692 -1
21.694 -1
21.696 -1
21.698 -1
21.700 -1
21.702 -1
21.704 -1
21.706 -1
21.708 -1
21.710 -1
21.712 -1
21.714 -0
21.715 -0
21.717 -0
21.719 0
21.721 0
21.723 0
21.725 1
21.727 1
21.729 1
21.731 1
21.733 2
21.735 2
21.737 2
21.739 2
21.740 3
21.742 3
21.744 3
21.746 3
21.748 4
21.750 4
21.752 4
21.754 4
21.756 4
21.758 4
21.760 4
21.762 3
21.764 3
21.765 3
21.767 3
21.769 3
21.771 2
21.773 2
21.775 2
21.777 2
21.779 2
21.781 2
21.783 2
21.785 1
21.787 1
21.789 1
21.790 1
21.792 1
21.794 0
21.796 0
21.798 0
21.800 -0
21.802 -0
21.804 -0
21.806 -1
21.808 -1
21.810 -1
21.812 -1
21.814 -0
21.815 -0
21.817 -0
21.819 0
21.821 0
21.823 1
21.825 1
21.827 1
21.829 1
21.831 1
21.833 1
21.835 1
21.837 2
21.839 2
21.840 2
21.842 2
21.844 2
21.846 2
21.848 2
21.850 2
21.852 3
21.854 3
21.856 3
21.858 3
21.860 3
21.862 4
21.864 4
21.866 4
21.867 4
21.869 4
21.871 4
21.873 4
21.875 4
21.877 5
21.879 5
21.881 5
21.883 5
21.885 5
21.887 5
21.889 5
21.891 5
21.892 5
21.894 5
21.896 5
21.898 5
21.900 5
21.902 5
21.904 5
21.906 5
21.908 5
21.910 5
21.912 5
21.914 5
21.916 5
21.918 4
21.919 4
21.921 4
21.923 4
21.925 3
21.927 3
21.929 3
21.931 3
21.933 3
21.935 3
21.937 3
21.939 2
21.941 2
21.943 2
21.944 2
21.946 2
21.948 2
21.950 2
21.952 2
21.954 2
21.956 2
21.958 2
21.960 2
21.962 2
21.964 2
21.966 2
21.968 2
21.970 2
21.971 2
21.973 2
21.975 2
21.977 3
21.979 3
21.981 3
21.983 3
21.985 3
21.987 3
21.989 3
21.991 3
21.993 3
21.995 3
21.996 3
21.998 3
22.000 3
22.002 3
22.004 3
22.006 3
22.008 2
22.010 2
22.012 2
22.014 2
22.016 2
22.018 2
22.020 2
22.022 2
22.023 2
22.025 1
22.027 1
22.029 1
22.031 1
22.033 1
22.035 1
22.037 1
22.039 1
22.041 1
22.043 1
22.045 1
22.047 1
22.049 0
22.050 0
22.052 0
22.054 0
22.056 0
22.058 0
22.060 0
22.062 -0
22.064 -0
22.066 -0
22.068 -0
22.070 -0
22.072 0
22.074 0
22.075 0
22.077 0
22.079 0
22.081 0
22.083 0
22.085 0
22.087 0
22.089 0
22.091 1
22.093 1
22.095 1
22.097 1
22.099 1
22.101 1
22.102 1
22.104 1
22.106 1
22.108 1
22.110 1
22.112 1
22.114 2
22.116 2
22.118 2
22.120 2
22.122 2
22.124 2
22.126 2
22.128 2
22.129 2
22.131 2
22.133 1
22.135 1
22.137 1
22.139 1
22.141 1
22.143 1
22.145 1
22.147 1
22.149 1
22.151 1
22.153 1
22.155 1
22.156 1
22.158 0
22.160 0
22.162 0
22.164 0
22.166 0
22.168 0
22.170 0
22.172 0
22.174 0
22.176 0
22.178 0
22.180 0
22.182 0
22.183 -0
22.185 -0
22.187 -0
22.189 -0
22.191 -0
22.193 0
22.195 0
22.197 0
22.199 0
22.201 0
22.203 0
22.205 0
22.207 0
22.209 0
22.210 0
22.212 0
22.214 0
22.216 0
22.218 0
22.220 1
22.222 1
22.224 1
22.226 1
22.228 1
22.230 1
22.232 1
22.234 1
22.236 1
22.237 1
22.239 2
22.241 2
22.243 2
22.245 2
22.247 2
22.249 2
22.251 2
22.253 2
22.255 2
22.257 2
22.259 2
22.261 2
22.263 2
22.265 2
22.266 2
22.268 2
22.270 1
22.272 1
22.274 1
22.276 1
22.278 1
22.280 1
22.282 1
22.284 1
22.286 1
22.288 1
22.290 1
22.292 0
22.293 0
22.295 0
22.297 0
22.299 0
22.301 0
22.303 0
22.305 -0
22.307 -0
22.309 0
22.311 0
22.313 0
22.315 0
22.317 0
22.319 0
22.320 0
22.322 0
22.324 1
22.326 1
22.328 1
22.330 1
22.332 1
22.334 1
22.336 0
22.338 0
22.340 0
22.342 0
22.344 0
22.346 0
22.348 0
22.349 1
22.351 1
22.353 1
22.355 1
22.357 1
22.359 1
22.361 1
22.363 1
22.365 1
22.367 1
22.369 1
22.371 1
22.373 1
22.375 1
22.376 1
22.378 1
22.380 1
22.382 1
22.384 1
22.386 1
22.388 1
22.390 1
22.392 1
22.394 2
22.396 2
22.398 2
22.400 2
22.402 2
22.404 1
22.405 1
22.407 1
22.409 1
22.411 1
22.413 1
22.415 1
22.417 0
22.419 0
22.421 0
22.423 0
22.425 -0
22.427 -0
22.429 -0
22.431 -0
22.432 -0
22.434 -0
22.436 -0
22.438 -1
22.440 -1
22.442 -1
22.444 -1
22.446 -1
22.448 -1
22.450 -1
22.452 -1
22.454 -1
22.456 -1
22.458 -1
22.460 -1
22.461 -1
22.463 -1
22.465 -1
22.467 -0
22.469 -0
22.471 -0
22.473 0
22.475 0
22.477 0
22.479 0
22.481 0
22.483 1
22.485 1
22.487 1
22.489 1
22.490 1
22.492 1
22.494 2
22.496 2
22.498 2
22.500 3
22.502 3
22.504 3
22.506 3
22.508 4
22.510 4
22.512 4
22.514 4
22.516 4
22.518 4
22.519 4
22.521 4
22.523 4
22.525 4
22.527 4
22.529 4
22.531 4
22.533 4
22.535 4
22.537 5
22.539 5
22.541 5
22.543 5
22.545 5
22.546 5
22.548 4
22.550 4
22.552 4
22.554 4
22.556 3
22.558 3
22.560 3
22.562 2
22.564 2
22.566 2
22.568 2
22.570 2
22.572 2
22.574 2
22.575 2
22.577 2
22.579 2
22.581 2
22.583 2
22.585 2
22.587 2
22.589 2
22.591 2
22.593 2
22.595 2
22.597 1
22.599 1
22.601 1
22.603 2
22.604 2
22.606 2
22.608 2
22.610 2
22.612 3
22.614 3
22.616 3
22.618 3
22.620 3
22.622 3
22.624 3
22.626 3
22.628 3
22.630 3
22.632 3
22.634 2
22.635 2
22.637 2
22.639 2
22.641 2
22.643 2
22.645 1
22.647 1
22.649 1
22.651 1
22.653 1
22.655 2
22.657 2
22.659 2
22.661 2
22.663 2
22.664 3
22.666 3
22.668 3
22.670 3
22.672 4
22.674 4
22.676 4
22.678 5
22.680 5
22.682 5
22.684 5
22.686 6
22.688 6
22.690 6
22.692 7
22.693 7
22.695 7
22.697 7
22.699 7
22.701 7
22.703 7
22.705 7
22.707 7
22.709 7
22.711 6
22.713 6
22.715 6
22.717 5
22.719 5
22.721 5
22.722 4
22.724 4
22.726 4
22.728 4
22.730 4
22.732 3
22.734 3
22.736 3
22.738 3
22.740 3
22.742 3
22.744 3
22.746 3
22.748 3
22.750 3
22.752 3
22.753 3
22.755 4
22.757 4
22.759 4
22.761 4
22.763 4
22.765 4
22.767 4
22.769 4
22.771 4
22.773 4
22.775 4
22.777 4
22.779 4
22.781 4
22.782 4
22.784 4
22.786 3
22.788 3
22.790 3
22.792 2
22.794 2
22.796 2
22.798 1
22.800 1
22.802 1
22.804 1
22.806 1
22.808 1
22.810 1
22.812 1
22.813 1
22.815 1
22.817 1
22.819 1
22.821 1
22.823 1
22.825 2
22.827 2
22.829 2
22.831 2
22.833 2
22.835 2
22.837 3
22.839 3
22.841 3
22.843 3
22.844 4
22.846 4
22.848 4
22.850 4
22.852 5
22.854 5
22.856 5
22.858 5
22.860 5
22.862 5
22.864 4
22.866 4
22.868 4
22.870 4
22.872 4
22.874 4
22.875 4
22.877 3
22.879 3
22.881 3
22.883 3
22.885 3
22.887 3
22.889 3
22.891 3
22.893 3
22.895 3
22.897 2
22.899 2
22.901 2
22.903 2
22.904 2
22.906 1
22.908 1
22.910 1
22.912 1
22.914 1
22.916 0
22.918 0
22.920 0
22.922 0
22.924 0
22.926 -0
22.928 -0
22.930 -0
22.932 -0
22.934 -0
22.935 -0
22.937 -0
22.939 0
22.941 0
22.943 0
22.945 0
22.947 1
22.949 1
22.951 1
22.953 1
22.955 2
22.957 2
22.959 2
22.961 3
22.963 3
22.965 3
22.966 4
22.968 4
22.970 4
22.972 5
22.974 5
22.976 5
22.978 5
22.980 5
22.982 5
22.984 5
22.986 5
22.988 4
22.990 4
22.992 4
22.994 4
22.996 3
22.998 3
22.999 3
23.001 2
23.003 2
23.005 2
23.007 1
23.009 1
23.011 1
23.013 1
23.015 0
23.017 0
23.019 0
23.021 -0
23.023 -0
23.025 -0
23.027 -0
23.029 -0
23.030 -0
23.032 -0
23.034 -0
23.036 -0
23.038 -0
23.040 -0
23.042 0
23.044 0
23.046 0
23.048 1
23.050 1
23.052 1
23.054 1
23.056 2
23.058 2
23.060 2
23.061 2
23.063 2
23.065 2
23.067 2
23.069 2
23.071 2
23.073 2
23.075 2
23.077 2
23.079 2
23.081 2
23.083 3
23.085 3
23.087 3
23.089 3
23.091 3
23.093 3
23.094 3
23.096 3
23.098 3
23.100 3
23.102 3
23.104 3
23.106 3
23.108 3
23.110 3
23.112 3
23.114 3
23.116 3
23.118 2
23.120 2
23.122 2
23.124 2
23.125 2
23.127 2
23.129 2
23.131 2
23.133 1
23.135 1
23.137 1
23.139 1
23.141 1
23.143 1
23.145 1
23.147 1
23.149 1
23.151 1
23.153 1
23.155 1
23.157 1
23.158 1
23.160 1
23.162 1
23.164 1
23.166 1
23.168 1
23.170 1
23.172 1
23.174 1
23.176 1
23.178 1
23.180 1
23.182 1
23.184 1
23.186 1
23.188 1
23.190 1
23.191 1
23.193 1
23.195 1
23.197 1
23.199 1
23.201 1
23.203 1
23.205 1
23.207 1
23.209 1
23.211 1
23.213 1
23.215 1
23.217 1
23.219 2
23.221 2
23.222 2
23.224 2
23.226 2
23.228 2
23.230 2
23.232 3
23.234 3
23.236 3
23.238 3
23.240 3
23.242 3
23.244 3
23.246 3
23.248 3
23.250 3
23.252 3
23.254 3
23.255 3
23.257 3
23.259 3
23.261 3
23.263 3
23.265 4
23.267 4
23.269 4
23.271 4
23.273 4
23.275 4
23.277 3
23.279 3
23.281 3
23.283 3
23.285 3
23.287 3
23.288 3
23.290 3
23.292 2
23.294 2
23.296 2
23.298 2
23.300 2
23.302 2
23.304 2
23.306 2
23.308 2
23.310 2
23.312 3
23.314 3
23.316 3
23.318 3
23.320 3
23.322 3
23.323 3
23.325 3
23.327 2
23.329 2
23.331 2
23.333 2
23.335 2
23.337 2
23.339 2
23.341 2
23.343 2
23.345 3
23.347 3
23.349 3
23.351 3
23.353 3
23.355 3
23.356 3
23.358 3
23.360 2
23.362 2
23.364 2
23.366 2
23.368 2
23.370 2
23.372 2
23.374 2
23.376 2
23.378 2
23.380 2
23.382 1
23.384 1
23.386 1
23.388 1
23.389 1
23.391 1
23.393 1
23.395 1
23.397 1
23.399 1
23.401 1
23.403 1
23.405 1
23.407 1
23.409 1
23.411 1
23.413 1
23.415 1
23.417 1
23.419 1
23.421 2
23.423 2
23.424 2
23.426 2
23.428 2
23.430 2
23.432 3
23.434 3
23.436 3
23.438 3
23.440 3
23.442 3
23.444 3
23.446 4
23.448 4
23.450 4
23.452 4
23.454 4
23.456 4
23.458 4
23.459 4
23.461 4
23.463 4
23.465 4
23.467 4
23.469 3
23.471 3
23.473 3
23.475 3
23.477 3
23.479 3
23.481 2
23.483 2
23.485 2
23.487 2
23.489 1
23.491 1
23.492 1
23.494 1
23.496 1
23.498 1
23.500 0
23.502 0
23.504 0
23.506 1
23.508 1
23.510 1
23.512 1
23.514 1
23.516 1
23.518 1
23.520 1
23.522 2
23.524 2
23.526 2
23.527 2
23.529 2
23.531 2
23.533 2
23.535 2
23.537 2
23.539 3
23.541 3
23.543 3
23.545 3
23.547 3
23.549 3
23.551 3
23.553 3
23.555 3
23.557 3
23.559 3
23.561 3
23.562 3
23.564 2
23.566 2
23.568 2
23.570 2
23.572 2
23.574 1
23.576 1
23.578 1
23.580 1
23.582 0
23.584 0
23.586 0
23.588 0
23.590 0
23.592 -0
23.594 -0
23.596 -0
23.598 -0
23.599 -0
23.601 -1
23.603 -1
23.605 -1
23.607 -1
23.609 -1
23.611 -1
23.613 -1
23.615 -1
23.617 -1
23.619 -1
23.621 -1
23.623 -1
23.625 -1
23.627 -1
23.629 -1
23.631 -1
23.633 -1
23.634 -1
23.636 -1
23.638 -1
23.640 -1
23.642 -1
23.644 -1
23.646 -1
23.648 -1
23.650 -0
23.652 -0
23.654 -0
23.656 -0
23.658 -0
23.660 -0
23.662 0
23.664 0
23.666 0
23.668 0
23.669 1
23.671 1
23.673 1
23.675 1
23.677 1
23.679 1
23.681 1
23.683 1
23.685 1
23.687 1
23.689 1
23.691 1
23.693 1
23.695 1
23.697 1
23.699 1
23.701 1
23.703 1
23.705 1
23.706 0
23.708 0
23.710 0
23.712 0
23.714 0
23.716 0
23.718 0
23.720 0
23.722 0
23.724 0
23.726 0
23.728 0
23.730 0
23.732 0
23.734 0
23.736 0
23.738 0
23.740 0
23.742 0
23.743 0
23.745 0
23.747 0
23.749 0
23.751 0
23.753 0
23.755 0
23.757 0
23.759 0
23.761 0
23.763 0
23.765 0
23.767 0
23.769 -0
23.771 -0
23.773 -0
23.775 -0
23.777 -0
23.779 -0
23.780 0
23.782 0
23.784 0
23.786 0
23.788 0
23.790 0
23.792 0
23.794 0
23.796 0
23.798 0
23.800 0
23.802 0
23.804 1
23.806 1
23.808 1
23.810 1
23.812 1
23.814 1
23.816 1
23.817 1
23.819 0
23.821 0
23.823 0
23.825 0
23.827 1
23.829 1
23.831 1
23.833 1
23.835 1
23.837 1
23.839 1
23.841 1
23.843 1
23.845 2
23.847 2
23.849 2
23.851 2
23.853 2
23.854 2
23.856 2
23.858 3
23.860 3
23.862 3
23.864 3
23.866 3
23.868 4
23.870 4
23.872 4
23.874 4
23.876 4
23.878 4
23.880 4
23.882 4
23.884 4
23.886 4
23.888 4
23.890 4
23.891 4
23.893 4
23.895 4
23.897 4
23.899 4
23.901 4
23.903 4
23.905 3
23.907 3
23.909 3
23.911 3
23.913 3
23.915 3
23.917 3
23.919 3
23.921 3
23.923 3
23.925 2
23.927 2
23.929 2
23.930 2
23.932 2
23.934 2
23.936 2
23.938 2
23.940 2
23.942 2
23.944 2
23.946 3
23.948 3
23.950 3
23.952 3
23.954 3
23.956 3
23.958 3
23.960 3
23.962 3
23.964 3
23.966 3
23.967 3
23.969 3
23.971 3
23.973 3
23.975 3
23.977 3
23.979 3
23.981 3
23.983 3
23.985 3
23.987 3
23.989 3
23.991 3
23.993 3
23.995 3
23.997 3
23.999 3
24.001 3
24.003 3
24.005 3
24.006 3
24.008 3
24.010 3
24.012 3
24.014 3
24.016 3
24.018 3
24.020 3
24.022 3
24.024 3
24.026 3
24.028 3
24.030 3
24.032 3
24.034 3
24.036 3
24.038 4
24.040 4
24.042 4
24.044 4
24.045 4
24.047 4
24.049 4
24.051 4
24.053 4
24.055 4
24.057 4
24.059 4
24.061 4
24.063 4
24.065 4
24.067 4
24.069 3
24.071 3
24.073 3
24.075 3
24.077 3
24.079 3
24.081 3
24.083 3
24.084 2
24.086 2
24.088 2
24.090 2
24.092 2
24.094 2
24.096 2
24.098 2
24.100 2
24.102 2
24.104 2
24.106 2
24.108 2
24.110 2
24.112 2
24.114 2
24.116 2
24.118 2
24.120 2
24.122 2
24.124 2
24.125 2
24.127 2
24.129 2
24.131 2
24.133 1
24.135 1
24.137 1
24.139 1
24.141 1
24.143 1
24.145 1
24.147 0
24.149 0
24.151 -0
24.153 -0
24.155 -0
24.157 -1
24.159 -1
24.161 -1
24.163 -1
24.164 -1
24.166 -1
24.168 -1
24.170 -1
24.172 -1
24.174 -1
24.176 -1
24.178 -1
24.180 -1
24.182 -1
24.184 -1
24.186 -0
24.188 -0
24.190 -0
24.192 0
24.194 0
24.196 0
24.198 1
24.200 1
24.202 1
24.204 1
24.205 1
24.207 2
24.209 2
24.211 2
24.213 2
24.215 2
24.217 2
24.219 2
24.221 2
24.223 2
24.225 2
24.227 2
24.229 2
24.231 1
24.233 1
24.235 1
24.237 1
24.239 1
24.241 1
24.243 1
24.245 0
24.246 0
24.248 0
24.250 -0
24.252 -0
24.254 -1
24.256 -1
24.258 -1
24.260 -1
24.262 -1
24.264 -1
24.266 -1
24.268 -1
24.270 -1
24.272 -1
24.274 -1
24.276 -1
24.278 -1
24.280 -1
24.282 -1
24.284 -1
24.286 -1
24.288 -1
24.289 -1
24.291 -1
24.293 -0
24.295 -0
24.297 -0
24.299 -1
24.301 -1
24.303 -1
24.305 -1
24.307 -1
24.309 -1
24.311 -1
24.313 -1
24.315 -1
24.317 -1
24.319 -1
24.321 -1
24.323 -1
24.325 -1
24.327 -1
24.329 -1
24.330 -1
24.332 -1
24.334 -1
24.336 -1
24.338 -1
24.340 -1
24.342 -1
24.344 -1
24.346 -1
24.348 -0
24.350 -0
24.352 -0
24.354 -0
24.356 0
24.358 0
24.360 0
24.362 0
24.364 1
24.366 1
24.368 1
24.370 1
24.372 1
24.373 1
24.375 1
24.377 1
24.379 1
24.381 2
24.383 2
24.385 2
24.387 2
24.389 2
24.391 2
24.393 2
24.395 2
24.397 2
24.399 2
24.401 2
24.403 2
24.405 2
24.407 2
24.409 2
24.411 2
24.413 2
24.415 2
24.416 2
24.418 2
24.420 2
24.422 2
24.424 2
24.426 2
24.428 2
24.430 2
24.432 2
24.434 2
24.436 2
24.438 2
24.440 1
24.442 1
24.444 1
24.446 1
24.448 1
24.450 1
24.452 1
24.454 1
24.456 1
24.458 1
24.459 1
24.461 1
24.463 1
24.465 1
24.467 1
24.469 1
24.471 1
24.473 1
24.475 1
24.477 1
24.479 1
24.481 1
24.483 1
24.485 1
24.487 1
24.489 1
24.491 1
24.493 1
24.495 1
24.497 1
24.499 1
24.501 2
24.502 2
24.504 2
24.506 2
24.508 2
24.510 2
24.512 2
24.514 2
24.516 2
24.518 2
24.520 2
24.522 1
24.524 1
24.526 1
24.528 1
24.530 1
24.532 1
24.534 1
24.536 1
24.538 1
24.540 0
24.542 0
24.544 0
24.546 0
24.547 0
24.549 0
24.551 0
24.553 0
24.555 0
24.557 0
24.559 0
24.561 0
24.563 0
24.565 1
24.567 1
24.569 1
24.571 1
24.573 1
24.575 1
24.577 2
24.579 2
24.581 2
24.583 2
24.585 2
24.587 2
24.589 3
24.591 3
24.592 3
24.594 3
24.596 3
24.598 3
24.600 3
24.602 3
24.604 3
24.606 3
24.608 3
24.610 3
24.612 2
24.614 2
24.616 2
24.618 2
24.620 2
24.622 2
24.624 2
24.626 2
24.628 2
24.630 2
24.632 2
24.634 2
24.636 2
24.637 2
24.639 2
24.641 2
24.643 2
24.645 2
24.647 2
24.649 2
24.651 2
24.653 2
24.655 2
24.657 2
24.659 2
24.661 2
24.663 2
24.665 2
24.667 2
24.669 2
24.671 2
24.673 2
24.675 2
24.677 2
24.679 1
24.681 1
24.682 1
24.684 1
24.686 1
24.688 1
24.690 1
24.692 1
24.694 1
24.696 1
24.698 1
24.700 1
24.702 1
24.704 1
24.706 1
24.708 1
24.710 2
24.712 2
24.714 2
24.716 2
24.718 3
24.720 3
24.722 3
24.724 3
24.726 4
24.728 4
24.729 4
24.731 4
24.733 4
24.735 4
24.737 4
24.739 5
24.741 5
24.743 5
24.745 5
24.747 5
24.749 5
24.751 4
24.753 4
24.755 4
24.757 4
24.759 4
24.761 4
24.763 3
24.765 3
24.767 3
24.769 3
24.771 2
24.773 2
24.775 2
24.776 2
24.778 2
24.780 1
24.782 1
24.784 1
24.786 1
24.788 1
24.790 1
24.792 1
24.794 1
24.796 1
24.798 2
24.800 2
24.802 2
24.804 2
24.806 2
24.808 2
24.810 2
24.812 2
24.814 2
24.816 3
24.818 3
24.820 3
24.822 3
24.823 3
24.825 3
24.827 3
24.829 3
24.831 3
24.833 3
24.835 3
24.837 3
24.839 3
24.841 3
24.843 3
24.845 3
24.847 2
24.849 2
24.851 2
24.853 2
24.855 2
24.857 2
24.859 1
24.861 1
24.863 1
24.865 1
24.867 1
24.869 1
24.871 1
24.872 1
24.874 1
24.876 0
24.878 0
24.880 0
24.882 0
24.884 0
24.886 -0
24.888 -0
24.890 -0
24.892 -0
24.894 -0
24.896 -0
24.898 -0
24.900 -0
24.902 -0
24.904 -0
24.906 -0
24.908 -0
24.910 0
24.912 0
24.914 0
24.916 1
24.918 1
24.920 1
24.921 1
24.923 1
24.925 2
24.927 2
24.929 2
24.931 2
24.933 3
24.935 3
24.937 3
24.939 3
24.941 3
24.943 4
24.945 4
24.947 4
24.949 4
24.951 4
24.953 4
24.955 4
24.957 4
24.959 4
24.961 4
24.963 4
24.965 3
24.967 3
24.969 3
24.971 3
24.972 3
24.974 3
24.976 3
24.978 2
24.980 2
24.982 2
24.984 2
24.986 1
24.988 1
24.990 1
24.992 1
24.994 0
24.996 0
24.998 0
25.000 0
25.002 -0
25.004 0
25.006 0
25.008 0
25.010 0
25.012 0
25.014 0
25.016 1
25.018 1
25.020 1
25.021 1
25.023 1
25.025 1
25.027 1
25.029 2
25.031 2
25.033 2
25.035 2
25.037 2
25.039 2
25.041 2
25.043 2
25.045 2
25.047 2
25.049 2
25.051 2
25.053 2
25.055 2
25.057 2
25.059 2
25.061 2
25.063 2
25.065 2
25.067 2
25.069 2
25.071 2
25.073 1
25.074 1
25.076 1
25.078 1
25.080 1
25.082 1
25.084 1
25.086 1
25.088 1
25.090 1
25.092 1
25.094 1
25.096 1
25.098 1
25.100 1
25.102 1
25.104 1
25.106 2
25.108 2
25.110 2
25.112 2
25.114 2
25.116 2
25.118 2
25.120 2
25.122 2
25.124 2
25.125 2
25.127 2
25.129 2
25.131 2
25.133 2
25.135 2
25.137 2
25.139 1
25.141 1
25.143 1
25.145 1
25.147 1
25.149 1
25.151 1
25.153 1
25.155 0
25.157 0
25.159 0
25.161 0
25.163 0
25.165 0
25.167 0
25.169 0
25.171 0
25.173 0
25.175 0
25.177 0
25.178 1
25.180 1
25.182 1
25.184 1
25.186 1
25.188 1
25.190 1
25.192 2
25.194 2
25.196 2
25.198 2
25.200 2
25.202 3
25.204 3
25.206 3
25.208 3
25.210 3
25.212 3
25.214 3
25.216 3
25.218 3
25.220 3
25.222 3
25.224 3
25.226 3
25.228 3
25.230 3
25.232 3
25.233 3
25.235 3
25.237 3
25.239 3
25.241 3
25.243 3
25.245 3
25.247 3
25.249 3
25.251 3
25.253 3
25.255 3
25.257 3
25.259 3
25.261 3
25.263 3
25.265 3
25.267 3
25.269 3
25.271 3
25.273 3
25.275 3
25.277 3
25.279 3
25.281 3
25.283 3
25.285 3
25.287 3
25.288 3
25.290 4
25.292 4
25.294 4
25.296 4
25.298 4
25.300 4
25.302 4
25.304 3
25.306 3
25.308 3
25.310 3
25.312 3
25.314 3
25.316 3
25.318 3
25.320 3
25.322 3
25.324 3
25.326 3
25.328 3
25.330 3
25.332 3
25.334 2
25.336 2
25.338 2
25.340 2
25.342 2
25.343 2
25.345 2
25.347 2
25.349 1
25.351 1
25.353 1
25.355 1
25.357 1
25.359 1
25.361 1
25.363 1
25.365 1
25.367 1
25.369 0
25.371 0
25.373 0
25.375 0
25.377 -0
25.379 -0
25.381 -0
25.383 -1
25.385 -1
25.387 -1
25.389 -1
25.391 -1
25.393 -1
25.395 -1
25.397 -1
25.399 -1
25.400 -1
25.402 -1
25.404 -1
25.406 -1
25.408 -1
25.410 -1
25.412 -1
25.414 -1
25.416 -0
25.418 -0
25.420 -0
25.422 0
25.424 0
25.426 1
25.428 1
25.430 1
25.432 2
25.434 2
25.436 2
25.438 2
25.440 3
25.442 3
25.444 3
25.446 3
25.448 4
25.450 4
25.452 4
25.454 4
25.456 4
25.458 4
25.459 4
25.461 4
25.463 4
25.465 4
25.467 4
25.469 4
25.471 4
25.473 4
25.475 4
25.477 3
25.479 3
25.481 3
25.483 3
25.485 3
25.487 3
25.489 2
25.491 2
25.493 2
25.495 2
25.497 2
25.499 2
25.501 1
25.503 1
25.505 1
25.507 1
25.509 1
25.511 1
25.513 1
25.515 1
25.517 1
25.518 1
25.520 1
25.522 1
25.524 1
25.526 1
25.528 2
25.530 2
25.532 2
25.534 2
25.536 2
25.538 2
25.540 2
25.542 2
25.544 2
25.546 2
25.548 2
25.550 2
25.552 2
25.554 2
25.556 2
25.558 2
25.560 2
25.562 2
25.564 2
25.566 2
25.568 2
25.570 2
25.572 1
25.574 1
25.576 1
25.578 1
25.579 1
25.581 1
25.583 1
25.585 1
25.587 1
25.589 1
25.591 1
25.593 1
25.595 1
25.597 1
25.599 1
25.601 1
25.603 1
25.605 1
25.607 1
25.609 1
25.611 1
25.613 1
25.615 0
25.617 0
25.619 0
25.621 0
25.623 0
25.625 0
25.627 0
25.629 0
25.631 0
25.633 0
25.635 0
25.637 0
25.639 0
25.640 0
25.642 0
25.644 0
25.646 0
25.648 0
25.650 1
25.652 1
25.654 1
25.656 1
25.658 1
25.660 1
25.662 1
25.664 1
25.666 2
25.668 2
25.670 2
25.672 2
25.674 3
25.676 3
25.678 3
25.680 3
25.682 3
25.684 3
25.686 3
25.688 3
25.690 3
25.692 3
25.694 3
25.696 3
25.698 3
25.700 3
25.702 3
25.703 3
25.705 3
25.707 3
25.709 3
25.711 3
25.713 2
25.715 2
25.717 2
25.719 2
25.721 2
25.723 2
25.725 2
25.727 2
25.729 1
25.731 1
25.733 1
25.735 1
25.737 1
25.739 1
25.741 1
25.743 1
25.745 0
25.747 1
25.749 1
25.751 1
25.753 1
25.755 1
25.757 1
25.759 1
25.761 1
25.763 1
25.765 1
25.767 1
25.768 1
25.770 1
25.772 1
25.774 1
25.776 1
25.778 1
25.780 1
25.782 1
25.784 1
25.786 1
25.788 1
25.790 1
25.792 1
25.794 1
25.796 2
25.798 2
25.800 2
25.802 2
25.804 2
25.806 2
25.808 2
25.810 2
25.812 2
25.814 2
25.816 2
25.818 2
25.820 2
25.822 2
25.824 2
25.826 2
25.828 2
25.830 2
25.832 2
25.834 2
25.835 2
25.837 1
25.839 1
25.841 1
25.843 1
25.845 1
25.847 1
25.849 1
25.851 1
25.853 1
25.855 1
25.857 1
25.859 1
25.861 1
25.863 0
25.865 0
25.867 0
25.869 0
25.871 0
25.873 0
25.875 1
25.877 1
25.879 1
25.881 1
25.883 1
25.885 1
25.887 1
25.889 1
25.891 1
25.893 2
25.895 2
25.897 2
25.899 2
25.901 2
25.903 2
25.904 2
25.906 2
25.908 2
25.910 2
25.912 2
25.914 3
25.916 3
25.918 3
25.920 3
25.922 3
25.924 3
25.926 3
25.928 3
25.930 3
25.932 3
25.934 3
25.936 3
25.938 3
25.940 3
25.942 3
25.944 3
25.946 3
25.948 3
25.950 3
25.952 3
25.954 3
25.956 3
25.958 3
25.960 3
25.962 3
25.964 3
25.966 3
25.968 3
25.970 3
25.972 2
25.973 2
25.975 2
25.977 2
25.979 2
25.981 2
25.983 2
25.985 2
25.987 2
25.989 1
25.991 1
25.993 1
25.995 1
25.997 1
25.999 1
26.001 1
26.003 1
26.005 1
26.007 1
26.009 1
26.011 1
26.013 1
26.015 1
26.017 1
26.019 1
26.021 1
26.023 1
26.025 1
26.027 1
26.029 1
26.031 1
26.033 1
26.035 1
26.037 1
26.039 1
26.041 1
26.043 1
26.045 1
26.046 2
26.048 2
26.050 2
26.052 2
26.054 2
26.056 2
26.058 2
26.060 2
26.062 1
26.064 1
26.066 1
26.068 1
26.070 1
26.072 1
26.074 1
26.076 1
26.078 1
26.080 1
26.082 1
26.084 1
26.086 1
26.088 1
26.090 1
26.092 1
26.094 1
26.096 1
26.098 1
26.100 1
26.102 1
26.104 1
26.106 1
26.108 1
26.110 1
26.112 1
26.114 1
26.116 1
26.118 1
26.120 1
26.121 1
26.123 1
26.125 1
26.127 1
26.129 1
26.131 1
26.133 1
26.135 1
26.137 1
26.139 1
26.141 1
26.143 1
26.145 1
26.147 1
26.149 1
26.151 1
26.153 1
26.155 1
26.157 2
26.159 2
26.161 2
26.163 2
26.165 2
26.167 3
26.169 3
26.171 3
26.173 3
26.175 4
26.177 4
26.179 4
26.181 4
26.183 4
26.185 4
26.187 4
26.189 4
26.191 4
26.193 4
26.195 4
26.197 4
26.198 4
26.200 4
26.202 4
26.204 4
26.206 4
26.208 4
26.210 4
26.212 4
26.214 4
26.216 4
26.218 3
26.220 3
26.222 3
26.224 3
26.226 3
26.228 3
26.230 2
26.232 2
26.234 2
26.236 2
26.238 2
26.240 2
26.242 2
26.244 2
26.246 2
26.248 2
26.250 2
26.252 2
26.254 2
26.256 2
26.258 2
26.260 2
26.262 2
26.264 2
26.266 2
26.268 2
26.270 2
26.272 2
26.274 2
26.276 2
26.278 2
26.279 2
26.281 2
26.283 2
26.285 2
26.287 2
26.289 2
26.291 2
26.293 2
26.295 2
26.297 2
26.299 2
26.301 2
26.303 1
26.305 1
26.307 1
26.309 1
26.311 1
26.313 1
26.315 1
26.317 1
26.319 1
26.321 1
26.323 1
26.325 1
26.327 1
26.329 1
26.331 1
26.333 1
26.335 1
26.337 1
26.339 1
26.341 1
26.343 1
26.345 1
26.347 2
26.349 2
26.351 2
26.353 2
26.355 2
26.357 2
26.359 2
26.361 2
26.362 2
26.364 2
26.366 3
26.368 3
26.370 3
26.372 3
26.374 3
26.376 3
26.378 3
26.380 3
26.382 3
26.384 3
26.386 3
26.388 3
26.390 3
26.392 3
26.394 3
26.396 2
26.398 2
26.400 2
26.402 2
26.404 2
26.406 2
26.408 2
26.410 2
26.412 2
26.414 2
26.416 2
26.418 2
26.420 2
26.422 2
26.424 2
26.426 2
26.428 2
26.430 2
26.432 2
26.434 2
26.436 2
26.438 2
26.440 2
26.442 2
26.444 2
26.446 2
26.448 1
26.449 1
26.451 1
26.453 1
26.455 1
26.457 1
26.459 1
26.461 1
26.463 1
26.465 1
26.467 1
26.469 1
26.471 1
26.473 1
26.475 1
26.477 1
26.479 1
26.481 1
26.483 1
26.485 1
26.487 1
26.489 1
26.491 1
26.493 1
26.495 1
26.497 1
26.499 1
26.501 1
26.503 1
26.505 1
26.507 1
26.509 1
26.511 1
26.513 1
26.515 1
26.517 1
26.519 1
26.521 1
26.523 1
26.525 1
26.527 1
26.529 1
26.531 1
26.533 1
26.535 1
26.537 1
26.539 1
26.540 1
26.542 1
26.544 1
26.546 1
26.548 1
26.550 1
26.552 1
26.554 1
26.556 1
26.558 1
26.560 1
26.562 1
26.564 1
26.566 1
26.568 1
26.570 1
26.572 1
26.574 1
26.576 1
26.578 1
26.580 0
26.582 0
26.584 0
26.586 0
26.588 0
26.590 0
26.592 0
26.594 -0
26.596 -0
26.598 -0
26.600 -0
26.602 -1
26.604 -1
26.606 -1
26.608 -1
26.610 -1
26.612 -1
26.614 -2
26.616 -2
26.618 -2
26.620 -2
26.622 -2
26.624 -2
26.626 -2
26.628 -2
26.630 -2
26.632 -2
26.634 -2
26.635 -2
26.637 -2
26.639 -2
26.641 -2
26.643 -2
26.645 -1
26.647 -1
26.649 -1
26.651 -1
26.653 -1
26.655 -0
26.657 -0
26.659 0
26.661 0
26.663 1
26.665 1
26.667 1
26.669 1
26.671 2
26.673 2
26.675 2
26.677 2
26.679 3
26.681 3
26.683 3
26.685 3
26.687 3
26.689 3
26.691 3
26.693 3
26.695 3
26.697 3
26.699 3
26.701 3
26.703 3
26.705 3
26.707 3
26.709 2
26.711 2
26.713 2
26.715 2
26.717 2
26.719 2
26.721 2
26.723 2
26.725 2
26.727 2
26.729 2
26.731 2
26.733 2
26.735 2
26.736 2
26.738 2
26.740 2
26.742 2
26.744 2
26.746 2
26.748 2
26.750 2
26.752 2
26.754 2
26.756 2
26.758 2
26.760 2
26.762 2
26.764 1
26.766 1
26.768 1
26.770 1
26.772 1
26.774 1
26.776 1
26.778 1
26.780 0
26.782 0
26.784 0
26.786 0
26.788 0
26.790 0
26.792 -0
26.794 -0
26.796 -0
26.798 -0
26.800 -0
26.802 -0
26.804 -0
26.806 0
26.808 0
26.810 0
26.812 0
26.814 0
26.816 1
26.818 1
26.820 1
26.822 1
26.824 1
26.826 1
26.828 1
26.830 1
26.832 2
26.834 2
26.836 2
26.838 2
26.840 2
26.842 2
26.844 2
26.845 2
26.847 2
26.849 2
26.851 3
26.853 3
26.855 3
26.857 3
26.859 3
26.861 3
26.863 3
26.865 3
26.867 3
26.869 3
26.871 3
26.873 3
26.875 3
26.877 3
26.879 4
26.881 4
26.883 4
26.885 4
26.887 4
26.889 4
26.891 4
26.893 5
26.895 5
26.897 5
26.899 5
26.901 5
26.903 5
26.905 5
26.907 5
26.909 5
26.911 5
26.913 5
26.915 5
26.917 5
26.919 5
26.921 5
26.923 5
26.925 5
26.927 5
26.929 5
26.931 4
26.933 4
26.935 4
26.937 4
26.939 4
26.941 3
26.943 3
26.945 3
26.947 3
26.949 2
26.951 2
26.953 2
26.955 2
26.957 2
26.959 2
26.960 2
26.962 2
26.964 2
26.966 2
26.968 2
26.970 2
26.972 2
26.974 2
26.976 2
26.978 2
26.980 2
26.982 2
26.984 2
26.986 2
26.988 2
26.990 3
26.992 3
26.994 3
26.996 3
26.998 3
27.000 3
27.002 3
27.004 3
27.006 4
27.008 4
27.010 4
27.012 4
27.014 4
27.016 4
27.018 4
27.020 4
27.022 4
27.024 4
27.026 3
27.028 3
27.030 3
27.032 3
27.034 3
27.036 3
27.038 3
27.040 3
27.042 3
27.044 3
27.046 3
27.048 3
27.050 2
27.052 2
27.054 2
27.056 2
27.058 2
27.060 2
27.062 2
27.064 2
27.066 2
27.068 1
27.070 1
27.072 1
27.074 1
27.076 1
27.078 1
27.080 1
27.082 1
27.084 1
27.085 1
27.087 1
27.089 1
27.091 1
27.093 1
27.095 1
27.097 1
27.099 1
27.101 2
27.103 2
27.105 2
27.107 2
27.109 2
27.111 2
27.113 3
27.115 3
27.117 3
27.119 3
27.121 3
27.123 4
27.125 4
27.127 4
27.129 4
27.131 4
27.133 4
27.135 4
27.137 4
27.139 4
27.141 4
27.143 4
27.145 4
27.147 4
27.149 3
27.151 3
27.153 3
27.155 3
27.157 3
27.159 3
27.161 3
27.163 3
27.165 2
27.167 2
27.169 2
27.171 2
27.173 2
27.175 2
27.177 2
27.179 2
27.181 1
27.183 1
27.185 1
27.187 1
27.189 1
27.191 1
27.193 1
27.195 1
27.197 1
27.199 1
27.201 1
27.203 1
27.205 1
27.207 1
27.209 1
27.211 1
27.213 1
27.215 1
27.217 1
27.219 1
27.221 1
27.223 1
27.225 1
27.226 1
27.228 1
27.230 1
27.232 1
27.234 1
27.236 1
27.238 1
27.240 1
27.242 1
27.244 1
27.246 1
27.248 2
27.250 2
27.252 2
27.254 2
27.256 2
27.258 2
27.260 2
27.262 2
27.264 2
27.266 2
27.268 2
27.270 2
27.272 3
27.274 3
27.276 3
27.278 3
27.280 3
27.282 3
27.284 3
27.286 3
27.288 3
27.290 3
27.292 3
27.294 3
27.296 3
27.298 3
27.300 3
27.302 3
27.304 3
27.306 3
27.308 3
27.310 3
27.312 3
27.314 3
27.316 3
27.318 3
27.320 3
27.322 3
27.324 3
27.326 3
27.328 3
27.330 4
27.332 4
27.334 4
27.336 4
27.338 4
27.340 4
27.342 4
27.344 4
27.346 4
27.348 4
27.350 4
27.352 4
27.354 4
27.356 4
27.358 4
27.360 4
27.362 4
27.364 4
27.366 4
27.368 4
27.370 4
27.372 4
27.374 4
27.376 4
27.378 3
27.380 3
27.382 3
27.383 3
27.385 3
27.387 3
27.389 3
27.391 3
27.393 3
27.395 3
27.397 3
27.399 3
27.401 2
27.403 2
27.405 2
27.407 2
27.409 2
27.411 2
27.413 2
27.415 2
27.417 2
27.419 2
27.421 2
27.423 2
27.425 2
27.427 1
27.429 1
27.431 1
27.433 1
27.435 1
27.437 1
27.439 1
27.441 1
27.443 1
27.445 1
27.447 1
27.449 1
27.451 1
27.453 1
27.455 1
27.457 1
27.459 1
27.461 1
27.463 1
27.465 1
27.467 2
27.469 2
27.471 2
27.473 2
27.475 2
27.477 2
27.479 2
27.481 2
27.483 2
27.485 2
27.487 2
27.489 2
27.491 2
27.493 2
27.495 2
27.497 2
27.499 2
27.501 2
27.503 2
27.505 2
27.507 2
27.509 2
27.511 2
27.513 2
27.515 2
27.517 2
27.519 2
27.521 2
27.523 2
27.525 2
27.527 2
27.529 2
27.531 2
27.533 2
27.535 2
27.537 2
27.539 2
27.541 2
27.543 2
27.545 2
27.547 2
27.549 2
27.551 2
27.553 2
27.555 2
27.557 2
27.559 2
27.561 2
27.563 2
27.565 2
27.567 2
27.569 2
27.570 2
27.572 2
27.574 2
27.576 2
27.578 2
27.580 2
27.582 2
27.584 2
27.586 3
27.588 3
27.590 3
27.592 3
27.594 3
27.596 3
27.598 3
27.600 3
27.602 3
27.604 3
27.606 4
27.608 4
27.610 4
27.612 4
27.614 4
27.616 4
27.618 4
27.620 4
27.622 4
27.624 4
27.626 4
27.628 4
27.630 4
27.632 4
27.634 4
27.636 4
27.638 4
27.640 4
27.642 4
27.644 4
27.646 4
27.648 4
27.650 4
27.652 4
27.654 4
27.656 4
27.658 4
27.660 4
27.662 3
27.664 3
27.666 3
27.668 3
27.670 3
27.672 3
27.674 3
27.676 3
27.678 3
27.680 2
27.682 2
27.684 2
27.686 2
27.688 2
27.690 2
27.692 2
27.694 2
27.696 2
27.698 1
27.700 1
27.702 1
27.704 1
27.706 1
27.708 1
27.710 1
27.712 0
27.714 0
27.716 0
27.718 0
27.720 -0
27.722 -0
27.724 -0
27.726 -0
27.728 -0
27.730 -0
27.732 -0
27.734 -0
27.736 -0
27.738 -0
27.740 -0
27.742 -0
27.744 -0
27.746 -0
27.748 -0
27.750 -0
27.752 -0
27.754 -0
27.756 0
27.758 0
27.760 0
27.762 0
27.764 1
27.766 1
27.768 1
27.770 1
27.772 1
27.774 1
27.776 1
27.778 2
27.780 2
27.782 2
27.784 2
27.786 2
27.788 2
27.790 2
27.792 2
27.794 3
27.796 3
27.798 3
27.800 3
27.802 3
27.804 3
27.806 3
27.808 3
27.810 3
27.812 3
27.813 3
27.815 3
27.817 3
27.819 3
27.821 3
27.823 2
27.825 2
27.827 2
27.829 2
27.831 2
27.833 2
27.835 2
27.837 2
27.839 2
27.841 2
27.843 2
27.845 2
27.847 1
27.849 1
27.851 1
27.853 1
27.855 1
27.857 1
27.859 1
27.861 2
27.863 2
27.865 2
27.867 2
27.869 2
27.871 2
27.873 2
27.875 2
27.877 2
27.879 2
27.881 2
27.883 3
27.885 3
27.887 3
27.889 3
27.891 2
27.893 2
27.895 2
27.897 2
27.899 2
27.901 2
27.903 2
27.905 2
27.907 2
27.909 2
27.911 2
27.913 2
27.915 2
27.917 2
27.919 2
27.921 2
27.923 2
27.925 2
27.927 2
27.929 2
27.931 2
27.933 2
27.935 2
27.937 2
27.939 2
27.941 2
27.943 2
27.945 2
27.947 2
27.949 2
27.951 2
27.953 2
27.955 2
27.957 2
27.959 2
27.961 2
27.963 2
27.965 2
27.967 2
27.969 2
27.971 2
27.973 2
27.975 2
27.977 2
27.979 2
27.981 2
27.983 1
27.985 1
27.987 1
27.989 1
27.991 1
27.993 1
27.995 1
27.997 0
27.999 0
28.001 0
28.003 -0
28.005 -0
28.007 -0
28.009 -1
28.011 -1
28.013 -1
28.015 -1
28.017 -1
28.019 -1
28.021 -0
28.023 -0
28.025 -0
28.027 0
28.029 0
28.031 0
28.033 1
28.035 1
28.037 1
28.039 1
28.041 1
28.043 1
28.045 2
28.047 2
28.049 2
28.051 2
28.053 2
28.055 3
28.057 3
28.059 3
28.061 3
28.063 3
28.065 3
28.067 3
28.069 3
28.071 3
28.073 3
28.075 3
28.077 3
28.079 3
28.081 3
28.083 3
28.085 3
28.087 3
28.089 2
28.091 2
28.093 2
28.095 2
28.097 1
28.099 1
28.101 1
28.103 1
28.105 0
28.107 0
28.109 -0
28.111 -0
28.113 -1
28.115 -1
28.117 -1
28.119 -1
28.121 -2
28.123 -2
28.125 -2
28.127 -2
28.129 -2
28.131 -2
28.133 -2
28.135 -2
28.137 -2
28.139 -2
28.141 -2
28.143 -2
28.145 -2
28.147 -2
28.149 -2
28.151 -2
28.153 -1
28.155 -1
28.157 -1
28.159 -1
28.161 -1
28.163 -1
28.165 -0
28.167 -0
28.169 0
28.171 0
28.173 0
28.175 1
28.177 1
28.179 1
28.181 1
28.183 1
28.185 1
28.187 1
28.189 1
28.191 1
28.193 1
28.195 1
28.197 1
28.199 1
28.201 1
28.203 1
28.205 1
28.207 1
28.209 1
28.211 1
28.213 1
28.215 1
28.217 1
28.219 1
28.221 1
28.223 1
28.225 1
28.227 1
28.229 1
28.231 1
28.233 1
28.235 1
28.237 1
28.239 1
28.241 1
28.243 1
28.245 1
28.247 1
28.249 1
28.251 1
28.253 2
28.255 2
28.257 2
28.259 2
28.261 2
28.263 2
28.265 2
28.267 2
28.269 2
28.271 2
28.273 2
28.275 2
28.277 2
28.279 2
28.281 2
28.283 2
28.285 2
28.287 2
28.289 2
28.291 2
28.293 1
28.295 1
28.297 1
28.298 1
28.300 1
28.302 1
28.304 1
28.306 1
28.308 1
28.310 1
28.312 1
28.314 1
28.316 1
28.318 1
28.320 1
28.322 1
28.324 1
28.326 1
28.328 1
28.330 1
28.332 1
28.334 1
28.336 1
28.338 1
28.340 1
28.342 1
28.344 2
28.346 2
28.348 2
28.350 2
28.352 2
28.354 2
28.356 2
28.358 2
28.360 2
28.362 2
28.364 2
28.366 2
28.368 2
28.370 2
28.372 2
28.374 2
28.376 2
28.378 2
28.380 2
28.382 2
28.384 2
28.386 2
28.388 2
28.390 2
28.392 2
28.394 2
28.396 2
28.398 2
28.400 2
28.402 2
28.404 2
28.406 2
28.408 1
28.410 1
28.412 1
28.414 1
28.416 1
28.418 1
28.420 1
28.422 1
28.424 1
28.426 1
28.428 1
28.430 1
28.432 0
28.434 0
28.436 0
28.438 0
28.440 0
28.442 0
28.444 0
28.446 0
28.448 0
28.450 1
28.452 1
28.454 1
28.456 1
28.458 1
28.460 1
28.462 1
28.464 1
28.466 1
28.468 1
28.470 1
28.472 2
28.474 2
28.476 2
28.478 2
28.480 3
28.482 3
28.484 3
28.486 3
28.488 3
28.490 3
28.492 3
28.494 3
28.496 4
28.498 4
28.500 4
28.502 4
28.504 4
28.506 4
28.508 4
28.510 4
28.512 3
28.514 3
28.516 3
28.518 3
28.520 3
28.522 3
28.524 3
28.526 3
28.528 3
28.530 3
28.532 2
28.534 2
28.536 2
28.538 2
28.540 2
28.542 2
28.544 1
28.547 1
28.549 1
28.551 1
28.553 1
28.555 1
28.557 1
28.559 1
28.561 1
28.563 1
28.565 1
28.567 1
28.569 1
28.571 1
28.573 1
28.575 1
28.577 1
28.579 1
28.581 1
28.583 1
28.585 1
28.587 1
28.589 1
28.591 1
28.593 1
28.595 1
28.597 1
28.599 1
28.601 1
28.603 1
28.605 1
28.607 1
28.609 1
28.611 1
28.613 1
28.615 1
28.617 1
28.619 1
28.621 1
28.623 1
28.625 1
28.627 1
28.629 1
28.631 1
28.633 1
28.635 1
28.637 1
28.639 1
28.641 1
28.643 1
28.645 1
28.647 1
28.649 2
28.651 2
28.653 2
28.655 2
28.657 2
28.659 2
28.661 2
28.663 2
28.665 2
28.667 2
28.669 2
28.671 2
28.673 2
28.675 2
28.677 2
28.679 2
28.681 2
28.683 2
28.685 2
28.687 2
28.689 2
28.691 2
28.693 1
28.695 1
28.697 1
28.699 1
28.701 1
28.703 1
28.705 0
28.707 0
28.709 0
28.711 -0
28.713 -0
28.715 -0
28.717 -0
28.719 -0
28.721 -1
28.723 -1
28.725 -1
28.727 -1
28.729 -1
28.731 -1
28.733 -1
28.735 -1
28.737 -1
28.739 -0
28.741 -0
28.743 -0
28.745 -0
28.747 -0
28.749 0
28.751 0
28.753 0
28.755 0
28.757 0
28.759 1
28.761 1
28.763 1
28.765 1
28.767 1
28.769 1
28.771 1
28.773 1
28.775 1
28.777 1
28.779 1
28.781 1
28.783 1
28.785 1
28.787 1
28.789 1
28.791 1
28.793 1
28.795 1
28.797 1
28.799 1
28.801 1
28.803 1
28.805 1
28.807 1
28.809 1
28.811 1
28.813 1
28.815 1
28.817 1
28.819 1
28.821 1
28.823 1
28.825 1
28.827 1
28.829 1
28.831 1
28.833 1
28.835 1
28.837 2
28.839 2
28.841 2
28.843 2
28.845 2
28.847 2
28.849 2
28.851 2
28.853 2
28.855 2
28.857 2
28.859 2
28.861 2
28.863 2
28.865 2
28.867 2
28.869 2
28.871 2
28.873 2
28.875 2
28.877 2
28.879 2
28.881 2
28.883 2
28.885 1
28.887 1
28.889 1
28.891 1
28.893 1
28.895 1
28.897 1
28.899 1
28.901 0
28.903 0
28.905 0
28.907 0
28.909 0
28.911 0
28.913 0
28.915 -0
28.917 -0
28.919 -0
28.921 -0
28.923 0
28.925 0
28.927 0
28.929 0
28.931 0
28.933 0
28.935 0
28.937 1
28.939 1
28.941 1
28.943 1
28.945 1
28.947 1
28.949 1
28.951 1
28.953 1
28.955 1
28.957 2
28.959 2
28.961 2
28.963 2
28.965 2
28.967 2
28.969 1
28.971 1
28.973 1
28.975 1
28.977 1
28.979 1
28.981 1
28.983 1
28.985 1
28.987 1
28.989 1
28.991 0
28.993 0
28.995 0
28.997 0
28.999 0
29.001 0
29.003 0
29.005 0
29.007 0
29.009 0
29.011 0
29.013 0
29.015 0
29.017 0
29.019 0
29.021 1
29.023 1
29.025 1
29.027 1
29.029 1
29.031 1
29.034 1
29.036 2
29.038 2
29.040 2
29.042 2
29.044 2
29.046 2
29.048 2
29.050 3
29.052 3
29.054 3
29.056 3
29.058 3
29.060 3
29.062 3
29.064 3
29.066 3
29.068 3
29.070 3
29.072 3
29.074 3
29.076 3
29.078 3
29.080 3
29.082 3
29.084 3
29.086 3
29.088 3
29.090 3
29.092 3
29.094 3
29.096 3
29.098 3
29.100 3
29.102 3
29.104 3
29.106 3
29.108 3
29.110 3
29.112 3
29.114 3
29.116 3
29.118 3
29.120 3
29.122 3
29.124 3
29.126 3
29.128 3
29.130 3
29.132 3
29.134 3
29.136 3
29.138 3
29.140 3
29.142 2
29.144 2
29.146 2
29.148 2
29.150 2
29.152 2
29.154 2
29.156 2
29.158 2
29.160 2
29.162 2
29.164 2
29.166 1
29.168 1
29.170 1
29.172 1
29.174 1
29.176 1
29.178 1
29.180 0
29.182 0
29.184 0
29.186 -0
29.188 -0
29.190 -0
29.192 -0
29.194 -0
29.196 -0
29.198 -0
29.200 -0
29.202 0
29.204 0
29.206 0
29.208 1
29.210 1
29.212 1
29.214 1
29.216 1
29.218 2
29.220 2
29.222 2
29.224 2
29.226 2
29.228 2
29.230 2
29.232 2
29.234 3
29.236 3
29.238 3
29.240 3
29.242 3
29.244 3
29.246 3
29.248 3
29.250 3
29.252 3
29.254 2
29.256 2
29.258 2
29.260 2
29.262 2
29.264 2
29.266 2
29.268 2
29.270 2
29.272 2
29.274 2
29.276 2
29.279 2
29.281 2
29.283 3
29.285 3
29.287 3
29.289 3
29.291 3
29.293 3
29.295 3
29.297 3
29.299 3
29.301 3
29.303 4
29.305 4
29.307 4
29.309 4
29.311 4
29.313 4
29.315 4
29.317 4
29.319 4
29.321 4
29.323 4
29.325 4
29.327 4
29.329 4
29.331 4
29.333 3
29.335 3
29.337 3
29.339 3
29.341 3
29.343 3
29.345 3
29.347 3
29.349 2
29.351 2
29.353 2
29.355 2
29.357 2
29.359 1
29.361 1
29.363 1
29.365 1
29.367 0
29.369 0
29.371 -0
29.373 -0
29.375 -1
29.377 -1
29.379 -1
29.381 -1
29.383 -1
29.385 -2
29.387 -2
29.389 -2
29.391 -2
29.393 -2
29.395 -2
29.397 -2
29.399 -2
29.401 -2
29.403 -2
29.405 -2
29.407 -1
29.409 -1
29.411 -1
29.413 -1
29.415 -0
29.417 -0
29.419 0
29.421 0
29.423 0
29.425 1
29.427 1
29.429 1
29.431 1
29.433 1
29.435 1
29.437 2
29.439 2
29.441 2
29.443 2
29.445 2
29.447 2
29.449 2
29.451 2
29.453 2
29.455 2
29.457 3
29.459 3
29.461 3
29.463 3
29.465 3
29.468 3
29.470 3
29.472 3
29.474 3
29.476 3
29.478 3
29.480 3
29.482 3
29.484 3
29.486 3
29.488 3
29.490 3
29.492 3
29.494 3
29.496 4
29.498 4
29.500 4
29.502 4
29.504 4
29.506 4
29.508 4
29.510 4
29.512 3
29.514 3
29.516 3
29.518 3
29.520 3
29.522 3
29.524 3
29.526 2
29.528 2
29.530 2
29.532 2
29.534 2
29.536 2
29.538 2
29.540 1
29.542 1
29.544 1
29.546 1
29.548 1
29.550 1
29.552 1
29.554 1
29.556 1
29.558 1
29.560 1
29.562 1
29.564 1
29.566 1
29.568 1
29.570 1
29.572 1
29.574 1
29.576 1
29.578 1
29.580 1
29.582 1
29.584 1
29.586 1
29.588 1
29.590 2
29.592 2
29.594 2
29.596 2
29.598 2
29.600 3
29.602 3
29.604 3
29.606 3
29.608 3
29.610 3
29.612 3
29.614 3
29.616 3
29.618 4
29.620 4
29.622 4
29.624 4
29.627 4
29.629 4
29.631 4
29.633 4
29.635 4
29.637 4
29.639 3
29.641 3
29.643 3
29.645 3
29.647 3
29.649 3
29.651 3
29.653 2
29.655 2
29.657 2
29.659 2
29.661 2
29.663 1
29.665 1
29.667 1
29.669 1
29.671 1
29.673 1
29.675 1
29.677 1
29.679 1
29.681 1
29.683 1
29.685 1
29.687 1
29.689 1
29.691 1
29.693 1
29.695 1
29.697 1
29.699 1
29.701 1
29.703 1
29.705 1
29.707 1
29.709 1
29.711 1
29.713 1
29.715 1
29.717 1
29.719 1
29.721 1
29.723 1
29.725 1
29.727 1
29.729 1
29.731 1
29.733 1
29.735 1
29.737 0
29.739 0
29.741 0
29.743 -0
29.745 -0
29.747 -0
29.749 -0
29.751 -0
29.753 -1
29.755 -1
29.757 -0
29.759 -0
29.761 -0
29.763 -0
29.765 -0
29.768 0
29.770 0
29.772 1
29.774 1
29.776 1
29.778 1
29.780 2
29.782 2
29.784 2
29.786 2
29.788 3
29.790 3
29.792 3
29.794 3
29.796 3
29.798 4
29.800 4
29.802 4
29.804 4
29.806 4
29.808 4
29.810 4
29.812 4
29.814 4
29.816 3
29.818 3
29.820 3
29.822 3
29.824 3
29.826 2
29.828 2
29.830 2
29.832 2
29.834 1
29.836 1
29.838 1
29.840 1
29.842 1
29.844 1
29.846 1
29.848 1
29.850 1
29.852 1
29.854 1
29.856 1
29.858 1
29.860 1
29.862 1
29.864 1
29.866 1
29.868 1
29.870 1
29.872 1
29.874 1
29.876 1
29.878 1
29.880 2
29.882 2
29.884 2
29.886 2
29.888 2
29.890 2
29.892 2
29.894 2
29.897 2
29.899 2
29.901 2
29.903 2
29.905 2
29.907 1
29.909 1
29.911 1
29.913 1
29.915 1
29.917 1
29.919 0
29.921 0
29.923 0
29.925 -0
29.927 -0
29.929 -1
29.931 -1
29.933 -1
29.935 -1
29.937 -1
29.939 -1
29.941 -1
29.943 -2
29.945 -2
29.947 -2
29.949 -2
29.951 -2
29.953 -2
29.955 -2
29.957 -2
29.959 -2
29.961 -2
29.963 -2
29.965 -2
29.967 -2
29.969 -2
29.971 -2
29.973 -2
29.975 -2
29.977 -2
29.979 -1
29.981 -1
29.983 -1
29.985 -1
29.987 -1
29.989 -1
29.991 -1
29.993 -0
29.995 -0
29.997 -0
29.999 -0
30.001 -0
30.003 -0
30.005 -0
30.007 0
30.009 0
30.011 0
30.014 0
30.016 0
30.018 0
30.020 0
30.022 0
30.024 0
30.026 0
30.028 0
30.030 0
30.032 0
30.034 0
30.036 0
30.038 0
30.040 0
30.042 0
30.044 0
30.046 0
30.048 0
30.050 0
30.052 0
30.054 0
30.056 0
30.058 0
30.060 0
30.062 0
30.064 0
30.066 0
30.068 1
30.070 1
30.072 1
30.074 1
30.076 1
30.078 1
30.080 1
30.082 1
30.084 1
30.086 1
30.088 1
30.090 1
30.092 1
30.094 1
30.096 1
30.098 1
30.100 1
30.102 1
30.104 1
30.106 1
30.108 1
30.110 1
30.112 1
30.114 1
30.116 1
30.118 1
30.120 1
30.122 1
30.125 1
30.127 2
30.129 2
30.131 2
30.133 2
30.135 2
30.137 2
30.139 3
30.141 3
30.143 3
30.145 3
30.147 3
30.149 4
30.151 4
30.153 4
30.155 4
30.157 5
30.159 5
30.161 5
30.163 5
30.165 5
30.167 5
30.169 5
30.171 5
30.173 5
30.175 5
30.177 5
30.179 5
30.181 5
30.183 5
30.185 5
30.187 5
30.189 5
30.191 5
30.193 4
30.195 4
30.197 4
30.199 3
30.201 3
30.203 3
30.205 2
30.207 2
30.209 2
30.211 1
30.213 1
30.215 1
30.217 1
30.219 0
30.221 0
30.223 0
30.225 0
30.228 -0
30.230 -0
30.232 -0
30.234 -0
30.236 -0
30.238 0
30.240 0
30.242 0
30.244 1
30.246 1
30.248 1
30.250 2
30.252 2
30.254 2
30.256 2
30.258 3
30.260 3
30.262 4
30.264 4
30.266 4
30.268 5
30.270 5
30.272 5
30.274 6
30.276 6
30.278 6
30.280 7
30.282 7
30.284 7
30.286 7
30.288 7
30.290 7
30.292 7
30.294 7
30.296 7
30.298 7
30.300 7
30.302 7
30.304 7
30.306 7
30.308 7
30.310 6
30.312 6
30.314 6
30.316 6
30.318 5
30.320 5
30.322 5
30.325 5
30.327 4
30.329 4
30.331 4
30.333 3
30.335 3
30.337 3
30.339 3
30.341 2
30.343 2
30.345 2
30.347 2
30.349 2
30.351 1
30.353 1
30.355 1
30.357 1
30.359 1
30.361 1
30.363 1
30.365 1
30.367 1
30.369 1
30.371 1
30.373 1
30.375 1
30.377 1
30.379 1
30.381 1
30.383 1
30.385 1
30.387 1
30.389 1
30.391 1
30.393 1
30.395 2
30.397 2
30.399 2
30.401 2
30.403 2
30.405 2
30.407 2
30.409 2
30.411 2
30.413 2
30.415 2
30.418 2
30.420 2
30.422 2
30.424 2
30.426 2
30.428 2
30.430 2
30.432 2
30.434 2
30.436 1
30.438 1
30.440 1
30.442 1
30.444 1
30.446 1
30.448 1
30.450 1
30.452 1
30.454 0
30.456 0
30.458 0
30.460 0
30.462 0
30.464 0
30.466 -0
30.468 -0
30.470 -0
30.472 -0
30.474 -0
30.476 -0
30.478 -0
30.480 -0
30.482 -0
30.484 -0
30.486 -0
30.488 -0
30.490 -0
30.492 -0
30.494 -0
30.496 0
30.498 0
30.500 -0
30.502 -0
30.504 0
30.507 0
30.509 0
30.511 0
30.513 0
30.515 1
30.517 1
30.519 1
30.521 1
30.523 1
30.525 1
30.527 1
30.529 1
30.531 1
30.533 1
30.535 1
30.537 1
30.539 1
30.541 1
30.543 1
30.545 1
30.547 1
30.549 1
30.551 1
30.553 0
30.555 0
30.557 0
30.559 0
30.561 -0
30.563 -0
30.565 -0
30.567 -1
30.569 -1
30.571 -1
30.573 -1
30.575 -1
30.577 -1
30.579 -2
30.581 -2
30.583 -2
30.585 -2
30.587 -2
30.589 -2
30.592 -2
30.594 -2
30.596 -2
30.598 -2
30.600 -1
30.602 -1
30.604 -1
30.606 -1
30.608 -1
30.610 -0
30.612 -0
30.614 0
30.616 0
30.618 1
30.620 1
30.622 1
30.624 1
30.626 2
30.628 2
30.630 2
30.632 2
30.634 2
30.636 3
30.638 3
30.640 3
30.642 3
30.644 3
30.646 3
30.648 3
30.650 3
30.652 3
30.654 3
30.656 3
30.658 3
30.660 3
30.662 3
30.664 3
30.666 2
30.668 2
30.670 2
30.672 2
30.675 2
30.677 1
30.679 1
30.681 1
30.683 1
30.685 1
30.687 1
30.689 1
30.691 0
30.693 0
30.695 0
30.697 0
30.699 0
30.701 -0
30.703 -0
30.705 -0
30.707 -0
30.709 -0
30.711 -0
30.713 -0
30.715 -0
30.717 0
30.719 0
30.721 0
30.723 0
30.725 0
30.727 0
30.729 1
30.731 1
30.733 1
30.735 1
30.737 1
30.739 1
30.741 1
30.743 1
30.745 1
30.747 1
30.749 1
30.751 1
30.754 1
30.756 1
30.758 1
30.760 1
30.762 1
30.764 1
30.766 1
30.768 1
30.770 1
30.772 1
30.774 1
30.776 0
30.778 0
30.780 0
30.782 0
30.784 0
30.786 0
30.788 0
30.790 0
30.792 0
30.794 -0
30.796 -0
30.798 -0
30.800 0
30.802 0
30.804 0
30.806 0
30.808 0
30.810 0
30.812 1
30.814 1
30.816 1
30.818 1
30.820 1
30.822 1
30.824 2
30.826 2
30.828 2
30.831 2
30.833 2
30.835 2
30.837 3
30.839 3
30.841 3
30.843 3
30.845 3
30.847 4
30.849 4
30.851 4
30.853 4
30.855 4
30.857 4
30.859 4
30.861 4
30.863 4
30.865 4
30.867 4
30.869 4
30.871 4
30.873 4
30.875 4
30.877 4
30.879 3
30.881 3
30.883 3
30.885 3
30.887 3
30.889 3
30.891 2
30.893 2
30.895 2
30.897 2
30.899 1
30.901 1
30.904 1
30.906 1
30.908 1
30.910 1
30.912 1
30.914 0
30.916 0
30.918 0
30.920 0
30.922 1
30.924 1
30.926 1
30.928 1
30.930 1
30.932 1
30.934 1
30.936 1
30.938 2
30.940 2
30.942 2
30.944 2
30.946 2
30.948 2
30.950 2
30.952 2
30.954 3
30.956 3
30.958 3
30.960 3
30.962 3
30.964 3
30.966 3
30.968 3
30.970 3
30.972 3
30.974 3
30.977 3
30.979 3
30.981 3
30.983 2
30.985 2
30.987 2
30.989 2
30.991 2
30.993 2
30.995 2
30.997 1
30.999 1
31.001 1
31.003 1
31.005 1
31.007 1
31.009 1
31.011 1
31.013 1
31.015 1
31.017 1
31.019 0
31.021 0
31.023 0
31.025 0
31.027 0
31.029 0
31.031 -0
31.033 -0
31.035 -0
31.037 -0
31.039 -1
31.041 -1
31.043 -1
31.046 -1
31.048 -1
31.050 -1
31.052 -1
31.054 -1
31.056 -1
31.058 -1
31.060 -1
31.062 -2
31.064 -2
31.066 -2
31.068 -2
31.070 -2
31.072 -2
31.074 -2
31.076 -2
31.078 -2
31.080 -2
31.082 -2
31.084 -2
31.086 -1
31.088 -1
31.090 -1
31.092 -1
31.094 -1
31.096 -0
31.098 -0
31.100 0
31.102 1
31.104 1
31.106 1
31.108 1
31.110 1
31.112 2
31.115 2
31.117 2
31.119 2
31.121 2
31.123 2
31.125 2
31.127 2
31.129 2
31.131 3
31.133 3
31.135 3
31.137 3
31.139 3
31.141 3
31.143 3
31.145 3
31.147 2
31.149 2
31.151 2
31.153 2
31.155 2
31.157 2
31.159 2
31.161 2
31.163 2
31.165 2
31.167 2
31.169 2
31.171 2
31.173 2
31.175 2
31.177 2
31.179 2
31.182 3
31.184 3
31.186 3
31.188 3
31.190 3
31.192 3
31.194 3
31.196 3
31.198 3
31.200 3
31.202 3
31.204 3
31.206 3
31.208 3
31.210 3
31.212 3
31.214 3
31.216 3
31.218 3
31.220 3
31.222 3
31.224 3
31.226 3
31.228 3
31.230 3
31.232 3
31.234 3
31.236 3
31.238 3
31.240 3
31.242 3
31.244 3
31.247 3
31.249 2
31.251 2
31.253 2
31.255 2
31.257 2
31.259 2
31.261 2
31.263 2
31.265 2
31.267 2
31.269 2
31.271 2
31.273 1
31.275 1
31.277 1
31.279 1
31.281 1
31.283 1
31.285 1
31.287 1
31.289 1
31.291 1
31.293 1
31.295 1
31.297 1
31.299 1
31.301 1
31.303 1
31.305 1
31.307 1
31.309 1
31.312 1
31.314 1
31.316 1
31.318 1
31.320 1
31.322 1
31.324 1
31.326 1
31.328 1
31.330 1
31.332 1
31.334 0
31.336 0
31.338 0
31.340 0
31.342 0
31.344 0
31.346 0
31.348 0
31.350 0
31.352 0
31.354 0
31.356 0
31.358 0
31.360 0
31.362 0
31.364 0
31.366 0
31.368 0
31.370 0
31.373 0
31.375 0
31.377 0
31.379 1
31.381 1
31.383 1
31.385 1
31.387 0
31.389 0
31.391 0
31.393 0
31.395 0
31.397 0
31.399 0
31.401 0
31.403 -0
31.405 -0
31.407 -0
31.409 -0
31.411 -1
31.413 -1
31.415 -1
31.417 -1
31.419 -1
31.421 -1
31.423 -1
31.425 -1
31.427 -1
31.429 -1
31.431 -1
31.433 -1
31.436 -1
31.438 -1
31.440 -1
31.442 -1
31.444 -0
31.446 -0
31.448 -0
31.450 0
31.452 0
31.454 0
31.456 0
31.458 1
31.460 1
31.462 1
31.464 1
31.466 1
31.468 1
31.470 2
31.472 2
31.474 2
31.476 2
31.478 2
31.480 2
31.482 2
31.484 2
31.486 2
31.488 2
31.490 2
31.492 2
31.495 2
31.497 2
31.499 2
31.501 2
31.503 1
31.505 1
31.507 1
31.509 1
31.511 1
31.513 1
31.515 1
31.517 1
31.519 1
31.521 1
31.523 1
31.525 1
31.527 1
31.529 1
31.531 1
31.533 1
31.535 0
31.537 0
31.539 0
31.541 0
31.543 0
31.545 0
31.547 0
31.549 0
31.551 0
31.554 1
31.556 1
31.558 1
31.560 1
31.562 1
31.564 1
31.566 1
31.568 1
31.570 1
31.572 1
31.574 1
31.576 1
31.578 1
31.580 1
31.582 2
31.584 2
31.586 2
31.588 2
31.590 1
31.592 1
31.594 1
31.596 1
31.598 1
31.600 1
31.602 1
31.604 2
31.606 2
31.608 2
31.610 2
31.613 2
31.615 2
31.617 2
31.619 2
31.621 2
31.623 2
31.625 2
31.627 2
31.629 2
31.631 2
31.633 2
31.635 2
31.637 2
31.639 2
31.641 2
31.643 2
31.645 3
31.647 3
31.649 3
31.651 3
31.653 3
31.655 3
31.657 3
31.659 3
31.661 3
31.663 3
31.665 3
31.668 3
31.670 3
31.672 3
31.674 3
31.676 3
31.678 3
31.680 3
31.682 3
31.684 3
31.686 3
31.688 3
31.690 3
31.692 3
31.694 3
31.696 3
31.698 3
31.700 3
31.702 3
31.704 3
31.706 3
31.708 3
31.710 3
31.712 3
31.714 3
31.716 3
31.718 3
31.720 4
31.722 4
31.725 4
31.727 4
31.729 4
31.731 4
31.733 4
31.735 4
31.737 4
31.739 4
31.741 3
31.743 3
31.745 3
31.747 3
31.749 3
31.751 3
31.753 3
31.755 2
31.757 2
31.759 2
31.761 2
31.763 2
31.765 1
31.767 1
31.769 1
31.771 1
31.773 1
31.775 1
31.777 1
31.780 0
31.782 0
31.784 0
31.786 0
31.788 0
31.790 0
31.792 0
31.794 0
31.796 0
31.798 1
31.800 1
31.802 1
31.804 1
31.806 1
31.808 1
31.810 1
31.812 2
31.814 2
31.816 2
31.818 2
31.820 2
31.822 2
31.824 2
31.826 2
31.828 2
31.830 2
31.833 2
31.835 2
31.837 2
31.839 2
31.841 2
31.843 2
31.845 2
31.847 2
31.849 2
31.851 2
31.853 2
31.855 2
31.857 2
31.859 2
31.861 2
31.863 1
31.865 1
31.867 1
31.869 1
31.871 1
31.873 1
31.875 1
31.877 2
31.879 2
31.881 2
31.883 2
31.885 2
31.888 2
31.890 2
31.892 2
31.894 2
31.896 2
31.898 2
31.900 2
31.902 2
31.904 2
31.906 3
31.908 3
31.910 3
31.912 3
31.914 3
31.916 3
31.918 3
31.920 2
31.922 2
31.924 2
31.926 2
31.928 2
31.930 2
31.932 2
31.934 2
31.936 2
31.939 2
31.941 2
31.943 2
31.945 1
31.947 1
31.949 1
31.951 1
31.953 1
31.955 1
31.957 1
31.959 1
31.961 1
31.963 1
31.965 1
31.967 1
31.969 1
31.971 1
31.973 1
31.975 1
31.977 1
31.979 1
31.981 1
31.983 1
31.985 1
31.987 1
31.989 1
31.992 2
31.994 2
31.996 2
31.998 2
32.000 2
32.002 2
32.004 2
32.006 3
32.008 3
32.010 3
32.012 3
32.014 3
32.016 3
32.018 3
32.020 3
32.022 3
32.024 4
32.026 4
32.028 4
32.030 4
32.032 4
32.034 4
32.036 4
32.038 4
32.040 4
32.043 4
32.045 4
32.047 4
32.049 4
32.051 4
32.053 4
32.055 4
32.057 3
32.059 3
32.061 3
32.063 3
32.065 3
32.067 3
32.069 3
32.071 3
32.073 3
32.075 3
32.077 3
32.079 3
32.081 3
32.083 3
32.085 3
32.087 3
32.089 3
32.092 3
32.094 3
32.096 3
32.098 3
32.100 3
32.102 3
32.104 3
32.106 3
32.108 3
32.110 2
32.112 2
32.114 2
32.116 2
32.118 2
32.120 2
32.122 2
32.124 2
32.126 2
32.128 2
32.130 2
32.132 2
32.134 2
32.136 1
32.138 1
32.140 1
32.143 1
32.145 1
32.147 1
32.149 1
32.151 1
32.153 1
32.155 1
32.157 2
32.159 2
32.161 2
32.163 2
32.165 2
32.167 1
32.169 1
32.171 1
32.173 1
32.175 1
32.177 1
32.179 1
32.181 1
32.183 1
32.185 1
32.187 1
32.189 1
32.192 1
32.194 1
32.196 1
32.198 1
32.200 1
32.202 1
32.204 1
32.206 1
32.208 1
32.210 1
32.212 1
32.214 1
32.216 1
32.218 1
32.220 2
32.222 2
32.224 2
32.226 2
32.228 2
32.230 3
32.232 3
32.234 3
32.236 3
32.238 3
32.241 3
32.243 3
32.245 4
32.247 4
32.249 4
32.251 4
32.253 4
32.255 4
32.257 3
32.259 3
32.261 3
32.263 3
32.265 3
32.267 3
32.269 3
32.271 3
32.273 2
32.275 2
32.277 2
32.279 2
32.281 2
32.283 2
32.285 2
32.288 1
32.290 1
32.292 1
32.294 1
32.296 1
32.298 1
32.300 1
32.302 1
32.304 1
32.306 2
32.308 2
32.310 2
32.312 2
32.314 2
32.316 2
32.318 2
32.320 2
32.322 2
32.324 2
32.326 2
32.328 2
32.330 2
32.332 2
32.335 2
32.337 2
32.339 2
32.341 2
32.343 2
32.345 2
32.347 2
32.349 1
32.351 1
32.353 1
32.355 1
32.357 1
32.359 1
32.361 1
32.363 1
32.365 1
32.367 1
32.369 1
32.371 1
32.373 1
32.375 2
32.377 2
32.379 2
32.382 2
32.384 2
32.386 2
32.388 2
32.390 2
32.392 2
32.394 2
32.396 2
32.398 2
32.400 2
32.402 2
32.404 1
32.406 1
32.408 1
32.410 1
32.412 1
32.414 1
32.416 0
32.418 0
32.420 0
32.422 0
32.424 -0
32.426 -0
32.429 -0
32.431 -0
32.433 -0
32.435 -0
32.437 -0
32.439 -0
32.441 -0
32.443 -0
32.445 -0
32.447 -0
32.449 0
32.451 0
32.453 0
32.455 0
32.457 1
32.459 1
32.461 1
32.463 1
32.465 1
32.467 1
32.469 1
32.471 1
32.474 1
32.476 1
32.478 1
32.480 1
32.482 1
32.484 1
32.486 1
32.488 1
32.490 1
32.492 1
32.494 1
32.496 1
32.498 1
32.500 1
32.502 1
32.504 1
32.506 1
32.508 1
32.510 1
32.512 1
32.514 1
32.516 1
32.519 1
32.521 1
32.523 1
32.525 1
32.527 1
32.529 1
32.531 1
32.533 1
32.535 1
32.537 1
32.539 1
32.541 1
32.543 1
32.545 1
32.547 1
32.549 1
32.551 1
32.553 1
32.555 1
32.557 1
32.559 1
32.561 1
32.564 1
32.566 1
32.568 1
32.570 1
32.572 1
32.574 1
32.576 1
32.578 1
32.580 1
32.582 1
32.584 1
32.586 1
32.588 1
32.590 1
32.592 1
32.594 1
32.596 1
32.598 1
32.600 1
32.602 1
32.604 1
32.606 1
32.609 1
32.611 1
32.613 1
32.615 1
32.617 1
32.619 1
32.621 1
32.623 1
32.625 1
32.627 1
32.629 1
32.631 1
32.633 1
32.635 1
32.637 1
32.639 1
32.641 1
32.643 1
32.645 1
32.647 1
32.649 1
32.652 2
32.654 2
32.656 2
32.658 2
32.660 3
32.662 3
32.664 3
32.666 3
32.668 4
32.670 4
32.672 4
32.674 4
32.676 4
32.678 4
32.680 4
32.682 4
32.684 4
32.686 4
32.688 4
32.690 4
32.692 4
32.695 4
32.697 4
32.699 4
32.701 4
32.703 4
32.705 3
32.707 3
32.709 3
32.711 3
32.713 3
32.715 3
32.717 3
32.719 2
32.721 2
32.723 2
32.725 2
32.727 2
32.729 2
32.731 2
32.733 2
32.735 2
32.738 2
32.740 2
32.742 2
32.744 2
32.746 2
32.748 2
32.750 2
32.752 2
32.754 2
32.756 2
32.758 3
32.760 3
32.762 3
32.764 3
32.766 3
32.768 3
32.770 3
32.772 3
32.774 3
32.776 3
32.778 2
32.781 2
32.783 2
32.785 2
32.787 2
32.789 2
32.791 2
32.793 2
32.795 2
32.797 2
32.799 1
32.801 1
32.803 1
32.805 1
32.807 1
32.809 1
32.811 1
32.813 1
32.815 1
32.817 1
32.819 1
32.822 1
32.824 1
32.826 1
32.828 1
32.830 1
32.832 1
32.834 1
32.836 1
32.838 1
32.840 2
32.842 2
32.844 2
32.846 2
32.848 2
32.850 2
32.852 2
32.854 2
32.856 2
32.858 2
32.860 2
32.862 2
32.865 2
32.867 2
32.869 2
32.871 2
32.873 2
32.875 2
32.877 2
32.879 2
32.881 2
32.883 2
32.885 1
32.887 1
32.889 1
32.891 1
32.893 1
32.895 1
32.897 1
32.899 1
32.901 1
32.903 1
32.906 0
32.908 0
32.910 0
32.912 0
32.914 0
32.916 0
32.918 0
32.920 0
32.922 0
32.924 0
32.926 0
32.928 0
32.930 0
32.932 0
32.934 0
32.936 0
32.938 0
32.940 0
32.942 0
32.944 0
32.947 0
32.949 0
32.951 0
32.953 0
32.955 -0
32.957 -0
32.959 -0
32.961 -0
32.963 -0
32.965 -0
32.967 -0
32.969 -0
32.971 -0
32.973 0
32.975 0
32.977 0
32.979 0
32.981 0
32.983 1
32.985 1
32.988 1
32.990 1
32.992 1
32.994 1
32.996 1
32.998 2
33.000 2
33.002 2
33.004 2
33.006 2
33.008 2
33.010 2
33.012 3
33.014 3
33.016 3
33.018 3
33.020 3
33.022 3
33.024 3
33.026 4
33.029 4
33.031 4
33.033 4
33.035 4
33.037 4
33.039 4
33.041 4
33.043 4
33.045 4
33.047 4
33.049 4
33.051 4
33.053 4
33.055 4
33.057 4
33.059 4
33.061 4
33.063 4
33.065 4
33.068 4
33.070 4
33.072 4
33.074 4
33.076 4
33.078 4
33.080 3
33.082 3
33.084 3
33.086 3
33.088 3
33.090 3
33.092 3
33.094 2
33.096 2
33.098 2
33.100 2
33.102 2
33.104 2
33.107 2
33.109 2
33.111 2
33.113 2
33.115 2
33.117 2
33.119 2
33.121 2
33.123 2
33.125 2
33.127 2
33.129 2
33.131 2
33.133 2
33.135 2
33.137 2
33.139 2
33.141 2
33.143 2
33.145 2
33.148 2
33.150 2
33.152 2
33.154 2
33.156 2
33.158 2
33.160 2
33.162 2
33.164 2
33.166 2
33.168 2
33.170 2
33.172 2
33.174 2
33.176 2
33.178 2
33.180 2
33.182 2
33.184 2
33.187 2
33.189 2
33.191 2
33.193 2
33.195 2
33.197 2
33.199 2
33.201 2
33.203 1
33.205 1
33.207 1
33.209 1
33.211 1
33.213 1
33.215 1
33.217 1
33.219 1
33.221 1
33.224 1
33.226 1
33.228 1
33.230 1
33.232 1
33.234 1
33.236 1
33.238 1
33.240 1
33.242 1
33.244 1
33.246 0
33.248 0
33.250 0
33.252 0
33.254 0
33.256 0
33.258 0
33.260 0
33.263 0
33.265 1
33.267 1
33.269 1
33.271 1
33.273 1
33.275 1
33.277 1
33.279 1
33.281 2
33.283 2
33.285 2
33.287 2
33.289 2
33.291 2
33.293 2
33.295 2
33.297 2
33.299 2
33.302 2
33.304 3
33.306 3
33.308 3
33.310 3
33.312 3
33.314 3
33.316 3
33.318 3
33.320 3
33.322 3
33.324 3
33.326 3
33.328 3
33.330 2
33.332 2
33.334 2
33.336 2
33.339 2
33.341 2
33.343 2
33.345 2
33.347 2
33.349 2
33.351 2
33.353 2
33.355 2
33.357 2
33.359 2
33.361 2
33.363 2
33.365 2
33.367 2
33.369 1
33.371 1
33.373 1
33.376 1
33.378 1
33.380 1
33.382 1
33.384 1
33.386 1
33.388 1
33.390 1
33.392 1
33.394 1
33.396 1
33.398 1
33.400 1
33.402 1
33.404 1
33.406 1
33.408 1
33.410 1
33.412 1
33.415 1
33.417 1
33.419 1
33.421 1
33.423 1
33.425 1
33.427 1
33.429 1
33.431 1
33.433 1
33.435 1
33.437 1
33.439 1
33.441 1
33.443 1
33.445 1
33.447 1
33.449 1
33.452 1
33.454 1
33.456 1
33.458 1
33.460 1
33.462 1
33.464 1
33.466 1
33.468 1
33.470 2
33.472 2
33.474 2
33.476 2
33.478 2
33.480 2
33.482 2
33.484 2
33.486 2
33.489 3
33.491 3
33.493 3
33.495 3
33.497 3
33.499 3
33.501 3
33.503 4
33.505 4
33.507 4
33.509 4
33.511 4
33.513 4
33.515 4
33.517 4
33.519 4
33.521 4
33.524 4
33.526 4
33.528 4
33.530 4
33.532 4
33.534 4
33.536 4
33.538 4
33.540 4
33.542 4
33.544 4
33.546 4
33.548 3
33.550 3
33.552 3
33.554 3
33.556 3
33.558 3
33.561 3
33.563 3
33.565 2
33.567 2
33.569 2
33.571 2
33.573 2
33.575 2
33.577 2
33.579 2
33.581 2
33.583 2
33.585 2
33.587 2
33.589 2
33.591 2
33.593 2
33.596 2
33.598 2
33.600 2
33.602 2
33.604 2
33.606 2
33.608 2
33.610 2
33.612 2
33.614 2
33.616 1
33.618 1
33.620 1
33.622 1
33.624 1
33.626 1
33.628 1
33.630 1
33.633 0
33.635 0
33.637 0
33.639 0
33.641 0
33.643 0
33.645 0
33.647 0
33.649 0
33.651 1
33.653 1
33.655 1
33.657 1
33.659 1
33.661 1
33.663 1
33.665 2
33.668 2
33.670 2
33.672 2
33.674 2
33.676 2
33.678 2
33.680 3
33.682 3
33.684 3
33.686 3
33.688 3
33.690 3
33.692 3
33.694 3
33.696 3
33.698 3
33.700 3
33.703 3
33.705 3
33.707 3
33.709 3
33.711 3
33.713 2
33.715 2
33.717 2
33.719 2
33.721 2
33.723 2
33.725 2
33.727 2
33.729 2
33.731 2
33.733 2
33.735 2
33.738 2
33.740 2
33.742 2
33.744 2
33.746 3
33.748 3
33.750 3
33.752 3
33.754 3
33.756 3
33.758 3
33.760 3
33.762 3
33.764 3
33.766 4
33.768 4
33.770 4
33.773 4
33.775 4
33.777 4
33.779 4
33.781 4
33.783 4
33.785 4
33.787 4
33.789 4
33.791 4
33.793 4
33.795 4
33.797 4
33.799 4
33.801 4
33.803 4
33.805 4
33.808 4
33.810 4
33.812 4
33.814 4
33.816 4
33.818 4
33.820 4
33.822 4
33.824 4
33.826 4
33.828 4
33.830 4
33.832 4
33.834 4
33.836 4
33.838 4
33.840 4
33.843 4
33.845 4
33.847 3
33.849 3
33.851 3
33.853 3
33.855 3
33.857 3
33.859 3
33.861 3
33.863 3
33.865 3
33.867 3
33.869 3
33.871 3
33.873 3
33.876 3
33.878 3
33.880 3
33.882 3
33.884 3
33.886 3
33.888 3
33.890 3
33.892 3
33.894 3
33.896 3
33.898 4
33.900 4
33.902 4
33.904 4
33.906 4
33.908 5
33.911 5
33.913 5
33.915 5
33.917 5
33.919 6
33.921 6
33.923 6
33.925 6
33.927 6
33.929 6
33.931 6
33.933 7
33.935 7
33.937 7
33.939 7
33.941 7
33.944 7
33.946 7
33.948 6
33.950 6
33.952 6
33.954 6
33.956 6
33.958 6
33.960 5
33.962 5
33.964 5
33.966 4
33.968 4
33.970 4
33.972 3
33.974 3
33.976 3
33.979 3
33.981 2
33.983 2
33.985 2
33.987 2
33.989 1
33.991 1
33.993 1
33.995 1
33.997 1
33.999 1
34.001 1
34.003 0
34.005 0
34.007 0
34.009 0
34.012 0
34.014 0
34.016 1
34.018 1
34.020 1
34.022 1
34.024 1
34.026 1
34.028 1
34.030 2
34.032 2
34.034 2
34.036 2
34.038 3
34.040 3
34.042 3
34.045 3
34.047 3
34.049 3
34.051 3
34.053 3
34.055 3
34.057 3
34.059 3
34.061 3
34.063 3
34.065 3
34.067 3
34.069 3
34.071 3
34.073 2
34.075 2
34.078 2
34.080 2
34.082 2
34.084 1
34.086 1
34.088 1
34.090 1
34.092 1
34.094 1
34.096 0
34.098 0
34.100 0
34.102 0
34.104 0
34.106 0
34.108 0
34.111 0
34.113 0
34.115 0
34.117 0
34.119 0
34.121 1
34.123 1
34.125 1
34.127 1
34.129 1
34.131 1
34.133 1
34.135 1
34.137 2
34.139 2
34.141 2
34.144 2
34.146 2
34.148 2
34.150 2
34.152 2
34.154 2
34.156 2
34.158 2
34.160 2
34.162 2
34.164 2
34.166 2
34.168 2
34.170 2
34.172 2
34.174 2
34.177 2
34.179 2
34.181 2
34.183 2
34.185 2
34.187 2
34.189 2
34.191 2
34.193 2
34.195 2
34.197 2
34.199 2
34.201 2
34.203 2
34.205 2
34.208 2
34.210 2
34.212 2
34.214 2
34.216 2
34.218 2
34.220 2
34.222 2
34.224 2
34.226 2
34.228 2
34.230 2
34.232 2
34.234 2
34.236 2
34.238 3
34.241 3
34.243 3
34.245 3
34.247 3
34.249 3
34.251 3
34.253 3
34.255 3
34.257 2
34.259 2
34.261 2
34.263 2
34.265 2
34.267 2
34.269 2
34.272 2
34.274 2
34.276 1
34.278 1
34.280 1
34.282 1
34.284 1
34.286 1
34.288 1
34.290 1
34.292 1
34.294 0
34.296 0
34.298 0
34.300 0
34.302 0
34.305 0
34.307 0
34.309 0
34.311 0
34.313 0
34.315 0
34.317 0
34.319 1
34.321 1
34.323 1
34.325 1
34.327 1
34.329 1
34.331 2
34.333 2
34.336 2
34.338 2
34.340 2
34.342 2
34.344 2
34.346 2
34.348 3
34.350 3
34.352 3
34.354 3
34.356 3
34.358 3
34.360 3
34.362 3
34.364 3
34.367 4
34.369 4
34.371 4
34.373 4
34.375 4
34.377 4
34.379 4
34.381 4
34.383 4
34.385 3
34.387 3
34.389 3
34.391 3
34.393 3
34.395 3
34.397 3
34.400 3
34.402 3
34.404 3
34.406 3
34.408 2
34.410 2
34.412 2
34.414 2
34.416 2
34.418 2
34.420 2
34.422 1
34.424 1
34.426 1
34.428 1
34.431 0
34.433 0
34.435 -0
34.437 -0
34.439 -0
34.441 -1
34.443 -1
34.445 -1
34.447 -1
34.449 -1
34.451 -1
34.453 -1
34.455 -1
34.457 -1
34.459 -1
34.462 -1
34.464 -1
34.466 -1
34.468 -1
34.470 -1
34.472 -1
34.474 -1
34.476 -1
34.478 -1
34.480 -1
34.482 -1
34.484 -0
34.486 0
34.488 0
34.490 1
34.493 1
34.495 1
34.497 1
34.499 2
34.501 2
34.503 2
34.505 3
34.507 3
34.509 3
34.511 3
34.513 4
34.515 4
34.517 4
34.519 4
34.522 4
34.524 4
34.526 4
34.528 4
34.530 4
34.532 4
34.534 4
34.536 4
34.538 5
34.540 5
34.542 5
34.544 5
34.546 5
34.548 5
34.550 5
34.553 5
34.555 5
34.557 5
34.559 5
34.561 5
34.563 5
34.565 5
34.567 5
34.569 5
34.571 5
34.573 4
34.575 4
34.577 4
34.579 4
34.581 4
34.584 4
34.586 4
34.588 4
34.590 4
34.592 4
34.594 4
34.596 4
34.598 4
34.600 4
34.602 3
34.604 3
34.606 3
34.608 3
34.610 3
34.612 3
34.615 3
34.617 3
34.619 2
34.621 2
34.623 2
34.625 2
34.627 2
34.629 2
34.631 2
34.633 2
34.635 2
34.637 2
34.639 2
34.641 2
34.644 2
34.646 2
34.648 2
34.650 2
34.652 2
34.654 2
34.656 2
34.658 2
34.660 2
34.662 2
34.664 2
34.666 2
34.668 2
34.670 2
34.672 2
34.675 2
34.677 2
34.679 2
34.681 2
34.683 3
34.685 3
34.687 3
34.689 3
34.691 3
34.693 3
34.695 3
34.697 3
34.699 3
34.701 3
34.704 3
34.706 3
34.708 3
34.710 3
34.712 3
34.714 3
34.716 2
34.718 2
34.720 2
34.722 2
34.724 2
34.726 1
34.728 1
34.730 1
34.732 0
34.735 0
34.737 -0
34.739 -0
34.741 -1
34.743 -1
34.745 -1
34.747 -1
34.749 -1
34.751 -1
34.753 -1
34.755 -1
34.757 -1
34.759 -1
34.761 -1
34.764 -1
34.766 -1
34.768 -1
34.770 -1
34.772 -0
34.774 0
34.776 0
34.778 1
34.780 1
34.782 1
34.784 1
34.786 2
34.788 2
34.790 2
34.793 3
34.795 3
34.797 3
34.799 3
34.801 3
34.803 4
34.805 4
34.807 4
34.809 4
34.811 4
34.813 4
34.815 4
34.817 4
34.819 4
34.822 4
34.824 4
34.826 4
34.828 4
34.830 4
34.832 4
34.834 4
34.836 4
34.838 4
34.840 4
34.842 4
34.844 4
34.846 4
34.848 4
34.851 4
34.853 4
34.855 4
34.857 4
34.859 4
34.861 4
34.863 4
34.865 4
34.867 4
34.869 4
34.871 4
34.873 4
34.875 4
34.877 4
34.880 4
34.882 4
34.884 4
34.886 4
34.888 4
34.890 4
34.892 4
34.894 4
34.896 4
34.898 4
34.900 4
34.902 4
34.904 4
34.906 4
34.909 4
34.911 4
34.913 3
34.915 3
34.917 3
34.919 3
34.921 3
34.923 3
34.925 3
34.927 3
34.929 3
34.931 3
34.933 3
34.935 3
34.938 3
34.940 3
34.942 3
34.944 3
34.946 3
34.948 2
34.950 2
34.952 3
34.954 3
34.956 3
34.958 2
34.960 2
34.962 2
34.964 2
34.967 2
34.969 2
34.971 2
34.973 2
34.975 2
34.977 2
34.979 2
34.981 2
34.983 2
34.985 2
34.987 2
34.989 1
34.991 1
34.993 1
34.996 1
34.998 1
35.000 1
35.002 0
35.004 0
35.006 -0
35.008 -0
35.010 -0
35.012 -1
35.014 -1
35.016 -1
35.018 -1
35.020 -1
35.022 -1
35.025 -1
35.027 -1
35.029 -1
35.031 -1
35.033 -1
35.035 -1
35.037 -1
35.039 -1
35.041 -1
35.043 -1
35.045 -1
35.047 -1
35.049 -1
35.051 -1
35.054 -1
35.056 -1
35.058 -0
35.060 -0
35.062 -0
35.064 0
35.066 0
35.068 1
35.070 1
35.072 1
35.074 1
35.076 2
35.078 2
35.081 2
35.083 2
35.085 3
35.087 3
35.089 3
35.091 3
35.093 4
35.095 4
35.097 4
35.099 4
35.101 4
35.103 5
35.105 5
35.107 5
35.110 5
35.112 5
35.114 5
35.116 5
35.118 5
35.120 5
35.122 5
35.124 5
35.126 5
35.128 5
35.130 5
35.132 5
35.134 5
35.137 5
35.139 5
35.141 4
35.143 4
35.145 4
35.147 4
35.149 4
35.151 3
35.153 3
35.155 3
35.157 3
35.159 3
35.161 2
35.163 2
35.166 2
35.168 2
35.170 2
35.172 2
35.174 2
35.176 2
35.178 2
35.180 2
35.182 2
35.184 2
35.186 2
35.188 2
35.190 2
35.193 2
35.195 2
35.197 2
35.199 2
35.201 2
35.203 2
35.205 2
35.207 2
35.209 3
35.211 3
35.213 3
35.215 3
35.217 3
35.219 3
35.222 3
35.224 3
35.226 3
35.228 3
35.230 3
35.232 3
35.234 4
35.236 4
35.238 4
35.240 4
35.242 4
35.244 4
35.246 4
35.249 4
35.251 4
35.253 4
35.255 4
35.257 3
35.259 3
35.261 3
35.263 3
35.265 3
35.267 3
35.269 3
35.271 3
35.273 3
35.276 3
35.278 3
35.280 3
35.282 3
35.284 3
35.286 3
35.288 3
35.290 3
35.292 3
35.294 3
35.296 3
35.298 3
35.300 3
35.303 3
35.305 3
35.307 2
35.309 2
35.311 2
35.313 2
35.315 2
35.317 2
35.319 2
35.321 1
35.323 1
35.325 1
35.327 1
35.330 0
35.332 0
35.334 -0
35.336 -0
35.338 -0
35.340 -1
35.342 -1
35.344 -1
35.346 -1
35.348 -1
35.350 -1
35.352 -1
35.354 -0
35.356 -0
35.359 -0
35.361 0
35.363 0
35.365 0
35.367 1
35.369 1
35.371 1
35.373 1
35.375 2
35.377 2
35.379 2
35.381 3
35.383 3
35.386 3
35.388 3
35.390 3
35.392 3
35.394 3
35.396 3
35.398 3
35.400 3
35.402 3
35.404 3
35.406 3
35.408 3
35.410 3
35.413 3
35.415 2
35.417 2
35.419 2
35.421 2
35.423 1
35.425 1
35.427 1
35.429 0
35.431 0
35.433 0
35.435 -0
35.437 -0
35.440 -0
35.442 -1
35.444 -1
35.446 -1
35.448 -1
35.450 -1
35.452 -1
35.454 -1
35.456 -1
35.458 -1
35.460 -1
35.462 -1
35.465 -1
35.467 -1
35.469 -1
35.471 -1
35.473 -0
35.475 -0
35.477 -0
35.479 -0
35.481 -0
35.483 -0
35.485 0
35.487 0
35.489 0
35.492 0
35.494 0
35.496 0
35.498 0
35.500 0
35.502 1
35.504 1
35.506 1
35.508 1
35.510 1
35.512 1
35.514 1
35.516 1
35.519 1
35.521 1
35.523 1
35.525 0
35.527 0
35.529 0
35.531 0
35.533 0
35.535 0
35.537 0
35.539 0
35.541 -0
35.543 -0
35.546 -0
35.548 -0
35.550 -0
35.552 -1
35.554 -1
35.556 -1
35.558 -1
35.560 -1
35.562 -1
35.564 -1
35.566 -1
35.568 -1
35.570 -1
35.573 -1
35.575 -1
35.577 -1
35.579 -1
35.581 -0
35.583 -0
35.585 -0
35.587 0
35.589 0
35.591 1
35.593 1
35.595 1
35.598 1
35.600 1
35.602 1
35.604 2
35.606 2
35.608 2
35.610 2
35.612 2
35.614 2
35.616 2
35.618 2
35.620 2
35.622 2
35.625 2
35.627 2
35.629 2
35.631 2
35.633 2
35.635 2
35.637 2
35.639 2
35.641 2
35.643 2
35.645 2
35.647 1
35.650 1
35.652 1
35.654 2
35.656 2
35.658 2
35.660 2
35.662 2
35.664 2
35.666 2
35.668 2
35.670 3
35.672 3
35.674 3
35.677 3
35.679 3
35.681 3
35.683 4
35.685 4
35.687 4
35.689 4
35.691 4
35.693 4
35.695 4
35.697 4
35.699 4
35.702 4
35.704 5
35.706 5
35.708 4
35.710 4
35.712 4
35.714 4
35.716 4
35.718 4
35.720 4
35.722 3
35.724 3
35.726 3
35.729 3
35.731 2
35.733 2
35.735 2
35.737 2
35.739 2
35.741 1
35.743 1
35.745 1
35.747 1
35.749 1
35.751 1
35.754 1
35.756 0
35.758 0
35.760 0
35.762 0
35.764 0
35.766 0
35.768 0
35.770 0
35.772 0
35.774 0
35.776 0
35.778 0
35.781 1
35.783 1
35.785 1
35.787 1
35.789 1
35.791 1
35.793 1
35.795 2
35.797 2
35.799 2
35.801 2
35.803 2
35.806 2
35.808 2
35.810 2
35.812 2
35.814 2
35.816 2
35.818 2
35.820 2
35.822 2
35.824 2
35.826 2
35.828 2
35.831 1
35.833 1
35.835 1
35.837 1
35.839 1
35.841 0
35.843 0
35.845 0
35.847 0
35.849 -0
35.851 -0
35.853 -0
35.855 -0
35.858 -0
35.860 -0
35.862 -0
35.864 -0
35.866 -0
35.868 0
35.870 0
35.872 0
35.874 1
35.876 1
35.878 1
35.880 1
35.883 1
35.885 2
35.887 2
35.889 2
35.891 3
35.893 3
35.895 3
35.897 3
35.899 3
35.901 4
35.903 4
35.905 4
35.908 4
35.910 4
35.912 4
35.914 4
35.916 4
35.918 4
35.920 4
35.922 5
35.924 5
35.926 5
35.928 5
35.930 5
35.933 5
35.935 5
35.937 5
35.939 5
35.941 5
35.943 5
35.945 5
35.947 5
35.949 5
35.951 5
35.953 5
35.955 5
35.958 4
35.960 4
35.962 4
35.964 4
35.966 4
35.968 4
35.970 4
35.972 4
35.974 4
35.976 3
35.978 3
35.980 3
35.983 3
35.985 3
35.987 3
35.989 3
35.991 2
35.993 2
35.995 2
35.997 2
35.999 2
36.001 2
36.003 2
36.005 2
36.008 2
36.010 2
36.012 2
36.014 2
36.016 2
36.018 2
36.020 3
36.022 3
36.024 3
36.026 3
36.028 3
36.030 3
36.033 3
36.035 4
36.037 4
36.039 4
36.041 4
36.043 4
36.045 4
36.047 4
36.049 4
36.051 4
36.053 4
36.055 4
36.058 4
36.060 4
36.062 4
36.064 4
36.066 4
36.068 4
36.070 4
36.072 4
36.074 4
36.076 4
36.078 4
36.080 3
36.083 3
36.085 3
36.087 3
36.089 3
36.091 3
36.093 2
36.095 2
36.097 2
36.099 2
36.101 2
36.103 2
36.105 2
36.108 2
36.110 2
36.112 1
36.114 1
36.116 1
36.118 1
36.120 1
36.122 1
36.124 1
36.126 1
36.128 1
36.131 1
36.133 1
36.135 1
36.137 1
36.139 1
36.141 1
36.143 1
36.145 1
36.147 1
36.149 1
36.151 1
36.153 1
36.156 1
36.158 0
36.160 0
36.162 0
36.164 0
36.166 0
36.168 0
36.170 0
36.172 0
36.174 0
36.176 0
36.178 -0
36.181 -0
36.183 -0
36.185 -0
36.187 -0
36.189 -0
36.191 -0
36.193 -0
36.195 0
36.197 0
36.199 0
36.201 0
36.203 0
36.206 0
36.208 0
36.210 0
36.212 0
36.214 1
36.216 1
36.218 1
36.220 1
36.222 1
36.224 1
36.226 2
36.229 2
36.231 2
36.233 2
36.235 2
36.237 3
36.239 3
36.241 3
36.243 3
36.245 3
36.247 4
36.249 4
36.251 4
36.254 4
36.256 4
36.258 4
36.260 4
36.262 4
36.264 4
36.266 4
36.268 4
36.270 4
36.272 4
36.274 4
36.276 3
36.279 3
36.281 3
36.283 3
36.285 3
36.287 3
36.289 2
36.291 2
36.293 2
36.295 2
36.297 2
36.299 2
36.302 1
36.304 1
36.306 1
36.308 1
36.310 1
36.312 1
36.314 1
36.316 1
36.318 1
36.320 1
36.322 1
36.324 1
36.327 1
36.329 1
36.331 1
36.333 1
36.335 1
36.337 2
36.339 2
36.341 2
36.343 2
36.345 2
36.347 2
36.350 2
36.352 2
36.354 2
36.356 2
36.358 2
36.360 2
36.362 2
36.364 2
36.366 2
36.368 2
36.370 2
36.372 2
36.375 2
36.377 2
36.379 2
36.381 2
36.383 2
36.385 2
36.387 2
36.389 2
36.391 2
36.393 3
36.395 3
36.398 3
36.400 3
36.402 3
36.404 3
36.406 3
36.408 3
36.410 4
36.412 4
36.414 4
36.416 4
36.418 4
36.421 4
36.423 4
36.425 4
36.427 4
36.429 4
36.431 4
36.433 4
36.435 4
36.437 4
36.439 4
36.441 3
36.443 3
36.446 3
36.448 3
36.450 3
36.452 2
36.454 2
36.456 2
36.458 2
36.460 1
36.462 1
36.464 1
36.466 1
36.469 0
36.471 0
36.473 0
36.475 -0
36.477 -0
36.479 -0
36.481 -1
36.483 -1
36.485 -1
36.487 -1
36.489 -1
36.492 -1
36.494 -1
36.496 -1
36.498 -1
36.500 -1
36.502 -1
36.504 -0
36.506 -0
36.508 -0
36.510 0
36.512 0
36.514 0
36.517 0
36.519 0
36.521 1
36.523 1
36.525 1
36.527 1
36.529 1
36.531 1
36.533 1
36.535 1
36.537 2
36.540 2
36.542 2
36.544 2
36.546 2
36.548 2
36.550 2
36.552 2
36.554 2
36.556 2
36.558 2
36.560 3
36.563 3
36.565 3
36.567 3
36.569 3
36.571 3
36.573 3
36.575 3
36.577 3
36.579 3
36.581 3
36.583 3
36.586 4
36.588 4
36.590 4
36.592 4
36.594 4
36.596 4
36.598 4
36.600 4
36.602 4
36.604 4
36.606 4
36.609 4
36.611 3
36.613 3
36.615 3
36.617 3
36.619 3
36.621 3
36.623 3
36.625 3
36.627 2
36.629 2
36.632 2
36.634 2
36.636 2
36.638 2
36.640 2
36.642 2
36.644 1
36.646 1
36.648 1
36.650 1
36.652 1
36.655 2
36.657 2
36.659 2
36.661 2
36.663 2
36.665 2
36.667 2
36.669 2
36.671 3
36.673 3
36.675 3
36.678 3
36.680 3
36.682 3
36.684 3
36.686 3
36.688 3
36.690 3
36.692 3
36.694 3
36.696 3
36.698 3
36.701 3
36.703 3
36.705 3
36.707 3
36.709 3
36.711 3
36.713 3
36.715 3
36.717 3
36.719 3
36.721 3
36.724 3
36.726 3
36.728 3
36.730 3
36.732 3
36.734 3
36.736 4
36.738 4
36.740 4
36.742 4
36.744 4
36.747 4
36.749 4
36.751 4
36.753 4
36.755 4
36.757 4
36.759 4
36.761 5
36.763 4
36.765 4
36.767 4
36.770 4
36.772 4
36.774 4
36.776 4
36.778 4
36.780 4
36.782 4
36.784 4
36.786 4
36.788 3
36.790 3
36.793 3
36.795 3
36.797 3
36.799 3
36.801 3
36.803 3
36.805 3
36.807 2
36.809 2
36.811 2
36.813 2
36.816 2
36.818 2
36.820 2
36.822 2
36.824 1
36.826 1
36.828 1
36.830 1
36.832 1
36.834 1
36.836 1
36.839 1
36.841 1
36.843 1
36.845 1
36.847 2
36.849 2
36.851 2
36.853 2
36.855 2
36.857 3
36.859 3
36.862 3
36.864 3
36.866 4
36.868 4
36.870 4
36.872 4
36.874 5
36.876 5
36.878 5
36.880 5
36.883 5
36.885 5
36.887 6
36.889 6
36.891 6
36.893 6
36.895 6
36.897 6
36.899 6
36.901 6
36.903 5
36.906 5
36.908 5
36.910 5
36.912 5
36.914 4
36.916 4
36.918 4
36.920 4
36.922 3
36.924 3
36.926 3
36.929 3
36.931 2
36.933 2
36.935 2
36.937 2
36.939 2
36.941 2
36.943 2
36.945 2
36.947 2
36.949 2
36.952 2
36.954 2
36.956 2
36.958 2
36.960 2
36.962 2
36.964 2
36.966 2
36.968 2
36.970 2
36.973 2
36.975 2
36.977 2
36.979 2
36.981 2
36.983 2
36.985 2
36.987 3
36.989 3
36.991 3
36.993 3
36.996 3
36.998 3
37.000 3
37.002 3
37.004 3
37.006 3
37.008 3
37.010 3
37.012 3
37.014 3
37.017 3
37.019 3
37.021 3
37.023 2
37.025 2
37.027 2
37.029 2
37.031 3
37.033 3
37.035 3
37.037 3
37.040 3
37.042 3
37.044 3
37.046 3
37.048 3
37.050 3
37.052 3
37.054 3
37.056 3
37.058 4
37.060 4
37.063 4
37.065 4
37.067 4
37.069 4
37.071 4
37.073 5
37.075 5
37.077 5
37.079 5
37.081 5
37.084 5
37.086 5
37.088 5
37.090 5
37.092 5
37.094 5
37.096 5
37.098 5
37.100 5
37.102 5
37.104 5
37.107 5
37.109 5
37.111 5
37.113 4
37.115 4
37.117 4
37.119 4
37.121 4
37.123 4
37.125 3
37.128 3
37.130 3
37.132 3
37.134 3
37.136 2
37.138 2
37.140 2
37.142 2
37.144 1
37.146 1
37.148 1
37.151 0
37.153 0
37.155 -0
37.157 -0
37.159 -1
37.161 -1
37.163 -1
37.165 -1
37.167 -2
37.169 -2
37.172 -2
37.174 -2
37.176 -2
37.178 -2
37.180 -2
37.182 -2
37.184 -2
37.186 -2
37.188 -2
37.190 -2
37.193 -2
37.195 -1
37.197 -1
37.199 -1
37.201 -1
37.203 -1
37.205 -1
37.207 -0
37.209 -0
37.211 -0
37.213 0
37.216 0
37.218 1
37.220 1
37.222 1
37.224 1
37.226 1
37.228 1
37.230 1
37.232 1
37.234 1
37.237 1
37.239 1
37.241 1
37.243 1
37.245 1
37.247 1
37.249 1
37.251 1
37.253 1
37.255 1
37.258 1
37.260 1
37.262 1
37.264 1
37.266 1
37.268 1
37.270 1
37.272 1
37.274 1
37.276 1
37.278 1
37.281 1
37.283 1
37.285 0
37.287 0
37.289 0
37.291 -0
37.293 -0
37.295 -0
37.297 -0
37.299 -0
37.302 -1
37.304 -1
37.306 -1
37.308 -1
37.310 -1
37.312 -1
37.314 -1
37.316 -1
37.318 -1
37.320 -0
37.323 -0
37.325 -0
37.327 -0
37.329 0
37.331 0
37.333 0
37.335 1
37.337 1
37.339 1
37.341 1
37.344 2
37.346 2
37.348 2
37.350 2
37.352 2
37.354 3
37.356 3
37.358 3
37.360 3
37.362 3
37.364 3
37.367 3
37.369 3
37.371 3
37.373 3
37.375 3
37.377 3
37.379 3
37.381 3
37.383 3
37.385 3
37.388 3
37.390 2
37.392 2
37.394 2
37.396 2
37.398 2
37.400 2
37.402 2
37.404 2
37.406 1
37.409 1
37.411 1
37.413 1
37.415 2
37.417 2
37.419 2
37.421 2
37.423 2
37.425 2
37.427 2
37.430 2
37.432 2
37.434 2
37.436 2
37.438 2
37.440 2
37.442 2
37.444 2
37.446 3
37.448 3
37.451 3
37.453 3
37.455 3
37.457 3
37.459 3
37.461 3
37.463 4
37.465 4
37.467 4
37.469 4
37.472 4
37.474 4
37.476 4
37.478 4
37.480 4
37.482 4
37.484 4
37.486 3
37.488 3
37.490 3
37.493 3
37.495 3
37.497 3
37.499 3
37.501 3
37.503 3
37.505 2
37.507 2
37.509 2
37.511 2
37.514 2
37.516 2
37.518 2
37.520 2
37.522 2
37.524 1
37.526 1
37.528 1
37.530 1
37.532 1
37.535 1
37.537 1
37.539 1
37.541 1
37.543 1
37.545 1
37.547 1
37.549 1
37.551 1
37.553 2
37.556 2
37.558 2
37.560 2
37.562 2
37.564 2
37.566 2
37.568 2
37.570 2
37.572 2
37.574 2
37.577 2
37.579 2
37.581 2
37.583 2
37.585 2
37.587 2
37.589 2
37.591 2
37.593 2
37.595 3
37.598 3
37.600 3
37.602 3
37.604 3
37.606 3
37.608 3
37.610 3
37.612 4
37.614 4
37.616 4
37.619 4
37.621 4
37.623 4
37.625 4
37.627 4
37.629 4
37.631 4
37.633 4
37.635 4
37.637 4
37.640 4
37.642 4
37.644 4
37.646 4
37.648 4
37.650 4
37.652 3
37.654 3
37.656 3
37.658 3
37.661 3
37.663 3
37.665 3
37.667 2
37.669 2
37.671 2
37.673 2
37.675 2
37.677 2
37.679 2
37.682 2
37.684 2
37.686 2
37.688 2
37.690 2
37.692 2
37.694 2
37.696 2
37.698 2
37.700 2
37.703 2
37.705 2
37.707 2
37.709 2
37.711 2
37.713 2
37.715 2
37.717 2
37.719 2
37.721 3
37.724 3
37.726 3
37.728 3
37.730 3
37.732 3
37.734 2
37.736 2
37.738 2
37.740 2
37.743 2
37.745 2
37.747 2
37.749 2
37.751 2
37.753 2
37.755 2
37.757 2
37.759 2
37.761 2
37.764 2
37.766 2
37.768 3
37.770 3
37.772 3
37.774 3
37.776 3
37.778 4
37.780 4
37.782 4
37.785 4
37.787 5
37.789 5
37.791 5
37.793 5
37.795 5
37.797 5
37.799 6
37.801 6
37.803 6
37.806 6
37.808 6
37.810 6
37.812 6
37.814 6
37.816 6
37.818 6
37.820 6
37.822 6
37.825 6
37.827 5
37.829 5
37.831 5
37.833 5
37.835 5
37.837 5
37.839 5
37.841 5
37.843 4
37.846 4
37.848 4
37.850 4
37.852 4
37.854 5
37.856 5
37.858 5
37.860 5
37.862 5
37.864 5
37.867 5
37.869 5
37.871 5
37.873 5
37.875 5
37.877 5
37.879 5
37.881 5
37.883 5
37.886 5
37.888 5
37.890 5
37.892 5
37.894 5
37.896 4
37.898 4
37.900 4
37.902 4
37.904 4
37.907 4
37.909 3
37.911 3
37.913 3
37.915 3
37.917 3
37.919 2
37.921 2
37.923 2
37.925 2
37.928 2
37.930 2
37.932 2
37.934 1
37.936 1
37.938 1
37.940 1
37.942 1
37.944 1
37.947 1
37.949 2
37.951 2
37.953 2
37.955 2
37.957 2
37.959 2
37.961 2
37.963 2
37.965 2
37.968 2
37.970 2
37.972 2
37.974 2
37.976 2
37.978 2
37.980 2
37.982 2
37.984 2
37.987 2
37.989 2
37.991 3
37.993 3
37.995 3
37.997 3
37.999 3
38.001 3
38.003 3
38.005 3
38.008 3
38.010 3
38.012 3
38.014 3
38.016 3
38.018 3
38.020 3
38.022 3
38.024 3
38.027 3
38.029 3
38.031 3
38.033 3
38.035 3
38.037 3
38.039 3
38.041 3
38.043 3
38.045 3
38.048 3
38.050 3
38.052 3
38.054 3
38.056 3
38.058 3
38.060 3
38.062 3
38.064 3
38.067 3
38.069 3
38.071 3
38.073 3
38.075 3
38.077 3
38.079 3
38.081 3
38.083 3
38.085 3
38.088 3
38.090 3
38.092 3
38.094 3
38.096 3
38.098 3
38.100 3
38.102 3
38.104 3
38.107 3
38.109 3
38.111 3
38.113 4
38.115 4
38.117 4
38.119 4
38.121 4
38.123 4
38.125 4
38.128 4
38.130 4
38.132 4
38.134 4
38.136 4
38.138 4
38.140 4
38.142 4
38.144 4
38.147 4
38.149 4
38.151 3
38.153 4
38.155 4
38.157 4
38.159 4
38.161 4
38.163 4
38.166 3
38.168 3
38.170 3
38.172 3
38.174 3
38.176 3
38.178 3
38.180 3
38.182 3
38.184 3
38.187 3
38.189 3
38.191 3
38.193 3
38.195 3
38.197 3
38.199 3
38.201 3
38.203 3
38.206 3
38.208 3
38.210 3
38.212 3
38.214 3
38.216 3
38.218 3
38.220 4
38.222 4
38.225 4
38.227 4
38.229 4
38.231 4
38.233 4
38.235 4
38.237 4
38.239 4
38.241 4
38.243 4
38.246 4
38.248 5
38.250 5
38.252 5
38.254 5
38.256 5
38.258 5
38.260 5
38.262 5
38.265 5
38.267 5
38.269 5
38.271 5
38.273 5
38.275 5
38.277 5
38.279 5
38.281 5
38.284 5
38.286 5
38.288 5
38.290 5
38.292 5
38.294 5
38.296 5
38.298 5
38.300 5
38.303 5
38.305 5
38.307 5
38.309 4
38.311 4
38.313 4
38.315 4
38.317 4
38.319 4
38.321 4
38.324 4
38.326 4
38.328 4
38.330 4
38.332 4
38.334 4
38.336 4
38.338 4
38.340 4
38.343 4
38.345 4
38.347 4
38.349 4
38.351 4
38.353 4
38.355 4
38.357 3
38.359 3
38.362 3
38.364 3
38.366 3
38.368 3
38.370 2
38.372 2
38.374 2
38.376 2
38.378 2
38.381 2
38.383 1
38.385 1
38.387 1
38.389 1
38.391 1
38.393 1
38.395 1
38.397 1
38.400 0
38.402 0
38.404 0
38.406 0
38.408 0
38.410 0
38.412 1
38.414 1
38.416 1
38.418 1
38.421 1
38.423 1
38.425 1
38.427 2
38.429 2
38.431 2
38.433 2
38.435 2
38.437 2
38.440 2
38.442 2
38.444 3
38.446 3
38.448 3
38.450 3
38.452 3
38.454 3
38.456 3
38.459 3
38.461 3
38.463 3
38.465 3
38.467 3
38.469 3
38.471 3
38.473 3
38.475 3
38.478 3
38.480 3
38.482 3
38.484 3
38.486 3
38.488 3
38.490 3
38.492 3
38.494 3
38.497 3
38.499 4
38.501 4
38.503 4
38.505 4
38.507 4
38.509 4
38.511 4
38.513 4
38.516 3
38.518 3
38.520 3
38.522 3
38.524 3
38.526 3
38.528 3
38.530 2
38.532 2
38.535 2
38.537 2
38.539 2
38.541 1
38.543 1
38.545 1
38.547 1
38.549 1
38.551 1
38.554 1
38.556 1
38.558 1
38.560 1
38.562 1
38.564 1
38.566 1
38.568 1
38.570 2
38.573 2
38.575 2
38.577 2
38.579 2
38.581 3
38.583 3
38.585 3
38.587 3
38.589 3
38.592 4
38.594 4
38.596 4
38.598 4
38.600 4
38.602 5
38.604 5
38.606 5
38.608 5
38.611 5
38.613 5
38.615 4
38.617 4
38.619 4
38.621 4
38.623 4
38.625 4
38.627 4
38.630 4
38.632 3
38.634 3
38.636 3
38.638 3
38.640 3
38.642 3
38.644 3
38.646 3
38.649 3
38.651 3
38.653 3
38.655 2
38.657 2
38.659 2
38.661 2
38.663 2
38.665 2
38.668 2
38.670 2
38.672 2
38.674 2
38.676 2
38.678 2
38.680 2
38.682 2
38.684 3
38.687 3
38.689 3
38.691 3
38.693 3
38.695 3
38.697 3
38.699 3
38.701 3
38.703 3
38.706 3
38.708 3
38.710 3
38.712 3
38.714 3
38.716 3
38.718 3
38.720 3
38.722 3
38.725 3
38.727 2
38.729 2
38.731 2
38.733 2
38.735 2
38.737 2
38.739 2
38.741 2
38.744 2
38.746 2
38.748 1
38.750 1
38.752 1
38.754 1
38.756 1
38.758 1
38.761 1
38.763 0
38.765 0
38.767 0
38.769 0
38.771 0
38.773 -0
38.775 -0
38.777 0
38.780 0
38.782 0
38.784 0
38.786 0
38.788 0
38.790 0
38.792 0
38.794 0
38.796 0
38.799 0
38.801 0
38.803 0
38.805 0
38.807 1
38.809 1
38.811 1
38.813 1
38.815 1
38.818 1
38.820 1
38.822 1
38.824 2
38.826 2
38.828 2
38.830 2
38.832 2
38.834 2
38.837 2
38.839 2
38.841 2
38.843 2
38.845 3
38.847 3
38.849 3
38.851 3
38.854 3
38.856 3
38.858 3
38.860 3
38.862 3
38.864 3
38.866 3
38.868 3
38.870 3
38.873 3
38.875 3
38.877 3
38.879 3
38.881 3
38.883 3
38.885 3
38.887 3
38.889 3
38.892 3
38.894 3
38.896 2
38.898 2
38.900 2
38.902 2
38.904 2
38.906 2
38.908 2
38.911 2
38.913 2
38.915 2
38.917 2
38.919 2
38.921 2
38.923 2
38.925 2
38.928 2
38.930 2
38.932 2
38.934 2
38.936 2
38.938 2
38.940 2
38.942 2
38.944 2
38.947 2
38.949 2
38.951 2
38.953 2
38.955 2
38.957 2
38.959 2
38.961 2
38.963 2
38.966 2
38.968 2
38.970 1
38.972 1
38.974 1
38.976 1
38.978 1
38.980 1
38.983 0
38.985 0
38.987 0
38.989 -0
38.991 -0
38.993 -0
38.995 -1
38.997 -1
38.999 -1
39.002 -1
39.004 -1
39.006 -1
39.008 -2
39.010 -2
39.012 -2
39.014 -2
39.016 -2
39.018 -2
39.021 -2
39.023 -2
39.025 -2
39.027 -2
39.029 -2
39.031 -2
39.033 -2
39.035 -2
39.038 -1
39.040 -1
39.042 -1
39.044 -1
39.046 -1
39.048 -1
39.050 -1
39.052 -1
39.054 -0
39.057 -0
39.059 0
39.061 0
39.063 1
39.065 1
39.067 1
39.069 1
39.071 2
39.073 2
39.076 2
39.078 2
39.080 3
39.082 3
39.084 3
39.086 3
39.088 3
39.090 3
39.093 3
39.095 3
39.097 4
39.099 4
39.101 4
39.103 4
39.105 4
39.107 4
39.109 3
39.112 3
39.114 3
39.116 3
39.118 3
39.120 3
39.122 3
39.124 2
39.126 2
39.129 2
39.131 2
39.133 1
39.135 1
39.137 1
39.139 0
39.141 0
39.143 0
39.145 -0
39.148 -0
39.150 -0
39.152 -0
39.154 -0
39.156 -0
39.158 0
39.160 0
39.162 0
39.165 0
39.167 1
39.169 1
39.171 1
39.173 1
39.175 1
39.177 1
39.179 2
39.181 2
39.184 2
39.186 2
39.188 2
39.190 3
39.192 3
39.194 3
39.196 3
39.198 3
39.201 3
39.203 4
39.205 4
39.207 4
39.209 4
39.211 4
39.213 3
39.215 3
39.217 3
39.220 3
39.222 3
39.224 3
39.226 3
39.228 3
39.230 2
39.232 2
39.234 2
39.237 2
39.239 2
39.241 2
39.243 2
39.245 2
39.247 1
39.249 1
39.251 1
39.253 1
39.256 1
39.258 1
39.260 1
39.262 1
39.264 0
39.266 0
39.268 0
39.270 -0
39.273 -0
39.275 -0
39.277 -0
39.279 -0
39.281 -1
39.283 -1
39.285 -1
39.287 -1
39.289 -1
39.292 -1
39.294 -1
39.296 -1
39.298 -1
39.300 -1
39.302 -1
39.304 -1
39.306 -1
39.309 -1
39.311 -0
39.313 -0
39.315 -0
39.317 -0
39.319 0
39.321 0
39.323 1
39.326 1
39.328 1
39.330 1
39.332 1
39.334 2
39.336 2
39.338 2
39.340 3
39.342 3
39.345 3
39.347 4
39.349 4
39.351 4
39.353 4
39.355 4
39.357 4
39.359 4
39.362 5
39.364 5
39.366 5
39.368 5
39.370 5
39.372 5
39.374 5
39.376 5
39.378 5
39.381 5
39.383 5
39.385 5
39.387 5
39.389 5
39.391 4
39.393 4
39.395 4
39.398 4
39.400 4
39.402 4
39.404 4
39.406 3
39.408 3
39.410 3
39.412 3
39.415 3
39.417 2
39.419 2
39.421 2
39.423 2
39.425 2
39.427 2
39.429 2
39.431 2
39.434 2
39.436 2
39.438 2
39.440 2
39.442 2
39.444 2
39.446 2
39.448 2
39.451 2
39.453 2
39.455 2
39.457 2
39.459 2
39.461 2
39.463 3
39.465 3
39.468 3
39.470 3
39.472 3
39.474 3
39.476 3
39.478 4
39.480 4
39.482 4
39.485 4
39.487 4
39.489 4
39.491 4
39.493 4
39.495 4
39.497 5
39.499 5
39.501 5
39.504 5
39.506 5
39.508 4
39.510 4
39.512 4
39.514 4
39.516 4
39.518 4
39.521 4
39.523 4
39.525 4
39.527 4
39.529 4
39.531 4
39.533 4
39.535 4
39.538 4
39.540 4
39.542 4
39.544 4
39.546 4
39.548 4
39.550 4
39.552 4
39.555 4
39.557 4
39.559 4
39.561 4
39.563 4
39.565 4
39.567 4
39.569 4
39.571 4
39.574 4
39.576 4
39.578 4
39.580 4
39.582 4
39.584 3
39.586 3
39.588 3
39.591 3
39.593 3
39.595 3
39.597 2
39.599 2
39.601 2
39.603 2
39.605 2
39.608 2
39.610 2
39.612 2
39.614 2
39.616 2
39.618 2
39.620 2
39.622 2
39.625 2
39.627 2
39.629 2
39.631 2
39.633 2
39.635 2
39.637 2
39.639 2
39.642 2
39.644 2
39.646 3
39.648 3
39.650 3
39.652 3
39.654 3
39.656 3
39.658 3
39.661 3
39.663 3
39.665 3
39.667 4
39.669 4
39.671 4
39.673 3
39.675 3
39.678 3
39.680 3
39.682 3
39.684 3
39.686 3
39.688 3
39.690 3
39.692 3
39.695 3
39.697 2
39.699 2
39.701 2
39.703 2
39.705 2
39.707 2
39.709 2
39.712 2
39.714 2
39.716 2
39.718 2
39.720 2
39.722 2
39.724 2
39.726 2
39.729 2
39.731 2
39.733 2
39.735 2
39.737 2
39.739 2
39.741 2
39.743 2
39.746 2
39.748 2
39.750 2
39.752 2
39.754 2
39.756 2
39.758 2
39.760 2
39.763 2
39.765 2
39.767 2
39.769 2
39.771 2
39.773 2
39.775 2
39.777 2
39.780 2
39.782 2
39.784 2
39.786 3
39.788 3
39.790 3
39.792 3
39.794 3
39.797 3
39.799 3
39.801 3
39.803 4
39.805 4
39.807 4
39.809 4
39.811 4
39.814 4
39.816 4
39.818 4
39.820 4
39.822 4
39.824 4
39.826 4
39.828 4
39.830 4
39.833 4
39.835 4
39.837 4
39.839 4
39.841 4
39.843 3
39.845 3
39.847 3
39.850 3
39.852 3
39.854 3
39.856 3
39.858 3
39.860 2
39.862 2
39.864 2
39.867 2
39.869 2
39.871 2
39.873 2
39.875 2
39.877 2
39.879 2
39.881 2
39.884 2
39.886 2
39.888 2
39.890 2
39.892 2
39.894 2
39.896 2
39.898 2
39.901 2
39.903 2
39.905 2
39.907 2
39.909 2
39.911 2
39.913 2
39.915 2
39.918 2
39.920 2
39.922 2
39.924 2
39.926 2
39.928 2
39.930 2
39.932 2
39.935 2
39.937 2
39.939 2
39.941 2
39.943 2
39.945 1
39.947 1
39.950 1
39.952 1
39.954 2
39.956 2
39.958 2
39.960 2
39.962 2
39.964 2
39.967 2
39.969 2
39.971 2
39.973 2
39.975 2
39.977 3
39.979 3
39.981 3
39.984 3
39.986 3
39.988 4
39.990 4
39.992 4
39.994 4
39.996 4
39.998 4
40.001 4
40.003 4
40.005 4
40.007 4
40.009 4
40.011 4
40.013 4
40.015 4
40.018 4
40.020 4
40.022 4
40.024 4
40.026 4
40.028 4
40.030 4
40.032 4
40.035 4
40.037 3
40.039 3
40.041 3
40.043 3
40.045 3
40.047 3
40.049 3
40.052 2
40.054 2
40.056 2
40.058 2
40.060 2
40.062 2
40.064 2
40.066 2
40.069 1
40.071 1
40.073 1
40.075 1
40.077 1
40.079 1
40.081 1
40.083 1
40.086 1
40.088 1
40.090 1
40.092 1
40.094 1
40.096 1
40.098 1
40.100 1
40.103 1
40.105 1
40.107 1
40.109 1
40.111 1
40.113 1
40.115 1
40.118 1
40.120 1
40.122 1
40.124 1
40.126 1
40.128 1
40.130 1
40.132 1
40.135 1
40.137 1
40.139 1
40.141 1
40.143 2
40.145 2
40.147 2
40.149 2
40.152 2
40.154 2
40.156 2
40.158 2
40.160 2
40.162 3
40.164 3
40.166 3
40.169 3
40.171 3
40.173 3
40.175 3
40.177 3
40.179 3
40.181 3
40.183 3
40.186 2
40.188 2
40.190 2
40.192 2
40.194 2
40.196 2
40.198 2
40.200 2
40.203 2
40.205 2
40.207 1
40.209 1
40.211 1
40.213 1
40.215 1
40.218 1
40.220 1
40.222 1
40.224 1
40.226 1
40.228 1
40.230 1
40.232 1
40.235 1
40.237 1
40.239 1
40.241 1
40.243 1
40.245 1
40.247 1
40.249 1
40.252 1
40.254 1
40.256 1
40.258 1
40.260 1
40.262 1
40.264 1
40.266 1
40.269 0
40.271 0
40.273 0
40.275 0
40.277 0
40.279 -0
40.281 -0
40.284 -0
40.286 -0
40.288 -0
40.290 -0
40.292 -0
40.294 -0
40.296 -0
40.298 -0
40.301 -0
40.303 0
40.305 0
40.307 0
40.309 0
40.311 0
40.313 1
40.315 1
40.318 1
40.320 1
40.322 1
40.324 1
40.326 1
40.328 1
40.330 1
40.333 1
40.335 2
40.337 2
40.339 2
40.341 2
40.343 2
40.345 2
40.347 2
40.350 2
40.352 2
40.354 2
40.356 2
40.358 2
40.360 2
40.362 2
40.364 2
40.367 1
40.369 1
40.371 1
40.373 1
40.375 1
40.377 1
40.379 1
40.381 2
40.384 2
40.386 2
40.388 2
40.390 2
40.392 2
40.394 2
40.396 2
40.399 2
40.401 2
40.403 3
40.405 3
40.407 3
40.409 3
40.411 3
40.413 3
40.416 3
40.418 3
40.420 4
40.422 4
40.424 4
40.426 4
40.428 4
40.430 4
40.433 4
40.435 4
40.437 4
40.439 4
40.441 4
40.443 4
40.445 4
40.448 4
40.450 4
40.452 4
40.454 4
40.456 4
40.458 4
40.460 4
40.462 4
40.465 4
40.467 4
40.469 3
40.471 3
40.473 3
40.475 3
40.477 3
40.480 3
40.482 3
40.484 2
40.486 2
40.488 2
40.490 2
40.492 2
40.494 2
40.497 2
40.499 1
40.501 1
40.503 1
40.505 1
40.507 1
40.509 1
40.511 1
40.514 1
40.516 1
40.518 0
40.520 0
40.522 0
40.524 0
40.526 0
40.529 0
40.531 -0
40.533 -0
40.535 -0
40.537 -0
40.539 -0
40.541 0
40.543 0
40.546 0
40.548 0
40.550 0
40.552 0
40.554 1
40.556 1
40.558 1
40.561 1
40.563 1
40.565 1
40.567 1
40.569 1
40.571 1
40.573 1
40.575 1
40.578 1
40.580 1
40.582 2
40.584 2
40.586 2
40.588 2
40.590 2
40.593 2
40.595 2
40.597 3
40.599 3
40.601 3
40.603 3
40.605 3
40.607 3
40.610 3
40.612 3
40.614 3
40.616 3
40.618 3
40.620 3
40.622 3
40.624 4
40.627 4
40.629 4
40.631 4
40.633 4
40.635 4
40.637 3
40.639 3
40.642 3
40.644 3
40.646 3
40.648 3
40.650 3
40.652 3
40.654 3
40.656 3
40.659 3
40.661 3
40.663 2
40.665 2
40.667 2
40.669 2
40.671 2
40.674 2
40.676 2
40.678 2
40.680 2
40.682 2
40.684 2
40.686 2
40.688 2
40.691 2
40.693 2
40.695 3
40.697 3
40.699 3
40.701 3
40.703 3
40.706 3
40.708 3
40.710 3
40.712 3
40.714 4
40.716 4
40.718 4
40.721 4
40.723 4
40.725 4
40.727 4
40.729 4
40.731 4
40.733 4
40.735 4
40.738 4
40.740 4
40.742 4
40.744 4
40.746 4
40.748 4
40.750 4
40.753 4
40.755 4
40.757 4
40.759 4
40.761 3
40.763 3
40.765 3
40.767 3
40.770 3
40.772 3
40.774 3
40.776 3
40.778 3
40.780 3
40.782 3
40.785 3
40.787 3
40.789 3
40.791 3
40.793 3
40.795 3
40.797 3
40.799 3
40.802 3
40.804 3
40.806 3
40.808 3
40.810 3
40.812 3
40.814 4
40.817 4
40.819 4
40.821 4
40.823 4
40.825 4
40.827 4
40.829 4
40.831 4
40.834 4
40.836 4
40.838 4
40.840 4
40.842 4
40.844 4
40.846 4
40.849 4
40.851 4
40.853 3
40.855 3
40.857 3
40.859 3
40.861 2
40.864 2
40.866 2
40.868 2
40.870 1
40.872 1
40.874 1
40.876 1
40.878 0
40.881 -0
40.883 -0
40.885 -1
40.887 -1
40.889 -1
40.891 -1
40.893 -1
40.896 -2
40.898 -2
40.900 -2
40.902 -2
40.904 -1
40.906 -1
40.908 -1
40.911 -1
40.913 -1
40.915 -1
40.917 -1
40.919 -0
40.921 -0
40.923 0
40.925 0
40.928 1
40.930 1
40.932 1
40.934 1
40.936 1
40.938 1
40.940 1
40.943 1
40.945 1
40.947 1
40.949 1
40.951 1
40.953 1
40.955 1
40.958 1
40.960 1
40.962 1
40.964 1
40.966 0
40.968 0
40.970 -0
40.972 -0
40.975 -1
40.977 -1
40.979 -1
40.981 -1
40.983 -1
40.985 -1
40.987 -1
40.990 -1
40.992 -1
40.994 -1
40.996 -1
40.998 -1
41.000 -1
41.002 -1
41.005 -1
41.007 -1
41.009 -1
41.011 -1
41.013 -0
41.015 -0
41.017 0
41.019 0
41.022 0
41.024 0
41.026 1
41.028 1
41.030 1
41.032 1
41.034 1
41.037 1
41.039 1
41.041 1
41.043 1
41.045 1
41.047 2
41.049 2
41.052 2
41.054 2
41.056 2
41.058 2
41.060 2
41.062 2
41.064 2
41.066 2
41.069 2
41.071 2
41.073 2
41.075 2
41.077 2
41.079 2
41.081 2
41.084 2
41.086 2
41.088 2
41.090 2
41.092 2
41.094 2
41.096 2
41.099 2
41.101 2
41.103 2
41.105 2
41.107 2
41.109 3
41.111 3
41.114 3
41.116 3
41.118 3
41.120 3
41.122 3
41.124 3
41.126 4
41.128 4
41.131 4
41.133 4
41.135 4
41.137 5
41.139 5
41.141 5
41.143 5
41.146 5
41.148 5
41.150 6
41.152 6
41.154 6
41.156 6
41.158 6
41.161 6
41.163 6
41.165 6
41.167 6
41.169 6
41.171 6
41.173 6
41.176 5
41.178 5
41.180 5
41.182 5
41.184 4
41.186 4
41.188 3
41.191 3
41.193 3
41.195 2
41.197 2
41.199 2
41.201 1
41.203 1
41.205 1
41.208 1
41.210 1
41.212 0
41.214 0
41.216 0
41.218 0
41.220 -0
41.223 -0
41.225 -0
41.227 -0
41.229 -0
41.231 -0
41.233 0
41.235 0
41.238 0
41.240 0
41.242 0
41.244 1
41.246 1
41.248 1
41.250 1
41.253 1
41.255 1
41.257 1
41.259 1
41.261 1
41.263 1
41.265 1
41.268 1
41.270 1
41.272 1
41.274 1
41.276 1
41.278 1
41.280 1
41.282 0
41.285 0
41.287 0
41.289 0
41.291 -0
41.293 -0
41.295 -0
41.297 -0
41.300 -0
41.302 -0
41.304 -0
41.306 -0
41.308 -0
41.310 -0
41.312 -0
41.315 -0
41.317 -0
41.319 -0
41.321 -0
41.323 -0
41.325 -0
41.327 -0
41.330 0
41.332 0
41.334 0
41.336 0
41.338 1
41.340 1
41.342 1
41.345 1
41.347 1
41.349 1
41.351 1
41.353 1
41.355 1
41.357 1
41.360 1
41.362 2
41.364 2
41.366 2
41.368 2
41.370 2
41.372 2
41.375 2
41.377 2
41.379 2
41.381 2
41.383 2
41.385 2
41.387 2
41.390 3
41.392 3
41.394 3
41.396 3
41.398 3
41.400 3
41.402 4
41.405 4
41.407 4
41.409 4
41.411 4
41.413 5
41.415 5
41.417 5
41.419 5
41.422 5
41.424 5
41.426 5
41.428 5
41.430 5
41.432 5
41.434 5
41.437 5
41.439 5
41.441 5
41.443 5
41.445 5
41.447 5
41.449 4
41.452 4
41.454 4
41.456 4
41.458 4
41.460 4
41.462 4
41.464 3
41.467 3
41.469 3
41.471 3
41.473 3
41.475 3
41.477 2
41.479 2
41.482 2
41.484 2
41.486 2
41.488 2
41.490 2
41.492 2
41.494 2
41.497 2
41.499 2
41.501 2
41.503 2
41.505 2
41.507 2
41.509 2
41.512 2
41.514 2
41.516 2
41.518 2
41.520 2
41.522 2
41.524 2
41.527 2
41.529 2
41.531 2
41.533 2
41.535 1
41.537 1
41.539 1
41.542 1
41.544 1
41.546 0
41.548 0
41.550 -0
41.552 -0
41.554 -1
41.557 -1
41.559 -1
41.561 -2
41.563 -2
41.565 -2
41.567 -3
41.569 -3
41.572 -3
41.574 -3
41.576 -3
41.578 -3
41.580 -4
41.582 -4
41.584 -3
41.587 -3
41.589 -3
41.591 -3
41.593 -3
41.595 -3
41.597 -2
41.599 -2
41.602 -2
41.604 -1
41.606 -1
41.608 -1
41.610 -0
41.612 0
41.614 0
41.617 1
41.619 1
41.621 1
41.623 2
41.625 2
41.627 2
41.629 2
41.632 3
41.634 3
41.636 3
41.638 3
41.640 3
41.642 3
41.644 3
41.647 3
41.649 3
41.651 3
41.653 3
41.655 2
41.657 2
41.659 2
41.662 2
41.664 2
41.666 1
41.668 1
41.670 1
41.672 1
41.674 1
41.677 0
41.679 0
41.681 0
41.683 0
41.685 0
41.687 0
41.689 0
41.692 0
41.694 0
41.696 0
41.698 0
41.700 0
41.702 0
41.704 0
41.707 0
41.709 1
41.711 1
41.713 1
41.715 1
41.717 1
41.719 1
41.722 1
41.724 1
41.726 1
41.728 2
41.730 2
41.732 2
41.735 2
41.737 2
41.739 2
41.741 2
41.743 2
41.745 2
41.747 2
41.750 2
41.752 2
41.754 2
41.756 2
41.758 2
41.760 2
41.762 2
41.765 2
41.767 1
41.769 1
41.771 1
41.773 1
41.775 1
41.777 1
41.780 1
41.782 0
41.784 0
41.786 0
41.788 -0
41.790 -0
41.792 -0
41.795 -0
41.797 -1
41.799 -1
41.801 -1
41.803 -1
41.805 -1
41.807 -1
41.810 -1
41.812 -1
41.814 -1
41.816 -1
41.818 -1
41.820 -1
41.822 -0
41.825 -0
41.827 -0
41.829 0
41.831 0
41.833 0
41.835 1
41.837 1
41.840 1
41.842 2
41.844 2
41.846 2
41.848 2
41.850 2
41.852 3
41.855 3
41.857 3
41.859 3
41.861 3
41.863 4
41.865 4
41.868 4
41.870 4
41.872 4
41.874 4
41.876 5
41.878 5
41.880 5
41.883 5
41.885 5
41.887 5
41.889 5
41.891 5
41.893 5
41.895 5
41.898 5
41.900 5
41.902 6
41.904 6
41.906 6
41.908 6
41.910 6
41.913 6
41.915 5
41.917 5
41.919 5
41.921 5
41.923 5
41.925 5
41.928 5
41.930 5
41.932 5
41.934 5
41.936 5
41.938 5
41.940 5
41.943 4
41.945 4
41.947 4
41.949 4
41.951 4
41.953 4
41.956 4
41.958 4
41.960 4
41.962 4
41.964 3
41.966 3
41.968 3
41.971 3
41.973 3
41.975 3
41.977 3
41.979 3
41.981 3
41.983 3
41.986 3
41.988 3
41.990 3
41.992 3
41.994 3
41.996 3
41.998 3
42.001 3
42.003 3
42.005 3
42.007 3
42.009 2
42.011 2
42.014 2
42.016 2
42.018 2
42.020 2
42.022 2
42.024 2
42.026 2
42.029 2
42.031 2
42.033 2
42.035 2
42.037 2
42.039 2
42.041 2
42.044 2
42.046 2
42.048 2
42.050 2
42.052 2
42.054 2
42.056 2
42.059 2
42.061 2
42.063 2
42.065 2
42.067 2
42.069 2
42.071 2
42.074 2
42.076 2
42.078 2
42.080 2
42.082 2
42.084 2
42.087 2
42.089 2
42.091 2
42.093 2
42.095 2
42.097 2
42.099 2
42.102 2
42.104 2
42.106 2
42.108 2
42.110 2
42.112 2
42.114 2
42.117 3
42.119 3
42.121 3
42.123 3
42.125 3
42.127 3
42.130 3
42.132 3
42.134 4
42.136 4
42.138 4
42.140 4
42.142 4
42.145 4
42.147 4
42.149 4
42.151 4
42.153 4
42.155 4
42.157 5
42.160 5
42.162 5
42.164 5
42.166 5
42.168 4
42.170 4
42.172 4
42.175 4
42.177 4
42.179 4
42.181 4
42.183 3
42.185 3
42.188 3
42.190 3
42.192 3
42.194 3
42.196 2
42.198 2
42.200 2
42.203 2
42.205 2
42.207 2
42.209 2
42.211 2
42.213 2
42.215 2
42.218 2
42.220 2
42.222 2
42.224 2
42.226 2
42.228 2
42.231 2
42.233 2
42.235 2
42.237 2
42.239 2
42.241 2
42.243 3
42.246 3
42.248 3
42.250 3
42.252 3
42.254 3
42.256 3
42.258 3
42.261 3
42.263 3
42.265 3
42.267 3
42.269 3
42.271 3
42.274 3
42.276 3
42.278 3
42.280 3
42.282 3
42.284 3
42.286 3
42.289 3
42.291 3
42.293 3
42.295 2
42.297 3
42.299 3
42.301 3
42.304 3
42.306 3
42.308 3
42.310 3
42.312 3
42.314 3
42.317 3
42.319 3
42.321 3
42.323 3
42.325 3
42.327 3
42.329 3
42.332 3
42.334 3
42.336 3
42.338 3
42.340 3
42.342 3
42.344 3
42.347 3
42.349 3
42.351 3
42.353 3
42.355 3
42.357 3
42.360 3
42.362 3
42.364 2
42.366 2
42.368 2
42.370 2
42.372 2
42.375 1
42.377 1
42.379 1
42.381 1
42.383 1
42.385 1
42.388 0
42.390 0
42.392 0
42.394 0
42.396 0
42.398 -0
42.400 -0
42.403 -0
42.405 -0
42.407 -0
42.409 -0
42.411 -0
42.413 0
42.415 0
42.418 0
42.420 0
42.422 1
42.424 1
42.426 1
42.428 1
42.431 1
42.433 1
42.435 1
42.437 2
42.439 2
42.441 2
42.443 2
42.446 2
42.448 2
42.450 2
42.452 2
42.454 2
42.456 2
42.459 2
42.461 2
42.463 2
42.465 2
42.467 2
42.469 1
42.471 1
42.474 1
42.476 1
42.478 1
42.480 1
42.482 1
42.484 0
42.487 0
42.489 0
42.491 0
42.493 0
42.495 0
42.497 0
42.499 0
42.502 0
42.504 0
42.506 0
42.508 0
42.510 0
42.512 1
42.514 1
42.517 1
42.519 1
42.521 1
42.523 1
42.525 1
42.527 1
42.530 1
42.532 1
42.534 1
42.536 1
42.538 1
42.540 1
42.542 1
42.545 1
42.547 1
42.549 0
42.551 0
42.553 0
42.555 0
42.558 -0
42.560 -0
42.562 -0
42.564 -0
42.566 -1
42.568 -1
42.570 -1
42.573 -1
42.575 -1
42.577 -1
42.579 -1
42.581 -1
42.583 -1
42.586 -1
42.588 -1
42.590 -1
42.592 -0
42.594 -0
42.596 -0
42.598 -0
42.601 0
42.603 0
42.605 0
42.607 0
42.609 1
42.611 1
42.614 1
42.616 1
42.618 1
42.620 1
42.622 1
42.624 1
42.626 1
42.629 1
42.631 1
42.633 1
42.635 1
42.637 1
42.639 1
42.642 1
42.644 1
42.646 1
42.648 1
42.650 1
42.652 1
42.654 1
42.657 1
42.659 1
42.661 1
42.663 1
42.665 1
42.667 1
42.670 1
42.672 1
42.674 1
42.676 1
42.678 1
42.680 2
42.682 2
42.685 2
42.687 2
42.689 2
42.691 2
42.693 2
42.695 2
42.698 2
42.700 2
42.702 2
42.704 2
42.706 2
42.708 2
42.710 2
42.713 2
42.715 2
42.717 2
42.719 2
42.721 2
42.723 2
42.726 2
42.728 2
42.730 2
42.732 2
42.734 2
42.736 2
42.739 2
42.741 1
42.743 1
42.745 1
42.747 1
42.749 1
42.751 1
42.754 1
42.756 0
42.758 0
42.760 0
42.762 0
42.764 0
42.767 0
42.769 0
42.771 0
42.773 0
42.775 -0
42.777 -0
42.779 -0
42.782 -0
42.784 -0
42.786 -0
42.788 -0
42.790 -0
42.792 -0
42.795 -0
42.797 -0
42.799 0
42.801 0
42.803 0
42.805 0
42.807 1
42.810 1
42.812 1
42.814 1
42.816 1
42.818 1
42.820 1
42.823 2
42.825 2
42.827 2
42.829 2
42.831 2
42.833 2
42.836 2
42.838 2
42.840 2
42.842 2
42.844 2
42.846 2
42.848 2
42.851 2
42.853 2
42.855 2
42.857 2
42.859 2
42.861 1
42.864 1
42.866 1
42.868 1
42.870 1
42.872 1
42.874 1
42.876 1
42.879 1
42.881 1
42.883 1
42.885 1
42.887 1
42.889 1
42.892 1
42.894 1
42.896 1
42.898 1
42.900 1
42.902 1
42.905 2
42.907 2
42.909 2
42.911 2
42.913 2
42.915 2
42.917 2
42.920 2
42.922 2
42.924 2
42.926 2
42.928 2
42.930 1
42.933 1
42.935 1
42.937 1
42.939 1
42.941 1
42.943 1
42.946 1
42.948 1
42.950 1
42.952 1
42.954 1
42.956 1
42.958 1
42.961 1
42.963 1
42.965 1
42.967 1
42.969 1
42.971 1
42.974 1
42.976 1
42.978 1
42.980 1
42.982 1
42.984 2
42.986 2
42.989 2
42.991 2
42.993 2
42.995 2
42.997 2
42.999 2
43.002 3
43.004 3
43.006 3
43.008 3
43.010 3
43.012 2
43.015 2
43.017 2
43.019 2
43.021 2
43.023 2
43.025 1
43.027 1
43.030 1
43.032 1
43.034 0
43.036 0
43.038 -0
43.040 -0
43.043 -1
43.045 -1
43.047 -1
43.049 -1
43.051 -2
43.053 -2
43.056 -2
43.058 -2
43.060 -2
43.062 -2
43.064 -2
43.066 -2
43.069 -2
43.071 -2
43.073 -2
43.075 -2
43.077 -2
43.079 -2
43.081 -2
43.084 -2
43.086 -2
43.088 -2
43.090 -1
43.092 -1
43.094 -1
43.097 -1
43.099 -1
43.101 -0
43.103 -0
43.105 -0
43.107 0
43.110 0
43.112 0
43.114 1
43.116 1
43.118 1
43.120 1
43.122 1
43.125 1
43.127 2
43.129 2
43.131 2
43.133 2
43.135 2
43.138 2
43.140 2
43.142 2
43.144 2
43.146 2
43.148 2
43.151 2
43.153 2
43.155 2
43.157 2
43.159 2
43.161 2
43.164 2
43.166 2
43.168 2
43.170 2
43.172 2
43.174 2
43.176 2
43.179 2
43.181 2
43.183 1
43.185 1
43.187 1
43.189 1
43.192 1
43.194 0
43.196 0
43.198 0
43.200 -0
43.202 -0
43.205 -0
43.207 -0
43.209 -1
43.211 -1
43.213 -1
43.215 -1
43.218 -1
43.220 -1
43.222 -1
43.224 -1
43.226 -0
43.228 -0
43.230 -0
43.233 -0
43.235 0
43.237 0
43.239 1
43.241 1
43.243 1
43.246 1
43.248 2
43.250 2
43.252 2
43.254 2
43.256 3
43.259 3
43.261 3
43.263 3
43.265 4
43.267 4
43.269 4
43.272 4
43.274 4
43.276 4
43.278 4
43.280 4
43.282 4
43.284 4
43.287 4
43.289 4
43.291 4
43.293 4
43.295 4
43.297 4
43.300 4
43.302 4
43.304 4
43.306 4
43.308 3
43.310 3
43.313 3
43.315 3
43.317 3
43.319 2
43.321 2
43.323 2
43.326 2
43.328 2
43.330 2
43.332 1
43.334 1
43.336 1
43.339 1
43.341 1
43.343 1
43.345 1
43.347 1
43.349 1
43.351 1
43.354 1
43.356 1
43.358 1
43.360 2
43.362 2
43.364 2
43.367 2
43.369 2
43.371 2
43.373 2
43.375 2
43.377 2
43.380 3
43.382 3
43.384 3
43.386 3
43.388 3
43.390 3
43.393 3
43.395 3
43.397 3
43.399 3
43.401 3
43.403 3
43.406 3
43.408 3
43.410 3
43.412 3
43.414 2
43.416 2
43.419 2
43.421 2
43.423 2
43.425 2
43.427 2
43.429 2
43.431 2
43.434 2
43.436 2
43.438 2
43.440 2
43.442 2
43.444 2
43.447 2
43.449 2
43.451 2
43.453 2
43.455 2
43.457 2
43.460 2
43.462 2
43.464 3
43.466 3
43.468 3
43.470 3
43.473 3
43.475 3
43.477 3
43.479 4
43.481 4
43.483 4
43.486 4
43.488 4
43.490 4
43.492 4
43.494 3
43.496 3
43.499 3
43.501 3
43.503 3
43.505 3
43.507 3
43.509 2
43.511 2
43.514 2
43.516 2
43.518 2
43.520 2
43.522 2
43.524 2
43.527 2
43.529 2
43.531 2
43.533 2
43.535 2
43.537 2
43.540 2
43.542 2
43.544 2
43.546 2
43.548 2
43.550 3
43.553 3
43.555 3
43.557 3
43.559 3
43.561 4
43.563 4
43.566 4
43.568 4
43.570 4
43.572 4
43.574 4
43.576 4
43.579 4
43.581 4
43.583 4
43.585 4
43.587 4
43.589 4
43.592 3
43.594 3
43.596 3
43.598 3
43.600 3
43.602 2
43.605 2
43.607 2
43.609 2
43.611 2
43.613 1
43.615 1
43.618 1
43.620 1
43.622 1
43.624 1
43.626 1
43.628 0
43.631 0
43.633 0
43.635 0
43.637 0
43.639 0
43.641 0
43.643 0
43.646 0
43.648 0
43.650 0
43.652 0
43.654 0
43.656 0
43.659 0
43.661 0
43.663 0
43.665 0
43.667 -0
43.669 -0
43.672 -0
43.674 -0
43.676 -0
43.678 -0
43.680 -0
43.682 -0
43.685 -1
43.687 -1
43.689 -1
43.691 -1
43.693 -0
43.695 -0
43.698 -0
43.700 -0
43.702 -0
43.704 -0
43.706 -0
43.708 -0
43.711 0
43.713 0
43.715 0
43.717 0
43.719 0
43.721 1
43.724 1
43.726 1
43.728 1
43.730 1
43.732 1
43.734 1
43.737 1
43.739 1
43.741 1
43.743 1
43.745 2
43.747 2
43.750 2
43.752 2
43.754 2
43.756 2
43.758 2
43.760 2
43.763 2
43.765 2
43.767 2
43.769 1
43.771 1
43.773 1
43.776 1
43.778 1
43.780 1
43.782 1
43.784 1
43.786 1
43.789 1
43.791 1
43.793 1
43.795 1
43.797 1
43.799 0
43.802 0
43.804 0
43.806 0
43.808 -0
43.810 -0
43.812 -0
43.815 -0
43.817 -0
43.819 -0
43.821 -0
43.823 -0
43.825 -0
43.828 -0
43.830 -0
43.832 -0
43.834 -0
43.836 -0
43.838 0
43.841 0
43.843 0
43.845 0
43.847 1
43.849 1
43.851 1
43.854 1
43.856 1
43.858 1
43.860 1
43.862 1
43.864 2
43.867 2
43.869 2
43.871 2
43.873 2
43.875 2
43.877 2
43.880 2
43.882 2
43.884 2
43.886 2
43.888 2
43.890 2
43.893 2
43.895 2
43.897 2
43.899 1
43.901 1
43.903 1
43.906 1
43.908 1
43.910 1
43.912 1
43.914 1
43.916 1
43.919 1
43.921 2
43.923 2
43.925 2
43.927 2
43.929 2
43.932 2
43.934 2
43.936 3
43.938 3
43.940 3
43.942 3
43.945 3
43.947 4
43.949 4
43.951 4
43.953 4
43.955 4
43.958 4
43.960 5
43.962 5
43.964 5
43.966 5
43.968 5
43.971 5
43.973 5
43.975 5
43.977 5
43.979 5
43.981 5
43.984 5
43.986 5
43.988 5
43.990 5
43.992 5
43.994 5
43.997 4
43.999 4
44.001 4
44.003 4
44.005 4
44.007 4
44.010 4
44.012 4
44.014 3
44.016 3
44.018 3
44.020 3
44.023 3
44.025 3
44.027 3
44.029 3
44.031 3
44.033 3
44.036 3
44.038 3
44.040 3
44.042 3
44.044 3
44.047 3
44.049 2
44.051 2
44.053 2
44.055 2
44.057 2
44.060 2
44.062 2
44.064 2
44.066 2
44.068 1
44.070 1
44.073 1
44.075 1
44.077 1
44.079 1
44.081 1
44.083 1
44.086 1
44.088 1
44.090 1
44.092 1
44.094 0
44.096 0
44.099 0
44.101 0
44.103 0
44.105 0
44.107 0
44.109 0
44.112 0
44.114 0
44.116 0
44.118 0
44.120 0
44.122 0
44.125 0
44.127 1
44.129 1
44.131 1
44.133 1
44.135 1
44.138 1
44.140 1
44.142 1
44.144 1
44.146 1
44.148 1
44.151 1
44.153 2
44.155 2
44.157 2
44.159 2
44.161 2
44.164 2
44.166 3
44.168 3
44.170 3
44.172 3
44.175 3
44.177 3
44.179 3
44.181 3
44.183 3
44.185 4
44.188 4
44.190 4
44.192 4
44.194 4
44.196 4
44.198 4
44.201 3
44.203 3
44.205 3
44.207 3
44.209 3
44.211 3
44.214 3
44.216 3
44.218 3
44.220 3
44.222 3
44.224 3
44.227 3
44.229 3
44.231 3
44.233 3
44.235 2
44.237 2
44.240 2
44.242 2
44.244 2
44.246 2
44.248 2
44.250 2
44.253 2
44.255 2
44.257 2
44.259 2
44.261 2
44.264 2
44.266 2
44.268 2
44.270 2
44.272 2
44.274 2
44.277 2
44.279 2
44.281 2
44.283 1
44.285 1
44.287 1
44.290 1
44.292 1
44.294 1
44.296 1
44.298 1
44.300 2
44.303 2
44.305 2
44.307 2
44.309 2
44.311 2
44.313 3
44.316 3
44.318 3
44.320 3
44.322 3
44.324 3
44.326 3
44.329 4
44.331 4
44.333 4
44.335 4
44.337 4
44.340 4
44.342 4
44.344 4
44.346 4
44.348 4
44.350 4
44.353 4
44.355 4
44.357 4
44.359 3
44.361 3
44.363 3
44.366 3
44.368 3
44.370 3
44.372 2
44.374 2
44.376 2
44.379 2
44.381 2
44.383 2
44.385 2
44.387 2
44.389 2
44.392 2
44.394 2
44.396 2
44.398 2
44.400 2
44.403 2
44.405 2
44.407 2
44.409 3
44.411 3
44.413 3
44.416 3
44.418 3
44.420 3
44.422 3
44.424 3
44.426 4
44.429 4
44.431 4
44.433 4
44.435 4
44.437 4
44.439 4
44.442 4
44.444 4
44.446 4
44.448 4
44.450 4
44.452 4
44.455 4
44.457 4
44.459 4
44.461 4
44.463 4
44.466 4
44.468 4
44.470 4
44.472 4
44.474 4
44.476 4
44.479 4
44.481 4
44.483 4
44.485 4
44.487 4
44.489 4
44.492 4
44.494 4
44.496 4
44.498 4
44.500 4
44.502 4
44.505 4
44.507 4
44.509 4
44.511 4
44.513 4
44.516 4
44.518 4
44.520 4
44.522 4
44.524 4
44.526 4
44.529 4
44.531 3
44.533 3
44.535 3
44.537 3
44.539 3
44.542 3
44.544 3
44.546 2
44.548 2
44.550 2
44.552 2
44.555 2
44.557 1
44.559 1
44.561 1
44.563 1
44.566 1
44.568 1
44.570 1
44.572 1
44.574 1
44.576 1
44.579 1
44.581 1
44.583 1
44.585 0
44.587 0
44.589 0
44.592 1
44.594 1
44.596 1
44.598 1
44.600 1
44.602 1
44.605 1
44.607 1
44.609 1
44.611 1
44.613 2
44.616 2
44.618 2
44.620 2
44.622 2
44.624 2
44.626 2
44.629 2
44.631 2
44.633 2
44.635 2
44.637 2
44.639 2
44.642 2
44.644 2
44.646 2
44.648 2
44.650 2
44.652 2
44.655 2
44.657 1
44.659 1
44.661 1
44.663 1
44.666 1
44.668 1
44.670 1
44.672 1
44.674 1
44.676 1
44.679 1
44.681 1
44.683 1
44.685 1
44.687 1
44.689 1
44.692 0
44.694 0
44.696 0
44.698 0
44.700 1
44.703 1
44.705 1
44.707 1
44.709 1
44.711 1
44.713 1
44.716 1
44.718 1
44.720 1
44.722 1
44.724 1
44.726 1
44.729 1
44.731 1
44.733 1
44.735 1
44.737 1
44.740 1
44.742 1
44.744 1
44.746 1
44.748 1
44.750 1
44.753 1
44.755 1
44.757 1
44.759 1
44.761 1
44.763 1
44.766 1
44.768 1
44.770 1
44.772 1
44.774 1
44.777 1
44.779 1
44.781 1
44.783 1
44.785 1
44.787 1
44.790 1
44.792 1
44.794 1
44.796 1
44.798 1
44.800 1
44.803 1
44.805 1
44.807 1
44.809 1
44.811 1
44.814 2
44.816 2
44.818 2
44.820 2
44.822 2
44.824 2
44.827 2
44.829 2
44.831 2
44.833 2
44.835 2
44.837 2
44.840 2
44.842 2
44.844 2
44.846 2
44.848 2
44.851 2
44.853 2
44.855 3
44.857 3
44.859 3
44.861 3
44.864 3
44.866 3
44.868 3
44.870 3
44.872 3
44.874 3
44.877 3
44.879 3
44.881 3
44.883 3
44.885 3
44.888 3
44.890 3
44.892 2
44.894 2
44.896 2
44.898 2
44.901 2
44.903 2
44.905 2
44.907 2
44.909 2
44.911 2
44.914 2
44.916 2
44.918 2
44.920 2
44.922 2
44.925 2
44.927 2
44.929 2
44.931 2
44.933 2
44.935 2
44.938 2
44.940 2
44.942 2
44.944 2
44.946 2
44.949 2
44.951 2
44.953 2
44.955 2
44.957 2
44.959 2
44.962 2
44.964 2
44.966 2
44.968 1
44.970 1
44.972 1
44.975 1
44.977 1
44.979 1
44.981 1
44.983 0
44.986 0
44.988 0
44.990 -0
44.992 -0
44.994 -0
44.996 -0
44.999 -0
45.001 -0
45.003 -0
45.005 -0
45.007 -0
45.010 -0
45.012 -0
45.014 -0
45.016 -0
45.018 -0
45.020 0
45.023 0
45.025 0
45.027 0
45.029 1
45.031 1
45.033 1
45.036 1
45.038 1
45.040 1
45.042 2
45.044 2
45.047 2
45.049 2
45.051 2
45.053 3
45.055 3
45.057 3
45.060 3
45.062 3
45.064 3
45.066 3
45.068 3
45.071 3
45.073 3
45.075 3
45.077 3
45.079 3
45.081 3
45.084 3
45.086 3
45.088 3
45.090 3
45.092 3
45.095 3
45.097 3
45.099 3
45.101 3
45.103 3
45.105 3
45.108 3
45.110 3
45.112 3
45.114 3
45.116 3
45.118 3
45.121 2
45.123 2
45.125 2
45.127 2
45.129 2
45.132 2
45.134 2
45.136 2
45.138 2
45.140 2
45.142 2
45.145 2
45.147 2
45.149 2
45.151 2
45.153 2
45.156 2
45.158 2
45.160 2
45.162 2
45.164 2
45.166 2
45.169 2
45.171 2
45.173 2
45.175 2
45.177 2
45.180 1
45.182 1
45.184 1
45.186 1
45.188 1
45.190 1
45.193 1
45.195 1
45.197 1
45.199 1
45.201 1
45.204 1
45.206 1
45.208 1
45.210 1
45.212 1
45.214 1
45.217 1
45.219 1
45.221 2
45.223 2
45.225 2
45.228 2
45.230 2
45.232 2
45.234 3
45.236 3
45.238 3
45.241 3
45.243 3
45.245 3
45.247 3
45.249 3
45.252 3
45.254 4
45.256 4
45.258 4
45.260 4
45.262 4
45.265 4
45.267 4
45.269 4
45.271 4
45.273 4
45.276 4
45.278 4
45.280 4
45.282 4
45.284 3
45.286 3
45.289 3
45.291 3
45.293 3
45.295 3
45.297 3
45.300 2
45.302 2
45.304 2
45.306 2
45.308 2
45.310 2
45.313 2
45.315 2
45.317 2
45.319 2
45.321 2
45.324 2
45.326 2
45.328 2
45.330 2
45.332 2
45.334 1
45.337 1
45.339 1
45.341 1
45.343 1
45.345 1
45.348 1
45.350 1
45.352 1
45.354 0
45.356 0
45.358 0
45.361 0
45.363 0
45.365 0
45.367 -0
45.369 -0
45.372 -0
45.374 -0
45.376 -0
45.378 -0
45.380 -0
45.382 -0
45.385 -0
45.387 -0
45.389 -0
45.391 0
45.393 0
45.396 0
45.398 0
45.400 1
45.402 1
45.404 1
45.406 1
45.409 1
45.411 1
45.413 1
45.415 2
45.417 2
45.420 2
45.422 2
45.424 2
45.426 2
45.428 2
45.430 2
45.433 2
45.435 2
45.437 2
45.439 2
45.441 2
45.444 2
45.446 2
45.448 2
45.450 2
45.452 2
45.454 2
45.457 2
45.459 2
45.461 2
45.463 2
45.465 2
45.468 2
45.470 3
45.472 3
45.474 3
45.476 3
45.478 3
45.481 3
45.483 3
45.485 3
45.487 3
45.489 3
45.492 3
45.494 3
45.496 4
45.498 4
45.500 4
45.503 4
45.505 4
45.507 4
45.509 4
45.511 4
45.513 4
45.516 4
45.518 4
45.520 4
45.522 4
45.524 4
45.527 4
45.529 4
45.531 4
45.533 4
45.535 4
45.537 4
45.540 4
45.542 4
45.544 4
45.546 4
45.548 4
45.551 4
45.553 3
45.555 3
45.557 3
45.559 3
45.561 3
45.564 2
45.566 2
45.568 2
45.570 2
45.572 1
45.575 1
45.577 1
45.579 1
45.581 1
45.583 0
45.586 0
45.588 -0
45.590 -0
45.592 -0
45.594 -0
45.596 -0
45.599 -1
45.601 -1
45.603 -1
45.605 -1
45.607 -0
45.610 -0
45.612 -0
45.614 -0
45.616 0
45.618 0
45.620 1
45.623 1
45.625 1
45.627 1
45.629 1
45.631 1
45.634 2
45.636 2
45.638 2
45.640 2
45.642 2
45.645 2
45.647 2
45.649 2
45.651 2
45.653 2
45.655 2
45.658 2
45.660 2
45.662 2
45.664 2
45.666 2
45.669 2
45.671 2
45.673 2
45.675 2
45.677 2
45.679 2
45.682 2
45.684 2
45.686 1
45.688 1
45.690 1
45.693 1
45.695 1
45.697 1
45.699 1
45.701 1
45.704 1
45.706 1
45.708 1
45.710 1
45.712 1
45.714 1
45.717 1
45.719 1
45.721 1
45.723 1
45.725 1
45.728 1
45.730 1
45.732 1
45.734 1
45.736 1
45.739 1
45.741 1
45.743 1
45.745 1
45.747 1
45.749 1
45.752 1
45.754 2
45.756 2
45.758 2
45.760 2
45.763 2
45.765 2
45.767 2
45.769 2
45.771 1
45.773 1
45.776 1
45.778 1
45.780 1
45.782 1
45.784 1
45.787 1
45.789 1
45.791 1
45.793 1
45.795 1
45.798 1
45.800 1
45.802 1
45.804 1
45.806 1
45.808 1
45.811 1
45.813 1
45.815 1
45.817 1
45.819 1
45.822 1
45.824 1
45.826 1
45.828 1
45.830 1
45.833 1
45.835 1
45.837 1
45.839 1
45.841 1
45.843 1
45.846 1
45.848 1
45.850 1
45.852 1
45.854 1
45.857 1
45.859 1
45.861 1
45.863 1
45.865 1
45.868 1
45.870 1
45.872 1
45.874 1
45.876 1
45.878 2
45.881 2
45.883 2
45.885 2
45.887 2
45.889 2
45.892 2
45.894 3
45.896 3
45.898 3
45.900 3
45.903 4
45.905 4
45.907 4
45.909 4
45.911 5
45.913 5
45.916 5
45.918 5
45.920 5
45.922 6
45.924 6
45.927 6
45.929 6
45.931 6
45.933 6
45.935 6
45.938 6
45.940 6
45.942 6
45.944 6
45.946 5
45.949 5
45.951 5
45.953 5
45.955 5
45.957 4
45.959 4
45.962 4
45.964 4
45.966 3
45.968 3
45.970 3
45.973 3
45.975 2
45.977 2
45.979 2
45.981 2
45.984 2
45.986 2
45.988 2
45.990 1
45.992 1
45.994 1
45.997 1
45.999 1
46.001 1
46.003 1
46.005 2
46.008 2
46.010 2
46.012 2
46.014 2
46.016 2
46.019 2
46.021 2
46.023 2
46.025 2
46.027 2
46.030 2
46.032 3
46.034 3
46.036 3
46.038 3
46.040 3
46.043 3
46.045 3
46.047 4
46.049 4
46.051 4
46.054 4
46.056 4
46.058 4
46.060 4
46.062 4
46.065 4
46.067 4
46.069 4
46.071 4
46.073 4
46.075 4
46.078 4
46.080 4
46.082 4
46.084 4
46.086 4
46.089 4
46.091 4
46.093 4
46.095 4
46.097 3
46.100 3
46.102 3
46.104 3
46.106 3
46.108 3
46.111 3
46.113 2
46.115 2
46.117 2
46.119 2
46.121 2
46.124 2
46.126 2
46.128 1
46.130 1
46.132 1
46.135 1
46.137 1
46.139 1
46.141 1
46.143 1
46.146 1
46.148 1
46.150 1
46.152 1
46.154 1
46.157 1
46.159 1
46.161 1
46.163 1
46.165 1
46.167 1
46.170 1
46.172 1
46.174 1
46.176 1
46.178 1
46.181 1
46.183 2
46.185 2
46.187 2
46.189 2
46.192 2
46.194 2
46.196 2
46.198 2
46.200 3
46.203 3
46.205 3
46.207 3
46.209 3
46.211 3
46.213 3
46.216 3
46.218 3
46.220 3
46.222 3
46.224 3
46.227 3
46.229 3
46.231 3
46.233 3
46.235 3
46.238 3
46.240 2
46.242 2
46.244 2
46.246 2
46.249 2
46.251 2
46.253 2
46.255 2
46.257 2
46.260 2
46.262 2
46.264 2
46.266 2
46.268 2
46.270 2
46.273 2
46.275 2
46.277 2
46.279 2
46.281 2
46.284 2
46.286 2
46.288 2
46.290 2
46.292 2
46.295 2
46.297 2
46.299 2
46.301 2
46.303 3
46.306 3
46.308 3
46.310 3
46.312 3
46.314 3
46.317 3
46.319 3
46.321 3
46.323 3
46.325 3
46.327 2
46.330 2
46.332 2
46.334 2
46.336 2
46.338 2
46.341 2
46.343 2
46.345 2
46.347 2
46.349 2
46.352 1
46.354 1
46.356 1
46.358 1
46.360 1
46.363 1
46.365 1
46.367 1
46.369 1
46.371 1
46.374 1
46.376 1
46.378 1
46.380 1
46.382 1
46.384 1
46.387 1
46.389 1
46.391 1
46.393 1
46.395 1
46.398 2
46.400 2
46.402 2
46.404 2
46.406 2
46.409 2
46.411 2
46.413 2
46.415 2
46.417 2
46.420 2
46.422 2
46.424 2
46.426 2
46.428 2
46.431 2
46.433 2
46.435 2
46.437 2
46.439 2
46.442 2
46.444 2
46.446 1
46.448 1
46.450 1
46.452 1
46.455 1
46.457 1
46.459 1
46.461 1
46.463 1
46.466 1
46.468 1
46.470 1
46.472 1
46.474 1
46.477 1
46.479 1
46.481 1
46.483 1
46.485 1
46.488 1
46.490 1
46.492 1
46.494 1
46.496 1
46.499 2
46.501 2
46.503 2
46.505 2
46.507 2
46.510 2
46.512 2
46.514 2
46.516 3
46.518 3
46.520 3
46.523 3
46.525 3
46.527 3
46.529 3
46.531 3
46.534 3
46.536 3
46.538 3
46.540 3
46.542 3
46.545 3
46.547 3
46.549 3
46.551 2
46.553 2
46.556 2
46.558 2
46.560 2
46.562 1
46.564 1
46.567 1
46.569 1
46.571 1
46.573 0
46.575 0
46.578 0
46.580 -0
46.582 -0
46.584 -0
46.586 -1
46.589 -1
46.591 -1
46.593 -1
46.595 -1
46.597 -1
46.600 -1
46.602 -1
46.604 -1
46.606 -1
46.608 -1
46.610 -1
46.613 -1
46.615 -1
46.617 -0
46.619 -0
46.621 0
46.624 0
46.626 1
46.628 1
46.630 1
46.632 1
46.635 2
46.637 2
46.639 2
46.641 3
46.643 3
46.646 3
46.648 4
46.650 4
46.652 4
46.654 4
46.657 4
46.659 5
46.661 5
46.663 5
46.665 5
46.668 5
46.670 5
46.672 5
46.674 5
46.676 5
46.679 5
46.681 4
46.683 4
46.685 4
46.687 4
46.690 3
46.692 3
46.694 3
46.696 2
46.698 2
46.701 2
46.703 2
46.705 1
46.707 1
46.709 1
46.712 1
46.714 1
46.716 1
46.718 0
46.720 0
46.722 0
46.725 0
46.727 0
46.729 1
46.731 1
46.733 1
46.736 1
46.738 1
46.740 1
46.742 1
46.744 2
46.747 2
46.749 2
46.751 2
46.753 2
46.755 2
46.758 3
46.760 3
46.762 3
46.764 3
46.766 3
46.769 3
46.771 3
46.773 3
46.775 3
46.777 3
46.780 2
46.782 2
46.784 2
46.786 2
46.788 2
46.791 1
46.793 1
46.795 1
46.797 1
46.799 1
46.802 0
46.804 0
46.806 -0
46.808 -0
46.810 -0
46.813 -0
46.815 -1
46.817 -1
46.819 -1
46.821 -1
46.824 -1
46.826 -1
46.828 -1
46.830 -1
46.832 -1
46.835 -1
46.837 -1
46.839 -1
46.841 -0
46.843 -0
46.846 -0
46.848 -0
46.850 0
46.852 0
46.854 0
46.857 1
46.859 1
46.861 1
46.863 1
46.865 1
46.868 1
46.870 1
46.872 1
46.874 1
46.876 1
46.878 1
46.881 1
46.883 1
46.885 1
46.887 1
46.889 1
46.892 1
46.894 1
46.896 1
46.898 1
46.900 1
46.903 1
46.905 1
46.907 1
46.909 1
46.911 1
46.914 1
46.916 1
46.918 1
46.920 1
46.922 1
46.925 1
46.927 1
46.929 1
46.931 1
46.933 1
46.936 2
46.938 2
46.940 2
46.942 2
46.944 2
46.947 3
46.949 3
46.951 3
46.953 3
46.955 3
46.958 3
46.960 3
46.962 4
46.964 4
46.966 4
46.969 4
46.971 4
46.973 4
46.975 4
46.977 4
46.980 4
46.982 4
46.984 4
46.986 4
46.988 4
46.991 4
46.993 4
46.995 4
46.997 4
46.999 4
47.002 4
47.004 4
47.006 4
47.008 4
47.010 4
47.013 4
47.015 4
47.017 4
47.019 4
47.021 3
47.024 3
47.026 3
47.028 3
47.030 3
47.032 3
47.035 3
47.037 3
47.039 3
47.041 2
47.043 2
47.046 2
47.048 2
47.050 2
47.052 2
47.054 2
47.057 1
47.059 1
47.061 1
47.063 1
47.065 1
47.068 1
47.070 1
47.072 1
47.074 1
47.076 1
47.079 1
47.081 1
47.083 1
47.085 1
47.087 1
47.090 1
47.092 1
47.094 1
47.096 1
47.098 2
47.101 2
47.103 2
47.105 2
47.107 2
47.109 2
47.112 3
47.114 3
47.116 3
47.118 3
47.120 3
47.123 3
47.125 3
47.127 3
47.129 3
47.131 3
47.134 3
47.136 3
47.138 3
47.140 3
47.142 3
47.145 2
47.147 2
47.149 2
47.151 2
47.153 2
47.156 2
47.158 1
47.160 1
47.162 1
47.164 1
47.167 1
47.169 0
47.171 0
47.173 0
47.175 -0
47.178 -0
47.180 -0
47.182 -0
47.184 -0
47.186 -0
47.189 -0
47.191 -0
47.193 -0
47.195 -0
47.197 -0
47.200 -0
47.202 0
47.204 0
47.206 0
47.208 0
47.211 0
47.213 0
47.215 0
47.217 0
47.219 1
47.222 1
47.224 1
47.226 1
47.228 1
47.230 1
47.233 1
47.235 1
47.237 1
47.239 2
47.242 2
47.244 2
47.246 2
47.248 2
47.250 2
47.253 2
47.255 2
47.257 2
47.259 2
47.261 3
47.264 3
47.266 3
47.268 3
47.270 3
47.272 3
47.275 3
47.277 3
47.279 3
47.281 3
47.283 3
47.286 3
47.288 3
47.290 3
47.292 3
47.294 3
47.297 3
47.299 3
47.301 3
47.303 3
47.305 3
47.308 3
47.310 3
47.312 3
47.314 3
47.316 2
47.319 2
47.321 2
47.323 2
47.325 2
47.327 2
47.330 2
47.332 2
47.334 2
47.336 2
47.338 2
47.341 2
47.343 2
47.345 2
47.347 1
47.349 1
47.352 1
47.354 1
47.356 1
47.358 1
47.360 1
47.363 1
47.365 1
47.367 1
47.369 1
47.371 1
47.374 1
47.376 1
47.378 1
47.380 1
47.382 1
47.385 1
47.387 1
47.389 1
47.391 1
47.393 1
47.396 1
47.398 1
47.400 1
47.402 1
47.405 1
47.407 1
47.409 1
47.411 1
47.413 1
47.416 1
47.418 1
47.420 1
47.422 2
47.424 2
47.427 2
47.429 2
47.431 2
47.433 2
47.435 3
47.438 3
47.440 3
47.442 3
47.444 3
47.446 3
47.449 4
47.451 4
47.453 4
47.455 4
47.457 4
47.460 4
47.462 4
47.464 4
47.466 4
47.468 4
47.471 4
47.473 4
47.475 4
47.477 4
47.479 4
47.482 4
47.484 4
47.486 4
47.488 4
47.490 4
47.493 4
47.495 4
47.497 4
47.499 4
47.501 4
47.504 4
47.506 4
47.508 4
47.510 4
47.513 4
47.515 3
47.517 3
47.519 3
47.521 3
47.524 3
47.526 3
47.528 3
47.530 3
47.532 3
47.535 2
47.537 2
47.539 2
47.541 2
47.543 1
47.546 1
47.548 1
47.550 1
47.552 1
47.554 0
47.557 0
47.559 0
47.561 -0
47.563 -0
47.565 -0
47.568 -0
47.570 -0
47.572 -0
47.574 -1
47.576 -1
47.579 -1
47.581 -1
47.583 -1
47.585 -1
47.587 -0
47.590 -0
47.592 -0
47.594 -0
47.596 0
47.599 0
47.601 0
47.603 1
47.605 1
47.607 1
47.610 1
47.612 1
47.614 1
47.616 1
47.618 2
47.621 2
47.623 2
47.625 2
47.627 2
47.629 2
47.632 2
47.634 2
47.636 2
47.638 2
47.640 2
47.643 2
47.645 2
47.647 2
47.649 1
47.651 1
47.654 1
47.656 1
47.658 1
47.660 1
47.662 1
47.665 1
47.667 1
47.669 1
47.671 1
47.674 1
47.676 0
47.678 0
47.680 0
47.682 0
47.685 0
47.687 -0
47.689 -0
47.691 -0
47.693 -0
47.696 -0
47.698 -0
47.700 -0
47.702 0
47.704 0
47.707 0
47.709 0
47.711 0
47.713 1
47.715 1
47.718 1
47.720 1
47.722 1
47.724 1
47.726 1
47.729 1
47.731 2
47.733 2
47.735 2
47.737 2
47.740 2
47.742 2
47.744 2
47.746 2
47.749 2
47.751 2
47.753 2
47.755 2
47.757 2
47.760 2
47.762 2
47.764 2
47.766 2
47.768 2
47.771 2
47.773 2
47.775 1
47.777 1
47.779 1
47.782 1
47.784 1
47.786 1
47.788 1
47.790 1
47.793 1
47.795 1
47.797 1
47.799 1
47.802 1
47.804 1
47.806 1
47.808 1
47.810 1
47.813 1
47.815 2
47.817 2
47.819 2
47.821 2
47.824 2
47.826 2
47.828 2
47.830 3
47.832 3
47.835 3
47.837 3
47.839 3
47.841 3
47.843 3
47.846 3
47.848 3
47.850 3
47.852 3
47.855 2
47.857 2
47.859 2
47.861 2
47.863 2
47.866 2
47.868 2
47.870 1
47.872 1
47.874 1
47.877 1
47.879 1
47.881 1
47.883 1
47.885 1
47.888 1
47.890 0
47.892 0
47.894 0
47.896 0
47.899 0
47.901 0
47.903 0
47.905 -0
47.908 0
47.910 0
47.912 0
47.914 0
47.916 0
47.919 0
47.921 0
47.923 1
47.925 1
47.927 1
47.930 1
47.932 1
47.934 1
47.936 1
47.938 1
47.941 1
47.943 2
47.945 2
47.947 2
47.949 2
47.952 2
47.954 2
47.956 3
47.958 3
47.961 3
47.963 3
47.965 3
47.967 3
47.969 3
47.972 3
47.974 3
47.976 3
47.978 3
47.980 3
47.983 3
47.985 3
47.987 3
47.989 3
47.991 3
47.994 3
47.996 2
47.998 2
48.000 2
48.003 2
48.005 2
48.007 1
48.009 1
48.011 1
48.014 1
48.016 1
48.018 1
48.020 1
48.022 1
48.025 0
48.027 0
48.029 0
48.031 0
48.033 0
48.036 0
48.038 0
48.040 0
48.042 1
48.044 1
48.047 1
48.049 1
48.051 1
48.053 1
48.056 1
48.058 1
48.060 1
48.062 1
48.064 1
48.067 1
48.069 1
48.071 1
48.073 1
48.075 1
48.078 1
48.080 1
48.082 1
48.084 1
48.086 1
48.089 1
48.091 1
48.093 1
48.095 1
48.098 1
48.100 1
48.102 1
48.104 0
48.106 0
48.109 0
48.111 -0
48.113 -0
48.115 -0
48.117 -1
48.120 -1
48.122 -1
48.124 -1
48.126 -1
48.128 -1
48.131 -1
48.133 -1
48.135 -1
48.137 -1
48.140 -1
48.142 -1
48.144 -1
48.146 -1
48.148 -1
48.151 -1
48.153 -1
48.155 -1
48.157 -1
48.159 -1
48.162 -1
48.164 -0
48.166 -0
48.168 -0
48.171 0
48.173 0
48.175 0
48.177 0
48.179 1
48.182 1
48.184 1
48.186 1
48.188 1
48.190 1
48.193 1
48.195 1
48.197 1
48.199 2
48.201 2
48.204 2
48.206 2
48.208 2
48.210 2
48.213 2
48.215 2
48.217 2
48.219 3
48.221 3
48.224 3
48.226 3
48.228 3
48.230 3
48.232 3
48.235 3
48.237 3
48.239 3
48.241 3
48.243 3
48.246 3
48.248 3
48.250 3
48.252 3
48.255 3
48.257 3
48.259 3
48.261 3
48.263 3
48.266 3
48.268 3
48.270 2
48.272 2
48.274 2
48.277 2
48.279 2
48.281 2
48.283 2
48.286 1
48.288 1
48.290 1
48.292 1
48.294 1
48.297 1
48.299 1
48.301 1
48.303 2
48.305 2
48.308 2
48.310 2
48.312 2
48.314 2
48.317 2
48.319 3
48.321 3
48.323 3
48.325 3
48.328 3
48.330 3
48.332 3
48.334 3
48.336 3
48.339 3
48.341 3
48.343 3
48.345 3
48.347 3
48.350 3
48.352 3
48.354 3
48.356 3
48.359 3
48.361 3
48.363 3
48.365 3
48.367 3
48.370 3
48.372 3
48.374 3
48.376 3
48.378 3
48.381 3
48.383 3
48.385 3
48.387 3
48.390 3
48.392 3
48.394 3
48.396 3
48.398 3
48.401 3
48.403 3
48.405 3
48.407 3
48.409 3
48.412 3
48.414 3
48.416 2
48.418 2
48.421 2
48.423 2
48.425 2
48.427 2
48.429 2
48.432 2
48.434 1
48.436 1
48.438 1
48.440 1
48.443 1
48.445 1
48.447 1
48.449 1
48.452 1
48.454 1
48.456 1
48.458 1
48.460 1
48.463 1
48.465 1
48.467 2
48.469 2
48.471 2
48.474 2
48.476 2
48.478 2
48.480 2
48.483 2
48.485 2
48.487 2
48.489 2
48.491 3
48.494 3
48.496 3
48.498 3
48.500 3
48.502 3
48.505 3
48.507 3
48.509 3
48.511 3
48.514 3
48.516 3
48.518 3
48.520 3
48.522 4
48.525 4
48.527 4
48.529 4
48.531 4
48.533 4
48.536 4
48.538 5
48.540 5
48.542 5
48.545 5
48.547 5
48.549 5
48.551 5
48.553 5
48.556 5
48.558 5
48.560 5
48.562 5
48.564 5
48.567 4
48.569 4
48.571 4
48.573 4
48.576 4
48.578 4
48.580 4
48.582 4
48.584 4
48.587 4
48.589 3
48.591 3
48.593 3
48.596 3
48.598 3
48.600 2
48.602 2
48.604 2
48.607 2
48.609 2
48.611 2
48.613 2
48.615 2
48.618 1
48.620 1
48.622 1
48.624 1
48.627 1
48.629 1
48.631 1
48.633 0
48.635 0
48.638 0
48.640 -0
48.642 -0
48.644 -0
48.646 -1
48.649 -1
48.651 -1
48.653 -1
48.655 -1
48.658 -1
48.660 -1
48.662 -1
48.664 -1
48.666 -1
48.669 -1
48.671 -0
48.673 -0
48.675 -0
48.678 0
48.680 0
48.682 0
48.684 1
48.686 1
48.689 1
48.691 1
48.693 1
48.695 2
48.697 2
48.700 2
48.702 2
48.704 2
48.706 2
48.709 2
48.711 2
48.713 2
48.715 2
48.717 2
48.720 2
48.722 2
48.724 2
48.726 2
48.729 2
48.731 2
48.733 1
48.735 1
48.737 1
48.740 1
48.742 1
48.744 0
48.746 0
48.748 0
48.751 0
48.753 0
48.755 0
48.757 0
48.760 0
48.762 0
48.764 0
48.766 0
48.768 0
48.771 0
48.773 1
48.775 1
48.777 1
48.780 1
48.782 1
48.784 1
48.786 1
48.788 2
48.791 2
48.793 2
48.795 2
48.797 2
48.799 2
48.802 2
48.804 2
48.806 2
48.808 2
48.811 2
48.813 3
48.815 3
48.817 3
48.819 3
48.822 3
48.824 3
48.826 3
48.828 3
48.831 3
48.833 3
48.835 2
48.837 2
48.839 2
48.842 2
48.844 2
48.846 2
48.848 2
48.850 2
48.853 2
48.855 2
48.857 2
48.859 2
48.862 2
48.864 2
48.866 2
48.868 2
48.870 2
48.873 2
48.875 2
48.877 2
48.879 2
48.882 1
48.884 1
48.886 1
48.888 1
48.890 1
48.893 1
48.895 1
48.897 1
48.899 1
48.902 1
48.904 1
48.906 1
48.908 1
48.910 1
48.913 1
48.915 1
48.917 1
48.919 1
48.921 1
48.924 1
48.926 1
48.928 1
48.930 1
48.933 1
48.935 1
48.937 1
48.939 0
48.941 0
48.944 0
48.946 0
48.948 0
48.950 -0
48.953 -0
48.955 -0
48.957 -0
48.959 -0
48.961 -0
48.964 -0
48.966 -0
48.968 -0
48.970 -0
48.973 -0
48.975 -0
48.977 -0
48.979 -0
48.981 -0
48.984 -0
48.986 -0
48.988 -0
48.990 -0
48.992 0
48.995 0
48.997 0
48.999 0
49.001 1
49.004 1
49.006 1
49.008 1
49.010 1
49.012 2
49.015 2
49.017 2
49.019 2
49.021 2
49.024 2
49.026 3
49.028 3
49.030 3
49.032 3
49.035 3
49.037 3
49.039 3
49.041 3
49.044 3
49.046 3
49.048 3
49.050 2
49.052 2
49.055 2
49.057 2
49.059 2
49.061 2
49.064 2
49.066 1
49.068 1
49.070 1
49.072 1
49.075 1
49.077 1
49.079 0
49.081 0
49.084 0
49.086 0
49.088 -0
49.090 -0
49.092 -0
49.095 -0
49.097 -0
49.099 0
49.101 0
49.104 0
49.106 0
49.108 0
49.110 0
49.112 0
49.115 1
49.117 1
49.119 1
49.121 1
49.124 1
49.126 1
49.128 1
49.130 1
49.132 1
49.135 1
49.137 1
49.139 1
49.141 1
49.143 1
49.146 1
49.148 0
49.150 0
49.152 0
49.155 -0
49.157 -0
49.159 -1
49.161 -1
49.163 -1
49.166 -1
49.168 -1
49.170 -2
49.172 -2
49.175 -2
49.177 -2
49.179 -2
49.181 -2
49.183 -2
49.186 -2
49.188 -2
49.190 -2
49.192 -2
49.195 -2
49.197 -2
49.199 -2
49.201 -1
49.203 -1
49.206 -1
49.208 -1
49.210 -1
49.212 -0
49.215 -0
49.217 0
49.219 0
49.221 1
49.223 1
49.226 1
49.228 1
49.230 2
49.232 2
49.235 2
49.237 2
49.239 2
49.241 2
49.243 2
49.246 2
49.248 2
49.250 2
49.252 2
49.255 2
49.257 2
49.259 2
49.261 2
49.263 1
49.266 1
49.268 1
49.270 1
49.272 1
49.275 1
49.277 0
49.279 0
49.281 0
49.283 0
49.286 -0
49.288 -0
49.290 -0
49.292 -0
49.295 -0
49.297 -0
49.299 -0
49.301 -0
49.303 -0
49.306 -0
49.308 -0
49.310 0
49.312 0
49.315 0
49.317 0
49.319 0
49.321 1
49.324 1
49.326 1
49.328 1
49.330 1
49.332 1
49.335 1
49.337 1
49.339 1
49.341 1
49.344 1
49.346 1
49.348 1
49.350 1
49.352 1
49.355 1
49.357 1
49.359 1
49.361 1
49.364 1
49.366 1
49.368 1
49.370 1
49.372 1
49.375 1
49.377 1
49.379 1
49.381 1
49.384 1
49.386 1
49.388 1
49.390 1
49.392 1
49.395 1
49.397 1
49.399 0
49.401 0
49.404 0
49.406 0
49.408 0
49.410 0
49.412 0
49.415 0
49.417 0
49.419 0
49.421 0
49.424 0
49.426 0
49.428 0
49.430 1
49.432 1
49.435 1
49.437 1
49.439 1
49.441 1
49.444 1
49.446 2
49.448 2
49.450 2
49.452 2
49.455 2
49.457 3
49.459 3
49.461 3
49.464 3
49.466 3
49.468 4
49.470 4
49.473 4
49.475 4
49.477 4
49.479 4
49.481 5
49.484 5
49.486 5
49.488 5
49.490 5
49.493 5
49.495 5
49.497 5
49.499 4
49.501 4
49.504 4
49.506 4
49.508 4
49.510 4
49.513 4
49.515 3
49.517 3
49.519 3
49.521 3
49.524 3
49.526 3
49.528 2
49.530 2
49.533 2
49.535 2
49.537 2
49.539 2
49.541 1
49.544 1
49.546 1
49.548 1
49.550 1
49.553 1
49.555 1
49.557 1
49.559 1
49.562 1
49.564 1
49.566 1
49.568 0
49.570 0
49.573 0
49.575 0
49.577 0
49.579 0
49.582 0
49.584 0
49.586 -0
49.588 -0
49.590 -0
49.593 -0
49.595 -0
49.597 -0
49.599 -1
49.602 -1
49.604 -1
49.606 -1
49.608 -1
49.610 -1
49.613 -1
49.615 -1
49.617 -1
49.619 -1
49.622 -1
49.624 -1
49.626 -0
49.628 -0
49.631 -0
49.633 -0
49.635 -0
49.637 -0
49.639 -0
49.642 0
49.644 0
49.646 0
49.648 0
49.651 1
49.653 1
49.655 1
49.657 1
49.659 1
49.662 1
49.664 1
49.666 2
49.668 2
49.671 2
49.673 2
49.675 2
49.677 2
49.680 2
49.682 2
49.684 2
49.686 2
49.688 2
49.691 2
49.693 2
49.695 2
49.697 2
49.700 2
49.702 2
49.704 2
49.706 2
49.708 2
49.711 2
49.713 2
49.715 2
49.717 2
49.720 2
49.722 2
49.724 2
49.726 2
49.729 2
49.731 2
49.733 2
49.735 2
49.737 2
49.740 2
49.742 2
49.744 2
49.746 2
49.749 2
49.751 2
49.753 2
49.755 2
49.757 2
49.760 2
49.762 2
49.764 2
49.766 2
49.769 2
49.771 2
49.773 2
49.775 2
49.778 2
49.780 2
49.782 2
49.784 2
49.786 1
49.789 1
49.791 1
49.793 1
49.795 1
49.798 1
49.800 1
49.802 0
49.804 0
49.806 0
49.809 0
49.811 0
49.813 0
49.815 -0
49.818 -0
49.820 -0
49.822 -0
49.824 -0
49.827 -0
49.829 -0
49.831 -0
49.833 0
49.835 0
49.838 0
49.840 0
49.842 0
49.844 1
49.847 1
49.849 1
49.851 1
49.853 1
49.855 1
49.858 1
49.860 2
49.862 2
49.864 2
49.867 2
49.869 2
49.871 2
49.873 2
49.876 2
49.878 2
49.880 2
49.882 3
49.884 3
49.887 2
49.889 2
49.891 2
49.893 2
49.896 2
49.898 2
49.900 2
49.902 2
49.905 2
49.907 2
49.909 2
49.911 2
49.913 2
49.916 2
49.918 2
49.920 1
49.922 1
49.925 1
49.927 1
49.929 1
49.931 1
49.934 1
49.936 0
49.938 0
49.940 0
49.942 0
49.945 0
49.947 0
49.949 0
49.951 0
49.954 0
49.956 0
49.958 0
49.960 0
49.962 0
49.965 1
49.967 1
49.969 1
49.971 1
49.974 1
49.976 1
49.978 1
49.980 1
49.983 1
49.985 1
49.987 1
49.989 1
49.991 1
49.994 2
49.996 2
49.998 2
50.000 2
50.003 2
50.005 2
50.007 2
50.009 2
50.012 2
50.014 2
50.016 2
50.018 2
50.020 2
50.023 2
50.025 2
50.027 2
50.029 2
50.032 3
50.034 3
50.036 3
50.038 3
50.041 3
50.043 3
50.045 3
50.047 3
50.049 3
50.052 3
50.054 3
50.056 3
50.058 3
50.061 3
50.063 3
50.065 3
50.067 3
50.070 3
50.072 3
50.074 3
50.076 3
50.078 3
50.081 3
50.083 3
50.085 3
50.087 3
50.090 2
50.092 2
50.094 2
50.096 2
50.099 2
50.101 2
50.103 2
50.105 2
50.107 2
50.110 2
50.112 2
50.114 2
50.116 2
50.119 2
50.121 2
50.123 2
50.125 2
50.128 2
50.130 2
50.132 2
50.134 2
50.136 2
50.139 2
50.141 2
50.143 2
50.145 1
50.148 1
50.150 1
50.152 1
50.154 1
50.157 1
50.159 1
50.161 1
50.163 1
50.165 1
50.168 1
50.170 1
50.172 1
50.174 1
50.177 1
50.179 0
50.181 0
50.183 0
50.186 0
50.188 0
50.190 0
50.192 0
50.195 0
50.197 0
50.199 0
50.201 0
50.203 1
50.206 1
50.208 1
50.210 1
50.212 1
50.215 1
50.217 1
50.219 1
50.221 1
50.224 1
50.226 1
50.228 2
50.230 2
50.232 2
50.235 2
50.237 2
50.239 2
50.241 2
50.244 2
50.246 2
50.248 1
50.250 1
50.253 1
50.255 1
50.257 1
50.259 1
50.261 1
50.264 1
50.266 1
50.268 1
50.270 0
50.273 0
50.275 0
50.277 -0
50.279 -0
50.282 -0
50.284 -0
50.286 -0
50.288 -1
50.291 -1
50.293 -1
50.295 -1
50.297 -1
50.299 -1
50.302 -1
50.304 -1
50.306 -1
50.308 -0
50.311 -0
50.313 -0
50.315 -0
50.317 -0
50.320 -0
50.322 -0
50.324 -0
50.326 -0
50.328 -0
50.331 0
50.333 0
50.335 0
50.337 -0
50.340 -0
50.342 -0
50.344 -0
50.346 -0
50.349 -0
50.351 -0
50.353 -0
50.355 0
50.358 0
50.360 0
50.362 0
50.364 0
50.366 0
50.369 0
50.371 0
50.373 0
50.375 0
50.378 0
50.380 0
50.382 0
50.384 0
50.387 0
50.389 0
50.391 0
50.393 0
50.395 0
50.398 0
50.400 0
50.402 0
50.404 0
50.407 0
50.409 0
50.411 0
50.413 0
50.416 0
50.418 -0
50.420 -0
50.422 -0
50.425 -0
50.427 -0
50.429 -1
50.431 -1
50.433 -1
50.436 -1
50.438 -1
50.440 -1
50.442 -0
50.445 -0
50.447 -0
50.449 0
50.451 0
50.454 1
50.456 1
50.458 1
50.460 1
50.463 2
50.465 2
50.467 2
50.469 3
50.471 3
50.474 3
50.476 3
50.478 4
50.480 4
50.483 4
50.485 4
50.487 4
50.489 5
50.492 5
50.494 5
50.496 5
50.498 5
50.501 5
50.503 5
50.505 5
50.507 5
50.509 5
50.512 5
50.514 5
50.516 5
50.518 4
50.521 4
50.523 4
50.525 4
50.527 4
50.530 4
50.532 4
50.534 3
50.536 3
50.539 3
50.541 3
50.543 3
50.545 3
50.547 3
50.550 3
50.552 3
50.554 3
50.556 3
50.559 3
50.561 3
50.563 3
50.565 3
50.568 2
50.570 2
50.572 2
50.574 2
50.577 2
50.579 2
50.581 2
50.583 2
50.585 2
50.588 2
50.590 2
50.592 2
50.594 2
50.597 2
50.599 2
50.601 2
50.603 2
50.606 2
50.608 2
50.610 2
50.612 2
50.615 2
50.617 2
50.619 2
50.621 1
50.623 1
50.626 1
50.628 1
50.630 1
50.632 1
50.635 1
50.637 1
50.639 1
50.641 1
50.644 1
50.646 1
50.648 1
50.650 1
50.653 0
50.655 0
50.657 0
50.659 0
50.662 0
50.664 -0
50.666 -0
50.668 -0
50.670 -0
50.673 -0
50.675 -0
50.677 -0
50.679 -0
50.682 -0
50.684 -0
50.686 0
50.688 0
50.691 0
50.693 0
50.695 1
50.697 1
50.700 1
50.702 1
50.704 1
50.706 1
50.708 1
50.711 1
50.713 1
50.715 1
50.717 1
50.720 1
50.722 2
50.724 2
50.726 2
50.729 2
50.731 2
50.733 2
50.735 2
50.738 2
50.740 2
50.742 2
50.744 2
50.747 2
50.749 2
50.751 1
50.753 1
50.755 1
50.758 1
50.760 1
50.762 1
50.764 1
50.767 1
50.769 0
50.771 0
50.773 0
50.776 0
50.778 0
50.780 0
50.782 0
50.785 0
50.787 0
50.789 0
50.791 0
50.794 0
50.796 0
50.798 -0
50.800 -0
50.802 -0
50.805 -0
50.807 -0
50.809 -0
50.811 -0
50.814 -0
50.816 -0
50.818 -0
50.820 0
50.823 0
50.825 0
50.827 0
50.829 1
50.832 1
50.834 1
50.836 1
50.838 1
50.841 1
50.843 1
50.845 1
50.847 1
50.849 2
50.852 2
50.854 2
50.856 2
50.858 2
50.861 2
50.863 2
50.865 2
50.867 2
50.870 2
50.872 2
50.874 2
50.876 2
50.879 2
50.881 3
50.883 3
50.885 3
50.888 3
50.890 3
50.892 3
50.894 3
50.896 3
50.899 3
50.901 3
50.903 3
50.905 3
50.908 3
50.910 3
50.912 3
50.914 3
50.917 3
50.919 3
50.921 3
50.923 3
50.926 3
50.928 3
50.930 2
50.932 2
50.935 2
50.937 2
50.939 2
50.941 2
50.944 2
50.946 2
50.948 2
50.950 2
50.952 2
50.955 2
50.957 2
50.959 2
50.961 2
50.964 2
50.966 2
50.968 2
50.970 2
50.973 2
50.975 2
50.977 2
50.979 2
50.982 2
50.984 2
50.986 2
50.988 2
50.991 2
50.993 3
50.995 3
50.997 3
51.000 3
51.002 3
51.004 3
51.006 3
51.008 3
51.011 3
51.013 3
51.015 3
51.017 3
51.020 3
51.022 3
51.024 3
51.026 3
51.029 3
51.031 2
51.033 2
51.035 2
51.038 2
51.040 2
51.042 2
51.044 1
51.047 1
51.049 1
51.051 1
51.053 1
51.056 1
51.058 1
51.060 0
51.062 0
51.064 0
51.067 0
51.069 0
51.071 -0
51.073 -0
51.076 -0
51.078 -0
51.080 -0
51.082 -0
51.085 -0
51.087 -0
51.089 -0
51.091 -0
51.094 -0
51.096 -0
51.098 -0
51.100 -0
51.103 -0
51.105 -0
51.107 -0
51.109 0
51.112 0
51.114 0
51.116 0
51.118 1
51.121 1
51.123 1
51.125 1
51.127 1
51.129 1
51.132 1
51.134 1
51.136 1
51.138 2
51.141 2
51.143 2
51.145 2
51.147 2
51.150 2
51.152 3
51.154 3
51.156 3
51.159 3
51.161 3
51.163 3
51.165 3
51.168 3
51.170 3
51.172 3
51.174 3
51.177 3
51.179 3
51.181 3
51.183 3
51.186 3
51.188 3
51.190 3
51.192 3
51.195 2
51.197 2
51.199 2
51.201 2
51.203 2
51.206 2
51.208 2
51.210 2
51.212 2
51.215 1
51.217 1
51.219 1
51.221 1
51.224 1
51.226 1
51.228 1
51.230 0
51.233 0
51.235 0
51.237 0
51.239 0
51.242 0
51.244 0
51.246 0
51.248 0
51.251 0
51.253 1
51.255 1
51.257 1
51.260 1
51.262 0
51.264 0
51.266 0
51.269 0
51.271 0
51.273 0
51.275 0
51.277 0
51.280 0
51.282 0
51.284 0
51.286 0
51.289 -0
51.291 -0
51.293 -0
51.295 -0
51.298 -0
51.300 -0
51.302 -0
51.304 -0
51.307 -0
51.309 -0
51.311 -0
51.313 -0
51.316 -0
51.318 -0
51.320 -0
51.322 -0
51.325 -0
51.327 -0
51.329 -0
51.331 0
51.334 0
51.336 0
51.338 0
51.340 0
51.343 0
51.345 1
51.347 1
51.349 1
51.352 1
51.354 1
51.356 1
51.358 1
51.360 1
51.363 1
51.365 1
51.367 1
51.369 1
51.372 1
51.374 1
51.376 1
51.378 1
51.381 1
51.383 1
51.385 1
51.387 1
51.390 1
51.392 2
51.394 2
51.396 2
51.399 2
51.401 2
51.403 2
51.405 2
51.408 2
51.410 3
51.412 3
51.414 3
51.417 3
51.419 3
51.421 3
51.423 3
51.426 3
51.428 3
51.430 3
51.432 4
51.435 4
51.437 4
51.439 4
51.441 4
51.444 4
51.446 4
51.448 4
51.450 4
51.453 4
51.455 4
51.457 3
51.459 3
51.461 3
51.464 3
51.466 3
51.468 3
51.470 3
51.473 3
51.475 3
51.477 3
51.479 2
51.482 2
51.484 2
51.486 2
51.488 2
51.491 2
51.493 2
51.495 2
51.497 2
51.500 1
51.502 1
51.504 1
51.506 1
51.509 1
51.511 1
51.513 1
51.515 0
51.518 0
51.520 0
51.522 0
51.524 -0
51.527 -0
51.529 -0
51.531 -0
51.533 -0
51.536 -0
51.538 -0
51.540 -0
51.542 -0
51.545 -0
51.547 -0
51.549 -0
51.551 -0
51.554 -0
51.556 0
51.558 0
51.560 0
51.563 0
51.565 1
51.567 1
51.569 1
51.572 1
51.574 1
51.576 1
51.578 1
51.580 1
51.583 2
51.585 2
51.587 2
51.589 2
51.592 2
51.594 2
51.596 2
51.598 2
51.601 2
51.603 2
51.605 2
51.607 2
51.610 2
51.612 2
51.614 2
51.616 2
51.619 2
51.621 2
51.623 2
51.625 1
51.628 1
51.630 1
51.632 1
51.634 1
51.637 1
51.639 1
51.641 0
51.643 0
51.646 0
51.648 -0
51.650 -0
51.652 -0
51.655 -0
51.657 -1
51.659 -1
51.661 -1
51.664 -1
51.666 -1
51.668 -1
51.670 -1
51.673 -1
51.675 -1
51.677 -1
51.679 -0
51.682 -0
51.684 -0
51.686 0
51.688 0
51.691 0
51.693 1
51.695 1
51.697 1
51.700 1
51.702 2
51.704 2
51.706 2
51.709 2
51.711 2
51.713 3
51.715 3
51.718 3
51.720 3
51.722 3
51.724 4
51.727 4
51.729 4
51.731 4
51.733 4
51.736 4
51.738 4
51.740 4
51.742 4
51.745 4
51.747 4
51.749 4
51.751 4
51.754 4
51.756 4
51.758 4
51.760 3
51.762 3
51.765 3
51.767 3
51.769 3
51.771 3
51.774 3
51.776 3
51.778 2
51.780 2
51.783 2
51.785 2
51.787 2
51.789 2
51.792 2
51.794 2
51.796 2
51.798 2
51.801 2
51.803 2
51.805 2
51.807 2
51.810 2
51.812 2
51.814 2
51.816 2
51.819 2
51.821 2
51.823 3
51.825 3
51.828 3
51.830 3
51.832 3
51.834 3
51.837 3
51.839 3
51.841 3
51.843 3
51.846 3
51.848 3
51.850 3
51.852 3
51.855 3
51.857 3
51.859 3
51.861 3
51.864 3
51.866 2
51.868 2
51.870 2
51.873 2
51.875 2
51.877 2
51.879 2
51.882 2
51.884 2
51.886 2
51.888 1
51.891 1
51.893 1
51.895 1
51.897 1
51.900 1
51.902 1
51.904 1
51.906 1
51.909 1
51.911 1
51.913 2
51.915 2
51.918 2
51.920 2
51.922 2
51.924 2
51.927 1
51.929 1
51.931 1
51.933 1
51.936 1
51.938 1
51.940 1
51.942 1
51.945 1
51.947 1
51.949 1
51.951 1
51.954 1
51.956 1
51.958 0
51.960 0
51.963 0
51.965 0
51.967 0
51.969 -0
51.972 -0
51.974 -0
51.976 -0
51.978 -0
51.981 -0
51.983 -0
51.985 -0
51.987 -0
51.990 0
51.992 0
51.994 0
51.996 0
51.999 1
52.001 1
52.003 1
52.005 1
52.008 1
52.010 2
52.012 2
52.014 2
52.017 2
52.019 2
52.021 3
52.023 3
52.026 3
52.028 3
52.030 3
52.032 3
52.035 4
52.037 4
52.039 4
52.041 4
52.044 4
52.046 4
52.048 4
52.050 4
52.053 4
52.055 4
52.057 4
52.059 4
52.062 4
52.064 3
52.066 3
52.068 3
52.071 3
52.073 3
52.075 3
52.077 2
52.080 2
52.082 2
52.084 2
52.086 2
52.089 2
52.091 1
52.093 1
52.095 1
52.098 1
52.100 1
52.102 1
52.104 0
52.107 0
52.109 0
52.111 0
52.113 -0
52.116 -0
52.118 -0
52.120 -1
52.122 -1
52.125 -1
52.127 -1
52.129 -1
52.131 -1
52.134 -1
52.136 -1
52.138 -1
52.140 -1
52.143 -1
52.145 -1
52.147 -1
52.149 -1
52.152 -1
52.154 -1
52.156 -1
52.158 -1
52.161 -1
52.163 -1
52.165 -1
52.167 -1
52.170 -1
52.172 -0
52.174 -0
52.177 -0
52.179 0
52.181 0
52.183 0
52.186 1
52.188 1
52.190 1
52.192 1
52.195 1
52.197 2
52.199 2
52.201 2
52.204 2
52.206 2
52.208 3
52.210 3
52.213 3
52.215 3
52.217 3
52.219 3
52.222 4
52.224 4
52.226 4
52.228 4
52.231 4
52.233 4
52.235 4
52.237 4
52.240 4
52.242 4
52.244 4
52.246 4
52.249 4
52.251 4
52.253 4
52.255 4
52.258 4
52.260 3
52.262 3
52.264 3
52.267 3
52.269 3
52.271 3
52.273 3
52.276 3
52.278 3
52.280 2
52.282 2
52.285 2
52.287 2
52.289 2
52.291 2
52.294 2
52.296 2
52.298 2
52.300 2
52.303 2
52.305 2
52.307 2
52.309 3
52.312 3
52.314 3
52.316 3
52.318 3
52.321 3
52.323 3
52.325 3
52.327 3
52.330 3
52.332 3
52.334 3
52.336 3
52.339 3
52.341 3
52.343 3
52.345 3
52.348 3
52.350 3
52.352 3
52.354 3
52.357 3
52.359 3
52.361 3
52.364 3
52.366 3
52.368 3
52.370 4
52.373 4
52.375 4
52.377 4
52.379 4
52.382 4
52.384 4
52.386 4
52.388 4
52.391 4
52.393 4
52.395 4
52.397 4
52.400 4
52.402 4
52.404 4
52.406 3
52.409 3
52.411 3
52.413 3
52.415 3
52.418 3
52.420 3
52.422 3
52.424 3
52.427 3
52.429 3
52.431 3
52.433 3
52.436 2
52.438 2
52.440 2
52.442 2
52.445 3
52.447 3
52.449 3
52.451 3
52.454 3
52.456 3
52.458 3
52.460 3
52.463 3
52.465 3
52.467 3
52.469 3
52.472 3
52.474 4
52.476 4
52.478 4
52.481 4
52.483 4
52.485 5
52.488 5
52.490 5
52.492 5
52.494 5
52.497 6
52.499 6
52.501 6
52.503 6
52.506 6
52.508 6
52.510 6
52.512 6
52.515 6
52.517 6
52.519 6
52.521 6
52.524 6
52.526 6
52.528 6
52.530 5
52.533 5
52.535 5
52.537 5
52.539 5
52.542 5
52.544 4
52.546 4
52.548 4
52.551 4
52.553 3
52.555 3
52.557 3
52.560 2
52.562 2
52.564 2
52.566 2
52.569 2
52.571 1
52.573 1
52.575 1
52.578 1
52.580 1
52.582 1
52.585 1
52.587 1
52.589 1
52.591 1
52.594 1
52.596 1
52.598 1
52.600 1
52.603 1
52.605 1
52.607 1
52.609 1
52.612 1
52.614 0
52.616 0
52.618 0
52.621 0
52.623 0
52.625 1
52.627 1
52.630 1
52.632 1
52.634 1
52.636 1
52.639 1
52.641 1
52.643 1
52.645 1
52.648 1
52.650 1
52.652 1
52.654 1
52.657 1
52.659 1
52.661 1
52.663 1
52.666 1
52.668 1
52.670 1
52.673 1
52.675 1
52.677 1
52.679 1
52.682 1
52.684 1
52.686 1
52.688 1
52.691 1
52.693 1
52.695 1
52.697 1
52.700 1
52.702 1
52.704 1
52.706 1
52.709 1
52.711 1
52.713 1
52.715 1
52.718 1
52.720 1
52.722 1
52.724 1
52.727 1
52.729 1
52.731 1
52.733 1
52.736 1
52.738 1
52.740 1
52.742 1
52.745 1
52.747 1
52.749 1
52.752 1
52.754 1
52.756 1
52.758 1
52.761 1
52.763 1
52.765 1
52.767 1
52.770 1
52.772 1
52.774 1
52.776 1
52.779 1
52.781 1
52.783 1
52.785 1
52.788 0
52.790 0
52.792 0
52.794 0
52.797 0
52.799 0
52.801 0
52.803 -0
52.806 -0
52.808 -0
52.810 -0
52.812 -1
52.815 -1
52.817 -1
52.819 -1
52.822 -1
52.824 -1
52.826 -1
52.828 -1
52.831 -1
52.833 -1
52.835 -0
52.837 -0
52.840 0
52.842 0
52.844 0
52.846 1
52.849 1
52.851 1
52.853 1
52.855 2
52.858 2
52.860 2
52.862 3
52.864 3
52.867 3
52.869 3
52.871 3
52.873 4
52.876 4
52.878 4
52.880 4
52.883 4
52.885 4
52.887 4
52.889 3
52.892 3
52.894 3
52.896 3
52.898 3
52.901 3
52.903 2
52.905 2
52.907 2
52.910 2
52.912 1
52.914 1
52.916 1
52.919 1
52.921 0
52.923 0
52.925 0
52.928 -0
52.930 -0
52.932 -0
52.934 -0
52.937 -0
52.939 -0
52.941 0
52.944 0
52.946 0
52.948 0
52.950 1
52.953 1
52.955 1
52.957 1
52.959 2
52.962 2
52.964 2
52.966 2
52.968 3
52.971 3
52.973 3
52.975 3
52.977 3
52.980 3
52.982 3
52.984 3
52.986 3
52.989 3
52.991 3
52.993 3
52.996 3
52.998 3
53.000 3
53.002 2
53.005 2
53.007 2
53.009 2
53.011 2
53.014 2
53.016 2
53.018 1
53.020 1
53.023 1
53.025 1
53.027 1
53.029 1
53.032 1
53.034 1
53.036 1
53.038 1
53.041 1
53.043 1
53.045 1
53.048 2
53.050 2
53.052 2
53.054 2
53.057 2
53.059 2
53.061 2
53.063 2
53.066 2
53.068 2
53.070 2
53.072 2
53.075 2
53.077 3
53.079 3
53.081 3
53.084 3
53.086 3
53.088 3
53.090 3
53.093 3
53.095 3
53.097 3
53.100 3
53.102 3
53.104 3
53.106 3
53.109 3
53.111 3
53.113 3
53.115 3
53.118 3
53.120 3
53.122 3
53.124 3
53.127 3
53.129 3
53.131 3
53.133 3
53.136 3
53.138 3
53.140 3
53.142 3
53.145 3
53.147 3
53.149 3
53.152 3
53.154 3
53.156 3
53.158 3
53.161 2
53.163 2
53.165 2
53.167 2
53.170 2
53.172 2
53.174 2
53.176 2
53.179 1
53.181 1
53.183 1
53.185 1
53.188 1
53.190 1
53.192 1
53.195 1
53.197 1
53.199 1
53.201 1
53.204 1
53.206 1
53.208 1
53.210 1
53.213 1
53.215 1
53.217 1
53.219 1
53.222 1
53.224 1
53.226 1
53.228 1
53.231 1
53.233 1
53.235 1
53.237 1
53.240 1
53.242 1
53.244 1
53.247 1
53.249 1
53.251 1
53.253 0
53.256 0
53.258 0
53.260 0
53.262 -0
53.265 -0
53.267 -0
53.269 -0
53.271 -0
53.274 -0
53.276 -0
53.278 -0
53.280 -0
53.283 -0
53.285 -0
53.287 -0
53.290 -0
53.292 -0
53.294 -0
53.296 -0
53.299 -0
53.301 -0
53.303 0
53.305 0
53.308 0
53.310 0
53.312 0
53.314 0
53.317 0
53.319 0
53.321 0
53.323 0
53.326 0
53.328 0
53.330 0
53.333 0
53.335 0
53.337 0
53.339 0
53.342 -0
53.344 -0
53.346 -0
53.348 -0
53.351 -0
53.353 -0
53.355 -0
53.357 -0
53.360 -1
53.362 -1
53.364 -1
53.367 -0
53.369 -0
53.371 -0
53.373 -0
53.376 -0
53.378 -0
53.380 -0
53.382 -0
53.385 0
53.387 0
53.389 0
53.391 0
53.394 1
53.396 1
53.398 1
53.400 1
53.403 1
53.405 1
53.407 1
53.410 1
53.412 1
53.414 1
53.416 1
53.419 1
53.421 1
53.423 1
53.425 2
53.428 2
53.430 2
53.432 2
53.434 2
53.437 2
53.439 2
53.441 2
53.443 2
53.446 2
53.448 2
53.450 2
53.453 2
53.455 2
53.457 2
53.459 2
53.462 2
53.464 2
53.466 2
53.468 2
53.471 2
53.473 2
53.475 3
53.477 3
53.480 3
53.482 3
53.484 3
53.487 3
53.489 3
53.491 3
53.493 3
53.496 3
53.498 3
53.500 3
53.502 3
53.505 3
53.507 3
53.509 3
53.511 3
53.514 3
53.516 3
53.518 3
53.521 3
53.523 3
53.525 3
53.527 3
53.530 3
53.532 3
53.534 3
53.536 3
53.539 3
53.541 2
53.543 2
53.545 2
53.548 2
53.550 2
53.552 2
53.555 2
53.557 2
53.559 2
53.561 2
53.564 2
53.566 2
53.568 2
53.570 2
53.573 2
53.575 1
53.577 2
53.579 2
53.582 2
53.584 2
53.586 2
53.588 2
53.591 2
53.593 2
53.595 2
53.598 2
53.600 2
53.602 2
53.604 2
53.607 2
53.609 2
53.611 2
53.613 2
53.616 2
53.618 2
53.620 2
53.622 2
53.625 2
53.627 1
53.629 1
53.632 1
53.634 1
53.636 1
53.638 1
53.641 1
53.643 1
53.645 1
53.647 1
53.650 1
53.652 1
53.654 1
53.656 1
53.659 1
53.661 1
53.663 1
53.666 1
53.668 1
53.670 1
53.672 1
53.675 1
53.677 1
53.679 1
53.681 1
53.684 1
53.686 2
53.688 2
53.690 2
53.693 2
53.695 2
53.697 2
53.700 2
53.702 2
53.704 2
53.706 2
53.709 2
53.711 2
53.713 2
53.715 2
53.718 2
53.720 2
53.722 2
53.725 2
53.727 2
53.729 3
53.731 3
53.734 3
53.736 3
53.738 3
53.740 3
53.743 3
53.745 3
53.747 3
53.749 4
53.752 4
53.754 4
53.756 4
53.759 4
53.761 4
53.763 4
53.765 4
53.768 4
53.770 4
53.772 4
53.774 4
53.777 4
53.779 4
53.781 4
53.783 4
53.786 4
53.788 4
53.790 3
53.793 3
53.795 3
53.797 3
53.799 3
53.802 3
53.804 3
53.806 3
53.808 2
53.811 2
53.813 2
53.815 2
53.818 2
53.820 2
53.822 2
53.824 1
53.827 1
53.829 1
53.831 1
53.833 1
53.836 1
53.838 1
53.840 1
53.842 1
53.845 1
53.847 1
53.849 1
53.852 1
53.854 1
53.856 1
53.858 1
53.861 1
53.863 1
53.865 0
53.867 0
53.870 0
53.872 0
53.874 0
53.876 0
53.879 0
53.881 0
53.883 0
53.886 0
53.888 0
53.890 0
53.892 1
53.895 1
53.897 1
53.899 1
53.901 1
53.904 1
53.906 1
53.908 1
53.911 2
53.913 2
53.915 2
53.917 2
53.920 2
53.922 2
53.924 2
53.926 2
53.929 3
53.931 3
53.933 3
53.935 3
53.938 3
53.940 3
53.942 3
53.945 3
53.947 3
53.949 3
53.951 3
53.954 3
53.956 3
53.958 3
53.960 2
53.963 2
53.965 2
53.967 2
53.970 2
53.972 2
53.974 2
53.976 2
53.979 1
53.981 1
53.983 1
53.985 1
53.988 1
53.990 1
53.992 1
53.995 1
53.997 1
53.999 1
54.001 1
54.004 1
54.006 1
54.008 1
54.010 1
54.013 2
54.015 2
54.017 2
54.019 2
54.022 2
54.024 2
54.026 2
54.029 2
54.031 2
54.033 2
54.035 2
54.038 2
54.040 2
54.042 2
54.044 2
54.047 2
54.049 1
54.051 1
54.054 1
54.056 1
54.058 1
54.060 1
54.063 1
54.065 0
54.067 0
54.069 0
54.072 0
54.074 -0
54.076 -0
54.079 -0
54.081 -0
54.083 -0
54.085 -1
54.088 -1
54.090 -1
54.092 -0
54.094 -0
54.097 -0
54.099 -0
54.101 0
54.104 0
54.106 0
54.108 1
54.110 1
54.113 1
54.115 1
54.117 1
54.119 1
54.122 2
54.124 2
54.126 2
54.129 2
54.131 2
54.133 3
54.135 3
54.138 3
54.140 3
54.142 3
54.144 3
54.147 3
54.149 3
54.151 4
54.153 4
54.156 4
54.158 4
54.160 4
54.163 4
54.165 4
54.167 4
54.169 3
54.172 3
54.174 3
54.176 3
54.178 3
54.181 3
54.183 3
54.185 3
54.188 3
54.190 3
54.192 3
54.194 3
54.197 3
54.199 3
54.201 3
54.203 2
54.206 2
54.208 2
54.210 2
54.213 2
54.215 2
54.217 2
54.219 2
54.222 2
54.224 2
54.226 1
54.228 1
54.231 1
54.233 1
54.235 1
54.238 1
54.240 1
54.242 1
54.244 1
54.247 1
54.249 1
54.251 1
54.253 1
54.256 1
54.258 1
54.260 1
54.263 1
54.265 1
54.267 1
54.269 2
54.272 2
54.274 2
54.276 2
54.278 2
54.281 3
54.283 3
54.285 3
54.288 3
54.290 4
54.292 4
54.294 4
54.297 5
54.299 5
54.301 5
54.303 5
54.306 6
54.308 6
54.310 6
54.313 6
54.315 6
54.317 6
54.319 6
54.322 6
54.324 6
54.326 5
54.329 5
54.331 5
54.333 5
54.335 5
54.338 4
54.340 4
54.342 4
54.344 4
54.347 3
54.349 3
54.351 3
54.354 3
54.356 2
54.358 2
54.360 2
54.363 2
54.365 2
54.367 1
54.369 1
54.372 1
54.374 1
54.376 1
54.379 1
54.381 1
54.383 1
54.385 1
54.388 1
54.390 1
54.392 1
54.394 1
54.397 1
54.399 1
54.401 2
54.404 2
54.406 2
54.408 2
54.410 2
54.413 2
54.415 2
54.417 2
54.419 2
54.422 2
54.424 2
54.426 2
54.429 2
54.431 2
54.433 3
54.435 3
54.438 3
54.440 3
54.442 3
54.444 3
54.447 3
54.449 3
54.451 3
54.454 3
54.456 4
54.458 4
54.460 4
54.463 4
54.465 4
54.467 4
54.470 4
54.472 4
54.474 4
54.476 4
54.479 4
54.481 4
54.483 4
54.485 4
54.488 4
54.490 4
54.492 4
54.495 4
54.497 3
54.499 3
54.501 3
54.504 3
54.506 3
54.508 3
54.510 3
54.513 3
54.515 3
54.517 3
54.520 3
54.522 3
54.524 3
54.526 3
54.529 3
54.531 3
54.533 3
54.536 3
54.538 3
54.540 3
54.542 3
54.545 3
54.547 3
54.549 3
54.551 3
54.554 3
54.556 3
54.558 3
54.561 3
54.563 3
54.565 3
54.567 3
54.570 3
54.572 3
54.574 3
54.576 3
54.579 3
54.581 2
54.583 2
54.586 2
54.588 2
54.590 2
54.592 2
54.595 1
54.597 1
54.599 1
54.602 1
54.604 1
54.606 1
54.608 1
54.611 1
54.613 1
54.615 1
54.617 1
54.620 1
54.622 1
54.624 1
54.627 2
54.629 2
54.631 2
54.633 2
54.636 2
54.638 2
54.640 3
54.642 3
54.645 3
54.647 3
54.649 3
54.652 3
54.654 3
54.656 4
54.658 4
54.661 4
54.663 4
54.665 4
54.668 4
54.670 4
54.672 4
54.674 4
54.677 4
54.679 4
54.681 4
54.683 4
54.686 4
54.688 4
54.690 4
54.693 4
54.695 4
54.697 4
54.699 4
54.702 4
54.704 4
54.706 4
54.709 4
54.711 4
54.713 4
54.715 3
54.718 3
54.720 3
54.722 3
54.724 3
54.727 3
54.729 3
54.731 3
54.734 3
54.736 3
54.738 3
54.740 3
54.743 3
54.745 3
54.747 2
54.750 2
54.752 2
54.754 2
54.756 2
54.759 2
54.761 1
54.763 1
54.765 1
54.768 1
54.770 1
54.772 0
54.775 0
54.777 0
54.779 -0
54.781 -0
54.784 -0
54.786 -0
54.788 -0
54.791 -1
54.793 -1
54.795 -1
54.797 -1
54.800 -1
54.802 -1
54.804 -1
54.806 -1
54.809 -0
54.811 -0
54.813 -0
54.816 -0
54.818 -0
54.820 -0
54.822 0
54.825 0
54.827 0
54.829 0
54.832 0
54.834 1
54.836 1
54.838 1
54.841 1
54.843 1
54.845 1
54.847 1
54.850 1
54.852 1
54.854 1
54.857 1
54.859 1
54.861 2
54.863 2
54.866 2
54.868 2
54.870 2
54.873 2
54.875 2
54.877 2
54.879 2
54.882 2
54.884 2
54.886 2
54.889 2
54.891 2
54.893 2
54.895 2
54.898 2
54.900 2
54.902 2
54.904 2
54.907 2
54.909 2
54.911 2
54.914 2
54.916 2
54.918 2
54.920 2
54.923 1
54.925 1
54.927 1
54.930 1
54.932 1
54.934 1
54.936 1
54.939 1
54.941 1
54.943 1
54.946 1
54.948 1
54.950 1
54.952 1
54.955 1
54.957 1
54.959 1
54.961 1
54.964 1
54.966 1
54.968 2
54.971 2
54.973 2
54.975 2
54.977 2
54.980 2
54.982 3
54.984 3
54.987 3
54.989 3
54.991 3
54.993 3
54.996 3
54.998 3
55.000 3
55.003 3
55.005 3
55.007 3
55.009 3
55.012 3
55.014 3
55.016 3
55.018 3
55.021 3
55.023 3
55.025 3
55.028 2
55.030 2
55.032 2
55.034 2
55.037 2
55.039 2
55.041 1
55.044 1
55.046 1
55.048 1
55.050 1
55.053 1
55.055 0
55.057 0
55.060 0
55.062 0
55.064 0
55.066 0
55.069 -0
55.071 -0
55.073 -0
55.075 -0
55.078 -0
55.080 -1
55.082 -1
55.085 -1
55.087 -1
55.089 -1
55.091 -1
55.094 -1
55.096 -1
55.098 -1
55.101 -1
55.103 -1
55.105 -1
55.107 -1
55.110 -0
55.112 -0
55.114 -0
55.117 -0
55.119 -0
55.121 -0
55.123 -0
55.126 0
55.128 0
55.130 0
55.133 0
55.135 1
55.137 1
55.139 1
55.142 1
55.144 1
55.146 1
55.148 2
55.151 2
55.153 2
55.155 2
55.158 3
55.160 3
55.162 3
55.164 3
55.167 3
55.169 3
55.171 4
55.174 4
55.176 4
55.178 4
55.180 4
55.183 4
55.185 4
55.187 4
55.190 4
55.192 4
55.194 4
55.196 4
55.199 4
55.201 4
55.203 4
55.206 3
55.208 3
55.210 3
55.212 3
55.215 3
55.217 2
55.219 2
55.222 2
55.224 2
55.226 2
55.228 2
55.231 1
55.233 1
55.235 1
55.238 1
55.240 1
55.242 1
55.244 1
55.247 1
55.249 1
55.251 1
55.253 2
55.256 2
55.258 2
55.260 2
55.263 2
55.265 2
55.267 2
55.269 3
55.272 3
55.274 3
55.276 3
55.279 3
55.281 4
55.283 4
55.285 4
55.288 4
55.290 4
55.292 4
55.295 5
55.297 5
55.299 5
55.301 5
55.304 5
55.306 4
55.308 4
55.311 4
55.313 4
55.315 4
55.317 4
55.320 3
55.322 3
55.324 3
55.327 3
55.329 3
55.331 3
55.333 2
55.336 2
55.338 2
55.340 2
55.343 2
55.345 1
55.347 1
55.349 1
55.352 1
55.354 1
55.356 1
55.359 1
55.361 1
55.363 0
55.365 0
55.368 0
55.370 0
55.372 0
55.375 0
55.377 0
55.379 0
55.381 1
55.384 1
55.386 1
55.388 1
55.391 1
55.393 1
55.395 1
55.397 1
55.400 1
55.402 1
55.404 1
55.406 1
55.409 1
55.411 1
55.413 1
55.416 1
55.418 1
55.420 1
55.422 1
55.425 1
55.427 1
55.429 1
55.432 1
55.434 1
55.436 1
55.438 1
55.441 1
55.443 1
55.445 1
55.448 1
55.450 1
55.452 1
55.454 1
55.457 1
55.459 1
55.461 1
55.464 1
55.466 1
55.468 1
55.470 1
55.473 1
55.475 1
55.477 1
55.480 1
55.482 1
55.484 1
55.486 1
55.489 1
55.491 1
55.493 1
55.496 1
55.498 1
55.500 1
55.502 2
55.505 2
55.507 2
55.509 2
55.512 2
55.514 2
55.516 2
55.518 2
55.521 3
55.523 3
55.525 3
55.528 3
55.530 3
55.532 3
55.534 3
55.537 3
55.539 3
55.541 3
55.544 3
55.546 3
55.548 3
55.550 3
55.553 2
55.555 2
55.557 2
55.560 2
55.562 2
55.564 2
55.566 2
55.569 1
55.571 1
55.573 1
55.576 1
55.578 1
55.580 1
55.582 1
55.585 1
55.587 0
55.589 0
55.592 0
55.594 0
55.596 0
55.598 0
55.601 0
55.603 0
55.605 0
55.608 0
55.610 -0
55.612 -0
55.614 -0
55.617 -0
55.619 -0
55.621 -0
55.624 -0
55.626 -0
55.628 -0
55.630 -0
55.633 -0
55.635 -0
55.637 -0
55.640 -0
55.642 -0
55.644 -1
55.646 -1
55.649 -1
55.651 -1
55.653 -1
55.656 -1
55.658 -1
55.660 -1
55.662 -1
55.665 -1
55.667 -1
55.669 -1
55.672 -1
55.674 -1
55.676 -1
55.678 -1
55.681 -1
55.683 -1
55.685 -1
55.688 -1
55.690 -1
55.692 -1
55.695 -1
55.697 -1
55.699 -1
55.701 -1
55.704 -1
55.706 -1
55.708 -1
55.711 -0
55.713 -0
55.715 -0
55.717 -0
55.720 -0
55.722 -0
55.724 -0
55.727 -0
55.729 0
55.731 0
55.733 0
55.736 0
55.738 1
55.740 1
55.743 1
55.745 1
55.747 1
55.749 1
55.752 1
55.754 1
55.756 2
55.759 2
55.761 2
55.763 2
55.765 2
55.768 2
55.770 3
55.772 3
55.775 3
55.777 3
55.779 3
55.781 3
55.784 3
55.786 3
55.788 3
55.791 3
55.793 3
55.795 3
55.797 3
55.800 3
55.802 3
55.804 3
55.807 3
55.809 3
55.811 3
55.813 2
55.816 2
55.818 2
55.820 2
55.823 2
55.825 1
55.827 1
55.829 1
55.832 1
55.834 1
55.836 1
55.839 0
55.841 0
55.843 0
55.846 -0
55.848 -0
55.850 -0
55.852 -0
55.855 -0
55.857 -0
55.859 -0
55.862 -0
55.864 0
55.866 0
55.868 0
55.871 0
55.873 0
55.875 0
55.878 0
55.880 0
55.882 0
55.884 0
55.887 0
55.889 0
55.891 0
55.894 0
55.896 0
55.898 1
55.900 1
55.903 1
55.905 1
55.907 1
55.910 1
55.912 1
55.914 1
55.916 1
55.919 1
55.921 1
55.923 1
55.926 1
55.928 1
55.930 1
55.933 1
55.935 1
55.937 1
55.939 2
55.942 2
55.944 2
55.946 2
55.949 2
55.951 2
55.953 2
55.955 3
55.958 3
55.960 3
55.962 3
55.965 3
55.967 3
55.969 3
55.971 3
55.974 3
55.976 3
55.978 3
55.981 3
55.983 3
55.985 3
55.987 3
55.990 2
55.992 2
55.994 2
55.997 2
55.999 2
56.001 2
56.003 2
56.006 2
56.008 2
56.010 2
56.013 2
56.015 2
56.017 2
56.020 2
56.022 2
56.024 2
56.026 2
56.029 3
56.031 3
56.033 3
56.036 3
56.038 3
56.040 4
56.042 4
56.045 4
56.047 5
56.049 5
56.052 5
56.054 5
56.056 6
56.058 6
56.061 6
56.063 6
56.065 6
56.068 6
56.070 6
56.072 6
56.075 6
56.077 6
56.079 6
56.081 6
56.084 6
56.086 6
56.088 5
56.091 5
56.093 5
56.095 5
56.097 4
56.100 4
56.102 4
56.104 3
56.107 3
56.109 3
56.111 3
56.113 2
56.116 2
56.118 2
56.120 1
56.123 1
56.125 1
56.127 1
56.130 0
56.132 0
56.134 0
56.136 -0
56.139 -0
56.141 -0
56.143 -0
56.146 -0
56.148 -0
56.150 -0
56.152 -0
56.155 -0
56.157 -0
56.159 -0
56.162 -0
56.164 0
56.166 0
56.168 0
56.171 0
56.173 1
56.175 1
56.178 1
56.180 1
56.182 1
56.185 2
56.187 2
56.189 2
56.191 2
56.194 2
56.196 3
56.198 3
56.201 3
56.203 3
56.205 4
56.207 4
56.210 4
56.212 4
56.214 4
56.217 5
56.219 5
56.221 5
56.223 5
56.226 5
56.228 5
56.230 5
56.233 5
56.235 5
56.237 4
56.240 4
56.242 4
56.244 4
56.246 4
56.249 4
56.251 3
56.253 3
56.256 3
56.258 3
56.260 3
56.262 2
56.265 2
56.267 2
56.269 2
56.272 1
56.274 1
56.276 1
56.279 1
56.281 1
56.283 0
56.285 0
56.288 0
56.290 0
56.292 -0
56.295 -0
56.297 -0
56.299 -0
56.301 -0
56.304 0
56.306 0
56.308 0
56.311 0
56.313 0
56.315 0
56.317 0
56.320 1
56.322 1
56.324 1
56.327 1
56.329 1
56.331 1
56.334 1
56.336 1
56.338 1
56.340 1
56.343 1
56.345 1
56.347 1
56.350 2
56.352 2
56.354 2
56.356 2
56.359 2
56.361 2
56.363 2
56.366 2
56.368 2
56.370 2
56.373 2
56.375 2
56.377 2
56.379 2
56.382 2
56.384 2
56.386 2
56.389 2
56.391 2
56.393 2
56.395 2
56.398 2
56.400 2
56.402 2
56.405 2
56.407 2
56.409 2
56.412 1
56.414 1
56.416 1
56.418 1
56.421 1
56.423 1
56.425 1
56.428 1
56.430 1
56.432 1
56.434 1
56.437 1
56.439 2
56.441 2
56.444 2
56.446 2
56.448 1
56.451 1
56.453 1
56.455 1
56.457 1
56.460 2
56.462 2
56.464 2
56.467 2
56.469 2
56.471 2
56.473 2
56.476 2
56.478 2
56.480 2
56.483 2
56.485 2
56.487 2
56.490 2
56.492 2
56.494 2
56.496 2
56.499 2
56.501 2
56.503 1
56.506 1
56.508 1
56.510 1
56.513 1
56.515 1
56.517 1
56.519 1
56.522 1
56.524 1
56.526 1
56.529 1
56.531 2
56.533 2
56.535 2
56.538 2
56.540 2
56.542 2
56.545 2
56.547 2
56.549 2
56.552 2
56.554 2
56.556 2
56.558 2
56.561 2
56.563 2
56.565 2
56.568 2
56.570 2
56.572 2
56.574 3
56.577 3
56.579 3
56.581 3
56.584 3
56.586 3
56.588 3
56.591 3
56.593 3
56.595 3
56.597 3
56.600 3
56.602 3
56.604 3
56.607 3
56.609 3
56.611 3
56.614 2
56.616 2
56.618 2
56.620 2
56.623 2
56.625 2
56.627 2
56.630 2
56.632 2
56.634 2
56.636 2
56.639 1
56.641 1
56.643 1
56.646 1
56.648 1
56.650 1
56.653 1
56.655 1
56.657 1
56.659 1
56.662 1
56.664 1
56.666 1
56.669 1
56.671 1
56.673 1
56.676 1
56.678 1
56.680 1
56.682 1
56.685 2
56.687 2
56.689 2
56.692 2
56.694 2
56.696 2
56.699 2
56.701 2
56.703 2
56.705 2
56.708 2
56.710 1
56.712 1
56.715 1
56.717 1
56.719 1
56.721 1
56.724 1
56.726 1
56.728 1
56.731 1
56.733 1
56.735 1
56.738 1
56.740 2
56.742 2
56.744 2
56.747 2
56.749 2
56.751 2
56.754 2
56.756 2
56.758 2
56.761 2
56.763 2
56.765 2
56.767 2
56.770 2
56.772 2
56.774 2
56.777 2
56.779 2
56.781 2
56.784 2
56.786 2
56.788 2
56.790 2
56.793 2
56.795 2
56.797 2
56.800 2
56.802 1
56.804 1
56.807 1
56.809 1
56.811 1
56.813 1
56.816 1
56.818 1
56.820 1
56.823 1
56.825 0
56.827 0
56.829 0
56.832 0
56.834 0
56.836 0
56.839 1
56.841 1
56.843 1
56.846 1
56.848 1
56.850 1
56.852 1
56.855 1
56.857 1
56.859 2
56.862 2
56.864 2
56.866 2
56.869 2
56.871 2
56.873 2
56.875 2
56.878 2
56.880 2
56.882 2
56.885 2
56.887 2
56.889 2
56.892 2
56.894 2
56.896 2
56.898 2
56.901 1
56.903 1
56.905 1
56.908 1
56.910 0
56.912 -0
56.915 -0
56.917 -1
56.919 -1
56.921 -1
56.924 -1
56.926 -1
56.928 -1
56.931 -2
56.933 -2
56.935 -2
56.938 -2
56.940 -2
56.942 -2
56.944 -2
56.947 -1
56.949 -1
56.951 -1
56.954 -1
56.956 -1
56.958 -1
56.961 -0
56.963 0
56.965 0
56.967 1
56.970 1
56.972 1
56.974 2
56.977 2
56.979 2
56.981 3
56.984 3
56.986 3
56.988 3
56.990 4
56.993 4
56.995 4
56.997 4
57.000 4
57.002 5
57.004 5
57.007 5
57.009 5
57.011 5
57.013 5
57.016 5
57.018 5
57.020 5
57.023 5
57.025 5
57.027 5
57.030 5
57.032 5
57.034 5
57.036 5
57.039 5
57.041 4
57.043 4
57.046 4
57.048 4
57.050 4
57.053 4
57.055 4
57.057 3
57.059 3
57.062 3
57.064 3
57.066 3
57.069 3
57.071 3
57.073 3
57.076 3
57.078 3
57.080 3
57.082 3
57.085 3
57.087 3
57.089 3
57.092 2
57.094 2
57.096 2
57.099 2
57.101 2
57.103 2
57.105 2
57.108 2
57.110 2
57.112 1
57.115 1
57.117 1
57.119 1
57.122 1
57.124 1
57.126 1
57.128 0
57.131 0
57.133 0
57.135 -0
57.138 -0
57.140 -0
57.142 -0
57.145 -1
57.147 -1
57.149 -1
57.152 -1
57.154 -1
57.156 -1
57.158 -1
57.161 -1
57.163 -0
57.165 -0
57.168 -0
57.170 -0
57.172 0
57.175 0
57.177 0
57.179 0
57.181 1
57.184 1
57.186 1
57.188 1
57.191 1
57.193 1
57.195 1
57.198 1
57.200 2
57.202 2
57.204 2
57.207 2
57.209 2
57.211 2
57.214 2
57.216 2
57.218 2
57.221 2
57.223 2
57.225 2
57.227 2
57.230 2
57.232 2
57.234 2
57.237 2
57.239 2
57.241 2
57.244 2
57.246 3
57.248 3
57.251 3
57.253 3
57.255 3
57.257 3
57.260 3
57.262 3
57.264 3
57.267 3
57.269 3
57.271 3
57.274 3
57.276 3
57.278 3
57.280 3
57.283 3
57.285 3
57.287 3
57.290 3
57.292 3
57.294 3
57.297 2
57.299 2
57.301 2
57.303 2
57.306 2
57.308 2
57.310 1
57.313 1
57.315 1
57.317 1
57.320 1
57.322 1
57.324 1
57.327 1
57.329 1
57.331 1
57.333 1
57.336 1
57.338 1
57.340 1
57.343 2
57.345 2
57.347 2
57.350 2
57.352 2
57.354 3
57.356 3
57.359 3
57.361 3
57.363 3
57.366 4
57.368 4
57.370 4
57.373 4
57.375 4
57.377 4
57.379 4
57.382 4
57.384 4
57.386 4
57.389 4
57.391 4
57.393 3
57.396 3
57.398 3
57.400 3
57.403 2
57.405 2
57.407 2
57.409 1
57.412 1
57.414 1
57.416 1
57.419 1
57.421 0
57.423 0
57.426 0
57.428 0
57.430 0
57.432 0
57.435 0
57.437 0
57.439 0
57.442 1
57.444 1
57.446 1
57.449 1
57.451 1
57.453 2
57.456 2
57.458 2
57.460 2
57.462 2
57.465 3
57.467 3
57.469 3
57.472 3
57.474 3
57.476 3
57.479 3
57.481 3
57.483 3
57.485 3
57.488 3
57.490 3
57.492 3
57.495 3
57.497 3
57.499 3
57.502 3
57.504 3
57.506 3
57.509 3
57.511 2
57.513 2
57.515 2
57.518 2
57.520 2
57.522 2
57.525 2
57.527 2
57.529 2
57.532 2
57.534 2
57.536 2
57.539 2
57.541 2
57.543 2
57.545 2
57.548 2
57.550 2
57.552 2
57.555 2
57.557 2
57.559 2
57.562 2
57.564 2
57.566 3
57.568 3
57.571 3
57.573 3
57.575 3
57.578 3
57.580 3
57.582 3
57.585 3
57.587 4
57.589 4
57.592 4
57.594 4
57.596 4
57.598 4
57.601 4
57.603 4
57.605 4
57.608 5
57.610 5
57.612 5
57.615 5
57.617 5
57.619 5
57.622 5
57.624 5
57.626 5
57.628 5
57.631 5
57.633 5
57.635 6
57.638 6
57.640 6
57.642 5
57.645 5
57.647 5
57.649 5
57.652 5
57.654 5
57.656 5
57.658 5
57.661 5
57.663 5
57.665 5
57.668 5
57.670 5
57.672 5
57.675 5
57.677 4
57.679 4
57.682 4
57.684 4
57.686 4
57.688 4
57.691 4
57.693 4
57.695 4
57.698 4
57.700 4
57.702 3
57.705 3
57.707 3
57.709 3
57.711 3
57.714 3
57.716 3
57.718 3
57.721 3
57.723 3
57.725 3
57.728 3
57.730 3
57.732 3
57.735 3
57.737 3
57.739 3
57.741 3
57.744 3
57.746 3
57.748 3
57.751 3
57.753 3
57.755 3
57.758 3
57.760 3
57.762 3
57.765 3
57.767 3
57.769 3
57.771 3
57.774 3
57.776 3
57.778 3
57.781 3
57.783 3
57.785 3
57.788 3
57.790 3
57.792 3
57.795 3
57.797 3
57.799 3
57.801 2
57.804 2
57.806 2
57.808 2
57.811 2
57.813 1
57.815 1
57.818 1
57.820 1
57.822 1
57.825 0
57.827 0
57.829 -0
57.832 -0
57.834 -0
57.836 -1
57.838 -1
57.841 -1
57.843 -1
57.845 -1
57.848 -2
57.850 -2
57.852 -2
57.855 -2
57.857 -2
57.859 -2
57.862 -2
57.864 -2
57.866 -2
57.868 -2
57.871 -2
57.873 -2
57.875 -2
57.878 -2
57.880 -2
57.882 -2
57.885 -1
57.887 -1
57.889 -1
57.892 -1
57.894 -1
57.896 -1
57.898 -0
57.901 -0
57.903 -0
57.905 0
57.908 0
57.910 1
57.912 1
57.915 1
57.917 1
57.919 1
57.922 1
57.924 2
57.926 2
57.928 2
57.931 2
57.933 2
57.935 2
57.938 2
57.940 2
57.942 2
57.945 2
57.947 2
57.949 2
57.952 2
57.954 2
57.956 2
57.958 2
57.961 2
57.963 3
57.965 3
57.968 3
57.970 3
57.972 3
57.975 3
57.977 3
57.979 3
57.982 3
57.984 3
57.986 4
57.989 4
57.991 4
57.993 4
57.995 4
57.998 4
58.000 4
58.002 4
58.005 5
58.007 5
58.009 5
58.012 5
58.014 5
58.016 5
58.019 5
58.021 5
58.023 4
58.025 4
58.028 4
58.030 4
58.032 4
58.035 4
58.037 4
58.039 4
58.042 4
58.044 3
58.046 3
58.049 3
58.051 3
58.053 3
58.056 3
58.058 2
58.060 2
58.062 2
58.065 2
58.067 2
58.069 2
58.072 1
58.074 1
58.076 1
58.079 1
58.081 1
58.083 1
58.086 1
58.088 1
58.090 1
58.092 1
58.095 1
58.097 1
58.099 1
58.102 1
58.104 1
58.106 1
58.109 1
58.111 1
58.113 1
58.116 1
58.118 1
58.120 1
58.123 1
58.125 1
58.127 1
58.129 2
58.132 2
58.134 2
58.136 2
58.139 2
58.141 2
58.143 2
58.146 2
58.148 2
58.150 2
58.153 2
58.155 2
58.157 2
58.160 2
58.162 2
58.164 2
58.166 2
58.169 2
58.171 2
58.173 2
58.176 2
58.178 2
58.180 2
58.183 3
58.185 3
58.187 3
58.190 3
58.192 3
58.194 3
58.197 3
58.199 3
58.201 3
58.203 3
58.206 3
58.208 3
58.210 3
58.213 3
58.215 3
58.217 3
58.220 3
58.222 3
58.224 3
58.227 3
58.229 3
58.231 3
58.234 3
58.236 3
58.238 3
58.240 3
58.243 3
58.245 3
58.247 3
58.250 3
58.252 3
58.254 3
58.257 3
58.259 3
58.261 3
58.264 3
58.266 3
58.268 2
58.271 2
58.273 2
58.275 2
58.277 2
58.280 2
58.282 2
58.284 2
58.287 2
58.289 2
58.291 1
58.294 1
58.296 1
58.298 1
58.301 1
58.303 1
58.305 1
58.308 1
58.310 1
58.312 1
58.314 1
58.317 1
58.319 1
58.321 0
58.324 0
58.326 0
58.328 0
58.331 0
58.333 0
58.335 0
58.338 0
58.340 0
58.342 1
58.345 1
58.347 1
58.349 1
58.351 1
58.354 1
58.356 1
58.358 1
58.361 1
58.363 1
58.365 1
58.368 1
58.370 1
58.372 1
58.375 1
58.377 2
58.379 2
58.382 2
58.384 2
58.386 2
58.388 2
58.391 2
58.393 2
58.395 2
58.398 2
58.400 2
58.402 2
58.405 2
58.407 2
58.409 2
58.412 2
58.414 2
58.416 2
58.419 2
58.421 2
58.423 2
58.426 2
58.428 2
58.430 2
58.432 3
58.435 3
58.437 2
58.439 2
58.442 2
58.444 2
58.446 2
58.449 2
58.451 2
58.453 2
58.456 2
58.458 2
58.460 2
58.463 2
58.465 2
58.467 2
58.469 2
58.472 2
58.474 2
58.476 2
58.479 2
58.481 2
58.483 1
58.486 1
58.488 1
58.490 1
58.493 1
58.495 1
58.497 1
58.500 1
58.502 1
58.504 1
58.507 1
58.509 1
58.511 1
58.513 1
58.516 1
58.518 1
58.520 1
58.523 1
58.525 1
58.527 1
58.530 0
58.532 0
58.534 0
58.537 0
58.539 0
58.541 0
58.544 0
58.546 0
58.548 0
58.551 0
58.553 0
58.555 0
58.557 1
58.560 1
58.562 1
58.564 1
58.567 1
58.569 1
58.571 1
58.574 1
58.576 1
58.578 2
58.581 2
58.583 2
58.585 2
58.588 2
58.590 3
58.592 3
58.595 3
58.597 3
58.599 3
58.601 4
58.604 4
58.606 4
58.608 4
58.611 4
58.613 4
58.615 4
58.618 5
58.620 5
58.622 5
58.625 5
58.627 5
58.629 5
58.632 5
58.634 5
58.636 5
58.639 5
58.641 5
58.643 5
58.645 4
58.648 4
58.650 4
58.652 4
58.655 4
58.657 4
58.659 4
58.662 3
58.664 3
58.666 3
58.669 3
58.671 3
58.673 2
58.676 2
58.678 2
58.680 2
58.683 2
58.685 1
58.687 1
58.689 1
58.692 1
58.694 1
58.696 1
58.699 0
58.701 0
58.703 0
58.706 -0
58.708 -0
58.710 -0
58.713 -0
58.715 -0
58.717 -0
58.720 -0
58.722 -0
58.724 0
58.727 0
58.729 0
58.731 0
58.734 1
58.736 1
58.738 1
58.740 1
58.743 1
58.745 2
58.747 2
58.750 2
58.752 2
58.754 2
58.757 2
58.759 2
58.761 3
58.764 3
58.766 3
58.768 3
58.771 3
58.773 3
58.775 3
58.778 3
58.780 2
58.782 2
58.784 2
58.787 2
58.789 2
58.791 2
58.794 1
58.796 1
58.798 1
58.801 1
58.803 1
58.805 1
58.808 0
58.810 0
58.812 0
58.815 0
58.817 0
58.819 0
58.822 0
58.824 0
58.826 0
58.829 0
58.831 0
58.833 0
58.835 0
58.838 0
58.840 0
58.842 1
58.845 1
58.847 1
58.849 1
58.852 1
58.854 0
58.856 0
58.859 0
58.861 0
58.863 0
58.866 0
58.868 0
58.870 0
58.873 -0
58.875 -0
58.877 -0
58.880 -0
58.882 -0
58.884 -0
58.886 -1
58.889 -1
58.891 -1
58.893 -1
58.896 -1
58.898 -1
58.900 -1
58.903 -1
58.905 -1
58.907 -1
58.910 -1
58.912 -1
58.914 -1
58.917 -0
58.919 -0
58.921 -0
58.924 -0
58.926 -0
58.928 -0
58.931 0
58.933 0
58.935 0
58.938 0
58.940 0
58.942 0
58.944 0
58.947 0
58.949 0
58.951 0
58.954 0
58.956 0
58.958 0
58.961 0
58.963 0
58.965 0
58.968 0
58.970 0
58.972 0
58.975 0
58.977 1
58.979 1
58.982 1
58.984 1
58.986 1
58.989 1
58.991 1
58.993 1
58.996 1
58.998 1
59.000 1
59.002 1
59.005 1
59.007 1
59.009 1
59.012 1
59.014 1
59.016 1
59.019 1
59.021 1
59.023 1
59.026 1
59.028 1
59.030 1
59.033 1
59.035 1
59.037 1
59.040 1
59.042 1
59.044 1
59.047 1
59.049 1
59.051 1
59.054 1
59.056 1
59.058 1
59.060 1
59.063 1
59.065 2
59.067 2
59.070 2
59.072 2
59.074 2
59.077 3
59.079 3
59.081 3
59.084 3
59.086 3
59.088 3
59.091 4
59.093 4
59.095 4
59.098 4
59.100 4
59.102 4
59.105 4
59.107 4
59.109 4
59.112 3
59.114 3
59.116 3
59.118 3
59.121 3
59.123 3
59.125 3
59.128 2
59.130 2
59.132 2
59.135 2
59.137 2
59.139 2
59.142 1
59.144 1
59.146 1
59.149 1
59.151 1
59.153 1
59.156 1
59.158 1
59.160 1
59.163 1
59.165 1
59.167 1
59.170 1
59.172 1
59.174 1
59.177 1
59.179 1
59.181 1
59.183 1
59.186 1
59.188 2
59.190 2
59.193 2
59.195 2
59.197 2
59.200 1
59.202 1
59.204 1
59.207 1
59.209 1
59.211 1
59.214 1
59.216 1
59.218 1
59.221 1
59.223 1
59.225 1
59.228 1
59.230 1
59.232 1
59.235 1
59.237 1
59.239 1
59.242 0
59.244 1
59.246 1
59.249 1
59.251 1
59.253 1
59.255 1
59.258 1
59.260 1
59.262 1
59.265 1
59.267 1
59.269 1
59.272 1
59.274 1
59.276 2
59.279 2
59.281 2
59.283 2
59.286 2
59.288 2
59.290 2
59.293 3
59.295 3
59.297 3
59.300 3
59.302 3
59.304 3
59.307 3
59.309 3
59.311 3
59.314 3
59.316 3
59.318 3
59.321 4
59.323 4
59.325 4
59.327 4
59.330 4
59.332 4
59.334 4
59.337 4
59.339 4
59.341 3
59.344 3
59.346 3
59.348 3
59.351 3
59.353 3
59.355 3
59.358 3
59.360 3
59.362 3
59.365 2
59.367 2
59.369 2
59.372 2
59.374 2
59.376 2
59.379 2
59.381 2
59.383 2
59.386 2
59.388 2
59.390 2
59.393 2
59.395 2
59.397 2
59.400 2
59.402 2
59.404 2
59.406 2
59.409 2
59.411 2
59.413 2
59.416 2
59.418 2
59.420 2
59.423 2
59.425 2
59.427 2
59.430 3
59.432 3
59.434 3
59.437 3
59.439 3
59.441 3
59.444 3
59.446 3
59.448 3
59.451 3
59.453 2
59.455 2
59.458 2
59.460 2
59.462 2
59.465 2
59.467 2
59.469 2
59.472 2
59.474 2
59.476 2
59.479 2
59.481 2
59.483 2
59.486 2
59.488 2
59.490 2
59.492 2
59.495 2
59.497 2
59.499 2
59.502 2
59.504 2
59.506 2
59.509 2
59.511 2
59.513 2
59.516 2
59.518 3
59.520 3
59.523 3
59.525 3
59.527 3
59.530 3
59.532 3
59.534 3
59.537 3
59.539 3
59.541 3
59.544 3
59.546 3
59.548 2
59.551 2
59.553 2
59.555 2
59.558 1
59.560 1
59.562 1
59.565 0
59.567 0
59.569 -0
59.572 -0
59.574 -1
59.576 -1
59.579 -1
59.581 -1
59.583 -1
59.585 -1
59.588 -2
59.590 -2
59.592 -2
59.595 -2
59.597 -2
59.599 -2
59.602 -1
59.604 -1
59.606 -1
59.609 -1
59.611 -1
59.613 -0
59.616 -0
59.618 0
59.620 1
59.623 1
59.625 1
59.627 2
59.630 2
59.632 2
59.634 2
59.637 2
59.639 3
59.641 3
59.644 3
59.646 3
59.648 3
59.651 3
59.653 3
59.655 3
59.658 3
59.660 3
59.662 3
59.665 3
59.667 3
59.669 2
59.672 2
59.674 2
59.676 2
59.679 2
59.681 2
59.683 2
59.686 1
59.688 1
59.690 1
59.692 1
59.695 1
59.697 1
59.699 1
59.702 1
59.704 1
59.706 1
59.709 1
59.711 1
59.713 2
59.716 2
59.718 2
59.720 2
59.723 2
59.725 3
59.727 3
59.730 3
59.732 3
59.734 3
59.737 3
59.739 3
59.741 3
59.744 4
59.746 4
59.748 4
59.751 4
59.753 4
59.755 4
59.758 4
59.760 5
59.762 5
59.765 5
59.767 5
59.769 5
59.772 5
59.774 5
59.776 5
59.779 5
59.781 5
59.783 5
59.786 5
59.788 5
59.790 5
59.793 5
59.795 5
59.797 4
59.800 4
59.802 4
59.804 4
59.807 4
59.809 4
59.811 4
59.814 4
59.816 4
59.818 4
59.820 4
59.823 4
59.825 3
59.827 3
59.830 3
59.832 3
59.834 2
59.837 2
59.839 2
59.841 1
59.844 1
59.846 1
59.848 1
59.851 1
59.853 1
59.855 0
59.858 0
59.860 0
59.862 0
59.865 0
59.867 0
59.869 -0
59.872 -0
59.874 -0
59.876 -0
59.879 -0
59.881 -0
59.883 -0
59.886 -0
59.888 -0
59.890 -0
59.893 -0
59.895 -0
59.897 0
59.900 0
59.902 0
59.904 0
59.907 1
59.909 1
59.911 1
59.914 1
59.916 1
59.918 1
59.921 1
59.923 1
59.925 1
59.928 1
59.930 1
59.932 1
59.935 1
59.937 2
59.939 2
59.942 2
59.944 2
59.946 2
59.949 2
59.951 2
59.953 2
59.956 3
59.958 3
59.960 3
59.963 3
59.965 3
59.967 3
59.970 3
59.972 3
59.974 3
59.977 3
59.979 3
59.981 3
59.983 3
59.986 3
59.988 3
59.990 3
59.993 3
59.995 4
59.997 4
60.000 4
60.002 4
60.004 3
60.007 3
60.009 3
60.011 3
60.014 3
60.016 3
60.018 3
60.021 2
60.023 2
60.025 2
60.028 2
60.030 2
60.032 2
60.035 2
60.037 2
60.039 2
60.042 2
60.044 1
60.046 1
60.049 1
60.051 1
60.053 1
60.056 1
60.058 1
60.060 2
60.063 2
60.065 2
60.067 2
60.070 2
60.072 2
60.074 2
60.077 2
60.079 2
60.081 2
60.084 2
60.086 3
60.088 3
60.091 3
60.093 3
60.095 3
60.098 3
60.100 3
60.102 3
60.105 3
60.107 3
60.109 3
60.112 3
60.114 3
60.116 3
60.119 3
60.121 3
60.123 3
60.126 3
60.128 3
60.130 3
60.133 3
60.135 2
60.137 2
60.140 2
60.142 2
60.144 2
60.147 1
60.149 1
60.151 1
60.154 1
60.156 0
60.158 -0
60.161 -0
60.163 -1
60.165 -1
60.168 -1
60.170 -1
60.172 -1
60.175 -1
60.177 -1
60.179 -2
60.182 -2
60.184 -2
60.186 -2
60.189 -2
60.191 -2
60.193 -2
60.196 -2
60.198 -2
60.200 -2
60.203 -2
60.205 -2
60.207 -2
60.210 -2
60.212 -1
60.214 -1
60.217 -1
60.219 -1
60.221 -1
60.224 -0
60.226 -0
60.228 0
60.231 0
60.233 1
60.235 1
60.238 1
60.240 2
60.242 2
60.245 2
60.247 2
60.249 3
60.252 3
60.254 3
60.256 4
60.259 4
60.261 4
60.263 4
60.266 5
60.268 5
60.270 5
60.273 5
60.275 5
60.277 6
60.280 6
60.282 6
60.284 6
60.287 6
60.289 5
60.291 5
60.294 5
60.296 5
60.298 5
60.301 4
60.303 4
60.305 4
60.308 3
60.310 3
60.312 3
60.315 2
60.317 2
60.319 2
60.322 2
60.324 1
60.326 1
60.329 1
60.331 1
60.333 0
60.336 0
60.338 0
60.340 0
60.343 0
60.345 0
60.347 -0
60.350 -0
60.352 0
60.354 0
60.357 0
60.359 0
60.361 0
60.364 0
60.366 1
60.368 1
60.371 1
60.373 1
60.375 1
60.378 1
60.380 1
60.382 2
60.385 2
60.387 2
60.389 2
60.392 2
60.394 2
60.396 2
60.399 1
60.401 1
60.403 1
60.406 1
60.408 1
60.410 1
60.413 1
60.415 1
60.417 1
60.420 1
60.422 1
60.424 1
60.427 0
60.429 0
60.431 0
60.434 -0
60.436 -0
60.438 -0
60.441 -0
60.443 -0
60.445 -0
60.448 -0
60.450 -0
60.452 -0
60.455 -1
60.457 -1
60.459 -1
60.462 -1
60.464 -0
60.466 -0
60.469 -0
60.471 -0
60.473 -0
60.476 -0
60.478 -0
60.480 -0
60.483 -0
60.485 0
60.487 0
60.490 0
60.492 0
60.494 1
60.497 1
60.499 1
60.501 1
60.504 1
60.506 1
60.508 1
60.511 2
60.513 2
60.515 2
60.518 2
60.520 2
60.522 2
60.525 2
60.527 2
60.529 2
60.532 2
60.534 2
60.536 2
60.539 2
60.541 2
60.543 2
60.546 2
60.548 2
60.550 2
60.553 2
60.555 2
60.557 2
60.560 2
60.562 2
60.564 2
60.567 2
60.569 2
60.571 2
60.574 2
60.576 2
60.578 2
60.581 2
60.583 2
60.585 2
60.588 2
60.590 2
60.592 2
60.595 2
60.597 2
60.599 2
60.602 2
60.604 2
60.606 2
60.609 2
60.611 2
60.613 2
60.616 2
60.618 2
60.620 2
60.623 2
60.625 2
60.627 2
60.630 2
60.632 2
60.634 2
60.637 2
60.639 2
60.641 2
60.644 2
60.646 2
60.648 2
60.651 2
60.653 2
60.655 2
60.658 2
60.660 2
60.662 2
60.665 2
60.667 2
60.669 2
60.672 2
60.674 2
60.676 2
60.679 2
60.681 2
60.683 2
60.686 2
60.688 2
60.690 2
60.693 2
60.695 2
60.697 1
60.700 1
60.702 1
60.704 1
60.707 1
60.709 1
60.711 1
60.714 1
60.716 1
60.718 0
60.721 0
60.723 0
60.725 0
60.728 0
60.730 -0
60.732 -0
60.735 -0
60.737 -0
60.739 -0
60.742 -0
60.744 -0
60.746 -0
60.749 -0
60.751 0
60.753 0
60.756 0
60.758 0
60.760 0
60.763 1
60.765 1
60.767 1
60.770 1
60.772 1
60.775 1
60.777 2
60.779 2
60.782 2
60.784 2
60.786 2
60.789 2
60.791 2
60.793 2
60.796 2
60.798 3
60.800 3
60.803 3
60.805 3
60.807 3
60.810 3
60.812 3
60.814 3
60.817 3
60.819 3
60.821 3
60.824 3
60.826 3
60.828 3
60.831 3
60.833 4
60.835 4
60.838 4
60.840 4
60.842 4
60.845 4
60.847 4
60.849 4
60.852 4
60.854 4
60.856 4
60.859 4
60.861 5
60.863 5
60.866 5
60.868 5
60.870 5
60.873 5
60.875 5
60.877 4
60.880 4
60.882 4
60.884 4
60.887 4
60.889 4
60.891 4
60.894 4
60.896 3
60.898 3
60.901 3
60.903 3
60.905 3
60.908 2
60.910 2
60.912 2
60.915 2
60.917 2
60.919 2
60.922 2
60.924 2
60.926 1
60.929 1
60.931 1
60.933 1
60.936 1
60.938 1
60.941 1
60.943 1
60.945 1
60.948 1
60.950 1
60.952 1
60.955 1
60.957 1
60.959 1
60.962 1
60.964 1
60.966 1
60.969 1
60.971 1
60.973 1
60.976 1
60.978 1
60.980 1
60.983 1
60.985 1
60.987 1
60.990 1
60.992 1
60.994 2
60.997 2
60.999 2
61.001 2
61.004 2
61.006 2
61.008 2
61.011 2
61.013 2
61.015 3
61.018 3
61.020 3
61.022 3
61.025 3
61.027 3
61.029 3
61.032 3
61.034 4
61.036 4
61.039 4
61.041 4
61.043 4
61.046 4
61.048 4
61.050 4
61.053 4
61.055 4
61.057 4
61.060 4
61.062 4
61.064 4
61.067 4
61.069 4
61.072 4
61.074 4
61.076 4
61.079 4
61.081 4
61.083 4
61.086 4
61.088 4
61.090 4
61.093 4
61.095 4
61.097 3
61.100 3
61.102 3
61.104 3
61.107 3
61.109 3
61.111 3
61.114 3
61.116 2
61.118 2
61.121 2
61.123 2
61.125 2
61.128 1
61.130 1
61.132 1
61.135 1
61.137 1
61.139 1
61.142 0
61.144 0
61.146 0
61.149 -0
61.151 -0
61.153 -0
61.156 -0
61.158 -0
61.160 -1
61.163 -1
61.165 -1
61.167 -1
61.170 -1
61.172 -1
61.175 -1
61.177 -1
61.179 -1
61.182 -0
61.184 -0
61.186 -0
61.189 -0
61.191 0
61.193 0
61.196 0
61.198 0
61.200 0
61.203 0
61.205 1
61.207 1
61.210 1
61.212 1
61.214 1
61.217 1
61.219 1
61.221 0
61.224 0
61.226 0
61.228 0
61.231 0
61.233 0
61.235 0
61.238 0
61.240 -0
61.242 -0
61.245 -0
61.247 -0
61.249 -1
61.252 -1
61.254 -1
61.256 -1
61.259 -1
61.261 -1
61.263 -1
61.266 -1
61.268 -1
61.271 -1
61.273 -1
61.275 -1
61.278 -1
61.280 -1
61.282 -1
61.285 -1
61.287 -1
61.289 -1
61.292 -1
61.294 -1
61.296 -0
61.299 -0
61.301 -0
61.303 -0
61.306 0
61.308 0
61.310 0
61.313 0
61.315 1
61.317 1
61.320 1
61.322 1
61.324 1
61.327 1
61.329 1
61.331 2
61.334 2
61.336 2
61.338 2
61.341 2
61.343 2
61.345 2
61.348 2
61.350 2
61.352 2
61.355 2
61.357 2
61.360 2
61.362 2
61.364 2
61.367 2
61.369 2
61.371 2
61.374 2
61.376 2
61.378 2
61.381 2
61.383 2
61.385 2
61.388 2
61.390 2
61.392 3
61.395 3
61.397 3
61.399 3
61.402 3
61.404 3
61.406 3
61.409 3
61.411 3
61.413 3
61.416 3
61.418 2
61.420 2
61.423 2
61.425 2
61.427 2
61.430 2
61.432 2
61.435 2
61.437 2
61.439 2
61.442 2
61.444 2
61.446 2
61.449 2
61.451 2
61.453 2
61.456 2
61.458 2
61.460 2
61.463 2
61.465 2
61.467 2
61.470 2
61.472 2
61.474 2
61.477 2
61.479 2
61.481 3
61.484 3
61.486 3
61.488 3
61.491 3
61.493 3
61.495 3
61.498 3
61.500 3
61.502 4
61.505 4
61.507 4
61.510 3
61.512 3
61.514 3
61.517 3
61.519 3
61.521 3
61.524 3
61.526 2
61.528 2
61.531 2
61.533 2
61.535 2
61.538 2
61.540 2
61.542 1
61.545 1
61.547 1
61.549 1
61.552 1
61.554 1
61.556 1
61.559 1
61.561 1
61.563 1
61.566 1
61.568 1
61.570 1
61.573 2
61.575 2
61.578 2
61.580 2
61.582 2
61.585 3
61.587 3
61.589 3
61.592 3
61.594 3
61.596 4
61.599 4
61.601 4
61.603 4
61.606 4
61.608 4
61.610 4
61.613 4
61.615 3
61.617 3
61.620 3
61.622 3
61.624 3
61.627 2
61.629 2
61.631 2
61.634 1
61.636 1
61.638 1
61.641 0
61.643 0
61.646 -0
61.648 -0
61.650 -1
61.653 -1
61.655 -1
61.657 -1
61.660 -1
61.662 -2
61.664 -2
61.667 -2
61.669 -2
61.671 -2
61.674 -2
61.676 -2
61.678 -2
61.681 -1
61.683 -1
61.685 -1
61.688 -1
61.690 -1
61.692 -1
61.695 -1
61.697 -1
61.699 -0
61.702 -0
61.704 -0
61.707 -0
61.709 -0
61.711 0
61.714 0
61.716 0
61.718 0
61.721 0
61.723 0
61.725 0
61.728 0
61.730 0
61.732 0
61.735 0
61.737 0
61.739 0
61.742 0
61.744 0
61.746 0
61.749 0
61.751 0
61.753 0
61.756 1
61.758 1
61.760 1
61.763 1
61.765 1
61.768 1
61.770 1
61.772 1
61.775 1
61.777 1
61.779 2
61.782 2
61.784 2
61.786 2
61.789 2
61.791 2
61.793 2
61.796 2
61.798 2
61.800 1
61.803 1
61.805 1
61.807 1
61.810 1
61.812 1
61.814 1
61.817 0
61.819 0
61.822 0
61.824 0
61.826 -0
61.829 -0
61.831 -0
61.833 -0
61.836 -0
61.838 -0
61.840 -1
61.843 -1
61.845 -1
61.847 -1
61.850 -0
61.852 -0
61.854 -0
61.857 -0
61.859 -0
61.861 -0
61.864 -0
61.866 0
61.868 0
61.871 0
61.873 1
61.876 1
61.878 1
61.880 1
61.883 1
61.885 1
61.887 2
61.890 2
61.892 2
61.894 2
61.897 2
61.899 2
61.901 3
61.904 3
61.906 3
61.908 3
61.911 3
61.913 3
61.915 3
61.918 3
61.920 3
61.922 3
61.925 3
61.927 3
61.930 3
61.932 3
61.934 4
61.937 4
61.939 4
61.941 4
61.944 4
61.946 4
61.948 3
61.951 3
61.953 3
61.955 3
61.958 3
61.960 3
61.962 3
61.965 2
61.967 2
61.969 2
61.972 2
61.974 2
61.977 2
61.979 2
61.981 2
61.984 2
61.986 1
61.988 1
61.991 1
61.993 1
61.995 1
61.998 1
62.000 1
62.002 1
62.005 1
62.007 1
62.009 1
62.012 1
62.014 1
62.016 1
62.019 0
62.021 0
62.023 0
62.026 0
62.028 0
62.031 0
62.033 0
62.035 0
62.038 0
62.040 1
62.042 1
62.045 1
62.047 1
62.049 1
62.052 1
62.054 1
62.056 1
62.059 1
62.061 1
62.063 1
62.066 1
62.068 2
62.070 2
62.073 2
62.075 2
62.078 2
62.080 2
62.082 2
62.085 3
62.087 3
62.089 3
62.092 3
62.094 3
62.096 3
62.099 3
62.101 3
62.103 3
62.106 2
62.108 2
62.110 2
62.113 2
62.115 2
62.117 1
62.120 1
62.122 1
62.125 1
62.127 0
62.129 -0
62.132 -0
62.134 -1
62.136 -1
62.139 -1
62.141 -1
62.143 -1
62.146 -1
62.148 -2
62.150 -2
62.153 -2
62.155 -2
62.157 -2
62.160 -2
62.162 -1
62.164 -1
62.167 -1
62.169 -1
62.172 -0
62.174 -0
62.176 0
62.179 1
62.181 1
62.183 1
62.186 2
62.188 2
62.190 2
62.193 3
62.195 3
62.197 3
62.200 3
62.202 4
62.204 4
62.207 4
62.209 4
62.212 4
62.214 4
62.216 4
62.219 4
62.221 4
62.223 4
62.226 3
62.228 3
62.230 3
62.233 3
62.235 3
62.237 3
62.240 3
62.242 2
62.244 2
62.247 2
62.249 2
62.251 2
62.254 2
62.256 1
62.259 1
62.261 1
62.263 1
62.266 1
62.268 1
62.270 1
62.273 2
62.275 2
62.277 2
62.280 2
62.282 2
62.284 2
62.287 2
62.289 2
62.291 2
62.294 2
62.296 2
62.299 2
62.301 2
62.303 2
62.306 2
62.308 2
62.310 2
62.313 2
62.315 2
62.317 2
62.320 3
62.322 3
62.324 3
62.327 3
62.329 3
62.331 3
62.334 3
62.336 3
62.339 3
62.341 3
62.343 3
62.346 3
62.348 3
62.350 3
62.353 3
62.355 3
62.357 3
62.360 3
62.362 3
62.364 3
62.367 3
62.369 3
62.371 3
62.374 3
62.376 3
62.378 3
62.381 3
62.383 2
62.386 2
62.388 2
62.390 2
62.393 2
62.395 2
62.397 1
62.400 1
62.402 1
62.404 1
62.407 0
62.409 0
62.411 0
62.414 -0
62.416 -0
62.418 -0
62.421 -0
62.423 -0
62.426 -0
62.428 0
62.430 0
62.433 0
62.435 0
62.437 1
62.440 1
62.442 1
62.444 1
62.447 1
62.449 1
62.451 1
62.454 1
62.456 1
62.459 1
62.461 1
62.463 1
62.466 1
62.468 1
62.470 1
62.473 1
62.475 1
62.477 1
62.480 1
62.482 1
62.484 1
62.487 1
62.489 1
62.491 1
62.494 1
62.496 1
62.499 1
62.501 1
62.503 0
62.506 0
62.508 0
62.510 0
62.513 0
62.515 0
62.517 0
62.520 0
62.522 0
62.524 1
62.527 1
62.529 1
62.531 1
62.534 1
62.536 1
62.539 1
62.541 1
62.543 1
62.546 1
62.548 1
62.550 1
62.553 1
62.555 1
62.557 1
62.560 2
62.562 2
62.564 1
62.567 1
62.569 1
62.572 1
62.574 1
62.576 1
62.579 1
62.581 1
62.583 2
62.586 2
62.588 2
62.590 2
62.593 2
62.595 2
62.597 2
62.600 2
62.602 2
62.604 2
62.607 2
62.609 2
62.612 2
62.614 2
62.616 2
62.619 2
62.621 2
62.623 2
62.626 2
62.628 2
62.630 3
62.633 3
62.635 3
62.637 3
62.640 3
62.642 3
62.645 3
62.647 3
62.649 3
62.652 3
62.654 3
62.656 3
62.659 3
62.661 3
62.663 3
62.666 3
62.668 3
62.670 3
62.673 3
62.675 3
62.677 3
62.680 3
62.682 3
62.685 3
62.687 3
62.689 3
62.692 3
62.694 3
62.696 3
62.699 3
62.701 3
62.703 3
62.706 3
62.708 3
62.710 3
62.713 3
62.715 3
62.718 3
62.720 3
62.722 3
62.725 3
62.727 3
62.729 3
62.732 3
62.734 3
62.736 3
62.739 3
62.741 3
62.743 3
62.746 3
62.748 3
62.751 3
62.753 3
62.755 3
62.758 3
62.760 3
62.762 3
62.765 3
62.767 3
62.769 3
62.772 3
62.774 2
62.776 2
62.779 2
62.781 2
62.784 2
62.786 2
62.788 2
62.791 2
62.793 1
62.795 1
62.798 1
62.800 1
62.802 1
62.805 1
62.807 1
62.809 1
62.812 1
62.814 1
62.817 1
62.819 1
62.821 1
62.824 0
62.826 0
62.828 0
62.831 0
62.833 0
62.835 0
62.838 0
62.840 -0
62.842 -0
62.845 -0
62.847 -0
62.850 -0
62.852 -0
62.854 -1
62.857 -1
62.859 -1
62.861 -1
62.864 -1
62.866 -1
62.868 -1
62.871 -1
62.873 -1
62.875 -1
62.878 -1
62.880 -1
62.883 -1
62.885 -1
62.887 -1
62.890 -0
62.892 -0
62.894 -0
62.897 -0
62.899 -0
62.901 -0
62.904 -0
62.906 0
62.908 0
62.911 0
62.913 1
62.916 1
62.918 1
62.920 1
62.923 1
62.925 1
62.927 1
62.930 1
62.932 1
62.934 1
62.937 1
62.939 1
62.941 1
62.944 2
62.946 2
62.949 2
62.951 2
62.953 2
62.956 2
62.958 2
62.960 2
62.963 2
62.965 2
62.967 2
62.970 2
62.972 2
62.974 2
62.977 2
62.979 2
62.982 2
62.984 2
62.986 2
62.989 2
62.991 2
62.993 2
62.996 2
62.998 2
63.000 2
63.003 2
63.005 2
63.008 2
63.010 2
63.012 2
63.015 2
63.017 2
63.019 2
63.022 2
63.024 2
63.026 2
63.029 3
63.031 3
63.033 3
63.036 3
63.038 3
63.041 3
63.043 3
63.045 3
63.048 3
63.050 3
63.052 2
63.055 2
63.057 2
63.059 2
63.062 2
63.064 2
63.066 2
63.069 2
63.071 1
63.074 1
63.076 1
63.078 1
63.081 1
63.083 1
63.085 1
63.088 1
63.090 1
63.092 1
63.095 1
63.097 1
63.100 1
63.102 1
63.104 1
63.107 1
63.109 1
63.111 2
63.114 2
63.116 2
63.118 2
63.121 2
63.123 3
63.125 3
63.128 3
63.130 3
63.133 4
63.135 4
63.137 4
63.140 4
63.142 4
63.144 4
63.147 4
63.149 4
63.151 4
63.154 4
63.156 4
63.159 4
63.161 4
63.163 4
63.166 4
63.168 4
63.170 4
63.173 4
63.175 4
63.177 4
63.180 4
63.182 4
63.184 4
63.187 4
63.189 4
63.192 3
63.194 3
63.196 3
63.199 3
63.201 4
63.203 4
63.206 4
63.208 4
63.210 4
63.213 4
63.215 4
63.218 4
63.220 4
63.222 4
63.225 4
63.227 4
63.229 4
63.232 4
63.234 4
63.236 4
63.239 4
63.241 4
63.244 4
63.246 4
63.248 4
63.251 4
63.253 4
63.255 4
63.258 3
63.260 3
63.262 3
63.265 3
63.267 3
63.269 3
63.272 3
63.274 3
63.277 3
63.279 3
63.281 2
63.284 2
63.286 2
63.288 2
63.291 2
63.293 2
63.295 2
63.298 2
63.300 2
63.303 2
63.305 2
63.307 2
63.310 2
63.312 2
63.314 2
63.317 2
63.319 2
63.321 2
63.324 2
63.326 2
63.329 2
63.331 2
63.333 2
63.336 2
63.338 2
63.340 2
63.343 2
63.345 2
63.347 2
63.350 2
63.352 2
63.355 2
63.357 2
63.359 2
63.362 2
63.364 3
63.366 3
63.369 3
63.371 3
63.373 3
63.376 3
63.378 3
63.380 3
63.383 3
63.385 3
63.388 3
63.390 3
63.392 4
63.395 4
63.397 4
63.399 4
63.402 4
63.404 4
63.406 4
63.409 4
63.411 4
63.414 3
63.416 3
63.418 3
63.421 3
63.423 3
63.425 3
63.428 3
63.430 3
63.432 3
63.435 3
63.437 3
63.440 3
63.442 2
63.444 2
63.447 2
63.449 2
63.451 2
63.454 2
63.456 2
63.458 2
63.461 2
63.463 2
63.466 2
63.468 2
63.470 1
63.473 1
63.475 1
63.477 1
63.480 1
63.482 1
63.484 1
63.487 1
63.489 1
63.492 2
63.494 2
63.496 2
63.499 2
63.501 2
63.503 2
63.506 2
63.508 2
63.510 2
63.513 2
63.515 2
63.518 2
63.520 2
63.522 2
63.525 2
63.527 2
63.529 2
63.532 2
63.534 2
63.536 2
63.539 2
63.541 2
63.544 2
63.546 2
63.548 1
63.551 1
63.553 1
63.555 1
63.558 1
63.560 1
63.562 1
63.565 1
63.567 1
63.570 1
63.572 1
63.574 1
63.577 1
63.579 1
63.581 1
63.584 1
63.586 1
63.588 1
63.591 2
63.593 2
63.596 2
63.598 2
63.600 2
63.603 3
63.605 3
63.607 3
63.610 3
63.612 3
63.614 3
63.617 4
63.619 4
63.622 4
63.624 4
63.626 4
63.629 4
63.631 4
63.633 4
63.636 4
63.638 4
63.641 3
63.643 3
63.645 3
63.648 3
63.650 3
63.652 2
63.655 2
63.657 2
63.659 2
63.662 1
63.664 1
63.667 1
63.669 1
63.671 0
63.674 0
63.676 0
63.678 -0
63.681 -0
63.683 -0
63.685 -0
63.688 -0
63.690 -0
63.693 0
63.695 0
63.697 0
63.700 0
63.702 0
63.704 1
63.707 1
63.709 1
63.711 1
63.714 1
63.716 2
63.719 2
63.721 2
63.723 2
63.726 3
63.728 3
63.730 3
63.733 3
63.735 3
63.737 3
63.740 3
63.742 3
63.745 3
63.747 3
63.749 3
63.752 3
63.754 3
63.756 3
63.759 3
63.761 3
63.764 3
63.766 3
63.768 3
63.771 2
63.773 2
63.775 2
63.778 2
63.780 2
63.782 2
63.785 2
63.787 2
63.790 2
63.792 2
63.794 2
63.797 2
63.799 2
63.801 2
63.804 2
63.806 3
63.808 3
63.811 3
63.813 3
63.816 3
63.818 3
63.820 4
63.823 4
63.825 4
63.827 4
63.830 4
63.832 4
63.835 5
63.837 5
63.839 5
63.842 5
63.844 5
63.846 5
63.849 5
63.851 5
63.853 5
63.856 5
63.858 5
63.861 5
63.863 5
63.865 5
63.868 5
63.870 5
63.872 4
63.875 4
63.877 4
63.879 4
63.882 4
63.884 3
63.887 3
63.889 3
63.891 2
63.894 2
63.896 2
63.898 2
63.901 1
63.903 1
63.906 1
63.908 1
63.910 0
63.913 0
63.915 -0
63.917 -0
63.920 -0
63.922 -1
63.924 -1
63.927 -1
63.929 -1
63.932 -1
63.934 -1
63.936 -1
63.939 -1
63.941 -0
63.943 -0
63.946 -0
63.948 0
63.951 0
63.953 1
63.955 1
63.958 1
63.960 1
63.962 2
63.965 2
63.967 2
63.969 2
63.972 2
63.974 2
63.977 3
63.979 3
63.981 3
63.984 3
63.986 3
63.988 3
63.991 3
63.993 3
63.996 3
63.998 3
64.000 3
64.003 3
64.005 3
64.007 3
64.010 3
64.012 2
64.014 2
64.017 2
64.019 2
64.022 2
64.024 2
64.026 2
64.029 1
64.031 1
64.033 1
64.036 1
64.038 1
64.041 1
64.043 1
64.045 1
64.048 1
64.050 1
64.052 1
64.055 1
64.057 1
64.059 1
64.062 1
64.064 1
64.067 1
64.069 1
64.071 1
64.074 1
64.076 2
64.078 2
64.081 2
64.083 2
64.086 2
64.088 2
64.090 2
64.093 2
64.095 2
64.097 2
64.100 2
64.102 2
64.104 2
64.107 2
64.109 2
64.112 2
64.114 2
64.116 2
64.119 2
64.121 2
64.123 2
64.126 2
64.128 1
64.131 1
64.133 1
64.135 1
64.138 1
64.140 1
64.142 1
64.145 1
64.147 1
64.150 0
64.152 0
64.154 0
64.157 0
64.159 -0
64.161 -0
64.164 -0
64.166 -0
64.168 -0
64.171 -0
64.173 -0
64.176 -1
64.178 -1
64.180 -1
64.183 -1
64.185 -1
64.187 -1
64.190 -1
64.192 -1
64.195 -1
64.197 -0
64.199 -0
64.202 -0
64.204 -0
64.206 -0
64.209 -0
64.211 -0
64.213 -0
64.216 0
64.218 0
64.221 0
64.223 0
64.225 1
64.228 1
64.230 1
64.232 1
64.235 1
64.237 1
64.240 1
64.242 1
64.244 1
64.247 2
64.249 2
64.251 2
64.254 2
64.256 2
64.259 3
64.261 3
64.263 3
64.266 3
64.268 3
64.270 3
64.273 4
64.275 4
64.278 4
64.280 4
64.282 4
64.285 4
64.287 5
64.289 5
64.292 5
64.294 5
64.296 5
64.299 5
64.301 5
64.304 5
64.306 5
64.308 5
64.311 5
64.313 5
64.315 5
64.318 4
64.320 4
64.323 4
64.325 4
64.327 4
64.330 4
64.332 4
64.334 4
64.337 3
64.339 3
64.342 3
64.344 3
64.346 3
64.349 3
64.351 2
64.353 2
64.356 2
64.358 2
64.361 2
64.363 2
64.365 2
64.368 1
64.370 1
64.372 1
64.375 1
64.377 1
64.379 1
64.382 1
64.384 1
64.387 1
64.389 1
64.391 1
64.394 1
64.396 1
64.398 1
64.401 1
64.403 1
64.406 1
64.408 1
64.410 1
64.413 1
64.415 1
64.417 2
64.420 2
64.422 2
64.425 2
64.427 2
64.429 2
64.432 2
64.434 2
64.436 2
64.439 2
64.441 2
64.444 2
64.446 1
64.448 1
64.451 1
64.453 1
64.455 1
64.458 1
64.460 1
64.463 1
64.465 1
64.467 0
64.470 0
64.472 0
64.474 -0
64.477 -0
64.479 -0
64.482 -1
64.484 -1
64.486 -1
64.489 -1
64.491 -1
64.493 -1
64.496 -1
64.498 -1
64.500 -1
64.503 -1
64.505 -1
64.508 -0
64.510 -0
64.512 -0
64.515 0
64.517 0
64.519 0
64.522 1
64.524 1
64.527 1
64.529 1
64.531 1
64.534 1
64.536 2
64.538 2
64.541 2
64.543 2
64.546 2
64.548 2
64.550 3
64.553 3
64.555 3
64.557 3
64.560 3
64.562 3
64.565 3
64.567 3
64.569 3
64.572 3
64.574 3
64.576 3
64.579 3
64.581 3
64.584 3
64.586 3
64.588 3
64.591 3
64.593 3
64.595 3
64.598 3
64.600 3
64.603 3
64.605 3
64.607 3
64.610 3
64.612 3
64.614 3
64.617 3
64.619 3
64.622 3
64.624 3
64.626 2
64.629 2
64.631 2
64.633 2
64.636 2
64.638 2
64.641 2
64.643 2
64.645 2
64.648 2
64.650 2
64.652 2
64.655 1
64.657 1
64.660 1
64.662 1
64.664 1
64.667 1
64.669 1
64.671 1
64.674 1
64.676 1
64.679 1
64.681 1
64.683 1
64.686 1
64.688 1
64.690 1
64.693 1
64.695 1
64.698 1
64.700 1
64.702 1
64.705 1
64.707 1
64.709 1
64.712 1
64.714 1
64.717 1
64.719 1
64.721 0
64.724 0
64.726 0
64.728 0
64.731 0
64.733 0
64.736 0
64.738 0
64.740 -0
64.743 -0
64.745 -0
64.747 -0
64.750 -0
64.752 -0
64.755 -0
64.757 -0
64.759 -0
64.762 -0
64.764 -0
64.766 -0
64.769 -0
64.771 -0
64.774 -0
64.776 -0
64.778 -0
64.781 -0
64.783 -0
64.785 0
64.788 0
64.790 0
64.793 0
64.795 0
64.797 0
64.800 1
64.802 1
64.804 1
64.807 1
64.809 1
64.812 1
64.814 2
64.816 2
64.819 2
64.821 2
64.823 2
64.826 3
64.828 3
64.831 3
64.833 3
64.835 4
64.838 4
64.840 4
64.842 4
64.845 5
64.847 5
64.850 5
64.852 5
64.854 6
64.857 6
64.859 6
64.861 6
64.864 6
64.866 7
64.869 7
64.871 7
64.873 7
64.876 7
64.878 7
64.881 7
64.883 7
64.885 7
64.888 7
64.890 7
64.892 7
64.895 6
64.897 6
64.900 6
64.902 6
64.904 6
64.907 5
64.909 5
64.911 5
64.914 5
64.916 4
64.919 4
64.921 4
64.923 4
64.926 3
64.928 3
64.930 3
64.933 3
64.935 3
64.938 3
64.940 2
64.942 2
64.945 2
64.947 2
64.949 2
64.952 2
64.954 2
64.957 2
64.959 2
64.961 2
64.964 2
64.966 2
64.968 2
64.971 2
64.973 2
64.976 2
64.978 2
64.980 2
64.983 2
64.985 2
64.987 2
64.990 2
64.992 2
64.995 2
64.997 2
64.999 2
65.002 2
65.004 2
65.007 2
65.009 2
65.011 2
65.014 2
65.016 2
65.018 2
65.021 2
65.023 2
65.026 2
65.028 2
65.030 2
65.033 2
65.035 2
65.037 2
65.040 3
65.042 3
65.045 3
65.047 3
65.049 3
65.052 3
65.054 3
65.056 3
65.059 3
65.061 3
65.064 3
65.066 4
65.068 4
65.071 4
65.073 4
65.075 4
65.078 4
65.080 4
65.083 5
65.085 5
65.087 5
65.090 5
65.092 5
65.095 5
65.097 5
65.099 5
65.102 5
65.104 5
65.106 5
65.109 5
65.111 5
65.114 5
65.116 5
65.118 5
65.121 5
65.123 5
65.125 4
65.128 4
65.130 4
65.133 4
65.135 4
65.137 4
65.140 3
65.142 3
65.144 3
65.147 3
65.149 3
65.152 2
65.154 2
65.156 2
65.159 2
65.161 2
65.164 2
65.166 1
65.168 1
65.171 1
65.173 1
65.175 1
65.178 1
65.180 1
65.183 1
65.185 1
65.187 1
65.190 1
65.192 1
65.194 1
65.197 1
65.199 1
65.202 1
65.204 2
65.206 2
65.209 2
65.211 2
65.213 2
65.216 2
65.218 2
65.221 2
65.223 2
65.225 2
65.228 2
65.230 2
65.233 2
65.235 2
65.237 2
65.240 2
65.242 2
65.244 2
65.247 2
65.249 2
65.252 2
65.254 2
65.256 2
65.259 2
65.261 2
65.263 2
65.266 2
65.268 2
65.271 2
65.273 2
65.275 3
65.278 3
65.280 3
65.283 3
65.285 3
65.287 3
65.290 3
65.292 3
65.294 3
65.297 3
65.299 3
65.302 3
65.304 3
65.306 3
65.309 3
65.311 3
65.313 3
65.316 3
65.318 3
65.321 3
65.323 3
65.325 3
65.328 3
65.330 2
65.333 2
65.335 2
65.337 2
65.340 2
65.342 2
65.344 1
65.347 1
65.349 1
65.352 1
65.354 1
65.356 1
65.359 0
65.361 0
65.363 0
65.366 0
65.368 0
65.371 -0
65.373 -0
65.375 -0
65.378 -0
65.380 -0
65.383 -0
65.385 -0
65.387 -0
65.390 -0
65.392 -0
65.394 0
65.397 0
65.399 0
65.402 0
65.404 0
65.406 0
65.409 0
65.411 1
65.414 1
65.416 1
65.418 1
65.421 1
65.423 1
65.425 1
65.428 1
65.430 1
65.433 1
65.435 1
65.437 1
65.440 1
65.442 1
65.444 1
65.447 1
65.449 1
65.452 1
65.454 1
65.456 1
65.459 1
65.461 2
65.464 2
65.466 2
65.468 2
65.471 2
65.473 2
65.475 1
65.478 1
65.480 1
65.483 1
65.485 1
65.487 2
65.490 2
65.492 2
65.495 2
65.497 2
65.499 2
65.502 2
65.504 2
65.506 2
65.509 2
65.511 2
65.514 2
65.516 2
65.518 2
65.521 2
65.523 2
65.525 2
65.528 2
65.530 2
65.533 3
65.535 3
65.537 2
65.540 2
65.542 2
65.545 2
65.547 2
65.549 2
65.552 2
65.554 2
65.556 2
65.559 2
65.561 2
65.564 2
65.566 2
65.568 2
65.571 2
65.573 2
65.576 2
65.578 2
65.580 2
65.583 2
65.585 2
65.587 2
65.590 2
65.592 2
65.595 2
65.597 2
65.599 2
65.602 2
65.604 3
65.607 3
65.609 3
65.611 3
65.614 3
65.616 3
65.618 3
65.621 3
65.623 3
65.626 3
65.628 3
65.630 3
65.633 3
65.635 3
65.638 3
65.640 3
65.642 3
65.645 3
65.647 3
65.649 3
65.652 3
65.654 3
65.657 3
65.659 3
65.661 3
65.664 2
65.666 2
65.669 2
65.671 2
65.673 2
65.676 2
65.678 2
65.680 2
65.683 2
65.685 2
65.688 2
65.690 2
65.692 2
65.695 2
65.697 2
65.700 2
65.702 2
65.704 2
65.707 2
65.709 2
65.711 1
65.714 1
65.716 1
65.719 1
65.721 1
65.723 1
65.726 1
65.728 0
65.731 0
65.733 0
65.735 0
65.738 0
65.740 0
65.742 0
65.745 0
65.747 0
65.750 0
65.752 0
65.754 0
65.757 0
65.759 0
65.762 0
65.764 0
65.766 1
65.769 1
65.771 1
65.773 1
65.776 1
65.778 2
65.781 2
65.783 2
65.785 2
65.788 2
65.790 2
65.793 3
65.795 3
65.797 3
65.800 3
65.802 3
65.804 3
65.807 3
65.809 3
65.812 3
65.814 3
65.816 3
65.819 3
65.821 2
65.824 2
65.826 2
65.828 2
65.831 2
65.833 2
65.835 2
65.838 2
65.840 2
65.843 1
65.845 1
65.847 1
65.850 1
65.852 1
65.855 1
65.857 1
65.859 1
65.862 1
65.864 1
65.866 1
65.869 1
65.871 2
65.874 2
65.876 2
65.878 2
65.881 2
65.883 2
65.886 2
65.888 2
65.890 2
65.893 2
65.895 3
65.898 3
65.900 3
65.902 3
65.905 3
65.907 3
65.909 3
65.912 3
65.914 3
65.917 3
65.919 3
65.921 3
65.924 3
65.926 3
65.929 3
65.931 3
65.933 3
65.936 3
65.938 3
65.940 3
65.943 3
65.945 3
65.948 3
65.950 3
65.952 3
65.955 3
65.957 3
65.960 3
65.962 3
65.964 2
65.967 2
65.969 2
65.972 2
65.974 2
65.976 1
65.979 1
65.981 1
65.983 1
65.986 1
65.988 0
65.991 0
65.993 0
65.995 -0
65.998 -0
66.000 -0
66.003 -0
66.005 -0
66.007 -1
66.010 -1
66.012 -1
66.014 -1
66.017 -1
66.019 -1
66.022 -1
66.024 -1
66.026 -1
66.029 -1
66.031 -1
66.034 -1
66.036 -1
66.038 -1
66.041 -1
66.043 -0
66.046 -0
66.048 0
66.050 0
66.053 0
66.055 1
66.057 1
66.060 1
66.062 1
66.065 1
66.067 1
66.069 1
66.072 1
66.074 1
66.077 1
66.079 1
66.081 1
66.084 1
66.086 1
66.089 1
66.091 1
66.093 1
66.096 2
66.098 2
66.100 2
66.103 2
66.105 2
66.108 2
66.110 2
66.112 2
66.115 1
66.117 1
66.120 1
66.122 1
66.124 1
66.127 1
66.129 1
66.132 1
66.134 1
66.136 1
66.139 1
66.141 2
66.143 2
66.146 2
66.148 2
66.151 2
66.153 3
66.155 3
66.158 3
66.160 3
66.163 3
66.165 3
66.167 3
66.170 3
66.172 3
66.175 3
66.177 3
66.179 3
66.182 3
66.184 3
66.186 3
66.189 3
66.191 3
66.194 3
66.196 3
66.198 3
66.201 3
66.203 3
66.206 3
66.208 3
66.210 3
66.213 3
66.215 3
66.218 3
66.220 3
66.222 3
66.225 3
66.227 3
66.229 4
66.232 4
66.234 4
66.237 4
66.239 4
66.241 4
66.244 4
66.246 4
66.249 4
66.251 4
66.253 4
66.256 4
66.258 4
66.261 4
66.263 4
66.265 4
66.268 4
66.270 3
66.273 3
66.275 3
66.277 3
66.280 2
66.282 2
66.284 2
66.287 2
66.289 1
66.292 1
66.294 1
66.296 1
66.299 1
66.301 1
66.304 1
66.306 0
66.308 0
66.311 0
66.313 0
66.316 1
66.318 1
66.320 1
66.323 1
66.325 1
66.327 1
66.330 1
66.332 1
66.335 2
66.337 2
66.339 2
66.342 2
66.344 2
66.347 3
66.349 3
66.351 3
66.354 3
66.356 3
66.359 3
66.361 3
66.363 3
66.366 3
66.368 3
66.371 3
66.373 3
66.375 2
66.378 2
66.380 2
66.382 2
66.385 2
66.387 2
66.390 1
66.392 1
66.394 1
66.397 1
66.399 1
66.402 1
66.404 1
66.406 0
66.409 0
66.411 0
66.414 0
66.416 0
66.418 0
66.421 1
66.423 1
66.426 1
66.428 1
66.430 1
66.433 1
66.435 1
66.437 1
66.440 1
66.442 2
66.445 2
66.447 2
66.449 2
66.452 2
66.454 2
66.457 2
66.459 2
66.461 2
66.464 2
66.466 2
66.469 2
66.471 2
66.473 2
66.476 2
66.478 2
66.481 2
66.483 2
66.485 2
66.488 2
66.490 1
66.493 1
66.495 1
66.497 1
66.500 1
66.502 1
66.504 1
66.507 1
66.509 1
66.512 1
66.514 1
66.516 1
66.519 1
66.521 1
66.524 1
66.526 1
66.528 1
66.531 1
66.533 2
66.536 2
66.538 2
66.540 2
66.543 2
66.545 2
66.548 3
66.550 3
66.552 3
66.555 3
66.557 3
66.559 3
66.562 3
66.564 3
66.567 3
66.569 3
66.571 3
66.574 3
66.576 3
66.579 3
66.581 3
66.583 3
66.586 3
66.588 3
66.591 3
66.593 3
66.595 3
66.598 2
66.600 2
66.603 2
66.605 2
66.607 2
66.610 2
66.612 2
66.615 2
66.617 2
66.619 2
66.622 2
66.624 2
66.627 3
66.629 3
66.631 3
66.634 3
66.636 3
66.638 3
66.641 3
66.643 3
66.646 4
66.648 4
66.650 4
66.653 4
66.655 4
66.658 4
66.660 4
66.662 4
66.665 4
66.667 4
66.670 4
66.672 4
66.674 4
66.677 4
66.679 4
66.682 4
66.684 4
66.686 4
66.689 4
66.691 4
66.694 3
66.696 3
66.698 3
66.701 3
66.703 3
66.706 3
66.708 3
66.710 3
66.713 2
66.715 2
66.717 2
66.720 2
66.722 2
66.725 2
66.727 2
66.729 2
66.732 2
66.734 2
66.737 2
66.739 2
66.741 2
66.744 2
66.746 2
66.749 2
66.751 3
66.753 3
66.756 3
66.758 3
66.761 3
66.763 3
66.765 3
66.768 3
66.770 3
66.773 3
66.775 3
66.777 2
66.780 2
66.782 2
66.785 2
66.787 2
66.789 2
66.792 2
66.794 2
66.797 2
66.799 2
66.801 1
66.804 1
66.806 1
66.808 1
66.811 1
66.813 1
66.816 1
66.818 1
66.820 1
66.823 0
66.825 0
66.828 0
66.830 0
66.832 0
66.835 1
66.837 1
66.840 1
66.842 1
66.844 1
66.847 1
66.849 1
66.852 1
66.854 2
66.856 2
66.859 2
66.861 2
66.864 2
66.866 2
66.868 2
66.871 2
66.873 2
66.876 3
66.878 3
66.880 3
66.883 3
66.885 3
66.888 3
66.890 3
66.892 3
66.895 3
66.897 2
66.900 2
66.902 2
66.904 2
66.907 2
66.909 2
66.912 1
66.914 1
66.916 1
66.919 1
66.921 0
66.923 0
66.926 0
66.928 0
66.931 -0
66.933 -0
66.935 -0
66.938 -0
66.940 -0
66.943 -0
66.945 -0
66.947 -0
66.950 -0
66.952 0
66.955 0
66.957 0
66.959 1
66.962 1
66.964 1
66.967 1
66.969 1
66.971 1
66.974 1
66.976 2
66.979 2
66.981 2
66.983 2
66.986 2
66.988 2
66.991 2
66.993 2
66.995 2
66.998 2
67.000 2
67.003 2
67.005 2
67.007 2
67.010 2
67.012 2
67.015 2
67.017 2
67.019 2
67.022 2
67.024 2
67.027 2
67.029 2
67.031 2
67.034 2
67.036 2
67.039 2
67.041 2
67.043 2
67.046 2
67.048 2
67.051 3
67.053 3
67.055 3
67.058 3
67.060 3
67.063 3
67.065 4
67.067 4
67.070 4
67.072 4
67.075 4
67.077 4
67.079 4
67.082 4
67.084 4
67.087 4
67.089 4
67.091 4
67.094 4
67.096 4
67.098 3
67.101 3
67.103 3
67.106 3
67.108 3
67.110 3
67.113 2
67.115 2
67.118 2
67.120 2
67.122 2
67.125 2
67.127 2
67.130 2
67.132 2
67.134 2
67.137 2
67.139 2
67.142 2
67.144 2
67.146 2
67.149 2
67.151 2
67.154 2
67.156 2
67.158 2
67.161 2
67.163 2
67.166 2
67.168 2
67.170 1
67.173 1
67.175 1
67.178 1
67.180 1
67.182 1
67.185 1
67.187 1
67.190 1
67.192 1
67.194 0
67.197 0
67.199 0
67.202 -0
67.204 -0
67.206 -0
67.209 -0
67.211 -1
67.214 -1
67.216 -1
67.218 -1
67.221 -1
67.223 -1
67.226 -1
67.228 -1
67.230 -1
67.233 -1
67.235 -1
67.238 -1
67.240 -1
67.242 -1
67.245 -1
67.247 -0
67.250 -0
67.252 -0
67.254 -0
67.257 0
67.259 0
67.262 0
67.264 0
67.266 1
67.269 1
67.271 1
67.274 1
67.276 2
67.278 2
67.281 2
67.283 2
67.286 3
67.288 3
67.290 3
67.293 4
67.295 4
67.298 4
67.300 4
67.302 5
67.305 5
67.307 5
67.310 5
67.312 5
67.314 5
67.317 5
67.319 5
67.322 5
67.324 5
67.326 5
67.329 5
67.331 5
67.334 5
67.336 5
67.338 5
67.341 5
67.343 5
67.346 4
67.348 4
67.350 4
67.353 4
67.355 3
67.358 3
67.360 3
67.362 3
67.365 2
67.367 2
67.370 2
67.372 2
67.374 2
67.377 1
67.379 1
67.382 1
67.384 1
67.386 1
67.389 1
67.391 1
67.394 1
67.396 1
67.398 1
67.401 1
67.403 1
67.406 1
67.408 1
67.410 1
67.413 0
67.415 1
67.418 0
67.420 0
67.422 0
67.425 0
67.427 0
67.430 1
67.432 1
67.434 1
67.437 1
67.439 1
67.442 1
67.444 1
67.446 1
67.449 1
67.451 1
67.454 1
67.456 1
67.458 1
67.461 1
67.463 1
67.466 1
67.468 1
67.470 2
67.473 2
67.475 2
67.478 2
67.480 2
67.482 2
67.485 2
67.487 2
67.490 3
67.492 3
67.494 3
67.497 3
67.499 3
67.502 3
67.504 3
67.506 3
67.509 3
67.511 3
67.514 4
67.516 4
67.519 4
67.521 4
67.523 4
67.526 3
67.528 3
67.531 3
67.533 3
67.535 3
67.538 3
67.540 3
67.543 3
67.545 3
67.547 3
67.550 2
67.552 2
67.555 2
67.557 2
67.559 1
67.562 1
67.564 1
67.567 1
67.569 1
67.571 0
67.574 0
67.576 0
67.579 -0
67.581 -0
67.583 -0
67.586 -0
67.588 -0
67.591 -0
67.593 -0
67.595 -0
67.598 -0
67.600 -0
67.603 -0
67.605 -0
67.607 -0
67.610 -0
67.612 -0
67.615 0
67.617 0
67.619 0
67.622 0
67.624 0
67.627 0
67.629 0
67.631 1
67.634 1
67.636 1
67.639 1
67.641 1
67.643 1
67.646 1
67.648 1
67.651 1
67.653 1
67.655 1
67.658 1
67.660 1
67.663 0
67.665 0
67.667 0
67.670 0
67.672 0
67.675 0
67.677 0
67.679 1
67.682 1
67.684 1
67.687 1
67.689 1
67.692 1
67.694 1
67.696 1
67.699 1
67.701 1
67.704 1
67.706 1
67.708 1
67.711 1
67.713 1
67.716 1
67.718 1
67.720 2
67.723 2
67.725 2
67.728 2
67.730 2
67.732 2
67.735 2
67.737 2
67.740 2
67.742 2
67.744 2
67.747 2
67.749 3
67.752 3
67.754 3
67.756 3
67.759 3
67.761 3
67.764 3
67.766 3
67.768 3
67.771 3
67.773 3
67.776 3
67.778 3
67.780 3
67.783 4
67.785 4
67.788 4
67.790 4
67.792 3
67.795 3
67.797 3
67.800 3
67.802 3
67.805 3
67.807 3
67.809 3
67.812 3
67.814 3
67.817 3
67.819 3
67.821 2
67.824 2
67.826 2
67.829 2
67.831 2
67.833 2
67.836 2
67.838 2
67.841 1
67.843 1
67.845 1
67.848 1
67.850 1
67.853 1
67.855 1
67.857 1
67.860 1
67.862 1
67.865 1
67.867 1
67.869 1
67.872 1
67.874 1
67.877 1
67.879 1
67.881 1
67.884 1
67.886 1
67.889 1
67.891 1
67.894 1
67.896 1
67.898 1
67.901 2
67.903 2
67.906 2
67.908 2
67.910 2
67.913 2
67.915 2
67.918 3
67.920 3
67.922 3
67.925 3
67.927 4
67.930 4
67.932 4
67.934 4
67.937 4
67.939 4
67.942 4
67.944 4
67.946 4
67.949 4
67.951 4
67.954 4
67.956 4
67.958 4
67.961 4
67.963 4
67.966 4
67.968 4
67.971 4
67.973 3
67.975 3
67.978 3
67.980 3
67.983 2
67.985 2
67.987 2
67.990 1
67.992 1
67.995 1
67.997 0
67.999 0
68.002 -0
68.004 -0
68.007 -1
68.009 -1
68.011 -1
68.014 -1
68.016 -1
68.019 -1
68.021 -1
68.023 -1
68.026 -1
68.028 -1
68.031 -1
68.033 -1
68.035 -1
68.038 -1
68.040 -1
68.043 -0
68.045 -0
68.048 0
68.050 0
68.052 1
68.055 1
68.057 1
68.060 1
68.062 2
68.064 2
68.067 2
68.069 2
68.072 3
68.074 3
68.076 3
68.079 3
68.081 3
68.084 3
68.086 3
68.088 3
68.091 3
68.093 3
68.096 3
68.098 3
68.100 3
68.103 3
68.105 3
68.108 3
68.110 3
68.113 2
68.115 2
68.117 2
68.120 2
68.122 2
68.125 2
68.127 2
68.129 1
68.132 1
68.134 1
68.137 1
68.139 1
68.141 1
68.144 1
68.146 1
68.149 1
68.151 1
68.153 1
68.156 1
68.158 1
68.161 1
68.163 1
68.165 1
68.168 1
68.170 0
68.173 0
68.175 0
68.178 0
68.180 0
68.182 0
68.185 0
68.187 0
68.190 0
68.192 0
68.194 0
68.197 -0
68.199 0
68.202 0
68.204 0
68.206 0
68.209 1
68.211 1
68.214 1
68.216 1
68.218 1
68.221 2
68.223 2
68.226 2
68.228 2
68.231 2
68.233 3
68.235 3
68.238 3
68.240 3
68.243 4
68.245 4
68.247 4
68.250 4
68.252 5
68.255 5
68.257 5
68.259 5
68.262 5
68.264 5
68.267 5
68.269 5
68.271 5
68.274 4
68.276 4
68.279 4
68.281 4
68.284 4
68.286 4
68.288 3
68.291 3
68.293 3
68.296 3
68.298 2
68.300 2
68.303 2
68.305 2
68.308 2
68.310 2
68.312 2
68.315 2
68.317 2
68.320 2
68.322 2
68.324 2
68.327 2
68.329 2
68.332 2
68.334 2
68.337 2
68.339 2
68.341 2
68.344 2
68.346 2
68.349 2
68.351 2
68.353 2
68.356 2
68.358 2
68.361 2
68.363 2
68.365 3
68.368 2
68.370 2
68.373 2
68.375 2
68.378 2
68.380 2
68.382 2
68.385 2
68.387 2
68.390 2
68.392 2
68.394 2
68.397 2
68.399 2
68.402 2
68.404 2
68.406 2
68.409 2
68.411 2
68.414 2
68.416 3
68.418 3
68.421 3
68.423 3
68.426 3
68.428 3
68.431 3
68.433 3
68.435 3
68.438 3
68.440 3
68.443 3
68.445 3
68.447 3
68.450 3
68.452 3
68.455 3
68.457 3
68.459 3
68.462 3
68.464 3
68.467 3
68.469 3
68.472 3
68.474 3
68.476 3
68.479 3
68.481 3
68.484 3
68.486 3
68.488 2
68.491 2
68.493 2
68.496 2
68.498 2
68.500 2
68.503 2
68.505 2
68.508 1
68.510 1
68.513 2
68.515 2
68.517 2
68.520 2
68.522 2
68.525 2
68.527 2
68.529 2
68.532 2
68.534 3
68.537 3
68.539 3
68.541 3
68.544 3
68.546 3
68.549 3
68.551 3
68.554 4
68.556 4
68.558 4
68.561 4
68.563 4
68.566 4
68.568 4
68.570 4
68.573 4
68.575 4
68.578 4
68.580 4
68.582 4
68.585 4
68.587 4
68.590 4
68.592 4
68.595 3
68.597 3
68.599 3
68.602 2
68.604 2
68.607 2
68.609 1
68.611 1
68.614 1
68.616 1
68.619 1
68.621 0
68.623 0
68.626 0
68.628 -0
68.631 -0
68.633 -0
68.636 -0
68.638 -0
68.640 -0
68.643 -0
68.645 0
68.648 0
68.650 0
68.652 0
68.655 1
68.657 1
68.660 1
68.662 1
68.664 1
68.667 2
68.669 2
68.672 2
68.674 2
68.677 2
68.679 3
68.681 3
68.684 3
68.686 3
68.689 3
68.691 3
68.693 4
68.696 3
68.698 3
68.701 3
68.703 3
68.706 3
68.708 3
68.710 3
68.713 3
68.715 3
68.718 3
68.720 3
68.722 3
68.725 3
68.727 3
68.730 3
68.732 3
68.734 2
68.737 2
68.739 2
68.742 2
68.744 2
68.747 2
68.749 2
68.751 2
68.754 2
68.756 2
68.759 2
68.761 2
68.763 2
68.766 2
68.768 2
68.771 2
68.773 2
68.776 2
68.778 3
68.780 3
68.783 3
68.785 3
68.788 3
68.790 3
68.792 3
68.795 3
68.797 3
68.800 3
68.802 3
68.804 3
68.807 4
68.809 4
68.812 4
68.814 4
68.817 4
68.819 4
68.821 4
68.824 4
68.826 4
68.829 4
68.831 4
68.833 4
68.836 4
68.838 4
68.841 4
68.843 4
68.846 4
68.848 4
68.850 4
68.853 4
68.855 3
68.858 3
68.860 3
68.862 3
68.865 3
68.867 3
68.870 3
68.872 2
68.874 2
68.877 2
68.879 2
68.882 2
68.884 2
68.887 1
68.889 1
68.891 1
68.894 1
68.896 1
68.899 1
68.901 1
68.903 0
68.906 0
68.908 0
68.911 0
68.913 0
68.916 0
68.918 0
68.920 0
68.923 1
68.925 1
68.928 1
68.930 1
68.932 1
68.935 1
68.937 1
68.940 1
68.942 2
68.945 2
68.947 2
68.949 2
68.952 2
68.954 2
68.957 3
68.959 3
68.961 3
68.964 3
68.966 3
68.969 3
68.971 4
68.974 4
68.976 4
68.978 4
68.981 4
68.983 4
68.986 4
68.988 4
68.990 4
68.993 4
68.995 4
68.998 4
69.000 4
69.003 4
69.005 4
69.007 4
69.010 3
69.012 3
69.015 3
69.017 3
69.019 3
69.022 3
69.024 3
69.027 3
69.029 2
69.032 2
69.034 2
69.036 2
69.039 2
69.041 2
69.044 2
69.046 1
69.048 1
69.051 1
69.053 1
69.056 1
69.058 1
69.061 1
69.063 1
69.065 1
69.068 1
69.070 1
69.073 1
69.075 1
69.077 1
69.080 1
69.082 1
69.085 1
69.087 0
69.090 0
69.092 0
69.094 0
69.097 0
69.099 1
69.102 1
69.104 1
69.106 1
69.109 1
69.111 1
69.114 1
69.116 1
69.119 1
69.121 2
69.123 2
69.126 2
69.128 2
69.131 2
69.133 2
69.135 2
69.138 2
69.140 2
69.143 2
69.145 2
69.148 2
69.150 2
69.152 2
69.155 2
69.157 2
69.160 2
69.162 2
69.164 2
69.167 1
69.169 1
69.172 1
69.174 1
69.177 1
69.179 1
69.181 1
69.184 1
69.186 1
69.189 1
69.191 1
69.193 1
69.196 1
69.198 1
69.201 1
69.203 1
69.206 1
69.208 1
69.210 2
69.213 2
69.215 2
69.218 2
69.220 2
69.222 2
69.225 2
69.227 2
69.230 2
69.232 2
69.235 2
69.237 2
69.239 2
69.242 2
69.244 2
69.247 2
69.249 2
69.252 2
69.254 2
69.256 2
69.259 2
69.261 2
69.264 2
69.266 2
69.268 2
69.271 2
69.273 1
69.276 1
69.278 1
69.281 1
69.283 2
69.285 2
69.288 2
69.290 2
69.293 2
69.295 2
69.297 2
69.300 2
69.302 2
69.305 2
69.307 2
69.310 2
69.312 2
69.314 2
69.317 2
69.319 2
69.322 2
69.324 2
69.326 2
69.329 1
69.331 1
69.334 1
69.336 1
69.339 1
69.341 1
69.343 1
69.346 1
69.348 1
69.351 1
69.353 0
69.356 0
69.358 0
69.360 0
69.363 -0
69.365 -0
69.368 -0
69.370 -1
69.372 -1
69.375 -1
69.377 -1
69.380 -1
69.382 -1
69.385 -1
69.387 -1
69.389 -1
69.392 -1
69.394 -0
69.397 -0
69.399 -0
69.401 -0
69.404 -0
69.406 0
69.409 0
69.411 0
69.414 1
69.416 1
69.418 1
69.421 1
69.423 1
69.426 1
69.428 1
69.431 2
69.433 2
69.435 2
69.438 2
69.440 2
69.443 2
69.445 2
69.447 2
69.450 1
69.452 1
69.455 1
69.457 1
69.460 0
69.462 0
69.464 -0
69.467 -0
69.469 -1
69.472 -1
69.474 -1
69.477 -1
69.479 -1
69.481 -2
69.484 -2
69.486 -2
69.489 -2
69.491 -2
69.493 -2
69.496 -2
69.498 -2
69.501 -2
69.503 -2
69.506 -2
69.508 -1
69.510 -1
69.513 -1
69.515 -1
69.518 -1
69.520 -0
69.523 -0
69.525 0
69.527 0
69.530 1
69.532 1
69.535 1
69.537 2
69.539 2
69.542 2
69.544 2
69.547 2
69.549 3
69.552 3
69.554 3
69.556 3
69.559 3
69.561 3
69.564 3
69.566 3
69.569 3
69.571 3
69.573 3
69.576 3
69.578 3
69.581 3
69.583 4
69.585 4
69.588 4
69.590 4
69.593 4
69.595 4
69.598 4
69.600 4
69.602 3
69.605 3
69.607 3
69.610 3
69.612 3
69.615 3
69.617 3
69.619 3
69.622 3
69.624 3
69.627 3
69.629 3
69.631 3
69.634 3
69.636 3
69.639 3
69.641 2
69.644 2
69.646 2
69.648 2
69.651 2
69.653 2
69.656 2
69.658 2
69.661 2
69.663 1
69.665 1
69.668 1
69.670 1
69.673 1
69.675 1
69.678 1
69.680 1
69.682 1
69.685 1
69.687 1
69.690 0
69.692 0
69.694 0
69.697 0
69.699 0
69.702 0
69.704 0
69.707 -0
69.709 -0
69.711 -0
69.714 -0
69.716 -0
69.719 -0
69.721 -0
69.724 -0
69.726 -0
69.728 -0
69.731 -0
69.733 -0
69.736 -0
69.738 -0
69.741 0
69.743 0
69.745 0
69.748 0
69.750 0
69.753 0
69.755 0
69.757 0
69.760 0
69.762 -0
69.765 -0
69.767 -0
69.770 -0
69.772 -0
69.774 -0
69.777 -0
69.779 -0
69.782 -0
69.784 -0
69.787 -0
69.789 -0
69.791 -0
69.794 -0
69.796 -0
69.799 -0
69.801 -0
69.804 -0
69.806 0
69.808 0
69.811 0
69.813 0
69.816 0
69.818 0
69.820 1
69.823 1
69.825 1
69.828 1
69.830 1
69.833 1
69.835 1
69.837 2
69.840 2
69.842 2
69.845 2
69.847 2
69.850 3
69.852 3
69.854 3
69.857 3
69.859 3
69.862 3
69.864 3
69.867 3
69.869 3
69.871 3
69.874 3
69.876 4
69.879 4
69.881 4
69.884 4
69.886 4
69.888 4
69.891 4
69.893 4
69.896 4
69.898 4
69.900 4
69.903 4
69.905 4
69.908 4
69.910 4
69.913 4
69.915 4
69.917 4
69.920 4
69.922 4
69.925 4
69.927 3
69.930 3
69.932 3
69.934 3
69.937 3
69.939 3
69.942 3
69.944 3
69.947 3
69.949 3
69.951 3
69.954 3
69.956 3
69.959 3
69.961 3
69.964 3
69.966 3
69.968 3
69.971 3
69.973 3
69.976 3
69.978 3
69.981 3
69.983 3
69.985 3
69.988 3
69.990 3
69.993 3
69.995 3
69.997 3
70.000 3
70.002 3
70.005 3
70.007 3
70.010 3
70.012 3
70.014 3
70.017 3
70.019 3
70.022 3
70.024 2
70.027 2
70.029 2
70.031 2
70.034 2
70.036 2
70.039 1
70.041 1
70.044 1
70.046 1
70.048 1
70.051 1
70.053 1
70.056 1
70.058 1
70.061 1
70.063 1
70.065 1
70.068 1
70.070 1
70.073 1
70.075 1
70.078 1
70.080 1
70.082 2
70.085 2
70.087 2
70.090 2
70.092 2
70.095 3
70.097 3
70.099 3
70.102 3
70.104 3
70.107 4
70.109 4
70.112 4
70.114 4
70.116 4
70.119 4
70.121 4
70.124 5
70.126 4
70.128 4
70.131 4
70.133 4
70.136 4
70.138 4
70.141 4
70.143 4
70.145 4
70.148 4
70.150 4
70.153 4
70.155 4
70.158 4
70.160 3
70.162 3
70.165 3
70.167 3
70.170 3
70.172 3
70.175 3
70.177 3
70.179 3
70.182 3
70.184 3
70.187 3
70.189 3
70.192 3
70.194 3
70.196 3
70.199 3
70.201 3
70.204 3
70.206 3
70.209 3
70.211 3
70.213 3
70.216 3
70.218 3
70.221 2
70.223 2
70.226 2
70.228 2
70.230 2
70.233 2
70.235 2
70.238 2
70.240 2
70.243 1
70.245 1
70.247 1
70.250 1
70.252 1
70.255 1
70.257 1
70.260 1
70.262 1
70.264 0
70.267 0
70.269 0
70.272 0
70.274 0
70.277 -0
70.279 -0
70.281 -0
70.284 -0
70.286 -0
70.289 -0
70.291 -0
70.294 -0
70.296 0
70.298 0
70.301 0
70.303 0
70.306 1
70.308 1
70.311 1
70.313 1
70.315 1
70.318 1
70.320 2
70.323 2
70.325 2
70.328 2
70.330 2
70.332 2
70.335 3
70.337 3
70.340 3
70.342 3
70.345 3
70.347 3
70.349 3
70.352 3
70.354 3
70.357 3
70.359 3
70.362 3
70.364 3
70.366 3
70.369 3
70.371 3
70.374 3
70.376 3
70.379 3
70.381 3
70.383 3
70.386 3
70.388 3
70.391 3
70.393 3
70.396 3
70.398 3
70.400 3
70.403 3
70.405 3
70.408 3
70.410 3
70.413 3
70.415 3
70.417 3
70.420 3
70.422 3
70.425 3
70.427 3
70.430 3
70.432 3
70.434 3
70.437 3
70.439 3
70.442 3
70.444 3
70.447 3
70.449 3
70.451 3
70.454 3
70.456 3
70.459 3
70.461 3
70.464 3
70.466 2
70.468 2
70.471 2
70.473 2
70.476 2
70.478 2
70.481 1
70.483 1
70.485 1
70.488 1
70.490 1
70.493 0
70.495 0
70.498 0
70.500 -0
70.502 -0
70.505 -0
70.507 -0
70.510 -1
70.512 -1
70.515 -1
70.517 -1
70.519 -1
70.522 -1
70.524 -1
70.527 -1
70.529 -1
70.532 -1
70.534 -0
70.537 -0
70.539 -0
70.541 -0
70.544 0
70.546 0
70.549 0
70.551 1
70.554 1
70.556 1
70.558 1
70.561 1
70.563 1
70.566 1
70.568 1
70.571 1
70.573 2
70.575 2
70.578 2
70.580 2
70.583 2
70.585 2
70.588 2
70.590 2
70.592 2
70.595 2
70.597 1
70.600 1
70.602 1
70.605 1
70.607 1
70.609 1
70.612 1
70.614 1
70.617 1
70.619 1
70.622 1
70.624 1
70.626 1
70.629 1
70.631 1
70.634 1
70.636 1
70.639 1
70.641 1
70.643 1
70.646 1
70.648 1
70.651 2
70.653 2
70.656 2
70.658 2
70.661 2
70.663 2
70.665 2
70.668 2
70.670 2
70.673 2
70.675 2
70.678 2
70.680 2
70.682 2
70.685 2
70.687 2
70.690 2
70.692 2
70.695 1
70.697 1
70.699 1
70.702 1
70.704 1
70.707 1
70.709 1
70.712 0
70.714 0
70.716 0
70.719 0
70.721 -0
70.724 -0
70.726 -0
70.729 -0
70.731 -0
70.733 -0
70.736 -0
70.738 -0
70.741 -0
70.743 -0
70.746 -0
70.748 -0
70.750 -0
70.753 0
70.755 0
70.758 0
70.760 0
70.763 1
70.765 1
70.768 1
70.770 1
70.772 1
70.775 1
70.777 2
70.780 2
70.782 2
70.785 2
70.787 2
70.789 2
70.792 3
70.794 3
70.797 3
70.799 3
70.802 3
70.804 3
70.806 3
70.809 3
70.811 3
70.814 3
70.816 3
70.819 3
70.821 3
70.823 3
70.826 3
70.828 3
70.831 2
70.833 2
70.836 2
70.838 2
70.841 2
70.843 2
70.845 2
70.848 2
70.850 2
70.853 2
70.855 2
70.858 2
70.860 2
70.862 2
70.865 2
70.867 2
70.870 2
70.872 2
70.875 2
70.877 3
70.879 3
70.882 3
70.884 3
70.887 3
70.889 3
70.892 3
70.894 3
70.896 4
70.899 4
70.901 4
70.904 4
70.906 4
70.909 4
70.911 4
70.914 4
70.916 4
70.918 3
70.921 3
70.923 3
70.926 3
70.928 3
70.931 2
70.933 2
70.935 2
70.938 2
70.940 2
70.943 1
70.945 1
70.948 1
70.950 1
70.952 1
70.955 0
70.957 0
70.960 0
70.962 0
70.965 0
70.967 0
70.970 0
70.972 0
70.974 0
70.977 0
70.979 0
70.982 1
70.984 1
70.987 1
70.989 1
70.991 1
70.994 1
70.996 1
70.999 1
71.001 2
71.004 2
71.006 2
71.008 2
71.011 2
71.013 2
71.016 2
71.018 2
71.021 2
71.023 2
71.026 2
71.028 2
71.030 2
71.033 2
71.035 2
71.038 2
71.040 2
71.043 2
71.045 2
71.047 2
71.050 2
71.052 2
71.055 2
71.057 2
71.060 2
71.062 2
71.064 2
71.067 2
71.069 2
71.072 2
71.074 2
71.077 2
71.079 2
71.082 2
71.084 2
71.086 2
71.089 2
71.091 2
71.094 2
71.096 2
71.099 2
71.101 2
71.103 2
71.106 2
71.108 2
71.111 3
71.113 3
71.116 3
71.118 3
71.121 2
71.123 2
71.125 2
71.128 2
71.130 2
71.133 2
71.135 2
71.138 2
71.140 2
71.142 2
71.145 1
71.147 1
71.150 1
71.152 1
71.155 1
71.157 1
71.159 1
71.162 0
71.164 0
71.167 0
71.169 0
71.172 0
71.174 0
71.177 0
71.179 0
71.181 0
71.184 0
71.186 0
71.189 0
71.191 1
71.194 1
71.196 1
71.198 1
71.201 1
71.203 1
71.206 1
71.208 1
71.211 1
71.213 1
71.216 2
71.218 2
71.220 2
71.223 2
71.225 2
71.228 2
71.230 2
71.233 2
71.235 2
71.237 2
71.240 2
71.242 2
71.245 2
71.247 2
71.250 2
71.252 1
71.255 1
71.257 1
71.259 1
71.262 1
71.264 1
71.267 1
71.269 1
71.272 1
71.274 1
71.276 1
71.279 1
71.281 2
71.284 2
71.286 2
71.289 2
71.291 2
71.294 2
71.296 2
71.298 2
71.301 3
71.303 3
71.306 3
71.308 3
71.311 3
71.313 3
71.315 3
71.318 3
71.320 3
71.323 3
71.325 3
71.328 3
71.330 3
71.333 3
71.335 3
71.337 2
71.340 2
71.342 2
71.345 2
71.347 2
71.350 2
71.352 1
71.354 1
71.357 1
71.359 1
71.362 1
71.364 1
71.367 1
71.369 1
71.372 1
71.374 1
71.376 1
71.379 1
71.381 1
71.384 1
71.386 1
71.389 1
71.391 1
71.394 1
71.396 1
71.398 1
71.401 1
71.403 1
71.406 2
71.408 2
71.411 2
71.413 2
71.415 2
71.418 2
71.420 2
71.423 2
71.425 2
71.428 2
71.430 2
71.433 3
71.435 3
71.437 3
71.440 3
71.442 3
71.445 3
71.447 3
71.450 3
71.452 3
71.454 3
71.457 3
71.459 3
71.462 3
71.464 3
71.467 3
71.469 3
71.472 3
71.474 3
71.476 3
71.479 3
71.481 3
71.484 3
71.486 3
71.489 3
71.491 3
71.494 3
71.496 3
71.498 3
71.501 3
71.503 3
71.506 3
71.508 3
71.511 3
71.513 3
71.515 3
71.518 3
71.520 3
71.523 3
71.525 4
71.528 4
71.530 4
71.533 4
71.535 4
71.537 3
71.540 3
71.542 3
71.545 3
71.547 3
71.550 3
71.552 3
71.555 3
71.557 2
71.559 2
71.562 2
71.564 2
71.567 2
71.569 2
71.572 2
71.574 2
71.576 2
71.579 2
71.581 2
71.584 1
71.586 1
71.589 1
71.591 1
71.594 1
71.596 1
71.598 1
71.601 1
71.603 1
71.606 1
71.608 1
71.611 2
71.613 2
71.616 2
71.618 2
71.620 2
71.623 2
71.625 2
71.628 2
71.630 3
71.633 3
71.635 3
71.637 3
71.640 3
71.642 3
71.645 3
71.647 3
71.650 3
71.652 3
71.655 3
71.657 3
71.659 3
71.662 3
71.664 3
71.667 3
71.669 3
71.672 3
71.674 2
71.677 2
71.679 2
71.681 2
71.684 2
71.686 2
71.689 2
71.691 2
71.694 2
71.696 2
71.699 2
71.701 2
71.703 2
71.706 2
71.708 2
71.711 2
71.713 1
71.716 1
71.718 1
71.720 1
71.723 1
71.725 1
71.728 1
71.730 1
71.733 1
71.735 1
71.738 1
71.740 1
71.742 1
71.745 1
71.747 1
71.750 1
71.752 1
71.755 1
71.757 1
71.760 1
71.762 1
71.764 1
71.767 1
71.769 1
71.772 2
71.774 2
71.777 2
71.779 2
71.782 2
71.784 2
71.786 2
71.789 2
71.791 2
71.794 2
71.796 2
71.799 2
71.801 2
71.804 2
71.806 2
71.808 2
71.811 2
71.813 2
71.816 2
71.818 2
71.821 2
71.823 2
71.825 2
71.828 2
71.830 2
71.833 2
71.835 2
71.838 2
71.840 2
71.843 2
71.845 2
71.847 1
71.850 1
71.852 1
71.855 1
71.857 1
71.860 1
71.862 1
71.865 1
71.867 1
71.869 1
71.872 1
71.874 1
71.877 1
71.879 1
71.882 1
71.884 1
71.887 1
71.889 1
71.891 1
71.894 2
71.896 2
71.899 2
71.901 2
71.904 2
71.906 3
71.909 3
71.911 3
71.913 3
71.916 3
71.918 4
71.921 4
71.923 4
71.926 4
71.928 4
71.931 4
71.933 4
71.935 4
71.938 4
71.940 4
71.943 4
71.945 4
71.948 4
71.950 4
71.953 4
71.955 4
71.957 3
71.960 3
71.962 3
71.965 3
71.967 3
71.970 3
71.972 2
71.975 2
71.977 2
71.979 2
71.982 2
71.984 2
71.987 2
71.989 2
71.992 2
71.994 2
71.997 2
71.999 2
72.001 2
72.004 2
72.006 2
72.009 2
72.011 2
72.014 2
72.016 2
72.019 2
72.021 2
72.023 2
72.026 2
72.028 3
72.031 3
72.033 3
72.036 3
72.038 3
72.041 3
72.043 3
72.045 3
72.048 3
72.050 3
72.053 3
72.055 3
72.058 3
72.060 3
72.063 3
72.065 3
72.067 3
72.070 3
72.072 3
72.075 3
72.077 3
72.080 3
72.082 3
72.085 3
72.087 2
72.089 2
72.092 2
72.094 2
72.097 2
72.099 2
72.102 2
72.104 2
72.107 2
72.109 2
72.111 1
72.114 1
72.116 1
72.119 1
72.121 1
72.124 1
72.126 1
72.129 1
72.131 1
72.133 1
72.136 1
72.138 1
72.141 1
72.143 1
72.146 1
72.148 1
72.151 1
72.153 1
72.155 1
72.158 2
72.160 2
72.163 2
72.165 2
72.168 2
72.170 2
72.173 2
72.175 3
72.177 3
72.180 3
72.182 3
72.185 3
72.187 3
72.190 3
72.192 3
72.195 3
72.197 3
72.199 3
72.202 2
72.204 2
72.207 2
72.209 2
72.212 2
72.214 2
72.217 2
72.219 2
72.222 2
72.224 2
72.226 2
72.229 2
72.231 3
72.234 3
72.236 3
72.239 3
72.241 3
72.244 3
72.246 3
72.248 3
72.251 4
72.253 4
72.256 4
72.258 4
72.261 4
72.263 4
72.266 4
72.268 4
72.270 4
72.273 4
72.275 4
72.278 4
72.280 4
72.283 4
72.285 4
72.288 4
72.290 4
72.292 3
72.295 3
72.297 3
72.300 3
72.302 3
72.305 3
72.307 2
72.310 2
72.312 2
72.314 2
72.317 2
72.319 2
72.322 2
72.324 2
72.327 2
72.329 2
72.332 2
72.334 2
72.337 2
72.339 2
72.341 2
72.344 2
72.346 2
72.349 2
72.351 2
72.354 2
72.356 2
72.359 2
72.361 2
72.363 2
72.366 2
72.368 1
72.371 2
72.373 2
72.376 2
72.378 2
72.381 2
72.383 2
72.385 2
72.388 2
72.390 2
72.393 2
72.395 2
72.398 3
72.400 3
72.403 3
72.405 3
72.408 3
72.410 3
72.412 3
72.415 3
72.417 3
72.420 4
72.422 4
72.425 4
72.427 4
72.430 4
72.432 4
72.434 4
72.437 4
72.439 5
72.442 5
72.444 4
72.447 4
72.449 4
72.452 4
72.454 4
72.456 4
72.459 4
72.461 4
72.464 4
72.466 3
72.469 3
72.471 3
72.474 3
72.476 3
72.479 3
72.481 3
72.483 3
72.486 3
72.488 3
72.491 3
72.493 3
72.496 3
72.498 3
72.501 3
72.503 3
72.505 3
72.508 4
72.510 4
72.513 4
72.515 4
72.518 4
72.520 4
72.523 4
72.525 4
72.527 4
72.530 4
72.532 4
72.535 4
72.537 4
72.540 4
72.542 4
72.545 4
72.547 4
72.550 3
72.552 3
72.554 3
72.557 3
72.559 3
72.562 2
72.564 2
72.567 2
72.569 2
72.572 1
72.574 1
72.576 1
72.579 1
72.581 0
72.584 0
72.586 -0
72.589 -0
72.591 -0
72.594 -1
72.596 -1
72.599 -1
72.601 -1
72.603 -1
72.606 -1
72.608 -1
72.611 -1
72.613 -1
72.616 -1
72.618 -2
72.621 -2
72.623 -1
72.625 -1
72.628 -1
72.630 -1
72.633 -1
72.635 -1
72.638 -0
72.640 -0
72.643 0
72.645 0
72.648 1
72.650 1
72.652 1
72.655 2
72.657 2
72.660 2
72.662 3
72.665 3
72.667 3
72.670 4
72.672 4
72.674 4
72.677 4
72.679 5
72.682 5
72.684 5
72.687 5
72.689 5
72.692 5
72.694 5
72.697 5
72.699 5
72.701 5
72.704 5
72.706 5
72.709 5
72.711 5
72.714 4
72.716 4
72.719 4
72.721 4
72.724 3
72.726 3
72.728 3
72.731 3
72.733 2
72.736 2
72.738 2
72.741 2
72.743 2
72.746 2
72.748 2
72.750 1
72.753 1
72.755 1
72.758 1
72.760 1
72.763 1
72.765 1
72.768 1
72.770 1
72.773 1
72.775 0
72.777 0
72.780 0
72.782 -0
72.785 -0
72.787 -0
72.790 -0
72.792 -1
72.795 -1
72.797 -1
72.799 -1
72.802 -1
72.804 -1
72.807 -1
72.809 -1
72.812 -1
72.814 -1
72.817 -2
72.819 -2
72.822 -2
72.824 -2
72.826 -2
72.829 -2
72.831 -2
72.834 -2
72.836 -2
72.839 -2
72.841 -2
72.844 -2
72.846 -2
72.849 -1
72.851 -1
72.853 -1
72.856 -1
72.858 -1
72.861 -1
72.863 -0
72.866 -0
72.868 -0
72.871 0
72.873 0
72.876 1
72.878 1
72.880 1
72.883 1
72.885 1
72.888 1
72.890 2
72.893 2
72.895 2
72.898 2
72.900 3
72.902 3
72.905 3
72.907 3
72.910 3
72.912 3
72.915 4
72.917 4
72.920 4
72.922 4
72.925 4
72.927 4
72.929 4
72.932 4
72.934 4
72.937 4
72.939 4
72.942 4
72.944 4
72.947 4
72.949 4
72.952 4
72.954 4
72.956 4
72.959 4
72.961 4
72.964 4
72.966 3
72.969 3
72.971 3
72.974 3
72.976 3
72.979 3
72.981 2
72.983 2
72.986 2
72.988 2
72.991 2
72.993 2
72.996 2
72.998 2
73.001 2
73.003 2
73.006 2
73.008 2
73.010 2
73.013 2
73.015 2
73.018 2
73.020 2
73.023 2
73.025 2
73.028 2
73.030 2
73.033 2
73.035 2
73.037 2
73.040 2
73.042 2
73.045 2
73.047 2
73.050 2
73.052 2
73.055 2
73.057 2
73.060 2
73.062 2
73.064 2
73.067 2
73.069 2
73.072 2
73.074 2
73.077 2
73.079 2
73.082 2
73.084 2
73.087 2
73.089 2
73.091 2
73.094 2
73.096 2
73.099 2
73.101 2
73.104 2
73.106 2
73.109 2
73.111 1
73.114 1
73.116 1
73.118 1
73.121 1
73.123 1
73.126 1
73.128 1
73.131 1
73.133 1
73.136 1
73.138 1
73.141 1
73.143 0
73.145 0
73.148 0
73.150 0
73.153 0
73.155 0
73.158 0
73.160 0
73.163 0
73.165 0
73.168 0
73.170 -0
73.172 -0
73.175 -0
73.177 -0
73.180 -0
73.182 0
73.185 0
73.187 0
73.190 0
73.192 0
73.195 0
73.197 0
73.199 0
73.202 0
73.204 1
73.207 1
73.209 1
73.212 1
73.214 1
73.217 1
73.219 1
73.222 1
73.224 1
73.226 1
73.229 1
73.231 1
73.234 1
73.236 1
73.239 1
73.241 1
73.244 1
73.246 1
73.249 1
73.251 1
73.253 1
73.256 1
73.258 1
73.261 1
73.263 1
73.266 1
73.268 1
73.271 1
73.273 1
73.276 1
73.278 1
73.280 2
73.283 2
73.285 2
73.288 2
73.290 2
73.293 2
73.295 2
73.298 2
73.300 2
73.303 2
73.305 2
73.308 2
73.310 2
73.312 3
73.315 3
73.317 3
73.320 3
73.322 3
73.325 3
73.327 3
73.330 3
73.332 3
73.335 3
73.337 3
73.339 3
73.342 3
73.344 3
73.347 3
73.349 3
73.352 3
73.354 3
73.357 3
73.359 4
73.362 4
73.364 4
73.366 4
73.369 4
73.371 4
73.374 4
73.376 4
73.379 4
73.381 4
73.384 4
73.386 4
73.389 4
73.391 4
73.394 4
73.396 4
73.398 4
73.401 4
73.403 4
73.406 4
73.408 4
73.411 4
73.413 4
73.416 3
73.418 3
73.421 3
73.423 3
73.425 3
73.428 3
73.430 3
73.433 3
73.435 3
73.438 3
73.440 3
73.443 3
73.445 3
73.448 3
73.450 3
73.452 3
73.455 3
73.457 3
73.460 3
73.462 3
73.465 3
73.467 3
73.470 3
73.472 3
73.475 3
73.477 3
73.480 3
73.482 3
73.484 3
73.487 3
73.489 3
73.492 3
73.494 3
73.497 2
73.499 2
73.502 2
73.504 2
73.507 2
73.509 2
73.511 2
73.514 2
73.516 2
73.519 2
73.521 2
73.524 1
73.526 1
73.529 1
73.531 1
73.534 2
73.536 2
73.539 2
73.541 2
73.543 2
73.546 2
73.548 2
73.551 2
73.553 2
73.556 2
73.558 2
73.561 2
73.563 2
73.566 2
73.568 2
73.570 2
73.573 2
73.575 2
73.578 3
73.580 3
73.583 3
73.585 3
73.588 3
73.590 3
73.593 3
73.595 4
73.598 4
73.600 4
73.602 4
73.605 4
73.607 3
73.610 3
73.612 3
73.615 3
73.617 3
73.620 3
73.622 3
73.625 3
73.627 3
73.630 3
73.632 2
73.634 2
73.637 2
73.639 2
73.642 2
73.644 2
73.647 2
73.649 2
73.652 2
73.654 1
73.657 1
73.659 1
73.661 1
73.664 1
73.666 1
73.669 1
73.671 1
73.674 0
73.676 0
73.679 0
73.681 0
73.684 1
73.686 1
73.689 1
73.691 1
73.693 1
73.696 1
73.698 1
73.701 1
73.703 1
73.706 2
73.708 2
73.711 2
73.713 2
73.716 2
73.718 2
73.721 2
73.723 2
73.725 2
73.728 3
73.730 3
73.733 3
73.735 3
73.738 3
73.740 3
73.743 3
73.745 3
73.748 3
73.750 3
73.753 3
73.755 3
73.757 3
73.760 3
73.762 3
73.765 3
73.767 3
73.770 3
73.772 2
73.775 2
73.777 2
73.780 2
73.782 2
73.785 2
73.787 2
73.789 2
73.792 2
73.794 2
73.797 1
73.799 1
73.802 1
73.804 1
73.807 1
73.809 1
73.812 1
73.814 1
73.816 1
73.819 1
73.821 1
73.824 1
73.826 1
73.829 1
73.831 1
73.834 1
73.836 1
73.839 1
73.841 1
73.844 1
73.846 1
73.848 1
73.851 1
73.853 2
73.856 2
73.858 2
73.861 2
73.863 2
73.866 2
73.868 2
73.871 3
73.873 3
73.876 3
73.878 3
73.880 3
73.883 4
73.885 4
73.888 4
73.890 4
73.893 5
73.895 5
73.898 5
73.900 5
73.903 5
73.905 5
73.908 6
73.910 6
73.913 6
73.915 6
73.917 6
73.920 6
73.922 6
73.925 6
73.927 6
73.930 6
73.932 6
73.935 5
73.937 5
73.940 5
73.942 5
73.945 5
73.947 4
73.949 4
73.952 4
73.954 4
73.957 4
73.959 3
73.962 3
73.964 3
73.967 2
73.969 2
73.972 2
73.974 1
73.977 1
73.979 1
73.981 1
73.984 1
73.986 0
73.989 0
73.991 0
73.994 0
73.996 0
73.999 0
74.001 0
74.004 0
74.006 0
74.009 0
74.011 0
74.013 1
74.016 1
74.018 1
74.021 1
74.023 1
74.026 1
74.028 1
74.031 2
74.033 2
74.036 2
74.038 2
74.041 2
74.043 2
74.045 2
74.048 3
74.050 3
74.053 3
74.055 3
74.058 3
74.060 3
74.063 3
74.065 4
74.068 4
74.070 4
74.073 4
74.075 4
74.078 4
74.080 4
74.082 4
74.085 4
74.087 4
74.090 4
74.092 4
74.095 4
74.097 4
74.100 4
74.102 4
74.105 4
74.107 4
74.110 4
74.112 4
74.114 4
74.117 4
74.119 3
74.122 3
74.124 3
74.127 3
74.129 3
74.132 3
74.134 3
74.137 3
74.139 3
74.142 3
74.144 2
74.147 2
74.149 2
74.151 2
74.154 2
74.156 2
74.159 2
74.161 1
74.164 1
74.166 1
74.169 1
74.171 1
74.174 1
74.176 1
74.179 1
74.181 1
74.183 1
74.186 1
74.188 1
74.191 1
74.193 1
74.196 1
74.198 1
74.201 0
74.203 0
74.206 0
74.208 0
74.211 0
74.213 0
74.216 1
74.218 1
74.220 1
74.223 1
74.225 1
74.228 1
74.230 1
74.233 1
74.235 1
74.238 1
74.240 1
74.243 1
74.245 1
74.248 2
74.250 2
74.252 2
74.255 2
74.257 2
74.260 2
74.262 2
74.265 2
74.267 2
74.270 2
74.272 2
74.275 2
74.277 2
74.280 3
74.282 3
74.285 3
74.287 3
74.289 3
74.292 3
74.294 3
74.297 4
74.299 4
74.302 4
74.304 4
74.307 4
74.309 4
74.312 4
74.314 4
74.317 4
74.319 4
74.322 4
74.324 5
74.326 5
74.329 5
74.331 5
74.334 5
74.336 5
74.339 5
74.341 5
74.344 5
74.346 5
74.349 5
74.351 4
74.354 4
74.356 4
74.359 4
74.361 4
74.363 4
74.366 4
74.368 4
74.371 4
74.373 4
74.376 4
74.378 4
74.381 4
74.383 4
74.386 4
74.388 4
74.391 4
74.393 4
74.396 4
74.398 4
74.400 4
74.403 4
74.405 4
74.408 4
74.410 4
74.413 4
74.415 4
74.418 4
74.420 4
74.423 4
74.425 4
74.428 4
74.430 4
74.433 4
74.435 4
74.437 4
74.440 4
74.442 4
74.445 4
74.447 3
74.450 3
74.452 3
74.455 3
74.457 3
74.460 2
74.462 2
74.465 2
74.467 2
74.470 2
74.472 2
74.474 2
74.477 2
74.479 2
74.482 2
74.484 2
74.487 2
74.489 2
74.492 2
74.494 2
74.497 2
74.499 2
74.502 2
74.504 3
74.507 3
74.509 3
74.511 3
74.514 3
74.516 3
74.519 4
74.521 4
74.524 4
74.526 4
74.529 4
74.531 5
74.534 5
74.536 5
74.539 5
74.541 5
74.544 5
74.546 5
74.548 5
74.551 5
74.553 5
74.556 5
74.558 5
74.561 5
74.563 4
74.566 4
74.568 4
74.571 4
74.573 4
74.576 4
74.578 4
74.581 4
74.583 4
74.586 4
74.588 4
74.590 3
74.593 3
74.595 3
74.598 3
74.600 3
74.603 3
74.605 3
74.608 2
74.610 2
74.613 2
74.615 2
74.618 2
74.620 2
74.623 2
74.625 2
74.627 2
74.630 2
74.632 2
74.635 2
74.637 2
74.640 2
74.642 2
74.645 2
74.647 2
74.650 2
74.652 3
74.655 3
74.657 3
74.660 3
74.662 3
74.665 3
74.667 3
74.669 3
74.672 3
74.674 3
74.677 3
74.679 3
74.682 3
74.684 3
74.687 3
74.689 3
74.692 3
74.694 3
74.697 3
74.699 3
74.702 3
74.704 3
74.707 3
74.709 2
74.711 2
74.714 2
74.716 2
74.719 2
74.721 2
74.724 2
74.726 2
74.729 2
74.731 2
74.734 2
74.736 2
74.739 2
74.741 2
74.744 2
74.746 2
74.748 2
74.751 3
74.753 3
74.756 3
74.758 3
74.761 3
74.763 3
74.766 3
74.768 3
74.771 3
74.773 3
74.776 3
74.778 3
74.781 3
74.783 3
74.786 3
74.788 3
74.790 3
74.793 3
74.795 3
74.798 2
74.800 2
74.803 2
74.805 2
74.808 2
74.810 2
74.813 2
74.815 1
74.818 1
74.820 1
74.823 1
74.825 1
74.828 1
74.830 1
74.832 1
74.835 1
74.837 1
74.840 1
74.842 1
74.845 1
74.847 1
74.850 1
74.852 1
74.855 1
74.857 1
74.860 1
74.862 1
74.865 1
74.867 1
74.870 1
74.872 1
74.874 1
74.877 1
74.879 0
74.882 1
74.884 1
74.887 1
74.889 1
74.892 1
74.894 1
74.897 1
74.899 1
74.902 1
74.904 1
74.907 1
74.909 1
74.912 1
74.914 1
74.916 1
74.919 1
74.921 1
74.924 1
74.926 1
74.929 1
74.931 1
74.934 1
74.936 2
74.939 2
74.941 1
74.944 1
74.946 1
74.949 1
74.951 1
74.954 1
74.956 0
74.959 -0
74.961 -0
74.963 -1
74.966 -1
74.968 -1
74.971 -1
74.973 -1
74.976 -2
74.978 -2
74.981 -2
74.983 -2
74.986 -2
74.988 -2
74.991 -2
74.993 -2
74.996 -2
74.998 -2
75.001 -2
75.003 -2
75.005 -2
75.008 -2
75.010 -2
75.013 -2
75.015 -1
75.018 -1
75.020 -1
75.023 -1
75.025 -1
75.028 -1
75.030 -0
75.033 0
75.035 0
75.038 1
75.040 1
75.043 1
75.045 1
75.048 2
75.050 2
75.052 2
75.055 2
75.057 2
75.060 2
75.062 2
75.065 2
75.067 2
75.070 2
75.072 2
75.075 3
75.077 3
75.080 3
75.082 3
75.085 3
75.087 3
75.090 3
75.092 3
75.094 3
75.097 3
75.099 3
75.102 3
75.104 3
75.107 3
75.109 3
75.112 3
75.114 3
75.117 2
75.119 2
75.122 2
75.124 2
75.127 2
75.129 1
75.132 1
75.134 1
75.137 1
75.139 1
75.141 1
75.144 1
75.146 1
75.149 1
75.151 1
75.154 0
75.156 0
75.159 0
75.161 0
75.164 0
75.166 0
75.169 0
75.171 1
75.174 1
75.176 1
75.179 1
75.181 1
75.184 2
75.186 2
75.188 2
75.191 2
75.193 2
75.196 3
75.198 3
75.201 3
75.203 3
75.206 4
75.208 4
75.211 4
75.213 4
75.216 4
75.218 5
75.221 5
75.223 5
75.226 5
75.228 5
75.231 5
75.233 5
75.236 5
75.238 5
75.240 5
75.243 5
75.245 5
75.248 5
75.250 5
75.253 5
75.255 5
75.258 5
75.260 5
75.263 4
75.265 4
75.268 4
75.270 4
75.273 4
75.275 4
75.278 4
75.280 3
75.283 3
75.285 3
75.287 3
75.290 3
75.292 3
75.295 3
75.297 3
75.300 3
75.302 3
75.305 2
75.307 2
75.310 2
75.312 2
75.315 2
75.317 2
75.320 2
75.322 2
75.325 2
75.327 2
75.330 2
75.332 2
75.334 2
75.337 2
75.339 2
75.342 1
75.344 1
75.347 1
75.349 1
75.352 1
75.354 1
75.357 1
75.359 1
75.362 1
75.364 1
75.367 1
75.369 1
75.372 1
75.374 1
75.377 1
75.379 1
75.382 1
75.384 1
75.386 1
75.389 1
75.391 1
75.394 1
75.396 1
75.399 1
75.401 1
75.404 1
75.406 1
75.409 1
75.411 1
75.414 1
75.416 1
75.419 0
75.421 0
75.424 0
75.426 0
75.429 0
75.431 0
75.434 0
75.436 0
75.438 0
75.441 0
75.443 0
75.446 -0
75.448 -0
75.451 -0
75.453 -0
75.456 -0
75.458 -0
75.461 -0
75.463 -0
75.466 -0
75.468 -0
75.471 -0
75.473 -0
75.476 -0
75.478 -0
75.481 0
75.483 0
75.486 0
75.488 0
75.490 0
75.493 0
75.495 1
75.498 1
75.500 1
75.503 1
75.505 1
75.508 1
75.510 1
75.513 1
75.515 1
75.518 1
75.520 2
75.523 2
75.525 2
75.528 2
75.530 2
75.533 2
75.535 2
75.538 3
75.540 3
75.543 3
75.545 3
75.547 3
75.550 3
75.552 3
75.555 3
75.557 3
75.560 3
75.562 3
75.565 3
75.567 3
75.570 3
75.572 3
75.575 3
75.577 3
75.580 3
75.582 3
75.585 3
75.587 3
75.590 3
75.592 3
75.595 2
75.597 2
75.599 2
75.602 2
75.604 2
75.607 2
75.609 2
75.612 2
75.614 2
75.617 1
75.619 1
75.622 1
75.624 1
75.627 1
75.629 1
75.632 1
75.634 1
75.637 1
75.639 1
75.642 1
75.644 1
75.647 1
75.649 1
75.652 1
75.654 1
75.656 1
75.659 1
75.661 1
75.664 1
75.666 1
75.669 1
75.671 1
75.674 1
75.676 1
75.679 2
75.681 2
75.684 2
75.686 2
75.689 2
75.691 2
75.694 2
75.696 2
75.699 2
75.701 2
75.704 2
75.706 2
75.709 2
75.711 2
75.713 2
75.716 2
75.718 2
75.721 3
75.723 3
75.726 3
75.728 3
75.731 3
75.733 3
75.736 3
75.738 3
75.741 3
75.743 3
75.746 3
75.748 3
75.751 3
75.753 3
75.756 3
75.758 2
75.761 2
75.763 2
75.766 2
75.768 2
75.771 2
75.773 2
75.775 2
75.778 1
75.780 1
75.783 1
75.785 1
75.788 1
75.790 1
75.793 1
75.795 1
75.798 1
75.800 1
75.803 1
75.805 1
75.808 1
75.810 1
75.813 2
75.815 2
75.818 2
75.820 2
75.823 2
75.825 2
75.828 2
75.830 2
75.832 3
75.835 3
75.837 3
75.840 3
75.842 3
75.845 3
75.847 3
75.850 3
75.852 3
75.855 3
75.857 3
75.860 3
75.862 3
75.865 3
75.867 3
75.870 3
75.872 3
75.875 3
75.877 2
75.880 2
75.882 2
75.885 2
75.887 2
75.890 2
75.892 1
75.895 1
75.897 1
75.899 1
75.902 1
75.904 0
75.907 0
75.909 0
75.912 0
75.914 0
75.917 -0
75.919 -0
75.922 -0
75.924 -0
75.927 -0
75.929 -0
75.932 -0
75.934 -0
75.937 -0
75.939 -0
75.942 0
75.944 0
75.947 0
75.949 0
75.952 1
75.954 1
75.957 1
75.959 1
75.961 2
75.964 2
75.966 2
75.969 2
75.971 2
75.974 3
75.976 3
75.979 3
75.981 3
75.984 3
75.986 4
75.989 4
75.991 4
75.994 4
75.996 4
75.999 4
76.001 4
76.004 4
76.006 4
76.009 4
76.011 4
76.014 4
76.016 4
76.019 4
76.021 3
76.024 3
76.026 3
76.028 3
76.031 2
76.033 2
76.036 2
76.038 2
76.041 1
76.043 1
76.046 1
76.048 1
76.051 0
76.053 0
76.056 -0
76.058 -0
76.061 -0
76.063 -0
76.066 -1
76.068 -1
76.071 -1
76.073 -1
76.076 -1
76.078 -1
76.081 -1
76.083 -1
76.086 -1
76.088 -1
76.091 -1
76.093 -0
76.095 -0
76.098 -0
76.100 -0
76.103 -0
76.105 0
76.108 0
76.110 0
76.113 0
76.115 0
76.118 0
76.120 0
76.123 0
76.125 0
76.128 0
76.130 0
76.133 0
76.135 0
76.138 0
76.140 0
76.143 0
76.145 1
76.148 1
76.150 1
76.153 1
76.155 1
76.158 1
76.160 1
76.163 1
76.165 1
76.167 1
76.170 1
76.172 1
76.175 1
76.177 1
76.180 1
76.182 1
76.185 1
76.187 1
76.190 1
76.192 1
76.195 1
76.197 1
76.200 1
76.202 1
76.205 1
76.207 1
76.210 1
76.212 1
76.215 1
76.217 0
76.220 0
76.222 0
76.225 0
76.227 0
76.230 0
76.232 0
76.235 0
76.237 0
76.240 0
76.242 0
76.244 1
76.247 1
76.249 1
76.252 1
76.254 1
76.257 1
76.259 1
76.262 1
76.264 2
76.267 2
76.269 2
76.272 2
76.274 2
76.277 2
76.279 2
76.282 3
76.284 3
76.287 3
76.289 3
76.292 3
76.294 3
76.297 3
76.299 3
76.302 3
76.304 3
76.307 3
76.309 4
76.312 4
76.314 4
76.317 4
76.319 4
76.321 4
76.324 4
76.326 4
76.329 4
76.331 4
76.334 4
76.336 4
76.339 4
76.341 4
76.344 4
76.346 4
76.349 4
76.351 4
76.354 4
76.356 4
76.359 4
76.361 4
76.364 4
76.366 4
76.369 4
76.371 4
76.374 4
76.376 4
76.379 4
76.381 3
76.384 3
76.386 3
76.389 3
76.391 3
76.394 3
76.396 3
76.399 3
76.401 2
76.403 2
76.406 2
76.408 2
76.411 2
76.413 2
76.416 1
76.418 1
76.421 1
76.423 1
76.426 1
76.428 1
76.431 1
76.433 1
76.436 1
76.438 1
76.441 1
76.443 1
76.446 1
76.448 1
76.451 1
76.453 1
76.456 1
76.458 1
76.461 1
76.463 1
76.466 1
76.468 1
76.471 1
76.473 1
76.476 1
76.478 2
76.481 2
76.483 2
76.486 2
76.488 2
76.490 2
76.493 2
76.495 2
76.498 2
76.500 2
76.503 2
76.505 2
76.508 2
76.510 2
76.513 2
76.515 2
76.518 2
76.520 2
76.523 2
76.525 2
76.528 2
76.530 2
76.533 2
76.535 2
76.538 2
76.540 2
76.543 2
76.545 2
76.548 2
76.550 2
76.553 2
76.555 2
76.558 2
76.560 1
76.563 1
76.565 1
76.568 1
76.570 1
76.573 1
76.575 1
76.578 1
76.580 1
76.582 1
76.585 1
76.587 1
76.590 1
76.592 1
76.595 1
76.597 1
76.600 1
76.602 1
76.605 1
76.607 1
76.610 1
76.612 1
76.615 1
76.617 1
76.620 1
76.622 1
76.625 1
76.627 1
76.630 1
76.632 1
76.635 1
76.637 1
76.640 1
76.642 1
76.645 1
76.647 1
76.650 1
76.652 1
76.655 1
76.657 1
76.660 1
76.662 1
76.665 1
76.667 1
76.670 1
76.672 1
76.675 1
76.677 1
76.679 1
76.682 1
76.684 1
76.687 1
76.689 1
76.692 1
76.694 1
76.697 1
76.699 1
76.702 1
76.704 1
76.707 1
76.709 1
76.712 1
76.714 0
76.717 0
76.719 0
76.722 0
76.724 0
76.727 -0
76.729 -0
76.732 -0
76.734 -0
76.737 -0
76.739 -0
76.742 -0
76.744 -0
76.747 -0
76.749 -0
76.752 -0
76.754 0
76.757 0
76.759 0
76.762 0
76.764 0
76.767 0
76.769 1
76.772 1
76.774 1
76.777 1
76.779 1
76.782 2
76.784 2
76.786 2
76.789 2
76.791 2
76.794 2
76.796 3
76.799 3
76.801 3
76.804 3
76.806 3
76.809 3
76.811 3
76.814 3
76.816 3
76.819 3
76.821 3
76.824 3
76.826 3
76.829 3
76.831 3
76.834 3
76.836 3
76.839 3
76.841 3
76.844 3
76.846 3
76.849 3
76.851 3
76.854 3
76.856 3
76.859 3
76.861 3
76.864 3
76.866 3
76.869 3
76.871 3
76.874 3
76.876 3
76.879 3
76.881 3
76.884 3
76.886 3
76.889 3
76.891 3
76.894 3
76.896 3
76.898 3
76.901 3
76.903 3
76.906 3
76.908 3
76.911 3
76.913 3
76.916 3
76.918 3
76.921 3
76.923 3
76.926 3
76.928 3
76.931 3
76.933 3
76.936 3
76.938 3
76.941 3
76.943 3
76.946 3
76.948 2
76.951 2
76.953 2
76.956 2
76.958 2
76.961 2
76.963 2
76.966 2
76.968 2
76.971 2
76.973 2
76.976 2
76.978 2
76.981 2
76.983 1
76.986 1
76.988 1
76.991 1
76.993 1
76.996 1
76.998 1
77.001 1
77.003 1
77.006 1
77.008 1
77.011 1
77.013 1
77.016 0
77.018 0
77.021 0
77.023 0
77.026 0
77.028 0
77.030 -0
77.033 -0
77.035 -0
77.038 -0
77.040 -0
77.043 -0
77.045 -0
77.048 0
77.050 0
77.053 0
77.055 0
77.058 0
77.060 1
77.063 1
77.065 1
77.068 1
77.070 1
77.073 2
77.075 2
77.078 2
77.080 2
77.083 2
77.085 2
77.088 2
77.090 3
77.093 3
77.095 3
77.098 3
77.100 3
77.103 3
77.105 3
77.108 3
77.110 3
77.113 3
77.115 3
77.118 3
77.120 3
77.123 3
77.125 2
77.128 2
77.130 2
77.133 2
77.135 2
77.138 1
77.140 1
77.143 1
77.145 1
77.148 1
77.150 1
77.153 0
77.155 0
77.158 0
77.160 0
77.163 0
77.165 0
77.168 0
77.170 0
77.173 0
77.175 0
77.177 0
77.180 0
77.182 0
77.185 0
77.187 0
77.190 0
77.192 0
77.195 0
77.197 0
77.200 0
77.202 0
77.205 0
77.207 0
77.210 0
77.212 0
77.215 0
77.217 0
77.220 0
77.222 0
77.225 0
77.227 1
77.230 1
77.232 1
77.235 1
77.237 1
77.240 1
77.242 1
77.245 1
77.247 1
77.250 1
77.252 1
77.255 1
77.257 1
77.260 1
77.262 1
77.265 1
77.267 1
77.270 2
77.272 2
77.275 2
77.277 2
77.280 2
77.282 2
77.285 2
77.287 3
77.290 3
77.292 3
77.295 3
77.297 3
77.300 3
77.302 3
77.305 3
77.307 3
77.310 3
77.312 3
77.315 3
77.317 3
77.320 3
77.322 3
77.325 3
77.327 3
77.330 3
77.332 3
77.335 3
77.337 3
77.340 3
77.342 3
77.345 2
77.347 2
77.350 2
77.352 2
77.355 2
77.357 2
77.359 2
77.362 2
77.364 2
77.367 2
77.369 2
77.372 2
77.374 2
77.377 2
77.379 2
77.382 2
77.384 2
77.387 2
77.389 2
77.392 2
77.394 2
77.397 2
77.399 3
77.402 3
77.404 3
77.407 3
77.409 3
77.412 2
77.414 2
77.417 2
77.419 2
77.422 2
77.424 2
77.427 2
77.429 2
77.432 2
77.434 2
77.437 2
77.439 2
77.442 2
77.444 1
77.447 1
77.449 1
77.452 1
77.454 1
77.457 1
77.459 1
77.462 1
77.464 1
77.467 1
77.469 1
77.472 1
77.474 1
77.477 0
77.479 0
77.482 0
77.484 0
77.487 0
77.489 -0
77.492 -0
77.494 -0
77.497 -0
77.499 -1
77.502 -1
77.504 -1
77.507 -1
77.509 -1
77.512 -1
77.514 -1
77.517 -1
77.519 -1
77.522 -2
77.524 -2
77.527 -2
77.529 -2
77.532 -2
77.534 -2
77.537 -2
77.539 -1
77.542 -1
77.544 -1
77.547 -1
77.549 -1
77.552 -1
77.554 -1
77.557 -1
77.559 -1
77.562 -1
77.564 -0
77.567 -0
77.569 -0
77.572 -0
77.574 -0
77.577 -0
77.579 0
77.582 0
77.584 0
77.587 0
77.589 0
77.592 0
77.594 0
77.597 0
77.599 0
77.602 0
77.604 0
77.607 0
77.609 0
77.611 -0
77.614 -0
77.616 -0
77.619 -0
77.621 -0
77.624 -0
77.626 -0
77.629 -0
77.631 -0
77.634 0
77.636 0
77.639 0
77.641 0
77.644 1
77.646 1
77.649 1
77.651 1
77.654 1
77.656 2
77.659 2
77.661 2
77.664 2
77.666 2
77.669 2
77.671 2
77.674 3
77.676 3
77.679 3
77.681 3
77.684 3
77.686 3
77.689 3
77.691 3
77.694 3
77.696 3
77.699 3
77.701 3
77.704 3
77.706 3
77.709 3
77.711 2
77.714 2
77.716 2
77.719 2
77.721 2
77.724 2
77.726 2
77.729 2
77.731 2
77.734 2
77.736 1
77.739 1
77.741 1
77.744 1
77.746 1
77.749 1
77.751 1
77.754 1
77.756 1
77.759 1
77.761 1
77.764 1
77.766 1
77.769 0
77.771 0
77.774 0
77.776 0
77.779 0
77.781 0
77.784 0
77.786 0
77.789 0
77.791 0
77.794 0
77.796 0
77.799 0
77.801 0
77.804 0
77.806 0
77.809 0
77.811 0
77.814 0
77.816 0
77.819 1
77.821 1
77.824 1
77.826 1
77.829 1
77.831 1
77.834 2
77.836 2
77.839 2
77.841 2
77.844 2
77.846 2
77.849 2
77.851 3
77.854 3
77.856 3
77.859 3
77.861 3
77.864 3
77.866 3
77.869 3
77.871 3
77.874 3
77.876 3
77.879 3
77.881 3
77.884 3
77.886 3
77.889 3
77.891 3
77.894 3
77.896 3
77.899 2
77.901 2
77.904 2
77.906 2
77.909 2
77.911 2
77.914 2
77.916 2
77.919 2
77.921 1
77.924 1
77.926 1
77.929 1
77.931 1
77.934 1
77.936 1
77.939 1
77.941 1
77.944 1
77.946 1
77.949 1
77.951 1
77.954 1
77.956 1
77.959 1
77.961 1
77.964 1
77.966 1
77.969 1
77.971 1
77.974 1
77.976 1
77.979 1
77.981 1
77.984 1
77.986 1
77.989 1
77.991 1
77.994 0
77.996 0
77.999 0
78.001 0
78.004 0
78.006 0
78.009 0
78.011 0
78.014 0
78.016 0
78.019 0
78.021 0
78.024 0
78.026 0
78.029 0
78.031 0
78.034 0
78.036 0
78.039 1
78.041 1
78.044 1
78.046 1
78.049 1
78.051 1
78.054 1
78.056 1
78.059 1
78.061 1
78.064 1
78.066 2
78.069 2
78.071 2
78.074 2
78.076 2
78.079 2
78.081 2
78.084 2
78.086 2
78.089 2
78.091 2
78.094 2
78.096 2
78.099 2
78.101 2
78.104 2
78.106 2
78.109 2
78.111 2
78.114 2
78.116 2
78.119 2
78.121 2
78.124 3
78.126 3
78.129 3
78.131 3
78.134 3
78.136 3
78.139 3
78.141 3
78.144 3
78.146 3
78.149 3
78.151 3
78.154 3
78.156 3
78.159 4
78.161 4
78.164 4
78.166 4
78.169 4
78.171 4
78.174 4
78.176 4
78.179 4
78.181 4
78.184 4
78.186 4
78.189 4
78.191 3
78.194 3
78.196 3
78.199 3
78.201 2
78.204 2
78.206 2
78.209 2
78.211 2
78.214 1
78.216 1
78.219 1
78.221 1
78.224 1
78.226 1
78.229 0
78.231 0
78.234 0
78.236 0
78.239 0
78.241 0
78.244 0
78.246 0
78.249 0
78.251 1
78.254 1
78.256 1
78.259 1
78.261 2
78.264 2
78.266 2
78.269 3
78.271 3
78.274 3
78.276 4
78.279 4
78.281 4
78.284 5
78.286 5
78.289 5
78.291 5
78.294 5
78.296 6
78.299 6
78.301 6
78.304 6
78.306 6
78.309 6
78.311 6
78.314 6
78.316 6
78.319 6
78.321 6
78.324 5
78.326 5
78.329 5
78.331 5
78.334 5
78.336 5
78.339 4
78.341 4
78.344 4
78.346 4
78.349 3
78.351 3
78.354 3
78.356 3
78.359 2
78.361 2
78.364 2
78.366 2
78.369 2
78.371 1
78.374 1
78.376 1
78.379 1
78.381 1
78.384 1
78.386 1
78.389 0
78.391 0
78.394 0
78.396 0
78.399 -0
78.401 -0
78.404 -0
78.406 -0
78.409 -0
78.411 -0
78.414 -0
78.416 -0
78.419 -0
78.422 -0
78.424 -0
78.427 0
78.429 0
78.432 0
78.434 1
78.437 1
78.439 1
78.442 1
78.444 1
78.447 2
78.449 2
78.452 2
78.454 2
78.457 2
78.459 2
78.462 2
78.464 2
78.467 2
78.469 2
78.472 2
78.474 3
78.477 3
78.479 3
78.482 3
78.484 3
78.487 3
78.489 3
78.492 2
78.494 2
78.497 2
78.499 2
78.502 2
78.504 2
78.507 2
78.509 2
78.512 2
78.514 2
78.517 2
78.519 2
78.522 2
78.524 2
78.527 2
78.529 3
78.532 3
78.534 3
78.537 3
78.539 3
78.542 3
78.544 3
78.547 4
78.549 4
78.552 4
78.554 4
78.557 4
78.559 4
78.562 4
78.564 4
78.567 4
78.569 4
78.572 4
78.574 4
78.577 4
78.579 4
78.582 4
78.584 4
78.587 4
78.589 4
78.592 4
78.594 4
78.597 3
78.599 3
78.602 3
78.604 3
78.607 2
78.609 2
78.612 2
78.614 1
78.617 1
78.619 1
78.622 0
78.624 0
78.627 -0
78.629 -0
78.632 -1
78.634 -1
78.637 -1
78.639 -1
78.642 -1
78.644 -1
78.647 -1
78.649 -1
78.652 -1
78.654 -1
78.657 -1
78.659 -1
78.662 -1
78.664 -1
78.667 -1
78.669 -1
78.672 -1
78.674 -1
78.677 -1
78.680 -1
78.682 -0
78.685 -0
78.687 -0
78.690 0
78.692 0
78.695 0
78.697 1
78.700 1
78.702 1
78.705 1
78.707 1
78.710 1
78.712 2
78.715 2
78.717 2
78.720 2
78.722 2
78.725 2
78.727 2
78.730 2
78.732 2
78.735 2
78.737 3
78.740 3
78.742 3
78.745 3
78.747 3
78.750 3
78.752 3
78.755 3
78.757 3
78.760 3
78.762 3
78.765 3
78.767 3
78.770 3
78.772 3
78.775 3
78.777 3
78.780 2
78.782 2
78.785 2
78.787 2
78.790 2
78.792 2
78.795 2
78.797 2
78.800 2
78.802 2
78.805 2
78.807 2
78.810 2
78.812 2
78.815 2
78.817 2
78.820 2
78.822 2
78.825 2
78.827 2
78.830 2
78.832 2
78.835 2
78.837 3
78.840 3
78.842 3
78.845 3
78.847 3
78.850 3
78.852 3
78.855 3
78.857 3
78.860 3
78.863 3
78.865 3
78.868 3
78.870 3
78.873 3
78.875 3
78.878 3
78.880 3
78.883 2
78.885 2
78.888 2
78.890 2
78.893 1
78.895 1
78.898 1
78.900 1
78.903 1
78.905 1
78.908 0
78.910 0
78.913 0
78.915 0
78.918 0
78.920 0
78.923 0
78.925 0
78.928 0
78.930 0
78.933 0
78.935 1
78.938 1
78.940 1
78.943 1
78.945 1
78.948 1
78.950 1
78.953 2
78.955 2
78.958 2
78.960 2
78.963 2
78.965 3
78.968 3
78.970 3
78.973 3
78.975 3
78.978 4
78.980 4
78.983 4
78.985 4
78.988 4
78.990 4
78.993 4
78.995 4
78.998 4
79.000 4
79.003 4
79.005 4
79.008 3
79.011 3
79.013 3
79.016 3
79.018 3
79.021 3
79.023 3
79.026 2
79.028 2
79.031 2
79.033 2
79.036 2
79.038 2
79.041 1
79.043 1
79.046 1
79.048 1
79.051 1
79.053 1
79.056 1
79.058 1
79.061 1
79.063 1
79.066 1
79.068 1
79.071 1
79.073 1
79.076 1
79.078 2
79.081 2
79.083 2
79.086 2
79.088 2
79.091 2
79.093 2
79.096 2
79.098 2
79.101 2
79.103 2
79.106 2
79.108 2
79.111 2
79.113 2
79.116 2
79.118 2
79.121 2
79.123 2
79.126 2
79.128 2
79.131 2
79.133 2
79.136 2
79.139 2
79.141 2
79.144 2
79.146 2
79.149 1
79.151 1
79.154 1
79.156 1
79.159 1
79.161 1
79.164 1
79.166 1
79.169 1
79.171 1
79.174 1
79.176 1
79.179 2
79.181 2
79.184 2
79.186 2
79.189 2
79.191 2
79.194 2
79.196 2
79.199 2
79.201 2
79.204 2
79.206 2
79.209 3
79.211 3
79.214 3
79.216 3
79.219 3
79.221 3
79.224 3
79.226 3
79.229 3
79.231 3
79.234 3
79.236 3
79.239 3
79.241 3
79.244 3
79.246 2
79.249 2
79.251 2
79.254 2
79.257 2
79.259 2
79.262 2
79.264 1
79.267 1
79.269 1
79.272 1
79.274 1
79.277 0
79.279 0
79.282 0
79.284 0
79.287 -0
79.289 -0
79.292 -0
79.294 -0
79.297 -0
79.299 -0
79.302 -1
79.304 -1
79.307 -1
79.309 -1
79.312 -1
79.314 -1
79.317 -1
79.319 -1
79.322 -1
79.324 -0
79.327 -0
79.329 -0
79.332 -0
79.334 -0
79.337 -0
79.339 -0
79.342 -1
79.344 -1
79.347 -1
79.349 -1
79.352 -1
79.354 -1
79.357 -1
79.359 -1
79.362 -1
79.365 -1
79.367 -1
79.370 -1
79.372 -2
79.375 -2
79.377 -2
79.380 -2
79.382 -2
79.385 -2
79.387 -2
79.390 -2
79.392 -2
79.395 -2
79.397 -2
79.400 -2
79.402 -2
79.405 -2
79.407 -2
79.410 -1
79.412 -1
79.415 -1
79.417 -1
79.420 -1
79.422 -1
79.425 -1
79.427 -0
79.430 -0
79.432 0
79.435 0
79.437 0
79.440 1
79.442 1
79.445 1
79.447 1
79.450 1
79.452 1
79.455 1
79.457 2
79.460 2
79.463 2
79.465 2
79.468 2
79.470 2
79.473 2
79.475 2
79.478 2
79.480 2
79.483 2
79.485 2
79.488 3
79.490 3
79.493 2
79.495 2
79.498 2
79.500 2
79.503 2
79.505 2
79.508 2
79.510 2
79.513 2
79.515 2
79.518 1
79.520 1
79.523 1
79.525 1
79.528 1
79.530 1
79.533 1
79.535 1
79.538 1
79.540 1
79.543 1
79.545 1
79.548 0
79.550 0
79.553 0
79.556 0
79.558 0
79.561 0
79.563 0
79.566 0
79.568 0
79.571 1
79.573 1
79.576 1
79.578 1
79.581 1
79.583 1
79.586 1
79.588 1
79.591 1
79.593 1
79.596 1
79.598 1
79.601 1
79.603 2
79.606 2
79.608 2
79.611 2
79.613 2
79.616 2
79.618 2
79.621 2
79.623 2
79.626 2
79.628 2
79.631 2
79.633 2
79.636 2
79.638 2
79.641 2
79.644 2
79.646 3
79.649 3
79.651 3
79.654 3
79.656 3
79.659 3
79.661 3
79.664 3
79.666 4
79.669 4
79.671 4
79.674 4
79.676 4
79.679 4
79.681 4
79.684 4
79.686 4
79.689 4
79.691 4
79.694 4
79.696 4
79.699 4
79.701 4
79.704 4
79.706 4
79.709 4
79.711 4
79.714 4
79.716 4
79.719 4
79.722 4
79.724 4
79.727 4
79.729 3
79.732 3
79.734 3
79.737 3
79.739 3
79.742 3
79.744 3
79.747 3
79.749 3
79.752 3
79.754 3
79.757 3
79.759 3
79.762 3
79.764 3
79.767 3
79.769 3
79.772 3
79.774 3
79.777 3
79.779 2
79.782 2
79.784 2
79.787 2
79.789 2
79.792 2
79.794 2
79.797 2
79.799 2
79.802 1
79.805 1
79.807 1
79.810 1
79.812 1
79.815 1
79.817 1
79.820 1
79.822 0
79.825 0
79.827 0
79.830 0
79.832 0
79.835 0
79.837 -0
79.840 -0
79.842 -0
79.845 -0
79.847 -0
79.850 -0
79.852 -0
79.855 -0
79.857 -0
79.860 -0
79.862 -0
79.865 -0
79.867 -0
79.870 -0
79.872 -0
79.875 -0
79.878 0
79.880 0
79.883 0
79.885 0
79.888 0
79.890 -0
79.893 -0
79.895 0
79.898 0
79.900 0
79.903 0
79.905 0
79.908 0
79.910 0
79.913 1
79.915 1
79.918 1
79.920 1
79.923 1
79.925 2
79.928 2
79.930 2
79.933 2
79.935 3
79.938 3
79.940 3
79.943 3
79.945 4
79.948 4
79.951 4
79.953 5
79.956 5
79.958 5
79.961 5
79.963 6
79.966 6
79.968 6
79.971 6
79.973 6
79.976 6
79.978 6
79.981 6
79.983 6
79.986 6
79.988 6
79.991 6
79.993 6
79.996 5
79.998 5
80.001 5
80.003 5
80.006 4
80.008 4
80.011 4
80.013 3
80.016 3
80.019 3
80.021 3
80.024 2
80.026 2
80.029 2
80.031 2
80.034 2
80.036 1
80.039 1
80.041 1
80.044 1
80.046 1
80.049 1
80.051 1
80.054 1
80.056 1
80.059 1
80.061 1
80.064 1
80.066 1
80.069 1
80.071 1
80.074 1
80.076 1
80.079 1
80.081 1
80.084 1
80.087 1
80.089 1
80.092 1
80.094 1
80.097 1
80.099 1
80.102 1
80.104 1
80.107 1
80.109 1
80.112 1
80.114 1
80.117 1
80.119 1
80.122 1
80.124 1
80.127 1
80.129 2
80.132 2
80.134 2
80.137 2
80.139 3
80.142 3
80.144 3
80.147 3
80.149 3
80.152 3
80.155 4
80.157 4
80.160 4
80.162 4
80.165 4
80.167 4
80.170 4
80.172 4
80.175 4
80.177 4
80.180 4
80.182 4
80.185 3
80.187 3
80.190 3
80.192 3
80.195 3
80.197 3
80.200 2
80.202 2
80.205 2
80.207 2
80.210 2
80.212 2
80.215 1
80.218 1
80.220 1
80.223 1
80.225 1
80.228 1
80.230 1
80.233 1
80.235 1
80.238 1
80.240 1
80.243 1
80.245 1
80.248 1
80.250 1
80.253 1
80.255 1
80.258 1
80.260 1
80.263 1
80.265 2
80.268 2
80.270 2
80.273 2
80.275 2
80.278 2
80.281 2
80.283 2
80.286 2
80.288 3
80.291 3
80.293 3
80.296 3
80.298 3
80.301 3
80.303 4
80.306 4
80.308 4
80.311 4
80.313 4
80.316 4
80.318 4
80.321 4
80.323 4
80.326 4
80.328 4
80.331 4
80.333 4
80.336 4
80.339 4
80.341 4
80.344 4
80.346 3
80.349 3
80.351 3
80.354 3
80.356 3
80.359 3
80.361 3
80.364 3
80.366 2
80.369 2
80.371 2
80.374 2
80.376 2
80.379 2
80.381 2
80.384 2
80.386 2
80.389 2
80.391 2
80.394 1
80.397 1
80.399 1
80.402 2
80.404 2
80.407 2
80.409 2
80.412 2
80.414 2
80.417 2
80.419 2
80.422 2
80.424 2
80.427 2
80.429 3
80.432 3
80.434 3
80.437 3
80.439 3
80.442 3
80.444 3
80.447 3
80.449 3
80.452 3
80.455 3
80.457 3
80.460 3
80.462 3
80.465 3
80.467 3
80.470 3
80.472 3
80.475 3
80.477 3
80.480 3
80.482 3
80.485 3
80.487 3
80.490 3
80.492 3
80.495 3
80.497 3
80.500 3
80.502 2
80.505 2
80.507 2
80.510 2
80.513 2
80.515 2
80.518 3
80.520 3
80.523 3
80.525 3
80.528 3
80.530 3
80.533 3
80.535 3
80.538 3
80.540 3
80.543 3
80.545 3
80.548 2
80.550 2
80.553 2
80.555 2
80.558 2
80.560 2
80.563 2
80.566 2
80.568 2
80.571 1
80.573 1
80.576 1
80.578 1
80.581 1
80.583 1
80.586 1
80.588 1
80.591 1
80.593 1
80.596 0
80.598 0
80.601 0
80.603 0
80.606 0
80.608 0
80.611 0
80.613 0
80.616 0
80.619 0
80.621 1
80.624 1
80.626 1
80.629 1
80.631 1
80.634 1
80.636 1
80.639 1
80.641 1
80.644 1
80.646 1
80.649 1
80.651 1
80.654 1
80.656 0
80.659 0
80.661 0
80.664 0
80.666 0
80.669 -0
80.672 -0
80.674 -0
80.677 -0
80.679 -0
80.682 -0
80.684 -0
80.687 -0
80.689 -0
80.692 -0
80.694 -0
80.697 -0
80.699 0
80.702 0
80.704 0
80.707 1
80.709 1
80.712 1
80.714 1
80.717 1
80.719 2
80.722 2
80.725 2
80.727 2
80.730 3
80.732 3
80.735 3
80.737 3
80.740 3
80.742 3
80.745 4
80.747 4
80.750 4
80.752 4
80.755 4
80.757 3
80.760 3
80.762 3
80.765 3
80.767 3
80.770 3
80.772 3
80.775 3
80.778 2
80.780 2
80.783 2
80.785 2
80.788 2
80.790 2
80.793 2
80.795 2
80.798 1
80.800 1
80.803 1
80.805 1
80.808 1
80.810 1
80.813 1
80.815 1
80.818 1
80.820 1
80.823 1
80.826 1
80.828 1
80.831 2
80.833 2
80.836 2
80.838 2
80.841 2
80.843 2
80.846 2
80.848 2
80.851 3
80.853 3
80.856 3
80.858 3
80.861 3
80.863 3
80.866 3
80.868 3
80.871 3
80.874 3
80.876 3
80.879 3
80.881 3
80.884 3
80.886 3
80.889 3
80.891 3
80.894 3
80.896 3
80.899 3
80.901 3
80.904 3
80.906 3
80.909 3
80.911 3
80.914 3
80.916 3
80.919 2
80.922 2
80.924 2
80.927 2
80.929 2
80.932 2
80.934 2
80.937 2
80.939 2
80.942 2
80.944 2
80.947 2
80.949 2
80.952 2
80.954 2
80.957 2
80.959 1
80.962 1
80.964 1
80.967 1
80.970 1
80.972 1
80.975 1
80.977 1
80.980 1
80.982 1
80.985 1
80.987 1
80.990 1
80.992 1
80.995 1
80.997 1
81.000 1
81.002 1
81.005 1
81.007 2
81.010 2
81.012 2
81.015 2
81.018 2
81.020 2
81.023 2
81.025 2
81.028 2
81.030 2
81.033 3
81.035 3
81.038 3
81.040 3
81.043 3
81.045 3
81.048 3
81.050 3
81.053 3
81.055 4
81.058 4
81.061 4
81.063 4
81.066 4
81.068 4
81.071 4
81.073 4
81.076 4
81.078 4
81.081 4
81.083 4
81.086 4
81.088 3
81.091 3
81.093 3
81.096 3
81.098 3
81.101 3
81.103 3
81.106 2
81.109 2
81.111 2
81.114 2
81.116 2
81.119 2
81.121 1
81.124 1
81.126 1
81.129 1
81.131 1
81.134 1
81.136 1
81.139 1
81.141 1
81.144 1
81.146 1
81.149 1
81.152 1
81.154 1
81.157 1
81.159 1
81.162 2
81.164 2
81.167 2
81.169 2
81.172 2
81.174 2
81.177 2
81.179 3
81.182 3
81.184 3
81.187 3
81.189 3
81.192 3
81.195 3
81.197 3
81.200 3
81.202 3
81.205 3
81.207 3
81.210 3
81.212 3
81.215 3
81.217 3
81.220 3
81.222 3
81.225 3
81.227 3
81.230 3
81.232 3
81.235 3
81.238 3
81.240 3
81.243 3
81.245 3
81.248 3
81.250 3
81.253 3
81.255 3
81.258 3
81.260 3
81.263 3
81.265 3
81.268 3
81.270 3
81.273 3
81.275 3
81.278 3
81.281 3
81.283 2
81.286 2
81.288 2
81.291 2
81.293 2
81.296 2
81.298 2
81.301 2
81.303 1
81.306 1
81.308 1
81.311 1
81.313 1
81.316 1
81.318 1
81.321 0
81.324 0
81.326 -0
81.329 -0
81.331 -0
81.334 -0
81.336 -0
81.339 -1
81.341 -1
81.344 -1
81.346 -1
81.349 -1
81.351 -1
81.354 -1
81.356 -0
81.359 -0
81.361 -0
81.364 -0
81.367 -0
81.369 0
81.372 0
81.374 0
81.377 1
81.379 1
81.382 1
81.384 1
81.387 1
81.389 1
81.392 1
81.394 2
81.397 2
81.399 2
81.402 2
81.405 2
81.407 3
81.410 3
81.412 3
81.415 3
81.417 3
81.420 4
81.422 4
81.425 4
81.427 4
81.430 4
81.432 4
81.435 4
81.437 4
81.440 4
81.442 4
81.445 4
81.448 4
81.450 4
81.453 4
81.455 4
81.458 4
81.460 4
81.463 4
81.465 4
81.468 4
81.470 3
81.473 3
81.475 3
81.478 3
81.480 3
81.483 3
81.486 2
81.488 2
81.491 2
81.493 2
81.496 2
81.498 2
81.501 1
81.503 1
81.506 1
81.508 1
81.511 1
81.513 1
81.516 1
81.518 1
81.521 1
81.523 1
81.526 1
81.529 1
81.531 1
81.534 1
81.536 1
81.539 1
81.541 1
81.544 1
81.546 1
81.549 1
81.551 1
81.554 1
81.556 1
81.559 1
81.561 1
81.564 1
81.567 2
81.569 2
81.572 2
81.574 2
81.577 2
81.579 2
81.582 2
81.584 2
81.587 2
81.589 3
81.592 3
81.594 3
81.597 3
81.599 3
81.602 3
81.605 3
81.607 3
81.610 4
81.612 4
81.615 4
81.617 4
81.620 4
81.622 4
81.625 4
81.627 3
81.630 3
81.632 3
81.635 3
81.637 3
81.640 3
81.643 3
81.645 2
81.648 2
81.650 2
81.653 2
81.655 2
81.658 2
81.660 2
81.663 1
81.665 1
81.668 1
81.670 1
81.673 1
81.675 1
81.678 1
81.681 1
81.683 1
81.686 1
81.688 1
81.691 1
81.693 1
81.696 1
81.698 1
81.701 1
81.703 1
81.706 1
81.708 1
81.711 2
81.713 2
81.716 2
81.719 2
81.721 2
81.724 2
81.726 3
81.729 3
81.731 3
81.734 3
81.736 3
81.739 3
81.741 3
81.744 3
81.746 3
81.749 3
81.751 3
81.754 3
81.757 3
81.759 3
81.762 3
81.764 3
81.767 3
81.769 3
81.772 2
81.774 2
81.777 2
81.779 2
81.782 2
81.784 2
81.787 1
81.789 1
81.792 1
81.795 1
81.797 0
81.800 0
81.802 0
81.805 0
81.807 -0
81.810 -0
81.812 -0
81.815 -0
81.817 -0
81.820 -0
81.822 -1
81.825 -1
81.827 -1
81.830 -1
81.833 -1
81.835 -1
81.838 -1
81.840 -1
81.843 -1
81.845 -1
81.848 -1
81.850 -1
81.853 -1
81.855 -1
81.858 -1
81.860 -1
81.863 -1
81.866 -1
81.868 -1
81.871 -1
81.873 -0
81.876 -0
81.878 -0
81.881 -0
81.883 -0
81.886 -0
81.888 -0
81.891 -0
81.893 0
81.896 0
81.898 0
81.901 0
81.904 0
81.906 0
81.909 0
81.911 1
81.914 1
81.916 1
81.919 1
81.921 1
81.924 1
81.926 1
81.929 1
81.931 2
81.934 2
81.936 2
81.939 2
81.942 2
81.944 2
81.947 2
81.949 2
81.952 2
81.954 2
81.957 2
81.959 2
81.962 2
81.964 3
81.967 3
81.969 3
81.972 3
81.975 3
81.977 3
81.980 3
81.982 3
81.985 3
81.987 3
81.990 3
81.992 3
81.995 3
81.997 3
82.000 3
82.002 3
82.005 3
82.008 4
82.010 4
82.013 4
82.015 4
82.018 4
82.020 4
82.023 4
82.025 4
82.028 4
82.030 3
82.033 3
82.035 3
82.038 3
82.040 3
82.043 3
82.046 3
82.048 3
82.051 3
82.053 3
82.056 3
82.058 3
82.061 3
82.063 3
82.066 2
82.068 2
82.071 2
82.073 2
82.076 2
82.079 2
82.081 2
82.084 1
82.086 1
82.089 1
82.091 1
82.094 1
82.096 1
82.099 1
82.101 1
82.104 1
82.106 1
82.109 1
82.112 1
82.114 1
82.117 1
82.119 1
82.122 1
82.124 1
82.127 1
82.129 1
82.132 1
82.134 1
82.137 2
82.139 2
82.142 2
82.144 2
82.147 2
82.150 2
82.152 2
82.155 2
82.157 3
82.160 3
82.162 3
82.165 3
82.167 3
82.170 3
82.172 3
82.175 3
82.177 3
82.180 3
82.183 3
82.185 3
82.188 3
82.190 3
82.193 3
82.195 3
82.198 3
82.200 3
82.203 3
82.205 3
82.208 3
82.210 3
82.213 3
82.216 3
82.218 3
82.221 3
82.223 3
82.226 3
82.228 2
82.231 2
82.233 2
82.236 2
82.238 2
82.241 1
82.243 1
82.246 1
82.249 1
82.251 1
82.254 1
82.256 1
82.259 1
82.261 1
82.264 0
82.266 0
82.269 0
82.271 0
82.274 0
82.276 0
82.279 0
82.282 -0
82.284 -0
82.287 -0
82.289 -0
82.292 -0
82.294 0
82.297 0
82.299 0
82.302 0
82.304 0
82.307 0
82.309 0
82.312 0
82.315 0
82.317 0
82.320 1
82.322 1
82.325 1
82.327 1
82.330 1
82.332 1
82.335 1
82.337 1
82.340 1
82.342 1
82.345 1
82.348 2
82.350 2
82.353 2
82.355 2
82.358 2
82.360 2
82.363 2
82.365 2
82.368 2
82.370 2
82.373 2
82.376 2
82.378 2
82.381 2
82.383 2
82.386 2
82.388 2
82.391 2
82.393 3
82.396 3
82.398 3
82.401 3
82.403 3
82.406 3
82.409 3
82.411 3
82.414 3
82.416 3
82.419 3
82.421 3
82.424 3
82.426 3
82.429 3
82.431 3
82.434 3
82.436 3
82.439 3
82.442 3
82.444 3
82.447 3
82.449 3
82.452 3
82.454 3
82.457 3
82.459 3
82.462 3
82.464 3
82.467 3
82.469 3
82.472 3
82.475 3
82.477 3
82.480 3
82.482 3
82.485 3
82.487 3
82.490 3
82.492 3
82.495 3
82.497 3
82.500 3
82.503 3
82.505 2
82.508 2
82.510 2
82.513 2
82.515 2
82.518 2
82.520 1
82.523 1
82.525 1
82.528 1
82.530 1
82.533 1
82.536 1
82.538 1
82.541 1
82.543 1
82.546 1
82.548 1
82.551 1
82.553 1
82.556 1
82.558 1
82.561 1
82.564 0
82.566 1
82.569 1
82.571 1
82.574 1
82.576 1
82.579 1
82.581 1
82.584 1
82.586 1
82.589 1
82.591 1
82.594 1
82.597 1
82.599 1
82.602 1
82.604 1
82.607 1
82.609 1
82.612 1
82.614 2
82.617 1
82.619 2
82.622 2
82.625 2
82.627 2
82.630 2
82.632 2
82.635 2
82.637 2
82.640 2
82.642 2
82.645 2
82.647 2
82.650 2
82.652 2
82.655 2
82.658 2
82.660 2
82.663 2
82.665 2
82.668 2
82.670 3
82.673 3
82.675 3
82.678 3
82.680 3
82.683 3
82.686 3
82.688 3
82.691 3
82.693 3
82.696 3
82.698 3
82.701 3
82.703 3
82.706 3
82.708 3
82.711 3
82.713 3
82.716 3
82.719 3
82.721 3
82.724 3
82.726 3
82.729 3
82.731 2
82.734 2
82.736 2
82.739 2
82.741 2
82.744 2
82.747 1
82.749 1
82.752 1
82.754 1
82.757 1
82.759 0
82.762 0
82.764 0
82.767 -0
82.769 -0
82.772 -0
82.775 -0
82.777 -0
82.780 -1
82.782 -1
82.785 -1
82.787 -1
82.790 -1
82.792 -0
82.795 -0
82.797 -0
82.800 -0
82.803 -0
82.805 -0
82.808 -0
82.810 0
82.813 0
82.815 0
82.818 0
82.820 0
82.823 0
82.825 0
82.828 1
82.830 1
82.833 1
82.836 1
82.838 1
82.841 1
82.843 1
82.846 1
82.848 1
82.851 1
82.853 1
82.856 1
82.858 1
82.861 1
82.864 1
82.866 1
82.869 1
82.871 1
82.874 1
82.876 1
82.879 1
82.881 1
82.884 1
82.886 1
82.889 1
82.892 1
82.894 1
82.897 1
82.899 1
82.902 1
82.904 1
82.907 1
82.909 1
82.912 1
82.914 1
82.917 1
82.920 1
82.922 1
82.925 1
82.927 1
82.930 1
82.932 1
82.935 1
82.937 2
82.940 2
82.942 2
82.945 2
82.948 2
82.950 2
82.953 2
82.955 2
82.958 2
82.960 2
82.963 2
82.965 2
82.968 2
82.970 2
82.973 2
82.976 2
82.978 2
82.981 2
82.983 2
82.986 2
82.988 1
82.991 1
82.993 1
82.996 1
82.998 1
83.001 1
83.004 0
83.006 0
83.009 0
83.011 0
83.014 -0
83.016 -0
83.019 -0
83.021 -0
83.024 -1
83.026 -1
83.029 -1
83.032 -1
83.034 -1
83.037 -1
83.039 -0
83.042 -0
83.044 -0
83.047 0
83.049 0
83.052 0
83.054 1
83.057 1
83.060 1
83.062 1
83.065 2
83.067 2
83.070 2
83.072 3
83.075 3
83.077 3
83.080 4
83.082 4
83.085 4
83.088 4
83.090 4
83.093 4
83.095 4
83.098 4
83.100 4
83.103 4
83.105 4
83.108 4
83.110 4
83.113 4
83.116 4
83.118 3
83.121 3
83.123 3
83.126 3
83.128 2
83.131 2
83.133 2
83.136 2
83.138 1
83.141 1
83.144 1
83.146 1
83.149 1
83.151 1
83.154 1
83.156 0
83.159 0
83.161 0
83.164 0
83.166 0
83.169 0
83.172 0
83.174 0
83.177 0
83.179 1
83.182 1
83.184 1
83.187 1
83.189 1
83.192 1
83.194 1
83.197 1
83.200 1
83.202 1
83.205 1
83.207 1
83.210 1
83.212 1
83.215 1
83.217 1
83.220 1
83.222 1
83.225 1
83.228 1
83.230 1
83.233 1
83.235 1
83.238 1
83.240 1
83.243 1
83.245 1
83.248 1
83.251 1
83.253 1
83.256 1
83.258 1
83.261 1
83.263 1
83.266 1
83.268 1
83.271 1
83.273 2
83.276 2
83.279 2
83.281 2
83.284 2
83.286 3
83.289 3
83.291 3
83.294 3
83.296 3
83.299 3
83.301 3
83.304 3
83.307 3
83.309 4
83.312 4
83.314 4
83.317 4
83.319 4
83.322 4
83.324 4
83.327 4
83.330 4
83.332 4
83.335 3
83.337 3
83.340 3
83.342 3
83.345 3
83.347 3
83.350 2
83.352 2
83.355 2
83.358 2
83.360 2
83.363 1
83.365 1
83.368 1
83.370 1
83.373 1
83.375 1
83.378 0
83.380 0
83.383 0
83.386 0
83.388 0
83.391 0
83.393 0
83.396 0
83.398 0
83.401 0
83.403 0
83.406 0
83.409 0
83.411 0
83.414 0
83.416 0
83.419 0
83.421 0
83.424 0
83.426 0
83.429 0
83.431 0
83.434 0
83.437 0
83.439 0
83.442 0
83.444 0
83.447 0
83.449 0
83.452 0
83.454 -0
83.457 -0
83.459 -0
83.462 -0
83.465 -0
83.467 -0
83.470 -0
83.472 -0
83.475 -0
83.477 -0
83.480 -0
83.482 -0
83.485 -0
83.488 -0
83.490 -0
83.493 0
83.495 0
83.498 0
83.500 1
83.503 1
83.505 1
83.508 1
83.510 1
83.513 2
83.516 2
83.518 2
83.521 2
83.523 2
83.526 2
83.528 3
83.531 3
83.533 3
83.536 3
83.539 3
83.541 3
83.544 2
83.546 2
83.549 2
83.551 2
83.554 2
83.556 2
83.559 2
83.561 2
83.564 2
83.567 2
83.569 1
83.572 1
83.574 1
83.577 1
83.579 1
83.582 1
83.584 1
83.587 1
83.590 1
83.592 2
83.595 2
83.597 2
83.600 2
83.602 2
83.605 2
83.607 2
83.610 3
83.613 3
83.615 3
83.618 3
83.620 3
83.623 3
83.625 3
83.628 3
83.630 3
83.633 3
83.635 3
83.638 3
83.641 3
83.643 3
83.646 3
83.648 3
83.651 3
83.653 3
83.656 2
83.658 2
83.661 2
83.664 2
83.666 1
83.669 1
83.671 1
83.674 1
83.676 1
83.679 1
83.681 1
83.684 1
83.686 0
83.689 0
83.692 0
83.694 0
83.697 0
83.699 0
83.702 0
83.704 1
83.707 1
83.709 1
83.712 1
83.715 1
83.717 1
83.720 1
83.722 1
83.725 1
83.727 1
83.730 1
83.732 1
83.735 1
83.738 1
83.740 1
83.743 1
83.745 1
83.748 1
83.750 1
83.753 0
83.755 0
83.758 0
83.760 -0
83.763 -0
83.766 -0
83.768 -1
83.771 -1
83.773 -1
83.776 -1
83.778 -1
83.781 -1
83.783 -1
83.786 -1
83.789 -1
83.791 -1
83.794 -1
83.796 -1
83.799 -1
83.801 -1
83.804 -1
83.806 -1
83.809 -1
83.812 -1
83.814 -1
83.817 -1
83.819 -0
83.822 -0
83.824 -0
83.827 0
83.829 0
83.832 0
83.835 1
83.837 1
83.840 1
83.842 1
83.845 1
83.847 1
83.850 1
83.852 1
83.855 1
83.857 1
83.860 1
83.863 1
83.865 1
83.868 1
83.870 1
83.873 1
83.875 1
83.878 1
83.880 1
83.883 1
83.886 1
83.888 1
83.891 1
83.893 1
83.896 1
83.898 1
83.901 1
83.903 1
83.906 1
83.909 1
83.911 1
83.914 2
83.916 2
83.919 2
83.921 2
83.924 2
83.926 2
83.929 2
83.932 2
83.934 2
83.937 3
83.939 3
83.942 3
83.944 3
83.947 3
83.949 3
83.952 3
83.955 3
83.957 3
83.960 3
83.962 3
83.965 3
83.967 3
83.970 3
83.972 3
83.975 3
83.978 3
83.980 3
83.983 2
83.985 2
83.988 2
83.990 2
83.993 2
83.995 2
83.998 2
84.000 2
84.003 2
84.006 2
84.008 2
84.011 2
84.013 2
84.016 2
84.018 2
84.021 2
84.023 1
84.026 1
84.029 1
84.031 1
84.034 1
84.036 1
84.039 1
84.041 2
84.044 2
84.046 2
84.049 2
84.052 2
84.054 2
84.057 2
84.059 2
84.062 2
84.064 2
84.067 2
84.069 2
84.072 2
84.075 2
84.077 2
84.080 2
84.082 2
84.085 2
84.087 2
84.090 2
84.092 2
84.095 2
84.098 2
84.100 2
84.103 2
84.105 2
84.108 2
84.110 2
84.113 2
84.115 2
84.118 2
84.121 2
84.123 2
84.126 2
84.128 2
84.131 2
84.133 2
84.136 2
84.138 2
84.141 2
84.144 2
84.146 2
84.149 2
84.151 2
84.154 2
84.156 2
84.159 2
84.161 2
84.164 1
84.167 1
84.169 1
84.172 1
84.174 1
84.177 1
84.179 1
84.182 1
84.184 1
84.187 1
84.190 1
84.192 0
84.195 0
84.197 0
84.200 0
84.202 0
84.205 0
84.207 1
84.210 1
84.213 1
84.215 1
84.218 1
84.220 1
84.223 1
84.225 1
84.228 2
84.230 2
84.233 2
84.236 2
84.238 2
84.241 2
84.243 2
84.246 2
84.248 2
84.251 2
84.253 2
84.256 2
84.259 2
84.261 2
84.264 2
84.266 2
84.269 2
84.271 2
84.274 2
84.276 2
84.279 1
84.282 1
84.284 1
84.287 1
84.289 1
84.292 1
84.294 1
84.297 1
84.300 1
84.302 1
84.305 1
84.307 1
84.310 1
84.312 1
84.315 1
84.317 1
84.320 1
84.323 1
84.325 1
84.328 1
84.330 2
84.333 2
84.335 2
84.338 2
84.340 2
84.343 2
84.346 3
84.348 3
84.351 3
84.353 3
84.356 3
84.358 3
84.361 4
84.363 4
84.366 4
84.369 4
84.371 4
84.374 4
84.376 4
84.379 4
84.381 4
84.384 4
84.386 4
84.389 4
84.392 4
84.394 4
84.397 4
84.399 4
84.402 4
84.404 4
84.407 4
84.409 4
84.412 4
84.415 4
84.417 4
84.420 4
84.422 3
84.425 3
84.427 3
84.430 3
84.432 3
84.435 3
84.438 2
84.440 2
84.443 2
84.445 1
84.448 1
84.450 1
84.453 1
84.456 1
84.458 1
84.461 0
84.463 0
84.466 0
84.468 0
84.471 -0
84.473 -0
84.476 -0
84.479 -0
84.481 -1
84.484 -1
84.486 -1
84.489 -1
84.491 -1
84.494 -0
84.496 -0
84.499 -0
84.502 -0
84.504 0
84.507 0
84.509 0
84.512 1
84.514 1
84.517 1
84.519 1
84.522 1
84.525 2
84.527 2
84.530 2
84.532 2
84.535 2
84.537 2
84.540 2
84.543 2
84.545 2
84.548 2
84.550 3
84.553 3
84.555 3
84.558 3
84.560 3
84.563 3
84.566 3
84.568 3
84.571 3
84.573 3
84.576 2
84.578 2
84.581 2
84.583 2
84.586 2
84.589 2
84.591 2
84.594 2
84.596 2
84.599 2
84.601 2
84.604 2
84.607 2
84.609 2
84.612 2
84.614 2
84.617 2
84.619 2
84.622 2
84.624 2
84.627 2
84.630 2
84.632 2
84.635 2
84.637 2
84.640 2
84.642 2
84.645 2
84.647 2
84.650 2
84.653 2
84.655 2
84.658 2
84.660 2
84.663 2
84.665 2
84.668 2
84.671 2
84.673 2
84.676 2
84.678 2
84.681 2
84.683 2
84.686 2
84.688 2
84.691 2
84.694 2
84.696 2
84.699 2
84.701 2
84.704 2
84.706 2
84.709 2
84.711 2
84.714 2
84.717 2
84.719 2
84.722 2
84.724 2
84.727 2
84.729 2
84.732 2
84.735 2
84.737 2
84.740 2
84.742 2
84.745 2
84.747 2
84.750 2
84.752 2
84.755 2
84.758 2
84.760 2
84.763 2
84.765 2
84.768 2
84.770 2
84.773 3
84.776 3
84.778 3
84.781 3
84.783 3
84.786 3
84.788 4
84.791 4
84.793 4
84.796 4
84.799 5
84.801 5
84.804 5
84.806 5
84.809 5
84.811 5
84.814 5
84.816 5
84.819 5
84.822 5
84.824 5
84.827 5
84.829 4
84.832 4
84.834 4
84.837 4
84.840 4
84.842 3
84.845 3
84.847 3
84.850 3
84.852 2
84.855 2
84.857 2
84.860 2
84.863 2
84.865 1
84.868 1
84.870 1
84.873 1
84.875 1
84.878 1
84.881 1
84.883 1
84.886 1
84.888 2
84.891 2
84.893 2
84.896 2
84.898 2
84.901 2
84.904 2
84.906 3
84.909 3
84.911 3
84.914 3
84.916 3
84.919 3
84.922 3
84.924 3
84.927 3
84.929 3
84.932 3
84.934 3
84.937 2
84.939 2
84.942 2
84.945 2
84.947 2
84.950 2
84.952 2
84.955 2
84.957 2
84.960 2
84.963 2
84.965 2
84.968 1
84.970 1
84.973 1
84.975 1
84.978 1
84.980 1
84.983 1
84.986 2
84.988 2
84.991 2
84.993 2
84.996 2
84.998 2
85.001 2
85.004 2
85.006 2
85.009 2
85.011 2
85.014 2
85.016 2
85.019 2
85.021 2
85.024 2
85.027 2
85.029 2
85.032 2
85.034 2
85.037 1
85.039 1
85.042 1
85.045 1
85.047 1
85.050 1
85.052 1
85.055 1
85.057 1
85.060 0
85.063 0
85.065 0
85.068 0
85.070 0
85.073 0
85.075 0
85.078 0
85.080 0
85.083 0
85.086 0
85.088 0
85.091 0
85.093 0
85.096 0
85.098 0
85.101 0
85.104 1
85.106 1
85.109 1
85.111 1
85.114 1
85.116 1
85.119 1
85.121 1
85.124 1
85.127 2
85.129 2
85.132 2
85.134 2
85.137 2
85.139 2
85.142 2
85.145 2
85.147 2
85.150 2
85.152 2
85.155 2
85.157 3
85.160 3
85.163 3
85.165 3
85.168 3
85.170 3
85.173 3
85.175 4
85.178 4
85.180 4
85.183 4
85.186 4
85.188 4
85.191 5
85.193 5
85.196 5
85.198 5
85.201 5
85.204 5
85.206 5
85.209 5
85.211 5
85.214 5
85.216 5
85.219 5
85.222 5
85.224 5
85.227 5
85.229 5
85.232 5
85.234 4
85.237 4
85.239 4
85.242 4
85.245 3
85.247 3
85.250 3
85.252 3
85.255 2
85.257 2
85.260 2
85.263 1
85.265 1
85.268 1
85.270 1
85.273 1
85.275 0
85.278 0
85.281 0
85.283 0
85.286 0
85.288 -0
85.291 -0
85.293 -0
85.296 0
85.298 0
85.301 0
85.304 0
85.306 0
85.309 0
85.311 0
85.314 1
85.316 1
85.319 1
85.322 1
85.324 1
85.327 1
85.329 1
85.332 1
85.334 1
85.337 1
85.340 1
85.342 2
85.345 2
85.347 2
85.350 2
85.352 2
85.355 2
85.358 2
85.360 2
85.363 2
85.365 2
85.368 2
85.370 2
85.373 2
85.375 2
85.378 2
85.381 2
85.383 2
85.386 2
85.388 2
85.391 2
85.393 2
85.396 2
85.399 2
85.401 2
85.404 2
85.406 2
85.409 2
85.411 2
85.414 2
85.417 2
85.419 2
85.422 2
85.424 2
85.427 2
85.429 2
85.432 2
85.435 2
85.437 2
85.440 2
85.442 2
85.445 2
85.447 2
85.450 2
85.452 2
85.455 2
85.458 2
85.460 2
85.463 2
85.465 2
85.468 2
85.470 2
85.473 1
85.476 1
85.478 1
85.481 1
85.483 1
85.486 1
85.488 1
85.491 1
85.494 0
85.496 0
85.499 0
85.501 0
85.504 0
85.506 0
85.509 0
85.512 0
85.514 0
85.517 0
85.519 0
85.522 0
85.524 -0
85.527 -0
85.530 -0
85.532 -0
85.535 -0
85.537 -0
85.540 -0
85.542 0
85.545 0
85.547 0
85.550 0
85.553 0
85.555 1
85.558 1
85.560 1
85.563 1
85.565 1
85.568 2
85.571 2
85.573 2
85.576 2
85.578 2
85.581 2
85.583 3
85.586 3
85.589 3
85.591 3
85.594 3
85.596 3
85.599 3
85.601 3
85.604 3
85.607 4
85.609 4
85.612 4
85.614 4
85.617 4
85.619 3
85.622 3
85.625 3
85.627 3
85.630 3
85.632 3
85.635 3
85.637 3
85.640 2
85.643 2
85.645 2
85.648 2
85.650 1
85.653 1
85.655 1
85.658 1
85.661 1
85.663 1
85.666 1
85.668 0
85.671 0
85.673 0
85.676 0
85.678 0
85.681 0
85.684 -0
85.686 -0
85.689 -0
85.691 -0
85.694 -0
85.696 0
85.699 0
85.702 0
85.704 0
85.707 0
85.709 0
85.712 0
85.714 0
85.717 0
85.720 0
85.722 1
85.725 1
85.727 1
85.730 1
85.732 1
85.735 1
85.738 1
85.740 1
85.743 1
85.745 1
85.748 1
85.750 1
85.753 1
85.756 1
85.758 1
85.761 1
85.763 1
85.766 2
85.768 2
85.771 2
85.774 2
85.776 2
85.779 2
85.781 2
85.784 2
85.786 3
85.789 3
85.792 3
85.794 3
85.797 3
85.799 3
85.802 3
85.804 3
85.807 4
85.810 4
85.812 4
85.815 4
85.817 4
85.820 4
85.822 4
85.825 4
85.828 4
85.830 4
85.833 3
85.835 3
85.838 3
85.840 3
85.843 3
85.846 3
85.848 3
85.851 3
85.853 3
85.856 3
85.858 2
85.861 2
85.864 2
85.866 2
85.869 2
85.871 2
85.874 2
85.876 2
85.879 2
85.882 2
85.884 2
85.887 2
85.889 2
85.892 2
85.894 2
85.897 2
85.900 2
85.902 2
85.905 2
85.907 2
85.910 2
85.912 2
85.915 2
85.918 2
85.920 2
85.923 2
85.925 2
85.928 2
85.930 1
85.933 1
85.936 1
85.938 1
85.941 1
85.943 1
85.946 1
85.948 1
85.951 1
85.954 1
85.956 1
85.959 1
85.961 1
85.964 1
85.966 1
85.969 1
85.972 1
85.974 1
85.977 1
85.979 1
85.982 1
85.984 2
85.987 2
85.990 2
85.992 2
85.995 2
85.997 2
86.000 2
86.002 2
86.005 2
86.008 2
86.010 2
86.013 2
86.015 3
86.018 3
86.020 3
86.023 3
86.026 3
86.028 3
86.031 3
86.033 3
86.036 3
86.038 3
86.041 3
86.044 3
86.046 3
86.049 3
86.051 3
86.054 3
86.056 3
86.059 3
86.062 3
86.064 3
86.067 3
86.069 3
86.072 3
86.074 3
86.077 3
86.080 3
86.082 3
86.085 3
86.087 3
86.090 2
86.092 2
86.095 2
86.098 2
86.100 2
86.103 2
86.105 1
86.108 1
86.110 1
86.113 1
86.116 1
86.118 1
86.121 1
86.123 0
86.126 0
86.128 0
86.131 0
86.134 0
86.136 0
86.139 0
86.141 0
86.144 0
86.146 0
86.149 0
86.152 0
86.154 0
86.157 0
86.159 1
86.162 1
86.165 1
86.167 1
86.170 1
86.172 1
86.175 2
86.177 2
86.180 2
86.183 2
86.185 2
86.188 2
86.190 2
86.193 2
86.195 2
86.198 2
86.201 2
86.203 2
86.206 2
86.208 2
86.211 2
86.213 3
86.216 3
86.219 3
86.221 3
86.224 3
86.226 3
86.229 3
86.231 3
86.234 3
86.237 3
86.239 3
86.242 3
86.244 3
86.247 3
86.249 3
86.252 3
86.255 3
86.257 3
86.260 3
86.262 3
86.265 3
86.267 3
86.270 3
86.273 3
86.275 3
86.278 2
86.280 2
86.283 2
86.286 2
86.288 2
86.291 2
86.293 2
86.296 1
86.298 1
86.301 1
86.304 1
86.306 1
86.309 1
86.311 1
86.314 1
86.316 0
86.319 0
86.322 0
86.324 0
86.327 0
86.329 1
86.332 1
86.334 1
86.337 1
86.340 1
86.342 1
86.345 1
86.347 1
86.350 1
86.352 2
86.355 2
86.358 2
86.360 2
86.363 2
86.365 2
86.368 2
86.370 3
86.373 3
86.376 3
86.378 3
86.381 3
86.383 3
86.386 3
86.389 3
86.391 3
86.394 3
86.396 3
86.399 3
86.401 3
86.404 3
86.407 3
86.409 3
86.412 3
86.414 3
86.417 3
86.419 3
86.422 3
86.425 3
86.427 3
86.430 2
86.432 2
86.435 2
86.437 2
86.440 2
86.443 2
86.445 2
86.448 2
86.450 2
86.453 2
86.455 2
86.458 2
86.461 2
86.463 2
86.466 2
86.468 2
86.471 2
86.474 2
86.476 2
86.479 2
86.481 2
86.484 2
86.486 2
86.489 2
86.492 3
86.494 3
86.497 3
86.499 3
86.502 3
86.504 3
86.507 3
86.510 3
86.512 3
86.515 4
86.517 4
86.520 4
86.522 4
86.525 4
86.528 4
86.530 4
86.533 5
86.535 5
86.538 5
86.541 5
86.543 5
86.546 5
86.548 5
86.551 5
86.553 5
86.556 5
86.559 5
86.561 5
86.564 5
86.566 5
86.569 5
86.571 5
86.574 4
86.577 4
86.579 4
86.582 4
86.584 4
86.587 4
86.589 4
86.592 4
86.595 4
86.597 4
86.600 4
86.602 3
86.605 3
86.608 3
86.610 3
86.613 3
86.615 3
86.618 2
86.620 2
86.623 2
86.626 2
86.628 2
86.631 2
86.633 2
86.636 2
86.638 2
86.641 2
86.644 2
86.646 2
86.649 2
86.651 2
86.654 2
86.657 2
86.659 2
86.662 2
86.664 2
86.667 2
86.669 2
86.672 2
86.675 2
86.677 2
86.680 2
86.682 2
86.685 2
86.687 2
86.690 2
86.693 2
86.695 2
86.698 2
86.700 2
86.703 2
86.705 2
86.708 2
86.711 2
86.713 2
86.716 2
86.718 2
86.721 1
86.724 1
86.726 1
86.729 1
86.731 1
86.734 1
86.736 1
86.739 1
86.742 1
86.744 1
86.747 0
86.749 0
86.752 0
86.754 0
86.757 -0
86.760 -0
86.762 -0
86.765 -0
86.767 -0
86.770 -0
86.773 -0
86.775 -0
86.778 0
86.780 0
86.783 0
86.785 0
86.788 0
86.791 1
86.793 1
86.796 1
86.798 1
86.801 1
86.803 1
86.806 2
86.809 2
86.811 2
86.814 2
86.816 2
86.819 2
86.822 2
86.824 2
86.827 2
86.829 2
86.832 2
86.834 2
86.837 2
86.840 2
86.842 2
86.845 2
86.847 2
86.850 2
86.853 2
86.855 2
86.858 2
86.860 2
86.863 2
86.865 2
86.868 2
86.871 2
86.873 2
86.876 2
86.878 2
86.881 2
86.883 2
86.886 2
86.889 2
86.891 2
86.894 2
86.896 2
86.899 3
86.902 3
86.904 3
86.907 3
86.909 3
86.912 3
86.914 3
86.917 3
86.920 3
86.922 3
86.925 3
86.927 3
86.930 3
86.932 3
86.935 3
86.938 3
86.940 3
86.943 3
86.945 3
86.948 3
86.951 3
86.953 3
86.956 2
86.958 2
86.961 2
86.963 2
86.966 2
86.969 2
86.971 2
86.974 2
86.976 1
86.979 1
86.982 1
86.984 1
86.987 1
86.989 1
86.992 0
86.994 0
86.997 0
87.000 0
87.002 -0
87.005 -0
87.007 -0
87.010 -0
87.013 -0
87.015 -0
87.018 -1
87.020 -1
87.023 -1
87.025 -1
87.028 -1
87.031 -1
87.033 -1
87.036 -1
87.038 -1
87.041 -1
87.043 -1
87.046 -1
87.049 -1
87.051 -1
87.054 -1
87.056 -1
87.059 -1
87.062 -1
87.064 -1
87.067 -1
87.069 -1
87.072 -1
87.074 -1
87.077 -1
87.080 -1
87.082 -1
87.085 -1
87.087 -1
87.090 -1
87.093 -1
87.095 -1
87.098 -1
87.100 -1
87.103 -1
87.105 -1
87.108 -1
87.111 -1
87.113 -1
87.116 -1
87.118 -1
87.121 -1
87.124 -1
87.126 -1
87.129 -1
87.131 -0
87.134 -0
87.136 -0
87.139 -0
87.142 -0
87.144 -0
87.147 -0
87.149 -0
87.152 -0
87.155 0
87.157 0
87.160 0
87.162 0
87.165 0
87.167 1
87.170 1
87.173 1
87.175 1
87.178 1
87.180 1
87.183 1
87.185 2
87.188 2
87.191 2
87.193 2
87.196 2
87.198 2
87.201 2
87.204 2
87.206 2
87.209 3
87.211 3
87.214 3
87.216 3
87.219 3
87.222 3
87.224 3
87.227 4
87.229 4
87.232 4
87.235 4
87.237 4
87.240 4
87.242 4
87.245 4
87.247 4
87.250 4
87.253 4
87.255 4
87.258 4
87.260 4
87.263 4
87.266 4
87.268 4
87.271 4
87.273 4
87.276 4
87.278 4
87.281 4
87.284 4
87.286 3
87.289 3
87.291 3
87.294 3
87.297 3
87.299 3
87.302 2
87.304 2
87.307 2
87.309 2
87.312 2
87.315 2
87.317 2
87.320 2
87.322 1
87.325 1
87.328 1
87.330 1
87.333 2
87.335 2
87.338 2
87.341 2
87.343 2
87.346 2
87.348 2
87.351 2
87.353 2
87.356 2
87.359 2
87.361 1
87.364 1
87.366 1
87.369 1
87.372 1
87.374 1
87.377 1
87.379 1
87.382 1
87.384 0
87.387 0
87.390 0
87.392 -0
87.395 -0
87.397 -0
87.400 -1
87.403 -1
87.405 -1
87.408 -1
87.410 -1
87.413 -1
87.415 -1
87.418 -1
87.421 -1
87.423 -1
87.426 -1
87.428 -1
87.431 -0
87.434 -0
87.436 0
87.439 0
87.441 1
87.444 1
87.446 1
87.449 2
87.452 2
87.454 2
87.457 2
87.459 2
87.462 3
87.465 3
87.467 3
87.470 3
87.472 3
87.475 3
87.477 3
87.480 4
87.483 4
87.485 4
87.488 4
87.490 4
87.493 4
87.496 4
87.498 4
87.501 3
87.503 3
87.506 3
87.509 3
87.511 3
87.514 3
87.516 3
87.519 3
87.521 3
87.524 3
87.527 3
87.529 3
87.532 3
87.534 3
87.537 3
87.540 3
87.542 3
87.545 3
87.547 3
87.550 3
87.552 3
87.555 2
87.558 2
87.560 2
87.563 2
87.565 2
87.568 2
87.571 2
87.573 1
87.576 1
87.578 1
87.581 1
87.584 1
87.586 1
87.589 1
87.591 1
87.594 1
87.596 1
87.599 1
87.602 1
87.604 1
87.607 1
87.609 1
87.612 1
87.615 2
87.617 2
87.620 2
87.622 2
87.625 2
87.627 3
87.630 3
87.633 3
87.635 4
87.638 4
87.640 4
87.643 4
87.646 4
87.648 5
87.651 5
87.653 5
87.656 5
87.659 5
87.661 5
87.664 5
87.666 5
87.669 5
87.671 5
87.674 5
87.677 5
87.679 5
87.682 5
87.684 5
87.687 4
87.690 4
87.692 4
87.695 4
87.697 3
87.700 3
87.703 3
87.705 2
87.708 2
87.710 2
87.713 2
87.715 1
87.718 1
87.721 1
87.723 1
87.726 1
87.728 1
87.731 1
87.734 0
87.736 0
87.739 0
87.741 0
87.744 0
87.747 1
87.749 1
87.752 1
87.754 1
87.757 1
87.759 1
87.762 1
87.765 1
87.767 1
87.770 1
87.772 2
87.775 2
87.778 2
87.780 2
87.783 2
87.785 2
87.788 2
87.791 2
87.793 2
87.796 2
87.798 2
87.801 2
87.803 1
87.806 1
87.809 1
87.811 1
87.814 1
87.816 1
87.819 1
87.822 1
87.824 1
87.827 1
87.829 1
87.832 1
87.835 1
87.837 1
87.840 1
87.842 1
87.845 1
87.847 1
87.850 1
87.853 1
87.855 1
87.858 1
87.860 1
87.863 1
87.866 1
87.868 1
87.871 2
87.873 2
87.876 2
87.879 2
87.881 2
87.884 2
87.886 2
87.889 2
87.891 2
87.894 2
87.897 2
87.899 2
87.902 2
87.904 2
87.907 2
87.910 2
87.912 2
87.915 1
87.917 1
87.920 1
87.923 1
87.925 1
87.928 1
87.930 1
87.933 1
87.935 1
87.938 1
87.941 2
87.943 2
87.946 2
87.948 2
87.951 2
87.954 2
87.956 2
87.959 2
87.961 2
87.964 2
87.967 2
87.969 2
87.972 2
87.974 2
87.977 2
87.979 2
87.982 2
87.985 2
87.987 2
87.990 2
87.992 2
87.995 2
87.998 1
88.000 1
88.003 1
88.005 1
88.008 1
88.011 1
88.013 1
88.016 1
88.018 1
88.021 1
88.024 0
88.026 0
88.029 0
88.031 0
88.034 -0
88.036 -0
88.039 -0
88.042 -0
88.044 -1
88.047 -1
88.049 -1
88.052 -1
88.055 -1
88.057 -1
88.060 -1
88.062 -1
88.065 -1
88.068 -1
88.070 -0
88.073 -0
88.075 -0
88.078 -0
88.081 -0
88.083 -0
88.086 -0
88.088 0
88.091 0
88.093 0
88.096 0
88.099 0
88.101 1
88.104 1
88.106 1
88.109 1
88.112 1
88.114 1
88.117 1
88.119 1
88.122 1
88.125 1
88.127 1
88.130 1
88.132 1
88.135 1
88.138 1
88.140 1
88.143 1
88.145 1
88.148 1
88.150 1
88.153 1
88.156 1
88.158 1
88.161 1
88.163 1
88.166 1
88.169 1
88.171 1
88.174 1
88.176 1
88.179 1
88.182 1
88.184 1
88.187 2
88.189 2
88.192 2
88.195 2
88.197 2
88.200 2
88.202 2
88.205 2
88.207 2
88.210 2
88.213 2
88.215 2
88.218 2
88.220 2
88.223 2
88.226 2
88.228 2
88.231 2
88.233 2
88.236 2
88.239 2
88.241 2
88.244 2
88.246 2
88.249 2
88.252 2
88.254 2
88.257 2
88.259 2
88.262 3
88.265 3
88.267 3
88.270 3
88.272 3
88.275 3
88.277 3
88.280 3
88.283 3
88.285 3
88.288 3
88.290 3
88.293 3
88.296 3
88.298 3
88.301 3
88.303 3
88.306 3
88.309 3
88.311 3
88.314 3
88.316 3
88.319 3
88.322 3
88.324 3
88.327 3
88.329 3
88.332 3
88.335 3
88.337 3
88.340 4
88.342 4
88.345 4
88.347 4
88.350 4
88.353 4
88.355 4
88.358 4
88.360 4
88.363 5
88.366 5
88.368 5
88.371 5
88.373 5
88.376 5
88.379 5
88.381 5
88.384 5
88.386 5
88.389 5
88.392 5
88.394 5
88.397 5
88.399 5
88.402 5
88.405 5
88.407 5
88.410 5
88.412 5
88.415 5
88.418 5
88.420 4
88.423 4
88.425 4
88.428 4
88.430 4
88.433 4
88.436 4
88.438 4
88.441 4
88.443 4
88.446 4
88.449 3
88.451 3
88.454 4
88.456 4
88.459 4
88.462 4
88.464 4
88.467 4
88.469 4
88.472 4
88.475 3
88.477 3
88.480 3
88.482 3
88.485 3
88.488 3
88.490 3
88.493 3
88.495 3
88.498 3
88.501 3
88.503 2
88.506 2
88.508 2
88.511 2
88.513 2
88.516 2
88.519 2
88.521 2
88.524 2
88.526 2
88.529 2
88.532 2
88.534 2
88.537 2
88.539 2
88.542 2
88.545 2
88.547 2
88.550 2
88.552 2
88.555 2
88.558 2
88.560 2
88.563 3
88.565 3
88.568 3
88.571 3
88.573 3
88.576 3
88.578 3
88.581 3
88.584 3
88.586 3
88.589 2
88.591 2
88.594 2
88.597 2
88.599 2
88.602 2
88.604 2
88.607 2
88.610 2
88.612 1
88.615 1
88.617 1
88.620 1
88.622 1
88.625 1
88.628 1
88.630 1
88.633 1
88.635 1
88.638 1
88.641 1
88.643 1
88.646 1
88.648 1
88.651 1
88.654 1
88.656 1
88.659 1
88.661 1
88.664 1
88.667 1
88.669 1
88.672 1
88.674 1
88.677 1
88.680 1
88.682 1
88.685 1
88.687 1
88.690 1
88.693 1
88.695 0
88.698 0
88.700 0
88.703 -0
88.706 -0
88.708 -0
88.711 -0
88.713 -1
88.716 -1
88.719 -1
88.721 -1
88.724 -1
88.726 -1
88.729 -1
88.732 -1
88.734 -1
88.737 -1
88.739 -1
88.742 -1
88.745 -1
88.747 -1
88.750 -1
88.752 -1
88.755 -1
88.757 -1
88.760 -1
88.763 -1
88.765 -0
88.768 -0
88.770 -0
88.773 0
88.776 0
88.778 0
88.781 1
88.783 1
88.786 1
88.789 1
88.791 1
88.794 1
88.796 1
88.799 1
88.802 1
88.804 1
88.807 1
88.809 1
88.812 1
88.815 1
88.817 1
88.820 1
88.822 1
88.825 1
88.828 1
88.830 1
88.833 1
88.835 1
88.838 2
88.841 2
88.843 2
88.846 2
88.848 2
88.851 2
88.854 2
88.856 2
88.859 2
88.861 2
88.864 2
88.867 2
88.869 2
88.872 2
88.874 2
88.877 3
88.880 3
88.882 3
88.885 3
88.887 3
88.890 3
88.893 3
88.895 2
88.898 2
88.900 2
88.903 2
88.906 2
88.908 1
88.911 1
88.913 1
88.916 1
88.919 0
88.921 0
88.924 0
88.926 0
88.929 -0
88.932 -0
88.934 -0
88.937 -1
88.939 -1
88.942 -1
88.945 -1
88.947 -1
88.950 -1
88.952 -1
88.955 -1
88.958 -1
88.960 -1
88.963 -1
88.965 -1
88.968 -1
88.971 -1
88.973 -1
88.976 -1
88.978 -1
88.981 -1
88.983 -1
88.986 -1
88.989 -1
88.991 -1
88.994 -0
88.996 -0
88.999 -0
89.002 -0
89.004 0
89.007 0
89.009 0
89.012 0
89.015 1
89.017 1
89.020 1
89.022 1
89.025 1
89.028 1
89.030 1
89.033 1
89.035 1
89.038 2
89.041 2
89.043 2
89.046 2
89.048 2
89.051 2
89.054 2
89.056 2
89.059 1
89.061 1
89.064 1
89.067 1
89.069 1
89.072 1
89.074 1
89.077 1
89.080 0
89.082 0
89.085 0
89.087 0
89.090 -0
89.093 -0
89.095 -0
89.098 -0
89.100 -0
89.103 -0
89.106 -0
89.108 -0
89.111 -0
89.113 -0
89.116 -0
89.119 -0
89.121 -0
89.124 -0
89.126 -0
89.129 -0
89.132 0
89.134 0
89.137 0
89.139 0
89.142 1
89.145 1
89.147 1
89.150 1
89.152 1
89.155 1
89.158 1
89.160 2
89.163 2
89.165 2
89.168 2
89.171 2
89.173 2
89.176 2
89.178 2
89.181 2
89.184 2
89.186 2
89.189 2
89.191 2
89.194 2
89.197 2
89.199 2
89.202 2
89.204 2
89.207 2
89.210 2
89.212 2
89.215 2
89.217 2
89.220 2
89.223 2
89.225 1
89.228 1
89.230 1
89.233 1
89.236 1
89.238 1
89.241 1
89.243 1
89.246 1
89.249 1
89.251 0
89.254 0
89.256 0
89.259 0
89.262 0
89.264 0
89.267 0
89.269 0
89.272 0
89.275 0
89.277 0
89.280 1
89.283 1
89.285 1
89.288 1
89.290 1
89.293 1
89.296 1
89.298 1
89.301 1
89.303 1
89.306 1
89.309 1
89.311 1
89.314 1
89.316 1
89.319 1
89.322 1
89.324 1
89.327 1
89.329 1
89.332 1
89.335 2
89.337 2
89.340 2
89.342 2
89.345 2
89.348 2
89.350 2
89.353 2
89.355 2
89.358 2
89.361 2
89.363 3
89.366 3
89.368 3
89.371 3
89.374 3
89.376 3
89.379 3
89.381 3
89.384 3
89.387 3
89.389 3
89.392 3
89.394 3
89.397 3
89.400 3
89.402 2
89.405 2
89.407 2
89.410 2
89.413 2
89.415 2
89.418 2
89.420 2
89.423 1
89.426 1
89.428 1
89.431 1
89.433 1
89.436 1
89.439 1
89.441 1
89.444 1
89.446 1
89.449 1
89.452 1
89.454 1
89.457 1
89.459 1
89.462 2
89.465 2
89.467 2
89.470 2
89.472 2
89.475 2
89.478 2
89.480 2
89.483 2
89.485 2
89.488 2
89.491 2
89.493 2
89.496 2
89.498 2
89.501 2
89.504 2
89.506 2
89.509 2
89.512 2
89.514 2
89.517 2
89.519 2
89.522 1
89.525 1
89.527 1
89.530 1
89.532 1
89.535 1
89.538 1
89.540 1
89.543 0
89.545 0
89.548 0
89.551 0
89.553 0
89.556 -0
89.558 -0
89.561 -0
89.564 -1
89.566 -1
89.569 -1
89.571 -1
89.574 -1
89.577 -1
89.579 -1
89.582 -1
89.584 -1
89.587 -1
89.590 -1
89.592 -1
89.595 -0
89.597 -0
89.600 -0
89.603 -0
89.605 0
89.608 0
89.610 1
89.613 1
89.616 1
89.618 1
89.621 2
89.623 2
89.626 2
89.629 2
89.631 2
89.634 3
89.637 3
89.639 3
89.642 3
89.644 4
89.647 4
89.650 4
89.652 4
89.655 4
89.657 4
89.660 4
89.663 4
89.665 4
89.668 4
89.670 4
89.673 4
89.676 4
89.678 4
89.681 3
89.683 3
89.686 3
89.689 3
89.691 3
89.694 2
89.696 2
89.699 2
89.702 2
89.704 2
89.707 1
89.709 1
89.712 1
89.715 1
89.717 1
89.720 1
89.722 1
89.725 1
89.728 1
89.730 1
89.733 1
89.735 2
89.738 2
89.741 2
89.743 2
89.746 2
89.749 2
89.751 2
89.754 3
89.756 3
89.759 3
89.762 3
89.764 3
89.767 3
89.769 4
89.772 4
89.775 4
89.777 4
89.780 4
89.782 4
89.785 4
89.788 4
89.790 4
89.793 4
89.795 4
89.798 4
89.801 4
89.803 4
89.806 4
89.808 4
89.811 3
89.814 3
89.816 3
89.819 3
89.821 3
89.824 3
89.827 3
89.829 3
89.832 3
89.835 3
89.837 3
89.840 3
89.842 3
89.845 3
89.848 2
89.850 2
89.853 2
89.855 2
89.858 2
89.861 2
89.863 2
89.866 2
89.868 2
89.871 2
89.874 2
89.876 2
89.879 2
89.881 2
89.884 2
89.887 2
89.889 3
89.892 3
89.894 3
89.897 3
89.900 3
89.902 3
89.905 3
89.907 3
89.910 3
89.913 3
89.915 3
89.918 3
89.921 3
89.923 3
89.926 3
89.928 3
89.931 3
89.934 3
89.936 3
89.939 2
89.941 2
89.944 2
89.947 2
89.949 2
89.952 2
89.954 2
89.957 2
89.960 2
89.962 2
89.965 2
89.967 2
89.970 2
89.973 2
89.975 2
89.978 2
89.981 2
89.983 2
89.986 2
89.988 2
89.991 2
89.994 2
89.996 2
89.999 2
90.001 2
90.004 2
90.007 2
90.009 2
90.012 2
90.014 2
90.017 2
90.020 2
90.022 2
90.025 2
90.027 2
90.030 2
90.033 2
90.035 2
90.038 2
90.040 2
90.043 2
90.046 2
90.048 1
90.051 1
90.054 1
90.056 1
90.059 2
90.061 2
90.064 2
90.067 2
90.069 2
90.072 2
90.074 2
90.077 2
90.080 2
90.082 2
90.085 2
90.087 3
90.090 3
90.093 3
90.095 3
90.098 3
90.100 4
90.103 4
90.106 4
90.108 4
90.111 5
90.114 5
90.116 5
90.119 5
90.121 5
90.124 5
90.127 6
90.129 6
90.132 6
90.134 6
90.137 6
90.140 6
90.142 6
90.145 6
90.147 6
90.150 6
90.153 6
90.155 6
90.158 6
90.160 6
90.163 6
90.166 5
90.168 5
90.171 5
90.174 5
90.176 5
90.179 5
90.181 4
90.184 4
90.187 4
90.189 4
90.192 3
90.194 3
90.197 3
90.200 3
90.202 3
90.205 2
90.207 2
90.210 2
90.213 2
90.215 2
90.218 2
90.220 1
90.223 1
90.226 1
90.228 1
90.231 1
90.234 1
90.236 1
90.239 1
90.241 1
90.244 0
90.247 0
90.249 0
90.252 0
90.254 0
90.257 0
90.260 0
90.262 1
90.265 1
90.267 1
90.270 1
90.273 1
90.275 1
90.278 1
90.281 1
90.283 1
90.286 1
90.288 1
90.291 1
90.294 2
90.296 2
90.299 2
90.301 2
90.304 2
90.307 2
90.309 2
90.312 2
90.314 2
90.317 2
90.320 2
90.322 3
90.325 3
90.328 3
90.330 3
90.333 3
90.335 3
90.338 3
90.341 3
90.343 3
90.346 3
90.348 3
90.351 3
90.354 3
90.356 3
90.359 3
90.361 3
90.364 3
90.367 4
90.369 4
90.372 3
90.375 3
90.377 3
90.380 3
90.382 3
90.385 3
90.388 3
90.390 3
90.393 3
90.395 3
90.398 3
90.401 3
90.403 3
90.406 3
90.408 3
90.411 3
90.414 3
90.416 3
90.419 3
90.422 3
90.424 3
90.427 3
90.429 3
90.432 3
90.435 3
90.437 3
90.440 3
90.442 3
90.445 3
90.448 3
90.450 3
90.453 3
90.455 3
90.458 3
90.461 3
90.463 3
90.466 3
90.469 3
90.471 3
90.474 3
90.476 3
90.479 3
90.482 3
90.484 3
90.487 3
90.489 3
90.492 3
90.495 3
90.497 3
90.500 3
90.502 3
90.505 3
90.508 3
90.510 3
90.513 3
90.516 3
90.518 3
90.521 3
90.523 3
90.526 3
90.529 3
90.531 3
90.534 3
90.536 3
90.539 3
90.542 3
90.544 3
90.547 3
90.549 3
90.552 3
90.555 3
90.557 3
90.560 3
90.563 3
90.565 3
90.568 3
90.570 3
90.573 2
90.576 2
90.578 2
90.581 2
90.583 2
90.586 2
90.589 2
90.591 2
90.594 1
90.597 1
90.599 1
90.602 1
90.604 1
90.607 1
90.610 1
90.612 0
90.615 0
90.617 0
90.620 0
90.623 0
90.625 0
90.628 0
90.630 0
90.633 0
90.636 0
90.638 1
90.641 1
90.644 1
90.646 1
90.649 1
90.651 1
90.654 1
90.657 1
90.659 1
90.662 1
90.664 1
90.667 1
90.670 0
90.672 0
90.675 0
90.678 0
90.680 0
90.683 0
90.685 0
90.688 0
90.691 0
90.693 1
90.696 1
90.698 1
90.701 1
90.704 1
90.706 1
90.709 1
90.712 1
90.714 1
90.717 1
90.719 1
90.722 1
90.725 1
90.727 1
90.730 2
90.732 2
90.735 2
90.738 2
90.740 2
90.743 2
90.746 2
90.748 3
90.751 3
90.753 3
90.756 3
90.759 3
90.761 3
90.764 3
90.766 3
90.769 3
90.772 4
90.774 4
90.777 4
90.779 4
90.782 4
90.785 4
90.787 4
90.790 4
90.793 3
90.795 3
90.798 3
90.800 3
90.803 3
90.806 3
90.808 3
90.811 3
90.813 3
90.816 3
90.819 3
90.821 2
90.824 2
90.827 2
90.829 2
90.832 2
90.834 2
90.837 2
90.840 2
90.842 2
90.845 2
90.847 2
90.850 2
90.853 2
90.855 1
90.858 1
90.861 1
90.863 1
90.866 2
90.868 2
90.871 2
90.874 2
90.876 2
90.879 2
90.881 2
90.884 2
90.887 2
90.889 2
90.892 2
90.895 2
90.897 2
90.900 2
90.902 2
90.905 2
90.908 2
90.910 2
90.913 2
90.915 2
90.918 2
90.921 2
90.923 2
90.926 2
90.929 3
90.931 3
90.934 3
90.936 3
90.939 3
90.942 3
90.944 4
90.947 4
90.949 4
90.952 4
90.955 4
90.957 5
90.960 5
90.963 5
90.965 5
90.968 6
90.970 6
90.973 6
90.976 6
90.978 7
90.981 7
90.984 7
90.986 7
90.989 7
90.991 8
90.994 8
90.997 8
90.999 8
91.002 7
91.004 7
91.007 7
91.010 7
91.012 7
91.015 7
91.018 6
91.020 6
91.023 6
91.025 6
91.028 5
91.031 5
91.033 5
91.036 5
91.038 5
91.041 4
91.044 4
91.046 4
91.049 4
91.052 4
91.054 4
91.057 4
91.059 4
91.062 4
91.065 4
91.067 4
91.070 4
91.072 4
91.075 4
91.078 4
91.080 4
91.083 5
91.086 5
91.088 5
91.091 5
91.093 5
91.096 6
91.099 6
91.101 6
91.104 6
91.106 6
91.109 7
91.112 7
91.114 6
91.117 6
91.120 6
91.122 6
91.125 6
91.127 6
91.130 6
91.133 6
91.135 6
91.138 6
91.141 6
91.143 6
91.146 6
91.148 6
91.151 6
91.154 6
91.156 6
91.159 5
91.161 5
91.164 5
91.167 5
91.169 5
91.172 5
91.175 5
91.177 5
91.180 5
91.182 5
91.185 5
91.188 5
91.190 5
91.193 5
91.196 6
91.198 6
91.201 6
91.203 6
91.206 6
91.209 6
91.211 5
91.214 5
91.216 5
91.219 5
91.222 5
91.224 5
91.227 4
91.230 4
91.232 4
91.235 4
91.237 4
91.240 3
91.243 3
91.245 3
91.248 3
91.250 3
91.253 2
91.256 2
91.258 2
91.261 2
91.264 2
91.266 2
91.269 1
91.271 1
91.274 1
91.277 1
91.279 1
91.282 1
91.285 0
91.287 0
91.290 0
91.292 0
91.295 -0
91.298 -0
91.300 -0
91.303 -0
91.305 -0
91.308 -0
91.311 -0
91.313 -0
91.316 -0
91.319 -0
91.321 -0
91.324 -0
91.326 -0
91.329 -0
91.332 -0
91.334 -0
91.337 -0
91.340 -0
91.342 -0
91.345 -0
91.347 -0
91.350 -0
91.353 0
91.355 0
91.358 0
91.361 0
91.363 0
91.366 1
91.368 1
91.371 1
91.374 1
91.376 1
91.379 1
91.381 1
91.384 1
91.387 1
91.389 1
91.392 1
91.395 1
91.397 1
91.400 1
91.402 1
91.405 1
91.408 1
91.410 1
91.413 1
91.416 1
91.418 1
91.421 1
91.423 2
91.426 2
91.429 2
91.431 2
91.434 2
91.436 2
91.439 2
91.442 1
91.444 1
91.447 1
91.450 1
91.452 1
91.455 1
91.457 1
91.460 1
91.463 1
91.465 1
91.468 1
91.471 1
91.473 1
91.476 1
91.478 1
91.481 1
91.484 1
91.486 2
91.489 2
91.492 2
91.494 2
91.497 2
91.499 2
91.502 2
91.505 2
91.507 2
91.510 3
91.512 3
91.515 3
91.518 3
91.520 3
91.523 3
91.526 3
91.528 4
91.531 4
91.533 4
91.536 4
91.539 4
91.541 4
91.544 4
91.547 4
91.549 4
91.552 4
91.554 4
91.557 4
91.560 4
91.562 4
91.565 4
91.568 4
91.570 4
91.573 4
91.575 4
91.578 4
91.581 4
91.583 4
91.586 4
91.589 4
91.591 4
91.594 3
91.596 3
91.599 3
91.602 3
91.604 3
91.607 3
91.609 3
91.612 3
91.615 3
91.617 3
91.620 3
91.623 2
91.625 2
91.628 2
91.630 2
91.633 2
91.636 2
91.638 2
91.641 2
91.644 1
91.646 1
91.649 1
91.651 1
91.654 1
91.657 1
91.659 1
91.662 1
91.665 1
91.667 1
91.670 1
91.672 1
91.675 2
91.678 2
91.680 2
91.683 2
91.686 2
91.688 2
91.691 2
91.693 2
91.696 2
91.699 2
91.701 2
91.704 2
91.707 2
91.709 2
91.712 2
91.714 2
91.717 3
91.720 3
91.722 3
91.725 3
91.727 3
91.730 2
91.733 2
91.735 2
91.738 2
91.741 2
91.743 2
91.746 2
91.748 2
91.751 2
91.754 2
91.756 2
91.759 2
91.762 2
91.764 2
91.767 2
91.769 2
91.772 2
91.775 2
91.777 2
91.780 2
91.783 2
91.785 2
91.788 2
91.790 2
91.793 2
91.796 2
91.798 2
91.801 2
91.804 2
91.806 1
91.809 1
91.811 1
91.814 1
91.817 1
91.819 1
91.822 1
91.825 1
91.827 1
91.830 1
91.832 1
91.835 1
91.838 1
91.840 1
91.843 0
91.846 1
91.848 1
91.851 1
91.853 1
91.856 1
91.859 1
91.861 1
91.864 1
91.867 1
91.869 1
91.872 1
91.874 2
91.877 2
91.880 2
91.882 2
91.885 2
91.888 3
91.890 3
91.893 3
91.895 3
91.898 3
91.901 3
91.903 3
91.906 3
91.909 4
91.911 4
91.914 4
91.916 4
91.919 4
91.922 4
91.924 4
91.927 4
91.930 4
91.932 4
91.935 4
91.937 4
91.940 4
91.943 4
91.945 4
91.948 4
91.951 4
91.953 4
91.956 4
91.958 4
91.961 4
91.964 4
91.966 4
91.969 4
91.972 4
91.974 4
91.977 3
91.979 3
91.982 3
91.985 3
91.987 3
91.990 3
91.993 3
91.995 3
91.998 2
92.000 2
92.003 2
92.006 2
92.008 2
92.011 2
92.014 2
92.016 2
92.019 2
92.021 2
92.024 2
92.027 2
92.029 2
92.032 2
92.035 2
92.037 2
92.040 2
92.042 1
92.045 1
92.048 1
92.050 1
92.053 1
92.056 1
92.058 1
92.061 1
92.063 1
92.066 1
92.069 1
92.071 1
92.074 1
92.077 1
92.079 1
92.082 1
92.084 1
92.087 1
92.090 1
92.092 1
92.095 1
92.098 1
92.100 1
92.103 1
92.105 1
92.108 1
92.111 1
92.113 1
92.116 1
92.119 1
92.121 1
92.124 2
92.126 2
92.129 2
92.132 2
92.134 2
92.137 2
92.140 2
92.142 3
92.145 3
92.147 3
92.150 3
92.153 3
92.155 3
92.158 3
92.161 3
92.163 3
92.166 3
92.168 3
92.171 3
92.174 3
92.176 3
92.179 3
92.182 3
92.184 3
92.187 3
92.189 3
92.192 2
92.195 2
92.197 2
92.200 2
92.203 2
92.205 2
92.208 2
92.210 2
92.213 1
92.216 1
92.218 1
92.221 1
92.224 1
92.226 1
92.229 1
92.232 1
92.234 0
92.237 0
92.239 0
92.242 0
92.245 0
92.247 1
92.250 1
92.253 1
92.255 1
92.258 1
92.260 1
92.263 1
92.266 2
92.268 2
92.271 2
92.274 2
92.276 2
92.279 3
92.281 3
92.284 3
92.287 3
92.289 3
92.292 3
92.295 4
92.297 4
92.300 4
92.302 4
92.305 4
92.308 4
92.310 4
92.313 4
92.316 4
92.318 4
92.321 4
92.323 4
92.326 4
92.329 4
92.331 3
92.334 3
92.337 3
92.339 3
92.342 3
92.345 3
92.347 2
92.350 2
92.352 2
92.355 2
92.358 2
92.360 2
92.363 2
92.366 2
92.368 2
92.371 2
92.373 2
92.376 2
92.379 2
92.381 2
92.384 2
92.387 2
92.389 2
92.392 2
92.394 2
92.397 2
92.400 2
92.402 3
92.405 3
92.408 3
92.410 3
92.413 3
92.415 3
92.418 3
92.421 3
92.423 3
92.426 3
92.429 3
92.431 3
92.434 2
92.437 2
92.439 2
92.442 2
92.444 2
92.447 2
92.450 2
92.452 2
92.455 2
92.458 2
92.460 2
92.463 1
92.465 1
92.468 1
92.471 1
92.473 1
92.476 1
92.479 1
92.481 1
92.484 1
92.486 1
92.489 1
92.492 1
92.494 1
92.497 1
92.500 1
92.502 1
92.505 1
92.508 1
92.510 1
92.513 1
92.515 1
92.518 2
92.521 2
92.523 2
92.526 2
92.529 2
92.531 2
92.534 2
92.536 2
92.539 2
92.542 3
92.544 3
92.547 3
92.550 3
92.552 3
92.555 3
92.557 3
92.560 3
92.563 3
92.565 3
92.568 3
92.571 3
92.573 3
92.576 3
92.579 3
92.581 2
92.584 2
92.586 2
92.589 2
92.592 2
92.594 2
92.597 1
92.600 1
92.602 1
92.605 1
92.607 1
92.610 1
92.613 0
92.615 0
92.618 0
92.621 -0
92.623 -0
92.626 -1
92.629 -1
92.631 -1
92.634 -1
92.636 -1
92.639 -1
92.642 -1
92.644 -1
92.647 -1
92.650 -1
92.652 -1
92.655 -1
92.657 -1
92.660 -1
92.663 -1
92.665 -1
92.668 -1
92.671 -1
92.673 -0
92.676 -0
92.678 -0
92.681 -0
92.684 -0
92.686 -0
92.689 0
92.692 0
92.694 0
92.697 0
92.700 0
92.702 1
92.705 1
92.707 1
92.710 1
92.713 1
92.715 1
92.718 1
92.721 2
92.723 2
92.726 2
92.728 2
92.731 2
92.734 2
92.736 2
92.739 2
92.742 2
92.744 3
92.747 3
92.750 3
92.752 3
92.755 3
92.757 3
92.760 3
92.763 3
92.765 3
92.768 3
92.771 3
92.773 3
92.776 3
92.779 3
92.781 3
92.784 3
92.786 3
92.789 3
92.792 3
92.794 3
92.797 3
92.800 3
92.802 3
92.805 3
92.807 3
92.810 3
92.813 3
92.815 3
92.818 3
92.821 3
92.823 3
92.826 3
92.829 3
92.831 3
92.834 3
92.836 2
92.839 2
92.842 2
92.844 2
92.847 2
92.850 2
92.852 2
92.855 2
92.857 2
92.860 2
92.863 2
92.865 2
92.868 2
92.871 2
92.873 1
92.876 1
92.879 1
92.881 1
92.884 1
92.886 1
92.889 1
92.892 1
92.894 1
92.897 1
92.900 1
92.902 2
92.905 2
92.908 2
92.910 2
92.913 2
92.915 2
92.918 2
92.921 2
92.923 2
92.926 2
92.929 2
92.931 2
92.934 2
92.936 2
92.939 2
92.942 2
92.944 2
92.947 2
92.950 2
92.952 2
92.955 1
92.958 1
92.960 1
92.963 1
92.965 1
92.968 1
92.971 0
92.973 0
92.976 -0
92.979 -0
92.981 -0
92.984 -1
92.987 -1
92.989 -1
92.992 -1
92.994 -1
92.997 -1
93.000 -1
93.002 -1
93.005 -1
93.008 -1
93.010 -1
93.013 -1
93.015 -1
93.018 -1
93.021 -0
93.023 -0
93.026 -0
93.029 -0
93.031 0
93.034 0
93.037 0
93.039 1
93.042 1
93.044 1
93.047 1
93.050 2
93.052 2
93.055 2
93.058 2
93.060 2
93.063 2
93.066 2
93.068 2
93.071 2
93.073 2
93.076 2
93.079 2
93.081 3
93.084 3
93.087 3
93.089 3
93.092 3
93.095 3
93.097 3
93.100 3
93.102 3
93.105 2
93.108 2
93.110 2
93.113 2
93.116 2
93.118 2
93.121 1
93.124 1
93.126 1
93.129 1
93.131 1
93.134 1
93.137 0
93.139 0
93.142 0
93.145 0
93.147 0
93.150 0
93.152 0
93.155 0
93.158 0
93.160 0
93.163 0
93.166 0
93.168 0
93.171 0
93.174 0
93.176 1
93.179 1
93.181 1
93.184 1
93.187 1
93.189 2
93.192 2
93.195 2
93.197 2
93.200 3
93.203 3
93.205 3
93.208 3
93.210 3
93.213 4
93.216 4
93.218 4
93.221 4
93.224 4
93.226 4
93.229 4
93.232 4
93.234 4
93.237 4
93.239 4
93.242 5
93.245 5
93.247 5
93.250 5
93.253 4
93.255 4
93.258 4
93.261 4
93.263 4
93.266 4
93.268 4
93.271 3
93.274 3
93.276 3
93.279 3
93.282 3
93.284 3
93.287 3
93.290 3
93.292 3
93.295 3
93.297 3
93.300 2
93.303 2
93.305 2
93.308 2
93.311 2
93.313 2
93.316 2
93.319 2
93.321 2
93.324 2
93.326 2
93.329 2
93.332 2
93.334 2
93.337 2
93.340 2
93.342 2
93.345 2
93.348 2
93.350 2
93.353 2
93.355 2
93.358 2
93.361 2
93.363 2
93.366 2
93.369 2
93.371 2
93.374 2
93.377 2
93.379 2
93.382 1
93.385 1
93.387 1
93.390 1
93.392 1
93.395 1
93.398 1
93.400 1
93.403 1
93.406 1
93.408 1
93.411 1
93.414 1
93.416 1
93.419 1
93.421 1
93.424 1
93.427 2
93.429 2
93.432 2
93.435 2
93.437 2
93.440 2
93.443 2
93.445 2
93.448 3
93.450 3
93.453 3
93.456 3
93.458 3
93.461 3
93.464 3
93.466 3
93.469 2
93.472 2
93.474 2
93.477 2
93.479 2
93.482 2
93.485 2
93.487 2
93.490 2
93.493 1
93.495 1
93.498 1
93.501 1
93.503 1
93.506 1
93.508 1
93.511 1
93.514 1
93.516 1
93.519 0
93.522 0
93.524 0
93.527 0
93.530 1
93.532 1
93.535 1
93.538 1
93.540 1
93.543 1
93.545 1
93.548 2
93.551 2
93.553 2
93.556 2
93.559 2
93.561 2
93.564 2
93.567 2
93.569 2
93.572 2
93.574 2
93.577 2
93.580 2
93.582 2
93.585 2
93.588 2
93.590 2
93.593 1
93.596 1
93.598 1
93.601 1
93.603 1
93.606 1
93.609 1
93.611 0
93.614 0
93.617 0
93.619 0
93.622 0
93.625 -0
93.627 -0
93.630 -0
93.633 -0
93.635 -0
93.638 -0
93.640 -0
93.643 -0
93.646 -0
93.648 -0
93.651 0
93.654 0
93.656 0
93.659 1
93.662 1
93.664 1
93.667 1
93.669 1
93.672 1
93.675 2
93.677 2
93.680 2
93.683 2
93.685 2
93.688 2
93.691 2
93.693 2
93.696 2
93.699 2
93.701 2
93.704 2
93.706 2
93.709 1
93.712 1
93.714 1
93.717 1
93.720 1
93.722 1
93.725 1
93.728 1
93.730 1
93.733 1
93.735 1
93.738 1
93.741 1
93.743 1
93.746 1
93.749 1
93.751 1
93.754 1
93.757 1
93.759 1
93.762 1
93.765 1
93.767 1
93.770 1
93.772 1
93.775 1
93.778 1
93.780 1
93.783 1
93.786 1
93.788 1
93.791 2
93.794 2
93.796 1
93.799 1
93.802 1
93.804 1
93.807 1
93.809 1
93.812 1
93.815 1
93.817 1
93.820 1
93.823 1
93.825 1
93.828 1
93.831 1
93.833 1
93.836 1
93.838 1
93.841 1
93.844 1
93.846 1
93.849 1
93.852 1
93.854 2
93.857 2
93.860 2
93.862 2
93.865 2
93.868 2
93.870 2
93.873 2
93.875 2
93.878 2
93.881 2
93.883 2
93.886 2
93.889 2
93.891 2
93.894 3
93.897 3
93.899 3
93.902 3
93.905 3
93.907 2
93.910 3
93.912 2
93.915 2
93.918 2
93.920 2
93.923 2
93.926 2
93.928 2
93.931 2
93.934 2
93.936 2
93.939 2
93.942 2
93.944 2
93.947 2
93.949 2
93.952 2
93.955 2
93.957 2
93.960 2
93.963 2
93.965 2
93.968 3
93.971 3
93.973 3
93.976 3
93.979 3
93.981 3
93.984 3
93.986 3
93.989 3
93.992 3
93.994 3
93.997 3
94.000 2
94.002 2
94.005 2
94.008 2
94.010 2
94.013 2
94.016 2
94.018 2
94.021 2
94.023 2
94.026 2
94.029 2
94.031 2
94.034 2
94.037 2
94.039 1
94.042 1
94.045 1
94.047 1
94.050 1
94.053 1
94.055 1
94.058 0
94.060 0
94.063 0
94.066 0
94.068 -0
94.071 -0
94.074 -1
94.076 -1
94.079 -1
94.082 -1
94.084 -1
94.087 -1
94.090 -2
94.092 -2
94.095 -2
94.097 -2
94.100 -2
94.103 -2
94.105 -2
94.108 -2
94.111 -2
94.113 -2
94.116 -2
94.119 -2
94.121 -2
94.124 -2
94.127 -1
94.129 -1
94.132 -1
94.134 -1
94.137 -1
94.140 -0
94.142 -0
94.145 0
94.148 0
94.150 1
94.153 1
94.156 1
94.158 1
94.161 2
94.164 2
94.166 2
94.169 3
94.171 3
94.174 3
94.177 3
94.179 3
94.182 4
94.185 4
94.187 4
94.190 4
94.193 4
94.195 4
94.198 4
94.201 4
94.203 4
94.206 4
94.209 4
94.211 4
94.214 4
94.216 4
94.219 4
94.222 4
94.224 4
94.227 4
94.230 4
94.232 4
94.235 4
94.238 3
94.240 3
94.243 3
94.246 3
94.248 3
94.251 3
94.253 2
94.256 2
94.259 2
94.261 2
94.264 2
94.267 2
94.269 1
94.272 1
94.275 1
94.277 1
94.280 1
94.283 1
94.285 1
94.288 1
94.291 1
94.293 0
94.296 0
94.298 0
94.301 0
94.304 0
94.306 0
94.309 0
94.312 0
94.314 1
94.317 1
94.320 1
94.322 1
94.325 1
94.328 1
94.330 1
94.333 1
94.335 2
94.338 2
94.341 2
94.343 2
94.346 2
94.349 3
94.351 3
94.354 3
94.357 3
94.359 3
94.362 3
94.365 4
94.367 4
94.370 4
94.373 4
94.375 4
94.378 4
94.380 4
94.383 4
94.386 4
94.388 4
94.391 4
94.394 4
94.396 4
94.399 4
94.402 4
94.404 3
94.407 3
94.410 3
94.412 3
94.415 3
94.418 3
94.420 3
94.423 3
94.425 3
94.428 3
94.431 3
94.433 2
94.436 2
94.439 2
94.441 2
94.444 2
94.447 2
94.449 2
94.452 2
94.455 2
94.457 2
94.460 2
94.462 2
94.465 2
94.468 2
94.470 2
94.473 2
94.476 3
94.478 3
94.481 3
94.484 3
94.486 3
94.489 3
94.492 3
94.494 3
94.497 3
94.500 3
94.502 3
94.505 3
94.507 3
94.510 3
94.513 3
94.515 3
94.518 3
94.521 3
94.523 3
94.526 3
94.529 3
94.531 3
94.534 4
94.537 4
94.539 4
94.542 4
94.545 4
94.547 4
94.550 4
94.553 5
94.555 5
94.558 5
94.560 5
94.563 5
94.566 5
94.568 5
94.571 5
94.574 5
94.576 5
94.579 5
94.582 5
94.584 5
94.587 5
94.590 5
94.592 5
94.595 5
94.598 5
94.600 5
94.603 5
94.605 4
94.608 4
94.611 4
94.613 4
94.616 4
94.619 4
94.621 3
94.624 3
94.627 3
94.629 3
94.632 3
94.635 3
94.637 2
94.640 2
94.643 2
94.645 2
94.648 2
94.650 2
94.653 2
94.656 1
94.658 1
94.661 1
94.664 1
94.666 1
94.669 1
94.672 1
94.674 1
94.677 1
94.680 1
94.682 1
94.685 1
94.688 0
94.690 0
94.693 0
94.696 0
94.698 0
94.701 0
94.703 0
94.706 0
94.709 0
94.711 0
94.714 0
94.717 0
94.719 1
94.722 1
94.725 1
94.727 1
94.730 1
94.733 1
94.735 1
94.738 1
94.741 1
94.743 1
94.746 1
94.748 1
94.751 2
94.754 2
94.756 2
94.759 2
94.762 2
94.764 3
94.767 3
94.770 3
94.772 3
94.775 4
94.778 4
94.780 4
94.783 4
94.786 4
94.788 4
94.791 5
94.794 5
94.796 5
94.799 5
94.801 5
94.804 5
94.807 5
94.809 6
94.812 6
94.815 6
94.817 6
94.820 6
94.823 6
94.825 6
94.828 6
94.831 6
94.833 6
94.836 5
94.839 5
94.841 5
94.844 5
94.847 4
94.849 4
94.852 4
94.854 4
94.857 3
94.860 3
94.862 3
94.865 3
94.868 2
94.870 2
94.873 2
94.876 2
94.878 2
94.881 2
94.884 1
94.886 1
94.889 1
94.892 1
94.894 1
94.897 1
94.900 1
94.902 1
94.905 1
94.907 1
94.910 1
94.913 1
94.915 2
94.918 2
94.921 2
94.923 2
94.926 2
94.929 2
94.931 2
94.934 3
94.937 3
94.939 3
94.942 3
94.945 3
94.947 3
94.950 3
94.953 3
94.955 3
94.958 3
94.961 3
94.963 3
94.966 3
94.968 3
94.971 3
94.974 2
94.976 2
94.979 2
94.982 2
94.984 2
94.987 2
94.990 2
94.992 1
94.995 1
94.998 1
95.000 1
95.003 1
95.006 1
95.008 1
95.011 1
95.014 1
95.016 1
95.019 1
95.021 1
95.024 1
95.027 1
95.029 2
95.032 2
95.035 2
95.037 2
95.040 2
95.043 2
95.045 3
95.048 3
95.051 3
95.053 3
95.056 3
95.059 3
95.061 3
95.064 3
95.067 3
95.069 3
95.072 3
95.075 3
95.077 3
95.080 3
95.082 3
95.085 3
95.088 3
95.090 3
95.093 2
95.096 2
95.098 2
95.101 2
95.104 2
95.106 1
95.109 1
95.112 1
95.114 1
95.117 1
95.120 1
95.122 1
95.125 1
95.128 1
95.130 1
95.133 1
95.136 1
95.138 1
95.141 1
95.143 1
95.146 2
95.149 2
95.151 2
95.154 2
95.157 2
95.159 3
95.162 3
95.165 3
95.167 3
95.170 3
95.173 3
95.175 3
95.178 3
95.181 3
95.183 3
95.186 3
95.189 3
95.191 3
95.194 3
95.197 3
95.199 3
95.202 3
95.205 3
95.207 3
95.210 2
95.212 2
95.215 2
95.218 2
95.220 2
95.223 2
95.226 2
95.228 2
95.231 2
95.234 3
95.236 3
95.239 3
95.242 3
95.244 4
95.247 4
95.250 4
95.252 5
95.255 5
95.258 6
95.260 6
95.263 7
95.266 7
95.268 8
95.271 8
95.274 9
95.276 9
95.279 9
95.281 10
95.284 10
95.287 10
95.289 10
95.292 10
95.295 10
95.297 10
95.300 10
95.303 10
95.305 9
95.308 9
95.311 9
95.313 9
95.316 8
95.319 8
95.321 8
95.324 7
95.327 7
95.329 6
95.332 6
95.335 6
95.337 5
95.340 5
95.343 5
95.345 4
95.348 4
95.350 4
95.353 3
95.356 3
95.358 3
95.361 3
95.364 3
95.366 2
95.369 2
95.372 2
95.374 2
95.377 2
95.380 2
95.382 2
95.385 1
95.388 1
95.390 1
95.393 1
95.396 1
95.398 1
95.401 1
95.404 1
95.406 1
95.409 1
95.412 1
95.414 0
95.417 1
95.420 1
95.422 1
95.425 1
95.427 1
95.430 1
95.433 1
95.435 1
95.438 1
95.441 1
95.443 2
95.446 2
95.449 2
95.451 2
95.454 2
95.457 2
95.459 2
95.462 3
95.465 3
95.467 3
95.470 3
95.473 3
95.475 3
95.478 3
95.481 3
95.483 3
95.486 3
95.489 3
95.491 3
95.494 3
95.497 3
95.499 2
95.502 2
95.504 2
95.507 2
95.510 2
95.512 2
95.515 2
95.518 2
95.520 2
95.523 2
95.526 2
95.528 2
95.531 2
95.534 2
95.536 2
95.539 2
95.542 2
95.544 2
95.547 2
95.550 2
95.552 2
95.555 2
95.558 2
95.560 2
95.563 2
95.566 3
95.568 3
95.571 3
95.574 3
95.576 3
95.579 3
95.582 3
95.584 3
95.587 3
95.589 3
95.592 3
95.595 3
95.597 4
95.600 4
95.603 4
95.605 4
95.608 4
95.611 4
95.613 3
95.616 3
95.619 3
95.621 3
95.624 3
95.627 3
95.629 3
95.632 3
95.635 3
95.637 3
95.640 3
95.643 3
95.645 3
95.648 3
95.651 3
95.653 3
95.656 3
95.659 3
95.661 3
95.664 3
95.667 3
95.669 3
95.672 3
95.675 3
95.677 3
95.680 3
95.682 3
95.685 3
95.688 3
95.690 3
95.693 3
95.696 3
95.698 3
95.701 3
95.704 3
95.706 3
95.709 3
95.712 3
95.714 3
95.717 3
95.720 3
95.722 3
95.725 3
95.728 2
95.730 2
95.733 2
95.736 2
95.738 2
95.741 2
95.744 2
95.746 2
95.749 2
95.752 2
95.754 2
95.757 2
95.760 2
95.762 2
95.765 2
95.768 2
95.770 2
95.773 2
95.776 2
95.778 2
95.781 2
95.783 2
95.786 2
95.789 2
95.791 3
95.794 3
95.797 3
95.799 3
95.802 3
95.805 3
95.807 3
95.810 3
95.813 4
95.815 4
95.818 4
95.821 4
95.823 4
95.826 4
95.829 4
95.831 4
95.834 4
95.837 4
95.839 4
95.842 3
95.845 3
95.847 3
95.850 3
95.853 3
95.855 3
95.858 3
95.861 3
95.863 3
95.866 3
95.869 3
95.871 3
95.874 3
95.877 3
95.879 2
95.882 2
95.885 2
95.887 2
95.890 2
95.892 2
95.895 2
95.898 1
95.900 1
95.903 1
95.906 1
95.908 1
95.911 1
95.914 1
95.916 1
95.919 1
95.922 1
95.924 1
95.927 0
95.930 0
95.932 0
95.935 0
95.938 0
95.940 0
95.943 0
95.946 0
95.948 0
95.951 0
95.954 0
95.956 0
95.959 0
95.962 1
95.964 1
95.967 1
95.970 1
95.972 1
95.975 1
95.978 2
95.980 2
95.983 2
95.986 2
95.988 3
95.991 3
95.994 3
95.996 3
95.999 3
96.002 4
96.004 4
96.007 4
96.010 4
96.012 4
96.015 5
96.018 5
96.020 5
96.023 5
96.025 5
96.028 5
96.031 5
96.033 6
96.036 6
96.039 6
96.041 6
96.044 6
96.047 5
96.049 5
[truncated: 6,301,037 more chars]
