# Supplementary material for: Advancing lignin analytics via elucidation of linkage progressions in lignin populations
Source: Commun Chem. 2025 Dec 11;9:31. doi: 10.1038/s42004-025-01841-3 (PMC12820315; doi:10.1038/s42004-025-01841-3)
Supplement: Supplementary file 4 — Supplementary Data 1 [file 42004_2025_1841_MOESM4_ESM.zip › MWLSA INNER 3 20 MGML TA30_0_J3_1.txt]

-0.033 1
-0.031 2
-0.030 2
-0.028 2
-0.026 2
-0.025 2
-0.023 3
-0.021 3
-0.020 3
-0.018 3
-0.016 3
-0.015 3
-0.013 3
-0.011 3
-0.010 4
-0.008 4
-0.007 4
-0.005 4
-0.003 4
-0.002 4
0.000 4
0.002 4
0.003 4
0.005 4
0.007 3
0.008 3
0.010 3
0.012 3
0.013 3
0.015 2
0.017 2
0.018 2
0.020 2
0.022 2
0.023 2
0.025 1
0.027 1
0.028 1
0.030 1
0.032 1
0.033 1
0.035 1
0.036 1
0.038 1
0.040 1
0.041 1
0.043 1
0.045 1
0.046 1
0.048 1
0.050 1
0.051 1
0.053 1
0.055 1
0.056 1
0.058 0
0.060 0
0.061 0
0.063 0
0.065 0
0.066 0
0.068 -0
0.070 -0
0.071 -0
0.073 -0
0.075 -0
0.076 -0
0.078 -1
0.079 -1
0.081 -1
0.083 -1
0.084 -1
0.086 -1
0.088 -1
0.089 -1
0.091 -1
0.093 -1
0.094 -1
0.096 -1
0.098 -0
0.099 -0
0.101 -0
0.103 -0
0.104 -0
0.106 0
0.108 0
0.109 0
0.111 1
0.113 1
0.114 1
0.116 1
0.118 1
0.119 1
0.121 1
0.123 1
0.124 1
0.126 1
0.127 1
0.129 1
0.131 1
0.132 1
0.134 1
0.136 1
0.137 1
0.139 1
0.141 0
0.142 0
0.144 0
0.146 0
0.147 0
0.149 -0
0.151 -0
0.152 -0
0.154 -0
0.156 -0
0.157 -0
0.159 -0
0.161 -0
0.162 -0
0.164 -0
0.166 0
0.167 0
0.169 0
0.171 0
0.172 1
0.174 1
0.175 1
0.177 1
0.179 1
0.180 2
0.182 2
0.184 2
0.185 2
0.187 2
0.189 2
0.190 2
0.192 3
0.194 3
0.195 3
0.197 3
0.199 3
0.200 3
0.202 3
0.204 3
0.205 3
0.207 3
0.209 3
0.210 3
0.212 3
0.214 3
0.215 3
0.217 3
0.219 3
0.220 3
0.222 2
0.224 2
0.225 2
0.227 2
0.228 2
0.230 2
0.232 2
0.233 2
0.235 2
0.237 2
0.238 2
0.240 2
0.242 2
0.243 2
0.245 2
0.247 2
0.248 2
0.250 2
0.252 2
0.253 2
0.255 2
0.257 2
0.258 2
0.260 2
0.262 2
0.263 2
0.265 2
0.267 2
0.268 2
0.270 2
0.272 2
0.273 1
0.275 1
0.277 1
0.278 1
0.280 1
0.282 1
0.283 1
0.285 0
0.286 0
0.288 0
0.290 -0
0.291 -0
0.293 -0
0.295 -0
0.296 -1
0.298 -1
0.300 -1
0.301 -1
0.303 -1
0.305 -1
0.306 -1
0.308 -0
0.310 -0
0.311 -0
0.313 -0
0.315 0
0.316 0
0.318 0
0.320 0
0.321 1
0.323 1
0.325 1
0.326 1
0.328 1
0.330 1
0.331 1
0.333 1
0.335 1
0.336 1
0.338 1
0.340 1
0.341 1
0.343 1
0.345 1
0.346 1
0.348 1
0.349 1
0.351 1
0.353 1
0.354 1
0.356 1
0.358 1
0.359 1
0.361 1
0.363 1
0.364 1
0.366 1
0.368 1
0.369 1
0.371 2
0.373 2
0.374 2
0.376 2
0.378 2
0.379 2
0.381 2
0.383 2
0.384 2
0.386 2
0.388 2
0.389 2
0.391 2
0.393 2
0.394 2
0.396 2
0.398 2
0.399 2
0.401 2
0.403 3
0.404 3
0.406 3
0.408 3
0.409 3
0.411 3
0.412 3
0.414 3
0.416 3
0.417 3
0.419 3
0.421 3
0.422 3
0.424 3
0.426 3
0.427 3
0.429 3
0.431 3
0.432 3
0.434 3
0.436 3
0.437 3
0.439 3
0.441 3
0.442 3
0.444 3
0.446 3
0.447 3
0.449 3
0.451 3
0.452 2
0.454 2
0.456 2
0.457 2
0.459 1
0.461 1
0.462 1
0.464 1
0.466 0
0.467 0
0.469 0
0.471 -0
0.472 -0
0.474 -1
0.476 -1
0.477 -1
0.479 -1
0.481 -1
0.482 -1
0.484 -1
0.486 -1
0.487 -1
0.489 -1
0.490 -1
0.492 -1
0.494 -1
0.495 -1
0.497 -0
0.499 -0
0.500 -0
0.502 0
0.504 0
0.505 1
0.507 1
0.509 1
0.510 1
0.512 1
0.514 2
0.515 2
0.517 2
0.519 2
0.520 2
0.522 2
0.524 3
0.525 3
0.527 3
0.529 3
0.530 3
0.532 3
0.534 3
0.535 3
0.537 3
0.539 2
0.540 2
0.542 2
0.544 2
0.545 2
0.547 2
0.549 2
0.550 2
0.552 2
0.554 1
0.555 1
0.557 1
0.559 1
0.560 1
0.562 1
0.564 1
0.565 1
0.567 1
0.569 1
0.570 1
0.572 1
0.574 1
0.575 1
0.577 1
0.579 1
0.580 1
0.582 1
0.583 1
0.585 1
0.587 1
0.588 1
0.590 1
0.592 1
0.593 1
0.595 1
0.597 1
0.598 2
0.600 2
0.602 2
0.603 2
0.605 2
0.607 2
0.608 2
0.610 2
0.612 2
0.613 2
0.615 2
0.617 2
0.618 2
0.620 2
0.622 2
0.623 2
0.625 2
0.627 2
0.628 2
0.630 3
0.632 3
0.633 3
0.635 3
0.637 3
0.638 3
0.640 4
0.642 4
0.643 4
0.645 4
0.647 4
0.648 4
0.650 4
0.652 5
0.653 5
0.655 5
0.657 5
0.658 5
0.660 5
0.662 5
0.663 5
0.665 5
0.667 5
0.668 5
0.670 5
0.672 5
0.673 5
0.675 5
0.677 4
0.678 4
0.680 4
0.682 4
0.683 4
0.685 4
0.687 4
0.688 3
0.690 3
0.692 3
0.693 3
0.695 3
0.696 3
0.698 3
0.700 3
0.701 3
0.703 3
0.705 3
0.706 3
0.708 3
0.710 3
0.711 3
0.713 3
0.715 3
0.716 3
0.718 3
0.720 3
0.721 3
0.723 3
0.725 3
0.726 3
0.728 3
0.730 3
0.731 3
0.733 2
0.735 2
0.736 2
0.738 2
0.740 2
0.741 2
0.743 2
0.745 2
0.746 1
0.748 1
0.750 1
0.751 1
0.753 1
0.755 1
0.756 0
0.758 0
0.760 0
0.761 0
0.763 -0
0.765 -0
0.766 -0
0.768 -0
0.770 -0
0.771 -1
0.773 -1
0.775 -1
0.776 -1
0.778 -1
0.780 -1
0.781 -0
0.783 -0
0.785 -0
0.786 -0
0.788 -0
0.790 0
0.791 0
0.793 0
0.795 1
0.796 1
0.798 1
0.800 1
0.801 1
0.803 1
0.805 1
0.806 1
0.808 1
0.810 1
0.811 1
0.813 1
0.815 1
0.816 1
0.818 1
0.820 1
0.821 1
0.823 1
0.825 1
0.826 1
0.828 1
0.830 1
0.831 1
0.833 1
0.835 1
0.836 1
0.838 1
0.840 1
0.841 1
0.843 1
0.845 0
0.846 0
0.848 0
0.850 0
0.851 0
0.853 0
0.855 0
0.856 1
0.858 1
0.860 1
0.861 1
0.863 1
0.865 1
0.866 1
0.868 2
0.870 2
0.871 2
0.873 2
0.875 2
0.876 2
0.878 2
0.880 2
0.881 2
0.883 2
0.885 2
0.886 2
0.888 2
0.890 2
0.891 2
0.893 2
0.895 2
0.896 2
0.898 2
0.900 2
0.901 2
0.903 2
0.905 2
0.906 2
0.908 2
0.910 2
0.911 2
0.913 2
0.915 2
0.916 2
0.918 2
0.919 2
0.921 2
0.923 2
0.924 2
0.926 2
0.928 2
0.929 3
0.931 3
0.933 3
0.934 3
0.936 3
0.938 3
0.939 4
0.941 4
0.943 4
0.944 4
0.946 4
0.948 4
0.949 4
0.951 5
0.953 5
0.954 5
0.956 5
0.958 5
0.959 5
0.961 5
0.963 5
0.964 5
0.966 5
0.968 5
0.969 5
0.971 5
0.973 4
0.974 4
0.976 4
0.978 4
0.979 4
0.981 3
0.983 3
0.984 3
0.986 3
0.988 2
0.989 2
0.991 2
0.993 1
0.994 1
0.996 1
0.998 0
0.999 0
1.001 -0
1.003 -0
1.004 -1
1.006 -1
1.008 -1
1.009 -1
1.011 -1
1.013 -2
1.014 -2
1.016 -2
1.018 -2
1.019 -2
1.021 -2
1.023 -2
1.024 -2
1.026 -2
1.028 -2
1.029 -2
1.031 -2
1.033 -2
1.034 -1
1.036 -1
1.038 -1
1.039 -1
1.041 -1
1.043 -1
1.044 -0
1.046 -0
1.048 0
1.049 0
1.051 0
1.053 1
1.054 1
1.056 1
1.058 1
1.059 1
1.061 1
1.063 1
1.064 1
1.066 1
1.068 2
1.069 2
1.071 2
1.073 2
1.075 2
1.076 2
1.078 2
1.080 2
1.081 2
1.083 2
1.085 2
1.086 2
1.088 2
1.090 2
1.091 2
1.093 2
1.095 2
1.096 2
1.098 2
1.100 2
1.101 2
1.103 2
1.105 2
1.106 3
1.108 3
1.110 3
1.111 3
1.113 3
1.115 3
1.116 3
1.118 4
1.120 4
1.121 4
1.123 4
1.125 4
1.126 4
1.128 4
1.130 4
1.131 4
1.133 3
1.135 3
1.136 3
1.138 3
1.140 3
1.141 3
1.143 2
1.145 2
1.146 2
1.148 2
1.150 1
1.151 1
1.153 1
1.155 1
1.156 1
1.158 0
1.160 0
1.161 0
1.163 0
1.165 0
1.166 0
1.168 0
1.170 0
1.171 0
1.173 0
1.175 0
1.176 0
1.178 1
1.180 1
1.181 1
1.183 1
1.185 1
1.186 1
1.188 1
1.190 1
1.191 2
1.193 2
1.195 2
1.196 2
1.198 2
1.200 2
1.201 2
1.203 2
1.205 2
1.206 2
1.208 2
1.210 2
1.211 2
1.213 2
1.215 3
1.216 3
1.218 3
1.220 3
1.221 3
1.223 3
1.225 3
1.226 3
1.228 3
1.230 3
1.231 3
1.233 3
1.235 3
1.236 3
1.238 3
1.240 3
1.241 4
1.243 4
1.245 4
1.246 4
1.248 4
1.250 4
1.251 4
1.253 4
1.255 4
1.256 4
1.258 4
1.260 4
1.261 4
1.263 4
1.265 4
1.266 3
1.268 3
1.270 3
1.271 3
1.273 3
1.275 3
1.276 3
1.278 3
1.280 3
1.281 3
1.283 4
1.285 4
1.286 4
1.288 4
1.290 4
1.291 4
1.293 4
1.295 4
1.297 4
1.298 4
1.300 4
1.302 4
1.303 4
1.305 4
1.307 4
1.308 4
1.310 4
1.312 4
1.313 4
1.315 4
1.317 4
1.318 4
1.320 4
1.322 4
1.323 4
1.325 4
1.327 4
1.328 4
1.330 4
1.332 3
1.333 3
1.335 3
1.337 3
1.338 3
1.340 3
1.342 3
1.343 3
1.345 3
1.347 3
1.348 3
1.350 3
1.352 3
1.353 3
1.355 3
1.357 3
1.358 3
1.360 3
1.362 3
1.363 3
1.365 3
1.367 3
1.368 3
1.370 3
1.372 3
1.373 3
1.375 3
1.377 3
1.378 3
1.380 3
1.382 3
1.383 3
1.385 3
1.387 3
1.388 3
1.390 3
1.392 3
1.393 3
1.395 3
1.397 4
1.398 4
1.400 4
1.402 4
1.403 4
1.405 4
1.407 4
1.408 4
1.410 4
1.412 4
1.414 4
1.415 4
1.417 4
1.419 4
1.420 4
1.422 4
1.424 4
1.425 4
1.427 4
1.429 4
1.430 4
1.432 4
1.434 4
1.435 4
1.437 4
1.439 4
1.440 4
1.442 4
1.444 4
1.445 4
1.447 4
1.449 4
1.450 4
1.452 4
1.454 4
1.455 4
1.457 4
1.459 3
1.460 3
1.462 3
1.464 3
1.465 3
1.467 3
1.469 4
1.470 4
1.472 4
1.474 3
1.475 3
1.477 3
1.479 3
1.480 3
1.482 3
1.484 3
1.485 3
1.487 3
1.489 3
1.490 2
1.492 2
1.494 2
1.495 2
1.497 2
1.499 2
1.500 2
1.502 2
1.504 1
1.506 1
1.507 1
1.509 1
1.511 1
1.512 0
1.514 0
1.516 -0
1.517 -0
1.519 -0
1.521 -0
1.522 -1
1.524 -1
1.526 -1
1.527 -1
1.529 -1
1.531 -1
1.532 -1
1.534 -1
1.536 -1
1.537 -1
1.539 -1
1.541 -0
1.542 -0
1.544 -0
1.546 -0
1.547 0
1.549 0
1.551 0
1.552 0
1.554 1
1.556 1
1.557 1
1.559 1
1.561 2
1.562 2
1.564 2
1.566 2
1.567 3
1.569 3
1.571 3
1.572 3
1.574 3
1.576 4
1.577 4
1.579 4
1.581 4
1.583 4
1.584 4
1.586 4
1.588 4
1.589 3
1.591 3
1.593 3
1.594 3
1.596 3
1.598 3
1.599 3
1.601 3
1.603 2
1.604 2
1.606 2
1.608 2
1.609 2
1.611 1
1.613 1
1.614 1
1.616 1
1.618 1
1.619 1
1.621 0
1.623 0
1.624 0
1.626 0
1.628 0
1.629 0
1.631 0
1.633 0
1.634 0
1.636 0
1.638 0
1.639 0
1.641 0
1.643 0
1.644 0
1.646 0
1.648 0
1.650 0
1.651 0
1.653 0
1.655 1
1.656 1
1.658 1
1.660 1
1.661 1
1.663 1
1.665 1
1.666 2
1.668 2
1.670 2
1.671 2
1.673 2
1.675 2
1.676 2
1.678 2
1.680 2
1.681 3
1.683 3
1.685 3
1.686 3
1.688 3
1.690 3
1.691 3
1.693 3
1.695 3
1.696 3
1.698 3
1.700 3
1.701 3
1.703 3
1.705 3
1.706 3
1.708 2
1.710 2
1.712 2
1.713 2
1.715 2
1.717 2
1.718 2
1.720 2
1.722 2
1.723 2
1.725 2
1.727 2
1.728 2
1.730 2
1.732 2
1.733 3
1.735 3
1.737 3
1.738 3
1.740 3
1.742 3
1.743 3
1.745 3
1.747 3
1.748 3
1.750 3
1.752 3
1.753 3
1.755 3
1.757 3
1.758 3
1.760 3
1.762 3
1.763 3
1.765 3
1.767 3
1.769 3
1.770 3
1.772 3
1.774 3
1.775 3
1.777 2
1.779 2
1.780 2
1.782 2
1.784 2
1.785 2
1.787 2
1.789 2
1.790 2
1.792 2
1.794 2
1.795 1
1.797 1
1.799 1
1.800 1
1.802 1
1.804 1
1.805 1
1.807 1
1.809 1
1.810 1
1.812 1
1.814 1
1.815 1
1.817 1
1.819 1
1.821 1
1.822 1
1.824 1
1.826 1
1.827 0
1.829 0
1.831 1
1.832 1
1.834 1
1.836 1
1.837 1
1.839 1
1.841 1
1.842 1
1.844 1
1.846 1
1.847 1
1.849 2
1.851 2
1.852 2
1.854 2
1.856 2
1.857 2
1.859 2
1.861 2
1.862 2
1.864 2
1.866 2
1.867 2
1.869 2
1.871 2
1.873 2
1.874 2
1.876 2
1.878 2
1.879 2
1.881 2
1.883 2
1.884 2
1.886 2
1.888 2
1.889 2
1.891 2
1.893 2
1.894 2
1.896 2
1.898 2
1.899 2
1.901 2
1.903 2
1.904 2
1.906 2
1.908 2
1.909 2
1.911 3
1.913 3
1.914 3
1.916 3
1.918 3
1.920 4
1.921 4
1.923 4
1.925 4
1.926 4
1.928 4
1.930 4
1.931 4
1.933 4
1.935 5
1.936 5
1.938 5
1.940 5
1.941 5
1.943 5
1.945 5
1.946 4
1.948 4
1.950 4
1.951 4
1.953 4
1.955 4
1.956 4
1.958 4
1.960 4
1.962 3
1.963 3
1.965 3
1.967 3
1.968 3
1.970 3
1.972 3
1.973 3
1.975 3
1.977 3
1.978 3
1.980 3
1.982 3
1.983 3
1.985 3
1.987 3
1.988 3
1.990 3
1.992 3
1.993 3
1.995 3
1.997 3
1.998 3
2.000 2
2.002 2
2.003 2
2.005 2
2.007 2
2.009 2
2.010 2
2.012 1
2.014 1
2.015 1
2.017 1
2.019 1
2.020 1
2.022 0
2.024 0
2.025 0
2.027 0
2.029 -0
2.030 -0
2.032 -0
2.034 -0
2.035 -0
2.037 -0
2.039 -0
2.040 -0
2.042 -0
2.044 -0
2.046 0
2.047 0
2.049 0
2.051 0
2.052 0
2.054 1
2.056 1
2.057 1
2.059 1
2.061 1
2.062 1
2.064 1
2.066 1
2.067 1
2.069 1
2.071 1
2.072 1
2.074 2
2.076 2
2.077 2
2.079 2
2.081 2
2.082 2
2.084 2
2.086 2
2.088 2
2.089 2
2.091 2
2.093 2
2.094 2
2.096 2
2.098 2
2.099 2
2.101 2
2.103 2
2.104 2
2.106 2
2.108 2
2.109 2
2.111 2
2.113 2
2.114 2
2.116 2
2.118 2
2.119 2
2.121 2
2.123 2
2.125 2
2.126 1
2.128 1
2.130 1
2.131 1
2.133 1
2.135 1
2.136 1
2.138 1
2.140 1
2.141 1
2.143 1
2.145 1
2.146 1
2.148 1
2.150 1
2.151 2
2.153 2
2.155 2
2.156 2
2.158 2
2.160 2
2.162 3
2.163 3
2.165 3
2.167 3
2.168 3
2.170 3
2.172 3
2.173 3
2.175 3
2.177 3
2.178 3
2.180 3
2.182 3
2.183 3
2.185 3
2.187 3
2.188 3
2.190 3
2.192 3
2.193 3
2.195 3
2.197 3
2.199 3
2.200 3
2.202 3
2.204 3
2.205 3
2.207 3
2.209 3
2.210 3
2.212 3
2.214 3
2.215 3
2.217 3
2.219 3
2.220 3
2.222 3
2.224 3
2.225 3
2.227 3
2.229 3
2.231 3
2.232 3
2.234 3
2.236 3
2.237 3
2.239 3
2.241 3
2.242 3
2.244 3
2.246 3
2.247 3
2.249 3
2.251 3
2.252 3
2.254 3
2.256 2
2.257 2
2.259 2
2.261 2
2.262 2
2.264 2
2.266 2
2.268 2
2.269 2
2.271 2
2.273 2
2.274 2
2.276 2
2.278 2
2.279 2
2.281 2
2.283 1
2.284 1
2.286 1
2.288 1
2.289 1
2.291 1
2.293 1
2.294 1
2.296 1
2.298 1
2.300 1
2.301 1
2.303 1
2.305 1
2.306 1
2.308 1
2.310 1
2.311 1
2.313 1
2.315 1
2.316 1
2.318 1
2.320 1
2.321 1
2.323 1
2.325 1
2.326 1
2.328 1
2.330 1
2.332 1
2.333 1
2.335 1
2.337 2
2.338 2
2.340 2
2.342 2
2.343 2
2.345 2
2.347 2
2.348 2
2.350 2
2.352 2
2.353 2
2.355 2
2.357 2
2.358 2
2.360 2
2.362 2
2.364 3
2.365 3
2.367 3
2.369 3
2.370 3
2.372 3
2.374 3
2.375 3
2.377 3
2.379 3
2.380 3
2.382 3
2.384 4
2.385 4
2.387 4
2.389 4
2.390 4
2.392 4
2.394 4
2.396 4
2.397 3
2.399 3
2.401 3
2.402 3
2.404 3
2.406 3
2.407 3
2.409 3
2.411 3
2.412 3
2.414 3
2.416 3
2.417 3
2.419 3
2.421 2
2.423 2
2.424 2
2.426 2
2.428 2
2.429 2
2.431 2
2.433 2
2.434 1
2.436 1
2.438 1
2.439 1
2.441 1
2.443 1
2.444 1
2.446 1
2.448 1
2.449 1
2.451 1
2.453 1
2.455 1
2.456 1
2.458 1
2.460 1
2.461 1
2.463 1
2.465 1
2.466 2
2.468 2
2.470 2
2.471 2
2.473 2
2.475 2
2.476 2
2.478 2
2.480 2
2.482 3
2.483 3
2.485 3
2.487 3
2.488 3
2.490 3
2.492 3
2.493 3
2.495 3
2.497 3
2.498 3
2.500 3
2.502 3
2.503 3
2.505 3
2.507 3
2.508 3
2.510 3
2.512 3
2.514 3
2.515 3
2.517 3
2.519 3
2.520 3
2.522 3
2.524 3
2.525 3
2.527 3
2.529 3
2.530 3
2.532 3
2.534 3
2.535 3
2.537 2
2.539 2
2.541 2
2.542 2
2.544 2
2.546 2
2.547 2
2.549 2
2.551 2
2.552 2
2.554 2
2.556 2
2.557 2
2.559 2
2.561 2
2.562 1
2.564 1
2.566 1
2.568 1
2.569 1
2.571 1
2.573 1
2.574 1
2.576 1
2.578 1
2.579 1
2.581 2
2.583 2
2.584 2
2.586 2
2.588 2
2.589 2
2.591 2
2.593 2
2.595 2
2.596 2
2.598 2
2.600 2
2.601 2
2.603 2
2.605 2
2.606 2
2.608 1
2.610 1
2.611 1
2.613 1
2.615 1
2.616 1
2.618 1
2.620 1
2.622 1
2.623 1
2.625 1
2.627 1
2.628 1
2.630 1
2.632 1
2.633 1
2.635 1
2.637 1
2.638 1
2.640 1
2.642 1
2.643 1
2.645 1
2.647 1
2.649 1
2.650 1
2.652 1
2.654 1
2.655 1
2.657 1
2.659 2
2.660 2
2.662 2
2.664 2
2.665 2
2.667 2
2.669 2
2.671 2
2.672 3
2.674 3
2.676 3
2.677 3
2.679 3
2.681 3
2.682 3
2.684 3
2.686 3
2.687 3
2.689 3
2.691 3
2.692 3
2.694 3
2.696 3
2.698 3
2.699 3
2.701 3
2.703 3
2.704 3
2.706 3
2.708 3
2.709 3
2.711 3
2.713 3
2.714 3
2.716 2
2.718 2
2.719 2
2.721 2
2.723 2
2.725 2
2.726 2
2.728 2
2.730 2
2.731 2
2.733 2
2.735 2
2.736 2
2.738 2
2.740 2
2.741 2
2.743 2
2.745 2
2.747 2
2.748 2
2.750 2
2.752 2
2.753 2
2.755 2
2.757 2
2.758 2
2.760 2
2.762 2
2.763 1
2.765 1
2.767 1
2.769 1
2.770 1
2.772 1
2.774 1
2.775 1
2.777 1
2.779 0
2.780 0
2.782 0
2.784 0
2.785 0
2.787 0
2.789 0
2.790 0
2.792 0
2.794 0
2.796 0
2.797 1
2.799 1
2.801 1
2.802 1
2.804 1
2.806 1
2.807 1
2.809 2
2.811 2
2.812 2
2.814 2
2.816 2
2.818 2
2.819 2
2.821 3
2.823 3
2.824 3
2.826 3
2.828 3
2.829 3
2.831 3
2.833 3
2.834 3
2.836 3
2.838 3
2.840 3
2.841 3
2.843 3
2.845 3
2.846 3
2.848 3
2.850 3
2.851 3
2.853 3
2.855 3
2.856 3
2.858 3
2.860 3
2.861 3
2.863 3
2.865 3
2.867 4
2.868 4
2.870 4
2.872 4
2.873 4
2.875 4
2.877 4
2.878 4
2.880 3
2.882 3
2.883 3
2.885 3
2.887 3
2.889 3
2.890 3
2.892 3
2.894 3
2.895 3
2.897 3
2.899 3
2.900 3
2.902 3
2.904 3
2.905 3
2.907 3
2.909 3
2.911 3
2.912 3
2.914 3
2.916 3
2.917 3
2.919 3
2.921 3
2.922 3
2.924 3
2.926 3
2.927 3
2.929 3
2.931 3
2.933 3
2.934 3
2.936 3
2.938 3
2.939 3
2.941 3
2.943 3
2.944 3
2.946 3
2.948 2
2.949 2
2.951 2
2.953 2
2.955 2
2.956 2
2.958 2
2.960 2
2.961 2
2.963 2
2.965 2
2.966 2
2.968 2
2.970 2
2.971 2
2.973 1
2.975 1
2.977 1
2.978 1
2.980 1
2.982 2
2.983 2
2.985 2
2.987 2
2.988 2
2.990 2
2.992 2
2.993 2
2.995 2
2.997 2
2.999 3
3.000 3
3.002 3
3.004 3
3.005 3
3.007 3
3.009 3
3.010 3
3.012 3
3.014 3
3.015 3
3.017 3
3.019 3
3.021 3
3.022 3
3.024 3
3.026 3
3.027 3
3.029 3
3.031 3
3.032 3
3.034 3
3.036 3
3.037 3
3.039 3
3.041 3
3.043 3
3.044 3
3.046 3
3.048 3
3.049 3
3.051 3
3.053 3
3.054 3
3.056 3
3.058 3
3.060 3
3.061 3
3.063 3
3.065 3
3.066 3
3.068 3
3.070 3
3.071 3
3.073 3
3.075 2
3.076 2
3.078 2
3.080 2
3.082 2
3.083 2
3.085 2
3.087 2
3.088 2
3.090 2
3.092 2
3.093 2
3.095 2
3.097 2
3.098 3
3.100 3
3.102 3
3.104 3
3.105 3
3.107 3
3.109 3
3.110 3
3.112 3
3.114 3
3.115 3
3.117 3
3.119 3
3.121 3
3.122 3
3.124 3
3.126 3
3.127 3
3.129 3
3.131 3
3.132 3
3.134 3
3.136 3
3.137 3
3.139 2
3.141 2
3.143 2
3.144 2
3.146 2
3.148 2
3.149 2
3.151 2
3.153 2
3.154 1
3.156 1
3.158 1
3.159 1
3.161 1
3.163 1
3.165 1
3.166 1
3.168 0
3.170 0
3.171 0
3.173 0
3.175 -0
3.176 -0
3.178 -0
3.180 -0
3.182 -0
3.183 -0
3.185 -0
3.187 -0
3.188 -0
3.190 -0
3.192 -0
3.193 -0
3.195 -0
3.197 -0
3.198 -0
3.200 -0
3.202 0
3.204 0
3.205 0
3.207 1
3.209 1
3.210 1
3.212 1
3.214 1
3.215 2
3.217 2
3.219 2
3.221 2
3.222 2
3.224 2
3.226 3
3.227 3
3.229 3
3.231 3
3.232 3
3.234 3
3.236 3
3.237 2
3.239 2
3.241 2
3.243 2
3.244 2
3.246 2
3.248 2
3.249 1
3.251 1
3.253 1
3.254 1
3.256 1
3.258 1
3.260 0
3.261 0
3.263 0
3.265 0
3.266 -0
3.268 -0
3.270 -0
3.271 -0
3.273 -0
3.275 -0
3.277 0
3.278 0
3.280 0
3.282 1
3.283 1
3.285 1
3.287 1
3.288 1
3.290 1
3.292 2
3.293 2
3.295 2
3.297 2
3.299 2
3.300 2
3.302 2
3.304 3
3.305 3
3.307 3
3.309 3
3.310 3
3.312 3
3.314 3
3.316 3
3.317 3
3.319 3
3.321 3
3.322 3
3.324 3
3.326 3
3.327 3
3.329 4
3.331 4
3.333 4
3.334 4
3.336 4
3.338 4
3.339 4
3.341 4
3.343 4
3.344 4
3.346 4
3.348 4
3.349 4
3.351 4
3.353 4
3.355 4
3.356 4
3.358 4
3.360 4
3.361 4
3.363 4
3.365 4
3.366 4
3.368 4
3.370 3
3.372 3
3.373 3
3.375 3
3.377 3
3.378 3
3.380 3
3.382 2
3.383 2
3.385 2
3.387 2
3.389 2
3.390 2
3.392 2
3.394 2
3.395 2
3.397 2
3.399 2
3.400 2
3.402 2
3.404 2
3.406 2
3.407 2
3.409 2
3.411 2
3.412 2
3.414 2
3.416 2
3.417 2
3.419 2
3.421 2
3.423 2
3.424 2
3.426 2
3.428 2
3.429 2
3.431 2
3.433 2
3.434 2
3.436 2
3.438 2
3.439 2
3.441 1
3.443 1
3.445 1
3.446 1
3.448 1
3.450 1
3.451 1
3.453 1
3.455 1
3.456 0
3.458 0
3.460 0
3.462 0
3.463 0
3.465 0
3.467 0
3.468 0
3.470 0
3.472 0
3.473 0
3.475 0
3.477 0
3.479 0
3.480 0
3.482 0
3.484 0
3.485 0
3.487 0
3.489 1
3.490 1
3.492 1
3.494 1
3.496 1
3.497 1
3.499 1
3.501 1
3.502 1
3.504 1
3.506 2
3.507 2
3.509 2
3.511 2
3.513 2
3.514 2
3.516 2
3.518 2
3.519 2
3.521 1
3.523 1
3.524 1
3.526 1
3.528 1
3.530 1
3.531 1
3.533 0
3.535 0
3.536 0
3.538 0
3.540 0
3.541 0
3.543 0
3.545 -0
3.547 -0
3.548 -0
3.550 -0
3.552 -0
3.553 -0
3.555 0
3.557 0
3.558 0
3.560 0
3.562 1
3.564 1
3.565 1
3.567 1
3.569 1
3.570 2
3.572 2
3.574 2
3.575 2
3.577 3
3.579 3
3.581 3
3.582 3
3.584 3
3.586 4
3.587 4
3.589 4
3.591 4
3.592 4
3.594 4
3.596 4
3.598 4
3.599 4
3.601 3
3.603 3
3.604 3
3.606 3
3.608 3
3.609 3
3.611 3
3.613 2
3.615 2
3.616 2
3.618 2
3.620 2
3.621 2
3.623 2
3.625 2
3.627 1
3.628 1
3.630 1
3.632 1
3.633 1
3.635 1
3.637 1
3.638 1
3.640 1
3.642 1
3.644 2
3.645 2
3.647 2
3.649 2
3.650 2
3.652 2
3.654 2
3.655 3
3.657 3
3.659 3
3.661 3
3.662 3
3.664 3
3.666 3
3.667 3
3.669 3
3.671 3
3.672 3
3.674 4
3.676 4
3.678 4
3.679 4
3.681 4
3.683 4
3.684 4
3.686 4
3.688 4
3.689 4
3.691 5
3.693 5
3.695 5
3.696 5
3.698 5
3.700 5
3.701 5
3.703 5
3.705 5
3.706 5
3.708 5
3.710 4
3.712 4
3.713 4
3.715 4
3.717 4
3.718 4
3.720 4
3.722 4
3.724 4
3.725 4
3.727 4
3.729 4
3.730 4
3.732 3
3.734 3
3.735 3
3.737 3
3.739 3
3.741 3
3.742 3
3.744 3
3.746 3
3.747 3
3.749 3
3.751 3
3.752 3
3.754 3
3.756 3
3.758 3
3.759 3
3.761 3
3.763 3
3.764 3
3.766 3
3.768 3
3.769 3
3.771 3
3.773 3
3.775 3
3.776 3
3.778 3
3.780 2
3.781 2
3.783 2
3.785 2
3.787 2
3.788 1
3.790 1
3.792 1
3.793 1
3.795 1
3.797 0
3.798 0
3.800 0
3.802 -0
3.804 -0
3.805 -0
3.807 -0
3.809 -0
3.810 -0
3.812 -0
3.814 -0
3.815 -0
3.817 -0
3.819 -0
3.821 0
3.822 0
3.824 0
3.826 1
3.827 1
3.829 1
3.831 1
3.833 1
3.834 1
3.836 1
3.838 2
3.839 2
3.841 2
3.843 2
3.844 2
3.846 2
3.848 2
3.850 2
3.851 2
3.853 2
3.855 2
3.856 2
3.858 2
3.860 1
3.861 1
3.863 1
3.865 1
3.867 1
3.868 1
3.870 1
3.872 1
3.873 1
3.875 1
3.877 1
3.879 1
3.880 1
3.882 1
3.884 1
3.885 1
3.887 1
3.889 1
3.890 1
3.892 1
3.894 1
3.896 1
3.897 1
3.899 1
3.901 1
3.902 2
3.904 2
3.906 2
3.908 2
3.909 2
3.911 2
3.913 2
3.914 2
3.916 2
3.918 2
3.919 2
3.921 2
3.923 2
3.925 2
3.926 2
3.928 2
3.930 2
3.931 2
3.933 2
3.935 2
3.936 2
3.938 2
3.940 1
3.942 1
3.943 1
3.945 1
3.947 1
3.948 1
3.950 1
3.952 1
3.954 1
3.955 1
3.957 1
3.959 1
3.960 1
3.962 1
3.964 1
3.965 1
3.967 1
3.969 1
3.971 2
3.972 2
3.974 2
3.976 2
3.977 2
3.979 2
3.981 3
3.983 3
3.984 3
3.986 3
3.988 3
3.989 3
3.991 3
3.993 3
3.994 4
3.996 4
3.998 4
4.000 4
4.001 4
4.003 4
4.005 4
4.006 3
4.008 3
4.010 3
4.012 3
4.013 3
4.015 3
4.017 3
4.018 3
4.020 3
4.022 3
4.023 3
4.025 3
4.027 3
4.029 2
4.030 2
4.032 2
4.034 2
4.035 2
4.037 2
4.039 2
4.041 2
4.042 2
4.044 2
4.046 3
4.047 3
4.049 3
4.051 3
4.053 3
4.054 3
4.056 3
4.058 3
4.059 3
4.061 3
4.063 3
4.064 3
4.066 3
4.068 3
4.070 4
4.071 4
4.073 4
4.075 4
4.076 3
4.078 3
4.080 3
4.082 3
4.083 3
4.085 3
4.087 3
4.088 3
4.090 3
4.092 3
4.093 3
4.095 3
4.097 3
4.099 3
4.100 2
4.102 2
4.104 2
4.105 2
4.107 2
4.109 2
4.111 2
4.112 2
4.114 2
4.116 2
4.117 2
4.119 2
4.121 2
4.123 2
4.124 2
4.126 2
4.128 2
4.129 2
4.131 2
4.133 2
4.134 2
4.136 2
4.138 2
4.140 2
4.141 2
4.143 2
4.145 2
4.146 2
4.148 2
4.150 2
4.152 2
4.153 2
4.155 1
4.157 1
4.158 1
4.160 1
4.162 1
4.163 1
4.165 1
4.167 1
4.169 1
4.170 1
4.172 1
4.174 1
4.175 1
4.177 1
4.179 1
4.181 1
4.182 1
4.184 1
4.186 1
4.187 1
4.189 1
4.191 1
4.193 1
4.194 2
4.196 2
4.198 2
4.199 2
4.201 2
4.203 2
4.204 2
4.206 2
4.208 2
4.210 2
4.211 2
4.213 3
4.215 3
4.216 3
4.218 3
4.220 3
4.222 3
4.223 3
4.225 3
4.227 3
4.228 3
4.230 3
4.232 3
4.234 3
4.235 3
4.237 3
4.239 3
4.240 3
4.242 3
4.244 3
4.246 3
4.247 2
4.249 2
4.251 2
4.252 2
4.254 2
4.256 2
4.257 2
4.259 2
4.261 2
4.263 2
4.264 2
4.266 2
4.268 1
4.269 1
4.271 1
4.273 1
4.275 1
4.276 1
4.278 0
4.280 0
4.281 0
4.283 0
4.285 -0
4.287 -0
4.288 -0
4.290 -0
4.292 -0
4.293 -0
4.295 -1
4.297 -1
4.299 -1
4.300 -1
4.302 -1
4.304 -1
4.305 -1
4.307 -1
4.309 -1
4.310 -1
4.312 -1
4.314 -1
4.316 -0
4.317 -0
4.319 -0
4.321 -0
4.322 -0
4.324 -0
4.326 -0
4.328 0
4.329 0
4.331 0
4.333 0
4.334 0
4.336 0
4.338 0
4.340 0
4.341 0
4.343 0
4.345 0
4.346 0
4.348 0
4.350 0
4.352 0
4.353 0
4.355 0
4.357 0
4.358 0
4.360 0
4.362 0
4.364 0
4.365 0
4.367 0
4.369 0
4.370 0
4.372 0
4.374 0
4.375 1
4.377 1
4.379 1
4.381 1
4.382 1
4.384 1
4.386 1
4.387 1
4.389 1
4.391 2
4.393 2
4.394 2
4.396 2
4.398 2
4.399 2
4.401 2
4.403 2
4.405 2
4.406 2
4.408 3
4.410 3
4.411 3
4.413 3
4.415 3
4.417 3
4.418 3
4.420 4
4.422 4
4.423 4
4.425 4
4.427 4
4.429 4
4.430 4
4.432 4
4.434 4
4.435 4
4.437 4
4.439 5
4.441 5
4.442 5
4.444 5
4.446 5
4.447 5
4.449 5
4.451 5
4.453 5
4.454 4
4.456 4
4.458 4
4.459 4
4.461 4
4.463 3
4.464 3
4.466 3
4.468 3
4.470 2
4.471 2
4.473 2
4.475 2
4.476 2
4.478 1
4.480 1
4.482 1
4.483 1
4.485 1
4.487 1
4.488 1
4.490 1
4.492 1
4.494 1
4.495 1
4.497 1
4.499 1
4.500 1
4.502 1
4.504 1
4.506 1
4.507 1
4.509 1
4.511 2
4.512 2
4.514 2
4.516 2
4.518 2
4.519 2
4.521 2
4.523 2
4.524 2
4.526 2
4.528 2
4.530 2
4.531 2
4.533 2
4.535 2
4.536 2
4.538 2
4.540 2
4.542 2
4.543 2
4.545 1
4.547 1
4.548 1
4.550 1
4.552 1
4.554 1
4.555 1
4.557 1
4.559 1
4.560 1
4.562 0
4.564 0
4.566 0
4.567 0
4.569 -0
4.571 -0
4.572 -0
4.574 -0
4.576 -0
4.578 -0
4.579 -0
4.581 -0
4.583 -0
4.584 -0
4.586 -0
4.588 -0
4.590 -0
4.591 -0
4.593 -0
4.595 0
4.596 0
4.598 0
4.600 0
4.602 0
4.603 0
4.605 1
4.607 1
4.608 1
4.610 1
4.612 1
4.614 2
4.615 2
4.617 2
4.619 2
4.620 3
4.622 3
4.624 3
4.626 3
4.627 3
4.629 3
4.631 4
4.632 4
4.634 4
4.636 4
4.638 4
4.639 4
4.641 4
4.643 4
4.644 4
4.646 4
4.648 4
4.650 4
4.651 4
4.653 4
4.655 4
4.656 4
4.658 4
4.660 3
4.662 3
4.663 3
4.665 3
4.667 3
4.668 2
4.670 2
4.672 2
4.674 2
4.675 2
4.677 1
4.679 1
4.680 1
4.682 1
4.684 1
4.686 0
4.687 0
4.689 0
4.691 0
4.692 -0
4.694 -0
4.696 -0
4.698 -0
4.699 -1
4.701 -1
4.703 -1
4.704 -1
4.706 -1
4.708 -1
4.710 -1
4.711 -1
4.713 -0
4.715 -0
4.716 -0
4.718 -0
4.720 -0
4.722 0
4.723 0
4.725 0
4.727 0
4.728 1
4.730 1
4.732 1
4.734 1
4.735 1
4.737 1
4.739 1
4.740 1
4.742 1
4.744 1
4.746 1
4.747 1
4.749 1
4.751 1
4.752 1
4.754 1
4.756 1
4.758 1
4.759 1
4.761 1
4.763 1
4.764 1
4.766 1
4.768 1
4.770 1
4.771 1
4.773 1
4.775 1
4.776 1
4.778 1
4.780 1
4.782 1
4.783 1
4.785 2
4.787 2
4.788 2
4.790 2
4.792 2
4.794 2
4.795 3
4.797 3
4.799 3
4.800 3
4.802 3
4.804 3
4.806 4
4.807 4
4.809 4
4.811 4
4.813 4
4.814 4
4.816 4
4.818 4
4.819 4
4.821 4
4.823 4
4.825 4
4.826 3
4.828 3
4.830 3
4.831 3
4.833 3
4.835 3
4.837 2
4.838 2
4.840 2
4.842 2
4.843 1
4.845 1
4.847 1
4.849 1
4.850 1
4.852 1
4.854 1
4.855 1
4.857 0
4.859 0
4.861 0
4.862 0
4.864 0
4.866 0
4.867 0
4.869 0
4.871 0
4.873 0
4.874 1
4.876 1
4.878 1
4.879 1
4.881 1
4.883 1
4.885 1
4.886 1
4.888 1
4.890 2
4.891 2
4.893 2
4.895 2
4.897 2
4.898 2
4.900 2
4.902 3
4.904 3
4.905 3
4.907 3
4.909 3
4.910 3
4.912 3
4.914 3
4.916 3
4.917 4
4.919 4
4.921 4
4.922 4
4.924 4
4.926 4
4.928 4
4.929 4
4.931 4
4.933 3
4.934 3
4.936 3
4.938 3
4.940 3
4.941 3
4.943 2
4.945 2
4.946 2
4.948 1
4.950 1
4.952 1
4.953 0
4.955 0
4.957 -0
4.959 -1
4.960 -1
4.962 -1
4.964 -2
4.965 -2
4.967 -2
4.969 -2
4.971 -3
4.972 -3
4.974 -3
4.976 -3
4.977 -3
4.979 -3
4.981 -3
4.983 -3
4.984 -3
4.986 -3
4.988 -3
4.989 -3
4.991 -3
4.993 -3
4.995 -3
4.996 -3
4.998 -2
5.000 -2
5.001 -2
5.003 -1
5.005 -1
5.007 -1
5.008 -1
5.010 -0
5.012 0
5.014 0
5.015 1
5.017 1
5.019 1
5.020 1
5.022 1
5.024 2
5.026 2
5.027 2
5.029 2
5.031 2
5.032 2
5.034 2
5.036 2
5.038 2
5.039 2
5.041 2
5.043 2
5.044 2
5.046 1
5.048 1
5.050 1
5.051 1
5.053 1
5.055 1
5.056 1
5.058 0
5.060 0
5.062 0
5.063 0
5.065 -0
5.067 -0
5.069 -0
5.070 -1
5.072 -1
5.074 -1
5.075 -1
5.077 -1
5.079 -1
5.081 -1
5.082 -1
5.084 -1
5.086 -1
5.087 -1
5.089 -0
5.091 -0
5.093 -0
5.094 -0
5.096 -0
5.098 0
5.099 0
5.101 0
5.103 1
5.105 1
5.106 1
5.108 1
5.110 1
5.112 1
5.113 1
5.115 2
5.117 2
5.118 2
5.120 2
5.122 2
5.124 2
5.125 2
5.127 3
5.129 3
5.130 3
5.132 3
5.134 3
5.136 3
5.137 3
5.139 3
5.141 3
5.143 3
5.144 2
5.146 2
5.148 2
5.149 2
5.151 2
5.153 2
5.155 2
5.156 2
5.158 2
5.160 2
5.161 2
5.163 2
5.165 2
5.167 2
5.168 2
5.170 2
5.172 2
5.173 2
5.175 2
5.177 2
5.179 2
5.180 2
5.182 2
5.184 2
5.186 2
5.187 2
5.189 2
5.191 2
5.192 2
5.194 2
5.196 2
5.198 3
5.199 3
5.201 3
5.203 3
5.204 3
5.206 3
5.208 3
5.210 3
5.211 3
5.213 3
5.215 3
5.217 3
5.218 3
5.220 3
5.222 3
5.223 3
5.225 3
5.227 2
5.229 2
5.230 2
5.232 2
5.234 2
5.235 1
5.237 1
5.239 1
5.241 1
5.242 1
5.244 1
5.246 0
5.248 0
5.249 0
5.251 0
5.253 -0
5.254 -0
5.256 -0
5.258 -0
5.260 -0
5.261 -0
5.263 -0
5.265 -0
5.266 -0
5.268 -0
5.270 -0
5.272 0
5.273 0
5.275 0
5.277 1
5.279 1
5.280 1
5.282 1
5.284 2
5.285 2
5.287 2
5.289 2
5.291 2
5.292 2
5.294 2
5.296 2
5.297 3
5.299 3
5.301 3
5.303 3
5.304 2
5.306 2
5.308 2
5.310 2
5.311 2
5.313 2
5.315 2
5.316 2
5.318 2
5.320 2
5.322 2
5.323 2
5.325 2
5.327 2
5.328 2
5.330 2
5.332 2
5.334 2
5.335 2
5.337 2
5.339 2
5.341 2
5.342 2
5.344 2
5.346 2
5.347 2
5.349 3
5.351 3
5.353 3
5.354 3
5.356 3
5.358 3
5.360 3
5.361 3
5.363 3
5.365 3
5.366 3
5.368 3
5.370 3
5.372 3
5.373 3
5.375 3
5.377 3
5.378 3
5.380 3
5.382 3
5.384 3
5.385 3
5.387 3
5.389 3
5.391 3
5.392 3
5.394 3
5.396 3
5.397 3
5.399 3
5.401 3
5.403 3
5.404 3
5.406 3
5.408 3
5.410 3
5.411 3
5.413 3
5.415 3
5.416 3
5.418 3
5.420 3
5.422 3
5.423 3
5.425 3
5.427 3
5.428 3
5.430 3
5.432 3
5.434 3
5.435 3
5.437 3
5.439 2
5.441 2
5.442 2
5.444 2
5.446 2
5.447 2
5.449 2
5.451 2
5.453 1
5.454 1
5.456 1
5.458 1
5.460 1
5.461 1
5.463 1
5.465 1
5.466 1
5.468 1
5.470 1
5.472 1
5.473 1
5.475 1
5.477 1
5.479 1
5.480 1
5.482 1
5.484 1
5.485 1
5.487 1
5.489 1
5.491 1
5.492 1
5.494 1
5.496 1
5.497 1
5.499 1
5.501 1
5.503 1
5.504 1
5.506 1
5.508 1
5.510 1
5.511 1
5.513 0
5.515 0
5.516 0
5.518 -0
5.520 -0
5.522 -0
5.523 -0
5.525 -0
5.527 -1
5.529 -1
5.530 -1
5.532 -1
5.534 -1
5.535 -1
5.537 -1
5.539 -1
5.541 -1
5.542 -1
5.544 -1
5.546 -1
5.548 -0
5.549 -0
5.551 -0
5.553 -0
5.554 -0
5.556 0
5.558 0
5.560 0
5.561 0
5.563 0
5.565 0
5.567 1
5.568 1
5.570 1
5.572 1
5.573 1
5.575 1
5.577 1
5.579 1
5.580 1
5.582 1
5.584 1
5.586 1
5.587 1
5.589 1
5.591 1
5.592 1
5.594 1
5.596 1
5.598 2
5.599 2
5.601 2
5.603 2
5.605 2
5.606 2
5.608 2
5.610 2
5.611 2
5.613 2
5.615 2
5.617 2
5.618 2
5.620 2
5.622 2
5.623 2
5.625 2
5.627 2
5.629 2
5.630 2
5.632 2
5.634 2
5.636 2
5.637 2
5.639 2
5.641 2
5.642 2
5.644 2
5.646 2
5.648 2
5.649 2
5.651 2
5.653 2
5.655 1
5.656 1
5.658 1
5.660 1
5.661 1
5.663 1
5.665 1
5.667 1
5.668 1
5.670 1
5.672 1
5.674 1
5.675 1
5.677 1
5.679 1
5.681 1
5.682 1
5.684 1
5.686 1
5.687 0
5.689 0
5.691 0
5.693 -0
5.694 -0
5.696 -0
5.698 -1
5.700 -1
5.701 -1
5.703 -1
5.705 -1
5.706 -1
5.708 -1
5.710 -1
5.712 -1
5.713 -1
5.715 -1
5.717 -1
5.719 -0
5.720 -0
5.722 -0
5.724 0
5.725 0
5.727 1
5.729 1
5.731 1
5.732 1
5.734 2
5.736 2
5.738 2
5.739 2
5.741 2
5.743 2
5.744 3
5.746 3
5.748 3
5.750 3
5.751 3
5.753 2
5.755 2
5.757 2
5.758 2
5.760 2
5.762 2
5.763 2
5.765 2
5.767 1
5.769 1
5.770 1
5.772 1
5.774 1
5.776 1
5.777 1
5.779 0
5.781 0
5.782 0
5.784 0
5.786 0
5.788 0
5.789 0
5.791 0
5.793 1
5.795 1
5.796 1
5.798 1
5.800 1
5.802 1
5.803 1
5.805 2
5.807 2
5.808 2
5.810 2
5.812 2
5.814 2
5.815 2
5.817 2
5.819 2
5.821 2
5.822 2
5.824 2
5.826 2
5.827 2
5.829 2
5.831 2
5.833 2
5.834 2
5.836 2
5.838 2
5.840 2
5.841 2
5.843 2
5.845 2
5.846 2
5.848 2
5.850 2
5.852 2
5.853 2
5.855 2
5.857 2
5.859 2
5.860 2
5.862 2
5.864 2
5.866 2
5.867 2
5.869 3
5.871 3
5.872 3
5.874 3
5.876 4
5.878 4
5.879 4
5.881 4
5.883 4
5.885 5
5.886 5
5.888 5
5.890 5
5.891 5
5.893 5
5.895 5
5.897 5
5.898 5
5.900 5
5.902 5
5.904 5
5.905 5
5.907 5
5.909 5
5.910 5
5.912 5
5.914 5
5.916 5
5.917 5
5.919 5
5.921 5
5.923 5
5.924 5
5.926 5
5.928 5
5.930 4
5.931 4
5.933 4
5.935 4
5.936 4
5.938 4
5.940 4
5.942 4
5.943 4
5.945 4
5.947 4
5.949 4
5.950 4
5.952 4
5.954 4
5.956 4
5.957 4
5.959 3
5.961 3
5.962 3
5.964 3
5.966 3
5.968 3
5.969 3
5.971 3
5.973 3
5.975 2
5.976 2
5.978 2
5.980 2
5.981 2
5.983 2
5.985 2
5.987 2
5.988 2
5.990 2
5.992 2
5.994 2
5.995 2
5.997 2
5.999 2
6.001 2
6.002 3
6.004 3
6.006 3
6.007 3
6.009 3
6.011 3
6.013 3
6.014 4
6.016 4
6.018 4
6.020 4
6.021 4
6.023 4
6.025 5
6.027 5
6.028 5
6.030 5
6.032 5
6.033 5
6.035 5
6.037 5
6.039 5
6.040 5
6.042 5
6.044 5
6.046 5
6.047 4
6.049 4
6.051 4
6.052 4
6.054 4
6.056 4
6.058 4
6.059 3
6.061 3
6.063 3
6.065 3
6.066 3
6.068 3
6.070 3
6.072 3
6.073 3
6.075 3
6.077 3
6.078 3
6.080 3
6.082 3
6.084 3
6.085 3
6.087 3
6.089 3
6.091 2
6.092 2
6.094 2
6.096 2
6.098 2
6.099 2
6.101 2
6.103 2
6.104 2
6.106 2
6.108 2
6.110 2
6.111 2
6.113 2
6.115 2
6.117 2
6.118 2
6.120 2
6.122 2
6.124 2
6.125 2
6.127 2
6.129 2
6.130 2
6.132 2
6.134 2
6.136 2
6.137 2
6.139 2
6.141 2
6.143 2
6.144 2
6.146 2
6.148 3
6.150 3
6.151 3
6.153 3
6.155 3
6.156 3
6.158 3
6.160 3
6.162 3
6.163 3
6.165 2
6.167 2
6.169 2
6.170 2
6.172 2
6.174 2
6.176 2
6.177 1
6.179 1
6.181 1
6.182 1
6.184 1
6.186 1
6.188 1
6.189 0
6.191 0
6.193 0
6.195 0
6.196 0
6.198 0
6.200 0
6.202 0
6.203 0
6.205 0
6.207 1
6.209 1
6.210 1
6.212 1
6.214 1
6.215 1
6.217 2
6.219 2
6.221 2
6.222 2
6.224 2
6.226 2
6.228 2
6.229 3
6.231 3
6.233 3
6.235 3
6.236 3
6.238 3
6.240 3
6.241 3
6.243 3
6.245 3
6.247 3
6.248 2
6.250 2
6.252 2
6.254 2
6.255 2
6.257 2
6.259 2
6.261 2
6.262 2
6.264 2
6.266 2
6.268 2
6.269 2
6.271 2
6.273 2
6.274 1
6.276 1
6.278 1
6.280 1
6.281 1
6.283 1
6.285 1
6.287 1
6.288 1
6.290 1
6.292 1
6.294 1
6.295 1
6.297 1
6.299 1
6.300 1
6.302 0
6.304 0
6.306 0
6.307 0
6.309 0
6.311 -0
6.313 -0
6.314 -0
6.316 -0
6.318 -0
6.320 -0
6.321 -0
6.323 -0
6.325 -1
6.327 -1
6.328 -0
6.330 -0
6.332 -0
6.333 -0
6.335 -0
6.337 -0
6.339 -0
6.340 0
6.342 0
6.344 0
6.346 0
6.347 0
6.349 0
6.351 0
6.353 0
6.354 0
6.356 0
6.358 0
6.360 0
6.361 0
6.363 0
6.365 0
6.366 0
6.368 0
6.370 0
6.372 0
6.373 0
6.375 0
6.377 0
6.379 0
6.380 0
6.382 0
6.384 0
6.386 -0
6.387 -0
6.389 -0
6.391 -0
6.393 -0
6.394 -0
6.396 -0
6.398 -0
6.399 -0
6.401 -0
6.403 -0
6.405 0
6.406 0
6.408 0
6.410 0
6.412 1
6.413 1
6.415 1
6.417 1
6.419 1
6.420 1
6.422 1
6.424 1
6.426 1
6.427 1
6.429 2
6.431 2
6.432 2
6.434 2
6.436 2
6.438 2
6.439 2
6.441 2
6.443 2
6.445 2
6.446 2
6.448 2
6.450 3
6.452 3
6.453 3
6.455 3
6.457 3
6.459 3
6.460 3
6.462 3
6.464 3
6.465 3
6.467 3
6.469 3
6.471 3
6.472 3
6.474 3
6.476 3
6.478 4
6.479 4
6.481 4
6.483 4
6.485 4
6.486 4
6.488 4
6.490 4
6.492 4
6.493 4
6.495 4
6.497 4
6.498 4
6.500 3
6.502 3
6.504 3
6.505 3
6.507 3
6.509 3
6.511 3
6.512 3
6.514 2
6.516 2
6.518 2
6.519 2
6.521 2
6.523 2
6.525 2
6.526 2
6.528 2
6.530 2
6.532 2
6.533 2
6.535 2
6.537 2
6.538 2
6.540 2
6.542 3
6.544 3
6.545 3
6.547 3
6.549 3
6.551 4
6.552 4
6.554 4
6.556 4
6.558 4
6.559 5
6.561 5
6.563 5
6.565 5
6.566 5
6.568 5
6.570 5
6.572 5
6.573 5
6.575 5
6.577 4
6.578 4
6.580 4
6.582 4
6.584 3
6.585 3
6.587 3
6.589 2
6.591 2
6.592 2
6.594 1
6.596 1
6.598 1
6.599 0
6.601 0
6.603 -0
6.605 -0
6.606 -0
6.608 -1
6.610 -1
6.612 -1
6.613 -1
6.615 -1
6.617 -1
6.618 -1
6.620 -1
6.622 -1
6.624 -1
6.625 -1
6.627 -0
6.629 -0
6.631 -0
6.632 0
6.634 0
6.636 0
6.638 1
6.639 1
6.641 1
6.643 1
6.645 1
6.646 1
6.648 1
6.650 1
6.652 1
6.653 1
6.655 1
6.657 1
6.659 1
6.660 1
6.662 1
6.664 1
6.665 1
6.667 1
6.669 1
6.671 1
6.672 1
6.674 1
6.676 1
6.678 1
6.679 1
6.681 1
6.683 1
6.685 1
6.686 1
6.688 1
6.690 1
6.692 2
6.693 2
6.695 2
6.697 2
6.699 2
6.700 2
6.702 2
6.704 3
6.706 3
6.707 3
6.709 3
6.711 3
6.712 3
6.714 3
6.716 3
6.718 3
6.719 3
6.721 3
6.723 3
6.725 3
6.726 2
6.728 2
6.730 2
6.732 2
6.733 2
6.735 2
6.737 2
6.739 2
6.740 2
6.742 2
6.744 2
6.746 2
6.747 2
6.749 1
6.751 1
6.753 1
6.754 1
6.756 1
6.758 1
6.759 0
6.761 0
6.763 0
6.765 -0
6.766 -0
6.768 -0
6.770 -1
6.772 -1
6.773 -1
6.775 -1
6.777 -1
6.779 -1
6.780 -1
6.782 -1
6.784 -2
6.786 -2
6.787 -2
6.789 -2
6.791 -2
6.793 -2
6.794 -2
6.796 -2
6.798 -2
6.800 -2
6.801 -1
6.803 -1
6.805 -1
6.807 -1
6.808 -1
6.810 -1
6.812 -1
6.813 -0
6.815 -0
6.817 0
6.819 0
6.820 1
6.822 1
6.824 1
6.826 1
6.827 1
6.829 1
6.831 2
6.833 2
6.834 2
6.836 2
6.838 2
6.840 2
6.841 2
6.843 2
6.845 2
6.847 2
6.848 3
6.850 3
6.852 3
6.854 3
6.855 3
6.857 3
6.859 3
6.861 4
6.862 4
6.864 4
6.866 4
6.868 4
6.869 5
6.871 5
6.873 5
6.874 5
6.876 5
6.878 5
6.880 5
6.881 5
6.883 5
6.885 5
6.887 5
6.888 6
6.890 6
6.892 6
6.894 6
6.895 6
6.897 6
6.899 5
6.901 5
6.902 5
6.904 5
6.906 5
6.908 4
6.909 4
6.911 4
6.913 4
6.915 3
6.916 3
6.918 3
6.920 2
6.922 2
6.923 2
6.925 1
6.927 1
6.929 1
6.930 1
6.932 1
6.934 0
6.936 0
6.937 -0
6.939 -0
6.941 -0
6.942 -0
6.944 -0
6.946 -1
6.948 -1
6.949 -1
6.951 -1
6.953 -1
6.955 -1
6.956 -1
6.958 -1
6.960 -1
6.962 -1
6.963 -1
6.965 -0
6.967 -0
6.969 -0
6.970 0
6.972 0
6.974 0
6.976 0
6.977 1
6.979 1
6.981 1
6.983 1
6.984 1
6.986 1
6.988 1
6.990 1
6.991 2
6.993 2
6.995 2
6.997 2
6.998 2
7.000 2
7.002 2
7.004 2
7.005 2
7.007 3
7.009 3
7.011 3
7.012 3
7.014 3
7.016 3
7.017 4
7.019 4
7.021 4
7.023 4
7.024 4
7.026 4
7.028 4
7.030 5
7.031 5
7.033 5
7.035 5
7.037 5
7.038 5
7.040 5
7.042 5
7.044 5
7.045 4
7.047 4
7.049 4
7.051 4
7.052 4
7.054 4
7.056 3
7.058 3
7.059 3
7.061 3
7.063 2
7.065 2
7.066 2
7.068 2
7.070 1
7.072 1
7.073 1
7.075 1
7.077 1
7.079 1
7.080 0
7.082 0
7.084 0
7.086 0
7.087 0
7.089 0
7.091 0
7.093 0
7.094 1
7.096 1
7.098 1
7.100 1
7.101 1
7.103 1
7.105 1
7.107 1
7.108 1
7.110 1
7.112 2
7.113 2
7.115 2
7.117 2
7.119 2
7.120 2
7.122 2
7.124 2
7.126 2
7.127 2
7.129 2
7.131 2
7.133 2
7.134 2
7.136 2
7.138 2
7.140 2
7.141 2
7.143 2
7.145 2
7.147 2
7.148 2
7.150 2
7.152 2
7.154 2
7.155 2
7.157 2
7.159 2
7.161 2
7.162 2
7.164 2
7.166 2
7.168 2
7.169 2
7.171 2
7.173 2
7.175 2
7.176 2
7.178 1
7.180 1
7.182 1
7.183 1
7.185 1
7.187 1
7.189 1
7.190 1
7.192 1
7.194 1
7.196 1
7.197 1
7.199 1
7.201 0
7.203 0
7.204 0
7.206 0
7.208 0
7.210 0
7.211 0
7.213 0
7.215 0
7.217 0
7.218 1
7.220 1
7.222 1
7.224 1
7.225 1
7.227 1
7.229 1
7.231 1
7.232 2
7.234 2
7.236 2
7.238 2
7.239 2
7.241 2
7.243 2
7.245 3
7.246 3
7.248 3
7.250 3
7.251 3
7.253 3
7.255 3
7.257 3
7.258 3
7.260 3
7.262 3
7.264 3
7.265 3
7.267 3
7.269 3
7.271 2
7.272 2
7.274 2
7.276 2
7.278 2
7.279 2
7.281 2
7.283 2
7.285 2
7.286 2
7.288 1
7.290 1
7.292 1
7.293 1
7.295 1
7.297 1
7.299 1
7.300 1
7.302 1
7.304 1
7.306 2
7.307 2
7.309 2
7.311 2
7.313 2
7.314 2
7.316 2
7.318 2
7.320 2
7.321 2
7.323 3
7.325 3
7.327 3
7.328 3
7.330 3
7.332 3
7.334 3
7.335 3
7.337 3
7.339 3
7.341 3
7.342 3
7.344 2
7.346 2
7.348 3
7.349 3
7.351 3
7.353 3
7.355 3
7.356 3
7.358 3
7.360 3
7.362 3
7.363 3
7.365 3
7.367 3
7.369 3
7.370 3
7.372 4
7.374 4
7.376 4
7.377 4
7.379 4
7.381 4
7.383 4
7.384 4
7.386 4
7.388 4
7.390 4
7.391 4
7.393 5
7.395 5
7.397 5
7.398 5
7.400 5
7.402 5
7.404 4
7.405 4
7.407 4
7.409 4
7.411 4
7.412 4
7.414 4
7.416 4
7.418 4
7.419 4
7.421 3
7.423 3
7.425 3
7.426 3
7.428 3
7.430 3
7.432 3
7.433 3
7.435 3
7.437 3
7.439 3
7.440 3
7.442 3
7.444 3
7.446 3
7.447 3
7.449 3
7.451 3
7.453 3
7.454 3
7.456 3
7.458 3
7.460 3
7.461 3
7.463 3
7.465 3
7.467 3
7.468 3
7.470 3
7.472 3
7.474 3
7.475 3
7.477 3
7.479 3
7.481 3
7.482 3
7.484 3
7.486 3
7.488 3
7.489 3
7.491 3
7.493 3
7.495 3
7.496 3
7.498 3
7.500 3
7.502 3
7.503 3
7.505 3
7.507 3
7.509 3
7.510 3
7.512 3
7.514 3
7.516 3
7.517 3
7.519 3
7.521 3
7.523 3
7.524 3
7.526 3
7.528 3
7.530 3
7.531 3
7.533 3
7.535 3
7.537 3
7.538 3
7.540 3
7.542 3
7.544 3
7.545 4
7.547 4
7.549 4
7.551 4
7.552 4
7.554 4
7.556 4
7.558 4
7.559 5
7.561 5
7.563 5
7.565 5
7.566 5
7.568 5
7.570 5
7.572 5
7.573 5
7.575 5
7.577 5
7.579 5
7.580 5
7.582 5
7.584 5
7.586 5
7.587 5
7.589 5
7.591 5
7.593 4
7.595 4
7.596 4
7.598 4
7.600 4
7.602 3
7.603 3
7.605 3
7.607 3
7.609 3
7.610 2
7.612 2
7.614 2
7.616 2
7.617 2
7.619 2
7.621 2
7.623 2
7.624 2
7.626 2
7.628 2
7.630 2
7.631 2
7.633 2
7.635 2
7.637 2
7.638 2
7.640 2
7.642 2
7.644 2
7.645 2
7.647 2
7.649 2
7.651 2
7.652 2
7.654 2
7.656 2
7.658 2
7.659 2
7.661 2
7.663 2
7.665 2
7.666 2
7.668 2
7.670 2
7.672 2
7.673 2
7.675 3
7.677 3
7.679 3
7.680 3
7.682 3
7.684 3
7.686 3
7.687 3
7.689 3
7.691 3
7.693 4
7.694 4
7.696 4
7.698 4
7.700 4
7.701 4
7.703 4
7.705 4
7.707 4
7.708 4
7.710 4
7.712 4
7.714 4
7.715 4
7.717 3
7.719 3
7.721 3
7.722 3
7.724 3
7.726 2
7.728 2
7.729 2
7.731 2
7.733 1
7.735 1
7.737 1
7.738 1
7.740 1
7.742 1
7.744 0
7.745 0
7.747 0
7.749 0
7.751 -0
7.752 -0
7.754 -0
7.756 -0
7.758 -0
7.759 -0
7.761 -0
7.763 -0
7.765 0
7.766 0
7.768 0
7.770 0
7.772 1
7.773 1
7.775 1
7.777 1
7.779 1
7.780 2
7.782 2
7.784 2
7.786 2
7.787 2
7.789 3
7.791 3
7.793 3
7.794 3
7.796 3
7.798 4
7.800 4
7.801 4
7.803 4
7.805 4
7.807 4
7.808 4
7.810 4
7.812 4
7.814 4
7.815 4
7.817 4
7.819 4
7.821 4
7.822 4
7.824 4
7.826 4
7.828 4
7.830 4
7.831 4
7.833 4
7.835 3
7.837 3
7.838 3
7.840 3
7.842 3
7.844 2
7.845 2
7.847 2
7.849 2
7.851 2
7.852 1
7.854 1
7.856 1
7.858 1
7.859 1
7.861 0
7.863 0
7.865 0
7.866 -0
7.868 -0
7.870 -0
7.872 -0
7.873 -0
7.875 -0
7.877 -1
7.879 -1
7.880 -1
7.882 -1
7.884 -1
7.886 -1
7.887 -1
7.889 -1
7.891 -0
7.893 -0
7.894 -0
7.896 -0
7.898 -0
7.900 -0
7.901 -0
7.903 0
7.905 0
7.907 0
7.909 0
7.910 0
7.912 0
7.914 1
7.916 1
7.917 1
7.919 1
7.921 1
7.923 1
7.924 1
7.926 1
7.928 1
7.930 1
7.931 1
7.933 1
7.935 1
7.937 1
7.938 1
7.940 1
7.942 1
7.944 1
7.945 1
7.947 1
7.949 1
7.951 1
7.952 1
7.954 1
7.956 1
7.958 1
7.959 1
7.961 1
7.963 1
7.965 2
7.966 2
7.968 2
7.970 2
7.972 2
7.973 2
7.975 2
7.977 2
7.979 2
7.981 2
7.982 2
7.984 2
7.986 2
7.988 2
7.989 2
7.991 2
7.993 2
7.995 2
7.996 2
7.998 2
8.000 1
8.002 1
8.003 1
8.005 1
8.007 0
8.009 0
8.010 -0
8.012 -0
8.014 -1
8.016 -1
8.017 -1
8.019 -1
8.021 -1
8.023 -1
8.024 -1
8.026 -1
8.028 -1
8.030 -1
8.031 -1
8.033 -0
8.035 -0
8.037 0
8.039 0
8.040 1
8.042 1
8.044 1
8.046 2
8.047 2
8.049 2
8.051 3
8.053 3
8.054 3
8.056 4
8.058 4
8.060 4
8.061 4
8.063 5
8.065 5
8.067 5
8.068 5
8.070 5
8.072 6
8.074 6
8.075 6
8.077 6
8.079 6
8.081 6
8.082 6
8.084 6
8.086 6
8.088 6
8.090 6
8.091 6
8.093 5
8.095 5
8.097 5
8.098 5
8.100 5
8.102 5
8.104 5
8.105 5
8.107 5
8.109 4
8.111 4
8.112 4
8.114 4
8.116 3
8.118 3
8.119 3
8.121 2
8.123 2
8.125 2
8.126 2
8.128 1
8.130 1
8.132 1
8.133 1
8.135 1
8.137 0
8.139 0
8.141 0
8.142 0
8.144 -0
8.146 -0
8.148 -0
8.149 -0
8.151 0
8.153 0
8.155 0
8.156 1
8.158 1
8.160 1
8.162 1
8.163 2
8.165 2
8.167 2
8.169 3
8.170 3
8.172 3
8.174 4
8.176 4
8.177 4
8.179 4
8.181 4
8.183 4
8.184 4
8.186 4
8.188 4
8.190 4
8.192 4
8.193 4
8.195 4
8.197 3
8.199 3
8.200 3
8.202 3
8.204 3
8.206 2
8.207 2
8.209 2
8.211 1
8.213 1
8.214 1
8.216 1
8.218 0
8.220 0
8.221 -0
8.223 -0
8.225 -0
8.227 -0
8.228 -1
8.230 -1
8.232 -1
8.234 -1
8.236 -0
8.237 -0
8.239 -0
8.241 -0
8.243 0
8.244 0
8.246 0
8.248 1
8.250 1
8.251 1
8.253 1
8.255 1
8.257 1
8.258 1
8.260 2
8.262 2
8.264 2
8.265 2
8.267 2
8.269 2
8.271 2
8.273 2
8.274 2
8.276 2
8.278 2
8.280 2
8.281 2
8.283 2
8.285 2
8.287 2
8.288 2
8.290 2
8.292 2
8.294 2
8.295 2
8.297 2
8.299 2
8.301 2
8.302 2
8.304 2
8.306 1
8.308 1
8.309 1
8.311 1
8.313 1
8.315 1
8.317 2
8.318 2
8.320 2
8.322 2
8.324 2
8.325 2
8.327 2
8.329 2
8.331 2
8.332 2
8.334 2
8.336 2
8.338 2
8.339 2
8.341 2
8.343 3
8.345 3
8.346 3
8.348 3
8.350 3
8.352 3
8.354 3
8.355 3
8.357 3
8.359 3
8.361 3
8.362 3
8.364 3
8.366 3
8.368 2
8.369 2
8.371 2
8.373 2
8.375 2
8.376 2
8.378 1
8.380 1
8.382 1
8.383 1
8.385 1
8.387 0
8.389 0
8.391 0
8.392 0
8.394 0
8.396 -0
8.398 -0
8.399 -0
8.401 -0
8.403 -0
8.405 -1
8.406 -1
8.408 -1
8.410 -1
8.412 -1
8.413 -1
8.415 -1
8.417 -1
8.419 -0
8.420 -0
8.422 -0
8.424 -0
8.426 -0
8.428 -0
8.429 0
8.431 0
8.433 0
8.435 0
8.436 0
8.438 0
8.440 0
8.442 0
8.443 0
8.445 0
8.447 0
8.449 0
8.450 0
8.452 0
8.454 0
8.456 0
8.458 0
8.459 0
8.461 0
8.463 0
8.465 1
8.466 1
8.468 1
8.470 1
8.472 1
8.473 1
8.475 1
8.477 1
8.479 2
8.480 2
8.482 2
8.484 2
8.486 2
8.487 2
8.489 3
8.491 3
8.493 3
8.495 3
8.496 3
8.498 3
8.500 4
8.502 4
8.503 4
8.505 4
8.507 4
8.509 4
8.510 4
8.512 4
8.514 4
8.516 4
8.517 3
8.519 3
8.521 3
8.523 3
8.525 3
8.526 3
8.528 3
8.530 2
8.532 2
8.533 2
8.535 2
8.537 2
8.539 1
8.540 1
8.542 1
8.544 1
8.546 1
8.547 1
8.549 0
8.551 0
8.553 0
8.555 0
8.556 -0
8.558 -0
8.560 -0
8.562 -0
8.563 -0
8.565 -1
8.567 -1
8.569 -1
8.570 -1
8.572 -1
8.574 -1
8.576 -1
8.577 -0
8.579 -0
8.581 -0
8.583 -0
8.585 0
8.586 0
8.588 1
8.590 1
8.592 1
8.593 1
8.595 1
8.597 2
8.599 2
8.600 2
8.602 2
8.604 3
8.606 3
8.607 3
8.609 3
8.611 3
8.613 4
8.615 4
8.616 4
8.618 4
8.620 4
8.622 4
8.623 4
8.625 4
8.627 4
8.629 4
8.630 4
8.632 4
8.634 4
8.636 3
8.637 3
8.639 3
8.641 3
8.643 3
8.645 2
8.646 2
8.648 2
8.650 2
8.652 2
8.653 2
8.655 1
8.657 1
8.659 1
8.660 1
8.662 1
8.664 1
8.666 1
8.667 1
8.669 1
8.671 1
8.673 1
8.675 1
8.676 1
8.678 1
8.680 1
8.682 1
8.683 1
8.685 1
8.687 1
8.689 1
8.690 0
8.692 0
8.694 0
8.696 0
8.698 0
8.699 0
8.701 0
8.703 0
8.705 0
8.706 0
8.708 0
8.710 -0
8.712 -0
8.713 -0
8.715 -0
8.717 -0
8.719 -0
8.720 -0
8.722 -0
8.724 -0
8.726 -0
8.728 0
8.729 0
8.731 0
8.733 0
8.735 1
8.736 1
8.738 1
8.740 1
8.742 1
8.743 1
8.745 1
8.747 1
8.749 1
8.750 2
8.752 2
8.754 2
8.756 2
8.758 2
8.759 2
8.761 2
8.763 2
8.765 1
8.766 1
8.768 1
8.770 1
8.772 1
8.773 1
8.775 0
8.777 0
8.779 -0
8.781 -0
8.782 -1
8.784 -1
8.786 -1
8.788 -1
8.789 -1
8.791 -1
8.793 -1
8.795 -2
8.796 -2
8.798 -2
8.800 -1
8.802 -1
8.804 -1
8.805 -1
8.807 -1
8.809 -1
8.811 -1
8.812 -0
8.814 -0
8.816 0
8.818 0
8.819 1
8.821 1
8.823 1
8.825 2
8.826 2
8.828 2
8.830 2
8.832 2
8.834 3
8.835 3
8.837 3
8.839 3
8.841 3
8.842 3
8.844 3
8.846 3
8.848 3
8.849 3
8.851 3
8.853 2
8.855 2
8.857 2
8.858 2
8.860 2
8.862 2
8.864 1
8.865 1
8.867 1
8.869 1
8.871 1
8.872 1
8.874 1
8.876 0
8.878 0
8.880 0
8.881 0
8.883 0
8.885 0
8.887 0
8.888 0
8.890 0
8.892 0
8.894 1
8.895 1
8.897 1
8.899 1
8.901 1
8.903 1
8.904 2
8.906 2
8.908 2
8.910 2
8.911 2
8.913 3
8.915 3
8.917 3
8.918 3
8.920 3
8.922 3
8.924 3
8.926 3
8.927 3
8.929 3
8.931 3
8.933 3
8.934 3
8.936 3
8.938 3
8.940 3
8.941 3
8.943 3
8.945 3
8.947 3
8.949 3
8.950 2
8.952 2
8.954 2
8.956 2
8.957 2
8.959 2
8.961 2
8.963 2
8.964 2
8.966 1
8.968 1
8.970 1
8.972 1
8.973 1
8.975 2
8.977 2
8.979 2
8.980 2
8.982 2
8.984 2
8.986 2
8.987 2
8.989 2
8.991 2
8.993 2
8.995 3
8.996 3
8.998 3
9.000 3
9.002 3
9.003 3
9.005 3
9.007 3
9.009 3
9.010 3
9.012 3
9.014 3
9.016 3
9.018 3
9.019 3
9.021 3
9.023 2
9.025 2
9.026 2
9.028 2
9.030 2
9.032 1
9.033 1
9.035 1
9.037 1
9.039 1
9.041 0
9.042 0
9.044 -0
9.046 -0
9.048 -1
9.049 -1
9.051 -1
9.053 -1
9.055 -1
9.056 -1
9.058 -1
9.060 -1
9.062 -1
9.064 -1
9.065 -1
9.067 -1
9.069 -0
9.071 -0
9.072 -0
9.074 0
9.076 0
9.078 1
9.080 1
9.081 1
9.083 1
9.085 2
9.087 2
9.088 2
9.090 2
9.092 2
9.094 3
9.095 3
9.097 3
9.099 3
9.101 4
9.103 4
9.104 4
9.106 4
9.108 4
9.110 4
9.111 4
9.113 4
9.115 4
9.117 4
9.118 4
9.120 4
9.122 4
9.124 4
9.126 4
9.127 4
9.129 4
9.131 4
9.133 4
9.134 4
9.136 4
9.138 4
9.140 4
9.142 4
9.143 4
9.145 4
9.147 4
9.149 4
9.150 4
9.152 3
9.154 3
9.156 3
9.157 3
9.159 3
9.161 3
9.163 3
9.165 3
9.166 2
9.168 2
9.170 2
9.172 2
9.173 2
9.175 2
9.177 2
9.179 2
9.180 2
9.182 2
9.184 2
9.186 2
9.188 2
9.189 2
9.191 2
9.193 2
9.195 2
9.196 2
9.198 2
9.200 2
9.202 2
9.204 2
9.205 2
9.207 2
9.209 2
9.211 2
9.212 2
9.214 2
9.216 2
9.218 2
9.219 2
9.221 2
9.223 2
9.225 2
9.227 1
9.228 1
9.230 1
9.232 1
9.234 1
9.235 1
9.237 1
9.239 1
9.241 1
9.243 1
9.244 1
9.246 1
9.248 1
9.250 1
9.251 1
9.253 1
9.255 1
9.257 1
9.258 1
9.260 1
9.262 1
9.264 1
9.266 1
9.267 1
9.269 2
9.271 2
9.273 2
9.274 2
9.276 2
9.278 2
9.280 2
9.282 2
9.283 2
9.285 2
9.287 2
9.289 2
9.290 2
9.292 1
9.294 1
9.296 1
9.297 1
9.299 1
9.301 1
9.303 1
9.305 1
9.306 1
9.308 1
9.310 1
9.312 1
9.313 1
9.315 1
9.317 1
9.319 2
9.321 2
9.322 2
9.324 2
9.326 2
9.328 2
9.329 2
9.331 2
9.333 2
9.335 2
9.337 2
9.338 2
9.340 2
9.342 2
9.344 2
9.345 2
9.347 2
9.349 2
9.351 2
9.352 2
9.354 2
9.356 2
9.358 2
9.360 2
9.361 2
9.363 2
9.365 2
9.367 2
9.368 2
9.370 2
9.372 2
9.374 2
9.376 2
9.377 2
9.379 2
9.381 2
9.383 1
9.384 1
9.386 2
9.388 2
9.390 2
9.392 2
9.393 2
9.395 2
9.397 2
9.399 2
9.400 2
9.402 2
9.404 2
9.406 2
9.408 2
9.409 2
9.411 2
9.413 3
9.415 3
9.416 3
9.418 3
9.420 3
9.422 3
9.423 3
9.425 3
9.427 3
9.429 3
9.431 3
9.432 3
9.434 4
9.436 4
9.438 4
9.439 4
9.441 4
9.443 4
9.445 4
9.447 4
9.448 4
9.450 4
9.452 4
9.454 3
9.455 3
9.457 3
9.459 3
9.461 3
9.463 3
9.464 3
9.466 3
9.468 2
9.470 2
9.471 2
9.473 2
9.475 2
9.477 2
9.479 1
9.480 1
9.482 1
9.484 1
9.486 1
9.487 1
9.489 1
9.491 0
9.493 0
9.495 0
9.496 0
9.498 0
9.500 0
9.502 0
9.503 0
9.505 0
9.507 0
9.509 0
9.510 0
9.512 0
9.514 1
9.516 1
9.518 1
9.519 1
9.521 1
9.523 1
9.525 1
9.526 1
9.528 1
9.530 1
9.532 1
9.534 2
9.535 2
9.537 2
9.539 2
9.541 2
9.542 2
9.544 3
9.546 3
9.548 3
9.550 3
9.551 3
9.553 4
9.555 4
9.557 4
9.558 4
9.560 4
9.562 4
9.564 4
9.566 4
9.567 5
9.569 5
9.571 5
9.573 5
9.574 5
9.576 5
9.578 5
9.580 5
9.582 4
9.583 4
9.585 4
9.587 4
9.589 3
9.590 3
9.592 3
9.594 3
9.596 2
9.598 2
9.599 2
9.601 2
9.603 1
9.605 1
9.606 1
9.608 1
9.610 1
9.612 0
9.614 0
9.615 0
9.617 0
9.619 -0
9.621 -0
9.622 -0
9.624 -0
9.626 -0
9.628 -0
9.630 -0
9.631 -0
9.633 0
9.635 0
9.637 0
9.638 0
9.640 0
9.642 0
9.644 1
9.646 1
9.647 1
9.649 1
9.651 1
9.653 1
9.654 1
9.656 1
9.658 2
9.660 2
9.662 2
9.663 2
9.665 2
9.667 2
9.669 2
9.670 2
9.672 2
9.674 2
9.676 2
9.678 3
9.679 3
9.681 3
9.683 3
9.685 3
9.686 3
9.688 3
9.690 3
9.692 3
9.694 3
9.695 3
9.697 3
9.699 3
9.701 3
9.702 3
9.704 3
9.706 3
9.708 3
9.710 3
9.711 3
9.713 3
9.715 3
9.717 3
9.718 3
9.720 3
9.722 3
9.724 3
9.726 3
9.727 3
9.729 3
9.731 3
9.733 3
9.734 3
9.736 3
9.738 3
9.740 3
9.742 3
9.743 3
9.745 3
9.747 3
9.749 3
9.751 3
9.752 3
9.754 3
9.756 3
9.758 3
9.759 3
9.761 3
9.763 3
9.765 3
9.767 3
9.768 3
9.770 3
9.772 3
9.774 3
9.775 3
9.777 3
9.779 3
9.781 3
9.783 3
9.784 3
9.786 3
9.788 3
9.790 3
9.791 3
9.793 3
9.795 3
9.797 3
9.799 3
9.800 3
9.802 3
9.804 3
9.806 3
9.807 3
9.809 3
9.811 3
9.813 3
9.815 3
9.816 3
9.818 3
9.820 3
9.822 2
9.823 2
9.825 2
9.827 2
9.829 2
9.831 2
9.832 2
9.834 2
9.836 2
9.838 2
9.839 2
9.841 2
9.843 2
9.845 2
9.847 2
9.848 2
9.850 2
9.852 2
9.854 3
9.856 3
9.857 3
9.859 3
9.861 3
9.863 3
9.864 4
9.866 4
9.868 4
9.870 4
9.872 4
9.873 4
9.875 4
9.877 4
9.879 4
9.880 4
9.882 4
9.884 4
9.886 4
9.888 4
9.889 4
9.891 4
9.893 4
9.895 4
9.896 4
9.898 3
9.900 3
9.902 3
9.904 3
9.905 2
9.907 2
9.909 2
9.911 2
9.913 2
9.914 2
9.916 1
9.918 1
9.920 1
9.921 1
9.923 1
9.925 1
9.927 1
9.929 1
9.930 1
9.932 1
9.934 1
9.936 1
9.937 1
9.939 1
9.941 1
9.943 1
9.945 2
9.946 2
9.948 2
9.950 2
9.952 2
9.953 2
9.955 2
9.957 2
9.959 2
9.961 2
9.962 2
9.964 2
9.966 2
9.968 2
9.970 3
9.971 3
9.973 3
9.975 3
9.977 3
9.978 3
9.980 3
9.982 2
9.984 2
9.986 2
9.987 2
9.989 2
9.991 2
9.993 2
9.994 2
9.996 2
9.998 2
10.000 2
10.002 2
10.003 2
10.005 1
10.007 1
10.009 1
10.011 1
10.012 1
10.014 1
10.016 1
10.018 1
10.019 1
10.021 0
10.023 0
10.025 0
10.027 0
10.028 0
10.030 0
10.032 0
10.034 0
10.035 1
10.037 1
10.039 1
10.041 1
10.043 1
10.044 1
10.046 2
10.048 2
10.050 2
10.052 2
10.053 2
10.055 2
10.057 3
10.059 3
10.060 3
10.062 3
10.064 3
10.066 3
10.068 3
10.069 3
10.071 3
10.073 3
10.075 3
10.076 3
10.078 3
10.080 3
10.082 3
10.084 2
10.085 2
10.087 2
10.089 2
10.091 2
10.093 2
10.094 2
10.096 2
10.098 2
10.100 2
10.101 2
10.103 1
10.105 1
10.107 1
10.109 1
10.110 1
10.112 1
10.114 1
10.116 1
10.118 1
10.119 1
10.121 1
10.123 1
10.125 1
10.126 1
10.128 1
10.130 1
10.132 1
10.134 1
10.135 1
10.137 1
10.139 1
10.141 1
10.142 1
10.144 1
10.146 0
10.148 0
10.150 0
10.151 0
10.153 0
10.155 0
10.157 0
10.159 0
10.160 0
10.162 0
10.164 0
10.166 0
10.167 1
10.169 1
10.171 1
10.173 1
10.175 1
10.176 2
10.178 2
10.180 2
10.182 3
10.184 3
10.185 3
10.187 4
10.189 4
10.191 4
10.192 5
10.194 5
10.196 5
10.198 5
10.200 5
10.201 6
10.203 6
10.205 6
10.207 6
10.209 6
10.210 6
10.212 6
10.214 6
10.216 6
10.217 6
10.219 6
10.221 6
10.223 5
10.225 5
10.226 5
10.228 5
10.230 4
10.232 4
10.234 4
10.235 4
10.237 3
10.239 3
10.241 3
10.242 2
10.244 2
10.246 2
10.248 2
10.250 1
10.251 1
10.253 1
10.255 1
10.257 1
10.259 1
10.260 1
10.262 0
10.264 0
10.266 0
10.267 0
10.269 0
10.271 0
10.273 0
10.275 0
10.276 0
10.278 0
10.280 0
10.282 1
10.284 1
10.285 1
10.287 1
10.289 1
10.291 2
10.292 2
10.294 2
10.296 2
10.298 3
10.300 3
10.301 3
10.303 3
10.305 3
10.307 4
10.309 4
10.310 4
10.312 4
10.314 4
10.316 4
10.317 4
10.319 4
10.321 4
10.323 4
10.325 4
10.326 4
10.328 4
10.330 4
10.332 4
10.334 4
10.335 4
10.337 3
10.339 3
10.341 3
10.342 3
10.344 2
10.346 2
10.348 2
10.350 2
10.351 2
10.353 1
10.355 1
10.357 1
10.359 1
10.360 1
10.362 1
10.364 1
10.366 1
10.367 1
10.369 1
10.371 1
10.373 1
10.375 1
10.376 1
10.378 1
10.380 1
10.382 2
10.384 2
10.385 2
10.387 2
10.389 2
10.391 2
10.392 2
10.394 2
10.396 3
10.398 3
10.400 3
10.401 3
10.403 3
10.405 3
10.407 3
10.409 3
10.410 3
10.412 3
10.414 3
10.416 3
10.418 3
10.419 2
10.421 2
10.423 2
10.425 2
10.426 2
10.428 2
10.430 2
10.432 2
10.434 2
10.435 2
10.437 3
10.439 3
10.441 3
10.443 3
10.444 3
10.446 3
10.448 3
10.450 4
10.451 4
10.453 4
10.455 4
10.457 4
10.459 5
10.460 5
10.462 5
10.464 5
10.466 5
10.468 5
10.469 5
10.471 5
10.473 5
10.475 5
10.477 5
10.478 5
10.480 5
10.482 5
10.484 5
10.485 5
10.487 5
10.489 5
10.491 4
10.493 4
10.494 4
10.496 4
10.498 4
10.500 4
10.502 4
10.503 3
10.505 3
10.507 3
10.509 3
10.511 3
10.512 3
10.514 3
10.516 2
10.518 2
10.519 2
10.521 2
10.523 2
10.525 2
10.527 2
10.528 2
10.530 2
10.532 2
10.534 1
10.536 1
10.537 1
10.539 1
10.541 1
10.543 1
10.545 1
10.546 0
10.548 0
10.550 0
10.552 -0
10.553 -0
10.555 -0
10.557 -0
10.559 -0
10.561 -0
10.562 -1
10.564 -1
10.566 -1
10.568 -1
10.570 -1
10.571 -1
10.573 -1
10.575 -1
10.577 -1
10.579 -1
10.580 -1
10.582 -1
10.584 -1
10.586 -1
10.587 -1
10.589 -1
10.591 -1
10.593 -1
10.595 -1
10.596 -1
10.598 -1
10.600 -1
10.602 -1
10.604 -1
10.605 -1
10.607 -1
10.609 -0
10.611 -0
10.613 -0
10.614 0
10.616 0
10.618 0
10.620 1
10.621 1
10.623 1
10.625 1
10.627 2
10.629 2
10.630 2
10.632 2
10.634 3
10.636 3
10.638 3
10.639 3
10.641 3
10.643 4
10.645 4
10.647 4
10.648 4
10.650 4
10.652 4
10.654 4
10.655 4
10.657 3
10.659 3
10.661 3
10.663 3
10.664 3
10.666 3
10.668 3
10.670 3
10.672 3
10.673 3
10.675 3
10.677 2
10.679 2
10.681 2
10.682 2
10.684 2
10.686 2
10.688 2
10.690 2
10.691 2
10.693 2
10.695 3
10.697 3
10.698 3
10.700 3
10.702 3
10.704 3
10.706 3
10.707 3
10.709 3
10.711 3
10.713 3
10.715 4
10.716 4
10.718 4
10.720 4
10.722 4
10.724 4
10.725 3
10.727 3
10.729 3
10.731 3
10.732 3
10.734 3
10.736 3
10.738 3
10.740 3
10.741 3
10.743 3
10.745 3
10.747 3
10.749 3
10.750 3
10.752 3
10.754 3
10.756 3
10.758 3
10.759 3
10.761 3
10.763 3
10.765 3
10.767 3
10.768 3
10.770 3
10.772 3
10.774 3
10.775 3
10.777 2
10.779 2
10.781 2
10.783 2
10.784 2
10.786 2
10.788 2
10.790 2
10.792 1
10.793 1
10.795 1
10.797 1
10.799 1
10.801 1
10.802 1
10.804 1
10.806 1
10.808 1
10.810 1
10.811 1
10.813 1
10.815 1
10.817 1
10.819 1
10.820 1
10.822 2
10.824 2
10.826 2
10.827 2
10.829 2
10.831 2
10.833 2
10.835 2
10.836 2
10.838 2
10.840 2
10.842 2
10.844 2
10.845 2
10.847 1
10.849 1
10.851 1
10.853 1
10.854 1
10.856 1
10.858 1
10.860 1
10.862 1
10.863 1
10.865 1
10.867 1
10.869 1
10.871 1
10.872 1
10.874 1
10.876 1
10.878 1
10.879 1
10.881 1
10.883 1
10.885 1
10.887 1
10.888 1
10.890 1
10.892 1
10.894 1
10.896 2
10.897 2
10.899 2
10.901 2
10.903 2
10.905 2
10.906 2
10.908 2
10.910 2
10.912 2
10.914 2
10.915 2
10.917 2
10.919 2
10.921 3
10.923 3
10.924 3
10.926 3
10.928 3
10.930 3
10.931 3
10.933 3
10.935 3
10.937 3
10.939 2
10.940 2
10.942 2
10.944 2
10.946 2
10.948 2
10.949 2
10.951 2
10.953 2
10.955 2
10.957 2
10.958 2
10.960 2
10.962 1
10.964 1
10.966 1
10.967 1
10.969 1
10.971 1
10.973 1
10.975 1
10.976 1
10.978 1
10.980 1
10.982 1
10.984 1
10.985 1
10.987 1
10.989 2
10.991 2
10.993 2
10.994 2
10.996 2
10.998 2
11.000 2
11.001 2
11.003 2
11.005 2
11.007 2
11.009 2
11.010 2
11.012 2
11.014 2
11.016 2
11.018 2
11.019 2
11.021 2
11.023 2
11.025 2
11.027 2
11.028 2
11.030 2
11.032 2
11.034 3
11.036 3
11.037 3
11.039 3
11.041 3
11.043 3
11.045 3
11.046 3
11.048 3
11.050 3
11.052 3
11.054 3
11.055 3
11.057 4
11.059 4
11.061 4
11.063 4
11.064 4
11.066 4
11.068 3
11.070 3
11.071 3
11.073 3
11.075 3
11.077 2
11.079 2
11.080 2
11.082 2
11.084 1
11.086 1
11.088 1
11.089 1
11.091 1
11.093 1
11.095 1
11.097 1
11.098 1
11.100 0
11.102 0
11.104 0
11.106 0
11.107 0
11.109 0
11.111 1
11.113 1
11.115 1
11.116 1
11.118 1
11.120 1
11.122 1
11.124 2
11.125 2
11.127 2
11.129 2
11.131 3
11.133 3
11.134 3
11.136 3
11.138 3
11.140 3
11.142 3
11.143 3
11.145 3
11.147 3
11.149 3
11.151 3
11.152 2
11.154 2
11.156 2
11.158 2
11.160 2
11.161 2
11.163 2
11.165 2
11.167 1
11.168 1
11.170 1
11.172 1
11.174 1
11.176 1
11.177 1
11.179 1
11.181 0
11.183 0
11.185 0
11.186 0
11.188 0
11.190 0
11.192 0
11.194 1
11.195 1
11.197 1
11.199 1
11.201 1
11.203 1
11.204 1
11.206 1
11.208 1
11.210 1
11.212 1
11.213 2
11.215 2
11.217 2
11.219 2
11.221 2
11.222 2
11.224 2
11.226 2
11.228 2
11.230 2
11.231 2
11.233 2
11.235 2
11.237 2
11.239 2
11.240 2
11.242 2
11.244 2
11.246 2
11.248 2
11.249 2
11.251 2
11.253 2
11.255 2
11.257 2
11.258 2
11.260 3
11.262 3
11.264 3
11.266 3
11.267 3
11.269 3
11.271 3
11.273 3
11.275 4
11.276 4
11.278 4
11.280 4
11.282 4
11.284 4
11.285 4
11.287 4
11.289 4
11.291 4
11.293 4
11.294 4
11.296 4
11.298 4
11.300 4
11.302 4
11.303 4
11.305 3
11.307 3
11.309 3
11.311 3
11.312 3
11.314 3
11.316 2
11.318 2
11.320 2
11.321 2
11.323 2
11.325 1
11.327 1
11.329 1
11.330 1
11.332 1
11.334 1
11.336 1
11.338 1
11.339 1
11.341 1
11.343 1
11.345 1
11.347 1
11.348 1
11.350 1
11.352 1
11.354 1
11.356 2
11.357 2
11.359 2
11.361 2
11.363 2
11.364 2
11.366 2
11.368 2
11.370 2
11.372 2
11.373 2
11.375 2
11.377 2
11.379 2
11.381 2
11.382 2
11.384 2
11.386 2
11.388 2
11.390 2
11.391 2
11.393 1
11.395 1
11.397 1
11.399 1
11.400 1
11.402 1
11.404 1
11.406 1
11.408 0
11.409 0
11.411 0
11.413 0
11.415 0
11.417 0
11.418 0
11.420 0
11.422 0
11.424 0
11.426 0
11.427 0
11.429 0
11.431 0
11.433 0
11.435 0
11.436 0
11.438 0
11.440 0
11.442 0
11.444 0
11.445 0
11.447 1
11.449 1
11.451 1
11.453 1
11.454 1
11.456 1
11.458 1
11.460 1
11.462 1
11.463 1
11.465 1
11.467 1
11.469 1
11.471 1
11.473 1
11.474 1
11.476 1
11.478 1
11.480 2
11.482 2
11.483 2
11.485 2
11.487 2
11.489 2
11.491 2
11.492 2
11.494 2
11.496 2
11.498 2
11.500 2
11.501 2
11.503 2
11.505 2
11.507 2
11.509 2
11.510 2
11.512 2
11.514 2
11.516 2
11.518 2
11.519 2
11.521 2
11.523 2
11.525 2
11.527 1
11.528 1
11.530 1
11.532 1
11.534 1
11.536 1
11.537 1
11.539 1
11.541 1
11.543 1
11.545 1
11.546 1
11.548 1
11.550 1
11.552 1
11.554 1
11.555 1
11.557 1
11.559 1
11.561 1
11.563 1
11.564 1
11.566 1
11.568 1
11.570 1
11.572 1
11.573 0
11.575 0
11.577 0
11.579 0
11.581 0
11.582 0
11.584 0
11.586 0
11.588 -0
11.590 -0
11.591 -0
11.593 -0
11.595 -0
11.597 -0
11.599 -1
11.600 -1
11.602 -1
11.604 -1
11.606 -1
11.608 -1
11.609 -1
11.611 -1
11.613 -1
11.615 -1
11.617 -1
11.618 -1
11.620 -1
11.622 -1
11.624 -1
11.626 -1
11.627 -0
11.629 -0
11.631 -0
11.633 -0
11.635 -0
11.636 -0
11.638 -0
11.640 -0
11.642 -0
11.644 -0
11.645 -0
11.647 -0
11.649 -0
11.651 -0
11.653 -0
11.654 -0
11.656 -0
11.658 -0
11.660 -0
11.662 -0
11.664 -0
11.665 -0
11.667 -0
11.669 -0
11.671 -0
11.673 -0
11.674 0
11.676 0
11.678 0
11.680 0
11.682 1
11.683 1
11.685 1
11.687 1
11.689 2
11.691 2
11.692 2
11.694 2
11.696 2
11.698 3
11.700 3
11.701 3
11.703 3
11.705 3
11.707 4
11.709 4
11.710 4
11.712 4
11.714 4
11.716 4
11.718 4
11.719 4
11.721 4
11.723 4
11.725 4
11.727 4
11.728 4
11.730 4
11.732 4
11.734 4
11.736 4
11.737 4
11.739 4
11.741 4
11.743 4
11.745 3
11.746 3
11.748 3
11.750 3
11.752 3
11.754 3
11.755 3
11.757 2
11.759 2
11.761 2
11.763 2
11.765 2
11.766 2
11.768 2
11.770 2
11.772 2
11.774 1
11.775 1
11.777 1
11.779 1
11.781 1
11.783 1
11.784 1
11.786 2
11.788 2
11.790 2
11.792 2
11.793 2
11.795 2
11.797 2
11.799 2
11.801 2
11.802 3
11.804 3
11.806 3
11.808 3
11.810 3
11.811 3
11.813 3
11.815 3
11.817 3
11.819 3
11.820 3
11.822 3
11.824 3
11.826 3
11.828 3
11.829 3
11.831 3
11.833 3
11.835 3
11.837 2
11.839 2
11.840 2
11.842 2
11.844 2
11.846 2
11.848 2
11.849 1
11.851 1
11.853 1
11.855 1
11.857 1
11.858 1
11.860 1
11.862 1
11.864 1
11.866 1
11.867 1
11.869 1
11.871 1
11.873 2
11.875 2
11.876 2
11.878 2
11.880 2
11.882 2
11.884 2
11.885 2
11.887 2
11.889 2
11.891 2
11.893 2
11.894 2
11.896 2
11.898 2
11.900 2
11.902 2
11.904 3
11.905 3
11.907 3
11.909 3
11.911 3
11.913 3
11.914 3
11.916 2
11.918 2
11.920 2
11.922 2
11.923 2
11.925 2
11.927 2
11.929 2
11.931 2
11.932 2
11.934 2
11.936 2
11.938 2
11.940 2
11.941 2
11.943 2
11.945 2
11.947 2
11.949 2
11.950 2
11.952 2
11.954 2
11.956 2
11.958 2
11.960 2
11.961 2
11.963 3
11.965 3
11.967 3
11.969 3
11.970 3
11.972 3
11.974 3
11.976 3
11.978 4
11.979 4
11.981 4
11.983 4
11.985 4
11.987 5
11.988 5
11.990 5
11.992 5
11.994 5
11.996 5
11.997 5
11.999 5
12.001 5
12.003 5
12.005 5
12.006 5
12.008 5
12.010 5
12.012 5
12.014 5
12.016 5
12.017 5
12.019 5
12.021 5
12.023 5
12.025 5
12.026 5
12.028 5
12.030 5
12.032 5
12.034 5
12.035 4
12.037 4
12.039 4
12.041 4
12.043 4
12.044 4
12.046 4
12.048 4
12.050 4
12.052 4
12.053 4
12.055 4
12.057 3
12.059 3
12.061 3
12.063 3
12.064 3
12.066 3
12.068 3
12.070 2
12.072 2
12.073 2
12.075 2
12.077 2
12.079 2
12.081 2
12.082 2
12.084 1
12.086 1
12.088 1
12.090 1
12.091 1
12.093 1
12.095 1
12.097 1
12.099 1
12.100 1
12.102 1
12.104 1
12.106 1
12.108 1
12.110 2
12.111 2
12.113 2
12.115 2
12.117 2
12.119 2
12.120 2
12.122 3
12.124 3
12.126 3
12.128 3
12.129 3
12.131 3
12.133 3
12.135 3
12.137 3
12.138 3
12.140 3
12.142 3
12.144 3
12.146 3
12.148 2
12.149 2
12.151 2
12.153 2
12.155 2
12.157 1
12.158 1
12.160 1
12.162 0
12.164 0
12.166 -0
12.167 -0
12.169 -1
12.171 -1
12.173 -1
12.175 -2
12.176 -2
12.178 -2
12.180 -2
12.182 -2
12.184 -3
12.186 -3
12.187 -3
12.189 -3
12.191 -3
12.193 -3
12.195 -3
12.196 -3
12.198 -3
12.200 -2
12.202 -2
12.204 -2
12.205 -2
12.207 -2
12.209 -1
12.211 -1
12.213 -1
12.214 -0
12.216 0
12.218 0
12.220 1
12.222 1
12.224 2
12.225 2
12.227 3
12.229 3
12.231 3
12.233 3
12.234 4
12.236 4
12.238 4
12.240 4
12.242 4
12.243 4
12.245 5
12.247 5
12.249 5
12.251 5
12.252 5
12.254 5
12.256 4
12.258 4
12.260 4
12.262 4
12.263 4
12.265 4
12.267 3
12.269 3
12.271 3
12.272 3
12.274 3
12.276 3
12.278 3
12.280 2
12.281 2
12.283 2
12.285 2
12.287 2
12.289 2
12.291 2
12.292 2
12.294 2
12.296 2
12.298 2
12.300 2
12.301 2
12.303 2
12.305 2
12.307 2
12.309 2
12.310 2
12.312 2
12.314 2
12.316 2
12.318 3
12.319 3
12.321 3
12.323 3
12.325 3
12.327 3
12.329 3
12.330 3
12.332 3
12.334 3
12.336 3
12.338 4
12.339 4
12.341 4
12.343 4
12.345 4
12.347 4
12.348 4
12.350 4
12.352 4
12.354 4
12.356 4
12.358 4
12.359 4
12.361 4
12.363 4
12.365 4
12.367 4
12.368 4
12.370 4
12.372 3
12.374 3
12.376 3
12.377 3
12.379 3
12.381 3
12.383 3
12.385 3
12.387 3
12.388 3
12.390 3
12.392 3
12.394 3
12.396 3
12.397 3
12.399 3
12.401 3
12.403 3
12.405 3
12.406 3
12.408 3
12.410 3
12.412 3
12.414 3
12.416 3
12.417 3
12.419 3
12.421 3
12.423 3
12.425 3
12.426 3
12.428 3
12.430 3
12.432 3
12.434 3
12.435 3
12.437 3
12.439 3
12.441 3
12.443 3
12.445 3
12.446 2
12.448 2
12.450 2
12.452 2
12.454 2
12.455 2
12.457 2
12.459 2
12.461 2
12.463 2
12.464 2
12.466 2
12.468 2
12.470 2
12.472 2
12.474 2
12.475 2
12.477 2
12.479 1
12.481 1
12.483 1
12.484 1
12.486 1
12.488 1
12.490 1
12.492 1
12.493 1
12.495 1
12.497 1
12.499 1
12.501 0
12.503 0
12.504 0
12.506 0
12.508 0
12.510 -0
12.512 -0
12.513 -0
12.515 -0
12.517 -0
12.519 -0
12.521 -0
12.522 -0
12.524 -0
12.526 -0
12.528 -0
12.530 -0
12.532 -0
12.533 -0
12.535 -0
12.537 0
12.539 0
12.541 0
12.542 1
12.544 1
12.546 1
12.548 1
12.550 1
12.551 1
12.553 1
12.555 1
12.557 1
12.559 2
12.561 2
12.562 2
12.564 2
12.566 2
12.568 2
12.570 2
12.571 2
12.573 2
12.575 2
12.577 2
12.579 2
12.581 2
12.582 2
12.584 2
12.586 2
12.588 2
12.590 2
12.591 2
12.593 2
12.595 2
12.597 1
12.599 1
12.600 1
12.602 1
12.604 1
12.606 1
12.608 1
12.610 1
12.611 1
12.613 1
12.615 1
12.617 1
12.619 1
12.620 1
12.622 1
12.624 1
12.626 1
12.628 1
12.630 1
12.631 1
12.633 1
12.635 1
12.637 1
12.639 2
12.640 2
12.642 2
12.644 2
12.646 2
12.648 2
12.649 2
12.651 2
12.653 2
12.655 2
12.657 2
12.659 2
12.660 2
12.662 2
12.664 2
12.666 2
12.668 2
12.669 2
12.671 2
12.673 2
12.675 2
12.677 2
12.679 2
12.680 2
12.682 2
12.684 2
12.686 2
12.688 2
12.689 2
12.691 2
12.693 2
12.695 2
12.697 2
12.698 2
12.700 3
12.702 3
12.704 3
12.706 3
12.708 3
12.709 3
12.711 3
12.713 3
12.715 3
12.717 3
12.718 3
12.720 3
12.722 3
12.724 3
12.726 3
12.728 3
12.729 3
12.731 3
12.733 3
12.735 3
12.737 3
12.738 3
12.740 3
12.742 3
12.744 3
12.746 2
12.748 2
12.749 2
12.751 2
12.753 2
12.755 2
12.757 1
12.758 1
12.760 1
12.762 1
12.764 1
12.766 1
12.768 1
12.769 1
12.771 1
12.773 1
12.775 1
12.777 1
12.778 1
12.780 1
12.782 1
12.784 1
12.786 1
12.788 1
12.789 1
12.791 1
12.793 1
12.795 1
12.797 1
12.798 1
12.800 1
12.802 1
12.804 1
12.806 1
12.807 0
12.809 0
12.811 0
12.813 0
12.815 0
12.817 0
12.818 0
12.820 -0
12.822 -0
12.824 -0
12.826 -0
12.827 -0
12.829 -0
12.831 -0
12.833 -0
12.835 -0
12.837 -0
12.838 -0
12.840 0
12.842 0
12.844 0
12.846 1
12.847 1
12.849 1
12.851 1
12.853 1
12.855 1
12.857 2
12.858 2
12.860 2
12.862 2
12.864 2
12.866 2
12.867 3
12.869 3
12.871 3
12.873 3
12.875 3
12.877 3
12.878 3
12.880 3
12.882 3
12.884 3
12.886 3
12.887 3
12.889 3
12.891 3
12.893 3
12.895 3
12.897 2
12.898 2
12.900 2
12.902 2
12.904 2
12.906 2
12.907 2
12.909 2
12.911 2
12.913 2
12.915 2
12.917 2
12.918 2
12.920 2
12.922 2
12.924 2
12.926 2
12.927 2
12.929 2
12.931 2
12.933 2
12.935 2
12.937 2
12.938 2
12.940 2
12.942 2
12.944 2
12.946 2
12.947 2
12.949 2
12.951 2
12.953 2
12.955 2
12.957 2
12.958 2
12.960 2
12.962 2
12.964 3
12.966 3
12.967 3
12.969 3
12.971 3
12.973 3
12.975 3
12.977 4
12.978 4
12.980 4
12.982 4
12.984 4
12.986 4
12.987 5
12.989 5
12.991 5
12.993 5
12.995 5
12.997 5
12.998 5
13.000 5
13.002 5
13.004 5
13.006 4
13.008 4
13.009 4
13.011 4
13.013 4
13.015 4
13.017 3
13.018 3
13.020 3
13.022 3
13.024 2
13.026 2
13.028 2
13.029 2
13.031 2
13.033 1
13.035 1
13.037 1
13.038 1
13.040 1
13.042 1
13.044 1
13.046 1
13.048 1
13.049 1
13.051 1
13.053 1
13.055 1
13.057 1
13.058 1
13.060 1
13.062 1
13.064 1
13.066 1
13.068 1
13.069 1
13.071 1
13.073 1
13.075 1
13.077 1
13.078 1
13.080 1
13.082 1
13.084 1
13.086 1
13.088 1
13.089 1
13.091 1
13.093 1
13.095 1
13.097 1
13.099 1
13.100 1
13.102 1
13.104 1
13.106 1
13.108 1
13.109 1
13.111 1
13.113 1
13.115 1
13.117 1
13.119 1
13.120 1
13.122 1
13.124 1
13.126 1
13.128 1
13.129 1
13.131 1
13.133 1
13.135 1
13.137 1
13.139 1
13.140 2
13.142 2
13.144 2
13.146 2
13.148 2
13.150 2
13.151 3
13.153 3
13.155 3
13.157 3
13.159 3
13.160 3
13.162 3
13.164 3
13.166 4
13.168 4
13.170 4
13.171 4
13.173 4
13.175 4
13.177 4
13.179 4
13.180 4
13.182 4
13.184 4
13.186 4
13.188 4
13.190 4
13.191 4
13.193 3
13.195 3
13.197 3
13.199 3
13.201 2
13.202 2
13.204 2
13.206 2
13.208 2
13.210 1
13.211 1
13.213 1
13.215 1
13.217 1
13.219 1
13.221 1
13.222 1
13.224 1
13.226 1
13.228 1
13.230 1
13.231 1
13.233 1
13.235 1
13.237 1
13.239 1
13.241 0
13.242 0
13.244 0
13.246 0
13.248 0
13.250 0
13.252 0
13.253 0
13.255 0
13.257 0
13.259 0
13.261 0
13.262 0
13.264 -0
13.266 -0
13.268 -0
13.270 -0
13.272 -0
13.273 -1
13.275 -1
13.277 -1
13.279 -1
13.281 -1
13.283 -1
13.284 -1
13.286 -1
13.288 -1
13.290 -1
13.292 -1
13.293 -1
13.295 -1
13.297 -1
13.299 -1
13.301 -1
13.303 -1
13.304 -0
13.306 -0
13.308 -0
13.310 -0
13.312 -0
13.314 -0
13.315 0
13.317 0
13.319 0
13.321 0
13.323 0
13.324 1
13.326 1
13.328 1
13.330 1
13.332 1
13.334 1
13.335 2
13.337 2
13.339 2
13.341 2
13.343 2
13.345 3
13.346 3
13.348 3
13.350 3
13.352 3
13.354 3
13.355 4
13.357 4
13.359 4
13.361 4
13.363 4
13.365 4
13.366 4
13.368 4
13.370 4
13.372 5
13.374 5
13.376 5
13.377 5
13.379 5
13.381 5
13.383 4
13.385 4
13.386 4
13.388 4
13.390 4
13.392 4
13.394 4
13.396 4
13.397 4
13.399 4
13.401 4
13.403 3
13.405 3
13.407 3
13.408 3
13.410 3
13.412 3
13.414 3
13.416 3
13.417 3
13.419 2
13.421 2
13.423 2
13.425 2
13.427 2
13.428 2
13.430 2
13.432 2
13.434 2
13.436 2
13.438 1
13.439 1
13.441 1
13.443 1
13.445 1
13.447 1
13.448 1
13.450 1
13.452 1
13.454 1
13.456 1
13.458 1
13.459 2
13.461 2
13.463 2
13.465 2
13.467 2
13.469 2
13.470 2
13.472 2
13.474 2
13.476 2
13.478 2
13.480 2
13.481 2
13.483 3
13.485 3
13.487 3
13.489 3
13.490 2
13.492 2
13.494 2
13.496 2
13.498 2
13.500 2
13.501 2
13.503 2
13.505 2
13.507 2
13.509 1
13.511 1
13.512 1
13.514 1
13.516 1
13.518 1
13.520 1
13.522 0
13.523 0
13.525 0
13.527 0
13.529 0
13.531 0
13.532 1
13.534 1
13.536 1
13.538 1
13.540 1
13.542 1
13.543 1
13.545 2
13.547 2
13.549 2
13.551 2
13.553 2
13.554 3
13.556 3
13.558 3
13.560 3
13.562 3
13.564 3
13.565 4
13.567 4
13.569 4
13.571 4
13.573 4
13.574 4
13.576 4
13.578 4
13.580 4
13.582 4
13.584 4
13.585 3
13.587 3
13.589 3
13.591 3
13.593 2
13.595 2
13.596 2
13.598 1
13.600 1
13.602 1
13.604 1
13.606 0
13.607 0
13.609 -0
13.611 -0
13.613 -1
13.615 -1
13.616 -1
13.618 -1
13.620 -1
13.622 -1
13.624 -1
13.626 -1
13.627 -1
13.629 -1
13.631 -1
13.633 -1
13.635 -1
13.637 -1
13.638 -0
13.640 -0
13.642 0
13.644 0
13.646 1
13.648 1
13.649 1
13.651 1
13.653 1
13.655 2
13.657 2
13.659 2
13.660 2
13.662 2
13.664 2
13.666 3
13.668 3
13.669 3
13.671 3
13.673 3
13.675 3
13.677 3
13.679 3
13.680 3
13.682 2
13.684 2
13.686 2
13.688 2
13.690 2
13.691 2
13.693 2
13.695 2
13.697 2
13.699 1
13.701 1
13.702 1
13.704 1
13.706 1
13.708 1
13.710 1
13.712 1
13.713 2
13.715 2
13.717 2
13.719 2
13.721 2
13.722 2
13.724 2
13.726 2
13.728 2
13.730 2
13.732 2
13.733 1
13.735 1
13.737 1
13.739 1
13.741 1
13.743 1
13.744 1
13.746 1
13.748 1
13.750 1
13.752 1
13.754 1
13.755 1
13.757 1
13.759 1
13.761 1
13.763 1
13.765 1
13.766 1
13.768 1
13.770 1
13.772 1
13.774 1
13.776 2
13.777 2
13.779 2
13.781 2
13.783 2
13.785 3
13.787 3
13.788 3
13.790 3
13.792 3
13.794 4
13.796 4
13.797 4
13.799 4
13.801 4
13.803 4
13.805 4
13.807 4
13.808 4
13.810 4
13.812 4
13.814 4
13.816 4
13.818 4
13.819 4
13.821 4
13.823 4
13.825 3
13.827 3
13.829 3
13.830 3
13.832 3
13.834 3
13.836 3
13.838 3
13.840 3
13.841 2
13.843 2
13.845 2
13.847 2
13.849 2
13.851 2
13.852 2
13.854 2
13.856 2
13.858 2
13.860 2
13.862 1
13.863 1
13.865 1
13.867 1
13.869 1
13.871 1
13.872 1
13.874 1
13.876 1
13.878 1
13.880 1
13.882 1
13.883 1
13.885 1
13.887 1
13.889 1
13.891 1
13.893 1
13.894 1
13.896 1
13.898 1
13.900 1
13.902 1
13.904 1
13.905 1
13.907 1
13.909 1
13.911 2
13.913 2
13.915 2
13.916 2
13.918 2
13.920 3
13.922 3
13.924 3
13.926 3
13.927 3
13.929 3
13.931 4
13.933 4
13.935 4
13.937 4
13.938 4
13.940 4
13.942 4
13.944 4
13.946 4
13.948 4
13.949 4
13.951 4
13.953 4
13.955 4
13.957 4
13.959 4
13.960 4
13.962 3
13.964 3
13.966 3
13.968 3
13.970 3
13.971 3
13.973 2
13.975 2
13.977 2
13.979 2
13.981 2
13.982 2
13.984 2
13.986 2
13.988 2
13.990 2
13.991 2
13.993 2
13.995 2
13.997 2
13.999 2
14.001 2
14.002 2
14.004 2
14.006 2
14.008 2
14.010 2
14.012 2
14.013 2
14.015 2
14.017 2
14.019 3
14.021 3
14.023 3
14.024 3
14.026 3
14.028 3
14.030 3
14.032 3
14.034 3
14.035 3
14.037 3
14.039 3
14.041 3
14.043 3
14.045 3
14.046 2
14.048 2
14.050 2
14.052 2
14.054 2
14.056 2
14.057 2
14.059 2
14.061 2
14.063 2
14.065 2
14.067 2
14.068 2
14.070 2
14.072 2
14.074 2
14.076 2
14.078 2
14.079 1
14.081 1
14.083 1
14.085 1
14.087 1
14.089 1
14.090 1
14.092 1
14.094 1
14.096 1
14.098 1
14.100 1
14.101 1
14.103 1
14.105 1
14.107 1
14.109 1
14.111 1
14.112 1
14.114 1
14.116 1
14.118 1
14.120 1
14.122 1
14.123 1
14.125 1
14.127 1
14.129 0
14.131 0
14.133 0
14.134 0
14.136 0
14.138 0
14.140 0
14.142 0
14.144 0
14.145 0
14.147 0
14.149 -0
14.151 -0
14.153 -0
14.155 -0
14.156 -0
14.158 -0
14.160 -0
14.162 -1
14.164 -1
14.166 -1
14.167 -1
14.169 -1
14.171 -1
14.173 -1
14.175 -1
14.177 -1
14.178 -1
14.180 -1
14.182 -1
14.184 -1
14.186 -1
14.188 -1
14.189 -1
14.191 -1
14.193 -1
14.195 -1
14.197 -1
14.199 -1
14.200 -1
14.202 -1
14.204 -1
14.206 -1
14.208 -1
14.210 -1
14.211 -1
14.213 -0
14.215 -0
14.217 -0
14.219 0
14.221 0
14.222 0
14.224 1
14.226 1
14.228 1
14.230 1
14.232 1
14.233 1
14.235 1
14.237 2
14.239 2
14.241 2
14.243 2
14.244 2
14.246 2
14.248 2
14.250 2
14.252 2
14.254 2
14.255 2
14.257 2
14.259 2
14.261 3
14.263 3
14.265 2
14.266 2
14.268 2
14.270 2
14.272 2
14.274 2
14.276 2
14.277 2
14.279 2
14.281 2
14.283 2
14.285 2
14.287 2
14.289 2
14.290 2
14.292 2
14.294 2
14.296 2
14.298 2
14.300 2
14.301 2
14.303 2
14.305 2
14.307 2
14.309 2
14.311 2
14.312 2
14.314 2
14.316 2
14.318 2
14.320 2
14.322 2
14.323 2
14.325 3
14.327 3
14.329 3
14.331 3
14.333 3
14.334 3
14.336 3
14.338 3
14.340 3
14.342 3
14.344 3
14.345 3
14.347 3
14.349 3
14.351 3
14.353 3
14.355 3
14.356 3
14.358 3
14.360 3
14.362 3
14.364 3
14.366 3
14.367 2
14.369 2
14.371 2
14.373 2
14.375 2
14.377 2
14.378 2
14.380 2
14.382 3
14.384 3
14.386 3
14.388 3
14.389 3
14.391 3
14.393 3
14.395 3
14.397 3
14.399 3
14.400 4
14.402 4
14.404 4
14.406 4
14.408 4
14.410 4
14.412 4
14.413 5
14.415 5
14.417 5
14.419 5
14.421 5
14.423 5
14.424 5
14.426 5
14.428 5
14.430 4
14.432 4
14.434 4
14.435 4
14.437 4
14.439 4
14.441 4
14.443 3
14.445 3
14.446 3
14.448 3
14.450 3
14.452 2
14.454 2
14.456 2
14.457 2
14.459 2
14.461 2
14.463 1
14.465 1
14.467 1
14.468 1
14.470 1
14.472 1
14.474 1
14.476 1
14.478 1
14.479 1
14.481 0
14.483 0
14.485 0
14.487 0
14.489 0
14.491 0
14.492 0
14.494 0
14.496 0
14.498 0
14.500 1
14.502 1
14.503 1
14.505 1
14.507 1
14.509 1
14.511 1
14.513 1
14.514 1
14.516 2
14.518 2
14.520 2
14.522 2
14.524 2
14.525 2
14.527 2
14.529 2
14.531 2
14.533 2
14.535 2
14.536 2
14.538 2
14.540 2
14.542 2
14.544 2
14.546 2
14.547 2
14.549 2
14.551 2
14.553 2
14.555 2
14.557 2
14.559 2
14.560 2
14.562 2
14.564 1
14.566 1
14.568 1
14.570 1
14.571 1
14.573 1
14.575 1
14.577 0
14.579 0
14.581 0
14.582 -0
14.584 -0
14.586 -0
14.588 -0
14.590 -0
14.592 -0
14.593 -1
14.595 -1
14.597 -1
14.599 -1
14.601 -1
14.603 -1
14.604 -1
14.606 -1
14.608 -1
14.610 -1
14.612 -1
14.614 -1
14.616 -1
14.617 -1
14.619 -1
14.621 -1
14.623 -1
14.625 -1
14.627 -1
14.628 -1
14.630 -1
14.632 -1
14.634 -1
14.636 -1
14.638 -1
14.639 -1
14.641 -0
14.643 -0
14.645 -0
14.647 0
14.649 0
14.650 0
14.652 1
14.654 1
14.656 1
14.658 1
14.660 1
14.662 2
14.663 2
14.665 2
14.667 2
14.669 2
14.671 2
14.673 3
14.674 3
14.676 3
14.678 3
14.680 3
14.682 3
14.684 3
14.685 3
14.687 3
14.689 3
14.691 3
14.693 3
14.695 3
14.696 3
14.698 3
14.700 3
14.702 3
14.704 3
14.706 3
14.708 3
14.709 3
14.711 3
14.713 3
14.715 3
14.717 3
14.719 3
14.720 2
14.722 2
14.724 2
14.726 2
14.728 2
14.730 2
14.731 2
14.733 2
14.735 2
14.737 2
14.739 2
14.741 2
14.742 2
14.744 2
14.746 2
14.748 3
14.750 3
14.752 3
14.754 3
14.755 3
14.757 3
14.759 3
14.761 3
14.763 3
14.765 3
14.766 3
14.768 3
14.770 3
14.772 3
14.774 3
14.776 3
14.777 2
14.779 2
14.781 2
14.783 2
14.785 2
14.787 2
14.789 2
14.790 2
14.792 2
14.794 2
14.796 1
14.798 1
14.800 1
14.801 1
14.803 1
14.805 1
14.807 0
14.809 0
14.811 0
14.812 -0
14.814 -0
14.816 -0
14.818 -0
14.820 -0
14.822 -0
14.823 -0
14.825 -0
14.827 -0
14.829 -0
14.831 -0
14.833 -0
14.835 -0
14.836 -0
14.838 -0
14.840 -0
14.842 0
14.844 0
14.846 0
14.847 0
14.849 1
14.851 1
14.853 1
14.855 1
14.857 1
14.858 1
14.860 1
14.862 1
14.864 2
14.866 2
14.868 2
14.870 2
14.871 2
14.873 2
14.875 2
14.877 2
14.879 2
14.881 2
14.882 2
14.884 2
14.886 2
14.888 2
14.890 2
14.892 3
14.893 3
14.895 3
14.897 3
14.899 3
14.901 3
14.903 3
14.905 3
14.906 3
14.908 3
14.910 3
14.912 3
14.914 3
14.916 3
14.917 3
14.919 3
14.921 2
14.923 2
14.925 2
14.927 2
14.929 2
14.930 2
14.932 2
14.934 2
14.936 2
14.938 1
14.940 1
14.941 1
14.943 1
14.945 1
14.947 1
14.949 1
14.951 1
14.952 0
14.954 0
14.956 0
14.958 0
14.960 0
14.962 -0
14.964 -0
14.965 -0
14.967 -0
14.969 -0
14.971 -0
14.973 -0
14.975 -1
14.976 -1
14.978 -1
14.980 -1
14.982 -0
14.984 -0
14.986 -0
14.987 -0
14.989 -0
14.991 -0
14.993 0
14.995 0
14.997 0
14.999 0
15.000 0
15.002 1
15.004 1
15.006 1
15.008 1
15.010 1
15.011 1
15.013 1
15.015 1
15.017 1
15.019 1
15.021 2
15.023 2
15.024 2
15.026 2
15.028 2
15.030 2
15.032 2
15.034 2
15.035 2
15.037 3
15.039 3
15.041 3
15.043 3
15.045 3
15.047 3
15.048 3
15.050 3
15.052 3
15.054 3
15.056 3
15.058 3
15.059 3
15.061 3
15.063 2
15.065 2
15.067 2
15.069 2
15.070 2
15.072 2
15.074 2
15.076 2
15.078 2
15.080 2
15.082 1
15.083 1
15.085 1
15.087 1
15.089 1
15.091 1
15.093 1
15.094 1
15.096 1
15.098 1
15.100 1
15.102 1
15.104 2
15.106 2
15.107 2
15.109 2
15.111 2
15.113 2
15.115 2
15.117 2
15.118 2
15.120 2
15.122 2
15.124 2
15.126 2
15.128 2
15.130 2
15.131 2
15.133 2
15.135 2
15.137 2
15.139 2
15.141 2
15.142 2
15.144 2
15.146 2
15.148 2
15.150 2
15.152 2
15.154 2
15.155 2
15.157 2
15.159 2
15.161 2
15.163 2
15.165 3
15.166 3
15.168 3
15.170 3
15.172 3
15.174 3
15.176 3
15.178 3
15.179 3
15.181 3
15.183 3
15.185 4
15.187 4
15.189 4
15.190 4
15.192 4
15.194 4
15.196 4
15.198 4
15.200 4
15.202 4
15.203 3
15.205 3
15.207 3
15.209 3
15.211 3
15.213 3
15.214 3
15.216 3
15.218 3
15.220 3
15.222 2
15.224 2
15.226 2
15.227 2
15.229 2
15.231 2
15.233 2
15.235 2
15.237 2
15.238 2
15.240 2
15.242 1
15.244 1
15.246 1
15.248 1
15.250 1
15.251 1
15.253 1
15.255 1
15.257 1
15.259 1
15.261 1
15.262 1
15.264 0
15.266 0
15.268 0
15.270 0
15.272 0
15.274 0
15.275 -0
15.277 -0
15.279 -0
15.281 -0
15.283 -0
15.285 -0
15.286 -0
15.288 -0
15.290 -0
15.292 -0
15.294 -0
15.296 -0
15.298 -0
15.299 -1
15.301 -1
15.303 -1
15.305 -1
15.307 -0
15.309 -0
15.310 -0
15.312 -0
15.314 -0
15.316 -0
15.318 -0
15.320 -0
15.322 -0
15.323 -0
15.325 -0
15.327 -0
15.329 0
15.331 0
15.333 0
15.334 1
15.336 1
15.338 1
15.340 1
15.342 1
15.344 1
15.346 2
15.347 2
15.349 2
15.351 2
15.353 2
15.355 2
15.357 3
15.359 3
15.360 3
15.362 3
15.364 3
15.366 3
15.368 3
15.370 3
15.371 3
15.373 3
15.375 3
15.377 3
15.379 3
15.381 3
15.383 3
15.384 3
15.386 2
15.388 2
15.390 2
15.392 2
15.394 2
15.395 2
15.397 2
15.399 2
15.401 2
15.403 2
15.405 2
15.407 2
15.408 2
15.410 1
15.412 1
15.414 2
15.416 2
15.418 2
15.420 2
15.421 2
15.423 2
15.425 2
15.427 2
15.429 2
15.431 2
15.432 2
15.434 2
15.436 2
15.438 2
15.440 2
15.442 2
15.444 2
15.445 2
15.447 2
15.449 2
15.451 2
15.453 2
15.455 2
15.457 2
15.458 1
15.460 1
15.462 1
15.464 1
15.466 1
15.468 1
15.469 1
15.471 1
15.473 1
15.475 1
15.477 1
15.479 1
15.481 1
15.482 1
15.484 1
15.486 1
15.488 1
15.490 1
15.492 1
15.493 1
15.495 1
15.497 1
15.499 2
15.501 2
15.503 2
15.505 2
15.506 2
15.508 2
15.510 2
15.512 3
15.514 3
15.516 3
15.518 3
15.519 3
15.521 3
15.523 3
15.525 3
15.527 3
15.529 3
15.530 3
15.532 3
15.534 3
15.536 3
15.538 3
15.540 3
15.542 3
15.543 3
15.545 3
15.547 3
15.549 3
15.551 3
15.553 2
15.555 2
15.556 2
15.558 2
15.560 2
15.562 2
15.564 2
15.566 1
15.568 1
15.569 1
15.571 1
15.573 1
15.575 1
15.577 1
15.579 1
15.580 0
15.582 0
15.584 1
15.586 1
15.588 1
15.590 1
15.592 1
15.593 1
15.595 1
15.597 1
15.599 1
15.601 1
15.603 1
15.605 1
15.606 1
15.608 1
15.610 1
15.612 1
15.614 1
15.616 2
15.617 2
15.619 2
15.621 2
15.623 2
15.625 2
15.627 2
15.629 2
15.630 2
15.632 2
15.634 2
15.636 2
15.638 2
15.640 2
15.642 3
15.643 3
15.645 3
15.647 3
15.649 3
15.651 3
15.653 3
15.655 3
15.656 3
15.658 3
15.660 3
15.662 3
15.664 3
15.666 3
15.667 3
15.669 3
15.671 3
15.673 3
15.675 3
15.677 2
15.679 2
15.680 2
15.682 2
15.684 2
15.686 2
15.688 1
15.690 1
15.692 1
15.693 1
15.695 1
15.697 1
15.699 0
15.701 0
15.703 0
15.705 -0
15.706 -0
15.708 -0
15.710 -0
15.712 -0
15.714 -0
15.716 -0
15.717 -0
15.719 -0
15.721 -0
15.723 0
15.725 0
15.727 0
15.729 1
15.730 1
15.732 1
15.734 1
15.736 2
15.738 2
15.740 2
15.742 2
15.743 2
15.745 3
15.747 3
15.749 3
15.751 3
15.753 3
15.755 4
15.756 4
15.758 4
15.760 4
15.762 4
15.764 4
15.766 4
15.768 4
15.769 4
15.771 4
15.773 4
15.775 4
15.777 4
15.779 4
15.780 4
15.782 4
15.784 4
15.786 4
15.788 4
15.790 4
15.792 4
15.793 4
15.795 4
15.797 4
15.799 4
15.801 4
15.803 4
15.805 4
15.806 4
15.808 4
15.810 4
15.812 4
15.814 4
15.816 4
15.818 4
15.819 4
15.821 4
15.823 4
15.825 4
15.827 4
15.829 4
15.831 4
15.832 4
15.834 4
15.836 4
15.838 4
15.840 4
15.842 4
15.844 4
15.845 4
15.847 3
15.849 3
15.851 3
15.853 3
15.855 3
15.856 3
15.858 3
15.860 2
15.862 2
15.864 2
15.866 2
15.868 2
15.869 2
15.871 2
15.873 2
15.875 2
15.877 2
15.879 1
15.881 1
15.882 1
15.884 1
15.886 1
15.888 1
15.890 1
15.892 1
15.894 1
15.895 1
15.897 0
15.899 0
15.901 0
15.903 0
15.905 0
15.907 -0
15.908 -0
15.910 -0
15.912 -0
15.914 -0
15.916 -0
15.918 -0
15.920 -0
15.921 -0
15.923 -0
15.925 -0
15.927 -0
15.929 -0
15.931 -0
15.933 -0
15.934 -0
15.936 -0
15.938 -0
15.940 -0
15.942 -0
15.944 -0
15.946 -0
15.947 0
15.949 0
15.951 0
15.953 0
15.955 0
15.957 0
15.958 1
15.960 1
15.962 1
15.964 1
15.966 1
15.968 1
15.970 1
15.971 1
15.973 1
15.975 1
15.977 2
15.979 2
15.981 2
15.983 2
15.984 2
15.986 2
15.988 2
15.990 2
15.992 2
15.994 3
15.996 3
15.997 3
15.999 3
16.001 3
16.003 3
16.005 3
16.007 3
16.009 3
16.010 3
16.012 3
16.014 3
16.016 3
16.018 3
16.020 3
16.022 3
16.023 3
16.025 3
16.027 2
16.029 2
16.031 2
16.033 2
16.035 2
16.036 2
16.038 2
16.040 2
16.042 1
16.044 1
16.046 1
16.048 1
16.049 1
16.051 1
16.053 1
16.055 1
16.057 1
16.059 1
16.061 1
16.062 1
16.064 1
16.066 1
16.068 1
16.070 1
16.072 1
16.074 1
16.075 1
16.077 2
16.079 2
16.081 2
16.083 2
16.085 2
16.087 2
16.088 2
16.090 3
16.092 3
16.094 3
16.096 3
16.098 3
16.100 3
16.101 3
16.103 3
16.105 3
16.107 3
16.109 3
16.111 3
16.113 4
16.114 4
16.116 4
16.118 4
16.120 4
16.122 4
16.124 4
16.126 4
16.127 4
16.129 4
16.131 4
16.133 4
16.135 4
16.137 4
16.139 4
16.140 4
16.142 3
16.144 3
16.146 3
16.148 3
16.150 3
16.152 3
16.153 3
16.155 3
16.157 3
16.159 3
16.161 3
16.163 3
16.165 3
16.166 3
16.168 3
16.170 3
16.172 3
16.174 3
16.176 3
16.178 3
16.179 3
16.181 3
16.183 3
16.185 3
16.187 3
16.189 3
16.191 3
16.192 3
16.194 3
16.196 3
16.198 3
16.200 3
16.202 3
16.204 3
16.205 3
16.207 3
16.209 3
16.211 2
16.213 2
16.215 2
16.217 2
16.218 2
16.220 2
16.222 2
16.224 2
16.226 2
16.228 2
16.230 2
16.231 2
16.233 2
16.235 2
16.237 2
16.239 2
16.241 2
16.243 2
16.244 2
16.246 2
16.248 2
16.250 2
16.252 2
16.254 2
16.256 2
16.257 2
16.259 2
16.261 2
16.263 2
16.265 2
16.267 2
16.269 3
16.271 3
16.272 3
16.274 3
16.276 3
16.278 3
16.280 3
16.282 4
16.284 4
16.285 4
16.287 4
16.289 4
16.291 4
16.293 4
16.295 4
16.297 4
16.298 4
16.300 4
16.302 4
16.304 4
16.306 4
16.308 4
16.310 4
16.311 3
16.313 3
16.315 3
16.317 3
16.319 2
16.321 2
16.323 2
16.324 2
16.326 1
16.328 1
16.330 1
16.332 1
16.334 0
16.336 0
16.337 -0
16.339 -0
16.341 -1
16.343 -1
16.345 -1
16.347 -1
16.349 -1
16.350 -1
16.352 -1
16.354 -1
16.356 -1
16.358 -1
16.360 -1
16.362 -1
16.363 -1
16.365 -1
16.367 -1
16.369 -1
16.371 -1
16.373 -1
16.375 -1
16.377 -1
16.378 -1
16.380 -0
16.382 -0
16.384 -0
16.386 -0
16.388 -0
16.390 0
16.391 0
16.393 0
16.395 0
16.397 0
16.399 1
16.401 1
16.403 1
16.404 1
16.406 1
16.408 1
16.410 1
16.412 1
16.414 1
16.416 1
16.417 1
16.419 1
16.421 1
16.423 1
16.425 1
16.427 1
16.429 1
16.430 1
16.432 1
16.434 1
16.436 1
16.438 1
16.440 1
16.442 1
16.444 1
16.445 1
16.447 0
16.449 0
16.451 0
16.453 -0
16.455 -0
16.457 -0
16.458 -0
16.460 -0
16.462 -1
16.464 -1
16.466 -1
16.468 -1
16.470 -0
16.471 -0
16.473 -0
16.475 -0
16.477 0
16.479 0
16.481 0
16.483 1
16.484 1
16.486 1
16.488 1
16.490 1
16.492 2
16.494 2
16.496 2
16.497 2
16.499 2
16.501 2
16.503 2
16.505 3
16.507 3
16.509 3
16.511 3
16.512 3
16.514 3
16.516 3
16.518 3
16.520 3
16.522 3
16.524 3
16.525 3
16.527 3
16.529 3
16.531 3
16.533 2
16.535 2
16.537 2
16.538 2
16.540 2
16.542 2
16.544 2
16.546 2
16.548 2
16.550 2
16.551 2
16.553 2
16.555 2
16.557 2
16.559 2
16.561 2
16.563 2
16.565 2
16.566 2
16.568 2
16.570 2
16.572 2
16.574 2
16.576 2
16.578 2
16.579 2
16.581 2
16.583 1
16.585 1
16.587 1
16.589 1
16.591 1
16.592 1
16.594 0
16.596 0
16.598 0
16.600 -0
16.602 -0
16.604 -1
16.606 -1
16.607 -1
16.609 -1
16.611 -1
16.613 -2
16.615 -2
16.617 -2
16.619 -2
16.620 -2
16.622 -2
16.624 -2
16.626 -3
16.628 -3
16.630 -3
16.632 -3
16.633 -3
16.635 -3
16.637 -3
16.639 -3
16.641 -2
16.643 -2
16.645 -2
16.647 -2
16.648 -2
16.650 -2
16.652 -2
16.654 -1
16.656 -1
16.658 -1
16.660 -1
16.661 -1
16.663 -1
16.665 -0
16.667 -0
16.669 0
16.671 0
16.673 1
16.674 1
16.676 1
16.678 2
16.680 2
16.682 2
16.684 2
16.686 2
16.688 3
16.689 3
16.691 3
16.693 3
16.695 3
16.697 4
16.699 4
16.701 4
16.702 4
16.704 4
16.706 4
16.708 4
16.710 4
16.712 4
16.714 4
16.715 4
16.717 4
16.719 4
16.721 3
16.723 3
16.725 3
16.727 3
16.729 3
16.730 3
16.732 2
16.734 2
16.736 2
16.738 2
16.740 1
16.742 1
16.743 1
16.745 1
16.747 1
16.749 1
16.751 0
16.753 0
16.755 0
16.756 0
16.758 0
16.760 -0
16.762 -0
16.764 -0
16.766 -0
16.768 -0
16.770 -0
16.771 -0
16.773 -0
16.775 -0
16.777 -0
16.779 -0
16.781 -0
16.783 -0
16.784 0
16.786 0
16.788 0
16.790 0
16.792 0
16.794 1
16.796 1
16.798 1
16.799 1
16.801 1
16.803 1
16.805 1
16.807 1
16.809 1
16.811 1
16.812 1
16.814 1
16.816 1
16.818 2
16.820 2
16.822 2
16.824 2
16.826 2
16.827 2
16.829 2
16.831 2
16.833 1
16.835 1
16.837 1
16.839 1
16.840 1
16.842 1
16.844 1
16.846 1
16.848 1
16.850 1
16.852 1
16.854 1
16.855 1
16.857 0
16.859 0
16.861 1
16.863 1
16.865 1
16.867 1
16.868 1
16.870 1
16.872 1
16.874 1
16.876 1
16.878 2
16.880 2
16.881 2
16.883 2
16.885 2
16.887 2
16.889 3
16.891 3
16.893 3
16.895 3
16.896 3
16.898 3
16.900 3
16.902 3
16.904 3
16.906 4
16.908 4
16.909 4
16.911 3
16.913 3
16.915 3
16.917 3
16.919 3
16.921 3
16.923 3
16.924 3
16.926 3
16.928 2
16.930 2
16.932 2
16.934 2
16.936 2
16.938 1
16.939 1
16.941 1
16.943 1
16.945 1
16.947 1
16.949 1
16.951 1
16.952 1
16.954 1
16.956 1
16.958 1
16.960 1
16.962 1
16.964 1
16.966 2
16.967 2
16.969 2
16.971 2
16.973 2
16.975 2
16.977 2
16.979 2
16.980 2
16.982 2
16.984 2
16.986 2
16.988 2
16.990 2
16.992 2
16.994 2
16.995 2
16.997 2
16.999 2
17.001 2
17.003 1
17.005 1
17.007 1
17.008 1
17.010 1
17.012 1
17.014 1
17.016 1
17.018 1
17.020 1
17.022 1
17.023 1
17.025 1
17.027 1
17.029 1
17.031 1
17.033 1
17.035 1
17.036 1
17.038 1
17.040 2
17.042 2
17.044 2
17.046 2
17.048 2
17.050 2
17.051 2
17.053 2
17.055 2
17.057 2
17.059 2
17.061 2
17.063 2
17.065 2
17.066 2
17.068 2
17.070 2
17.072 2
17.074 2
17.076 2
17.078 2
17.079 2
17.081 2
17.083 2
17.085 2
17.087 2
17.089 2
17.091 2
17.093 2
17.094 1
17.096 1
17.098 1
17.100 1
17.102 1
17.104 1
17.106 1
17.108 1
17.109 1
17.111 1
17.113 1
17.115 2
17.117 2
17.119 2
17.121 2
17.122 2
17.124 2
17.126 2
17.128 2
17.130 2
17.132 2
17.134 2
17.136 2
17.137 2
17.139 2
17.141 2
17.143 2
17.145 2
17.147 2
17.149 2
17.150 2
17.152 2
17.154 2
17.156 2
17.158 2
17.160 2
17.162 2
17.164 2
17.165 2
17.167 2
17.169 2
17.171 2
17.173 2
17.175 1
17.177 1
17.179 1
17.180 1
17.182 1
17.184 1
17.186 1
17.188 0
17.190 0
17.192 0
17.194 0
17.195 0
17.197 0
17.199 0
17.201 0
17.203 0
17.205 0
17.207 0
17.208 0
17.210 0
17.212 0
17.214 0
17.216 1
17.218 1
17.220 1
17.222 1
17.223 1
17.225 1
17.227 1
17.229 1
17.231 2
17.233 2
17.235 2
17.237 2
17.238 2
17.240 2
17.242 3
17.244 3
17.246 3
17.248 3
17.250 3
17.251 3
17.253 3
17.255 3
17.257 3
17.259 3
17.261 3
17.263 3
17.265 3
17.266 3
17.268 3
17.270 3
17.272 3
17.274 3
17.276 3
17.278 2
17.280 2
17.281 2
17.283 2
17.285 2
17.287 1
17.289 1
17.291 1
17.293 1
17.295 0
17.296 0
17.298 0
17.300 -0
17.302 -0
17.304 -0
17.306 -1
17.308 -1
17.309 -1
17.311 -1
17.313 -1
17.315 -1
17.317 -1
17.319 -1
17.321 -1
17.323 -1
17.324 -1
17.326 -1
17.328 -1
17.330 -0
17.332 -0
17.334 -0
17.336 0
17.338 0
17.339 0
17.341 1
17.343 1
17.345 1
17.347 1
17.349 2
17.351 2
17.353 2
17.354 2
17.356 2
17.358 3
17.360 3
17.362 3
17.364 3
17.366 3
17.368 3
17.369 3
17.371 3
17.373 3
17.375 3
17.377 4
17.379 4
17.381 4
17.383 4
17.384 4
17.386 3
17.388 3
17.390 3
17.392 3
17.394 3
17.396 3
17.397 3
17.399 3
17.401 3
17.403 3
17.405 3
17.407 2
17.409 2
17.411 2
17.412 2
17.414 2
17.416 2
17.418 2
17.420 2
17.422 1
17.424 1
17.426 1
17.427 1
17.429 1
17.431 1
17.433 1
17.435 1
17.437 1
17.439 0
17.441 0
17.442 0
17.444 0
17.446 0
17.448 0
17.450 0
17.452 -0
17.454 0
17.456 0
17.457 0
17.459 0
17.461 0
17.463 0
17.465 0
17.467 1
17.469 1
17.471 1
17.472 1
17.474 1
17.476 1
17.478 2
17.480 2
17.482 2
17.484 2
17.486 2
17.487 2
17.489 2
17.491 3
17.493 3
17.495 3
17.497 3
17.499 3
17.501 3
17.502 3
17.504 3
17.506 3
17.508 3
17.510 3
17.512 4
17.514 4
17.516 4
17.517 4
17.519 4
17.521 4
17.523 4
17.525 4
17.527 4
17.529 4
17.530 4
17.532 3
17.534 3
17.536 3
17.538 3
17.540 3
17.542 3
17.544 3
17.545 3
17.547 3
17.549 3
17.551 3
17.553 3
17.555 3
17.557 3
17.559 3
17.560 3
17.562 2
17.564 2
17.566 2
17.568 2
17.570 2
17.572 2
17.574 2
17.575 2
17.577 2
17.579 2
17.581 2
17.583 2
17.585 2
17.587 2
17.589 2
17.590 2
17.592 2
17.594 2
17.596 2
17.598 2
17.600 2
17.602 2
17.604 3
17.605 3
17.607 3
17.609 3
17.611 3
17.613 3
17.615 3
17.617 3
17.619 3
17.620 3
17.622 2
17.624 2
17.626 2
17.628 2
17.630 2
17.632 2
17.634 2
17.635 2
17.637 2
17.639 2
17.641 2
17.643 2
17.645 1
17.647 1
17.649 1
17.650 1
17.652 1
17.654 1
17.656 1
17.658 1
17.660 1
17.662 1
17.664 1
17.665 1
17.667 1
17.669 1
17.671 1
17.673 1
17.675 1
17.677 1
17.679 1
17.681 1
17.682 1
17.684 1
17.686 1
17.688 1
17.690 1
17.692 1
17.694 1
17.696 1
17.697 1
17.699 1
17.701 1
17.703 1
17.705 1
17.707 1
17.709 2
17.711 2
17.712 2
17.714 2
17.716 2
17.718 2
17.720 2
17.722 2
17.724 2
17.726 2
17.727 3
17.729 3
17.731 3
17.733 3
17.735 3
17.737 3
17.739 3
17.741 3
17.742 3
17.744 3
17.746 3
17.748 3
17.750 3
17.752 3
17.754 3
17.756 3
17.757 3
17.759 3
17.761 3
17.763 3
17.765 3
17.767 3
17.769 3
17.771 3
17.772 3
17.774 3
17.776 2
17.778 2
17.780 2
17.782 3
17.784 3
17.786 3
17.787 3
17.789 3
17.791 3
17.793 3
17.795 3
17.797 3
17.799 3
17.801 3
17.802 3
17.804 3
17.806 3
17.808 3
17.810 3
17.812 3
17.814 3
17.816 3
17.818 3
17.819 3
17.821 3
17.823 2
17.825 2
17.827 2
17.829 2
17.831 2
17.833 2
17.834 2
17.836 2
17.838 2
17.840 2
17.842 3
17.844 3
17.846 3
17.848 3
17.849 3
17.851 3
17.853 3
17.855 3
17.857 3
17.859 3
17.861 3
17.863 3
17.864 3
17.866 3
17.868 3
17.870 3
17.872 3
17.874 2
17.876 2
17.878 2
17.879 2
17.881 2
17.883 2
17.885 2
17.887 2
17.889 2
17.891 2
17.893 2
17.895 2
17.896 2
17.898 2
17.900 2
17.902 2
17.904 2
17.906 2
17.908 2
17.910 2
17.911 2
17.913 2
17.915 2
17.917 3
17.919 3
17.921 3
17.923 3
17.925 3
17.926 3
17.928 3
17.930 3
17.932 3
17.934 3
17.936 3
17.938 3
17.940 3
17.941 3
17.943 3
17.945 3
17.947 3
17.949 3
17.951 2
17.953 2
17.955 2
17.957 2
17.958 2
17.960 2
17.962 1
17.964 1
17.966 1
17.968 1
17.970 1
17.972 1
17.973 0
17.975 0
17.977 0
17.979 0
17.981 -0
17.983 -0
17.985 -0
17.987 -0
17.988 -0
17.990 -0
17.992 -0
17.994 -0
17.996 -0
17.998 -0
18.000 -0
18.002 -0
18.003 -0
18.005 -0
18.007 -0
18.009 -0
18.011 0
18.013 0
18.015 0
18.017 0
18.019 0
18.020 1
18.022 1
18.024 1
18.026 1
18.028 1
18.030 1
18.032 1
18.034 1
18.035 1
18.037 1
18.039 2
18.041 2
18.043 2
18.045 2
18.047 2
18.049 2
18.050 2
18.052 2
18.054 2
18.056 2
18.058 2
18.060 2
18.062 2
18.064 2
18.066 2
18.067 2
18.069 2
18.071 2
18.073 2
18.075 2
18.077 2
18.079 2
18.081 2
18.082 2
18.084 2
18.086 1
18.088 1
18.090 1
18.092 1
18.094 1
18.096 1
18.098 1
18.099 1
18.101 1
18.103 1
18.105 0
18.107 0
18.109 0
18.111 0
18.113 0
18.114 0
18.116 0
18.118 0
18.120 0
18.122 0
18.124 0
18.126 0
18.128 0
18.129 0
18.131 0
18.133 0
18.135 0
18.137 0
18.139 1
18.141 1
18.143 1
18.145 1
18.146 1
18.148 1
18.150 1
18.152 2
18.154 2
18.156 2
18.158 2
18.160 2
18.161 2
18.163 2
18.165 2
18.167 2
18.169 2
18.171 2
18.173 2
18.175 2
18.177 2
18.178 2
18.180 2
18.182 2
18.184 2
18.186 2
18.188 2
18.190 2
18.192 2
18.193 2
18.195 2
18.197 1
18.199 1
18.201 1
18.203 1
18.205 1
18.207 1
18.209 1
18.210 1
18.212 0
18.214 0
18.216 0
18.218 -0
18.220 -0
18.222 -0
18.224 -0
18.225 -0
18.227 -0
18.229 -0
18.231 -0
18.233 -0
18.235 -0
18.237 -0
18.239 -0
18.241 -0
18.242 -0
18.244 0
18.246 0
18.248 0
18.250 1
18.252 1
18.254 1
18.256 1
18.257 1
18.259 2
18.261 2
18.263 2
18.265 2
18.267 2
18.269 3
18.271 3
18.273 3
18.274 3
18.276 3
18.278 3
18.280 3
18.282 3
18.284 3
18.286 3
18.288 3
18.289 3
18.291 2
18.293 2
18.295 2
18.297 2
18.299 1
18.301 1
18.303 1
18.305 0
18.306 0
18.308 -0
18.310 -1
18.312 -1
18.314 -1
18.316 -1
18.318 -1
18.320 -2
18.322 -2
18.323 -2
18.325 -2
18.327 -2
18.329 -2
18.331 -2
18.333 -2
18.335 -2
18.337 -2
18.338 -1
18.340 -1
18.342 -1
18.344 -1
18.346 -1
18.348 -0
18.350 0
18.352 0
18.354 1
18.355 1
18.357 1
18.359 1
18.361 1
18.363 1
18.365 1
18.367 2
18.369 2
18.370 2
18.372 2
18.374 2
18.376 2
18.378 2
18.380 2
18.382 2
18.384 2
18.386 2
18.387 1
18.389 1
18.391 1
18.393 1
18.395 1
18.397 1
18.399 1
18.401 1
18.403 1
18.404 1
18.406 1
18.408 1
18.410 1
18.412 0
18.414 0
18.416 0
18.418 1
18.419 1
18.421 1
18.423 1
18.425 1
18.427 1
18.429 1
18.431 1
18.433 1
18.435 1
18.436 1
18.438 1
18.440 1
18.442 2
18.444 2
18.446 2
18.448 2
18.450 2
18.452 2
18.453 2
18.455 2
18.457 2
18.459 2
18.461 2
18.463 2
18.465 2
18.467 2
18.468 3
18.470 3
18.472 3
18.474 3
18.476 3
18.478 3
18.480 3
18.482 3
18.484 3
18.485 3
18.487 3
18.489 3
18.491 3
18.493 3
18.495 3
18.497 3
18.499 3
18.501 3
18.502 3
18.504 3
18.506 3
18.508 3
18.510 3
18.512 3
18.514 3
18.516 3
18.518 3
18.519 3
18.521 3
18.523 3
18.525 3
18.527 3
18.529 3
18.531 3
18.533 3
18.534 2
18.536 2
18.538 2
18.540 2
18.542 2
18.544 1
18.546 1
18.548 1
18.550 1
18.551 1
18.553 0
18.555 0
18.557 0
18.559 -0
18.561 -0
18.563 -0
18.565 -0
18.567 -0
18.568 -0
18.570 -0
18.572 -0
18.574 -0
18.576 -0
18.578 -0
18.580 -0
18.582 0
18.584 0
18.585 0
18.587 0
18.589 1
18.591 1
18.593 1
18.595 1
18.597 1
18.599 1
18.601 1
18.602 2
18.604 2
18.606 2
18.608 2
18.610 2
18.612 2
18.614 2
18.616 2
18.617 2
18.619 2
18.621 2
18.623 2
18.625 2
18.627 2
18.629 2
18.631 1
18.633 1
18.634 1
18.636 1
18.638 1
18.640 1
18.642 1
18.644 1
18.646 1
18.648 1
18.650 1
18.651 1
18.653 1
18.655 1
18.657 1
18.659 2
18.661 2
18.663 2
18.665 2
18.667 2
18.668 2
18.670 2
18.672 2
18.674 2
18.676 2
18.678 2
18.680 2
18.682 2
18.684 2
18.685 2
18.687 2
18.689 2
18.691 2
18.693 2
18.695 2
18.697 2
18.699 1
18.701 1
18.702 1
18.704 1
18.706 1
18.708 0
18.710 0
18.712 0
18.714 -0
18.716 -0
18.718 -0
18.719 -0
18.721 -0
18.723 -0
18.725 -0
18.727 0
18.729 0
18.731 0
18.733 0
18.735 1
18.736 1
18.738 1
18.740 1
18.742 2
18.744 2
18.746 2
18.748 3
18.750 3
18.752 3
18.753 4
18.755 4
18.757 4
18.759 4
18.761 5
18.763 5
18.765 5
18.767 5
18.769 5
18.770 5
18.772 5
18.774 5
18.776 5
18.778 5
18.780 5
18.782 5
18.784 5
18.786 5
18.787 4
18.789 4
18.791 4
18.793 4
18.795 3
18.797 3
18.799 3
18.801 3
18.803 3
18.804 3
18.806 2
18.808 2
18.810 2
18.812 2
18.814 2
18.816 2
18.818 2
18.820 2
18.821 2
18.823 2
18.825 2
18.827 2
18.829 2
18.831 2
18.833 2
18.835 2
18.837 3
18.838 3
18.840 3
18.842 3
18.844 3
18.846 4
18.848 4
18.850 4
18.852 4
18.854 4
18.855 4
18.857 4
18.859 4
18.861 4
18.863 4
18.865 4
18.867 4
18.869 4
18.871 4
18.872 4
18.874 4
18.876 4
18.878 4
18.880 4
18.882 4
18.884 4
18.886 4
18.888 4
18.889 4
18.891 4
18.893 4
18.895 4
18.897 4
18.899 3
18.901 3
18.903 3
18.905 3
18.906 3
18.908 3
18.910 3
18.912 3
18.914 3
18.916 3
18.918 4
18.920 4
18.922 3
18.923 3
18.925 3
18.927 3
18.929 3
18.931 3
18.933 3
18.935 3
18.937 2
18.939 2
18.941 2
18.942 2
18.944 2
18.946 1
18.948 1
18.950 1
18.952 1
18.954 1
18.956 1
18.958 1
18.959 1
18.961 1
18.963 1
18.965 1
18.967 1
18.969 1
18.971 1
18.973 1
18.975 1
18.976 1
18.978 1
18.980 1
18.982 1
18.984 1
18.986 1
18.988 1
18.990 1
18.992 1
18.993 1
18.995 1
18.997 2
18.999 2
19.001 2
19.003 2
19.005 2
19.007 2
19.009 2
19.010 2
19.012 2
19.014 2
19.016 2
19.018 2
19.020 2
19.022 2
19.024 2
19.026 2
19.028 3
19.029 3
19.031 3
19.033 3
19.035 3
19.037 3
19.039 3
19.041 3
19.043 3
19.045 3
19.046 3
19.048 3
19.050 3
19.052 3
19.054 3
19.056 3
19.058 3
19.060 3
19.062 3
19.063 3
19.065 3
19.067 2
19.069 2
19.071 2
19.073 2
19.075 2
19.077 2
19.079 2
19.081 2
19.082 2
19.084 2
19.086 2
19.088 2
19.090 2
19.092 2
19.094 2
19.096 2
19.098 3
19.099 3
19.101 3
19.103 3
19.105 3
19.107 3
19.109 3
19.111 3
19.113 3
19.115 3
19.116 3
19.118 3
19.120 3
19.122 3
19.124 3
19.126 3
19.128 3
19.130 3
19.132 3
19.134 3
19.135 3
19.137 3
19.139 3
19.141 3
19.143 3
19.145 3
19.147 2
19.149 2
19.151 2
19.152 2
19.154 2
19.156 2
19.158 2
19.160 2
19.162 2
19.164 2
19.166 1
19.168 1
19.169 1
19.171 1
19.173 1
19.175 1
19.177 1
19.179 1
19.181 1
19.183 1
19.185 1
19.187 2
19.188 2
19.190 2
19.192 2
19.194 2
19.196 2
19.198 2
19.200 2
19.202 2
19.204 2
19.205 2
19.207 2
19.209 2
19.211 2
19.213 2
19.215 2
19.217 3
19.219 3
19.221 3
19.223 3
19.224 3
19.226 3
19.228 3
19.230 3
19.232 3
19.234 3
19.236 3
19.238 3
19.240 3
19.241 3
19.243 3
19.245 3
19.247 3
19.249 3
19.251 3
19.253 3
19.255 3
19.257 3
19.259 3
19.260 3
19.262 3
19.264 3
19.266 3
19.268 3
19.270 3
19.272 3
19.274 3
19.276 2
19.277 2
19.279 2
19.281 2
19.283 2
19.285 2
19.287 2
19.289 2
19.291 2
19.293 2
19.295 2
19.296 1
19.298 1
19.300 1
19.302 1
19.304 1
19.306 1
19.308 1
19.310 1
19.312 1
19.313 1
19.315 1
19.317 1
19.319 1
19.321 1
19.323 1
19.325 1
19.327 2
19.329 2
19.331 2
19.332 2
19.334 2
19.336 2
19.338 2
19.340 2
19.342 3
19.344 3
19.346 3
19.348 3
19.349 3
19.351 3
19.353 3
19.355 3
19.357 3
19.359 3
19.361 3
19.363 3
19.365 3
19.367 4
19.368 4
19.370 4
19.372 4
19.374 4
19.376 4
19.378 3
19.380 3
19.382 3
19.384 3
19.385 3
19.387 3
19.389 3
19.391 3
19.393 3
19.395 3
19.397 3
19.399 3
19.401 3
19.403 3
19.404 3
19.406 3
19.408 3
19.410 3
19.412 3
19.414 2
19.416 2
19.418 2
19.420 2
19.422 2
19.423 2
19.425 2
19.427 2
19.429 2
19.431 2
19.433 1
19.435 1
19.437 1
19.439 1
19.440 1
19.442 1
19.444 1
19.446 1
19.448 1
19.450 0
19.452 0
19.454 0
19.456 0
19.458 -0
19.459 -0
19.461 -0
19.463 -0
19.465 -0
19.467 -0
19.469 -0
19.471 -1
19.473 -1
19.475 -1
19.477 -1
19.478 -1
19.480 -1
19.482 -1
19.484 -1
19.486 -1
19.488 -1
19.490 -1
19.492 -1
19.494 -1
19.496 -1
19.497 -1
19.499 -1
19.501 -1
19.503 -1
19.505 -1
19.507 -1
19.509 -1
19.511 -1
19.513 -1
19.514 -1
19.516 -1
19.518 -0
19.520 -0
19.522 -0
19.524 -0
19.526 -0
19.528 -0
19.530 -0
19.532 -0
19.533 0
19.535 0
19.537 0
19.539 0
19.541 0
19.543 0
19.545 0
19.547 1
19.549 1
19.551 1
19.552 1
19.554 1
19.556 1
19.558 1
19.560 1
19.562 1
19.564 1
19.566 1
19.568 2
19.570 2
19.571 2
19.573 2
19.575 2
19.577 2
19.579 2
19.581 2
19.583 2
19.585 2
19.587 2
19.589 3
19.590 3
19.592 3
19.594 3
19.596 3
19.598 3
19.600 3
19.602 3
19.604 3
19.606 3
19.607 3
19.609 3
19.611 3
19.613 3
19.615 3
19.617 3
19.619 3
19.621 3
19.623 3
19.625 2
19.626 2
19.628 2
19.630 2
19.632 2
19.634 2
19.636 2
19.638 1
19.640 1
19.642 1
19.644 1
19.645 1
19.647 1
19.649 0
19.651 0
19.653 0
19.655 0
19.657 0
19.659 0
19.661 0
19.663 0
19.664 0
19.666 0
19.668 0
19.670 1
19.672 1
19.674 1
19.676 1
19.678 1
19.680 2
19.682 2
19.683 2
19.685 3
19.687 3
19.689 3
19.691 3
19.693 4
19.695 4
19.697 4
19.699 4
19.701 4
19.702 4
19.704 5
19.706 5
19.708 5
19.710 4
19.712 4
19.714 4
19.716 4
19.718 4
19.720 3
19.721 3
19.723 3
19.725 3
19.727 2
19.729 2
19.731 2
19.733 1
19.735 1
19.737 0
19.739 0
19.740 -0
19.742 -1
19.744 -1
19.746 -1
19.748 -1
19.750 -2
19.752 -2
19.754 -2
19.756 -2
19.758 -2
19.759 -2
19.761 -2
19.763 -2
19.765 -2
19.767 -2
19.769 -2
19.771 -1
19.773 -1
19.775 -1
19.777 -0
19.778 0
19.780 0
19.782 1
19.784 1
19.786 1
19.788 2
19.790 2
19.792 2
19.794 3
19.796 3
19.797 3
19.799 3
19.801 4
19.803 4
19.805 4
19.807 4
19.809 4
19.811 4
19.813 4
19.815 4
19.816 4
19.818 4
19.820 4
19.822 4
19.824 4
19.826 3
19.828 3
19.830 3
19.832 3
19.834 3
19.836 2
19.837 2
19.839 2
19.841 2
19.843 2
19.845 2
19.847 2
19.849 1
19.851 1
19.853 1
19.855 1
19.856 1
19.858 1
19.860 1
19.862 1
19.864 1
19.866 1
19.868 1
19.870 1
19.872 1
19.874 1
19.875 1
19.877 1
19.879 1
19.881 1
19.883 1
19.885 1
19.887 1
19.889 2
19.891 2
19.893 2
19.894 2
19.896 2
19.898 2
19.900 2
19.902 2
19.904 2
19.906 2
19.908 2
19.910 3
19.912 3
19.913 3
19.915 3
19.917 3
19.919 3
19.921 3
19.923 3
19.925 3
19.927 3
19.929 3
19.931 3
19.933 3
19.934 3
19.936 3
19.938 3
19.940 3
19.942 3
19.944 2
19.946 2
19.948 2
19.950 2
19.952 2
19.953 2
19.955 2
19.957 2
19.959 2
19.961 1
19.963 1
19.965 1
19.967 1
19.969 1
19.971 1
19.972 1
19.974 1
19.976 0
19.978 0
19.980 0
19.982 0
19.984 0
19.986 0
19.988 0
19.990 0
19.992 0
19.993 0
19.995 0
19.997 0
19.999 0
20.001 1
20.003 1
20.005 1
20.007 1
20.009 1
20.011 1
20.012 1
20.014 1
20.016 1
20.018 1
20.020 1
20.022 1
20.024 2
20.026 2
20.028 2
20.030 2
20.031 2
20.033 2
20.035 2
20.037 2
20.039 2
20.041 2
20.043 3
20.045 2
20.047 2
20.049 2
20.051 2
20.052 2
20.054 2
20.056 2
20.058 2
20.060 2
20.062 2
20.064 2
20.066 2
20.068 2
20.070 1
20.071 1
20.073 1
20.075 1
20.077 1
20.079 1
20.081 1
20.083 1
20.085 1
20.087 1
20.089 1
20.091 1
20.092 1
20.094 1
20.096 1
20.098 1
20.100 1
20.102 1
20.104 1
20.106 2
20.108 2
20.110 2
20.111 2
20.113 2
20.115 2
20.117 2
20.119 3
20.121 3
20.123 3
20.125 3
20.127 3
20.129 3
20.130 3
20.132 3
20.134 4
20.136 4
20.138 4
20.140 4
20.142 4
20.144 4
20.146 4
20.148 4
20.150 4
20.151 4
20.153 4
20.155 4
20.157 4
20.159 4
20.161 4
20.163 4
20.165 4
20.167 4
20.169 4
20.171 4
20.172 4
20.174 4
20.176 4
20.178 4
20.180 4
20.182 3
20.184 3
20.186 3
20.188 3
20.190 3
20.191 3
20.193 3
20.195 3
20.197 3
20.199 3
20.201 3
20.203 3
20.205 2
20.207 2
20.209 2
20.211 2
20.212 2
20.214 2
20.216 2
20.218 2
20.220 2
20.222 2
20.224 2
20.226 2
20.228 2
20.230 2
20.231 2
20.233 2
20.235 2
20.237 2
20.239 2
20.241 2
20.243 2
20.245 2
20.247 2
20.249 2
20.251 2
20.252 2
20.254 2
20.256 2
20.258 2
20.260 2
20.262 2
20.264 2
20.266 2
20.268 1
20.270 1
20.272 1
20.273 1
20.275 1
20.277 1
20.279 1
20.281 1
20.283 1
20.285 1
20.287 1
20.289 1
20.291 1
20.292 0
20.294 0
20.296 0
20.298 0
20.300 0
20.302 0
20.304 0
20.306 0
20.308 0
20.310 0
20.312 0
20.313 0
20.315 0
20.317 0
20.319 0
20.321 0
20.323 0
20.325 0
20.327 0
20.329 0
20.331 0
20.333 0
20.334 0
20.336 0
20.338 0
20.340 0
20.342 1
20.344 1
20.346 1
20.348 1
20.350 1
20.352 1
20.354 1
20.355 1
20.357 2
20.359 2
20.361 2
20.363 2
20.365 2
20.367 2
20.369 2
20.371 3
20.373 3
20.375 3
20.376 3
20.378 3
20.380 3
20.382 3
20.384 3
20.386 3
20.388 3
20.390 2
20.392 2
20.394 2
20.395 2
20.397 2
20.399 2
20.401 2
20.403 2
20.405 2
20.407 2
20.409 2
20.411 2
20.413 2
20.415 2
20.416 2
20.418 2
20.420 2
20.422 2
20.424 2
20.426 2
20.428 2
20.430 2
20.432 2
20.434 3
20.436 3
20.437 3
20.439 3
20.441 3
20.443 3
20.445 4
20.447 4
20.449 4
20.451 4
20.453 4
20.455 4
20.457 4
20.458 4
20.460 4
20.462 4
20.464 4
20.466 5
20.468 5
20.470 5
20.472 5
20.474 5
20.476 5
20.478 5
20.479 5
20.481 5
20.483 5
20.485 5
20.487 5
20.489 5
20.491 4
20.493 4
20.495 4
20.497 4
20.499 4
20.500 4
20.502 4
20.504 4
20.506 4
20.508 4
20.510 4
20.512 4
20.514 4
20.516 4
20.518 4
20.520 4
20.521 4
20.523 4
20.525 4
20.527 4
20.529 4
20.531 4
20.533 4
20.535 4
20.537 4
20.539 3
20.541 3
20.542 3
20.544 3
20.546 3
20.548 3
20.550 3
20.552 3
20.554 2
20.556 2
20.558 2
20.560 2
20.562 2
20.563 2
20.565 2
20.567 2
20.569 2
20.571 2
20.573 2
20.575 2
20.577 2
20.579 2
20.581 2
20.583 2
20.585 2
20.586 2
20.588 2
20.590 2
20.592 2
20.594 2
20.596 2
20.598 2
20.600 2
20.602 3
20.604 3
20.606 3
20.607 3
20.609 3
20.611 3
20.613 3
20.615 3
20.617 3
20.619 3
20.621 2
20.623 2
20.625 2
20.627 2
20.628 2
20.630 2
20.632 2
20.634 2
20.636 2
20.638 2
20.640 2
20.642 1
20.644 1
20.646 1
20.648 1
20.649 1
20.651 1
20.653 1
20.655 1
20.657 1
20.659 1
20.661 1
20.663 1
20.665 1
20.667 0
20.669 0
20.670 0
20.672 0
20.674 0
20.676 -0
20.678 -0
20.680 -0
20.682 -0
20.684 -0
20.686 -0
20.688 -0
20.690 -0
20.692 -1
20.693 -1
20.695 -1
20.697 -1
20.699 -1
20.701 -1
20.703 -0
20.705 -0
20.707 -0
20.709 -0
20.711 -0
20.713 -0
20.714 0
20.716 0
20.718 0
20.720 0
20.722 0
20.724 1
20.726 1
20.728 1
20.730 1
20.732 1
20.734 1
20.735 1
20.737 2
20.739 2
20.741 2
20.743 2
20.745 2
20.747 2
20.749 2
20.751 2
20.753 2
20.755 2
20.757 2
20.758 2
20.760 2
20.762 2
20.764 2
20.766 1
20.768 1
20.770 1
20.772 1
20.774 1
20.776 1
20.778 1
20.779 1
20.781 0
20.783 0
20.785 0
20.787 0
20.789 0
20.791 0
20.793 -0
20.795 -0
20.797 -0
20.799 -0
20.800 -0
20.802 -0
20.804 -0
20.806 -0
20.808 -0
20.810 -0
20.812 -0
20.814 -0
20.816 -0
20.818 -0
20.820 -0
20.822 -0
20.823 0
20.825 0
20.827 0
20.829 0
20.831 1
20.833 1
20.835 1
20.837 1
20.839 1
20.841 1
20.843 1
20.844 1
20.846 2
20.848 2
20.850 2
20.852 2
20.854 2
20.856 2
20.858 2
20.860 2
20.862 2
20.864 2
20.866 2
20.867 2
20.869 2
20.871 2
20.873 2
20.875 2
20.877 2
20.879 2
20.881 2
20.883 2
20.885 2
20.887 2
20.889 2
20.890 2
20.892 2
20.894 2
20.896 2
20.898 2
20.900 2
20.902 2
20.904 2
20.906 1
20.908 1
20.910 1
20.911 1
20.913 1
20.915 1
20.917 1
20.919 1
20.921 1
20.923 1
20.925 1
20.927 1
20.929 1
20.931 1
20.933 1
20.934 1
20.936 1
20.938 1
20.940 1
20.942 2
20.944 2
20.946 2
20.948 2
20.950 2
20.952 2
20.954 2
20.956 2
20.957 2
20.959 3
20.961 3
20.963 3
20.965 3
20.967 3
20.969 3
20.971 3
20.973 3
20.975 3
20.977 3
20.978 3
20.980 4
20.982 4
20.984 4
20.986 4
20.988 4
20.990 3
20.992 3
20.994 3
20.996 3
20.998 3
21.000 3
21.001 3
21.003 3
21.005 3
21.007 3
21.009 3
21.011 3
21.013 2
21.015 2
21.017 2
21.019 2
21.021 2
21.023 2
21.024 2
21.026 2
21.028 2
21.030 2
21.032 1
21.034 1
21.036 1
21.038 1
21.040 1
21.042 1
21.044 1
21.046 1
21.047 1
21.049 1
21.051 1
21.053 1
21.055 1
21.057 0
21.059 0
21.061 0
21.063 0
21.065 0
21.067 0
21.069 -0
21.070 -0
21.072 -0
21.074 -0
21.076 -0
21.078 -1
21.080 -1
21.082 -1
21.084 -1
21.086 -1
21.088 -1
21.090 -1
21.091 -1
21.093 -1
21.095 -1
21.097 -1
21.099 -1
21.101 -1
21.103 -1
21.105 -1
21.107 -1
21.109 -1
21.111 -1
21.113 -1
21.114 -1
21.116 -1
21.118 -1
21.120 -1
21.122 -0
21.124 -0
21.126 -0
21.128 -0
21.130 0
21.132 0
21.134 0
21.136 0
21.137 1
21.139 1
21.141 1
21.143 1
21.145 1
21.147 1
21.149 1
21.151 2
21.153 2
21.155 2
21.157 2
21.159 2
21.160 2
21.162 2
21.164 2
21.166 2
21.168 2
21.170 2
21.172 2
21.174 2
21.176 2
21.178 2
21.180 2
21.182 2
21.183 2
21.185 2
21.187 2
21.189 2
21.191 2
21.193 2
21.195 2
21.197 2
21.199 2
21.201 2
21.203 2
21.205 2
21.207 1
21.208 1
21.210 1
21.212 1
21.214 1
21.216 1
21.218 1
21.220 1
21.222 1
21.224 0
21.226 0
21.228 0
21.230 0
21.231 0
21.233 0
21.235 0
21.237 -0
21.239 -0
21.241 -0
21.243 -0
21.245 -0
21.247 -0
21.249 -0
21.251 0
21.253 0
21.254 0
21.256 0
21.258 0
21.260 0
21.262 0
21.264 1
21.266 1
21.268 1
21.270 1
21.272 1
21.274 1
21.276 1
21.277 1
21.279 2
21.281 2
21.283 2
21.285 2
21.287 2
21.289 2
21.291 2
21.293 2
21.295 2
21.297 2
21.299 2
21.300 2
21.302 2
21.304 2
21.306 2
21.308 2
21.310 2
21.312 2
21.314 2
21.316 2
21.318 2
21.320 2
21.322 2
21.324 2
21.325 2
21.327 2
21.329 2
21.331 2
21.333 2
21.335 2
21.337 2
21.339 2
21.341 2
21.343 2
21.345 2
21.347 2
21.348 2
21.350 2
21.352 2
21.354 2
21.356 2
21.358 2
21.360 2
21.362 2
21.364 2
21.366 2
21.368 2
21.370 2
21.371 2
21.373 2
21.375 2
21.377 2
21.379 2
21.381 2
21.383 2
21.385 2
21.387 2
21.389 2
21.391 2
21.393 2
21.395 2
21.396 3
21.398 3
21.400 3
21.402 3
21.404 3
21.406 3
21.408 3
21.410 3
21.412 3
21.414 3
21.416 3
21.418 3
21.419 3
21.421 4
21.423 4
21.425 4
21.427 4
21.429 4
21.431 4
21.433 4
21.435 4
21.437 4
21.439 4
21.441 4
21.443 4
21.444 4
21.446 3
21.448 3
21.450 3
21.452 3
21.454 3
21.456 3
21.458 2
21.460 2
21.462 2
21.464 2
21.466 2
21.467 2
21.469 2
21.471 2
21.473 2
21.475 2
21.477 2
21.479 1
21.481 1
21.483 1
21.485 1
21.487 1
21.489 1
21.491 1
21.492 1
21.494 1
21.496 1
21.498 1
21.500 1
21.502 1
21.504 1
21.506 1
21.508 2
21.510 2
21.512 2
21.514 2
21.516 2
21.517 2
21.519 2
21.521 2
21.523 2
21.525 2
21.527 2
21.529 1
21.531 1
21.533 1
21.535 1
21.537 1
21.539 2
21.540 2
21.542 2
21.544 2
21.546 2
21.548 2
21.550 3
21.552 3
21.554 3
21.556 3
21.558 3
21.560 3
21.562 3
21.564 4
21.565 4
21.567 4
21.569 4
21.571 4
21.573 4
21.575 4
21.577 4
21.579 4
21.581 4
21.583 5
21.585 5
21.587 5
21.589 5
21.590 5
21.592 5
21.594 5
21.596 5
21.598 5
21.600 5
21.602 5
21.604 5
21.606 5
21.608 4
21.610 4
21.612 4
21.614 4
21.615 4
21.617 4
21.619 4
21.621 4
21.623 4
21.625 4
21.627 4
21.629 4
21.631 4
21.633 4
21.635 4
21.637 4
21.639 4
21.640 4
21.642 4
21.644 4
21.646 4
21.648 4
21.650 4
21.652 4
21.654 4
21.656 4
21.658 5
21.660 5
21.662 5
21.664 5
21.665 5
21.667 6
21.669 6
21.671 6
21.673 6
21.675 6
21.677 6
21.679 6
21.681 6
21.683 6
21.685 5
21.687 5
21.688 5
21.690 5
21.692 5
21.694 5
21.696 5
21.698 5
21.700 5
21.702 5
21.704 5
21.706 5
21.708 4
21.710 4
21.712 4
21.714 4
21.715 3
21.717 3
21.719 3
21.721 2
21.723 2
21.725 2
21.727 2
21.729 1
21.731 1
21.733 1
21.735 1
21.737 1
21.739 0
21.740 0
21.742 0
21.744 0
21.746 0
21.748 0
21.750 -0
21.752 -0
21.754 -0
21.756 -1
21.758 -1
21.760 -1
21.762 -1
21.764 -1
21.765 -1
21.767 -1
21.769 -1
21.771 -1
21.773 -1
21.775 -1
21.777 -1
21.779 -0
21.781 -0
21.783 0
21.785 0
21.787 1
21.789 1
21.790 1
21.792 1
21.794 1
21.796 2
21.798 2
21.800 2
21.802 2
21.804 2
21.806 2
21.808 2
21.810 2
21.812 2
21.814 2
21.815 2
21.817 2
21.819 2
21.821 2
21.823 2
21.825 2
21.827 2
21.829 2
21.831 2
21.833 2
21.835 2
21.837 2
21.839 2
21.840 2
21.842 2
21.844 1
21.846 1
21.848 1
21.850 1
21.852 1
21.854 1
21.856 1
21.858 2
21.860 2
21.862 2
21.864 2
21.866 2
21.867 2
21.869 2
21.871 2
21.873 2
21.875 2
21.877 2
21.879 2
21.881 1
21.883 1
21.885 1
21.887 1
21.889 1
21.891 1
21.892 1
21.894 1
21.896 1
21.898 1
21.900 1
21.902 1
21.904 1
21.906 1
21.908 1
21.910 0
21.912 0
21.914 0
21.916 0
21.918 0
21.919 0
21.921 0
21.923 0
21.925 0
21.927 0
21.929 0
21.931 0
21.933 0
21.935 0
21.937 1
21.939 1
21.941 1
21.943 1
21.944 1
21.946 1
21.948 1
21.950 1
21.952 1
21.954 1
21.956 2
21.958 2
21.960 2
21.962 2
21.964 2
21.966 2
21.968 2
21.970 1
21.971 1
21.973 1
21.975 1
21.977 1
21.979 1
21.981 1
21.983 1
21.985 1
21.987 1
21.989 1
21.991 1
21.993 1
21.995 0
21.996 0
21.998 0
22.000 0
22.002 -0
22.004 -0
22.006 -0
22.008 -0
22.010 -0
22.012 -0
22.014 -0
22.016 -0
22.018 -0
22.020 -0
22.022 -0
22.023 -0
22.025 0
22.027 0
22.029 0
22.031 1
22.033 1
22.035 1
22.037 1
22.039 1
22.041 1
22.043 1
22.045 1
22.047 1
22.049 2
22.050 2
22.052 2
22.054 2
22.056 2
22.058 2
22.060 2
22.062 2
22.064 2
22.066 2
22.068 2
22.070 3
22.072 3
22.074 3
22.075 3
22.077 3
22.079 3
22.081 3
22.083 3
22.085 3
22.087 3
22.089 3
22.091 3
22.093 3
22.095 3
22.097 2
22.099 2
22.101 2
22.102 2
22.104 2
22.106 2
22.108 2
22.110 2
22.112 2
22.114 2
22.116 2
22.118 2
22.120 2
22.122 2
22.124 2
22.126 1
22.128 1
22.129 1
22.131 1
22.133 1
22.135 1
22.137 1
22.139 1
22.141 1
22.143 1
22.145 1
22.147 1
22.149 1
22.151 1
22.153 1
22.155 1
22.156 1
22.158 1
22.160 1
22.162 1
22.164 1
22.166 1
22.168 1
22.170 1
22.172 1
22.174 1
22.176 1
22.178 1
22.180 1
22.182 1
22.183 1
22.185 1
22.187 1
22.189 1
22.191 1
22.193 2
22.195 2
22.197 2
22.199 2
22.201 2
22.203 2
22.205 2
22.207 2
22.209 2
22.210 2
22.212 2
22.214 2
22.216 2
22.218 2
22.220 2
22.222 2
22.224 2
22.226 2
22.228 2
22.230 2
22.232 2
22.234 2
22.236 2
22.237 2
22.239 2
22.241 2
22.243 2
22.245 2
22.247 2
22.249 2
22.251 2
22.253 2
22.255 2
22.257 2
22.259 2
22.261 2
22.263 2
22.265 2
22.266 2
22.268 2
22.270 2
22.272 2
22.274 2
22.276 2
22.278 2
22.280 3
22.282 3
22.284 3
22.286 3
22.288 3
22.290 3
22.292 2
22.293 2
22.295 2
22.297 2
22.299 2
22.301 2
22.303 2
22.305 2
22.307 2
22.309 2
22.311 2
22.313 2
22.315 2
22.317 2
22.319 1
22.320 1
22.322 1
22.324 1
22.326 1
22.328 1
22.330 1
22.332 1
22.334 1
22.336 1
22.338 1
22.340 1
22.342 1
22.344 1
22.346 1
22.348 1
22.349 1
22.351 1
22.353 2
22.355 2
22.357 2
22.359 2
22.361 2
22.363 2
22.365 3
22.367 3
22.369 3
22.371 3
22.373 3
22.375 3
22.376 3
22.378 3
22.380 3
22.382 3
22.384 3
22.386 3
22.388 3
22.390 3
22.392 3
22.394 3
22.396 3
22.398 3
22.400 3
22.402 3
22.404 2
22.405 2
22.407 2
22.409 2
22.411 2
22.413 2
22.415 2
22.417 2
22.419 2
22.421 2
22.423 2
22.425 2
22.427 2
22.429 2
22.431 3
22.432 3
22.434 3
22.436 3
22.438 3
22.440 3
22.442 3
22.444 3
22.446 3
22.448 3
22.450 3
22.452 3
22.454 3
22.456 3
22.458 3
22.460 3
22.461 3
22.463 3
22.465 3
22.467 3
22.469 3
22.471 3
22.473 3
22.475 2
22.477 2
22.479 2
22.481 2
22.483 1
22.485 1
22.487 1
22.489 1
22.490 0
22.492 0
22.494 0
22.496 0
22.498 0
22.500 1
22.502 1
22.504 1
22.506 1
22.508 1
22.510 1
22.512 1
22.514 1
22.516 1
22.518 1
22.519 1
22.521 1
22.523 1
22.525 1
22.527 1
22.529 1
22.531 2
22.533 2
22.535 3
22.537 3
22.539 3
22.541 4
22.543 4
22.545 4
22.546 5
22.548 5
22.550 5
22.552 5
22.554 5
22.556 5
22.558 5
22.560 5
22.562 5
22.564 5
22.566 5
22.568 5
22.570 5
22.572 5
22.574 5
22.575 5
22.577 5
22.579 5
22.581 5
22.583 4
22.585 4
22.587 4
22.589 4
22.591 4
22.593 3
22.595 3
22.597 3
22.599 3
22.601 2
22.603 2
22.604 2
22.606 2
22.608 2
22.610 2
22.612 3
22.614 3
22.616 3
22.618 3
22.620 3
22.622 3
22.624 3
22.626 2
22.628 2
22.630 2
22.632 2
22.634 2
22.635 1
22.637 1
22.639 1
22.641 1
22.643 1
22.645 1
22.647 1
22.649 1
22.651 1
22.653 1
22.655 1
22.657 1
22.659 1
22.661 1
22.663 1
22.664 1
22.666 1
22.668 1
22.670 1
22.672 1
22.674 1
22.676 1
22.678 2
22.680 2
22.682 2
22.684 2
22.686 2
22.688 2
22.690 2
22.692 3
22.693 3
22.695 3
22.697 3
22.699 3
22.701 3
22.703 3
22.705 3
22.707 3
22.709 3
22.711 3
22.713 2
22.715 2
22.717 2
22.719 2
22.721 2
22.722 2
22.724 2
22.726 2
22.728 2
22.730 2
22.732 2
22.734 3
22.736 3
22.738 3
22.740 3
22.742 4
22.744 4
22.746 4
22.748 4
22.750 4
22.752 5
22.753 5
22.755 5
22.757 5
22.759 5
22.761 5
22.763 5
22.765 5
22.767 5
22.769 5
22.771 5
22.773 5
22.775 5
22.777 5
22.779 5
22.781 5
22.782 4
22.784 4
22.786 3
22.788 3
22.790 3
22.792 2
22.794 2
22.796 2
22.798 1
22.800 1
22.802 1
22.804 1
22.806 1
22.808 1
22.810 1
22.812 1
22.813 1
22.815 1
22.817 1
22.819 1
22.821 1
22.823 2
22.825 2
22.827 2
22.829 2
22.831 2
22.833 2
22.835 2
22.837 3
22.839 3
22.841 3
22.843 3
22.844 3
22.846 4
22.848 4
22.850 4
22.852 4
22.854 4
22.856 4
22.858 4
22.860 4
22.862 3
22.864 3
22.866 3
22.868 3
22.870 2
22.872 2
22.874 2
22.875 2
22.877 2
22.879 1
22.881 1
22.883 1
22.885 1
22.887 1
22.889 1
22.891 1
22.893 1
22.895 1
22.897 1
22.899 1
22.901 1
22.903 1
22.904 1
22.906 1
22.908 1
22.910 1
22.912 1
22.914 1
22.916 1
22.918 1
22.920 1
22.922 2
22.924 2
22.926 2
22.928 2
22.930 3
22.932 3
22.934 3
22.935 3
22.937 4
22.939 4
22.941 4
22.943 4
22.945 4
22.947 4
22.949 4
22.951 5
22.953 5
22.955 5
22.957 5
22.959 5
22.961 5
22.963 5
22.965 5
22.966 5
22.968 5
22.970 5
22.972 5
22.974 5
22.976 5
22.978 5
22.980 5
22.982 5
22.984 4
22.986 4
22.988 4
22.990 4
22.992 4
22.994 4
22.996 3
22.998 3
22.999 3
23.001 3
23.003 3
23.005 3
23.007 3
23.009 3
23.011 3
23.013 3
23.015 3
23.017 3
23.019 3
23.021 3
23.023 3
23.025 3
23.027 3
23.029 2
23.030 2
23.032 2
23.034 2
23.036 2
23.038 2
23.040 2
23.042 2
23.044 2
23.046 2
23.048 2
23.050 2
23.052 2
23.054 2
23.056 2
23.058 2
23.060 2
23.061 2
23.063 2
23.065 2
23.067 2
23.069 2
23.071 2
23.073 2
23.075 2
23.077 2
23.079 2
23.081 2
23.083 2
23.085 2
23.087 2
23.089 2
23.091 2
23.093 3
23.094 3
23.096 3
23.098 3
23.100 3
23.102 3
23.104 3
23.106 3
23.108 3
23.110 3
23.112 3
23.114 3
23.116 3
23.118 3
23.120 3
23.122 3
23.124 3
23.125 3
23.127 3
23.129 3
23.131 3
23.133 3
23.135 3
23.137 3
23.139 3
23.141 3
23.143 3
23.145 3
23.147 3
23.149 3
23.151 3
23.153 3
23.155 3
23.157 3
23.158 3
23.160 3
23.162 3
23.164 3
23.166 3
23.168 3
23.170 2
23.172 2
23.174 2
23.176 2
23.178 2
23.180 2
23.182 2
23.184 2
23.186 2
23.188 1
23.190 1
23.191 1
23.193 1
23.195 1
23.197 1
23.199 1
23.201 1
23.203 1
23.205 1
23.207 1
23.209 1
23.211 1
23.213 1
23.215 1
23.217 2
23.219 2
23.221 2
23.222 2
23.224 2
23.226 3
23.228 3
23.230 3
23.232 3
23.234 3
23.236 3
23.238 3
23.240 3
23.242 3
23.244 3
23.246 3
23.248 3
23.250 3
23.252 3
23.254 3
23.255 3
23.257 3
23.259 2
23.261 2
23.263 2
23.265 2
23.267 2
23.269 2
23.271 2
23.273 2
23.275 2
23.277 2
23.279 2
23.281 2
23.283 2
23.285 2
23.287 2
23.288 2
23.290 2
23.292 2
23.294 2
23.296 2
23.298 2
23.300 2
23.302 3
23.304 3
23.306 3
23.308 3
23.310 3
23.312 3
23.314 3
23.316 3
23.318 3
23.320 3
23.322 3
23.323 3
23.325 3
23.327 2
23.329 2
23.331 2
23.333 2
23.335 2
23.337 1
23.339 1
23.341 1
23.343 1
23.345 1
23.347 1
23.349 1
23.351 1
23.353 1
23.355 1
23.356 1
23.358 1
23.360 1
23.362 0
23.364 0
23.366 0
23.368 1
23.370 1
23.372 1
23.374 1
23.376 1
23.378 1
23.380 1
23.382 1
23.384 1
23.386 1
23.388 1
23.389 1
23.391 1
23.393 1
23.395 1
23.397 1
23.399 1
23.401 1
23.403 0
23.405 0
23.407 0
23.409 0
23.411 -0
23.413 -0
23.415 -0
23.417 -0
23.419 0
23.421 0
23.423 0
23.424 0
23.426 0
23.428 1
23.430 1
23.432 1
23.434 1
23.436 1
23.438 2
23.440 2
23.442 2
23.444 2
23.446 2
23.448 2
23.450 2
23.452 2
23.454 3
23.456 3
23.458 3
23.459 3
23.461 3
23.463 3
23.465 3
23.467 3
23.469 2
23.471 2
23.473 2
23.475 2
23.477 2
23.479 2
23.481 2
23.483 2
23.485 1
23.487 1
23.489 1
23.491 1
23.492 1
23.494 1
23.496 1
23.498 1
23.500 1
23.502 1
23.504 1
23.506 1
23.508 1
23.510 1
23.512 1
23.514 1
23.516 1
23.518 1
23.520 1
23.522 1
23.524 1
23.526 1
23.527 1
23.529 1
23.531 2
23.533 2
23.535 2
23.537 2
23.539 2
23.541 2
23.543 2
23.545 2
23.547 2
23.549 2
23.551 2
23.553 2
23.555 2
23.557 2
23.559 1
23.561 1
23.562 1
23.564 1
23.566 1
23.568 1
23.570 1
23.572 0
23.574 0
23.576 0
23.578 -0
23.580 -0
23.582 -0
23.584 -0
23.586 -1
23.588 -1
23.590 -1
23.592 -1
23.594 -1
23.596 -1
23.598 -1
23.599 -1
23.601 -1
23.603 -1
23.605 -1
23.607 -1
23.609 -1
23.611 -1
23.613 -1
23.615 -1
23.617 -0
23.619 -0
23.621 -0
23.623 0
23.625 0
23.627 0
23.629 1
23.631 1
23.633 1
23.634 1
23.636 2
23.638 2
23.640 2
23.642 2
23.644 2
23.646 2
23.648 2
23.650 3
23.652 3
23.654 3
23.656 3
23.658 3
23.660 3
23.662 3
23.664 3
23.666 3
23.668 3
23.669 3
23.671 3
23.673 3
23.675 3
23.677 3
23.679 3
23.681 3
23.683 3
23.685 3
23.687 3
23.689 3
23.691 2
23.693 2
23.695 2
23.697 2
23.699 2
23.701 2
23.703 1
23.705 1
23.706 1
23.708 1
23.710 1
23.712 1
23.714 1
23.716 0
23.718 0
23.720 0
23.722 0
23.724 0
23.726 0
23.728 0
23.730 0
23.732 0
23.734 0
23.736 0
23.738 0
23.740 0
23.742 0
23.743 0
23.745 0
23.747 0
23.749 1
23.751 1
23.753 1
23.755 1
23.757 1
23.759 1
23.761 1
23.763 1
23.765 1
23.767 1
23.769 2
23.771 2
23.773 2
23.775 2
23.777 2
23.779 2
23.780 2
23.782 2
23.784 2
23.786 2
23.788 2
23.790 2
23.792 2
23.794 2
23.796 2
23.798 2
23.800 2
23.802 2
23.804 2
23.806 2
23.808 2
23.810 2
23.812 1
23.814 1
23.816 1
23.817 1
23.819 1
23.821 1
23.823 1
23.825 1
23.827 1
23.829 0
23.831 0
23.833 0
23.835 0
23.837 0
23.839 0
23.841 -0
23.843 -0
23.845 -0
23.847 -0
23.849 -0
23.851 -0
23.853 -0
23.854 -0
23.856 -0
23.858 -0
23.860 -0
23.862 -0
23.864 -0
23.866 -0
23.868 -0
23.870 -0
23.872 -0
23.874 0
23.876 0
23.878 0
23.880 0
23.882 1
23.884 1
23.886 1
23.888 1
23.890 1
23.891 1
23.893 1
23.895 2
23.897 2
23.899 2
23.901 2
23.903 2
23.905 2
23.907 2
23.909 3
23.911 3
23.913 3
23.915 3
23.917 3
23.919 3
23.921 3
23.923 3
23.925 3
23.927 3
23.929 3
23.930 3
23.932 3
23.934 3
23.936 3
23.938 3
23.940 3
23.942 2
23.944 2
23.946 2
23.948 2
23.950 2
23.952 2
23.954 2
23.956 2
23.958 1
23.960 1
23.962 1
23.964 1
23.966 1
23.967 1
23.969 1
23.971 1
23.973 1
23.975 1
23.977 1
23.979 1
23.981 1
23.983 1
23.985 1
23.987 1
23.989 1
23.991 1
23.993 1
23.995 1
23.997 1
23.999 1
24.001 1
24.003 1
24.005 1
24.006 1
24.008 2
24.010 2
24.012 2
24.014 2
24.016 2
24.018 2
24.020 3
24.022 3
24.024 3
24.026 3
24.028 3
24.030 3
24.032 4
24.034 4
24.036 4
24.038 4
24.040 4
24.042 4
24.044 4
24.045 5
24.047 5
24.049 5
24.051 5
24.053 5
24.055 5
24.057 5
24.059 5
24.061 5
24.063 5
24.065 5
24.067 5
24.069 4
24.071 4
24.073 4
24.075 4
24.077 4
24.079 4
24.081 3
24.083 3
24.084 3
24.086 3
24.088 3
24.090 2
24.092 2
24.094 2
24.096 2
24.098 2
24.100 2
24.102 2
24.104 2
24.106 2
24.108 2
24.110 2
24.112 2
24.114 2
24.116 2
24.118 2
24.120 2
24.122 2
24.124 2
24.125 2
24.127 2
24.129 2
24.131 3
24.133 3
24.135 3
24.137 3
24.139 3
24.141 3
24.143 3
24.145 3
24.147 3
24.149 3
24.151 3
24.153 3
24.155 3
24.157 3
24.159 3
24.161 3
24.163 3
24.164 2
24.166 2
24.168 2
24.170 2
24.172 2
24.174 2
24.176 2
24.178 2
24.180 2
24.182 2
24.184 2
24.186 2
24.188 1
24.190 1
24.192 1
24.194 1
24.196 1
24.198 1
24.200 1
24.202 1
24.204 1
24.205 1
24.207 1
24.209 1
24.211 1
24.213 1
24.215 1
24.217 1
24.219 1
24.221 1
24.223 1
24.225 1
24.227 1
24.229 1
24.231 1
24.233 1
24.235 1
24.237 1
24.239 1
24.241 1
24.243 1
24.245 1
24.246 2
24.248 2
24.250 2
24.252 2
24.254 2
24.256 2
24.258 2
24.260 2
24.262 2
24.264 2
24.266 2
24.268 2
24.270 2
24.272 2
24.274 2
24.276 2
24.278 2
24.280 2
24.282 2
24.284 2
24.286 3
24.288 3
24.289 3
24.291 3
24.293 3
24.295 3
24.297 3
24.299 3
24.301 3
24.303 3
24.305 3
24.307 3
24.309 3
24.311 3
24.313 3
24.315 3
24.317 3
24.319 3
24.321 3
24.323 3
24.325 3
24.327 3
24.329 3
24.330 3
24.332 3
24.334 2
24.336 2
24.338 2
24.340 2
24.342 2
24.344 2
24.346 1
24.348 1
24.350 1
24.352 1
24.354 1
24.356 1
24.358 1
24.360 1
24.362 0
24.364 0
24.366 0
24.368 0
24.370 0
24.372 0
24.373 0
24.375 0
24.377 0
24.379 0
24.381 0
24.383 0
24.385 0
24.387 0
24.389 1
24.391 1
24.393 1
24.395 1
24.397 1
24.399 1
24.401 1
24.403 1
24.405 1
24.407 1
24.409 1
24.411 1
24.413 1
24.415 1
24.416 1
24.418 1
24.420 1
24.422 1
24.424 0
24.426 0
24.428 0
24.430 0
24.432 -0
24.434 -0
24.436 -0
24.438 -0
24.440 -0
24.442 -0
24.444 -0
24.446 -1
24.448 -1
24.450 -1
24.452 -1
24.454 -1
24.456 -1
24.458 -1
24.459 -1
24.461 -1
24.463 -1
24.465 -1
24.467 -1
24.469 -1
24.471 -1
24.473 -1
24.475 -1
24.477 -1
24.479 -1
24.481 -0
24.483 -0
24.485 -0
24.487 -0
24.489 -0
24.491 0
24.493 0
24.495 0
24.497 0
24.499 0
24.501 1
24.502 1
24.504 1
24.506 1
24.508 1
24.510 1
24.512 1
24.514 2
24.516 2
24.518 2
24.520 2
24.522 2
24.524 2
24.526 3
24.528 3
24.530 3
24.532 3
24.534 3
24.536 3
24.538 3
24.540 4
24.542 4
24.544 4
24.546 4
24.547 4
24.549 4
24.551 4
24.553 4
24.555 4
24.557 4
24.559 4
24.561 4
24.563 4
24.565 4
24.567 4
24.569 4
24.571 4
24.573 4
24.575 4
24.577 4
24.579 5
24.581 5
24.583 5
24.585 5
24.587 5
24.589 5
24.591 5
24.592 5
24.594 5
24.596 5
24.598 5
24.600 5
24.602 5
24.604 5
24.606 5
24.608 5
24.610 5
24.612 5
24.614 5
24.616 4
24.618 4
24.620 4
24.622 4
24.624 4
24.626 4
24.628 3
24.630 3
24.632 3
24.634 3
24.636 2
24.637 2
24.639 2
24.641 1
24.643 1
24.645 1
24.647 1
24.649 1
24.651 1
24.653 1
24.655 1
24.657 1
24.659 1
24.661 1
24.663 1
24.665 1
24.667 1
24.669 1
24.671 1
24.673 1
24.675 1
24.677 2
24.679 2
24.681 2
24.682 2
24.684 2
24.686 2
24.688 3
24.690 3
24.692 3
24.694 3
24.696 3
24.698 3
24.700 3
24.702 3
24.704 3
24.706 2
24.708 2
24.710 2
24.712 2
24.714 2
24.716 2
24.718 2
24.720 1
24.722 1
24.724 1
24.726 1
24.728 1
24.729 1
24.731 1
24.733 1
24.735 1
24.737 1
24.739 1
24.741 1
24.743 1
24.745 2
24.747 2
24.749 2
24.751 2
24.753 2
24.755 2
24.757 2
24.759 3
24.761 3
24.763 3
24.765 3
24.767 3
24.769 3
24.771 3
24.773 3
24.775 3
24.776 3
24.778 3
24.780 3
24.782 3
24.784 3
24.786 3
24.788 3
24.790 3
24.792 3
24.794 3
24.796 3
24.798 3
24.800 3
24.802 3
24.804 3
24.806 3
24.808 3
24.810 3
24.812 3
24.814 3
24.816 3
24.818 3
24.820 3
24.822 3
24.823 3
24.825 3
24.827 3
24.829 3
24.831 3
24.833 3
24.835 3
24.837 4
24.839 4
24.841 4
24.843 4
24.845 4
24.847 4
24.849 4
24.851 4
24.853 5
24.855 5
24.857 5
24.859 5
24.861 5
24.863 5
24.865 5
24.867 5
24.869 5
24.871 5
24.872 5
24.874 5
24.876 5
24.878 5
24.880 5
24.882 4
24.884 4
24.886 4
24.888 4
24.890 4
24.892 3
24.894 3
24.896 3
24.898 2
24.900 2
24.902 2
24.904 1
24.906 1
24.908 1
24.910 0
24.912 0
24.914 -0
24.916 -0
24.918 -1
24.920 -1
24.921 -1
24.923 -1
24.925 -1
24.927 -2
24.929 -2
24.931 -2
24.933 -2
24.935 -2
24.937 -2
24.939 -2
24.941 -2
24.943 -2
24.945 -2
24.947 -2
24.949 -1
24.951 -1
24.953 -1
24.955 -1
24.957 -1
24.959 -1
24.961 -1
24.963 -1
24.965 -1
24.967 -1
24.969 -1
24.971 -1
24.972 -1
24.974 -0
24.976 -0
24.978 -0
24.980 -0
24.982 -0
24.984 -0
24.986 -0
24.988 -0
24.990 -0
24.992 -0
24.994 0
24.996 0
24.998 0
25.000 0
25.002 1
25.004 1
25.006 1
25.008 1
25.010 1
25.012 1
25.014 1
25.016 2
25.018 2
25.020 2
25.021 2
25.023 2
25.025 2
25.027 2
25.029 2
25.031 2
25.033 2
25.035 2
25.037 2
25.039 2
25.041 2
25.043 2
25.045 2
25.047 2
25.049 2
25.051 2
25.053 2
25.055 1
25.057 1
25.059 1
25.061 1
25.063 1
25.065 1
25.067 1
25.069 1
25.071 1
25.073 1
25.074 1
25.076 1
25.078 1
25.080 2
25.082 2
25.084 2
25.086 2
25.088 2
25.090 2
25.092 2
25.094 2
25.096 2
25.098 2
25.100 2
25.102 2
25.104 2
25.106 2
25.108 2
25.110 2
25.112 2
25.114 2
25.116 1
25.118 1
25.120 1
25.122 1
25.124 1
25.125 1
25.127 1
25.129 1
25.131 1
25.133 1
25.135 1
25.137 1
25.139 1
25.141 1
25.143 1
25.145 1
25.147 1
25.149 1
25.151 1
25.153 1
25.155 1
25.157 1
25.159 1
25.161 2
25.163 2
25.165 2
25.167 2
25.169 2
25.171 2
25.173 2
25.175 2
25.177 2
25.178 2
25.180 2
25.182 2
25.184 2
25.186 2
25.188 2
25.190 2
25.192 2
25.194 2
25.196 2
25.198 2
25.200 2
25.202 2
25.204 2
25.206 2
25.208 2
25.210 2
25.212 2
25.214 2
25.216 2
25.218 2
25.220 2
25.222 2
25.224 2
25.226 2
25.228 2
25.230 2
25.232 2
25.233 2
25.235 2
25.237 2
25.239 2
25.241 2
25.243 2
25.245 2
25.247 2
25.249 2
25.251 2
25.253 2
25.255 2
25.257 2
25.259 2
25.261 2
25.263 2
25.265 2
25.267 2
25.269 2
25.271 2
25.273 2
25.275 2
25.277 2
25.279 2
25.281 2
25.283 3
25.285 3
25.287 3
25.288 3
25.290 3
25.292 3
25.294 3
25.296 3
25.298 3
25.300 3
25.302 3
25.304 3
25.306 3
25.308 3
25.310 3
25.312 3
25.314 2
25.316 2
25.318 2
25.320 2
25.322 2
25.324 2
25.326 2
25.328 2
25.330 1
25.332 1
25.334 1
25.336 1
25.338 1
25.340 1
25.342 1
25.343 1
25.345 1
25.347 1
25.349 1
25.351 1
25.353 1
25.355 1
25.357 1
25.359 1
25.361 1
25.363 2
25.365 2
25.367 2
25.369 2
25.371 2
25.373 2
25.375 3
25.377 3
25.379 3
25.381 3
25.383 3
25.385 3
25.387 4
25.389 4
25.391 4
25.393 4
25.395 4
25.397 4
25.399 4
25.400 5
25.402 5
25.404 5
25.406 5
25.408 5
25.410 5
25.412 5
25.414 5
25.416 5
25.418 5
25.420 5
25.422 5
25.424 5
25.426 5
25.428 5
25.430 5
25.432 4
25.434 4
25.436 4
25.438 4
25.440 4
25.442 4
25.444 4
25.446 3
25.448 3
25.450 3
25.452 3
25.454 3
25.456 3
25.458 2
25.459 2
25.461 2
25.463 2
25.465 2
25.467 2
25.469 2
25.471 2
25.473 2
25.475 2
25.477 2
25.479 1
25.481 2
25.483 2
25.485 2
25.487 2
25.489 2
25.491 2
25.493 2
25.495 2
25.497 2
25.499 2
25.501 3
25.503 3
25.505 3
25.507 3
25.509 3
25.511 3
25.513 3
25.515 3
25.517 3
25.518 3
25.520 4
25.522 4
25.524 4
25.526 4
25.528 4
25.530 4
25.532 4
25.534 4
25.536 4
25.538 4
25.540 3
25.542 3
25.544 3
25.546 3
25.548 3
25.550 3
25.552 3
25.554 3
25.556 3
25.558 3
25.560 3
25.562 2
25.564 2
25.566 2
25.568 2
25.570 2
25.572 2
25.574 2
25.576 2
25.578 2
25.579 2
25.581 2
25.583 2
25.585 1
25.587 1
25.589 1
25.591 1
25.593 1
25.595 1
25.597 1
25.599 1
25.601 1
25.603 1
25.605 1
25.607 1
25.609 1
25.611 1
25.613 1
25.615 1
25.617 1
25.619 1
25.621 1
25.623 1
25.625 1
25.627 2
25.629 2
25.631 2
25.633 2
25.635 2
25.637 2
25.639 2
25.640 3
25.642 3
25.644 3
25.646 3
25.648 3
25.650 3
25.652 3
25.654 4
25.656 4
25.658 4
25.660 4
25.662 4
25.664 4
25.666 4
25.668 4
25.670 4
25.672 4
25.674 4
25.676 4
25.678 4
25.680 3
25.682 3
25.684 3
25.686 3
25.688 3
25.690 3
25.692 3
25.694 3
25.696 3
25.698 3
25.700 3
25.702 3
25.703 3
25.705 3
25.707 3
25.709 3
25.711 3
25.713 3
25.715 3
25.717 3
25.719 4
25.721 4
25.723 4
25.725 4
25.727 4
25.729 4
25.731 4
25.733 4
25.735 4
25.737 4
25.739 4
25.741 4
25.743 4
25.745 4
25.747 4
25.749 3
25.751 3
25.753 3
25.755 3
25.757 3
25.759 3
25.761 3
25.763 3
25.765 3
25.767 3
25.768 3
25.770 2
25.772 2
25.774 2
25.776 2
25.778 2
25.780 2
25.782 2
25.784 2
25.786 2
25.788 2
25.790 2
25.792 2
25.794 3
25.796 3
25.798 3
25.800 3
25.802 3
25.804 3
25.806 3
25.808 3
25.810 3
25.812 3
25.814 3
25.816 3
25.818 3
25.820 3
25.822 3
25.824 3
25.826 3
25.828 3
25.830 3
25.832 3
25.834 3
25.835 3
25.837 3
25.839 2
25.841 2
25.843 2
25.845 2
25.847 2
25.849 2
25.851 2
25.853 2
25.855 2
25.857 2
25.859 2
25.861 2
25.863 1
25.865 1
25.867 1
25.869 1
25.871 1
25.873 1
25.875 1
25.877 1
25.879 1
25.881 1
25.883 1
25.885 1
25.887 1
25.889 1
25.891 1
25.893 1
25.895 1
25.897 1
25.899 1
25.901 1
25.903 1
25.904 1
25.906 2
25.908 2
25.910 2
25.912 2
25.914 2
25.916 2
25.918 2
25.920 2
25.922 3
25.924 3
25.926 3
25.928 3
25.930 3
25.932 3
25.934 3
25.936 3
25.938 3
25.940 3
25.942 3
25.944 3
25.946 3
25.948 3
25.950 3
25.952 3
25.954 2
25.956 2
25.958 2
25.960 2
25.962 2
25.964 2
25.966 2
25.968 1
25.970 1
25.972 1
25.973 1
25.975 1
25.977 1
25.979 1
25.981 1
25.983 0
25.985 0
25.987 0
25.989 -0
25.991 -0
25.993 -0
25.995 -0
25.997 -0
25.999 -1
26.001 -1
26.003 -1
26.005 -1
26.007 -1
26.009 -1
26.011 -0
26.013 -0
26.015 -0
26.017 -0
26.019 -0
26.021 0
26.023 0
26.025 0
26.027 0
26.029 0
26.031 0
26.033 0
26.035 0
26.037 0
26.039 0
26.041 1
26.043 1
26.045 1
26.046 1
26.048 1
26.050 1
26.052 1
26.054 2
26.056 2
26.058 2
26.060 2
26.062 2
26.064 2
26.066 2
26.068 3
26.070 3
26.072 3
26.074 3
26.076 3
26.078 3
26.080 3
26.082 3
26.084 3
26.086 3
26.088 3
26.090 3
26.092 3
26.094 3
26.096 3
26.098 3
26.100 3
26.102 3
26.104 3
26.106 3
26.108 3
26.110 3
26.112 3
26.114 3
26.116 3
26.118 3
26.120 3
26.121 3
26.123 3
26.125 3
26.127 3
26.129 3
26.131 3
26.133 3
26.135 3
26.137 3
26.139 3
26.141 3
26.143 3
26.145 3
26.147 3
26.149 3
26.151 3
26.153 3
26.155 3
26.157 3
26.159 3
26.161 3
26.163 2
26.165 2
26.167 2
26.169 2
26.171 2
26.173 2
26.175 2
26.177 1
26.179 1
26.181 1
26.183 1
26.185 1
26.187 1
26.189 1
26.191 1
26.193 0
26.195 0
26.197 0
26.198 0
26.200 0
26.202 0
26.204 0
26.206 0
26.208 0
26.210 0
26.212 0
26.214 0
26.216 0
26.218 0
26.220 1
26.222 1
26.224 1
26.226 1
26.228 1
26.230 1
26.232 1
26.234 2
26.236 2
26.238 2
26.240 2
26.242 2
26.244 2
26.246 2
26.248 2
26.250 3
26.252 3
26.254 2
26.256 2
26.258 2
26.260 2
26.262 2
26.264 2
26.266 2
26.268 2
26.270 2
26.272 1
26.274 1
26.276 1
26.278 1
26.279 1
26.281 1
26.283 1
26.285 1
26.287 0
26.289 0
26.291 0
26.293 0
26.295 0
26.297 0
26.299 0
26.301 0
26.303 0
26.305 0
26.307 0
26.309 0
26.311 1
26.313 1
26.315 1
26.317 1
26.319 1
26.321 1
26.323 1
26.325 1
26.327 2
26.329 2
26.331 2
26.333 2
26.335 2
26.337 2
26.339 2
26.341 2
26.343 2
26.345 2
26.347 2
26.349 2
26.351 2
26.353 2
26.355 2
26.357 2
26.359 2
26.361 2
26.362 2
26.364 2
26.366 2
26.368 2
26.370 2
26.372 2
26.374 2
26.376 2
26.378 2
26.380 2
26.382 2
26.384 2
26.386 2
26.388 2
26.390 2
26.392 3
26.394 3
26.396 3
26.398 3
26.400 3
26.402 3
26.404 3
26.406 3
26.408 3
26.410 3
26.412 3
26.414 3
26.416 3
26.418 3
26.420 3
26.422 3
26.424 3
26.426 3
26.428 3
26.430 3
26.432 3
26.434 2
26.436 2
26.438 2
26.440 2
26.442 2
26.444 2
26.446 2
26.448 2
26.449 2
26.451 2
26.453 2
26.455 2
26.457 2
26.459 2
26.461 2
26.463 2
26.465 2
26.467 2
26.469 2
26.471 2
26.473 2
26.475 2
26.477 3
26.479 3
26.481 3
26.483 3
26.485 3
26.487 3
26.489 3
26.491 3
26.493 3
26.495 3
26.497 3
26.499 3
26.501 3
26.503 3
26.505 3
26.507 3
26.509 3
26.511 3
26.513 3
26.515 3
26.517 3
26.519 3
26.521 3
26.523 3
26.525 3
26.527 3
26.529 2
26.531 2
26.533 2
26.535 2
26.537 2
26.539 2
26.540 2
26.542 2
26.544 2
26.546 2
26.548 2
26.550 2
26.552 2
26.554 2
26.556 2
26.558 2
26.560 2
26.562 2
26.564 3
26.566 3
26.568 3
26.570 3
26.572 3
26.574 3
26.576 3
26.578 3
26.580 3
26.582 4
26.584 4
26.586 4
26.588 4
26.590 4
26.592 4
26.594 4
26.596 4
26.598 4
26.600 5
26.602 5
26.604 5
26.606 5
26.608 4
26.610 4
26.612 4
26.614 4
26.616 4
26.618 4
26.620 4
26.622 4
26.624 3
26.626 3
26.628 3
26.630 3
26.632 2
26.634 2
26.635 2
26.637 2
26.639 1
26.641 1
26.643 1
26.645 1
26.647 1
26.649 1
26.651 1
26.653 1
26.655 1
26.657 0
26.659 0
26.661 0
26.663 1
26.665 1
26.667 1
26.669 1
26.671 1
26.673 1
26.675 1
26.677 1
26.679 1
26.681 1
26.683 2
26.685 2
26.687 2
26.689 2
26.691 2
26.693 2
26.695 3
26.697 3
26.699 3
26.701 3
26.703 3
26.705 3
26.707 3
26.709 3
26.711 4
26.713 4
26.715 4
26.717 4
26.719 4
26.721 4
26.723 4
26.725 4
26.727 4
26.729 4
26.731 4
26.733 4
26.735 4
26.736 4
26.738 4
26.740 4
26.742 4
26.744 4
26.746 4
26.748 4
26.750 4
26.752 4
26.754 4
26.756 4
26.758 4
26.760 4
26.762 4
26.764 4
26.766 4
26.768 4
26.770 4
26.772 3
26.774 3
26.776 3
26.778 3
26.780 3
26.782 3
26.784 3
26.786 3
26.788 3
26.790 3
26.792 3
26.794 3
26.796 3
26.798 3
26.800 3
26.802 3
26.804 3
26.806 3
26.808 3
26.810 3
26.812 3
26.814 3
26.816 3
26.818 3
26.820 3
26.822 3
26.824 3
26.826 3
26.828 3
26.830 3
26.832 3
26.834 3
26.836 3
26.838 3
26.840 3
26.842 3
26.844 3
26.845 2
26.847 2
26.849 2
26.851 2
26.853 2
26.855 1
26.857 1
26.859 1
26.861 1
26.863 0
26.865 0
26.867 0
26.869 -0
26.871 -0
26.873 -0
26.875 -0
26.877 -0
26.879 0
26.881 0
26.883 0
26.885 1
26.887 1
26.889 1
26.891 1
26.893 2
26.895 2
26.897 2
26.899 3
26.901 3
26.903 3
26.905 4
26.907 4
26.909 4
26.911 4
26.913 5
26.915 5
26.917 5
26.919 5
26.921 5
26.923 5
26.925 5
26.927 5
26.929 5
26.931 4
26.933 4
26.935 4
26.937 4
26.939 3
26.941 3
26.943 3
26.945 2
26.947 2
26.949 1
26.951 1
26.953 1
26.955 1
26.957 0
26.959 0
26.960 -0
26.962 -0
26.964 -0
26.966 -0
26.968 -1
26.970 -1
26.972 -1
26.974 -1
26.976 -0
26.978 -0
26.980 -0
26.982 -0
26.984 -0
26.986 0
26.988 0
26.990 0
26.992 1
26.994 1
26.996 1
26.998 1
27.000 1
27.002 1
27.004 1
27.006 2
27.008 2
27.010 2
27.012 2
27.014 2
27.016 2
27.018 2
27.020 2
27.022 2
27.024 2
27.026 2
27.028 2
27.030 2
27.032 2
27.034 2
27.036 2
27.038 2
27.040 2
27.042 2
27.044 2
27.046 3
27.048 3
27.050 3
27.052 3
27.054 3
27.056 3
27.058 3
27.060 3
27.062 3
27.064 3
27.066 3
27.068 3
27.070 3
27.072 3
27.074 3
27.076 3
27.078 3
27.080 3
27.082 3
27.084 2
27.085 2
27.087 2
27.089 2
27.091 2
27.093 2
27.095 2
27.097 2
27.099 2
27.101 2
27.103 2
27.105 2
27.107 2
27.109 2
27.111 2
27.113 2
27.115 2
27.117 3
27.119 3
27.121 3
27.123 3
27.125 3
27.127 3
27.129 4
27.131 4
27.133 4
27.135 4
27.137 4
27.139 4
27.141 4
27.143 4
27.145 4
27.147 4
27.149 4
27.151 4
27.153 4
27.155 4
27.157 4
27.159 4
27.161 4
27.163 4
27.165 3
27.167 3
27.169 3
27.171 3
27.173 3
27.175 2
27.177 2
27.179 2
27.181 2
27.183 2
27.185 2
27.187 2
27.189 2
27.191 2
27.193 2
27.195 2
27.197 2
27.199 2
27.201 1
27.203 1
27.205 1
27.207 1
27.209 1
27.211 1
27.213 1
27.215 2
27.217 2
27.219 2
27.221 2
27.223 2
27.225 2
27.226 2
27.228 2
27.230 2
27.232 2
27.234 2
27.236 2
27.238 2
27.240 2
27.242 2
27.244 2
27.246 2
27.248 2
27.250 2
27.252 2
27.254 2
27.256 2
27.258 2
27.260 2
27.262 2
27.264 2
27.266 2
27.268 2
27.270 2
27.272 1
27.274 1
27.276 1
27.278 1
27.280 1
27.282 1
27.284 1
27.286 1
27.288 1
27.290 1
27.292 1
27.294 1
27.296 1
27.298 1
27.300 1
27.302 1
27.304 1
27.306 1
27.308 1
27.310 1
27.312 1
27.314 1
27.316 1
27.318 1
27.320 1
27.322 2
27.324 2
27.326 2
27.328 2
27.330 2
27.332 2
27.334 2
27.336 2
27.338 2
27.340 2
27.342 2
27.344 2
27.346 2
27.348 2
27.350 2
27.352 2
27.354 2
27.356 2
27.358 2
27.360 2
27.362 2
27.364 2
27.366 2
27.368 2
27.370 2
27.372 2
27.374 2
27.376 3
27.378 3
27.380 3
27.382 3
27.383 3
27.385 3
27.387 3
27.389 4
27.391 4
27.393 4
27.395 4
27.397 4
27.399 4
27.401 4
27.403 4
27.405 4
27.407 4
27.409 4
27.411 4
27.413 4
27.415 4
27.417 4
27.419 4
27.421 4
27.423 4
27.425 3
27.427 3
27.429 3
27.431 3
27.433 3
27.435 3
27.437 3
27.439 3
27.441 3
27.443 3
27.445 3
27.447 3
27.449 3
27.451 3
27.453 3
27.455 3
27.457 3
27.459 3
27.461 3
27.463 3
27.465 3
27.467 3
27.469 3
27.471 3
27.473 3
27.475 3
27.477 3
27.479 2
27.481 2
27.483 2
27.485 2
27.487 2
27.489 2
27.491 2
27.493 2
27.495 2
27.497 2
27.499 2
27.501 2
27.503 2
27.505 2
27.507 1
27.509 1
27.511 1
27.513 1
27.515 1
27.517 1
27.519 1
27.521 1
27.523 1
27.525 1
27.527 1
27.529 1
27.531 1
27.533 1
27.535 1
27.537 1
27.539 1
27.541 1
27.543 1
27.545 1
27.547 1
27.549 1
27.551 1
27.553 1
27.555 1
27.557 1
27.559 1
27.561 1
27.563 1
27.565 1
27.567 2
27.569 2
27.570 2
27.572 2
27.574 2
27.576 2
27.578 3
27.580 3
27.582 3
27.584 3
27.586 3
27.588 3
27.590 4
27.592 4
27.594 4
27.596 4
27.598 4
27.600 4
27.602 4
27.604 4
27.606 4
27.608 4
27.610 4
27.612 4
27.614 4
27.616 4
27.618 4
27.620 4
27.622 3
27.624 3
27.626 3
27.628 3
27.630 3
27.632 2
27.634 2
27.636 2
27.638 2
27.640 2
27.642 2
27.644 2
27.646 2
27.648 2
27.650 2
27.652 1
27.654 1
27.656 1
27.658 1
27.660 1
27.662 1
27.664 1
27.666 1
27.668 1
27.670 1
27.672 1
27.674 1
27.676 1
27.678 1
27.680 1
27.682 1
27.684 1
27.686 1
27.688 1
27.690 1
27.692 1
27.694 1
27.696 1
27.698 1
27.700 1
27.702 1
27.704 1
27.706 1
27.708 0
27.710 1
27.712 1
27.714 1
27.716 1
27.718 1
27.720 1
27.722 1
27.724 1
27.726 1
27.728 1
27.730 2
27.732 2
27.734 2
27.736 2
27.738 2
27.740 2
27.742 2
27.744 3
27.746 3
27.748 3
27.750 3
27.752 3
27.754 3
27.756 4
27.758 4
27.760 4
27.762 4
27.764 4
27.766 4
27.768 4
27.770 4
27.772 4
27.774 4
27.776 4
27.778 3
27.780 3
27.782 3
27.784 3
27.786 3
27.788 3
27.790 3
27.792 3
27.794 3
27.796 3
27.798 3
27.800 3
27.802 3
27.804 3
27.806 3
27.808 3
27.810 3
27.812 3
27.813 3
27.815 3
27.817 3
27.819 3
27.821 3
27.823 3
27.825 3
27.827 3
27.829 3
27.831 3
27.833 3
27.835 3
27.837 2
27.839 2
27.841 2
27.843 2
27.845 2
27.847 2
27.849 2
27.851 1
27.853 1
27.855 1
27.857 1
27.859 1
27.861 1
27.863 1
27.865 1
27.867 0
27.869 0
27.871 0
27.873 0
27.875 0
27.877 0
27.879 0
27.881 0
27.883 1
27.885 1
27.887 1
27.889 1
27.891 1
27.893 1
27.895 1
27.897 2
27.899 2
27.901 2
27.903 2
27.905 2
27.907 3
27.909 3
27.911 3
27.913 3
27.915 3
27.917 3
27.919 3
27.921 3
27.923 3
27.925 3
27.927 3
27.929 3
27.931 3
27.933 4
27.935 4
27.937 4
27.939 4
27.941 4
27.943 4
27.945 4
27.947 4
27.949 4
27.951 4
27.953 4
27.955 4
27.957 4
27.959 4
27.961 4
27.963 4
27.965 3
27.967 3
27.969 3
27.971 3
27.973 2
27.975 2
27.977 2
27.979 2
27.981 1
27.983 1
27.985 1
27.987 0
27.989 0
27.991 -0
27.993 -1
27.995 -1
27.997 -1
27.999 -1
28.001 -2
28.003 -2
28.005 -2
28.007 -2
28.009 -2
28.011 -2
28.013 -2
28.015 -2
28.017 -2
28.019 -2
28.021 -2
28.023 -2
28.025 -2
28.027 -1
28.029 -1
28.031 -1
28.033 -1
28.035 -0
28.037 -0
28.039 0
28.041 0
28.043 1
28.045 1
28.047 1
28.049 1
28.051 1
28.053 1
28.055 1
28.057 1
28.059 1
28.061 1
28.063 1
28.065 2
28.067 2
28.069 1
28.071 1
28.073 1
28.075 1
28.077 1
28.079 1
28.081 1
28.083 1
28.085 1
28.087 1
28.089 1
28.091 1
28.093 2
28.095 2
28.097 2
28.099 2
28.101 2
28.103 2
28.105 2
28.107 2
28.109 2
28.111 2
28.113 3
28.115 3
28.117 3
28.119 3
28.121 3
28.123 3
28.125 2
28.127 2
28.129 2
28.131 2
28.133 2
28.135 1
28.137 1
28.139 1
28.141 0
28.143 0
28.145 -0
28.147 -1
28.149 -1
28.151 -1
28.153 -2
28.155 -2
28.157 -2
28.159 -3
28.161 -3
28.163 -3
28.165 -3
28.167 -3
28.169 -3
28.171 -3
28.173 -3
28.175 -3
28.177 -3
28.179 -3
28.181 -3
28.183 -3
28.185 -2
28.187 -2
28.189 -2
28.191 -1
28.193 -1
28.195 -1
28.197 -0
28.199 0
28.201 0
28.203 1
28.205 1
28.207 1
28.209 2
28.211 2
28.213 2
28.215 2
28.217 3
28.219 3
28.221 3
28.223 3
28.225 3
28.227 3
28.229 3
28.231 3
28.233 3
28.235 3
28.237 3
28.239 2
28.241 2
28.243 2
28.245 2
28.247 2
28.249 1
28.251 1
28.253 1
28.255 1
28.257 0
28.259 0
28.261 -0
28.263 -0
28.265 -1
28.267 -1
28.269 -1
28.271 -1
28.273 -1
28.275 -1
28.277 -2
28.279 -2
28.281 -2
28.283 -2
28.285 -2
28.287 -2
28.289 -2
28.291 -2
28.293 -1
28.295 -1
28.297 -1
28.298 -1
28.300 -1
28.302 -1
28.304 -1
28.306 -0
28.308 -0
28.310 0
28.312 0
28.314 0
28.316 1
28.318 1
28.320 1
28.322 1
28.324 1
28.326 1
28.328 1
28.330 1
28.332 1
28.334 1
28.336 1
28.338 1
28.340 1
28.342 1
28.344 1
28.346 1
28.348 1
28.350 0
28.352 0
28.354 0
28.356 0
28.358 -0
28.360 -0
28.362 -1
28.364 -1
28.366 -1
28.368 -1
28.370 -1
28.372 -1
28.374 -1
28.376 -1
28.378 -1
28.380 -1
28.382 -1
28.384 -1
28.386 -0
28.388 -0
28.390 -0
28.392 0
28.394 0
28.396 0
28.398 1
28.400 1
28.402 1
28.404 1
28.406 1
28.408 1
28.410 2
28.412 2
28.414 2
28.416 2
28.418 2
28.420 2
28.422 2
28.424 2
28.426 2
28.428 2
28.430 2
28.432 2
28.434 2
28.436 2
28.438 2
28.440 2
28.442 2
28.444 2
28.446 2
28.448 2
28.450 2
28.452 2
28.454 2
28.456 2
28.458 2
28.460 2
28.462 2
28.464 2
28.466 2
28.468 2
28.470 2
28.472 2
28.474 2
28.476 2
28.478 2
28.480 2
28.482 2
28.484 2
28.486 2
28.488 2
28.490 2
28.492 2
28.494 2
28.496 2
28.498 2
28.500 2
28.502 2
28.504 2
28.506 2
28.508 2
28.510 2
28.512 2
28.514 2
28.516 1
28.518 1
28.520 1
28.522 1
28.524 1
28.526 1
28.528 1
28.530 1
28.532 1
28.534 1
28.536 1
28.538 1
28.540 1
28.542 1
28.544 1
28.547 1
28.549 1
28.551 1
28.553 1
28.555 1
28.557 1
28.559 1
28.561 1
28.563 1
28.565 1
28.567 1
28.569 2
28.571 2
28.573 2
28.575 2
28.577 2
28.579 2
28.581 3
28.583 3
28.585 3
28.587 3
28.589 3
28.591 3
28.593 3
28.595 4
28.597 4
28.599 4
28.601 4
28.603 4
28.605 4
28.607 4
28.609 4
28.611 3
28.613 3
28.615 3
28.617 3
28.619 3
28.621 3
28.623 3
28.625 3
28.627 3
28.629 3
28.631 3
28.633 2
28.635 2
28.637 2
28.639 2
28.641 2
28.643 2
28.645 2
28.647 2
28.649 2
28.651 2
28.653 3
28.655 3
28.657 3
28.659 3
28.661 3
28.663 3
28.665 3
28.667 3
28.669 3
28.671 3
28.673 3
28.675 3
28.677 3
28.679 3
28.681 3
28.683 3
28.685 3
28.687 3
28.689 3
28.691 3
28.693 3
28.695 3
28.697 2
28.699 2
28.701 2
28.703 2
28.705 2
28.707 1
28.709 1
28.711 1
28.713 1
28.715 1
28.717 1
28.719 0
28.721 0
28.723 0
28.725 0
28.727 0
28.729 0
28.731 0
28.733 0
28.735 0
28.737 0
28.739 0
28.741 1
28.743 1
28.745 1
28.747 1
28.749 1
28.751 1
28.753 1
28.755 1
28.757 1
28.759 1
28.761 1
28.763 1
28.765 1
28.767 1
28.769 1
28.771 1
28.773 1
28.775 1
28.777 1
28.779 1
28.781 1
28.783 0
28.785 0
28.787 0
28.789 0
28.791 0
28.793 -0
28.795 -0
28.797 -0
28.799 -0
28.801 -0
28.803 -0
28.805 -0
28.807 -0
28.809 -0
28.811 -0
28.813 -0
28.815 -0
28.817 -0
28.819 0
28.821 0
28.823 0
28.825 0
28.827 1
28.829 1
28.831 1
28.833 1
28.835 1
28.837 1
28.839 1
28.841 1
28.843 1
28.845 1
28.847 1
28.849 1
28.851 1
28.853 1
28.855 1
28.857 1
28.859 1
28.861 1
28.863 0
28.865 0
28.867 0
28.869 0
28.871 0
28.873 0
28.875 0
28.877 0
28.879 0
28.881 0
28.883 0
28.885 0
28.887 0
28.889 0
28.891 0
28.893 0
28.895 1
28.897 1
28.899 1
28.901 1
28.903 1
28.905 1
28.907 1
28.909 1
28.911 1
28.913 1
28.915 1
28.917 2
28.919 2
28.921 2
28.923 2
28.925 2
28.927 2
28.929 2
28.931 2
28.933 2
28.935 2
28.937 2
28.939 2
28.941 2
28.943 2
28.945 1
28.947 1
28.949 1
28.951 1
28.953 1
28.955 1
28.957 1
28.959 1
28.961 0
28.963 0
28.965 0
28.967 0
28.969 0
28.971 -0
28.973 -0
28.975 -0
28.977 -0
28.979 -0
28.981 -0
28.983 -0
28.985 -0
28.987 -0
28.989 -0
28.991 -0
28.993 -0
28.995 -0
28.997 -0
28.999 -0
29.001 0
29.003 0
29.005 0
29.007 0
29.009 0
29.011 1
29.013 1
29.015 1
29.017 1
29.019 1
29.021 1
29.023 1
29.025 1
29.027 1
29.029 1
29.031 1
29.034 1
29.036 1
29.038 1
29.040 1
29.042 1
29.044 1
29.046 1
29.048 1
29.050 1
29.052 1
29.054 1
29.056 1
29.058 1
29.060 1
29.062 1
29.064 1
29.066 1
29.068 1
29.070 1
29.072 1
29.074 1
29.076 1
29.078 1
29.080 2
29.082 2
29.084 2
29.086 2
29.088 2
29.090 2
29.092 2
29.094 2
29.096 3
29.098 3
29.100 3
29.102 3
29.104 3
29.106 3
29.108 3
29.110 3
29.112 3
29.114 3
29.116 3
29.118 3
29.120 3
29.122 2
29.124 2
29.126 2
29.128 2
29.130 2
29.132 2
29.134 2
29.136 1
29.138 1
29.140 1
29.142 1
29.144 1
29.146 1
29.148 0
29.150 0
29.152 0
29.154 0
29.156 0
29.158 0
29.160 1
29.162 1
29.164 1
29.166 1
29.168 1
29.170 1
29.172 1
29.174 1
29.176 1
29.178 1
29.180 1
29.182 1
29.184 2
29.186 2
29.188 2
29.190 2
29.192 2
29.194 2
29.196 2
29.198 2
29.200 2
29.202 2
29.204 2
29.206 2
29.208 3
29.210 3
29.212 3
29.214 3
29.216 3
29.218 3
29.220 3
29.222 3
29.224 3
29.226 3
29.228 3
29.230 3
29.232 3
29.234 3
29.236 3
29.238 3
29.240 4
29.242 4
29.244 4
29.246 4
29.248 4
29.250 4
29.252 4
29.254 5
29.256 5
29.258 5
29.260 5
29.262 5
29.264 5
29.266 5
29.268 5
29.270 5
29.272 5
29.274 5
29.276 5
29.279 5
29.281 5
29.283 5
29.285 5
29.287 5
29.289 5
29.291 4
29.293 4
29.295 4
29.297 4
29.299 4
29.301 4
29.303 3
29.305 3
29.307 3
29.309 3
29.311 3
29.313 3
29.315 2
29.317 2
29.319 2
29.321 2
29.323 2
29.325 2
29.327 2
29.329 2
29.331 2
29.333 2
29.335 2
29.337 2
29.339 2
29.341 2
29.343 2
29.345 2
29.347 1
29.349 1
29.351 1
29.353 1
29.355 1
29.357 1
29.359 1
29.361 1
29.363 1
29.365 1
29.367 1
29.369 1
29.371 1
29.373 1
29.375 1
29.377 1
29.379 1
29.381 1
29.383 1
29.385 1
29.387 1
29.389 1
29.391 1
29.393 1
29.395 1
29.397 1
29.399 1
29.401 1
29.403 1
29.405 1
29.407 1
29.409 1
29.411 1
29.413 1
29.415 1
29.417 1
29.419 1
29.421 1
29.423 1
29.425 1
29.427 1
29.429 1
29.431 1
29.433 1
29.435 1
29.437 1
29.439 1
29.441 1
29.443 2
29.445 2
29.447 2
29.449 2
29.451 2
29.453 2
29.455 2
29.457 1
29.459 1
29.461 1
29.463 1
29.465 1
29.468 1
29.470 1
29.472 1
29.474 1
29.476 1
29.478 0
29.480 0
29.482 0
29.484 0
29.486 -0
29.488 -0
29.490 -0
29.492 -0
29.494 -0
29.496 -0
29.498 -0
29.500 -0
29.502 -0
29.504 -0
29.506 -0
29.508 -0
29.510 -0
29.512 -0
29.514 -0
29.516 -0
29.518 -0
29.520 -0
29.522 -0
29.524 -0
29.526 -0
29.528 0
29.530 0
29.532 0
29.534 0
29.536 0
29.538 0
29.540 1
29.542 1
29.544 1
29.546 1
29.548 1
29.550 1
29.552 1
29.554 1
29.556 1
29.558 1
29.560 1
29.562 1
29.564 1
29.566 1
29.568 1
29.570 1
29.572 1
29.574 1
29.576 1
29.578 1
29.580 1
29.582 1
29.584 1
29.586 2
29.588 2
29.590 2
29.592 2
29.594 2
29.596 1
29.598 1
29.600 1
29.602 1
29.604 1
29.606 1
29.608 1
29.610 1
29.612 1
29.614 1
29.616 1
29.618 1
29.620 1
29.622 1
29.624 1
29.627 1
29.629 1
29.631 1
29.633 1
29.635 1
29.637 1
29.639 1
29.641 1
29.643 2
29.645 2
29.647 2
29.649 2
29.651 2
29.653 2
29.655 2
29.657 2
29.659 2
29.661 2
29.663 2
29.665 2
29.667 3
29.669 3
29.671 3
29.673 3
29.675 3
29.677 3
29.679 3
29.681 3
29.683 3
29.685 3
29.687 3
29.689 3
29.691 3
29.693 3
29.695 2
29.697 2
29.699 2
29.701 2
29.703 2
29.705 2
29.707 2
29.709 2
29.711 2
29.713 2
29.715 2
29.717 2
29.719 2
29.721 2
29.723 2
29.725 2
29.727 2
29.729 2
29.731 1
29.733 1
29.735 1
29.737 1
29.739 1
29.741 1
29.743 1
29.745 1
29.747 1
29.749 1
29.751 2
29.753 2
29.755 2
29.757 2
29.759 2
29.761 2
29.763 2
29.765 2
29.768 2
29.770 2
29.772 2
29.774 2
29.776 2
29.778 2
29.780 2
29.782 2
29.784 2
29.786 2
29.788 2
29.790 2
29.792 2
29.794 2
29.796 2
29.798 2
29.800 2
29.802 2
29.804 2
29.806 2
29.808 2
29.810 1
29.812 1
29.814 1
29.816 1
29.818 1
29.820 1
29.822 1
29.824 1
29.826 1
29.828 1
29.830 1
29.832 1
29.834 1
29.836 1
29.838 1
29.840 1
29.842 1
29.844 1
29.846 1
29.848 1
29.850 1
29.852 1
29.854 1
29.856 1
29.858 2
29.860 2
29.862 2
29.864 2
29.866 2
29.868 2
29.870 2
29.872 2
29.874 3
29.876 3
29.878 3
29.880 3
29.882 3
29.884 3
29.886 3
29.888 3
29.890 3
29.892 3
29.894 3
29.897 3
29.899 3
29.901 3
29.903 3
29.905 3
29.907 3
29.909 3
29.911 3
29.913 2
29.915 2
29.917 2
29.919 2
29.921 1
29.923 1
29.925 1
29.927 1
29.929 1
29.931 0
29.933 0
29.935 -0
29.937 -0
29.939 -0
29.941 -1
29.943 -1
29.945 -1
29.947 -1
29.949 -1
29.951 -1
29.953 -1
29.955 -1
29.957 -1
29.959 -1
29.961 -1
29.963 -1
29.965 -1
29.967 -1
29.969 -1
29.971 -0
29.973 -0
29.975 -0
29.977 0
29.979 0
29.981 0
29.983 0
29.985 1
29.987 1
29.989 1
29.991 1
29.993 1
29.995 1
29.997 1
29.999 1
30.001 1
30.003 1
30.005 1
30.007 1
30.009 1
30.011 1
30.014 1
30.016 1
30.018 1
30.020 1
30.022 1
30.024 1
30.026 1
30.028 0
30.030 1
30.032 1
30.034 1
30.036 1
30.038 1
30.040 1
30.042 1
30.044 1
30.046 2
30.048 2
30.050 2
30.052 2
30.054 3
30.056 3
30.058 3
30.060 3
30.062 3
30.064 3
30.066 3
30.068 3
30.070 3
30.072 3
30.074 3
30.076 3
30.078 3
30.080 2
30.082 2
30.084 2
30.086 2
30.088 1
30.090 1
30.092 1
30.094 1
30.096 0
30.098 0
30.100 -0
30.102 -0
30.104 -1
30.106 -1
30.108 -1
30.110 -1
30.112 -1
30.114 -1
30.116 -2
30.118 -2
30.120 -2
30.122 -2
30.125 -1
30.127 -1
30.129 -1
30.131 -1
30.133 -1
30.135 -1
30.137 -0
30.139 0
30.141 0
30.143 1
30.145 1
30.147 1
30.149 1
30.151 2
30.153 2
30.155 2
30.157 2
30.159 3
30.161 3
30.163 3
30.165 3
30.167 3
30.169 3
30.171 3
30.173 4
30.175 4
30.177 4
30.179 4
30.181 4
30.183 4
30.185 4
30.187 4
30.189 4
30.191 4
30.193 3
30.195 3
30.197 3
30.199 3
30.201 3
30.203 3
30.205 2
30.207 2
30.209 2
30.211 2
30.213 2
30.215 1
30.217 1
30.219 1
30.221 1
30.223 1
30.225 1
30.228 1
30.230 0
30.232 0
30.234 0
30.236 0
30.238 0
30.240 0
30.242 0
30.244 -0
30.246 -0
30.248 -0
30.250 -0
30.252 -0
30.254 0
30.256 0
30.258 0
30.260 0
30.262 0
30.264 0
30.266 0
30.268 1
30.270 1
30.272 1
30.274 1
30.276 1
30.278 1
30.280 1
30.282 1
30.284 1
30.286 1
30.288 2
30.290 2
30.292 2
30.294 2
30.296 2
30.298 2
30.300 3
30.302 3
30.304 3
30.306 3
30.308 3
30.310 3
30.312 3
30.314 4
30.316 4
30.318 4
30.320 4
30.322 4
30.325 4
30.327 4
30.329 4
30.331 4
30.333 4
30.335 4
30.337 4
30.339 4
30.341 4
30.343 4
30.345 4
30.347 4
30.349 4
30.351 3
30.353 3
30.355 3
30.357 3
30.359 3
30.361 3
30.363 2
30.365 2
30.367 2
30.369 2
30.371 2
30.373 2
30.375 1
30.377 1
30.379 1
30.381 1
30.383 1
30.385 0
30.387 0
30.389 0
30.391 -0
30.393 -0
30.395 -0
30.397 -0
30.399 -1
30.401 -1
30.403 -1
30.405 -1
30.407 -1
30.409 -1
30.411 -1
30.413 -1
30.415 -1
30.418 -1
30.420 -1
30.422 -1
30.424 -1
30.426 -0
30.428 -0
30.430 -0
30.432 -0
30.434 0
30.436 0
30.438 0
30.440 0
30.442 0
30.444 1
30.446 1
30.448 1
30.450 1
30.452 1
30.454 1
30.456 1
30.458 1
30.460 1
30.462 1
30.464 0
30.466 0
30.468 0
30.470 0
30.472 0
30.474 0
30.476 0
30.478 0
30.480 0
30.482 0
30.484 0
30.486 0
30.488 0
30.490 0
30.492 0
30.494 0
30.496 0
30.498 1
30.500 1
30.502 1
30.504 1
30.507 1
30.509 1
30.511 1
30.513 1
30.515 2
30.517 2
30.519 2
30.521 2
30.523 2
30.525 2
30.527 2
30.529 3
30.531 3
30.533 3
30.535 3
30.537 3
30.539 3
30.541 3
30.543 3
30.545 3
30.547 3
30.549 3
30.551 3
30.553 3
30.555 2
30.557 2
30.559 2
30.561 2
30.563 2
30.565 2
30.567 2
30.569 2
30.571 2
30.573 2
30.575 1
30.577 1
30.579 1
30.581 1
30.583 1
30.585 1
30.587 1
30.589 1
30.592 1
30.594 1
30.596 1
30.598 1
30.600 1
30.602 1
30.604 1
30.606 1
30.608 1
30.610 1
30.612 1
30.614 1
30.616 1
30.618 1
30.620 0
30.622 0
30.624 0
30.626 0
30.628 0
30.630 0
30.632 0
30.634 0
30.636 -0
30.638 -0
30.640 -0
30.642 -0
30.644 -0
30.646 -0
30.648 -0
30.650 -0
30.652 -0
30.654 -0
30.656 0
30.658 0
30.660 0
30.662 1
30.664 1
30.666 1
30.668 1
30.670 1
30.672 1
30.675 2
30.677 2
30.679 2
30.681 2
30.683 2
30.685 2
30.687 3
30.689 3
30.691 3
30.693 3
30.695 3
30.697 3
30.699 3
30.701 3
30.703 3
30.705 3
30.707 3
30.709 3
30.711 3
30.713 3
30.715 3
30.717 3
30.719 3
30.721 2
30.723 2
30.725 2
30.727 2
30.729 2
30.731 2
30.733 2
30.735 2
30.737 2
30.739 2
30.741 2
30.743 2
30.745 2
30.747 2
30.749 2
30.751 2
30.754 1
30.756 1
30.758 1
30.760 1
30.762 1
30.764 1
30.766 1
30.768 1
30.770 1
30.772 1
30.774 1
30.776 1
30.778 1
30.780 1
30.782 1
30.784 1
30.786 2
30.788 2
30.790 2
30.792 2
30.794 2
30.796 2
30.798 2
30.800 2
30.802 2
30.804 2
30.806 2
30.808 2
30.810 2
30.812 2
30.814 2
30.816 2
30.818 2
30.820 2
30.822 2
30.824 2
30.826 2
30.828 1
30.831 1
30.833 1
30.835 1
30.837 1
30.839 1
30.841 0
30.843 0
30.845 0
30.847 0
30.849 0
30.851 -0
30.853 -0
30.855 -0
30.857 -0
30.859 -0
30.861 -0
30.863 -0
30.865 -0
30.867 0
30.869 0
30.871 0
30.873 0
30.875 0
30.877 0
30.879 1
30.881 1
30.883 1
30.885 1
30.887 1
30.889 1
30.891 1
30.893 1
30.895 1
30.897 1
30.899 1
30.901 1
30.904 2
30.906 2
30.908 2
30.910 2
30.912 2
30.914 2
30.916 2
30.918 2
30.920 2
30.922 2
30.924 2
30.926 2
30.928 1
30.930 1
30.932 1
30.934 1
30.936 1
30.938 1
30.940 1
30.942 1
30.944 1
30.946 1
30.948 1
30.950 1
30.952 1
30.954 1
30.956 2
30.958 2
30.960 2
30.962 2
30.964 2
30.966 2
30.968 2
30.970 2
30.972 2
30.974 2
30.977 2
30.979 2
30.981 2
30.983 2
30.985 3
30.987 3
30.989 3
30.991 3
30.993 3
30.995 3
30.997 3
30.999 3
31.001 3
31.003 3
31.005 3
31.007 3
31.009 3
31.011 3
31.013 3
31.015 3
31.017 3
31.019 3
31.021 3
31.023 3
31.025 3
31.027 3
31.029 3
31.031 3
31.033 3
31.035 3
31.037 3
31.039 2
31.041 2
31.043 2
31.046 2
31.048 2
31.050 2
31.052 2
31.054 2
31.056 2
31.058 2
31.060 2
31.062 2
31.064 2
31.066 2
31.068 2
31.070 2
31.072 2
31.074 2
31.076 2
31.078 2
31.080 2
31.082 1
31.084 1
31.086 1
31.088 1
31.090 1
31.092 1
31.094 1
31.096 1
31.098 1
31.100 1
31.102 1
31.104 1
31.106 1
31.108 1
31.110 1
31.112 1
31.115 1
31.117 1
31.119 1
31.121 1
31.123 1
31.125 1
31.127 1
31.129 2
31.131 2
31.133 2
31.135 2
31.137 2
31.139 2
31.141 2
31.143 2
31.145 2
31.147 2
31.149 2
31.151 2
31.153 2
31.155 2
31.157 2
31.159 2
31.161 2
31.163 2
31.165 2
31.167 2
31.169 2
31.171 2
31.173 2
31.175 2
31.177 2
31.179 2
31.182 2
31.184 2
31.186 1
31.188 1
31.190 1
31.192 1
31.194 1
31.196 1
31.198 1
31.200 1
31.202 1
31.204 1
31.206 1
31.208 1
31.210 1
31.212 1
31.214 1
31.216 1
31.218 1
31.220 1
31.222 1
31.224 1
31.226 1
31.228 1
31.230 1
31.232 1
31.234 1
31.236 1
31.238 1
31.240 1
31.242 1
31.244 1
31.247 1
31.249 1
31.251 1
31.253 1
31.255 1
31.257 1
31.259 1
31.261 1
31.263 1
31.265 1
31.267 1
31.269 1
31.271 1
31.273 1
31.275 2
31.277 2
31.279 2
31.281 2
31.283 2
31.285 2
31.287 2
31.289 2
31.291 2
31.293 2
31.295 2
31.297 2
31.299 2
31.301 2
31.303 2
31.305 2
31.307 2
31.309 2
31.312 2
31.314 2
31.316 2
31.318 2
31.320 2
31.322 2
31.324 2
31.326 2
31.328 2
31.330 2
31.332 2
31.334 2
31.336 2
31.338 2
31.340 2
31.342 2
31.344 2
31.346 2
31.348 2
31.350 1
31.352 1
31.354 1
31.356 1
31.358 1
31.360 1
31.362 1
31.364 1
31.366 1
31.368 0
31.370 0
31.373 0
31.375 0
31.377 0
31.379 0
31.381 0
31.383 0
31.385 0
31.387 0
31.389 -0
31.391 -0
31.393 -0
31.395 -0
31.397 -0
31.399 -0
31.401 -0
31.403 -0
31.405 -0
31.407 -0
31.409 -0
31.411 -0
31.413 -0
31.415 -0
31.417 -0
31.419 -0
31.421 -0
31.423 -0
31.425 0
31.427 0
31.429 0
31.431 0
31.433 1
31.436 1
31.438 1
31.440 1
31.442 1
31.444 1
31.446 1
31.448 1
31.450 1
31.452 1
31.454 1
31.456 1
31.458 2
31.460 2
31.462 2
31.464 2
31.466 2
31.468 2
31.470 2
31.472 2
31.474 1
31.476 1
31.478 1
31.480 1
31.482 1
31.484 1
31.486 1
31.488 1
31.490 1
31.492 1
31.495 1
31.497 1
31.499 1
31.501 1
31.503 1
31.505 1
31.507 1
31.509 1
31.511 1
31.513 1
31.515 1
31.517 1
31.519 1
31.521 1
31.523 1
31.525 1
31.527 1
31.529 1
31.531 1
31.533 1
31.535 1
31.537 1
31.539 1
31.541 1
31.543 1
31.545 1
31.547 1
31.549 1
31.551 1
31.554 1
31.556 1
31.558 1
31.560 1
31.562 1
31.564 2
31.566 2
31.568 2
31.570 2
31.572 2
31.574 2
31.576 2
31.578 3
31.580 3
31.582 3
31.584 3
31.586 3
31.588 4
31.590 4
31.592 4
31.594 4
31.596 4
31.598 4
31.600 5
31.602 5
31.604 5
31.606 5
31.608 5
31.610 5
31.613 5
31.615 5
31.617 5
31.619 4
31.621 4
31.623 4
31.625 4
31.627 4
31.629 4
31.631 4
31.633 4
31.635 3
31.637 3
31.639 3
31.641 3
31.643 3
31.645 3
31.647 3
31.649 3
31.651 2
31.653 2
31.655 2
31.657 2
31.659 2
31.661 2
31.663 2
31.665 2
31.668 1
31.670 1
31.672 1
31.674 1
31.676 1
31.678 1
31.680 0
31.682 0
31.684 0
31.686 0
31.688 -0
31.690 -0
31.692 -0
31.694 -0
31.696 -1
31.698 -1
31.700 -1
31.702 -1
31.704 -1
31.706 -1
31.708 -1
31.710 -1
31.712 -1
31.714 -1
31.716 -1
31.718 -0
31.720 -0
31.722 -0
31.725 0
31.727 0
31.729 0
31.731 1
31.733 1
31.735 1
31.737 1
31.739 1
31.741 1
31.743 1
31.745 1
31.747 1
31.749 1
31.751 1
31.753 1
31.755 1
31.757 1
31.759 1
31.761 1
31.763 1
31.765 1
31.767 1
31.769 1
31.771 1
31.773 1
31.775 1
31.777 1
31.780 1
31.782 1
31.784 1
31.786 1
31.788 1
31.790 1
31.792 1
31.794 1
31.796 1
31.798 1
31.800 1
31.802 1
31.804 1
31.806 1
31.808 1
31.810 1
31.812 1
31.814 1
31.816 1
31.818 1
31.820 1
31.822 1
31.824 1
31.826 1
31.828 1
31.830 1
31.833 1
31.835 1
31.837 1
31.839 1
31.841 0
31.843 0
31.845 0
31.847 0
31.849 0
31.851 0
31.853 0
31.855 0
31.857 0
31.859 0
31.861 0
31.863 1
31.865 1
31.867 1
31.869 1
31.871 1
31.873 1
31.875 1
31.877 1
31.879 1
31.881 1
31.883 1
31.885 1
31.888 1
31.890 1
31.892 1
31.894 1
31.896 1
31.898 1
31.900 1
31.902 1
31.904 1
31.906 1
31.908 1
31.910 1
31.912 1
31.914 1
31.916 1
31.918 1
31.920 1
31.922 0
31.924 1
31.926 1
31.928 1
31.930 1
31.932 1
31.934 1
31.936 1
31.939 1
31.941 1
31.943 1
31.945 1
31.947 1
31.949 2
31.951 2
31.953 2
31.955 2
31.957 2
31.959 3
31.961 3
31.963 3
31.965 3
31.967 3
31.969 3
31.971 3
31.973 4
31.975 4
31.977 4
31.979 4
31.981 4
31.983 4
31.985 4
31.987 4
31.989 4
31.992 4
31.994 4
31.996 4
31.998 4
32.000 4
32.002 4
32.004 4
32.006 3
32.008 3
32.010 3
32.012 3
32.014 3
32.016 3
32.018 3
32.020 3
32.022 3
32.024 3
32.026 3
32.028 3
32.030 3
32.032 3
32.034 3
32.036 3
32.038 3
32.040 3
32.043 3
32.045 3
32.047 3
32.049 4
32.051 4
32.053 4
32.055 4
32.057 4
32.059 4
32.061 4
32.063 4
32.065 4
32.067 4
32.069 4
32.071 4
32.073 4
32.075 4
32.077 4
32.079 4
32.081 4
32.083 4
32.085 4
32.087 4
32.089 3
32.092 3
32.094 3
32.096 3
32.098 3
32.100 2
32.102 2
32.104 2
32.106 2
32.108 2
32.110 1
32.112 1
32.114 1
32.116 1
32.118 1
32.120 1
32.122 1
32.124 0
32.126 0
32.128 0
32.130 0
32.132 0
32.134 0
32.136 0
32.138 0
32.140 0
32.143 0
32.145 0
32.147 0
32.149 0
32.151 0
32.153 0
32.155 0
32.157 0
32.159 0
32.161 0
32.163 0
32.165 0
32.167 -0
32.169 -0
32.171 -0
32.173 -0
32.175 -0
32.177 -0
32.179 -0
32.181 -0
32.183 -0
32.185 -1
32.187 -0
32.189 -0
32.192 -0
32.194 -0
32.196 -0
32.198 -0
32.200 -0
32.202 -0
32.204 -0
32.206 0
32.208 0
32.210 0
32.212 0
32.214 1
32.216 1
32.218 1
32.220 1
32.222 1
32.224 1
32.226 1
32.228 1
32.230 1
32.232 1
32.234 1
32.236 1
32.238 1
32.241 1
32.243 1
32.245 1
32.247 1
32.249 1
32.251 1
32.253 0
32.255 0
32.257 0
32.259 0
32.261 0
32.263 0
32.265 0
32.267 0
32.269 0
32.271 0
32.273 0
32.275 0
32.277 0
32.279 0
32.281 0
32.283 0
32.285 0
32.288 1
32.290 1
32.292 1
32.294 1
32.296 1
32.298 1
32.300 1
32.302 1
32.304 2
32.306 2
32.308 2
32.310 2
32.312 2
32.314 2
32.316 2
32.318 2
32.320 2
32.322 2
32.324 2
32.326 2
32.328 2
32.330 2
32.332 2
32.335 2
32.337 2
32.339 2
32.341 2
32.343 2
32.345 2
32.347 2
32.349 2
32.351 2
32.353 2
32.355 2
32.357 2
32.359 3
32.361 3
32.363 3
32.365 3
32.367 2
32.369 2
32.371 3
32.373 2
32.375 2
32.377 2
32.379 2
32.382 2
32.384 2
32.386 2
32.388 2
32.390 2
32.392 2
32.394 1
32.396 1
32.398 1
32.400 1
32.402 1
32.404 1
32.406 0
32.408 0
32.410 0
32.412 -0
32.414 -0
32.416 -0
32.418 -0
32.420 -1
32.422 -1
32.424 -1
32.426 -1
32.429 -1
32.431 -1
32.433 -0
32.435 -0
32.437 -0
32.439 -0
32.441 -0
32.443 -0
32.445 -0
32.447 -0
32.449 -0
32.451 -0
32.453 0
32.455 0
32.457 0
32.459 0
32.461 1
32.463 1
32.465 1
32.467 1
32.469 1
32.471 1
32.474 1
32.476 1
32.478 1
32.480 1
32.482 1
32.484 1
32.486 1
32.488 1
32.490 1
32.492 1
32.494 1
32.496 0
32.498 0
32.500 0
32.502 0
32.504 0
32.506 0
32.508 0
32.510 0
32.512 0
32.514 0
32.516 0
32.519 -0
32.521 -0
32.523 -0
32.525 -0
32.527 -0
32.529 -0
32.531 -0
32.533 -0
32.535 -0
32.537 -0
32.539 -0
32.541 -0
32.543 -0
32.545 -0
32.547 -0
32.549 -0
32.551 -0
32.553 -0
32.555 -0
32.557 -0
32.559 -0
32.561 -0
32.564 -0
32.566 -0
32.568 0
32.570 0
32.572 0
32.574 0
32.576 0
32.578 0
32.580 0
32.582 1
32.584 1
32.586 1
32.588 1
32.590 1
32.592 1
32.594 1
32.596 1
32.598 1
32.600 1
32.602 1
32.604 1
32.606 2
32.609 2
32.611 2
32.613 2
32.615 2
32.617 2
32.619 2
32.621 2
32.623 2
32.625 2
32.627 2
32.629 2
32.631 2
32.633 2
32.635 1
32.637 1
32.639 1
32.641 1
32.643 1
32.645 1
32.647 1
32.649 1
32.652 1
32.654 0
32.656 0
32.658 0
32.660 0
32.662 0
32.664 -0
32.666 -0
32.668 -0
32.670 -0
32.672 -0
32.674 -0
32.676 -0
32.678 -0
32.680 -0
32.682 -0
32.684 -0
32.686 -0
32.688 0
32.690 0
32.692 0
32.695 0
32.697 1
32.699 1
32.701 1
32.703 1
32.705 1
32.707 2
32.709 2
32.711 2
32.713 2
32.715 3
32.717 3
32.719 3
32.721 3
32.723 3
32.725 4
32.727 4
32.729 4
32.731 4
32.733 4
32.735 4
32.738 4
32.740 4
32.742 4
32.744 4
32.746 4
32.748 4
32.750 4
32.752 4
32.754 4
32.756 4
32.758 4
32.760 4
32.762 4
32.764 3
32.766 3
32.768 3
32.770 3
32.772 2
32.774 2
32.776 2
32.778 2
32.781 1
32.783 1
32.785 1
32.787 1
32.789 1
32.791 0
32.793 0
32.795 0
32.797 0
32.799 0
32.801 0
32.803 0
32.805 0
32.807 0
32.809 0
32.811 0
32.813 0
32.815 0
32.817 0
32.819 0
32.822 0
32.824 1
32.826 1
32.828 1
32.830 1
32.832 1
32.834 1
32.836 1
32.838 2
32.840 2
32.842 2
32.844 2
32.846 2
32.848 2
32.850 2
32.852 2
32.854 2
32.856 2
32.858 2
32.860 2
32.862 2
32.865 2
32.867 2
32.869 2
32.871 2
32.873 2
32.875 2
32.877 2
32.879 2
32.881 2
32.883 2
32.885 2
32.887 2
32.889 2
32.891 2
32.893 2
32.895 2
32.897 2
32.899 2
32.901 2
32.903 2
32.906 2
32.908 2
32.910 2
32.912 2
32.914 1
32.916 1
32.918 1
32.920 1
32.922 2
32.924 2
32.926 2
32.928 2
32.930 2
32.932 2
32.934 2
32.936 2
32.938 2
32.940 2
32.942 2
32.944 2
32.947 2
32.949 2
32.951 2
32.953 2
32.955 2
32.957 2
32.959 2
32.961 2
32.963 2
32.965 2
32.967 3
32.969 3
32.971 3
32.973 3
32.975 2
32.977 2
32.979 2
32.981 2
32.983 2
32.985 2
32.988 2
32.990 2
32.992 2
32.994 2
32.996 2
32.998 2
33.000 2
33.002 2
33.004 2
33.006 2
33.008 2
33.010 2
33.012 2
33.014 2
33.016 2
33.018 2
33.020 2
33.022 2
33.024 2
33.026 2
33.029 1
33.031 1
33.033 1
33.035 1
33.037 1
33.039 1
33.041 1
33.043 1
33.045 1
33.047 1
33.049 1
33.051 1
33.053 1
33.055 1
33.057 1
33.059 1
33.061 1
33.063 1
33.065 1
33.068 1
33.070 1
33.072 1
33.074 1
33.076 1
33.078 1
33.080 1
33.082 1
33.084 1
33.086 1
33.088 1
33.090 1
33.092 1
33.094 1
33.096 1
33.098 1
33.100 1
33.102 1
33.104 1
33.107 1
33.109 1
33.111 1
33.113 1
33.115 1
33.117 1
33.119 1
33.121 1
33.123 1
33.125 1
33.127 1
33.129 1
33.131 1
33.133 1
33.135 1
33.137 1
33.139 1
33.141 1
33.143 1
33.145 1
33.148 1
33.150 1
33.152 1
33.154 0
33.156 0
33.158 0
33.160 0
33.162 0
33.164 0
33.166 0
33.168 -0
33.170 -0
33.172 -0
33.174 -0
33.176 -0
33.178 -1
33.180 -1
33.182 -1
33.184 -1
33.187 -1
33.189 -1
33.191 -1
33.193 -1
33.195 -1
33.197 -1
33.199 -1
33.201 -1
33.203 -1
33.205 -1
33.207 -1
33.209 -1
33.211 -1
33.213 -1
33.215 -1
33.217 -1
33.219 -1
33.221 -1
33.224 -0
33.226 -0
33.228 -0
33.230 0
33.232 0
33.234 0
33.236 1
33.238 1
33.240 1
33.242 1
33.244 1
33.246 1
33.248 1
33.250 1
33.252 2
33.254 2
33.256 2
33.258 2
33.260 2
33.263 2
33.265 2
33.267 2
33.269 2
33.271 2
33.273 2
33.275 2
33.277 2
33.279 2
33.281 1
33.283 1
33.285 1
33.287 1
33.289 1
33.291 1
33.293 1
33.295 1
33.297 1
33.299 1
33.302 1
33.304 1
33.306 1
33.308 1
33.310 1
33.312 1
33.314 2
33.316 2
33.318 2
33.320 2
33.322 2
33.324 2
33.326 3
33.328 3
33.330 3
33.332 3
33.334 3
33.336 3
33.339 3
33.341 3
33.343 3
33.345 3
33.347 4
33.349 4
33.351 4
33.353 3
33.355 3
33.357 3
33.359 3
33.361 3
33.363 3
33.365 2
33.367 2
33.369 2
33.371 2
33.373 1
33.376 1
33.378 1
33.380 1
33.382 1
33.384 1
33.386 0
33.388 0
33.390 0
33.392 0
33.394 0
33.396 0
33.398 0
33.400 0
33.402 0
33.404 0
33.406 0
33.408 0
33.410 0
33.412 0
33.415 0
33.417 0
33.419 0
33.421 0
33.423 0
33.425 1
33.427 1
33.429 1
33.431 1
33.433 1
33.435 1
33.437 1
33.439 1
33.441 1
33.443 1
33.445 1
33.447 1
33.449 1
33.452 1
33.454 1
33.456 1
33.458 1
33.460 1
33.462 1
33.464 1
33.466 2
33.468 2
33.470 2
33.472 2
33.474 2
33.476 2
33.478 2
33.480 2
33.482 2
33.484 3
33.486 3
33.489 3
33.491 3
33.493 3
33.495 3
33.497 3
33.499 3
33.501 3
33.503 3
33.505 3
33.507 3
33.509 3
33.511 3
33.513 3
33.515 3
33.517 3
33.519 3
33.521 2
33.524 2
33.526 2
33.528 2
33.530 2
33.532 2
33.534 1
33.536 1
33.538 1
33.540 1
33.542 1
33.544 1
33.546 0
33.548 0
33.550 0
33.552 0
33.554 0
33.556 0
33.558 0
33.561 0
33.563 0
33.565 0
33.567 0
33.569 0
33.571 0
33.573 0
33.575 0
33.577 1
33.579 1
33.581 1
33.583 1
33.585 1
33.587 1
33.589 1
33.591 1
33.593 2
33.596 2
33.598 2
33.600 2
33.602 2
33.604 2
33.606 2
33.608 2
33.610 2
33.612 2
33.614 2
33.616 2
33.618 2
33.620 2
33.622 2
33.624 2
33.626 2
33.628 2
33.630 2
33.633 2
33.635 2
33.637 2
33.639 2
33.641 2
33.643 2
33.645 2
33.647 2
33.649 2
33.651 2
33.653 2
33.655 2
33.657 2
33.659 2
33.661 2
33.663 2
33.665 2
33.668 1
33.670 1
33.672 1
33.674 1
33.676 1
33.678 1
33.680 1
33.682 1
33.684 1
33.686 1
33.688 1
33.690 1
33.692 1
33.694 1
33.696 1
33.698 1
33.700 1
33.703 1
33.705 1
33.707 2
33.709 2
33.711 2
33.713 2
33.715 2
33.717 2
33.719 3
33.721 3
33.723 3
33.725 3
33.727 3
33.729 3
33.731 3
33.733 3
33.735 3
33.738 3
33.740 3
33.742 3
33.744 3
33.746 3
33.748 3
33.750 3
33.752 3
33.754 3
33.756 3
33.758 3
33.760 3
33.762 2
33.764 2
33.766 2
33.768 2
33.770 2
33.773 2
33.775 2
33.777 2
33.779 2
33.781 2
33.783 2
33.785 2
33.787 2
33.789 2
33.791 2
33.793 2
33.795 2
33.797 2
33.799 2
33.801 2
33.803 2
33.805 2
33.808 2
33.810 2
33.812 2
33.814 2
33.816 2
33.818 2
33.820 2
33.822 2
33.824 1
33.826 1
33.828 1
33.830 1
33.832 1
33.834 1
33.836 1
33.838 1
33.840 1
33.843 1
33.845 1
33.847 1
33.849 1
33.851 1
33.853 1
33.855 1
33.857 2
33.859 2
33.861 2
33.863 2
33.865 2
33.867 3
33.869 3
33.871 3
33.873 3
33.876 4
33.878 4
33.880 4
33.882 4
33.884 4
33.886 5
33.888 5
33.890 5
33.892 5
33.894 5
33.896 5
33.898 5
33.900 4
33.902 4
33.904 4
33.906 4
33.908 4
33.911 3
33.913 3
33.915 3
33.917 3
33.919 2
33.921 2
33.923 2
33.925 1
33.927 1
33.929 1
33.931 1
33.933 0
33.935 0
33.937 -0
33.939 -0
33.941 -1
33.944 -1
33.946 -1
33.948 -1
33.950 -1
33.952 -1
33.954 -1
33.956 -1
33.958 -1
33.960 -1
33.962 -1
33.964 -1
33.966 -0
33.968 -0
33.970 -0
33.972 0
33.974 0
33.976 1
33.979 1
33.981 1
33.983 1
33.985 2
33.987 2
33.989 2
33.991 2
33.993 2
33.995 3
33.997 3
33.999 3
34.001 3
34.003 3
34.005 3
34.007 3
34.009 3
34.012 4
34.014 4
34.016 4
34.018 4
34.020 4
34.022 4
34.024 4
34.026 4
34.028 4
34.030 4
34.032 4
34.034 4
34.036 4
34.038 4
34.040 4
34.042 4
34.045 3
34.047 3
34.049 3
34.051 3
34.053 3
34.055 3
34.057 3
34.059 3
34.061 3
34.063 3
34.065 2
34.067 2
34.069 2
34.071 2
34.073 2
34.075 1
34.078 1
34.080 1
34.082 1
34.084 0
34.086 0
34.088 0
34.090 -0
34.092 -0
34.094 -0
34.096 -0
34.098 -1
34.100 -1
34.102 -1
34.104 -1
34.106 -1
34.108 -1
34.111 -1
34.113 -1
34.115 -1
34.117 -1
34.119 -1
34.121 -1
34.123 -1
34.125 -1
34.127 -1
34.129 -1
34.131 -1
34.133 -1
34.135 -1
34.137 -1
34.139 -1
34.141 -1
34.144 -1
34.146 -1
34.148 -1
34.150 -1
34.152 -1
34.154 -1
34.156 -1
34.158 -1
34.160 -1
34.162 -1
34.164 -1
34.166 -1
34.168 -1
34.170 -1
34.172 -1
34.174 -1
34.177 -1
34.179 -1
34.181 -1
34.183 -1
34.185 -1
34.187 -1
34.189 -1
34.191 -1
34.193 -1
34.195 -1
34.197 -1
34.199 -1
34.201 -1
34.203 -0
34.205 -0
34.208 -0
34.210 0
34.212 0
34.214 1
34.216 1
34.218 1
34.220 1
34.222 1
34.224 2
34.226 2
34.228 2
34.230 2
34.232 2
34.234 2
34.236 2
34.238 2
34.241 2
34.243 2
34.245 2
34.247 2
34.249 2
34.251 2
34.253 2
34.255 2
34.257 2
34.259 1
34.261 1
34.263 1
34.265 1
34.267 1
34.269 1
34.272 1
34.274 1
34.276 1
34.278 1
34.280 1
34.282 1
34.284 1
34.286 1
34.288 1
34.290 1
34.292 1
34.294 1
34.296 1
34.298 2
34.300 2
34.302 2
34.305 2
34.307 2
34.309 2
34.311 2
34.313 2
34.315 3
34.317 3
34.319 3
34.321 3
34.323 3
34.325 3
34.327 3
34.329 3
34.331 3
34.333 3
34.336 3
34.338 3
34.340 3
34.342 3
34.344 3
34.346 3
34.348 3
34.350 3
34.352 3
34.354 3
34.356 3
34.358 3
34.360 3
34.362 3
34.364 3
34.367 3
34.369 3
34.371 3
34.373 3
34.375 3
34.377 3
34.379 3
34.381 3
34.383 3
34.385 3
34.387 3
34.389 3
34.391 3
34.393 3
34.395 2
34.397 2
34.400 2
34.402 2
34.404 2
34.406 2
34.408 2
34.410 2
34.412 2
34.414 2
34.416 2
34.418 2
34.420 2
34.422 2
34.424 2
34.426 2
34.428 2
34.431 2
34.433 2
34.435 1
34.437 2
34.439 1
34.441 1
34.443 1
34.445 1
34.447 1
34.449 1
34.451 1
34.453 1
34.455 1
34.457 1
34.459 1
34.462 1
34.464 1
34.466 1
34.468 1
34.470 1
34.472 1
34.474 1
34.476 1
34.478 1
34.480 1
34.482 1
34.484 1
34.486 1
34.488 1
34.490 1
34.493 1
34.495 1
34.497 2
34.499 2
34.501 2
34.503 2
34.505 2
34.507 2
34.509 3
34.511 3
34.513 3
34.515 3
34.517 3
34.519 3
34.522 3
34.524 3
34.526 4
34.528 4
34.530 4
34.532 4
34.534 3
34.536 3
34.538 3
34.540 3
34.542 3
34.544 3
34.546 3
34.548 3
34.550 3
34.553 2
34.555 2
34.557 2
34.559 2
34.561 2
34.563 2
34.565 2
34.567 2
34.569 1
34.571 1
34.573 1
34.575 1
34.577 1
34.579 1
34.581 1
34.584 1
34.586 2
34.588 2
34.590 2
34.592 2
34.594 2
34.596 2
34.598 2
34.600 2
34.602 2
34.604 2
34.606 2
34.608 2
34.610 2
34.612 2
34.615 2
34.617 2
34.619 2
34.621 2
34.623 2
34.625 2
34.627 2
34.629 2
34.631 2
34.633 2
34.635 2
34.637 1
34.639 1
34.641 1
34.644 1
34.646 1
34.648 1
34.650 1
34.652 1
34.654 1
34.656 1
34.658 1
34.660 1
34.662 1
34.664 2
34.666 2
34.668 2
34.670 2
34.672 2
34.675 2
34.677 2
34.679 2
34.681 3
34.683 3
34.685 3
34.687 3
34.689 3
34.691 3
34.693 3
34.695 3
34.697 2
34.699 2
34.701 2
34.704 2
34.706 2
34.708 2
34.710 2
34.712 1
34.714 1
34.716 1
34.718 1
34.720 1
34.722 0
34.724 0
34.726 0
34.728 -0
34.730 -0
34.732 -0
34.735 -0
34.737 -1
34.739 -1
34.741 -1
34.743 -1
34.745 -1
34.747 -1
34.749 -1
34.751 -1
34.753 -1
34.755 -1
34.757 -1
34.759 -1
34.761 -1
34.764 -1
34.766 -1
34.768 -1
34.770 -1
34.772 -1
34.774 -1
34.776 -1
34.778 -1
34.780 -1
34.782 -1
34.784 -1
34.786 -1
34.788 -1
34.790 -1
34.793 -1
34.795 -1
34.797 -2
34.799 -2
34.801 -2
34.803 -2
34.805 -2
34.807 -2
34.809 -1
34.811 -1
34.813 -1
34.815 -1
34.817 -1
34.819 -1
34.822 -1
34.824 -1
34.826 -1
34.828 -1
34.830 -0
34.832 -0
34.834 -0
34.836 -0
34.838 0
34.840 0
34.842 0
34.844 0
34.846 1
34.848 1
34.851 1
34.853 1
34.855 1
34.857 1
34.859 1
34.861 1
34.863 1
34.865 1
34.867 1
34.869 1
34.871 1
34.873 2
34.875 2
34.877 2
34.880 2
34.882 2
34.884 2
34.886 2
34.888 2
34.890 2
34.892 2
34.894 2
34.896 2
34.898 2
34.900 2
34.902 2
34.904 2
34.906 2
34.909 2
34.911 2
34.913 2
34.915 2
34.917 2
34.919 2
34.921 2
34.923 2
34.925 2
34.927 2
34.929 2
34.931 2
34.933 2
34.935 2
34.938 2
34.940 2
34.942 2
34.944 2
34.946 2
34.948 1
34.950 1
34.952 1
34.954 2
34.956 2
34.958 2
34.960 2
34.962 2
34.964 2
34.967 2
34.969 2
34.971 2
34.973 2
34.975 2
34.977 2
34.979 2
34.981 2
34.983 2
34.985 2
34.987 2
34.989 2
34.991 2
34.993 2
34.996 2
34.998 2
35.000 2
35.002 2
35.004 2
35.006 2
35.008 2
35.010 2
35.012 2
35.014 2
35.016 2
35.018 2
35.020 2
35.022 2
35.025 2
35.027 2
35.029 2
35.031 2
35.033 2
35.035 2
35.037 2
35.039 2
35.041 2
35.043 2
35.045 2
35.047 2
35.049 3
35.051 3
35.054 3
35.056 3
35.058 3
35.060 3
35.062 3
35.064 3
35.066 3
35.068 3
35.070 3
35.072 3
35.074 3
35.076 3
35.078 4
35.081 4
35.083 4
35.085 4
35.087 4
35.089 4
35.091 4
35.093 4
35.095 4
35.097 4
35.099 4
35.101 4
35.103 4
35.105 4
35.107 4
35.110 3
35.112 3
35.114 3
35.116 3
35.118 3
35.120 3
35.122 3
35.124 2
35.126 2
35.128 2
35.130 2
35.132 2
35.134 2
35.137 1
35.139 1
35.141 1
35.143 1
35.145 1
35.147 1
35.149 0
35.151 0
35.153 0
35.155 0
35.157 0
35.159 0
35.161 0
35.163 0
35.166 1
35.168 1
35.170 1
35.172 1
35.174 1
35.176 1
35.178 2
35.180 2
35.182 2
35.184 2
35.186 2
35.188 3
35.190 3
35.193 3
35.195 3
35.197 3
35.199 4
35.201 4
35.203 4
35.205 4
35.207 4
35.209 4
35.211 4
35.213 4
35.215 4
35.217 4
35.219 4
35.222 4
35.224 4
35.226 4
35.228 3
35.230 3
35.232 3
35.234 3
35.236 3
35.238 3
35.240 3
35.242 3
35.244 3
35.246 3
35.249 3
35.251 3
35.253 3
35.255 2
35.257 2
35.259 2
35.261 2
35.263 2
35.265 2
35.267 2
35.269 2
35.271 2
35.273 2
35.276 2
35.278 2
35.280 2
35.282 2
35.284 2
35.286 2
35.288 2
35.290 2
35.292 2
35.294 2
35.296 2
35.298 2
35.300 2
35.303 2
35.305 2
35.307 2
35.309 2
35.311 2
35.313 2
35.315 2
35.317 2
35.319 2
35.321 2
35.323 2
35.325 2
35.327 2
35.330 2
35.332 2
35.334 2
35.336 1
35.338 1
35.340 1
35.342 1
35.344 1
35.346 1
35.348 1
35.350 1
35.352 1
35.354 1
35.356 1
35.359 1
35.361 1
35.363 1
35.365 1
35.367 0
35.369 0
35.371 0
35.373 0
35.375 0
35.377 0
35.379 0
35.381 0
35.383 0
35.386 -0
35.388 -0
35.390 -0
35.392 -0
35.394 -0
35.396 0
35.398 0
35.400 0
35.402 0
35.404 0
35.406 0
35.408 0
35.410 1
35.413 1
35.415 1
35.417 1
35.419 1
35.421 1
35.423 2
35.425 2
35.427 2
35.429 2
35.431 2
35.433 3
35.435 3
35.437 3
35.440 3
35.442 3
35.444 3
35.446 3
35.448 4
35.450 4
35.452 4
35.454 4
35.456 4
35.458 4
35.460 4
35.462 4
35.465 4
35.467 4
35.469 4
35.471 4
35.473 4
35.475 4
35.477 4
35.479 3
35.481 3
35.483 3
35.485 3
35.487 3
35.489 3
35.492 3
35.494 3
35.496 3
35.498 3
35.500 3
35.502 3
35.504 3
35.506 4
35.508 4
35.510 4
35.512 4
35.514 4
35.516 4
35.519 4
35.521 4
35.523 4
35.525 4
35.527 5
35.529 5
35.531 5
35.533 5
35.535 5
35.537 4
35.539 4
35.541 4
35.543 4
35.546 4
35.548 4
35.550 4
35.552 4
35.554 4
35.556 4
35.558 4
35.560 4
35.562 3
35.564 3
35.566 3
35.568 3
35.570 3
35.573 3
35.575 3
35.577 2
35.579 2
35.581 2
35.583 2
35.585 2
35.587 2
35.589 2
35.591 2
35.593 2
35.595 2
35.598 1
35.600 1
35.602 1
35.604 1
35.606 1
35.608 1
35.610 1
35.612 1
35.614 1
35.616 1
35.618 1
35.620 1
35.622 1
35.625 1
35.627 1
35.629 1
35.631 1
35.633 1
35.635 1
35.637 1
35.639 2
35.641 2
35.643 2
35.645 2
35.647 2
35.650 2
35.652 2
35.654 3
35.656 3
35.658 3
35.660 3
35.662 3
35.664 3
35.666 3
35.668 3
35.670 3
35.672 3
35.674 3
35.677 3
35.679 3
35.681 3
35.683 3
35.685 2
35.687 2
35.689 2
35.691 2
35.693 1
35.695 1
35.697 1
35.699 1
35.702 0
35.704 0
35.706 -0
35.708 -0
35.710 -0
35.712 -0
35.714 -0
35.716 -1
35.718 -1
35.720 -0
35.722 -0
35.724 -0
35.726 -0
35.729 -0
35.731 0
35.733 0
35.735 0
35.737 1
35.739 1
35.741 1
35.743 1
35.745 1
35.747 2
35.749 2
35.751 2
35.754 2
35.756 2
35.758 2
35.760 2
35.762 2
35.764 2
35.766 2
35.768 2
35.770 2
35.772 2
35.774 2
35.776 2
35.778 2
35.781 2
35.783 2
35.785 1
35.787 1
35.789 1
35.791 1
35.793 1
35.795 1
35.797 1
35.799 1
35.801 1
35.803 1
35.806 1
35.808 1
35.810 1
35.812 1
35.814 1
35.816 1
35.818 1
35.820 1
35.822 1
35.824 1
35.826 1
35.828 1
35.831 1
35.833 1
35.835 2
35.837 2
35.839 2
35.841 2
35.843 2
35.845 2
35.847 2
35.849 2
35.851 2
35.853 2
35.855 2
35.858 2
35.860 2
35.862 2
35.864 2
35.866 2
35.868 2
35.870 2
35.872 2
35.874 2
35.876 2
35.878 2
35.880 3
35.883 3
35.885 3
35.887 3
35.889 3
35.891 3
35.893 3
35.895 3
35.897 4
35.899 4
35.901 4
35.903 4
35.905 4
35.908 4
35.910 4
35.912 4
35.914 4
35.916 4
35.918 3
35.920 3
35.922 3
35.924 3
35.926 3
35.928 3
35.930 3
35.933 3
35.935 2
35.937 2
35.939 2
35.941 2
35.943 2
35.945 2
35.947 1
35.949 1
35.951 1
35.953 1
35.955 1
35.958 1
35.960 1
35.962 1
35.964 1
35.966 1
35.968 1
35.970 1
35.972 1
35.974 1
35.976 1
35.978 1
35.980 1
35.983 1
35.985 1
35.987 1
35.989 1
35.991 1
35.993 1
35.995 1
35.997 1
35.999 1
36.001 1
36.003 1
36.005 1
36.008 1
36.010 1
36.012 1
36.014 1
36.016 1
36.018 1
36.020 1
36.022 1
36.024 1
36.026 1
36.028 1
36.030 1
36.033 1
36.035 1
36.037 1
36.039 1
36.041 1
36.043 1
36.045 1
36.047 1
36.049 1
36.051 1
36.053 1
36.055 1
36.058 1
36.060 1
36.062 1
36.064 1
36.066 1
36.068 1
36.070 1
36.072 1
36.074 1
36.076 1
36.078 1
36.080 1
36.083 1
36.085 1
36.087 1
36.089 1
36.091 1
36.093 1
36.095 1
36.097 1
36.099 1
36.101 1
36.103 1
36.105 1
36.108 1
36.110 1
36.112 1
36.114 1
36.116 2
36.118 2
36.120 2
36.122 2
36.124 2
36.126 3
36.128 3
36.131 3
36.133 3
36.135 3
36.137 4
36.139 4
36.141 4
36.143 4
36.145 4
36.147 4
36.149 4
36.151 5
36.153 5
36.156 5
36.158 5
36.160 5
36.162 5
36.164 5
36.166 5
36.168 5
36.170 5
36.172 5
36.174 5
36.176 5
36.178 5
36.181 5
36.183 4
36.185 4
36.187 4
36.189 4
36.191 4
36.193 4
36.195 3
36.197 3
36.199 3
36.201 3
36.203 2
36.206 2
36.208 2
36.210 2
36.212 1
36.214 1
36.216 1
36.218 1
36.220 0
36.222 0
36.224 -0
36.226 -0
36.229 -1
36.231 -1
36.233 -1
36.235 -1
36.237 -2
36.239 -2
36.241 -2
36.243 -2
36.245 -2
36.247 -3
36.249 -3
36.251 -3
36.254 -3
36.256 -3
36.258 -3
36.260 -3
36.262 -3
36.264 -3
36.266 -3
36.268 -3
36.270 -3
36.272 -2
36.274 -2
36.276 -2
36.279 -2
36.281 -2
36.283 -1
36.285 -1
36.287 -1
36.289 -1
36.291 -1
36.293 -0
36.295 -0
36.297 0
36.299 0
36.302 1
36.304 1
36.306 1
36.308 1
36.310 2
36.312 2
36.314 2
36.316 2
36.318 2
36.320 2
36.322 2
36.324 2
36.327 2
36.329 3
36.331 3
36.333 3
36.335 3
36.337 3
36.339 3
36.341 3
36.343 3
36.345 3
36.347 3
36.350 3
36.352 3
36.354 3
36.356 3
36.358 3
36.360 3
36.362 3
36.364 3
36.366 3
36.368 3
36.370 3
36.372 3
36.375 3
36.377 3
36.379 3
36.381 3
36.383 3
36.385 3
36.387 3
36.389 3
36.391 3
36.393 3
36.395 3
36.398 3
36.400 3
36.402 3
36.404 3
36.406 3
36.408 2
36.410 2
36.412 2
36.414 2
36.416 2
36.418 2
36.421 2
36.423 2
36.425 2
36.427 2
36.429 2
36.431 2
36.433 2
36.435 2
36.437 2
36.439 2
36.441 2
36.443 2
36.446 2
36.448 2
36.450 2
36.452 2
36.454 2
36.456 2
36.458 2
36.460 2
36.462 2
36.464 2
36.466 2
36.469 2
36.471 2
36.473 2
36.475 3
36.477 3
36.479 3
36.481 3
36.483 3
36.485 3
36.487 3
36.489 3
36.492 3
36.494 3
36.496 4
36.498 4
36.500 4
36.502 4
36.504 4
36.506 4
36.508 4
36.510 4
36.512 4
36.514 4
36.517 4
36.519 5
36.521 5
36.523 5
36.525 5
36.527 5
36.529 5
36.531 4
36.533 4
36.535 4
36.537 4
36.540 4
36.542 4
36.544 4
36.546 4
36.548 4
36.550 3
36.552 3
36.554 3
36.556 3
36.558 3
36.560 3
36.563 3
36.565 2
36.567 2
36.569 2
36.571 2
36.573 2
36.575 2
36.577 2
36.579 2
36.581 2
36.583 2
36.586 2
36.588 2
36.590 2
36.592 2
36.594 2
36.596 2
36.598 2
36.600 2
36.602 2
36.604 2
36.606 2
36.609 2
36.611 2
36.613 3
36.615 3
36.617 3
36.619 3
36.621 3
36.623 3
36.625 3
36.627 3
36.629 3
36.632 3
36.634 3
36.636 3
36.638 3
36.640 3
36.642 3
36.644 3
36.646 2
36.648 2
36.650 2
36.652 2
36.655 2
36.657 2
36.659 2
36.661 2
36.663 1
36.665 1
36.667 1
36.669 1
36.671 1
36.673 1
36.675 0
36.678 0
36.680 0
36.682 -0
36.684 -0
36.686 -0
36.688 -0
36.690 -0
36.692 -0
36.694 -0
36.696 -0
36.698 -0
36.701 -0
36.703 -0
36.705 -0
36.707 -0
36.709 -0
36.711 -0
36.713 -0
36.715 -0
36.717 -0
36.719 0
36.721 0
36.724 0
36.726 0
36.728 1
36.730 1
36.732 1
36.734 1
36.736 1
36.738 1
36.740 1
36.742 2
36.744 2
36.747 2
36.749 2
36.751 2
36.753 2
36.755 3
36.757 3
36.759 3
36.761 3
36.763 3
36.765 3
36.767 3
36.770 3
36.772 3
36.774 3
36.776 3
36.778 3
36.780 3
36.782 3
36.784 3
36.786 3
36.788 3
36.790 2
36.793 2
36.795 2
36.797 2
36.799 2
36.801 2
36.803 1
36.805 1
36.807 1
36.809 1
36.811 1
36.813 1
36.816 0
36.818 0
36.820 0
36.822 0
36.824 -0
36.826 -0
36.828 -0
36.830 -0
36.832 0
36.834 0
36.836 0
36.839 0
36.841 0
36.843 0
36.845 0
36.847 0
36.849 1
36.851 1
36.853 1
36.855 1
36.857 1
36.859 1
36.862 1
36.864 1
36.866 1
36.868 1
36.870 1
36.872 1
36.874 1
36.876 1
36.878 2
36.880 2
36.883 2
36.885 2
36.887 2
36.889 2
36.891 2
36.893 1
36.895 1
36.897 1
36.899 1
36.901 1
36.903 1
36.906 1
36.908 1
36.910 1
36.912 1
36.914 1
36.916 1
36.918 1
36.920 1
36.922 1
36.924 1
36.926 1
36.929 1
36.931 1
36.933 1
36.935 1
36.937 1
36.939 1
36.941 1
36.943 1
36.945 1
36.947 1
36.949 1
36.952 1
36.954 1
36.956 0
36.958 0
36.960 0
36.962 0
36.964 0
36.966 0
36.968 0
36.970 0
36.973 -0
36.975 -0
36.977 -0
36.979 -0
36.981 -0
36.983 -0
36.985 -0
36.987 -0
36.989 -0
36.991 -0
36.993 -0
36.996 -0
36.998 -0
37.000 -0
37.002 -0
37.004 -0
37.006 -0
37.008 -0
37.010 0
37.012 0
37.014 0
37.017 0
37.019 0
37.021 0
37.023 0
37.025 0
37.027 0
37.029 0
37.031 0
37.033 0
37.035 0
37.037 0
37.040 0
37.042 0
37.044 0
37.046 0
37.048 0
37.050 0
37.052 0
37.054 0
37.056 0
37.058 -0
37.060 -0
37.063 -0
37.065 -0
37.067 -0
37.069 -0
37.071 -0
37.073 -0
37.075 -0
37.077 -0
37.079 -0
37.081 -0
37.084 0
37.086 0
37.088 0
37.090 0
37.092 0
37.094 0
37.096 0
37.098 1
37.100 1
37.102 1
37.104 1
37.107 1
37.109 1
37.111 1
37.113 1
37.115 1
37.117 1
37.119 1
37.121 1
37.123 1
37.125 1
37.128 1
37.130 1
37.132 1
37.134 1
37.136 1
37.138 1
37.140 1
37.142 1
37.144 0
37.146 0
37.148 0
37.151 0
37.153 0
37.155 0
37.157 0
37.159 0
37.161 1
37.163 1
37.165 1
37.167 1
37.169 1
37.172 1
37.174 1
37.176 1
37.178 2
37.180 2
37.182 2
37.184 2
37.186 2
37.188 2
37.190 2
37.193 2
37.195 2
37.197 3
37.199 3
37.201 3
37.203 3
37.205 2
37.207 2
37.209 2
37.211 2
37.213 2
37.216 2
37.218 2
37.220 2
37.222 2
37.224 2
37.226 2
37.228 1
37.230 1
37.232 1
37.234 1
37.237 1
37.239 1
37.241 1
37.243 0
37.245 0
37.247 0
37.249 0
37.251 0
37.253 0
37.255 0
37.258 0
37.260 0
37.262 0
37.264 0
37.266 0
37.268 0
37.270 0
37.272 0
37.274 0
37.276 0
37.278 0
37.281 0
37.283 0
37.285 0
37.287 0
37.289 0
37.291 0
37.293 0
37.295 0
37.297 0
37.299 0
37.302 1
37.304 1
37.306 1
37.308 1
37.310 1
37.312 1
37.314 1
37.316 1
37.318 1
37.320 1
37.323 1
37.325 1
37.327 1
37.329 2
37.331 2
37.333 2
37.335 2
37.337 2
37.339 2
37.341 2
37.344 2
37.346 2
37.348 3
37.350 3
37.352 3
37.354 3
37.356 3
37.358 3
37.360 3
37.362 3
37.364 3
37.367 3
37.369 3
37.371 3
37.373 3
37.375 3
37.377 3
37.379 3
37.381 3
37.383 3
37.385 3
37.388 3
37.390 3
37.392 3
37.394 3
37.396 2
37.398 2
37.400 2
37.402 2
37.404 2
37.406 2
37.409 2
37.411 2
37.413 2
37.415 2
37.417 2
37.419 2
37.421 2
37.423 2
37.425 2
37.427 2
37.430 2
37.432 2
37.434 2
37.436 2
37.438 2
37.440 2
37.442 2
37.444 2
37.446 2
37.448 2
37.451 2
37.453 2
37.455 2
37.457 2
37.459 2
37.461 2
37.463 2
37.465 2
37.467 2
37.469 2
37.472 2
37.474 2
37.476 2
37.478 2
37.480 2
37.482 2
37.484 2
37.486 1
37.488 1
37.490 1
37.493 1
37.495 1
37.497 1
37.499 1
37.501 1
37.503 0
37.505 0
37.507 0
37.509 0
37.511 0
37.514 0
37.516 0
37.518 0
37.520 0
37.522 -0
37.524 0
37.526 0
37.528 0
37.530 0
37.532 0
37.535 0
37.537 0
37.539 0
37.541 0
37.543 0
37.545 0
37.547 0
37.549 0
37.551 0
37.553 0
37.556 0
37.558 0
37.560 0
37.562 0
37.564 0
37.566 0
37.568 0
37.570 0
37.572 0
37.574 0
37.577 0
37.579 0
37.581 0
37.583 0
37.585 0
37.587 0
37.589 0
37.591 0
37.593 0
37.595 0
37.598 0
37.600 0
37.602 1
37.604 1
37.606 1
37.608 1
37.610 1
37.612 1
37.614 1
37.616 1
37.619 1
37.621 1
37.623 1
37.625 1
37.627 2
37.629 2
37.631 2
37.633 2
37.635 2
37.637 2
37.640 2
37.642 2
37.644 2
37.646 1
37.648 1
37.650 1
37.652 1
37.654 2
37.656 2
37.658 2
37.661 2
37.663 2
37.665 2
37.667 2
37.669 2
37.671 2
37.673 2
37.675 2
37.677 2
37.679 2
37.682 2
37.684 2
37.686 2
37.688 2
37.690 2
37.692 2
37.694 2
37.696 2
37.698 2
37.700 2
37.703 2
37.705 2
37.707 2
37.709 2
37.711 2
37.713 2
37.715 2
37.717 2
37.719 1
37.721 1
37.724 1
37.726 1
37.728 1
37.730 1
37.732 1
37.734 0
37.736 0
37.738 0
37.740 0
37.743 0
37.745 0
37.747 0
37.749 0
37.751 0
37.753 0
37.755 1
37.757 1
37.759 1
37.761 1
37.764 1
37.766 1
37.768 2
37.770 2
37.772 2
37.774 2
37.776 2
37.778 3
37.780 3
37.782 3
37.785 3
37.787 3
37.789 3
37.791 3
37.793 3
37.795 3
37.797 3
37.799 3
37.801 3
37.803 3
37.806 2
37.808 2
37.810 2
37.812 2
37.814 2
37.816 1
37.818 1
37.820 1
37.822 1
37.825 1
37.827 1
37.829 1
37.831 1
37.833 0
37.835 0
37.837 0
37.839 0
37.841 -0
37.843 -0
37.846 -0
37.848 -0
37.850 -0
37.852 -0
37.854 0
37.856 0
37.858 0
37.860 0
37.862 1
37.864 1
37.867 1
37.869 1
37.871 1
37.873 1
37.875 1
37.877 2
37.879 2
37.881 2
37.883 2
37.886 2
37.888 2
37.890 2
37.892 2
37.894 2
37.896 2
37.898 2
37.900 1
37.902 1
37.904 1
37.907 1
37.909 1
37.911 1
37.913 1
37.915 1
37.917 1
37.919 1
37.921 1
37.923 0
37.925 0
37.928 0
37.930 0
37.932 -0
37.934 -0
37.936 -0
37.938 -0
37.940 -0
37.942 -0
37.944 -0
37.947 -0
37.949 0
37.951 0
37.953 0
37.955 0
37.957 0
37.959 0
37.961 0
37.963 1
37.965 1
37.968 1
37.970 1
37.972 1
37.974 1
37.976 1
37.978 1
37.980 1
37.982 1
37.984 1
37.987 1
37.989 1
37.991 1
37.993 1
37.995 1
37.997 1
37.999 1
38.001 1
38.003 1
38.005 1
38.008 1
38.010 1
38.012 1
38.014 1
38.016 1
38.018 1
38.020 1
38.022 1
38.024 0
38.027 0
38.029 0
38.031 0
38.033 0
38.035 0
38.037 0
38.039 0
38.041 0
38.043 0
38.045 0
38.048 0
38.050 0
38.052 0
38.054 0
38.056 0
38.058 1
38.060 1
38.062 1
38.064 1
38.067 1
38.069 1
38.071 1
38.073 1
38.075 1
38.077 1
38.079 1
38.081 1
38.083 1
38.085 1
38.088 1
38.090 1
38.092 1
38.094 1
38.096 1
38.098 1
38.100 1
38.102 2
38.104 2
38.107 2
38.109 2
38.111 2
38.113 2
38.115 2
38.117 2
38.119 2
38.121 2
38.123 2
38.125 2
38.128 2
38.130 2
38.132 2
38.134 2
38.136 2
38.138 2
38.140 2
38.142 2
38.144 2
38.147 2
38.149 2
38.151 2
38.153 2
38.155 2
38.157 2
38.159 2
38.161 2
38.163 2
38.166 2
38.168 2
38.170 2
38.172 2
38.174 1
38.176 1
38.178 1
38.180 1
38.182 1
38.184 1
38.187 1
38.189 1
38.191 1
38.193 1
38.195 1
38.197 1
38.199 1
38.201 1
38.203 1
38.206 1
38.208 2
38.210 2
38.212 2
38.214 2
38.216 2
38.218 1
38.220 1
38.222 1
38.225 1
38.227 1
38.229 1
38.231 1
38.233 1
38.235 1
38.237 1
38.239 1
38.241 1
38.243 1
38.246 1
38.248 1
38.250 1
38.252 1
38.254 0
38.256 0
38.258 0
38.260 0
38.262 0
38.265 0
38.267 0
38.269 0
38.271 0
38.273 0
38.275 0
38.277 1
38.279 1
38.281 1
38.284 1
38.286 1
38.288 1
38.290 1
38.292 1
38.294 1
38.296 1
38.298 2
38.300 2
38.303 2
38.305 2
38.307 2
38.309 2
38.311 2
38.313 2
38.315 2
38.317 2
38.319 2
38.321 2
38.324 2
38.326 2
38.328 2
38.330 2
38.332 2
38.334 2
38.336 2
38.338 1
38.340 1
38.343 1
38.345 1
38.347 1
38.349 1
38.351 1
38.353 1
38.355 1
38.357 1
38.359 1
38.362 1
38.364 0
38.366 0
38.368 0
38.370 0
38.372 0
38.374 0
38.376 0
38.378 -0
38.381 -0
38.383 -0
38.385 -0
38.387 -0
38.389 -0
38.391 0
38.393 0
38.395 0
38.397 0
38.400 0
38.402 0
38.404 0
38.406 0
38.408 1
38.410 1
38.412 1
38.414 1
38.416 1
38.418 1
38.421 1
38.423 1
38.425 1
38.427 1
38.429 2
38.431 2
38.433 2
38.435 2
38.437 2
38.440 2
38.442 2
38.444 2
38.446 2
38.448 2
38.450 3
38.452 3
38.454 3
38.456 3
38.459 3
38.461 3
38.463 3
38.465 3
38.467 3
38.469 3
38.471 3
38.473 3
38.475 3
38.478 3
38.480 3
38.482 3
38.484 2
38.486 2
38.488 2
38.490 2
38.492 2
38.494 2
38.497 2
38.499 2
38.501 2
38.503 2
38.505 1
38.507 1
38.509 1
38.511 1
38.513 1
38.516 1
38.518 1
38.520 1
38.522 1
38.524 0
38.526 0
38.528 0
38.530 0
38.532 0
38.535 0
38.537 0
38.539 0
38.541 0
38.543 0
38.545 0
38.547 0
38.549 0
38.551 1
38.554 1
38.556 1
38.558 1
38.560 1
38.562 1
38.564 2
38.566 2
38.568 2
38.570 2
38.573 2
38.575 2
38.577 2
38.579 3
38.581 3
38.583 3
38.585 3
38.587 3
38.589 3
38.592 3
38.594 3
38.596 3
38.598 3
38.600 3
38.602 3
38.604 3
38.606 3
38.608 3
38.611 3
38.613 3
38.615 3
38.617 3
38.619 3
38.621 3
38.623 3
38.625 3
38.627 3
38.630 3
38.632 3
38.634 3
38.636 3
38.638 3
38.640 3
38.642 3
38.644 3
38.646 3
38.649 3
38.651 3
38.653 3
38.655 2
38.657 2
38.659 2
38.661 2
38.663 2
38.665 2
38.668 2
38.670 2
38.672 2
38.674 2
38.676 2
38.678 2
38.680 2
38.682 2
38.684 1
38.687 1
38.689 1
38.691 1
38.693 1
38.695 2
38.697 2
38.699 2
38.701 2
38.703 2
38.706 2
38.708 2
38.710 2
38.712 3
38.714 3
38.716 3
38.718 3
38.720 3
38.722 3
38.725 3
38.727 3
38.729 3
38.731 3
38.733 3
38.735 3
38.737 3
38.739 3
38.741 3
38.744 3
38.746 3
38.748 3
38.750 3
38.752 2
38.754 2
38.756 2
38.758 2
38.761 2
38.763 2
38.765 2
38.767 1
38.769 1
38.771 1
38.773 1
38.775 1
38.777 1
38.780 1
38.782 1
38.784 0
38.786 0
38.788 0
38.790 0
38.792 0
38.794 0
38.796 0
38.799 0
38.801 0
38.803 0
38.805 0
38.807 0
38.809 0
38.811 0
38.813 0
38.815 0
38.818 0
38.820 0
38.822 0
38.824 0
38.826 0
38.828 0
38.830 1
38.832 1
38.834 1
38.837 1
38.839 1
38.841 1
38.843 1
38.845 1
38.847 1
38.849 1
38.851 1
38.854 1
38.856 1
38.858 1
38.860 1
38.862 1
38.864 0
38.866 0
38.868 0
38.870 0
38.873 -0
38.875 -0
38.877 -0
38.879 -0
38.881 -1
38.883 -1
38.885 -1
38.887 -1
38.889 -1
38.892 -1
38.894 -1
38.896 -1
38.898 -1
38.900 -1
38.902 -1
38.904 -1
38.906 -1
38.908 -1
38.911 -1
38.913 -1
38.915 -0
38.917 -0
38.919 -0
38.921 0
38.923 0
38.925 1
38.928 1
38.930 1
38.932 1
38.934 2
38.936 2
38.938 2
38.940 2
38.942 2
38.944 3
38.947 3
38.949 3
38.951 3
38.953 3
38.955 3
38.957 4
38.959 4
38.961 4
38.963 4
38.966 4
38.968 4
38.970 4
38.972 4
38.974 4
38.976 4
38.978 4
38.980 3
38.983 3
38.985 3
38.987 3
38.989 3
38.991 3
38.993 3
38.995 2
38.997 2
38.999 2
39.002 2
39.004 2
39.006 2
39.008 2
39.010 2
39.012 1
39.014 1
39.016 1
39.018 1
39.021 1
39.023 1
39.025 1
39.027 1
39.029 1
39.031 1
39.033 1
39.035 1
39.038 1
39.040 1
39.042 1
39.044 1
39.046 1
39.048 1
39.050 1
39.052 1
39.054 1
39.057 1
39.059 1
39.061 1
39.063 1
39.065 1
39.067 1
39.069 1
39.071 1
39.073 1
39.076 1
39.078 1
39.080 1
39.082 1
39.084 1
39.086 0
39.088 0
39.090 0
39.093 0
39.095 0
39.097 -0
39.099 -0
39.101 -0
39.103 -0
39.105 -0
39.107 -0
39.109 -0
39.112 -0
39.114 -0
39.116 -0
39.118 -0
39.120 -0
39.122 -1
39.124 -1
39.126 -1
39.129 -1
39.131 -1
39.133 -1
39.135 -1
39.137 -0
39.139 -0
39.141 -0
39.143 -0
39.145 -0
39.148 -0
39.150 -0
39.152 -0
39.154 -0
39.156 -0
39.158 -0
39.160 -0
39.162 0
39.165 0
39.167 0
39.169 0
39.171 0
39.173 0
39.175 0
39.177 0
39.179 0
39.181 1
39.184 1
39.186 1
39.188 1
39.190 1
39.192 1
39.194 1
39.196 1
39.198 1
39.201 1
39.203 1
39.205 1
39.207 1
39.209 1
39.211 1
39.213 1
39.215 1
39.217 1
39.220 1
39.222 1
39.224 1
39.226 1
39.228 0
39.230 0
39.232 0
39.234 -0
39.237 -0
39.239 -0
39.241 -0
39.243 -1
39.245 -1
39.247 -1
39.249 -1
39.251 -1
39.253 -1
39.256 -1
39.258 -1
39.260 -1
39.262 -1
39.264 -1
39.266 -1
39.268 -1
39.270 -1
39.273 -0
39.275 -0
39.277 -0
39.279 -0
39.281 0
39.283 0
39.285 0
39.287 1
39.289 1
39.292 1
39.294 1
39.296 1
39.298 1
39.300 1
39.302 2
39.304 2
39.306 2
39.309 2
39.311 2
39.313 2
39.315 2
39.317 2
39.319 2
39.321 2
39.323 2
39.326 2
39.328 2
39.330 2
39.332 2
39.334 2
39.336 2
39.338 2
39.340 2
39.342 2
39.345 3
39.347 3
39.349 3
39.351 3
39.353 3
39.355 3
39.357 3
39.359 3
39.362 3
39.364 3
39.366 3
39.368 3
39.370 3
39.372 3
39.374 3
39.376 3
39.378 3
39.381 3
39.383 3
39.385 3
39.387 3
39.389 3
39.391 3
39.393 3
39.395 3
39.398 3
39.400 3
39.402 3
39.404 3
39.406 3
39.408 3
39.410 3
39.412 3
39.415 3
39.417 3
39.419 3
39.421 3
39.423 3
39.425 3
39.427 3
39.429 3
39.431 3
39.434 3
39.436 2
39.438 2
39.440 2
39.442 2
39.444 2
39.446 2
39.448 2
39.451 2
39.453 2
39.455 2
39.457 2
39.459 2
39.461 2
39.463 2
39.465 2
39.468 2
39.470 2
39.472 2
39.474 2
39.476 2
39.478 2
39.480 2
39.482 2
39.485 2
39.487 2
39.489 2
39.491 2
39.493 3
39.495 3
39.497 3
39.499 3
39.501 3
39.504 3
39.506 3
39.508 3
39.510 3
39.512 3
39.514 3
39.516 3
39.518 3
39.521 3
39.523 3
39.525 2
39.527 2
39.529 2
39.531 2
39.533 2
39.535 2
39.538 2
39.540 1
39.542 1
39.544 1
39.546 1
39.548 1
39.550 1
39.552 1
39.555 1
39.557 1
39.559 1
39.561 1
39.563 1
39.565 1
39.567 1
39.569 0
39.571 0
39.574 0
39.576 0
39.578 0
39.580 0
39.582 0
39.584 0
39.586 0
39.588 0
39.591 0
39.593 0
39.595 0
39.597 0
39.599 -0
39.601 -0
39.603 -0
39.605 -0
39.608 -0
39.610 0
39.612 0
39.614 0
39.616 0
39.618 0
39.620 0
39.622 0
39.625 1
39.627 1
39.629 1
39.631 1
39.633 1
39.635 1
39.637 1
39.639 2
39.642 2
39.644 2
39.646 2
39.648 2
39.650 2
39.652 2
39.654 2
39.656 2
39.658 2
39.661 2
39.663 2
39.665 2
39.667 2
39.669 2
39.671 1
39.673 1
39.675 1
39.678 1
39.680 1
39.682 0
39.684 0
39.686 -0
39.688 -0
39.690 -1
39.692 -1
39.695 -1
39.697 -1
39.699 -2
39.701 -2
39.703 -2
39.705 -2
39.707 -2
39.709 -2
39.712 -2
39.714 -2
39.716 -2
39.718 -2
39.720 -2
39.722 -2
39.724 -1
39.726 -1
39.729 -1
39.731 -1
39.733 -0
39.735 -0
39.737 0
39.739 0
39.741 1
39.743 1
39.746 1
39.748 1
39.750 1
39.752 1
39.754 2
39.756 2
39.758 2
39.760 2
39.763 2
39.765 2
39.767 2
39.769 2
39.771 2
39.773 2
39.775 2
39.777 2
39.780 2
39.782 2
39.784 2
39.786 2
39.788 2
39.790 2
39.792 2
39.794 2
39.797 2
39.799 2
39.801 2
39.803 2
39.805 2
39.807 2
39.809 2
39.811 2
39.814 2
39.816 2
39.818 2
39.820 2
39.822 2
39.824 3
39.826 3
39.828 3
39.830 3
39.833 2
39.835 2
39.837 2
39.839 2
39.841 2
39.843 2
39.845 2
39.847 2
39.850 1
39.852 1
39.854 1
39.856 1
39.858 1
39.860 1
39.862 1
39.864 0
39.867 0
39.869 0
39.871 0
39.873 0
39.875 0
39.877 0
39.879 0
39.881 0
39.884 0
39.886 1
39.888 1
39.890 1
39.892 1
39.894 1
39.896 2
39.898 2
39.901 2
39.903 2
39.905 3
39.907 3
39.909 3
39.911 4
39.913 4
39.915 4
39.918 4
39.920 5
39.922 5
39.924 5
39.926 5
39.928 5
39.930 5
39.932 5
39.935 5
39.937 5
39.939 5
39.941 5
39.943 5
39.945 5
39.947 5
39.950 5
39.952 5
39.954 4
39.956 4
39.958 4
39.960 4
39.962 4
39.964 4
39.967 3
39.969 3
39.971 3
39.973 3
39.975 3
39.977 2
39.979 2
39.981 2
39.984 2
39.986 2
39.988 1
39.990 1
39.992 1
39.994 1
39.996 1
39.998 1
40.001 1
40.003 1
40.005 1
40.007 1
40.009 1
40.011 1
40.013 1
40.015 1
40.018 1
40.020 1
40.022 1
40.024 1
40.026 1
40.028 1
40.030 1
40.032 1
40.035 1
40.037 1
40.039 1
40.041 1
40.043 1
40.045 1
40.047 1
40.049 2
40.052 2
40.054 2
40.056 2
40.058 2
40.060 2
40.062 2
40.064 2
40.066 2
40.069 2
40.071 2
40.073 2
40.075 2
40.077 2
40.079 2
40.081 2
40.083 3
40.086 3
40.088 3
40.090 3
40.092 3
40.094 3
40.096 3
40.098 3
40.100 3
40.103 3
40.105 3
40.107 3
40.109 3
40.111 3
40.113 3
40.115 3
40.118 3
40.120 3
40.122 3
40.124 3
40.126 3
40.128 4
40.130 4
40.132 4
40.135 4
40.137 4
40.139 4
40.141 4
40.143 4
40.145 4
40.147 4
40.149 4
40.152 4
40.154 4
40.156 4
40.158 4
40.160 4
40.162 4
40.164 4
40.166 4
40.169 4
40.171 4
40.173 4
40.175 4
40.177 3
40.179 3
40.181 3
40.183 3
40.186 3
40.188 3
40.190 3
40.192 2
40.194 2
40.196 2
40.198 2
40.200 2
40.203 2
40.205 2
40.207 1
40.209 1
40.211 1
40.213 1
40.215 1
40.218 1
40.220 1
40.222 1
40.224 1
40.226 1
40.228 1
40.230 1
40.232 1
40.235 1
40.237 1
40.239 1
40.241 1
40.243 1
40.245 1
40.247 1
40.249 1
40.252 1
40.254 1
40.256 1
40.258 1
40.260 2
40.262 2
40.264 2
40.266 2
40.269 2
40.271 2
40.273 1
40.275 1
40.277 1
40.279 1
40.281 1
40.284 1
40.286 1
40.288 1
40.290 1
40.292 1
40.294 0
40.296 0
40.298 0
40.301 0
40.303 -0
40.305 -0
40.307 -0
40.309 -0
40.311 -0
40.313 -0
40.315 -0
40.318 -0
40.320 -0
40.322 -0
40.324 -0
40.326 -0
40.328 0
40.330 0
40.333 0
40.335 0
40.337 1
40.339 1
40.341 1
40.343 1
40.345 1
40.347 1
40.350 1
40.352 2
40.354 2
40.356 2
40.358 2
40.360 2
40.362 2
40.364 2
40.367 2
40.369 2
40.371 2
40.373 2
40.375 2
40.377 2
40.379 2
40.381 2
40.384 2
40.386 2
40.388 2
40.390 1
40.392 1
40.394 1
40.396 1
40.399 1
40.401 1
40.403 1
40.405 1
40.407 1
40.409 1
40.411 0
40.413 0
40.416 0
40.418 -0
40.420 -0
40.422 -0
40.424 -0
40.426 -1
40.428 -1
40.430 -1
40.433 -1
40.435 -1
40.437 -1
40.439 -1
40.441 -1
40.443 -1
40.445 -1
40.448 -1
40.450 -1
40.452 -1
40.454 -1
40.456 -1
40.458 -0
40.460 -0
40.462 -0
40.465 -0
40.467 0
40.469 0
40.471 1
40.473 1
40.475 1
40.477 1
40.480 1
40.482 1
40.484 2
40.486 2
40.488 2
40.490 2
40.492 2
40.494 2
40.497 3
40.499 3
40.501 3
40.503 3
40.505 3
40.507 3
40.509 3
40.511 2
40.514 2
40.516 2
40.518 2
40.520 2
40.522 2
40.524 2
40.526 2
40.529 2
40.531 2
40.533 2
40.535 2
40.537 2
40.539 2
40.541 2
40.543 2
40.546 2
40.548 2
40.550 2
40.552 2
40.554 2
40.556 2
40.558 2
40.561 2
40.563 2
40.565 2
40.567 2
40.569 2
40.571 2
40.573 2
40.575 2
40.578 2
40.580 2
40.582 2
40.584 2
40.586 2
40.588 2
40.590 2
40.593 1
40.595 1
40.597 1
40.599 1
40.601 1
40.603 1
40.605 1
40.607 1
40.610 1
40.612 1
40.614 0
40.616 0
40.618 0
40.620 0
40.622 0
40.624 0
40.627 0
40.629 0
40.631 0
40.633 0
40.635 0
40.637 1
40.639 1
40.642 1
40.644 1
40.646 1
40.648 1
40.650 1
40.652 1
40.654 1
40.656 1
40.659 1
40.661 1
40.663 1
40.665 0
40.667 0
40.669 0
40.671 0
40.674 0
40.676 0
40.678 0
40.680 0
40.682 0
40.684 0
40.686 0
40.688 0
40.691 0
40.693 0
40.695 0
40.697 1
40.699 1
40.701 1
40.703 1
40.706 1
40.708 1
40.710 1
40.712 1
40.714 1
40.716 1
40.718 1
40.721 1
40.723 2
40.725 2
40.727 2
40.729 2
40.731 2
40.733 2
40.735 2
40.738 2
40.740 2
40.742 2
40.744 2
40.746 2
40.748 2
40.750 2
40.753 2
40.755 2
40.757 2
40.759 2
40.761 2
40.763 2
40.765 1
40.767 1
40.770 1
40.772 1
40.774 1
40.776 1
40.778 1
40.780 1
40.782 1
40.785 1
40.787 1
40.789 1
40.791 1
40.793 1
40.795 1
40.797 1
40.799 1
40.802 1
40.804 1
40.806 1
40.808 1
40.810 1
40.812 1
40.814 1
40.817 1
40.819 2
40.821 2
40.823 2
40.825 2
40.827 2
40.829 2
40.831 2
40.834 2
40.836 2
40.838 2
40.840 1
40.842 1
40.844 1
40.846 1
40.849 1
40.851 1
40.853 1
40.855 1
40.857 0
40.859 0
40.861 0
40.864 0
40.866 -0
40.868 -0
40.870 -0
40.872 -0
40.874 -0
40.876 -0
40.878 -1
40.881 -1
40.883 -1
40.885 -1
40.887 -1
40.889 -1
40.891 -1
40.893 -0
40.896 -0
40.898 -0
40.900 -0
40.902 -0
40.904 0
40.906 0
40.908 0
40.911 0
40.913 1
40.915 1
40.917 1
40.919 1
40.921 1
40.923 1
40.925 2
40.928 2
40.930 2
40.932 2
40.934 2
40.936 2
40.938 3
40.940 3
40.943 3
40.945 3
40.947 3
40.949 3
40.951 3
40.953 3
40.955 3
40.958 3
40.960 3
40.962 3
40.964 4
40.966 4
40.968 4
40.970 4
40.972 3
40.975 3
40.977 3
40.979 3
40.981 3
40.983 3
40.985 3
40.987 2
40.990 2
40.992 2
40.994 2
40.996 2
40.998 1
41.000 1
41.002 1
41.005 1
41.007 0
41.009 0
41.011 0
41.013 0
41.015 0
41.017 0
41.019 -0
41.022 -0
41.024 -0
41.026 -0
41.028 0
41.030 0
41.032 0
41.034 0
41.037 0
41.039 0
41.041 1
41.043 1
41.045 1
41.047 1
41.049 2
41.052 2
41.054 2
41.056 2
41.058 3
41.060 3
41.062 3
41.064 3
41.066 3
41.069 3
41.071 4
41.073 4
41.075 4
41.077 4
41.079 3
41.081 3
41.084 3
41.086 3
41.088 3
41.090 3
41.092 3
41.094 3
41.096 3
41.099 2
41.101 2
41.103 2
41.105 2
41.107 2
41.109 2
41.111 2
41.114 2
41.116 2
41.118 2
41.120 2
41.122 2
41.124 2
41.126 2
41.128 2
41.131 3
41.133 3
41.135 3
41.137 3
41.139 3
41.141 3
41.143 3
41.146 3
41.148 3
41.150 3
41.152 3
41.154 3
41.156 3
41.158 3
41.161 3
41.163 3
41.165 3
41.167 3
41.169 3
41.171 3
41.173 2
41.176 2
41.178 2
41.180 2
41.182 2
41.184 2
41.186 1
41.188 1
41.191 1
41.193 1
41.195 1
41.197 1
41.199 1
41.201 1
41.203 1
41.205 1
41.208 1
41.210 1
41.212 1
41.214 1
41.216 1
41.218 1
41.220 1
41.223 1
41.225 1
41.227 1
41.229 1
41.231 1
41.233 1
41.235 1
41.238 1
41.240 1
41.242 1
41.244 1
41.246 1
41.248 1
41.250 1
41.253 1
41.255 1
41.257 1
41.259 1
41.261 1
41.263 1
41.265 1
41.268 1
41.270 1
41.272 1
41.274 1
41.276 1
41.278 1
41.280 1
41.282 1
41.285 1
41.287 1
41.289 1
41.291 1
41.293 1
41.295 1
41.297 1
41.300 1
41.302 1
41.304 1
41.306 1
41.308 1
41.310 1
41.312 1
41.315 1
41.317 1
41.319 1
41.321 1
41.323 1
41.325 1
41.327 1
41.330 1
41.332 0
41.334 0
41.336 0
41.338 0
41.340 -0
41.342 -0
41.345 -0
41.347 -0
41.349 -0
41.351 -0
41.353 -0
41.355 -0
41.357 -0
41.360 -0
41.362 -0
41.364 -0
41.366 -0
41.368 -0
41.370 -0
41.372 -0
41.375 0
41.377 0
41.379 0
41.381 1
41.383 1
41.385 1
41.387 1
41.390 1
41.392 1
41.394 2
41.396 2
41.398 2
41.400 2
41.402 2
41.405 2
41.407 2
41.409 3
41.411 3
41.413 3
41.415 3
41.417 3
41.419 3
41.422 3
41.424 3
41.426 2
41.428 2
41.430 2
41.432 2
41.434 2
41.437 2
41.439 2
41.441 2
41.443 2
41.445 2
41.447 1
41.449 1
41.452 1
41.454 1
41.456 1
41.458 1
41.460 1
41.462 1
41.464 0
41.467 0
41.469 0
41.471 0
41.473 0
41.475 0
41.477 0
41.479 0
41.482 0
41.484 0
41.486 1
41.488 1
41.490 1
41.492 1
41.494 1
41.497 1
41.499 1
41.501 1
41.503 1
41.505 1
41.507 1
41.509 2
41.512 2
41.514 2
41.516 2
41.518 2
41.520 2
41.522 2
41.524 2
41.527 2
41.529 2
41.531 2
41.533 2
41.535 2
41.537 2
41.539 2
41.542 2
41.544 2
41.546 2
41.548 2
41.550 2
41.552 2
41.554 2
41.557 2
41.559 2
41.561 2
41.563 2
41.565 2
41.567 2
41.569 2
41.572 2
41.574 2
41.576 2
41.578 2
41.580 2
41.582 2
41.584 2
41.587 2
41.589 2
41.591 2
41.593 2
41.595 2
41.597 2
41.599 2
41.602 2
41.604 2
41.606 1
41.608 1
41.610 1
41.612 1
41.614 1
41.617 1
41.619 1
41.621 1
41.623 1
41.625 2
41.627 2
41.629 2
41.632 2
41.634 2
41.636 2
41.638 2
41.640 2
41.642 1
41.644 1
41.647 1
41.649 1
41.651 1
41.653 1
41.655 1
41.657 1
41.659 1
41.662 1
41.664 1
41.666 1
41.668 0
41.670 0
41.672 0
41.674 0
41.677 0
41.679 -0
41.681 -0
41.683 -0
41.685 -0
41.687 -0
41.689 -0
41.692 -0
41.694 -0
41.696 -0
41.698 -0
41.700 -0
41.702 -0
41.704 -0
41.707 0
41.709 0
41.711 0
41.713 0
41.715 1
41.717 1
41.719 1
41.722 1
41.724 1
41.726 1
41.728 1
41.730 1
41.732 1
41.735 1
41.737 1
41.739 1
41.741 1
41.743 2
41.745 2
41.747 2
41.750 2
41.752 2
41.754 2
41.756 2
41.758 2
41.760 1
41.762 1
41.765 1
41.767 1
41.769 1
41.771 1
41.773 1
41.775 1
41.777 1
41.780 1
41.782 1
41.784 1
41.786 1
41.788 1
41.790 1
41.792 0
41.795 0
41.797 0
41.799 -0
41.801 -0
41.803 -0
41.805 -0
41.807 -1
41.810 -1
41.812 -1
41.814 -1
41.816 -1
41.818 -1
41.820 -1
41.822 -1
41.825 -1
41.827 -1
41.829 -1
41.831 -1
41.833 -1
41.835 -1
41.837 -1
41.840 -0
41.842 -0
41.844 -0
41.846 0
41.848 0
41.850 0
41.852 1
41.855 1
41.857 1
41.859 1
41.861 1
41.863 2
41.865 2
41.868 2
41.870 2
41.872 2
41.874 2
41.876 2
41.878 2
41.880 2
41.883 2
41.885 2
41.887 2
41.889 1
41.891 1
41.893 1
41.895 1
41.898 1
41.900 1
41.902 0
41.904 0
41.906 -0
41.908 -0
41.910 -0
41.913 -1
41.915 -1
41.917 -1
41.919 -1
41.921 -1
41.923 -1
41.925 -1
41.928 -1
41.930 -1
41.932 -1
41.934 -1
41.936 -1
41.938 -1
41.940 -0
41.943 -0
41.945 -0
41.947 0
41.949 0
41.951 0
41.953 1
41.956 1
41.958 1
41.960 1
41.962 2
41.964 2
41.966 2
41.968 2
41.971 2
41.973 2
41.975 3
41.977 3
41.979 3
41.981 3
41.983 3
41.986 3
41.988 3
41.990 3
41.992 3
41.994 3
41.996 3
41.998 3
42.001 3
42.003 3
42.005 3
42.007 3
42.009 3
42.011 3
42.014 3
42.016 3
42.018 3
42.020 2
42.022 2
42.024 2
42.026 2
42.029 2
42.031 2
42.033 2
42.035 2
42.037 2
42.039 2
42.041 2
42.044 2
42.046 2
42.048 2
42.050 2
42.052 2
42.054 2
42.056 2
42.059 2
42.061 2
42.063 2
42.065 2
42.067 3
42.069 3
42.071 3
42.074 3
42.076 3
42.078 3
42.080 3
42.082 3
42.084 3
42.087 4
42.089 4
42.091 4
42.093 4
42.095 4
42.097 4
42.099 4
42.102 4
42.104 4
42.106 4
42.108 4
42.110 4
42.112 3
42.114 3
42.117 3
42.119 3
42.121 3
42.123 3
42.125 2
42.127 2
42.130 2
42.132 2
42.134 1
42.136 1
42.138 1
42.140 1
42.142 1
42.145 1
42.147 1
42.149 0
42.151 0
42.153 0
42.155 -0
42.157 -0
42.160 -0
42.162 -0
42.164 -0
42.166 -0
42.168 -0
42.170 -0
42.172 -0
42.175 -0
42.177 0
42.179 0
42.181 0
42.183 1
42.185 1
42.188 1
42.190 1
42.192 1
42.194 1
42.196 1
42.198 1
42.200 2
42.203 2
42.205 2
42.207 2
42.209 2
42.211 2
42.213 2
42.215 2
42.218 2
42.220 2
42.222 2
42.224 2
42.226 2
42.228 2
42.231 2
42.233 2
42.235 2
42.237 2
42.239 2
42.241 2
42.243 2
42.246 2
42.248 2
42.250 2
42.252 2
42.254 2
42.256 2
42.258 2
42.261 2
42.263 2
42.265 2
42.267 2
42.269 3
42.271 3
42.274 3
42.276 3
42.278 3
42.280 3
42.282 3
42.284 3
42.286 3
42.289 3
42.291 2
42.293 2
42.295 2
42.297 2
42.299 2
42.301 2
42.304 2
42.306 2
42.308 2
42.310 1
42.312 1
42.314 1
42.317 1
42.319 1
42.321 1
42.323 1
42.325 1
42.327 1
42.329 1
42.332 1
42.334 2
42.336 2
42.338 2
42.340 2
42.342 2
42.344 2
42.347 2
42.349 2
42.351 2
42.353 2
42.355 2
42.357 2
42.360 2
42.362 2
42.364 1
42.366 1
42.368 1
42.370 1
42.372 1
42.375 1
42.377 1
42.379 1
42.381 1
42.383 1
42.385 1
42.388 1
42.390 1
42.392 1
42.394 1
42.396 1
42.398 1
42.400 1
42.403 1
42.405 1
42.407 1
42.409 2
42.411 2
42.413 2
42.415 2
42.418 3
42.420 3
42.422 3
42.424 3
42.426 4
42.428 4
42.431 4
42.433 4
42.435 4
42.437 4
42.439 4
42.441 4
42.443 4
42.446 4
42.448 4
42.450 4
42.452 4
42.454 3
42.456 3
42.459 3
42.461 3
42.463 3
42.465 2
42.467 2
42.469 2
42.471 2
42.474 1
42.476 1
42.478 1
42.480 1
42.482 1
42.484 0
42.487 0
42.489 0
42.491 0
42.493 0
42.495 0
42.497 0
42.499 0
42.502 0
42.504 0
42.506 0
42.508 0
42.510 0
42.512 1
42.514 1
42.517 1
42.519 1
42.521 1
42.523 1
42.525 1
42.527 1
42.530 1
42.532 1
42.534 1
42.536 1
42.538 1
42.540 1
42.542 1
42.545 1
42.547 1
42.549 1
42.551 1
42.553 1
42.555 1
42.558 2
42.560 1
42.562 1
42.564 1
42.566 1
42.568 1
42.570 1
42.573 1
42.575 1
42.577 1
42.579 1
42.581 1
42.583 1
42.586 1
42.588 1
42.590 1
42.592 1
42.594 1
42.596 1
42.598 1
42.601 1
42.603 1
42.605 1
42.607 1
42.609 1
42.611 1
42.614 1
42.616 1
42.618 0
42.620 0
42.622 0
42.624 0
42.626 0
42.629 0
42.631 -0
42.633 -0
42.635 -0
42.637 -0
42.639 -0
42.642 0
42.644 0
42.646 0
42.648 0
42.650 0
42.652 0
42.654 0
42.657 0
42.659 1
42.661 1
42.663 1
42.665 1
42.667 1
42.670 1
42.672 1
42.674 1
42.676 1
42.678 2
42.680 2
42.682 2
42.685 2
42.687 2
42.689 2
42.691 2
42.693 2
42.695 2
42.698 2
42.700 3
42.702 3
42.704 2
42.706 2
42.708 2
42.710 2
42.713 2
42.715 2
42.717 2
42.719 1
42.721 1
42.723 1
42.726 1
42.728 1
42.730 1
42.732 1
42.734 1
42.736 0
42.739 0
42.741 0
42.743 0
42.745 0
42.747 0
42.749 0
42.751 0
42.754 0
42.756 0
42.758 1
42.760 1
42.762 1
42.764 1
42.767 1
42.769 1
42.771 2
42.773 2
42.775 2
42.777 2
42.779 2
42.782 2
42.784 3
42.786 3
42.788 3
42.790 3
42.792 3
42.795 3
42.797 3
42.799 3
42.801 3
42.803 3
42.805 3
42.807 3
42.810 3
42.812 3
42.814 3
42.816 3
42.818 3
42.820 3
42.823 2
42.825 2
42.827 2
42.829 2
42.831 2
42.833 2
42.836 2
42.838 2
42.840 2
42.842 2
42.844 2
42.846 2
42.848 2
42.851 2
42.853 2
42.855 2
42.857 2
42.859 2
42.861 2
42.864 2
42.866 2
42.868 2
42.870 2
42.872 2
42.874 2
42.876 2
42.879 2
42.881 2
42.883 1
42.885 1
42.887 1
42.889 1
42.892 1
42.894 0
42.896 0
42.898 -0
42.900 -0
42.902 -1
42.905 -1
42.907 -1
42.909 -1
42.911 -2
42.913 -2
42.915 -2
42.917 -2
42.920 -2
42.922 -2
42.924 -2
42.926 -2
42.928 -2
42.930 -2
42.933 -2
42.935 -2
42.937 -2
42.939 -1
42.941 -1
42.943 -1
42.946 -1
42.948 -1
42.950 -0
42.952 -0
42.954 0
42.956 0
42.958 0
42.961 0
42.963 1
42.965 1
42.967 1
42.969 1
42.971 1
42.974 0
42.976 0
42.978 0
42.980 0
42.982 -0
42.984 -0
42.986 -0
42.989 -1
42.991 -1
42.993 -1
42.995 -1
42.997 -1
42.999 -2
43.002 -2
43.004 -2
43.006 -2
43.008 -2
43.010 -2
43.012 -2
43.015 -2
43.017 -2
43.019 -2
43.021 -2
43.023 -2
43.025 -1
43.027 -1
43.030 -1
43.032 -1
43.034 -1
43.036 -1
43.038 -0
43.040 -0
43.043 0
43.045 0
43.047 1
43.049 1
43.051 1
43.053 1
43.056 1
43.058 1
43.060 2
43.062 2
43.064 2
43.066 2
43.069 2
43.071 2
43.073 2
43.075 2
43.077 2
43.079 2
43.081 2
43.084 2
43.086 2
43.088 2
43.090 2
43.092 2
43.094 2
43.097 2
43.099 2
43.101 2
43.103 2
43.105 2
43.107 2
43.110 2
43.112 2
43.114 2
43.116 2
43.118 2
43.120 2
43.122 2
43.125 1
43.127 1
43.129 1
43.131 1
43.133 1
43.135 1
43.138 1
43.140 1
43.142 0
43.144 0
43.146 0
43.148 0
43.151 0
43.153 0
43.155 0
43.157 0
43.159 0
43.161 1
43.164 1
43.166 1
43.168 1
43.170 1
43.172 1
43.174 1
43.176 1
43.179 1
43.181 1
43.183 1
43.185 1
43.187 1
43.189 1
43.192 1
43.194 1
43.196 1
43.198 1
43.200 1
43.202 1
43.205 1
43.207 1
43.209 1
43.211 1
43.213 1
43.215 1
43.218 1
43.220 1
43.222 1
43.224 1
43.226 1
43.228 1
43.230 1
43.233 1
43.235 1
43.237 1
43.239 1
43.241 1
43.243 1
43.246 1
43.248 1
43.250 1
43.252 1
43.254 1
43.256 1
43.259 2
43.261 2
43.263 2
43.265 2
43.267 2
43.269 2
43.272 2
43.274 2
43.276 2
43.278 2
43.280 2
43.282 2
43.284 2
43.287 2
43.289 2
43.291 2
43.293 2
43.295 2
43.297 2
43.300 2
43.302 3
43.304 3
43.306 3
43.308 3
43.310 3
43.313 3
43.315 3
43.317 3
43.319 3
43.321 3
43.323 3
43.326 3
43.328 3
43.330 3
43.332 3
43.334 3
43.336 4
43.339 4
43.341 4
43.343 4
43.345 4
43.347 4
43.349 4
43.351 4
43.354 3
43.356 3
43.358 3
43.360 3
43.362 3
43.364 3
43.367 3
43.369 3
43.371 3
43.373 3
43.375 3
43.377 3
43.380 3
43.382 3
43.384 3
43.386 3
43.388 3
43.390 3
43.393 3
43.395 3
43.397 3
43.399 3
43.401 3
43.403 3
43.406 3
43.408 3
43.410 3
43.412 3
43.414 3
43.416 4
43.419 4
43.421 4
43.423 3
43.425 3
43.427 3
43.429 3
43.431 3
43.434 3
43.436 3
43.438 3
43.440 3
43.442 3
43.444 3
43.447 3
43.449 2
43.451 2
43.453 2
43.455 2
43.457 2
43.460 2
43.462 1
43.464 1
43.466 1
43.468 1
43.470 1
43.473 1
43.475 1
43.477 1
43.479 1
43.481 1
43.483 1
43.486 1
43.488 1
43.490 1
43.492 1
43.494 1
43.496 1
43.499 1
43.501 1
43.503 1
43.505 0
43.507 0
43.509 0
43.511 0
43.514 0
43.516 0
43.518 0
43.520 0
43.522 0
43.524 0
43.527 0
43.529 0
43.531 0
43.533 0
43.535 0
43.537 0
43.540 0
43.542 0
43.544 0
43.546 0
43.548 0
43.550 0
43.553 0
43.555 1
43.557 1
43.559 1
43.561 1
43.563 1
43.566 1
43.568 1
43.570 1
43.572 1
43.574 2
43.576 2
43.579 2
43.581 2
43.583 2
43.585 2
43.587 2
43.589 2
43.592 2
43.594 2
43.596 2
43.598 2
43.600 2
43.602 2
43.605 2
43.607 2
43.609 2
43.611 2
43.613 2
43.615 2
43.618 2
43.620 3
43.622 3
43.624 3
43.626 3
43.628 3
43.631 3
43.633 3
43.635 3
43.637 3
43.639 3
43.641 2
43.643 2
43.646 2
43.648 2
43.650 2
43.652 2
43.654 2
43.656 2
43.659 2
43.661 2
43.663 2
43.665 2
43.667 2
43.669 2
43.672 2
43.674 2
43.676 2
43.678 2
43.680 2
43.682 2
43.685 2
43.687 2
43.689 2
43.691 2
43.693 2
43.695 2
43.698 2
43.700 2
43.702 2
43.704 2
43.706 3
43.708 3
43.711 3
43.713 3
43.715 3
43.717 3
43.719 4
43.721 4
43.724 4
43.726 4
43.728 4
43.730 4
43.732 4
43.734 4
43.737 4
43.739 4
43.741 4
43.743 5
43.745 5
43.747 5
43.750 5
43.752 5
43.754 5
43.756 5
43.758 5
43.760 4
43.763 4
43.765 4
43.767 4
43.769 4
43.771 4
43.773 4
43.776 4
43.778 4
43.780 3
43.782 3
43.784 3
43.786 3
43.789 3
43.791 2
43.793 2
43.795 2
43.797 2
43.799 2
43.802 2
43.804 2
43.806 2
43.808 1
43.810 1
43.812 1
43.815 1
43.817 1
43.819 1
43.821 1
43.823 1
43.825 1
43.828 1
43.830 1
43.832 1
43.834 1
43.836 1
43.838 1
43.841 1
43.843 1
43.845 2
43.847 2
43.849 2
43.851 2
43.854 2
43.856 2
43.858 2
43.860 2
43.862 3
43.864 3
43.867 3
43.869 3
43.871 3
43.873 3
43.875 3
43.877 3
43.880 3
43.882 3
43.884 3
43.886 3
43.888 2
43.890 2
43.893 2
43.895 2
43.897 2
43.899 2
43.901 1
43.903 1
43.906 1
43.908 1
43.910 1
43.912 1
43.914 1
43.916 1
43.919 0
43.921 0
43.923 0
43.925 0
43.927 0
43.929 0
43.932 0
43.934 0
43.936 0
43.938 0
43.940 0
43.942 1
43.945 1
43.947 1
43.949 1
43.951 1
43.953 1
43.955 1
43.958 2
43.960 2
43.962 2
43.964 2
43.966 2
43.968 2
43.971 2
43.973 2
43.975 2
43.977 2
43.979 2
43.981 1
43.984 1
43.986 1
43.988 1
43.990 1
43.992 1
43.994 1
43.997 1
43.999 1
44.001 1
44.003 1
44.005 0
44.007 0
44.010 0
44.012 0
44.014 0
44.016 0
44.018 0
44.020 0
44.023 0
44.025 0
44.027 0
44.029 0
44.031 1
44.033 1
44.036 1
44.038 1
44.040 1
44.042 1
44.044 1
44.047 1
44.049 1
44.051 1
44.053 1
44.055 1
44.057 1
44.060 1
44.062 1
44.064 1
44.066 1
44.068 1
44.070 1
44.073 1
44.075 1
44.077 1
44.079 1
44.081 1
44.083 1
44.086 0
44.088 0
44.090 0
44.092 0
44.094 0
44.096 0
44.099 0
44.101 0
44.103 0
44.105 0
44.107 -0
44.109 -0
44.112 -0
44.114 -0
44.116 -0
44.118 -0
44.120 -0
44.122 -0
44.125 -0
44.127 -0
44.129 -0
44.131 -0
44.133 -0
44.135 -0
44.138 -0
44.140 -0
44.142 -0
44.144 -0
44.146 -0
44.148 -0
44.151 -0
44.153 -0
44.155 0
44.157 0
44.159 0
44.161 0
44.164 1
44.166 1
44.168 1
44.170 1
44.172 1
44.175 1
44.177 1
44.179 1
44.181 1
44.183 1
44.185 2
44.188 2
44.190 2
44.192 2
44.194 2
44.196 2
44.198 2
44.201 2
44.203 2
44.205 2
44.207 2
44.209 2
44.211 1
44.214 1
44.216 1
44.218 1
44.220 1
44.222 1
44.224 1
44.227 1
44.229 1
44.231 0
44.233 0
44.235 0
44.237 -0
44.240 -0
44.242 -0
44.244 -0
44.246 -0
44.248 -1
44.250 -1
44.253 -1
44.255 -1
44.257 -1
44.259 -1
44.261 -1
44.264 -0
44.266 -0
44.268 -0
44.270 -0
44.272 -0
44.274 -0
44.277 -0
44.279 -0
44.281 -0
44.283 0
44.285 0
44.287 0
44.290 0
44.292 0
44.294 0
44.296 1
44.298 1
44.300 1
44.303 1
44.305 1
44.307 1
44.309 1
44.311 1
44.313 1
44.316 1
44.318 1
44.320 1
44.322 2
44.324 2
44.326 2
44.329 2
44.331 2
44.333 2
44.335 2
44.337 2
44.340 2
44.342 2
44.344 2
44.346 2
44.348 2
44.350 2
44.353 2
44.355 2
44.357 2
44.359 2
44.361 2
44.363 2
44.366 2
44.368 2
44.370 2
44.372 1
44.374 1
44.376 1
44.379 1
44.381 1
44.383 1
44.385 1
44.387 1
44.389 1
44.392 0
44.394 0
44.396 0
44.398 0
44.400 0
44.403 0
44.405 0
44.407 0
44.409 1
44.411 1
44.413 1
44.416 1
44.418 1
44.420 1
44.422 1
44.424 1
44.426 1
44.429 1
44.431 1
44.433 2
44.435 2
44.437 2
44.439 2
44.442 2
44.444 2
44.446 2
44.448 1
44.450 1
44.452 1
44.455 1
44.457 1
44.459 1
44.461 1
44.463 1
44.466 1
44.468 1
44.470 1
44.472 1
44.474 1
44.476 1
44.479 1
44.481 1
44.483 1
44.485 1
44.487 1
44.489 1
44.492 1
44.494 1
44.496 1
44.498 1
44.500 1
44.502 2
44.505 2
44.507 2
44.509 2
44.511 2
44.513 2
44.516 2
44.518 2
44.520 2
44.522 2
44.524 2
44.526 2
44.529 2
44.531 2
44.533 2
44.535 2
44.537 2
44.539 2
44.542 2
44.544 1
44.546 1
44.548 1
44.550 1
44.552 1
44.555 1
44.557 1
44.559 1
44.561 1
44.563 1
44.566 1
44.568 0
44.570 0
44.572 0
44.574 -0
44.576 -0
44.579 -0
44.581 -0
44.583 -1
44.585 -1
44.587 -1
44.589 -1
44.592 -1
44.594 -1
44.596 -1
44.598 -1
44.600 -1
44.602 -1
44.605 -1
44.607 -0
44.609 -0
44.611 -0
44.613 -0
44.616 -0
44.618 -0
44.620 0
44.622 0
44.624 0
44.626 0
44.629 1
44.631 1
44.633 1
44.635 1
44.637 1
44.639 1
44.642 1
44.644 1
44.646 1
44.648 1
44.650 1
44.652 1
44.655 1
44.657 1
44.659 0
44.661 0
44.663 0
44.666 0
44.668 -0
44.670 -0
44.672 -0
44.674 -1
44.676 -1
44.679 -1
44.681 -1
44.683 -1
44.685 -1
44.687 -1
44.689 -1
44.692 -1
44.694 -0
44.696 -0
44.698 -0
44.700 -0
44.703 0
44.705 0
44.707 1
44.709 1
44.711 1
44.713 1
44.716 1
44.718 2
44.720 2
44.722 2
44.724 3
44.726 3
44.729 3
44.731 3
44.733 3
44.735 3
44.737 4
44.740 4
44.742 4
44.744 4
44.746 4
44.748 4
44.750 4
44.753 4
44.755 4
44.757 4
44.759 4
44.761 4
44.763 4
44.766 4
44.768 3
44.770 3
44.772 3
44.774 3
44.777 3
44.779 3
44.781 3
44.783 3
44.785 3
44.787 3
44.790 3
44.792 3
44.794 3
44.796 3
44.798 3
44.800 2
44.803 2
44.805 2
44.807 2
44.809 2
44.811 2
44.814 2
44.816 2
44.818 2
44.820 2
44.822 2
44.824 2
44.827 2
44.829 2
44.831 2
44.833 1
44.835 1
44.837 1
44.840 1
44.842 1
44.844 1
44.846 1
44.848 1
44.851 1
44.853 1
44.855 1
44.857 1
44.859 1
44.861 1
44.864 1
44.866 1
44.868 1
44.870 1
44.872 1
44.874 1
44.877 1
44.879 1
44.881 2
44.883 2
44.885 2
44.888 2
44.890 2
44.892 2
44.894 2
44.896 3
44.898 3
44.901 3
44.903 3
44.905 3
44.907 3
44.909 3
44.911 4
44.914 4
44.916 4
44.918 4
44.920 4
44.922 4
44.925 4
44.927 4
44.929 3
44.931 3
44.933 3
44.935 3
44.938 3
44.940 3
44.942 2
44.944 2
44.946 2
44.949 2
44.951 2
44.953 2
44.955 1
44.957 1
44.959 1
44.962 1
44.964 1
44.966 1
44.968 1
44.970 0
44.972 0
44.975 0
44.977 0
44.979 0
44.981 0
44.983 0
44.986 0
44.988 0
44.990 0
44.992 1
44.994 1
44.996 1
44.999 1
45.001 1
45.003 1
45.005 2
45.007 2
45.010 2
45.012 2
45.014 2
45.016 2
45.018 3
45.020 3
45.023 3
45.025 3
45.027 3
45.029 3
45.031 3
45.033 3
45.036 3
45.038 3
45.040 3
45.042 3
45.044 3
45.047 3
45.049 3
45.051 3
45.053 3
45.055 2
45.057 2
45.060 2
45.062 2
45.064 2
45.066 2
45.068 2
45.071 2
45.073 2
45.075 2
45.077 2
45.079 2
45.081 2
45.084 2
45.086 1
45.088 1
45.090 1
45.092 1
45.095 1
45.097 1
45.099 1
45.101 1
45.103 1
45.105 1
45.108 1
45.110 1
45.112 1
45.114 1
45.116 1
45.118 1
45.121 1
45.123 1
45.125 1
45.127 1
45.129 1
45.132 1
45.134 1
45.136 1
45.138 1
45.140 1
45.142 1
45.145 1
45.147 1
45.149 1
45.151 1
45.153 1
45.156 1
45.158 1
45.160 1
45.162 1
45.164 2
45.166 2
45.169 2
45.171 2
45.173 2
45.175 2
45.177 2
45.180 2
45.182 2
45.184 2
45.186 2
45.188 2
45.190 2
45.193 2
45.195 2
45.197 2
45.199 2
45.201 2
45.204 2
45.206 2
45.208 2
45.210 2
45.212 2
45.214 2
45.217 2
45.219 2
45.221 1
45.223 1
45.225 1
45.228 1
45.230 1
45.232 1
45.234 1
45.236 1
45.238 1
45.241 1
45.243 1
45.245 1
45.247 1
45.249 1
45.252 1
45.254 1
45.256 1
45.258 1
45.260 1
45.262 1
45.265 1
45.267 1
45.269 1
45.271 1
45.273 1
45.276 1
45.278 1
45.280 1
45.282 0
45.284 0
45.286 0
45.289 0
45.291 0
45.293 0
45.295 -0
45.297 -0
45.300 -0
45.302 -0
45.304 -0
45.306 -0
45.308 -0
45.310 0
45.313 0
45.315 0
45.317 0
45.319 0
45.321 0
45.324 0
45.326 1
45.328 1
45.330 1
45.332 1
45.334 1
45.337 1
45.339 1
45.341 1
45.343 2
45.345 2
45.348 2
45.350 2
45.352 2
45.354 2
45.356 2
45.358 2
45.361 2
45.363 2
45.365 2
45.367 2
45.369 2
45.372 2
45.374 2
45.376 2
45.378 2
45.380 2
45.382 2
45.385 2
45.387 2
45.389 2
45.391 2
45.393 2
45.396 2
45.398 2
45.400 2
45.402 2
45.404 2
45.406 2
45.409 2
45.411 1
45.413 1
45.415 1
45.417 1
45.420 1
45.422 1
45.424 1
45.426 1
45.428 1
45.430 1
45.433 1
45.435 1
45.437 1
45.439 1
45.441 1
45.444 1
45.446 1
45.448 1
45.450 1
45.452 2
45.454 2
45.457 2
45.459 2
45.461 2
45.463 2
45.465 2
45.468 2
45.470 2
45.472 3
45.474 3
45.476 3
45.478 3
45.481 3
45.483 3
45.485 3
45.487 3
45.489 3
45.492 3
45.494 3
45.496 3
45.498 3
45.500 3
45.503 3
45.505 3
45.507 3
45.509 3
45.511 3
45.513 2
45.516 2
45.518 2
45.520 2
45.522 2
45.524 1
45.527 1
45.529 1
45.531 1
45.533 1
45.535 0
45.537 0
45.540 0
45.542 0
45.544 0
45.546 0
45.548 0
45.551 0
45.553 0
45.555 0
45.557 0
45.559 0
45.561 0
45.564 1
45.566 1
45.568 1
45.570 1
45.572 1
45.575 1
45.577 2
45.579 2
45.581 2
45.583 2
45.586 3
45.588 3
45.590 3
45.592 3
45.594 3
45.596 4
45.599 4
45.601 4
45.603 4
45.605 4
45.607 4
45.610 4
45.612 4
45.614 5
45.616 5
45.618 5
45.620 5
45.623 5
45.625 5
45.627 5
45.629 5
45.631 5
45.634 5
45.636 5
45.638 5
45.640 5
45.642 5
45.645 5
45.647 5
45.649 5
45.651 5
45.653 5
45.655 5
45.658 5
45.660 4
45.662 4
45.664 4
45.666 4
45.669 4
45.671 3
45.673 3
45.675 3
45.677 3
45.679 2
45.682 2
45.684 2
45.686 2
45.688 1
45.690 1
45.693 1
45.695 1
45.697 0
45.699 0
45.701 0
45.704 -0
45.706 -0
45.708 -0
45.710 -0
45.712 -0
45.714 -0
45.717 -0
45.719 -0
45.721 -0
45.723 -0
45.725 -0
45.728 -0
45.730 -0
45.732 -0
45.734 0
45.736 0
45.739 0
45.741 1
45.743 1
45.745 1
45.747 1
45.749 1
45.752 1
45.754 1
45.756 1
45.758 2
45.760 2
45.763 2
45.765 2
45.767 2
45.769 2
45.771 2
45.773 2
45.776 2
45.778 2
45.780 2
45.782 2
45.784 2
45.787 2
45.789 2
45.791 3
45.793 3
45.795 3
45.798 3
45.800 3
45.802 3
45.804 3
45.806 3
45.808 4
45.811 4
45.813 4
45.815 4
45.817 4
45.819 4
45.822 4
45.824 3
45.826 3
45.828 3
45.830 3
45.833 3
45.835 3
45.837 3
45.839 3
45.841 2
45.843 2
45.846 2
45.848 2
45.850 2
45.852 2
45.854 1
45.857 1
45.859 1
45.861 1
45.863 1
45.865 1
45.868 1
45.870 1
45.872 1
45.874 1
45.876 1
45.878 1
45.881 1
45.883 2
45.885 2
45.887 2
45.889 2
45.892 3
45.894 3
45.896 3
45.898 3
45.900 4
45.903 4
45.905 4
45.907 4
45.909 4
45.911 4
45.913 4
45.916 5
45.918 5
45.920 5
45.922 4
45.924 4
45.927 4
45.929 4
45.931 4
45.933 4
45.935 4
45.938 4
45.940 3
45.942 3
45.944 3
45.946 3
45.949 3
45.951 2
45.953 2
45.955 2
45.957 2
45.959 2
45.962 2
45.964 1
45.966 1
45.968 1
45.970 1
45.973 1
45.975 1
45.977 1
45.979 1
45.981 1
45.984 1
45.986 1
45.988 1
45.990 1
45.992 0
45.994 0
45.997 0
45.999 -0
46.001 -0
46.003 -0
46.005 -1
46.008 -1
46.010 -1
46.012 -1
46.014 -1
46.016 -2
46.019 -2
46.021 -2
46.023 -2
46.025 -3
46.027 -3
46.030 -3
46.032 -3
46.034 -3
46.036 -3
46.038 -3
46.040 -3
46.043 -3
46.045 -3
46.047 -3
46.049 -3
46.051 -3
46.054 -3
46.056 -3
46.058 -2
46.060 -2
46.062 -2
46.065 -2
46.067 -2
46.069 -1
46.071 -1
46.073 -1
46.075 -1
46.078 -1
46.080 -0
46.082 -0
46.084 -0
46.086 0
46.089 0
46.091 0
46.093 1
46.095 1
46.097 1
46.100 1
46.102 1
46.104 1
46.106 1
46.108 1
46.111 1
46.113 1
46.115 1
46.117 1
46.119 1
46.121 1
46.124 2
46.126 2
46.128 2
46.130 2
46.132 2
46.135 2
46.137 2
46.139 2
46.141 2
46.143 1
46.146 1
46.148 2
46.150 2
46.152 2
46.154 2
46.157 2
46.159 2
46.161 2
46.163 2
46.165 2
46.167 2
46.170 2
46.172 2
46.174 2
46.176 2
46.178 2
46.181 2
46.183 3
46.185 3
46.187 3
46.189 3
46.192 3
46.194 3
46.196 4
46.198 4
46.200 4
46.203 4
46.205 4
46.207 4
46.209 5
46.211 5
46.213 5
46.216 5
46.218 5
46.220 5
46.222 5
46.224 5
46.227 5
46.229 5
46.231 5
46.233 5
46.235 5
46.238 5
46.240 5
46.242 5
46.244 4
46.246 4
46.249 4
46.251 4
46.253 4
46.255 4
46.257 4
46.260 3
46.262 3
46.264 3
46.266 3
46.268 3
46.270 3
46.273 3
46.275 3
46.277 2
46.279 2
46.281 2
46.284 2
46.286 2
46.288 2
46.290 2
46.292 2
46.295 2
46.297 2
46.299 2
46.301 2
46.303 2
46.306 2
46.308 2
46.310 2
46.312 2
46.314 2
46.317 1
46.319 1
46.321 1
46.323 1
46.325 1
46.327 1
46.330 1
46.332 1
46.334 1
46.336 1
46.338 1
46.341 1
46.343 1
46.345 1
46.347 1
46.349 1
46.352 1
46.354 1
46.356 1
46.358 1
46.360 1
46.363 1
46.365 1
46.367 1
46.369 2
46.371 2
46.374 2
46.376 2
46.378 2
46.380 3
46.382 3
46.384 3
46.387 3
46.389 3
46.391 4
46.393 4
46.395 4
46.398 4
46.400 4
46.402 4
46.404 4
46.406 4
46.409 4
46.411 4
46.413 4
46.415 4
46.417 4
46.420 4
46.422 4
46.424 4
46.426 4
46.428 4
46.431 3
46.433 3
46.435 3
46.437 3
46.439 3
46.442 3
46.444 3
46.446 3
46.448 3
46.450 3
46.452 3
46.455 3
46.457 3
46.459 3
46.461 4
46.463 4
46.466 4
46.468 4
46.470 4
46.472 4
46.474 4
46.477 4
46.479 4
46.481 4
46.483 4
46.485 4
46.488 4
46.490 4
46.492 4
46.494 4
46.496 4
46.499 4
46.501 4
46.503 4
46.505 4
46.507 4
46.510 3
46.512 3
46.514 3
46.516 3
46.518 3
46.520 3
46.523 3
46.525 2
46.527 2
46.529 2
46.531 2
46.534 2
46.536 2
46.538 2
46.540 2
46.542 2
46.545 2
46.547 2
46.549 2
46.551 2
46.553 2
46.556 2
46.558 2
46.560 2
46.562 2
46.564 3
46.567 3
46.569 3
46.571 3
46.573 3
46.575 3
46.578 3
46.580 2
46.582 2
46.584 2
46.586 2
46.589 2
46.591 2
46.593 2
46.595 2
46.597 2
46.600 2
46.602 2
46.604 2
46.606 1
46.608 1
46.610 1
46.613 1
46.615 1
46.617 1
46.619 1
46.621 1
46.624 1
46.626 1
46.628 1
46.630 1
46.632 1
46.635 1
46.637 1
46.639 1
46.641 1
46.643 1
46.646 1
46.648 1
46.650 1
46.652 1
46.654 1
46.657 1
46.659 1
46.661 1
46.663 1
46.665 2
46.668 2
46.670 2
46.672 2
46.674 2
46.676 2
46.679 2
46.681 2
46.683 2
46.685 2
46.687 2
46.690 2
46.692 2
46.694 2
46.696 2
46.698 2
46.701 2
46.703 2
46.705 2
46.707 2
46.709 2
46.712 2
46.714 2
46.716 2
46.718 2
46.720 3
46.722 3
46.725 3
46.727 3
46.729 3
46.731 3
46.733 3
46.736 3
46.738 3
46.740 2
46.742 2
46.744 2
46.747 2
46.749 2
46.751 2
46.753 2
46.755 2
46.758 2
46.760 2
46.762 2
46.764 2
46.766 2
46.769 2
46.771 2
46.773 2
46.775 2
46.777 2
46.780 2
46.782 2
46.784 2
46.786 2
46.788 2
46.791 2
46.793 1
46.795 1
46.797 1
46.799 1
46.802 1
46.804 1
46.806 0
46.808 0
46.810 0
46.813 0
46.815 0
46.817 -0
46.819 -0
46.821 -0
46.824 -0
46.826 -0
46.828 -0
46.830 -0
46.832 0
46.835 0
46.837 0
46.839 1
46.841 1
46.843 1
46.846 1
46.848 1
46.850 2
46.852 2
46.854 2
46.857 2
46.859 2
46.861 2
46.863 3
46.865 3
46.868 3
46.870 3
46.872 3
46.874 3
46.876 3
46.878 3
46.881 3
46.883 3
46.885 3
46.887 3
46.889 3
46.892 3
46.894 3
46.896 3
46.898 3
46.900 3
46.903 3
46.905 3
46.907 3
46.909 2
46.911 2
46.914 2
46.916 2
46.918 2
46.920 2
46.922 2
46.925 2
46.927 2
46.929 2
46.931 2
46.933 2
46.936 2
46.938 2
46.940 2
46.942 2
46.944 2
46.947 2
46.949 2
46.951 2
46.953 2
46.955 1
46.958 1
46.960 1
46.962 1
46.964 1
46.966 1
46.969 1
46.971 1
46.973 1
46.975 1
46.977 2
46.980 2
46.982 2
46.984 2
46.986 2
46.988 2
46.991 2
46.993 2
46.995 3
46.997 3
46.999 3
47.002 3
47.004 3
47.006 3
47.008 3
47.010 3
47.013 3
47.015 3
47.017 4
47.019 4
47.021 4
47.024 4
47.026 4
47.028 4
47.030 4
47.032 4
47.035 4
47.037 4
47.039 4
47.041 4
47.043 4
47.046 4
47.048 4
47.050 4
47.052 4
47.054 4
47.057 4
47.059 4
47.061 4
47.063 4
47.065 4
47.068 5
47.070 5
47.072 5
47.074 5
47.076 5
47.079 5
47.081 5
47.083 4
47.085 4
47.087 4
47.090 4
47.092 4
47.094 4
47.096 4
47.098 4
47.101 4
47.103 3
47.105 3
47.107 3
47.109 3
47.112 3
47.114 3
47.116 3
47.118 3
47.120 3
47.123 2
47.125 2
47.127 2
47.129 2
47.131 2
47.134 2
47.136 2
47.138 2
47.140 2
47.142 2
47.145 2
47.147 2
47.149 2
47.151 1
47.153 1
47.156 1
47.158 1
47.160 1
47.162 1
47.164 1
47.167 1
47.169 1
47.171 1
47.173 1
47.175 1
47.178 1
47.180 1
47.182 1
47.184 1
47.186 1
47.189 2
47.191 2
47.193 2
47.195 2
47.197 2
47.200 2
47.202 2
47.204 2
47.206 2
47.208 2
47.211 2
47.213 3
47.215 3
47.217 3
47.219 3
47.222 3
47.224 3
47.226 3
47.228 3
47.230 3
47.233 3
47.235 3
47.237 3
47.239 3
47.242 3
47.244 2
47.246 2
47.248 2
47.250 2
47.253 2
47.255 2
47.257 2
47.259 1
47.261 1
47.264 1
47.266 1
47.268 1
47.270 1
47.272 1
47.275 1
47.277 1
47.279 1
47.281 1
47.283 1
47.286 1
47.288 1
47.290 1
47.292 1
47.294 1
47.297 1
47.299 1
47.301 1
47.303 2
47.305 2
47.308 2
47.310 2
47.312 2
47.314 2
47.316 2
47.319 3
47.321 3
47.323 3
47.325 3
47.327 3
47.330 3
47.332 3
47.334 3
47.336 4
47.338 4
47.341 4
47.343 4
47.345 4
47.347 4
47.349 4
47.352 4
47.354 4
47.356 4
47.358 4
47.360 4
47.363 3
47.365 3
47.367 3
47.369 3
47.371 3
47.374 3
47.376 3
47.378 2
47.380 2
47.382 2
47.385 2
47.387 2
47.389 2
47.391 1
47.393 1
47.396 1
47.398 1
47.400 1
47.402 1
47.405 1
47.407 1
47.409 1
47.411 1
47.413 1
47.416 1
47.418 1
47.420 1
47.422 1
47.424 1
47.427 1
47.429 1
47.431 1
47.433 1
47.435 1
47.438 1
47.440 2
47.442 2
47.444 2
47.446 2
47.449 3
47.451 3
47.453 3
47.455 3
47.457 4
47.460 4
47.462 4
47.464 4
47.466 4
47.468 4
47.471 4
47.473 4
47.475 4
47.477 4
47.479 5
47.482 4
47.484 4
47.486 4
47.488 4
47.490 4
47.493 4
47.495 4
47.497 4
47.499 4
47.501 3
47.504 3
47.506 3
47.508 3
47.510 2
47.513 2
47.515 2
47.517 2
47.519 1
47.521 1
47.524 1
47.526 1
47.528 1
47.530 1
47.532 1
47.535 1
47.537 1
47.539 1
47.541 1
47.543 1
47.546 1
47.548 1
47.550 1
47.552 1
47.554 2
47.557 2
47.559 2
47.561 2
47.563 2
47.565 2
47.568 2
47.570 3
47.572 3
47.574 3
47.576 3
47.579 3
47.581 3
47.583 3
47.585 4
47.587 4
47.590 4
47.592 3
47.594 3
47.596 3
47.599 3
47.601 3
47.603 3
47.605 3
47.607 3
47.610 3
47.612 2
47.614 2
47.616 2
47.618 2
47.621 2
47.623 2
47.625 2
47.627 2
47.629 2
47.632 2
47.634 2
47.636 2
47.638 2
47.640 1
47.643 1
47.645 1
47.647 1
47.649 1
47.651 1
47.654 1
47.656 1
47.658 2
47.660 2
47.662 2
47.665 2
47.667 2
47.669 2
47.671 2
47.674 2
47.676 2
47.678 3
47.680 3
47.682 3
47.685 3
47.687 3
47.689 3
47.691 3
47.693 3
47.696 3
47.698 3
47.700 3
47.702 3
47.704 3
47.707 3
47.709 3
47.711 3
47.713 3
47.715 3
47.718 3
47.720 3
47.722 3
47.724 3
47.726 3
47.729 3
47.731 3
47.733 3
47.735 3
47.737 3
47.740 3
47.742 3
47.744 3
47.746 3
47.749 3
47.751 3
47.753 3
47.755 3
47.757 3
47.760 3
47.762 3
47.764 3
47.766 3
47.768 3
47.771 3
47.773 3
47.775 3
47.777 3
47.779 3
47.782 3
47.784 3
47.786 3
47.788 3
47.790 3
47.793 3
47.795 3
47.797 3
47.799 3
47.802 3
47.804 3
47.806 3
47.808 3
47.810 3
47.813 3
47.815 3
47.817 3
47.819 3
47.821 3
47.824 3
47.826 3
47.828 3
47.830 3
47.832 3
47.835 3
47.837 3
47.839 3
47.841 2
47.843 2
47.846 2
47.848 2
47.850 2
47.852 2
47.855 2
47.857 2
47.859 2
47.861 2
47.863 2
47.866 2
47.868 2
47.870 2
47.872 2
47.874 2
47.877 1
47.879 1
47.881 1
47.883 1
47.885 1
47.888 1
47.890 1
47.892 1
47.894 1
47.896 0
47.899 0
47.901 0
47.903 0
47.905 0
47.908 0
47.910 0
47.912 0
47.914 0
47.916 0
47.919 0
47.921 0
47.923 0
47.925 0
47.927 1
47.930 1
47.932 1
47.934 1
47.936 1
47.938 1
47.941 2
47.943 2
47.945 2
47.947 2
47.949 2
47.952 2
47.954 2
47.956 2
47.958 2
47.961 2
47.963 2
47.965 2
47.967 2
47.969 2
47.972 2
47.974 2
47.976 2
47.978 1
47.980 1
47.983 1
47.985 1
47.987 1
47.989 0
47.991 0
47.994 -0
47.996 -0
47.998 -0
48.000 -1
48.003 -1
48.005 -1
48.007 -1
48.009 -1
48.011 -1
48.014 -1
48.016 -1
48.018 -1
48.020 -1
48.022 -1
48.025 -1
48.027 -1
48.029 -0
48.031 -0
48.033 -0
48.036 0
48.038 0
48.040 0
48.042 1
48.044 1
48.047 1
48.049 1
48.051 1
48.053 1
48.056 1
48.058 1
48.060 1
48.062 1
48.064 1
48.067 1
48.069 1
48.071 1
48.073 1
48.075 1
48.078 0
48.080 0
48.082 -0
48.084 -0
48.086 -0
48.089 -1
48.091 -1
48.093 -1
48.095 -1
48.098 -2
48.100 -2
48.102 -2
48.104 -2
48.106 -2
48.109 -2
48.111 -2
48.113 -2
48.115 -2
48.117 -2
48.120 -2
48.122 -2
48.124 -2
48.126 -2
48.128 -2
48.131 -1
48.133 -1
48.135 -1
48.137 -1
48.140 -1
48.142 -1
48.144 -1
48.146 -0
48.148 -0
48.151 -0
48.153 0
48.155 0
48.157 0
48.159 0
48.162 1
48.164 1
48.166 1
48.168 1
48.171 1
48.173 1
48.175 1
48.177 1
48.179 1
48.182 1
48.184 1
48.186 1
48.188 1
48.190 1
48.193 1
48.195 1
48.197 1
48.199 1
48.201 1
48.204 1
48.206 2
48.208 2
48.210 2
48.213 2
48.215 2
48.217 3
48.219 3
48.221 3
48.224 3
48.226 4
48.228 4
48.230 4
48.232 4
48.235 4
48.237 4
48.239 4
48.241 5
48.243 5
48.246 5
48.248 5
48.250 5
48.252 5
48.255 5
48.257 5
48.259 5
48.261 5
48.263 4
48.266 4
48.268 4
48.270 4
48.272 4
48.274 4
48.277 3
48.279 3
48.281 3
48.283 3
48.286 2
48.288 2
48.290 2
48.292 2
48.294 2
48.297 2
48.299 2
48.301 2
48.303 2
48.305 1
48.308 1
48.310 1
48.312 1
48.314 1
48.317 1
48.319 1
48.321 1
48.323 1
48.325 1
48.328 1
48.330 1
48.332 1
48.334 1
48.336 1
48.339 1
48.341 1
48.343 1
48.345 1
48.347 1
48.350 1
48.352 2
48.354 2
48.356 2
48.359 2
48.361 2
48.363 2
48.365 2
48.367 2
48.370 2
48.372 3
48.374 3
48.376 3
48.378 3
48.381 3
48.383 3
48.385 4
48.387 4
48.390 4
48.392 4
48.394 4
48.396 4
48.398 4
48.401 4
48.403 4
48.405 4
48.407 3
48.409 3
48.412 3
48.414 3
48.416 3
48.418 2
48.421 2
48.423 2
48.425 2
48.427 2
48.429 1
48.432 1
48.434 1
48.436 1
48.438 1
48.440 1
48.443 1
48.445 1
48.447 1
48.449 1
48.452 1
48.454 1
48.456 1
48.458 1
48.460 1
48.463 1
48.465 1
48.467 1
48.469 1
48.471 1
48.474 1
48.476 2
48.478 2
48.480 2
48.483 2
48.485 2
48.487 2
48.489 2
48.491 1
48.494 1
48.496 1
48.498 1
48.500 1
48.502 1
48.505 1
48.507 1
48.509 1
48.511 0
48.514 0
48.516 0
48.518 -0
48.520 -0
48.522 -0
48.525 -0
48.527 -1
48.529 -1
48.531 -1
48.533 -1
48.536 -1
48.538 -1
48.540 -1
48.542 -0
48.545 -0
48.547 -0
48.549 -0
48.551 0
48.553 0
48.556 0
48.558 1
48.560 1
48.562 1
48.564 1
48.567 1
48.569 2
48.571 2
48.573 2
48.576 2
48.578 2
48.580 2
48.582 2
48.584 2
48.587 3
48.589 3
48.591 3
48.593 3
48.596 3
48.598 3
48.600 3
48.602 3
48.604 3
48.607 3
48.609 3
48.611 3
48.613 2
48.615 2
48.618 2
48.620 2
48.622 2
48.624 2
48.627 2
48.629 2
48.631 2
48.633 2
48.635 2
48.638 2
48.640 2
48.642 2
48.644 2
48.646 2
48.649 2
48.651 2
48.653 2
48.655 2
48.658 2
48.660 2
48.662 2
48.664 2
48.666 2
48.669 2
48.671 3
48.673 3
48.675 3
48.678 3
48.680 3
48.682 3
48.684 3
48.686 3
48.689 3
48.691 3
48.693 3
48.695 3
48.697 2
48.700 2
48.702 2
48.704 2
48.706 2
48.709 2
48.711 2
48.713 2
48.715 2
48.717 2
48.720 2
48.722 2
48.724 2
48.726 2
48.729 2
48.731 2
48.733 2
48.735 2
48.737 2
48.740 2
48.742 2
48.744 2
48.746 2
48.748 3
48.751 3
48.753 3
48.755 3
48.757 3
48.760 3
48.762 4
48.764 4
48.766 4
48.768 4
48.771 4
48.773 4
48.775 4
48.777 4
48.780 5
48.782 5
48.784 5
48.786 5
48.788 5
48.791 5
48.793 5
48.795 5
48.797 5
48.799 5
48.802 5
48.804 5
48.806 5
48.808 5
48.811 5
48.813 5
48.815 5
48.817 4
48.819 4
48.822 4
48.824 4
48.826 4
48.828 4
48.831 3
48.833 3
48.835 3
48.837 3
48.839 3
48.842 2
48.844 2
48.846 2
48.848 2
48.850 1
48.853 1
48.855 1
48.857 1
48.859 1
48.862 1
48.864 1
48.866 1
48.868 0
48.870 0
48.873 0
48.875 0
48.877 0
48.879 0
48.882 0
48.884 0
48.886 0
48.888 1
48.890 1
48.893 1
48.895 1
48.897 1
48.899 1
48.902 1
48.904 1
48.906 2
48.908 2
48.910 2
48.913 2
48.915 2
48.917 3
48.919 3
48.921 3
48.924 3
48.926 3
48.928 3
48.930 3
48.933 3
48.935 3
48.937 3
48.939 3
48.941 3
48.944 2
48.946 2
48.948 2
48.950 2
48.953 2
48.955 2
48.957 2
48.959 1
48.961 1
48.964 1
48.966 1
48.968 1
48.970 1
48.973 0
48.975 0
48.977 0
48.979 -0
48.981 -0
48.984 -0
48.986 -0
48.988 -0
48.990 -1
48.992 -1
48.995 -1
48.997 -1
48.999 -0
49.001 -0
49.004 -0
49.006 -0
49.008 -0
49.010 0
49.012 0
49.015 0
49.017 0
49.019 0
49.021 0
49.024 0
49.026 1
49.028 1
49.030 1
49.032 1
49.035 1
49.037 1
49.039 1
49.041 1
49.044 1
49.046 1
49.048 1
49.050 1
49.052 1
49.055 1
49.057 2
49.059 2
49.061 2
49.064 2
49.066 2
49.068 2
49.070 2
49.072 2
49.075 2
49.077 3
49.079 3
49.081 3
49.084 3
49.086 3
49.088 3
49.090 3
49.092 4
49.095 4
49.097 4
49.099 4
49.101 4
49.104 4
49.106 4
49.108 4
49.110 4
49.112 4
49.115 4
49.117 4
49.119 4
49.121 4
49.124 3
49.126 3
49.128 3
49.130 3
49.132 3
49.135 3
49.137 2
49.139 2
49.141 2
49.143 2
49.146 2
49.148 2
49.150 2
49.152 2
49.155 2
49.157 2
49.159 2
49.161 2
49.163 2
49.166 2
49.168 2
49.170 2
49.172 2
49.175 2
49.177 2
49.179 3
49.181 3
49.183 3
49.186 3
49.188 3
49.190 3
49.192 3
49.195 3
49.197 3
49.199 3
49.201 3
49.203 3
49.206 3
49.208 3
49.210 3
49.212 3
49.215 3
49.217 2
49.219 2
49.221 2
49.223 2
49.226 2
49.228 1
49.230 1
49.232 1
49.235 1
49.237 1
49.239 1
49.241 1
49.243 1
49.246 1
49.248 1
49.250 1
49.252 1
49.255 1
49.257 1
49.259 2
49.261 2
49.263 2
49.266 2
49.268 2
49.270 2
49.272 2
49.275 2
49.277 2
49.279 2
49.281 2
49.283 2
49.286 3
49.288 3
49.290 2
49.292 2
49.295 2
49.297 2
49.299 2
49.301 2
49.303 2
49.306 2
49.308 1
49.310 1
49.312 1
49.315 1
49.317 1
49.319 0
49.321 0
49.324 0
49.326 0
49.328 0
49.330 0
49.332 0
49.335 0
49.337 0
49.339 0
49.341 0
49.344 0
49.346 1
49.348 1
49.350 1
49.352 1
49.355 1
49.357 2
49.359 2
49.361 2
49.364 2
49.366 2
49.368 2
49.370 3
49.372 3
49.375 3
49.377 3
49.379 3
49.381 3
49.384 3
49.386 3
49.388 3
49.390 3
49.392 3
49.395 3
49.397 3
49.399 3
49.401 3
49.404 3
49.406 3
49.408 3
49.410 3
49.412 3
49.415 3
49.417 3
49.419 3
49.421 3
49.424 3
49.426 3
49.428 3
49.430 2
49.432 2
49.435 2
49.437 2
49.439 2
49.441 2
49.444 2
49.446 2
49.448 2
49.450 1
49.452 1
49.455 1
49.457 1
49.459 1
49.461 1
49.464 1
49.466 1
49.468 1
49.470 1
49.473 1
49.475 2
49.477 2
49.479 2
49.481 2
49.484 2
49.486 2
49.488 2
49.490 2
49.493 2
49.495 2
49.497 2
49.499 3
49.501 3
49.504 3
49.506 3
49.508 3
49.510 3
49.513 3
49.515 3
49.517 3
49.519 3
49.521 2
49.524 2
49.526 2
49.528 2
49.530 2
49.533 2
49.535 2
49.537 2
49.539 2
49.541 2
49.544 1
49.546 1
49.548 1
49.550 1
49.553 1
49.555 1
49.557 1
49.559 2
49.562 2
49.564 2
49.566 2
49.568 2
49.570 2
49.573 2
49.575 2
49.577 2
49.579 3
49.582 3
49.584 3
49.586 3
49.588 3
49.590 3
49.593 3
49.595 3
49.597 3
49.599 3
49.602 3
49.604 3
49.606 3
49.608 3
49.610 3
49.613 3
49.615 3
49.617 3
49.619 2
49.622 2
49.624 2
49.626 2
49.628 2
49.631 2
49.633 2
49.635 2
49.637 2
49.639 1
49.642 1
49.644 1
49.646 1
49.648 1
49.651 1
49.653 2
49.655 2
49.657 2
49.659 2
49.662 2
49.664 2
49.666 2
49.668 3
49.671 3
49.673 3
49.675 3
49.677 3
49.680 4
49.682 4
49.684 4
49.686 4
49.688 4
49.691 4
49.693 4
49.695 4
49.697 4
49.700 4
49.702 4
49.704 4
49.706 4
49.708 4
49.711 4
49.713 4
49.715 3
49.717 3
49.720 3
49.722 3
49.724 3
49.726 3
49.729 2
49.731 2
49.733 2
49.735 2
49.737 2
49.740 2
49.742 2
49.744 1
49.746 1
49.749 1
49.751 1
49.753 1
49.755 1
49.757 1
49.760 1
49.762 1
49.764 1
49.766 2
49.769 2
49.771 2
49.773 2
49.775 2
49.778 2
49.780 2
49.782 2
49.784 2
49.786 2
49.789 2
49.791 2
49.793 2
49.795 2
49.798 2
49.800 2
49.802 2
49.804 2
49.806 2
49.809 2
49.811 2
49.813 2
49.815 2
49.818 2
49.820 2
49.822 1
49.824 1
49.827 1
49.829 1
49.831 1
49.833 1
49.835 1
49.838 1
49.840 1
49.842 0
49.844 0
49.847 0
49.849 0
49.851 0
49.853 -0
49.855 -0
49.858 -0
49.860 -0
49.862 -0
49.864 -0
49.867 -0
49.869 -0
49.871 0
49.873 0
49.876 0
49.878 0
49.880 0
49.882 0
49.884 1
49.887 1
49.889 1
49.891 1
49.893 1
49.896 1
49.898 1
49.900 1
49.902 1
49.905 1
49.907 2
49.909 2
49.911 2
49.913 2
49.916 2
49.918 2
49.920 2
49.922 2
49.925 2
49.927 2
49.929 2
49.931 2
49.934 2
49.936 1
49.938 1
49.940 1
49.942 1
49.945 1
49.947 1
49.949 1
49.951 0
49.954 0
49.956 0
49.958 0
49.960 0
49.962 0
49.965 0
49.967 0
49.969 -0
49.971 -0
49.974 -0
49.976 -0
49.978 -0
49.980 -0
49.983 -0
49.985 -0
49.987 -0
49.989 0
49.991 0
49.994 0
49.996 0
49.998 1
50.000 1
50.003 1
50.005 1
50.007 1
50.009 1
50.012 1
50.014 1
50.016 1
50.018 2
50.020 2
50.023 2
50.025 2
50.027 2
50.029 2
50.032 2
50.034 2
50.036 2
50.038 2
50.041 2
50.043 2
50.045 2
50.047 2
50.049 2
50.052 2
50.054 2
50.056 2
50.058 2
50.061 1
50.063 1
50.065 1
50.067 1
50.070 1
50.072 1
50.074 1
50.076 1
50.078 1
50.081 1
50.083 1
50.085 1
50.087 1
50.090 1
50.092 1
50.094 1
50.096 1
50.099 1
50.101 1
50.103 1
50.105 1
50.107 1
50.110 1
50.112 1
50.114 1
50.116 1
50.119 1
50.121 1
50.123 1
50.125 1
50.128 1
50.130 1
50.132 1
50.134 1
50.136 1
50.139 1
50.141 1
50.143 1
50.145 1
50.148 1
50.150 1
50.152 1
50.154 2
50.157 2
50.159 2
50.161 2
50.163 2
50.165 2
50.168 2
50.170 2
50.172 3
50.174 3
50.177 3
50.179 3
50.181 3
50.183 3
50.186 3
50.188 4
50.190 4
50.192 4
50.195 4
50.197 4
50.199 4
50.201 4
50.203 4
50.206 4
50.208 4
50.210 4
50.212 4
50.215 4
50.217 4
50.219 3
50.221 3
50.224 3
50.226 3
50.228 3
50.230 3
50.232 2
50.235 2
50.237 2
50.239 2
50.241 2
50.244 2
50.246 2
50.248 2
50.250 2
50.253 2
50.255 2
50.257 2
50.259 2
50.261 2
50.264 2
50.266 2
50.268 2
50.270 2
50.273 2
50.275 2
50.277 3
50.279 3
50.282 3
50.284 3
50.286 3
50.288 3
50.291 3
50.293 3
50.295 3
50.297 3
50.299 3
50.302 3
50.304 3
50.306 3
50.308 3
50.311 3
50.313 3
50.315 2
50.317 2
50.320 2
50.322 2
50.324 1
50.326 1
50.328 1
50.331 1
50.333 0
50.335 0
50.337 -0
50.340 -0
50.342 -0
50.344 -1
50.346 -1
50.349 -1
50.351 -1
50.353 -1
50.355 -2
50.358 -2
50.360 -2
50.362 -2
50.364 -2
50.366 -2
50.369 -2
50.371 -2
50.373 -2
50.375 -2
50.378 -2
50.380 -2
50.382 -2
50.384 -2
50.387 -2
50.389 -2
50.391 -2
50.393 -2
50.395 -2
50.398 -2
50.400 -1
50.402 -1
50.404 -1
50.407 -1
50.409 -1
50.411 -1
50.413 -1
50.416 -1
50.418 -1
50.420 -1
50.422 -1
50.425 -0
50.427 -0
50.429 -0
50.431 0
50.433 0
50.436 0
50.438 0
50.440 1
50.442 1
50.445 1
50.447 1
50.449 1
50.451 1
50.454 1
50.456 1
50.458 1
50.460 2
50.463 2
50.465 2
50.467 2
50.469 2
50.471 2
50.474 2
50.476 2
50.478 2
50.480 2
50.483 2
50.485 2
50.487 2
50.489 2
50.492 2
50.494 2
50.496 2
50.498 2
50.501 2
50.503 2
50.505 2
50.507 2
50.509 2
50.512 2
50.514 2
50.516 2
50.518 2
50.521 2
50.523 2
50.525 2
50.527 2
50.530 2
50.532 2
50.534 2
50.536 2
50.539 2
50.541 2
50.543 2
50.545 1
50.547 1
50.550 1
50.552 1
50.554 1
50.556 1
50.559 1
50.561 1
50.563 1
50.565 1
50.568 0
50.570 0
50.572 0
50.574 -0
50.577 -0
50.579 -0
50.581 -1
50.583 -1
50.585 -1
50.588 -1
50.590 -1
50.592 -1
50.594 -1
50.597 -1
50.599 -1
50.601 -1
50.603 -1
50.606 -1
50.608 -1
50.610 -1
50.612 -1
50.615 -1
50.617 -1
50.619 -0
50.621 -0
50.623 -0
50.626 -0
50.628 0
50.630 0
50.632 0
50.635 1
50.637 1
50.639 1
50.641 1
50.644 2
50.646 2
50.648 2
50.650 2
50.653 3
50.655 3
50.657 3
50.659 3
50.662 3
50.664 3
50.666 4
50.668 4
50.670 4
50.673 4
50.675 3
50.677 3
50.679 3
50.682 3
50.684 3
50.686 3
50.688 3
50.691 3
50.693 3
50.695 3
50.697 3
50.700 3
50.702 2
50.704 2
50.706 2
50.708 2
50.711 2
50.713 2
50.715 2
50.717 1
50.720 1
50.722 1
50.724 1
50.726 1
50.729 1
50.731 1
50.733 1
50.735 1
50.738 2
50.740 2
50.742 2
50.744 2
50.747 3
50.749 3
50.751 3
50.753 3
50.755 3
50.758 3
50.760 3
50.762 4
50.764 4
50.767 4
50.769 4
50.771 4
50.773 4
50.776 4
50.778 4
50.780 4
50.782 4
50.785 4
50.787 4
50.789 4
50.791 4
50.794 4
50.796 4
50.798 4
50.800 4
50.802 3
50.805 3
50.807 3
50.809 3
50.811 3
50.814 3
50.816 2
50.818 2
50.820 2
50.823 2
50.825 2
50.827 2
50.829 2
50.832 2
50.834 2
50.836 2
50.838 2
50.841 3
50.843 3
50.845 3
50.847 3
50.849 3
50.852 3
50.854 3
50.856 3
50.858 3
50.861 3
50.863 3
50.865 3
50.867 3
50.870 3
50.872 3
50.874 3
50.876 3
50.879 2
50.881 2
50.883 2
50.885 2
50.888 2
50.890 2
50.892 2
50.894 2
50.896 2
50.899 2
50.901 1
50.903 1
50.905 1
50.908 1
50.910 1
50.912 1
50.914 1
50.917 1
50.919 1
50.921 1
50.923 1
50.926 1
50.928 1
50.930 1
50.932 1
50.935 1
50.937 1
50.939 1
50.941 1
50.944 1
50.946 1
50.948 1
50.950 1
50.952 1
50.955 1
50.957 1
50.959 1
50.961 1
50.964 1
50.966 1
50.968 1
50.970 1
50.973 1
50.975 1
50.977 1
50.979 1
50.982 1
50.984 1
50.986 1
50.988 1
50.991 1
50.993 1
50.995 1
50.997 1
51.000 2
51.002 2
51.004 2
51.006 2
51.008 2
51.011 2
51.013 2
51.015 3
51.017 3
51.020 3
51.022 3
51.024 3
51.026 3
51.029 3
51.031 3
51.033 3
51.035 3
51.038 3
51.040 3
51.042 3
51.044 3
51.047 3
51.049 3
51.051 2
51.053 2
51.056 2
51.058 2
51.060 2
51.062 2
51.064 2
51.067 2
51.069 2
51.071 1
51.073 1
51.076 1
51.078 1
51.080 1
51.082 1
51.085 1
51.087 1
51.089 1
51.091 1
51.094 2
51.096 2
51.098 2
51.100 2
51.103 2
51.105 2
51.107 2
51.109 2
51.112 2
51.114 2
51.116 2
51.118 2
51.121 2
51.123 2
51.125 2
51.127 2
51.129 2
51.132 2
51.134 2
51.136 2
51.138 2
51.141 2
51.143 2
51.145 2
51.147 2
51.150 2
51.152 2
51.154 2
51.156 2
51.159 2
51.161 2
51.163 2
51.165 2
51.168 2
51.170 2
51.172 2
51.174 2
51.177 2
51.179 2
51.181 2
51.183 2
51.186 2
51.188 2
51.190 2
51.192 2
51.195 2
51.197 2
51.199 2
51.201 2
51.203 2
51.206 2
51.208 2
51.210 2
51.212 2
51.215 3
51.217 3
51.219 3
51.221 3
51.224 3
51.226 3
51.228 3
51.230 3
51.233 4
51.235 4
51.237 4
51.239 4
51.242 5
51.244 5
51.246 5
51.248 5
51.251 5
51.253 6
51.255 6
51.257 6
51.260 6
51.262 6
51.264 7
51.266 7
51.269 7
51.271 7
51.273 7
51.275 7
51.277 7
51.280 7
51.282 7
51.284 7
51.286 7
51.289 7
51.291 6
51.293 6
51.295 6
51.298 6
51.300 6
51.302 5
51.304 5
51.307 5
51.309 5
51.311 4
51.313 4
51.316 4
51.318 4
51.320 3
51.322 3
51.325 3
51.327 3
51.329 3
51.331 3
51.334 3
51.336 3
51.338 3
51.340 3
51.343 3
51.345 3
51.347 3
51.349 3
51.352 3
51.354 3
51.356 3
51.358 3
51.360 3
51.363 3
51.365 2
51.367 2
51.369 2
51.372 2
51.374 2
51.376 2
51.378 2
51.381 2
51.383 2
51.385 1
51.387 1
51.390 1
51.392 1
51.394 1
51.396 0
51.399 0
51.401 0
51.403 -0
51.405 -0
51.408 -0
51.410 -0
51.412 -0
51.414 -0
51.417 -0
51.419 -0
51.421 -0
51.423 -0
51.426 -0
51.428 -0
51.430 0
51.432 0
51.435 0
51.437 1
51.439 1
51.441 1
51.444 1
51.446 1
51.448 2
51.450 2
51.453 2
51.455 2
51.457 2
51.459 3
51.461 3
51.464 3
51.466 3
51.468 3
51.470 3
51.473 3
51.475 3
51.477 3
51.479 3
51.482 3
51.484 3
51.486 3
51.488 3
51.491 3
51.493 3
51.495 3
51.497 3
51.500 3
51.502 2
51.504 2
51.506 2
51.509 2
51.511 1
51.513 1
51.515 1
51.518 1
51.520 1
51.522 0
51.524 0
51.527 0
51.529 -0
51.531 -0
51.533 -0
51.536 -0
51.538 -0
51.540 -0
51.542 -0
51.545 -0
51.547 -0
51.549 -0
51.551 -0
51.554 -0
51.556 0
51.558 0
51.560 0
51.563 0
51.565 1
51.567 1
51.569 1
51.572 1
51.574 1
51.576 2
51.578 2
51.580 2
51.583 2
51.585 2
51.587 2
51.589 3
51.592 3
51.594 3
51.596 3
51.598 3
51.601 3
51.603 3
51.605 3
51.607 3
51.610 3
51.612 3
51.614 3
51.616 3
51.619 3
51.621 3
51.623 3
51.625 3
51.628 3
51.630 3
51.632 3
51.634 3
51.637 3
51.639 3
51.641 3
51.643 3
51.646 3
51.648 2
51.650 2
51.652 2
51.655 3
51.657 3
51.659 3
51.661 3
51.664 3
51.666 3
51.668 3
51.670 3
51.673 3
51.675 3
51.677 3
51.679 3
51.682 3
51.684 3
51.686 3
51.688 3
51.691 3
51.693 3
51.695 3
51.697 3
51.700 3
51.702 3
51.704 2
51.706 3
51.709 3
51.711 3
51.713 3
51.715 3
51.718 3
51.720 3
51.722 3
51.724 3
51.727 3
51.729 3
51.731 3
51.733 3
51.736 3
51.738 3
51.740 3
51.742 3
51.745 3
51.747 3
51.749 3
51.751 3
51.754 3
51.756 4
51.758 4
51.760 4
51.762 4
51.765 4
51.767 4
51.769 4
51.771 4
51.774 5
51.776 5
51.778 5
51.780 5
51.783 5
51.785 5
51.787 5
51.789 5
51.792 5
51.794 5
51.796 5
51.798 5
51.801 5
51.803 5
51.805 5
51.807 5
51.810 5
51.812 5
51.814 4
51.816 4
51.819 4
51.821 4
51.823 4
51.825 4
51.828 3
51.830 3
51.832 3
51.834 3
51.837 3
51.839 3
51.841 3
51.843 3
51.846 3
51.848 3
51.850 3
51.852 3
51.855 3
51.857 3
51.859 3
51.861 3
51.864 3
51.866 3
51.868 3
51.870 3
51.873 3
51.875 3
51.877 3
51.879 3
51.882 3
51.884 4
51.886 4
51.888 4
51.891 4
51.893 4
51.895 4
51.897 4
51.900 4
51.902 4
51.904 3
51.906 3
51.909 3
51.911 3
51.913 3
51.915 3
51.918 3
51.920 2
51.922 2
51.924 2
51.927 2
51.929 2
51.931 1
51.933 1
51.936 1
51.938 1
51.940 1
51.942 0
51.945 0
51.947 0
51.949 0
51.951 0
51.954 0
51.956 0
51.958 0
51.960 -0
51.963 0
51.965 0
51.967 0
51.969 0
51.972 0
51.974 0
51.976 0
51.978 0
51.981 0
51.983 1
51.985 1
51.987 1
51.990 1
51.992 1
51.994 1
51.996 1
51.999 1
52.001 1
52.003 1
52.005 1
52.008 1
52.010 1
52.012 1
52.014 1
52.017 1
52.019 1
52.021 1
52.023 1
52.026 1
52.028 1
52.030 1
52.032 1
52.035 1
52.037 1
52.039 1
52.041 1
52.044 1
52.046 1
52.048 1
52.050 1
52.053 1
52.055 1
52.057 1
52.059 1
52.062 1
52.064 1
52.066 1
52.068 1
52.071 1
52.073 1
52.075 1
52.077 1
52.080 1
52.082 1
52.084 1
52.086 1
52.089 1
52.091 1
52.093 1
52.095 1
52.098 2
52.100 2
52.102 2
52.104 2
52.107 2
52.109 2
52.111 3
52.113 3
52.116 3
52.118 3
52.120 3
52.122 3
52.125 3
52.127 3
52.129 3
52.131 3
52.134 3
52.136 3
52.138 3
52.140 3
52.143 3
52.145 3
52.147 3
52.149 2
52.152 2
52.154 2
52.156 2
52.158 2
52.161 2
52.163 2
52.165 2
52.167 2
52.170 2
52.172 1
52.174 1
52.177 1
52.179 1
52.181 1
52.183 1
52.186 1
52.188 1
52.190 1
52.192 1
52.195 1
52.197 1
52.199 1
52.201 1
52.204 1
52.206 1
52.208 1
52.210 1
52.213 1
52.215 1
52.217 1
52.219 1
52.222 1
52.224 1
52.226 1
52.228 1
52.231 1
52.233 1
52.235 1
52.237 1
52.240 1
52.242 1
52.244 1
52.246 1
52.249 1
52.251 1
52.253 1
52.255 1
52.258 1
52.260 1
52.262 1
52.264 1
52.267 1
52.269 1
52.271 1
52.273 1
52.276 1
52.278 1
52.280 1
52.282 1
52.285 1
52.287 1
52.289 1
52.291 1
52.294 1
52.296 2
52.298 2
52.300 2
52.303 2
52.305 2
52.307 2
52.309 3
52.312 3
52.314 3
52.316 3
52.318 3
52.321 3
52.323 3
52.325 3
52.327 3
52.330 3
52.332 4
52.334 3
52.336 3
52.339 3
52.341 3
52.343 3
52.345 3
52.348 3
52.350 3
52.352 3
52.354 3
52.357 3
52.359 3
52.361 2
52.364 2
52.366 2
52.368 2
52.370 2
52.373 2
52.375 2
52.377 1
52.379 1
52.382 1
52.384 1
52.386 1
52.388 1
52.391 0
52.393 0
52.395 0
52.397 0
52.400 -0
52.402 -0
52.404 -0
52.406 -0
52.409 -0
52.411 -0
52.413 -0
52.415 -0
52.418 -0
52.420 -0
52.422 -0
52.424 -0
52.427 -0
52.429 -0
52.431 -0
52.433 -0
52.436 -0
52.438 0
52.440 0
52.442 0
52.445 0
52.447 0
52.449 0
52.451 1
52.454 1
52.456 1
52.458 1
52.460 1
52.463 2
52.465 2
52.467 2
52.469 2
52.472 2
52.474 2
52.476 2
52.478 3
52.481 3
52.483 3
52.485 3
52.488 3
52.490 3
52.492 3
52.494 3
52.497 3
52.499 3
52.501 3
52.503 3
52.506 3
52.508 3
52.510 3
52.512 3
52.515 3
52.517 3
52.519 3
52.521 3
52.524 3
52.526 3
52.528 3
52.530 3
52.533 3
52.535 3
52.537 3
52.539 3
52.542 3
52.544 3
52.546 3
52.548 3
52.551 3
52.553 3
52.555 3
52.557 2
52.560 2
52.562 2
52.564 2
52.566 2
52.569 2
52.571 2
52.573 2
52.575 1
52.578 1
52.580 1
52.582 1
52.585 1
52.587 0
52.589 0
52.591 0
52.594 -0
52.596 -0
52.598 -0
52.600 -0
52.603 -0
52.605 -0
52.607 -0
52.609 -0
52.612 -0
52.614 -0
52.616 -0
52.618 -0
52.621 -0
52.623 -0
52.625 0
52.627 0
52.630 0
52.632 0
52.634 0
52.636 1
52.639 1
52.641 1
52.643 1
52.645 1
52.648 1
52.650 2
52.652 2
52.654 2
52.657 2
52.659 2
52.661 2
52.663 3
52.666 3
52.668 3
52.670 3
52.673 3
52.675 3
52.677 3
52.679 3
52.682 3
52.684 3
52.686 3
52.688 3
52.691 3
52.693 3
52.695 3
52.697 3
52.700 2
52.702 2
52.704 2
52.706 2
52.709 2
52.711 2
52.713 2
52.715 2
52.718 2
52.720 1
52.722 1
52.724 1
52.727 1
52.729 1
52.731 1
52.733 1
52.736 1
52.738 1
52.740 1
52.742 1
52.745 1
52.747 1
52.749 1
52.752 1
52.754 1
52.756 1
52.758 1
52.761 1
52.763 1
52.765 1
52.767 1
52.770 1
52.772 1
52.774 1
52.776 1
52.779 2
52.781 2
52.783 2
52.785 2
52.788 2
52.790 2
52.792 2
52.794 2
52.797 2
52.799 2
52.801 2
52.803 2
52.806 2
52.808 2
52.810 2
52.812 2
52.815 2
52.817 2
52.819 2
52.822 2
52.824 2
52.826 2
52.828 2
52.831 2
52.833 2
52.835 2
52.837 2
52.840 2
52.842 2
52.844 2
52.846 2
52.849 2
52.851 2
52.853 2
52.855 2
52.858 2
52.860 2
52.862 2
52.864 2
52.867 2
52.869 2
52.871 2
52.873 2
52.876 1
52.878 1
52.880 1
52.883 1
52.885 1
52.887 1
52.889 1
52.892 1
52.894 1
52.896 1
52.898 1
52.901 0
52.903 0
52.905 0
52.907 0
52.910 0
52.912 0
52.914 -0
52.916 -0
52.919 -0
52.921 -0
52.923 -0
52.925 -0
52.928 -0
52.930 -0
52.932 -0
52.934 -0
52.937 -0
52.939 -0
52.941 -0
52.944 0
52.946 0
52.948 0
52.950 0
52.953 0
52.955 0
52.957 0
52.959 0
52.962 0
52.964 1
52.966 1
52.968 1
52.971 1
52.973 1
52.975 1
52.977 1
52.980 1
52.982 1
52.984 1
52.986 2
52.989 2
52.991 2
52.993 2
52.996 2
52.998 2
53.000 2
53.002 2
53.005 2
53.007 2
53.009 2
53.011 2
53.014 2
53.016 2
53.018 2
53.020 2
53.023 2
53.025 2
53.027 2
53.029 2
53.032 2
53.034 2
53.036 3
53.038 3
53.041 3
53.043 3
53.045 3
53.048 3
53.050 3
53.052 3
53.054 3
53.057 3
53.059 3
53.061 3
53.063 3
53.066 3
53.068 3
53.070 3
53.072 3
53.075 3
53.077 3
53.079 3
53.081 3
53.084 3
53.086 3
53.088 4
53.090 4
53.093 4
53.095 4
53.097 4
53.100 4
53.102 4
53.104 3
53.106 3
53.109 3
53.111 3
53.113 3
53.115 3
53.118 3
53.120 3
53.122 3
53.124 3
53.127 3
53.129 3
53.131 3
53.133 3
53.136 3
53.138 3
53.140 2
53.142 2
53.145 2
53.147 2
53.149 2
53.152 2
53.154 2
53.156 2
53.158 2
53.161 1
53.163 1
53.165 1
53.167 1
53.170 1
53.172 1
53.174 1
53.176 1
53.179 1
53.181 0
53.183 0
53.185 0
53.188 0
53.190 0
53.192 -0
53.195 -0
53.197 -0
53.199 -0
53.201 -0
53.204 -0
53.206 -0
53.208 -0
53.210 -0
53.213 -0
53.215 -0
53.217 -0
53.219 -0
53.222 -0
53.224 -0
53.226 0
53.228 0
53.231 0
53.233 0
53.235 1
53.237 1
53.240 1
53.242 1
53.244 1
53.247 1
53.249 1
53.251 2
53.253 2
53.256 2
53.258 2
53.260 2
53.262 2
53.265 2
53.267 2
53.269 2
53.271 2
53.274 2
53.276 2
53.278 2
53.280 2
53.283 2
53.285 2
53.287 2
53.290 2
53.292 2
53.294 2
53.296 2
53.299 2
53.301 2
53.303 2
53.305 2
53.308 2
53.310 2
53.312 2
53.314 2
53.317 2
53.319 2
53.321 2
53.323 1
53.326 1
53.328 1
53.330 1
53.333 1
53.335 1
53.337 1
53.339 1
53.342 1
53.344 1
53.346 1
53.348 1
53.351 1
53.353 1
53.355 1
53.357 1
53.360 1
53.362 1
53.364 1
53.367 1
53.369 1
53.371 1
53.373 1
53.376 1
53.378 1
53.380 1
53.382 1
53.385 1
53.387 1
53.389 1
53.391 1
53.394 1
53.396 1
53.398 2
53.400 2
53.403 2
53.405 2
53.407 2
53.410 2
53.412 2
53.414 2
53.416 2
53.419 2
53.421 3
53.423 3
53.425 3
53.428 3
53.430 3
53.432 3
53.434 3
53.437 3
53.439 3
53.441 3
53.443 3
53.446 3
53.448 3
53.450 3
53.453 3
53.455 3
53.457 3
53.459 2
53.462 2
53.464 2
53.466 2
53.468 2
53.471 2
53.473 2
53.475 1
53.477 1
53.480 1
53.482 1
53.484 1
53.487 1
53.489 1
53.491 0
53.493 0
53.496 0
53.498 0
53.500 0
53.502 0
53.505 -0
53.507 -0
53.509 -0
53.511 -0
53.514 -0
53.516 0
53.518 0
53.521 0
53.523 0
53.525 1
53.527 1
53.530 1
53.532 1
53.534 1
53.536 2
53.539 2
53.541 2
53.543 2
53.545 3
53.548 3
53.550 3
53.552 3
53.555 3
53.557 4
53.559 4
53.561 4
53.564 4
53.566 4
53.568 4
53.570 4
53.573 4
53.575 4
53.577 4
53.579 4
53.582 4
53.584 4
53.586 4
53.588 4
53.591 3
53.593 3
53.595 3
53.598 3
53.600 2
53.602 2
53.604 2
53.607 2
53.609 1
53.611 1
53.613 1
53.616 1
53.618 1
53.620 0
53.622 0
53.625 0
53.627 0
53.629 0
53.632 0
53.634 0
53.636 0
53.638 0
53.641 0
53.643 0
53.645 0
53.647 1
53.650 1
53.652 1
53.654 1
53.656 1
53.659 1
53.661 1
53.663 1
53.666 1
53.668 2
53.670 2
53.672 2
53.675 2
53.677 2
53.679 2
53.681 2
53.684 2
53.686 2
53.688 2
53.690 2
53.693 2
53.695 2
53.697 2
53.700 2
53.702 1
53.704 1
53.706 1
53.709 1
53.711 1
53.713 1
53.715 1
53.718 1
53.720 1
53.722 1
53.725 1
53.727 1
53.729 1
53.731 1
53.734 1
53.736 1
53.738 1
53.740 1
53.743 1
53.745 1
53.747 1
53.749 1
53.752 0
53.754 0
53.756 0
53.759 0
53.761 0
53.763 0
53.765 0
53.768 0
53.770 0
53.772 0
53.774 0
53.777 0
53.779 0
53.781 -0
53.783 -0
53.786 -0
53.788 -0
53.790 -0
53.793 -0
53.795 -0
53.797 -0
53.799 -0
53.802 -0
53.804 -0
53.806 -0
53.808 -0
53.811 -0
53.813 -0
53.815 -0
53.818 0
53.820 0
53.822 0
53.824 1
53.827 1
53.829 1
53.831 1
53.833 1
53.836 2
53.838 2
53.840 2
53.842 2
53.845 2
53.847 2
53.849 2
53.852 2
53.854 3
53.856 3
53.858 3
53.861 3
53.863 3
53.865 3
53.867 3
53.870 3
53.872 3
53.874 3
53.876 3
53.879 3
53.881 3
53.883 3
53.886 3
53.888 3
53.890 3
53.892 3
53.895 3
53.897 3
53.899 3
53.901 3
53.904 2
53.906 2
53.908 2
53.911 2
53.913 2
53.915 2
53.917 2
53.920 2
53.922 2
53.924 2
53.926 2
53.929 2
53.931 2
53.933 2
53.935 2
53.938 1
53.940 1
53.942 1
53.945 1
53.947 1
53.949 1
53.951 1
53.954 1
53.956 1
53.958 1
53.960 1
53.963 1
53.965 1
53.967 1
53.970 1
53.972 1
53.974 1
53.976 1
53.979 1
53.981 1
53.983 1
53.985 1
53.988 1
53.990 1
53.992 1
53.995 1
53.997 1
53.999 1
54.001 1
54.004 1
54.006 0
54.008 0
54.010 0
54.013 0
54.015 -0
54.017 -0
54.019 -0
54.022 -0
54.024 -0
54.026 -0
54.029 -0
54.031 -0
54.033 -0
54.035 -0
54.038 -0
54.040 -0
54.042 -0
54.044 -0
54.047 -0
54.049 0
54.051 0
54.054 0
54.056 1
54.058 1
54.060 1
54.063 1
54.065 1
54.067 1
54.069 2
54.072 2
54.074 2
54.076 2
54.079 2
54.081 2
54.083 2
54.085 3
54.088 3
54.090 3
54.092 3
54.094 2
54.097 2
54.099 2
54.101 2
54.104 2
54.106 2
54.108 2
54.110 1
54.113 1
54.115 1
54.117 1
54.119 1
54.122 1
54.124 0
54.126 0
54.129 0
54.131 0
54.133 0
54.135 -0
54.138 -0
54.140 -0
54.142 -0
54.144 0
54.147 0
54.149 0
54.151 0
54.153 0
54.156 0
54.158 0
54.160 1
54.163 1
54.165 1
54.167 1
54.169 1
54.172 1
54.174 1
54.176 2
54.178 2
54.181 2
54.183 2
54.185 2
54.188 2
54.190 2
54.192 2
54.194 2
54.197 2
54.199 2
54.201 2
54.203 2
54.206 2
54.208 2
54.210 2
54.213 2
54.215 2
54.217 2
54.219 2
54.222 2
54.224 2
54.226 2
54.228 2
54.231 2
54.233 2
54.235 2
54.238 2
54.240 2
54.242 2
54.244 2
54.247 2
54.249 2
54.251 3
54.253 3
54.256 2
54.258 2
54.260 2
54.263 2
54.265 2
54.267 2
54.269 2
54.272 2
54.274 2
54.276 2
54.278 2
54.281 2
54.283 2
54.285 2
54.288 2
54.290 2
54.292 2
54.294 1
54.297 1
54.299 1
54.301 1
54.303 1
54.306 1
54.308 1
54.310 1
54.313 1
54.315 1
54.317 0
54.319 1
54.322 1
54.324 1
54.326 1
54.329 1
54.331 1
54.333 1
54.335 1
54.338 1
54.340 1
54.342 1
54.344 1
54.347 1
54.349 1
54.351 1
54.354 1
54.356 1
54.358 1
54.360 1
54.363 1
54.365 1
54.367 1
54.369 1
54.372 1
54.374 1
54.376 1
54.379 1
54.381 1
54.383 1
54.385 1
54.388 1
54.390 1
54.392 1
54.394 1
54.397 1
54.399 1
54.401 1
54.404 1
54.406 1
54.408 1
54.410 1
54.413 0
54.415 0
54.417 0
54.419 0
54.422 1
54.424 1
54.426 1
54.429 1
54.431 1
54.433 1
54.435 1
54.438 1
54.440 1
54.442 1
54.444 1
54.447 1
54.449 1
54.451 1
54.454 1
54.456 1
54.458 1
54.460 1
54.463 1
54.465 1
54.467 1
54.470 1
54.472 1
54.474 1
54.476 1
54.479 1
54.481 1
54.483 1
54.485 1
54.488 1
54.490 1
54.492 1
54.495 1
54.497 1
54.499 1
54.501 1
54.504 1
54.506 1
54.508 1
54.510 1
54.513 1
54.515 1
54.517 1
54.520 1
54.522 1
54.524 1
54.526 1
54.529 2
54.531 2
54.533 2
54.536 2
54.538 2
54.540 2
54.542 2
54.545 2
54.547 2
54.549 2
54.551 2
54.554 3
54.556 3
54.558 3
54.561 3
54.563 3
54.565 3
54.567 3
54.570 3
54.572 3
54.574 3
54.576 3
54.579 3
54.581 3
54.583 3
54.586 3
54.588 3
54.590 3
54.592 3
54.595 2
54.597 2
54.599 2
54.602 2
54.604 2
54.606 1
54.608 1
54.611 1
54.613 1
54.615 1
54.617 0
54.620 0
54.622 0
54.624 0
54.627 -0
54.629 -0
54.631 -0
54.633 -0
54.636 -0
54.638 -0
54.640 -0
54.642 -0
54.645 -0
54.647 -0
54.649 -0
54.652 -0
54.654 0
54.656 0
54.658 0
54.661 0
54.663 1
54.665 1
54.668 1
54.670 1
54.672 1
54.674 1
54.677 1
54.679 2
54.681 2
54.683 2
54.686 2
54.688 2
54.690 2
54.693 2
54.695 2
54.697 2
54.699 2
54.702 3
54.704 3
54.706 3
54.709 3
54.711 3
54.713 3
54.715 3
54.718 3
54.720 3
54.722 3
54.724 3
54.727 3
54.729 3
54.731 4
54.734 4
54.736 4
54.738 4
54.740 4
54.743 4
54.745 5
54.747 5
54.750 5
54.752 5
54.754 5
54.756 5
54.759 5
54.761 6
54.763 6
54.765 6
54.768 6
54.770 6
54.772 6
54.775 6
54.777 5
54.779 5
54.781 5
54.784 5
54.786 5
54.788 5
54.791 5
54.793 4
54.795 4
54.797 4
54.800 3
54.802 3
54.804 3
54.806 2
54.809 2
54.811 2
54.813 2
54.816 1
54.818 1
54.820 1
54.822 1
54.825 1
54.827 0
54.829 0
54.832 0
54.834 -0
54.836 -0
54.838 -0
54.841 -0
54.843 -0
54.845 -0
54.847 -0
54.850 -0
54.852 -0
54.854 -0
54.857 -0
54.859 -0
54.861 -0
54.863 -0
54.866 -0
54.868 -0
54.870 -0
54.873 -0
54.875 -0
54.877 0
54.879 0
54.882 0
54.884 0
54.886 0
54.889 0
54.891 0
54.893 0
54.895 0
54.898 0
54.900 0
54.902 0
54.904 0
54.907 -0
54.909 -0
54.911 -0
54.914 -0
54.916 -0
54.918 -0
54.920 -1
54.923 -1
54.925 -1
54.927 -1
54.930 -1
54.932 -1
54.934 -1
54.936 -1
54.939 -1
54.941 -1
54.943 -1
54.946 -1
54.948 -1
54.950 -1
54.952 -0
54.955 -0
54.957 -0
54.959 -0
54.961 0
54.964 0
54.966 1
54.968 1
54.971 1
54.973 1
54.975 1
54.977 1
54.980 1
54.982 1
54.984 2
54.987 2
54.989 2
54.991 2
54.993 2
54.996 2
54.998 2
55.000 2
55.003 2
55.005 2
55.007 1
55.009 1
55.012 1
55.014 1
55.016 1
55.018 1
55.021 1
55.023 0
55.025 0
55.028 0
55.030 -0
55.032 -0
55.034 -0
55.037 -0
55.039 -0
55.041 -0
55.044 -0
55.046 -0
55.048 -0
55.050 -0
55.053 0
55.055 0
55.057 0
55.060 1
55.062 1
55.064 1
55.066 1
55.069 1
55.071 2
55.073 2
55.075 2
55.078 2
55.080 2
55.082 2
55.085 2
55.087 2
55.089 2
55.091 2
55.094 2
55.096 2
55.098 2
55.101 2
55.103 2
55.105 2
55.107 2
55.110 2
55.112 2
55.114 1
55.117 1
55.119 1
55.121 1
55.123 1
55.126 1
55.128 1
55.130 1
55.133 1
55.135 1
55.137 1
55.139 1
55.142 1
55.144 1
55.146 1
55.148 1
55.151 1
55.153 1
55.155 1
55.158 1
55.160 2
55.162 2
55.164 2
55.167 2
55.169 2
55.171 2
55.174 2
55.176 2
55.178 2
55.180 2
55.183 3
55.185 3
55.187 3
55.190 3
55.192 3
55.194 3
55.196 3
55.199 3
55.201 3
55.203 3
55.206 3
55.208 3
55.210 3
55.212 3
55.215 3
55.217 3
55.219 3
55.222 3
55.224 3
55.226 3
55.228 3
55.231 3
55.233 3
55.235 3
55.238 3
55.240 3
55.242 3
55.244 3
55.247 3
55.249 3
55.251 3
55.253 3
55.256 2
55.258 2
55.260 2
55.263 2
55.265 1
55.267 1
55.269 1
55.272 1
55.274 1
55.276 1
55.279 0
55.281 0
55.283 0
55.285 -0
55.288 -0
55.290 -0
55.292 -1
55.295 -1
55.297 -1
55.299 -1
55.301 -1
55.304 -1
55.306 -1
55.308 -1
55.311 -1
55.313 -1
55.315 -1
55.317 -0
55.320 -0
55.322 -0
55.324 -0
55.327 0
55.329 0
55.331 0
55.333 1
55.336 1
55.338 1
55.340 1
55.343 1
55.345 1
55.347 1
55.349 1
55.352 2
55.354 2
55.356 2
55.359 2
55.361 2
55.363 2
55.365 2
55.368 2
55.370 2
55.372 2
55.375 2
55.377 2
55.379 2
55.381 2
55.384 2
55.386 2
55.388 2
55.391 2
55.393 2
55.395 2
55.397 2
55.400 2
55.402 2
55.404 3
55.406 3
55.409 3
55.411 3
55.413 3
55.416 3
55.418 3
55.420 3
55.422 3
55.425 4
55.427 4
55.429 4
55.432 4
55.434 4
55.436 4
55.438 4
55.441 5
55.443 5
55.445 5
55.448 5
55.450 5
55.452 5
55.454 5
55.457 5
55.459 5
55.461 5
55.464 5
55.466 5
55.468 5
55.470 4
55.473 4
55.475 4
55.477 4
55.480 4
55.482 4
55.484 3
55.486 3
55.489 3
55.491 3
55.493 2
55.496 2
55.498 2
55.500 2
55.502 2
55.505 1
55.507 1
55.509 1
55.512 1
55.514 1
55.516 1
55.518 1
55.521 1
55.523 1
55.525 1
55.528 1
55.530 1
55.532 1
55.534 1
55.537 1
55.539 1
55.541 1
55.544 1
55.546 1
55.548 2
55.550 2
55.553 2
55.555 2
55.557 2
55.560 2
55.562 2
55.564 2
55.566 2
55.569 3
55.571 3
55.573 3
55.576 3
55.578 3
55.580 3
55.582 3
55.585 3
55.587 3
55.589 3
55.592 3
55.594 3
55.596 2
55.598 2
55.601 2
55.603 2
55.605 2
55.608 2
55.610 2
55.612 2
55.614 2
55.617 2
55.619 2
55.621 1
55.624 1
55.626 1
55.628 1
55.630 1
55.633 1
55.635 1
55.637 1
55.640 1
55.642 1
55.644 1
55.646 1
55.649 1
55.651 1
55.653 1
55.656 1
55.658 1
55.660 1
55.662 1
55.665 1
55.667 1
55.669 1
55.672 1
55.674 2
55.676 2
55.678 2
55.681 2
55.683 2
55.685 2
55.688 2
55.690 2
55.692 2
55.695 2
55.697 2
55.699 2
55.701 2
55.704 2
55.706 2
55.708 2
55.711 2
55.713 2
55.715 2
55.717 2
55.720 2
55.722 2
55.724 2
55.727 2
55.729 2
55.731 2
55.733 2
55.736 2
55.738 2
55.740 2
55.743 2
55.745 2
55.747 1
55.749 1
55.752 1
55.754 1
55.756 1
55.759 1
55.761 1
55.763 1
55.765 0
55.768 0
55.770 -0
55.772 -0
55.775 -0
55.777 -1
55.779 -1
55.781 -1
55.784 -1
55.786 -1
55.788 -2
55.791 -2
55.793 -2
55.795 -2
55.797 -2
55.800 -2
55.802 -2
55.804 -3
55.807 -3
55.809 -3
55.811 -2
55.813 -2
55.816 -2
55.818 -2
55.820 -2
55.823 -2
55.825 -2
55.827 -1
55.829 -1
55.832 -1
55.834 -0
55.836 -0
55.839 0
55.841 1
55.843 1
55.846 1
55.848 2
55.850 2
55.852 2
55.855 3
55.857 3
55.859 3
55.862 3
55.864 3
55.866 4
55.868 4
55.871 4
55.873 4
55.875 4
55.878 4
55.880 4
55.882 4
55.884 4
55.887 4
55.889 4
55.891 4
55.894 4
55.896 4
55.898 4
55.900 4
55.903 3
55.905 3
55.907 3
55.910 3
55.912 3
55.914 3
55.916 3
55.919 3
55.921 3
55.923 3
55.926 3
55.928 3
55.930 3
55.933 3
55.935 3
55.937 3
55.939 3
55.942 3
55.944 3
55.946 3
55.949 3
55.951 3
55.953 3
55.955 3
55.958 3
55.960 3
55.962 3
55.965 3
55.967 3
55.969 4
55.971 4
55.974 4
55.976 4
55.978 4
55.981 4
55.983 4
55.985 4
55.987 4
55.990 4
55.992 3
55.994 3
55.997 3
55.999 3
56.001 3
56.003 3
56.006 3
56.008 3
56.010 3
56.013 3
56.015 3
56.017 3
56.020 2
56.022 2
56.024 2
56.026 2
56.029 2
56.031 2
56.033 2
56.036 2
56.038 1
56.040 1
56.042 1
56.045 1
56.047 1
56.049 1
56.052 1
56.054 1
56.056 1
56.058 1
56.061 1
56.063 1
56.065 1
56.068 1
56.070 1
56.072 1
56.075 1
56.077 1
56.079 1
56.081 1
56.084 1
56.086 1
56.088 1
56.091 1
56.093 1
56.095 1
56.097 1
56.100 1
56.102 1
56.104 1
56.107 1
56.109 1
56.111 1
56.113 0
56.116 0
56.118 0
56.120 0
56.123 0
56.125 0
56.127 -0
56.130 -0
56.132 -0
56.134 -0
56.136 -0
56.139 -0
56.141 -0
56.143 -0
56.146 -0
56.148 -0
56.150 -0
56.152 0
56.155 0
56.157 0
56.159 0
56.162 0
56.164 1
56.166 1
56.168 1
56.171 1
56.173 1
56.175 1
56.178 1
56.180 1
56.182 1
56.185 1
56.187 1
56.189 1
56.191 1
56.194 1
56.196 1
56.198 1
56.201 1
56.203 1
56.205 1
56.207 1
56.210 1
56.212 1
56.214 1
56.217 1
56.219 1
56.221 1
56.223 1
56.226 1
56.228 2
56.230 2
56.233 2
56.235 2
56.237 2
56.240 2
56.242 2
56.244 2
56.246 2
56.249 2
56.251 2
56.253 2
56.256 2
56.258 2
56.260 3
56.262 3
56.265 3
56.267 3
56.269 3
56.272 3
56.274 3
56.276 3
56.279 3
56.281 3
56.283 3
56.285 3
56.288 3
56.290 3
56.292 3
56.295 3
56.297 3
56.299 3
56.301 3
56.304 3
56.306 3
56.308 3
56.311 3
56.313 3
56.315 3
56.317 2
56.320 2
56.322 2
56.324 2
56.327 2
56.329 2
56.331 2
56.334 1
56.336 1
56.338 1
56.340 1
56.343 1
56.345 1
56.347 1
56.350 1
56.352 1
56.354 1
56.356 1
56.359 0
56.361 0
56.363 0
56.366 0
56.368 0
56.370 0
56.373 0
56.375 0
56.377 0
56.379 1
56.382 1
56.384 1
56.386 1
56.389 1
56.391 1
56.393 1
56.395 2
56.398 2
56.400 2
56.402 2
56.405 2
56.407 2
56.409 3
56.412 3
56.414 3
56.416 3
56.418 3
56.421 3
56.423 3
56.425 3
56.428 3
56.430 3
56.432 3
56.434 3
56.437 3
56.439 3
56.441 3
56.444 3
56.446 3
56.448 3
56.451 3
56.453 2
56.455 2
56.457 2
56.460 2
56.462 2
56.464 2
56.467 2
56.469 2
56.471 2
56.473 2
56.476 2
56.478 2
56.480 2
56.483 2
56.485 2
56.487 2
56.490 2
56.492 3
56.494 3
56.496 3
56.499 3
56.501 2
56.503 2
56.506 2
56.508 2
56.510 2
56.513 2
56.515 2
56.517 2
56.519 2
56.522 2
56.524 2
56.526 1
56.529 1
56.531 1
56.533 1
56.535 1
56.538 1
56.540 1
56.542 1
56.545 1
56.547 1
56.549 1
56.552 0
56.554 0
56.556 0
56.558 0
56.561 0
56.563 0
56.565 0
56.568 0
56.570 0
56.572 0
56.574 0
56.577 0
56.579 0
56.581 0
56.584 0
56.586 0
56.588 0
56.591 0
56.593 0
56.595 0
56.597 0
56.600 0
56.602 0
56.604 0
56.607 -0
56.609 -0
56.611 0
56.614 0
56.616 0
56.618 0
56.620 0
56.623 1
56.625 1
56.627 1
56.630 1
56.632 1
56.634 1
56.636 1
56.639 1
56.641 2
56.643 2
56.646 2
56.648 2
56.650 2
56.653 2
56.655 2
56.657 2
56.659 2
56.662 2
56.664 2
56.666 2
56.669 2
56.671 2
56.673 2
56.676 2
56.678 2
56.680 2
56.682 2
56.685 2
56.687 2
56.689 1
56.692 1
56.694 1
56.696 1
56.699 1
56.701 1
56.703 1
56.705 0
56.708 0
56.710 0
56.712 0
56.715 0
56.717 0
56.719 -0
56.721 -0
56.724 -0
56.726 -0
56.728 -0
56.731 -0
56.733 -0
56.735 -0
56.738 -0
56.740 -0
56.742 -0
56.744 -0
56.747 -0
56.749 -0
56.751 0
56.754 0
56.756 0
56.758 0
56.761 0
56.763 0
56.765 0
56.767 1
56.770 1
56.772 1
56.774 1
56.777 1
56.779 1
56.781 1
56.784 1
56.786 1
56.788 1
56.790 2
56.793 2
56.795 2
56.797 2
56.800 2
56.802 2
56.804 2
56.807 2
56.809 2
56.811 2
56.813 2
56.816 2
56.818 2
56.820 2
56.823 2
56.825 2
56.827 2
56.829 3
56.832 3
56.834 3
56.836 2
56.839 2
56.841 2
56.843 2
56.846 2
56.848 2
56.850 2
56.852 2
56.855 2
56.857 2
56.859 2
56.862 2
56.864 2
56.866 2
56.869 2
56.871 2
56.873 2
56.875 2
56.878 2
56.880 2
56.882 2
56.885 2
56.887 2
56.889 2
56.892 2
56.894 2
56.896 2
56.898 2
56.901 2
56.903 2
56.905 2
56.908 2
56.910 2
56.912 2
56.915 2
56.917 2
56.919 2
56.921 2
56.924 2
56.926 2
56.928 2
56.931 2
56.933 2
56.935 2
56.938 2
56.940 1
56.942 1
56.944 1
56.947 1
56.949 1
56.951 1
56.954 1
56.956 1
56.958 1
56.961 1
56.963 1
56.965 1
56.967 1
56.970 1
56.972 1
56.974 1
56.977 1
56.979 1
56.981 1
56.984 1
56.986 1
56.988 1
56.990 1
56.993 1
56.995 1
56.997 1
57.000 2
57.002 2
57.004 2
57.007 2
57.009 2
57.011 2
57.013 2
57.016 2
57.018 2
57.020 2
57.023 2
57.025 2
57.027 2
57.030 1
57.032 1
57.034 1
57.036 1
57.039 1
57.041 1
57.043 1
57.046 1
57.048 1
57.050 1
57.053 0
57.055 0
57.057 0
57.059 0
57.062 0
57.064 1
57.066 1
57.069 1
57.071 1
57.073 1
57.076 1
57.078 1
57.080 1
57.082 1
57.085 1
57.087 1
57.089 1
57.092 2
57.094 2
57.096 2
57.099 2
57.101 3
57.103 3
57.105 3
57.108 3
57.110 3
57.112 3
57.115 3
57.117 3
57.119 3
57.122 3
57.124 3
57.126 3
57.128 3
57.131 3
57.133 3
57.135 3
57.138 3
57.140 3
57.142 3
57.145 3
57.147 3
57.149 3
57.152 3
57.154 3
57.156 3
57.158 3
57.161 3
57.163 3
57.165 3
57.168 3
57.170 3
57.172 3
57.175 3
57.177 3
57.179 3
57.181 3
57.184 3
57.186 3
57.188 3
57.191 3
57.193 3
57.195 3
57.198 3
57.200 3
57.202 3
57.204 3
57.207 3
57.209 3
57.211 3
57.214 3
57.216 2
57.218 2
57.221 2
57.223 2
57.225 2
57.227 2
57.230 2
57.232 2
57.234 2
57.237 2
57.239 2
57.241 2
57.244 2
57.246 2
57.248 2
57.251 2
57.253 2
57.255 2
57.257 2
57.260 2
57.262 1
57.264 1
57.267 1
57.269 1
57.271 1
57.274 1
57.276 1
57.278 1
57.280 1
57.283 1
57.285 1
57.287 1
57.290 1
57.292 1
57.294 1
57.297 1
57.299 1
57.301 1
57.303 1
57.306 1
57.308 1
57.310 1
57.313 1
57.315 1
57.317 1
57.320 1
57.322 1
57.324 1
57.327 1
57.329 1
57.331 1
57.333 2
57.336 2
57.338 2
57.340 2
57.343 2
57.345 2
57.347 2
57.350 2
57.352 2
57.354 2
57.356 2
57.359 2
57.361 2
57.363 2
57.366 2
57.368 2
57.370 2
57.373 2
57.375 2
57.377 2
57.379 2
57.382 2
57.384 2
57.386 2
57.389 2
57.391 2
57.393 2
57.396 2
57.398 2
57.400 2
57.403 2
57.405 2
57.407 2
57.409 2
57.412 3
57.414 3
57.416 3
57.419 3
57.421 3
57.423 3
57.426 3
57.428 3
57.430 3
57.432 3
57.435 3
57.437 3
57.439 3
57.442 3
57.444 2
57.446 2
57.449 2
57.451 2
57.453 2
57.456 2
57.458 2
57.460 2
57.462 2
57.465 2
57.467 1
57.469 1
57.472 1
57.474 1
57.476 2
57.479 2
57.481 2
57.483 2
57.485 2
57.488 2
57.490 2
57.492 2
57.495 2
57.497 2
57.499 3
57.502 3
57.504 3
57.506 3
57.509 3
57.511 3
57.513 4
57.515 4
57.518 4
57.520 4
57.522 4
57.525 4
57.527 4
57.529 4
57.532 4
57.534 4
57.536 4
57.539 4
57.541 4
57.543 4
57.545 4
57.548 4
57.550 4
57.552 4
57.555 4
57.557 4
57.559 4
57.562 4
57.564 4
57.566 4
57.568 4
57.571 4
57.573 4
57.575 4
57.578 4
57.580 4
57.582 4
57.585 4
57.587 4
57.589 4
57.592 4
57.594 4
57.596 4
57.598 4
57.601 4
57.603 4
57.605 4
57.608 4
57.610 4
57.612 4
57.615 4
57.617 4
57.619 4
57.622 3
57.624 3
57.626 3
57.628 3
57.631 3
57.633 3
57.635 3
57.638 3
57.640 3
57.642 3
57.645 3
57.647 3
57.649 3
57.652 3
57.654 2
57.656 2
57.658 2
57.661 2
57.663 2
57.665 3
57.668 3
57.670 3
57.672 3
57.675 3
57.677 3
57.679 3
57.682 3
57.684 3
57.686 3
57.688 3
57.691 3
57.693 3
57.695 3
57.698 3
57.700 3
57.702 3
57.705 3
57.707 2
57.709 2
57.711 2
57.714 2
57.716 2
57.718 2
57.721 2
57.723 2
57.725 2
57.728 2
57.730 2
57.732 2
57.735 1
57.737 1
57.739 1
57.741 1
57.744 1
57.746 1
57.748 1
57.751 1
57.753 1
57.755 1
57.758 1
57.760 1
57.762 1
57.765 2
57.767 2
57.769 2
57.771 2
57.774 2
57.776 2
57.778 2
57.781 2
57.783 2
57.785 2
57.788 2
57.790 2
57.792 2
57.795 2
57.797 2
57.799 2
57.801 2
57.804 1
57.806 1
57.808 1
57.811 1
57.813 1
57.815 1
57.818 1
57.820 1
57.822 1
57.825 1
57.827 1
57.829 1
57.832 1
57.834 1
57.836 2
57.838 2
57.841 2
57.843 2
57.845 2
57.848 2
57.850 2
57.852 2
57.855 2
57.857 2
57.859 2
57.862 2
57.864 2
57.866 2
57.868 2
57.871 2
57.873 2
57.875 2
57.878 2
57.880 2
57.882 1
57.885 1
57.887 1
57.889 1
57.892 1
57.894 1
57.896 1
57.898 0
57.901 0
57.903 0
57.905 0
57.908 0
57.910 0
57.912 0
57.915 0
57.917 0
57.919 0
57.922 0
57.924 0
57.926 1
57.928 1
57.931 1
57.933 1
57.935 1
57.938 1
57.940 2
57.942 2
57.945 2
57.947 2
57.949 2
57.952 2
57.954 2
57.956 2
57.958 2
57.961 2
57.963 2
57.965 2
57.968 2
57.970 2
57.972 2
57.975 2
57.977 2
57.979 2
57.982 1
57.984 1
57.986 1
57.989 1
57.991 0
57.993 0
57.995 -0
57.998 -0
58.000 -1
58.002 -1
58.005 -1
58.007 -1
58.009 -1
58.012 -1
58.014 -1
58.016 -1
58.019 -1
58.021 -1
58.023 -1
58.025 -1
58.028 -0
58.030 -0
58.032 -0
58.035 0
58.037 0
58.039 1
58.042 1
58.044 1
58.046 1
58.049 1
58.051 1
58.053 2
58.056 2
58.058 2
58.060 2
58.062 2
58.065 2
58.067 2
58.069 2
58.072 2
58.074 2
58.076 2
58.079 1
58.081 1
58.083 1
58.086 1
58.088 1
58.090 1
58.092 1
58.095 1
58.097 1
58.099 1
58.102 1
58.104 1
58.106 1
58.109 1
58.111 1
58.113 1
58.116 1
58.118 1
58.120 1
58.123 1
58.125 1
58.127 1
58.129 1
58.132 1
58.134 1
58.136 1
58.139 1
58.141 1
58.143 1
58.146 1
58.148 1
58.150 1
58.153 1
58.155 2
58.157 2
58.160 2
58.162 2
58.164 2
58.166 2
58.169 2
58.171 3
58.173 3
58.176 3
58.178 3
58.180 3
58.183 3
58.185 3
58.187 4
58.190 4
58.192 4
58.194 4
58.197 4
58.199 4
58.201 4
58.203 4
58.206 4
58.208 4
58.210 4
58.213 4
58.215 4
58.217 4
58.220 4
58.222 4
58.224 4
58.227 4
58.229 4
58.231 3
58.234 3
58.236 3
58.238 3
58.240 3
58.243 3
58.245 3
58.247 3
58.250 3
58.252 3
58.254 3
58.257 3
58.259 3
58.261 3
58.264 3
58.266 2
58.268 2
58.271 2
58.273 2
58.275 2
58.277 2
58.280 2
58.282 2
58.284 2
58.287 2
58.289 2
58.291 2
58.294 2
58.296 3
58.298 3
58.301 3
58.303 3
58.305 3
58.308 3
58.310 3
58.312 2
58.314 2
58.317 2
58.319 2
58.321 2
58.324 2
58.326 2
58.328 2
58.331 2
58.333 2
58.335 2
58.338 2
58.340 2
58.342 2
58.345 2
58.347 2
58.349 2
58.351 2
58.354 2
58.356 2
58.358 2
58.361 2
58.363 2
58.365 2
58.368 2
58.370 2
58.372 2
58.375 2
58.377 2
58.379 2
58.382 2
58.384 2
58.386 2
58.388 2
58.391 2
58.393 2
58.395 2
58.398 2
58.400 3
58.402 3
58.405 3
58.407 3
58.409 3
58.412 3
58.414 3
58.416 3
58.419 3
58.421 3
58.423 3
58.426 3
58.428 3
58.430 3
58.432 3
58.435 3
58.437 3
58.439 3
58.442 3
58.444 3
58.446 3
58.449 2
58.451 2
58.453 2
58.456 2
58.458 2
58.460 2
58.463 2
58.465 2
58.467 1
58.469 1
58.472 1
58.474 1
58.476 1
58.479 1
58.481 1
58.483 1
58.486 1
58.488 1
58.490 1
58.493 1
58.495 2
58.497 2
58.500 2
58.502 2
58.504 2
58.507 2
58.509 2
58.511 2
58.513 2
58.516 2
58.518 2
58.520 2
58.523 2
58.525 2
58.527 2
58.530 2
58.532 2
58.534 2
58.537 2
58.539 2
58.541 2
58.544 2
58.546 2
58.548 1
58.551 1
58.553 1
58.555 1
58.557 1
58.560 1
58.562 0
58.564 0
58.567 0
58.569 -0
58.571 -0
58.574 -0
58.576 -0
58.578 -0
58.581 -1
58.583 -1
58.585 -1
58.588 -1
58.590 -1
58.592 -1
58.595 -1
58.597 -1
58.599 -1
58.601 -1
58.604 -1
58.606 -1
58.608 -1
58.611 -1
58.613 -1
58.615 -1
58.618 -1
58.620 -1
58.622 -0
58.625 -0
58.627 -0
58.629 -0
58.632 0
58.634 0
58.636 0
58.639 0
58.641 1
58.643 1
58.645 1
58.648 1
58.650 1
58.652 1
58.655 1
58.657 2
58.659 2
58.662 2
58.664 2
58.666 2
58.669 2
58.671 2
58.673 2
58.676 2
58.678 3
58.680 3
58.683 3
58.685 3
58.687 3
58.689 3
58.692 2
58.694 2
58.696 2
58.699 2
58.701 2
58.703 2
58.706 2
58.708 2
58.710 2
58.713 2
58.715 2
58.717 2
58.720 2
58.722 1
58.724 1
58.727 1
58.729 2
58.731 2
58.734 2
58.736 2
58.738 2
58.740 2
58.743 2
58.745 2
58.747 2
58.750 2
58.752 2
58.754 2
58.757 2
58.759 2
58.761 2
58.764 3
58.766 3
58.768 3
58.771 3
58.773 3
58.775 3
58.778 3
58.780 3
58.782 4
58.784 4
58.787 4
58.789 4
58.791 4
58.794 4
58.796 4
58.798 4
58.801 4
58.803 4
58.805 4
58.808 4
58.810 4
58.812 4
58.815 4
58.817 4
58.819 4
58.822 4
58.824 4
58.826 4
58.829 4
58.831 4
58.833 4
58.835 3
58.838 3
58.840 3
58.842 3
58.845 3
58.847 3
58.849 3
58.852 3
58.854 3
58.856 3
58.859 3
58.861 3
58.863 3
58.866 3
58.868 3
58.870 3
58.873 3
58.875 3
58.877 3
58.880 3
58.882 3
58.884 3
58.886 3
58.889 3
58.891 3
58.893 3
58.896 3
58.898 3
58.900 3
58.903 3
58.905 3
58.907 3
58.910 3
58.912 3
58.914 3
58.917 3
58.919 3
58.921 3
58.924 3
58.926 3
58.928 3
58.931 3
58.933 2
58.935 2
58.938 2
58.940 2
58.942 2
58.944 2
58.947 1
58.949 1
58.951 1
58.954 1
58.956 1
58.958 1
58.961 1
58.963 1
58.965 1
58.968 1
58.970 1
58.972 1
58.975 1
58.977 1
58.979 1
58.982 1
58.984 1
58.986 1
58.989 1
58.991 1
58.993 1
58.996 1
58.998 1
59.000 1
59.002 1
59.005 1
59.007 1
59.009 2
59.012 2
59.014 2
59.016 2
59.019 2
59.021 2
59.023 2
59.026 3
59.028 3
59.030 3
59.033 3
59.035 3
59.037 3
59.040 3
59.042 3
59.044 3
59.047 3
59.049 3
59.051 3
59.054 3
59.056 3
59.058 3
59.060 3
59.063 3
59.065 3
59.067 3
59.070 3
59.072 3
59.074 3
59.077 3
59.079 3
59.081 3
59.084 3
59.086 2
59.088 2
59.091 2
59.093 2
59.095 2
59.098 2
59.100 2
59.102 2
59.105 2
59.107 2
59.109 2
59.112 2
59.114 2
59.116 2
59.118 2
59.121 2
59.123 2
59.125 2
59.128 2
59.130 2
59.132 2
59.135 3
59.137 3
59.139 3
59.142 3
59.144 3
59.146 3
59.149 4
59.151 4
59.153 4
59.156 4
59.158 5
59.160 5
59.163 5
59.165 5
59.167 6
59.170 6
59.172 6
59.174 6
59.177 7
59.179 7
59.181 7
59.183 7
59.186 8
59.188 8
59.190 8
59.193 8
59.195 8
59.197 8
59.200 8
59.202 8
59.204 8
59.207 8
59.209 7
59.211 7
59.214 7
59.216 7
59.218 7
59.221 6
59.223 6
59.225 6
59.228 6
59.230 5
59.232 5
59.235 5
59.237 4
59.239 4
59.242 4
59.244 4
59.246 3
59.249 3
59.251 3
59.253 3
59.255 2
59.258 2
59.260 2
59.262 2
59.265 2
59.267 2
59.269 2
59.272 2
59.274 2
59.276 2
59.279 2
59.281 2
59.283 2
59.286 2
59.288 2
59.290 2
59.293 2
59.295 2
59.297 2
59.300 2
59.302 2
59.304 2
59.307 2
59.309 2
59.311 2
59.314 2
59.316 2
59.318 2
59.321 2
59.323 2
59.325 2
59.327 2
59.330 2
59.332 2
59.334 2
59.337 2
59.339 2
59.341 2
59.344 2
59.346 2
59.348 2
59.351 2
59.353 2
59.355 2
59.358 2
59.360 2
59.362 2
59.365 2
59.367 2
59.369 2
59.372 2
59.374 2
59.376 2
59.379 2
59.381 2
59.383 3
59.386 3
59.388 3
59.390 3
59.393 3
59.395 3
59.397 3
59.400 3
59.402 3
59.404 3
59.406 3
59.409 3
59.411 3
59.413 3
59.416 3
59.418 3
59.420 3
59.423 3
59.425 3
59.427 3
59.430 3
59.432 3
59.434 3
59.437 3
59.439 3
59.441 3
59.444 2
59.446 2
59.448 2
59.451 2
59.453 2
59.455 2
59.458 2
59.460 2
59.462 2
59.465 2
59.467 2
59.469 2
59.472 1
59.474 1
59.476 1
59.479 2
59.481 2
59.483 2
59.486 2
59.488 2
59.490 2
59.492 2
59.495 2
59.497 2
59.499 2
59.502 2
59.504 2
59.506 2
59.509 2
59.511 3
59.513 3
59.516 3
59.518 3
59.520 3
59.523 3
59.525 3
59.527 3
59.530 3
59.532 4
59.534 4
59.537 4
59.539 4
59.541 4
59.544 4
59.546 4
59.548 4
59.551 4
59.553 4
59.555 4
59.558 4
59.560 4
59.562 4
59.565 4
59.567 4
59.569 4
59.572 4
59.574 3
59.576 3
59.579 3
59.581 3
59.583 3
59.585 3
59.588 3
59.590 3
59.592 3
59.595 3
59.597 3
59.599 2
59.602 2
59.604 2
59.606 2
59.609 2
59.611 2
59.613 2
59.616 2
59.618 2
59.620 2
59.623 2
59.625 2
59.627 2
59.630 2
59.632 2
59.634 2
59.637 2
59.639 2
59.641 2
59.644 2
59.646 2
59.648 2
59.651 2
59.653 2
59.655 2
59.658 2
59.660 2
59.662 2
59.665 2
59.667 2
59.669 2
59.672 2
59.674 2
59.676 2
59.679 2
59.681 2
59.683 2
59.686 2
59.688 2
59.690 2
59.692 3
59.695 3
59.697 3
59.699 3
59.702 3
59.704 3
59.706 3
59.709 4
59.711 4
59.713 4
59.716 4
59.718 4
59.720 4
59.723 4
59.725 4
59.727 4
59.730 4
59.732 4
59.734 4
59.737 4
59.739 4
59.741 4
59.744 4
59.746 4
59.748 4
59.751 4
59.753 4
59.755 4
59.758 3
59.760 3
59.762 3
59.765 3
59.767 3
59.769 3
59.772 3
59.774 3
59.776 3
59.779 3
59.781 3
59.783 3
59.786 3
59.788 3
59.790 3
59.793 3
59.795 3
59.797 3
59.800 3
59.802 3
59.804 3
59.807 3
59.809 3
59.811 3
59.814 3
59.816 3
59.818 3
59.820 3
59.823 3
59.825 3
59.827 3
59.830 3
59.832 3
59.834 3
59.837 3
59.839 3
59.841 3
59.844 3
59.846 3
59.848 2
59.851 2
59.853 2
59.855 2
59.858 2
59.860 2
59.862 2
59.865 2
59.867 2
59.869 2
59.872 2
59.874 2
59.876 2
59.879 2
59.881 2
59.883 2
59.886 2
59.888 2
59.890 2
59.893 2
59.895 3
59.897 3
59.900 3
59.902 3
59.904 3
59.907 3
59.909 3
59.911 3
59.914 4
59.916 4
59.918 4
59.921 4
59.923 4
59.925 4
59.928 4
59.930 4
59.932 4
59.935 4
59.937 4
59.939 4
59.942 4
59.944 4
59.946 4
59.949 3
59.951 3
59.953 3
59.956 3
59.958 3
59.960 3
59.963 3
59.965 2
59.967 2
59.970 2
59.972 2
59.974 2
59.977 1
59.979 1
59.981 1
59.983 1
59.986 1
59.988 1
59.990 0
59.993 0
59.995 0
59.997 0
60.000 0
60.002 0
60.004 0
60.007 -0
60.009 -0
60.011 -0
60.014 0
60.016 0
60.018 0
60.021 0
60.023 0
60.025 0
60.028 1
60.030 1
60.032 1
60.035 1
60.037 1
60.039 1
60.042 1
60.044 2
60.046 2
60.049 2
60.051 2
60.053 2
60.056 2
60.058 2
60.060 2
60.063 2
60.065 2
60.067 2
60.070 2
60.072 3
60.074 3
60.077 3
60.079 3
60.081 3
60.084 3
60.086 3
60.088 3
60.091 3
60.093 3
60.095 3
60.098 3
60.100 3
60.102 3
60.105 3
60.107 3
60.109 3
60.112 3
60.114 3
60.116 3
60.119 3
60.121 3
60.123 3
60.126 3
60.128 3
60.130 3
60.133 3
60.135 3
60.137 3
60.140 3
60.142 3
60.144 3
60.147 3
60.149 3
60.151 3
60.154 2
60.156 2
60.158 2
60.161 2
60.163 2
60.165 2
60.168 2
60.170 2
60.172 2
60.175 2
60.177 2
60.179 2
60.182 1
60.184 1
60.186 1
60.189 1
60.191 1
60.193 1
60.196 1
60.198 1
60.200 2
60.203 2
60.205 2
60.207 2
60.210 2
60.212 2
60.214 2
60.217 3
60.219 3
60.221 3
60.224 3
60.226 3
60.228 4
60.231 4
60.233 4
60.235 4
60.238 4
60.240 4
60.242 5
60.245 5
60.247 5
60.249 5
60.252 5
60.254 5
60.256 6
60.259 6
60.261 6
60.263 6
60.266 6
60.268 6
60.270 5
60.273 5
60.275 5
60.277 5
60.280 5
60.282 4
60.284 4
60.287 4
60.289 4
60.291 3
60.294 3
60.296 3
60.298 2
60.301 2
60.303 2
60.305 2
60.308 1
60.310 1
60.312 1
60.315 1
60.317 1
60.319 0
60.322 0
60.324 0
60.326 0
60.329 0
60.331 0
60.333 -0
60.336 0
60.338 0
60.340 0
60.343 0
60.345 0
60.347 0
60.350 1
60.352 1
60.354 1
60.357 1
60.359 2
60.361 2
60.364 2
60.366 2
60.368 2
60.371 2
60.373 2
60.375 2
60.378 3
60.380 3
60.382 3
60.385 3
60.387 3
60.389 3
60.392 3
60.394 3
60.396 2
60.399 2
60.401 2
60.403 2
60.406 2
60.408 2
60.410 2
60.413 2
60.415 2
60.417 2
60.420 2
60.422 2
60.424 2
60.427 2
60.429 1
60.431 1
60.434 1
60.436 1
60.438 1
60.441 1
60.443 1
60.445 0
60.448 0
60.450 0
60.452 0
60.455 -0
60.457 -0
60.459 -0
60.462 -0
60.464 -1
60.466 -1
60.469 -1
60.471 -1
60.473 -1
60.476 -1
60.478 -1
60.480 -1
60.483 -1
60.485 -1
60.487 -1
60.490 -1
60.492 -0
60.494 -0
60.497 -0
60.499 0
60.501 0
60.504 1
60.506 1
60.508 1
60.511 1
60.513 1
60.515 2
60.518 2
60.520 2
60.522 2
60.525 3
60.527 3
60.529 3
60.532 3
60.534 3
60.536 3
60.539 3
60.541 3
60.543 3
60.546 3
60.548 3
60.550 3
60.553 3
60.555 2
60.557 2
60.560 2
60.562 2
60.564 2
60.567 2
60.569 2
60.571 2
60.574 1
60.576 1
60.578 1
60.581 1
60.583 1
60.585 1
60.588 1
60.590 1
60.592 1
60.595 1
60.597 1
60.599 1
60.602 1
60.604 1
60.606 1
60.609 1
60.611 1
60.613 2
60.616 2
60.618 2
60.620 2
60.623 2
60.625 2
60.627 2
60.630 2
60.632 3
60.634 3
60.637 3
60.639 3
60.641 3
60.644 3
60.646 3
60.648 3
60.651 3
60.653 3
60.655 3
60.658 3
60.660 3
60.662 3
60.665 3
60.667 3
60.669 3
60.672 3
60.674 3
60.676 3
60.679 3
60.681 3
60.683 3
60.686 3
60.688 3
60.690 2
60.693 2
60.695 2
60.697 2
60.700 2
60.702 2
60.704 2
60.707 2
60.709 1
60.711 1
60.714 1
60.716 1
60.718 1
60.721 1
60.723 1
60.725 1
60.728 1
60.730 1
60.732 0
60.735 0
60.737 0
60.739 0
60.742 0
60.744 0
60.746 0
60.749 0
60.751 0
60.753 0
60.756 0
60.758 0
60.760 0
60.763 0
60.765 1
60.767 1
60.770 1
60.772 1
60.775 1
60.777 1
60.779 1
60.782 1
60.784 1
60.786 1
60.789 1
60.791 1
60.793 2
60.796 2
60.798 2
60.800 2
60.803 2
60.805 2
60.807 2
60.810 2
60.812 2
60.814 2
60.817 2
60.819 2
60.821 2
60.824 2
60.826 2
60.828 2
60.831 2
60.833 1
60.835 1
60.838 1
60.840 2
60.842 2
60.845 2
60.847 2
60.849 2
60.852 2
60.854 2
60.856 2
60.859 2
60.861 2
60.863 2
60.866 2
60.868 2
60.870 2
60.873 2
60.875 2
60.877 2
60.880 2
60.882 2
60.884 2
60.887 3
60.889 3
60.891 3
60.894 3
60.896 3
60.898 3
60.901 3
60.903 3
60.905 3
60.908 3
60.910 3
60.912 3
60.915 3
60.917 2
60.919 2
60.922 2
60.924 2
60.926 2
60.929 2
60.931 2
60.933 2
60.936 3
60.938 3
60.941 3
60.943 3
60.945 3
60.948 3
60.950 3
60.952 3
60.955 3
60.957 3
60.959 3
60.962 3
60.964 3
60.966 3
60.969 3
60.971 3
60.973 3
60.976 3
60.978 3
60.980 3
60.983 3
60.985 3
60.987 3
60.990 3
60.992 3
60.994 3
60.997 3
60.999 3
61.001 3
61.004 3
61.006 3
61.008 3
61.011 3
61.013 3
61.015 2
61.018 2
61.020 2
61.022 2
61.025 2
61.027 1
61.029 1
61.032 1
61.034 1
61.036 1
61.039 0
61.041 0
61.043 -0
61.046 -0
61.048 -0
61.050 -0
61.053 -1
61.055 -1
61.057 -1
61.060 -1
61.062 -1
61.064 -1
61.067 -1
61.069 -1
61.072 -1
61.074 -1
61.076 -1
61.079 -1
61.081 -1
61.083 -1
61.086 -1
61.088 -1
61.090 -1
61.093 -1
61.095 -0
61.097 -0
61.100 -0
61.102 -0
61.104 -0
61.107 -0
61.109 -0
61.111 -0
61.114 -0
61.116 -0
61.118 -0
61.121 -0
61.123 -0
61.125 -0
61.128 -0
61.130 -0
61.132 -0
61.135 -0
61.137 -0
61.139 -0
61.142 0
61.144 0
61.146 0
61.149 0
61.151 1
61.153 1
61.156 1
61.158 1
61.160 1
61.163 2
61.165 2
61.167 2
61.170 2
61.172 2
61.175 3
61.177 3
61.179 3
61.182 3
61.184 3
61.186 4
61.189 4
61.191 4
61.193 4
61.196 4
61.198 4
61.200 4
61.203 4
61.205 4
61.207 4
61.210 4
61.212 4
61.214 4
61.217 4
61.219 4
61.221 4
61.224 4
61.226 3
61.228 3
61.231 3
61.233 3
61.235 2
61.238 2
61.240 2
61.242 2
61.245 2
61.247 2
61.249 1
61.252 1
61.254 1
61.256 1
61.259 1
61.261 1
61.263 1
61.266 1
61.268 1
61.271 1
61.273 1
61.275 1
61.278 1
61.280 1
61.282 1
61.285 1
61.287 1
61.289 1
61.292 1
61.294 1
61.296 1
61.299 2
61.301 2
61.303 1
61.306 1
61.308 1
61.310 1
61.313 1
61.315 1
61.317 1
61.320 1
61.322 1
61.324 1
61.327 1
61.329 1
61.331 1
61.334 1
61.336 1
61.338 1
61.341 1
61.343 1
61.345 1
61.348 1
61.350 1
61.352 1
61.355 1
61.357 1
61.360 1
61.362 1
61.364 1
61.367 1
61.369 1
61.371 1
61.374 2
61.376 2
61.378 2
61.381 2
61.383 2
61.385 2
61.388 2
61.390 2
61.392 2
61.395 2
61.397 2
61.399 1
61.402 1
61.404 1
61.406 1
61.409 1
61.411 1
61.413 1
61.416 0
61.418 0
61.420 0
61.423 -0
61.425 -0
61.427 -1
61.430 -1
61.432 -1
61.435 -1
61.437 -1
61.439 -1
61.442 -1
61.444 -1
61.446 -1
61.449 -1
61.451 -1
61.453 -1
61.456 -1
61.458 -1
61.460 -1
61.463 -1
61.465 -1
61.467 -1
61.470 -1
61.472 -1
61.474 -1
61.477 -1
61.479 -1
61.481 -0
61.484 0
61.486 0
61.488 1
61.491 1
61.493 1
61.495 2
61.498 2
61.500 2
61.502 3
61.505 3
61.507 3
61.510 3
61.512 4
61.514 4
61.517 4
61.519 4
61.521 4
61.524 4
61.526 5
61.528 5
61.531 5
61.533 5
61.535 5
61.538 5
61.540 5
61.542 5
61.545 4
61.547 4
61.549 4
61.552 4
61.554 4
61.556 3
61.559 3
61.561 3
61.563 2
61.566 2
61.568 2
61.570 2
61.573 1
61.575 1
61.578 1
61.580 1
61.582 0
61.585 0
61.587 0
61.589 0
61.592 0
61.594 0
61.596 0
61.599 0
61.601 0
61.603 0
61.606 0
61.608 0
61.610 0
61.613 0
61.615 0
61.617 1
61.620 1
61.622 1
61.624 1
61.627 1
61.629 1
61.631 1
61.634 1
61.636 1
61.638 1
61.641 1
61.643 1
61.646 1
61.648 1
61.650 1
61.653 1
61.655 1
61.657 1
61.660 1
61.662 1
61.664 1
61.667 0
61.669 0
61.671 0
61.674 -0
61.676 -0
61.678 -0
61.681 -0
61.683 -1
61.685 -1
61.688 -1
61.690 -1
61.692 -1
61.695 -1
61.697 -1
61.699 -1
61.702 -1
61.704 -1
61.707 -1
61.709 -1
61.711 -0
61.714 -0
61.716 -0
61.718 -0
61.721 0
61.723 0
61.725 0
61.728 0
61.730 0
61.732 1
61.735 1
61.737 1
61.739 1
61.742 1
61.744 1
61.746 1
61.749 1
61.751 1
61.753 2
61.756 2
61.758 2
61.760 2
61.763 2
61.765 2
61.768 2
61.770 2
61.772 2
61.775 2
61.777 3
61.779 3
61.782 3
61.784 3
61.786 3
61.789 3
61.791 3
61.793 3
61.796 3
61.798 4
61.800 4
61.803 4
61.805 4
61.807 4
61.810 4
61.812 4
61.814 4
61.817 4
61.819 4
61.822 4
61.824 4
61.826 3
61.829 3
61.831 3
61.833 3
61.836 3
61.838 3
61.840 3
61.843 3
61.845 3
61.847 3
61.850 3
61.852 3
61.854 3
61.857 3
61.859 3
61.861 3
61.864 3
61.866 3
61.868 3
61.871 3
61.873 3
61.876 3
61.878 3
61.880 2
61.883 3
61.885 3
61.887 3
61.890 3
61.892 3
61.894 3
61.897 3
61.899 2
61.901 2
61.904 2
61.906 2
61.908 2
61.911 2
61.913 2
61.915 2
61.918 1
61.920 1
61.922 1
61.925 1
61.927 1
61.930 1
61.932 0
61.934 0
61.937 0
61.939 0
61.941 0
61.944 0
61.946 0
61.948 0
61.951 0
61.953 0
61.955 0
61.958 0
61.960 0
61.962 0
61.965 0
61.967 0
61.969 0
61.972 0
61.974 0
61.977 0
61.979 1
61.981 1
61.984 1
61.986 1
61.988 1
61.991 1
61.993 1
61.995 1
61.998 2
62.000 2
62.002 2
62.005 2
62.007 2
62.009 2
62.012 2
62.014 2
62.016 2
62.019 2
62.021 3
62.023 3
62.026 3
62.028 3
62.031 3
62.033 3
62.035 3
62.038 3
62.040 3
62.042 3
62.045 2
62.047 2
62.049 2
62.052 2
62.054 2
62.056 2
62.059 2
62.061 2
62.063 1
62.066 1
62.068 1
62.070 1
62.073 1
62.075 1
62.078 0
62.080 0
62.082 0
62.085 -0
62.087 -0
62.089 -0
62.092 -1
62.094 -1
62.096 -1
62.099 -1
62.101 -1
62.103 -1
62.106 -1
62.108 -0
62.110 -0
62.113 -0
62.115 -0
62.117 -0
62.120 0
62.122 0
62.125 0
62.127 1
62.129 1
62.132 1
62.134 1
62.136 1
62.139 1
62.141 2
62.143 2
62.146 2
62.148 2
62.150 2
62.153 2
62.155 2
62.157 2
62.160 2
62.162 2
62.164 3
62.167 3
62.169 3
62.172 3
62.174 3
62.176 3
62.179 3
62.181 3
62.183 3
62.186 2
62.188 2
62.190 2
62.193 2
62.195 2
62.197 2
62.200 2
62.202 2
62.204 2
62.207 2
62.209 2
62.212 2
62.214 2
62.216 2
62.219 2
62.221 1
62.223 1
62.226 1
62.228 1
62.230 1
62.233 1
62.235 1
62.237 1
62.240 1
62.242 1
62.244 1
62.247 1
62.249 1
62.251 1
62.254 1
62.256 1
62.259 1
62.261 1
62.263 2
62.266 2
62.268 2
62.270 2
62.273 2
62.275 2
62.277 2
62.280 3
62.282 3
62.284 3
62.287 3
62.289 3
62.291 3
62.294 3
62.296 3
62.299 4
62.301 4
62.303 4
62.306 4
62.308 4
62.310 4
62.313 4
62.315 4
62.317 4
62.320 4
62.322 4
62.324 4
62.327 4
62.329 4
62.331 3
62.334 3
62.336 3
62.339 3
62.341 3
62.343 3
62.346 2
62.348 2
62.350 2
62.353 2
62.355 2
62.357 2
62.360 2
62.362 1
62.364 1
62.367 1
62.369 1
62.371 1
62.374 1
62.376 1
62.378 1
62.381 1
62.383 1
62.386 1
62.388 1
62.390 1
62.393 1
62.395 1
62.397 1
62.400 1
62.402 1
62.404 1
62.407 1
62.409 1
62.411 1
62.414 1
62.416 1
62.418 1
62.421 1
62.423 1
62.426 1
62.428 1
62.430 1
62.433 1
62.435 1
62.437 1
62.440 1
62.442 1
62.444 1
62.447 1
62.449 1
62.451 1
62.454 1
62.456 1
62.459 1
62.461 1
62.463 1
62.466 1
62.468 1
62.470 1
62.473 1
62.475 1
62.477 1
62.480 1
62.482 1
62.484 1
62.487 1
62.489 1
62.491 1
62.494 1
62.496 1
62.499 1
62.501 1
62.503 1
62.506 1
62.508 1
62.510 1
62.513 1
62.515 2
62.517 2
62.520 2
62.522 2
62.524 2
62.527 2
62.529 2
62.531 2
62.534 2
62.536 2
62.539 2
62.541 2
62.543 2
62.546 2
62.548 2
62.550 2
62.553 2
62.555 2
62.557 3
62.560 3
62.562 3
62.564 3
62.567 3
62.569 3
62.572 3
62.574 3
62.576 3
62.579 3
62.581 3
62.583 3
62.586 3
62.588 3
62.590 3
62.593 3
62.595 3
62.597 3
62.600 3
62.602 3
62.604 2
62.607 2
62.609 2
62.612 2
62.614 2
62.616 2
62.619 2
62.621 2
62.623 2
62.626 2
62.628 2
62.630 2
62.633 2
62.635 2
62.637 2
62.640 2
62.642 2
62.645 2
62.647 2
62.649 2
62.652 2
62.654 2
62.656 2
62.659 2
62.661 2
62.663 2
62.666 2
62.668 2
62.670 2
62.673 2
62.675 2
62.677 2
62.680 3
62.682 3
62.685 3
62.687 3
62.689 3
62.692 3
62.694 3
62.696 3
62.699 3
62.701 3
62.703 3
62.706 3
62.708 3
62.710 3
62.713 3
62.715 3
62.718 3
62.720 3
62.722 3
62.725 2
62.727 2
62.729 2
62.732 2
62.734 2
62.736 1
62.739 1
62.741 1
62.743 1
62.746 1
62.748 0
62.751 0
62.753 -0
62.755 -0
62.758 -0
62.760 -0
62.762 -0
62.765 -0
62.767 -0
62.769 -0
62.772 -0
62.774 0
62.776 0
62.779 0
62.781 1
62.784 1
62.786 1
62.788 1
62.791 2
62.793 2
62.795 2
62.798 2
62.800 3
62.802 3
62.805 3
62.807 3
62.809 3
62.812 4
62.814 4
62.817 4
62.819 4
62.821 4
62.824 4
62.826 4
62.828 3
62.831 3
62.833 3
62.835 3
62.838 3
62.840 2
62.842 2
62.845 2
62.847 2
62.850 1
62.852 1
62.854 1
62.857 1
62.859 0
62.861 0
62.864 0
62.866 -0
62.868 -0
62.871 -0
62.873 -0
62.875 -0
62.878 -0
62.880 -0
62.883 -0
62.885 0
62.887 0
62.890 0
62.892 0
62.894 1
62.897 1
62.899 1
62.901 1
62.904 1
62.906 1
62.908 1
62.911 2
62.913 2
62.916 2
62.918 2
62.920 2
62.923 2
62.925 2
62.927 3
62.930 3
62.932 3
62.934 3
62.937 3
62.939 3
62.941 3
62.944 3
62.946 2
62.949 2
62.951 2
62.953 2
62.956 2
62.958 2
62.960 2
62.963 2
62.965 1
62.967 1
62.970 1
62.972 1
62.974 1
62.977 1
62.979 0
62.982 0
62.984 0
62.986 0
62.989 0
62.991 -0
62.993 -0
62.996 -0
62.998 -0
63.000 -0
63.003 -0
63.005 -0
63.008 -0
63.010 -0
63.012 -0
63.015 0
63.017 0
63.019 0
63.022 0
63.024 1
63.026 1
63.029 1
63.031 1
63.033 1
63.036 1
63.038 1
63.041 2
63.043 2
63.045 2
63.048 2
63.050 2
63.052 2
63.055 2
63.057 2
63.059 2
63.062 2
63.064 2
63.066 2
63.069 2
63.071 2
63.074 2
63.076 2
63.078 2
63.081 2
63.083 2
63.085 2
63.088 2
63.090 2
63.092 2
63.095 2
63.097 2
63.100 2
63.102 2
63.104 2
63.107 2
63.109 2
63.111 2
63.114 2
63.116 2
63.118 2
63.121 3
63.123 3
63.125 3
63.128 3
63.130 3
63.133 3
63.135 3
63.137 3
63.140 3
63.142 3
63.144 3
63.147 3
63.149 3
63.151 3
63.154 3
63.156 4
63.159 4
63.161 4
63.163 4
63.166 4
63.168 4
63.170 4
63.173 4
63.175 4
63.177 4
63.180 4
63.182 4
63.184 4
63.187 4
63.189 4
63.192 4
63.194 4
63.196 4
63.199 3
63.201 3
63.203 3
63.206 3
63.208 3
63.210 3
63.213 3
63.215 3
63.218 3
63.220 3
63.222 3
63.225 2
63.227 2
63.229 2
63.232 2
63.234 2
63.236 2
63.239 2
63.241 1
63.244 1
63.246 1
63.248 1
63.251 1
63.253 1
63.255 1
63.258 1
63.260 0
63.262 0
63.265 0
63.267 0
63.269 0
63.272 0
63.274 0
63.277 0
63.279 0
63.281 0
63.284 0
63.286 0
63.288 0
63.291 0
63.293 0
63.295 0
63.298 0
63.300 0
63.303 0
63.305 1
63.307 1
63.310 1
63.312 1
63.314 1
63.317 2
63.319 2
63.321 2
63.324 2
63.326 2
63.329 2
63.331 3
63.333 3
63.336 3
63.338 3
63.340 3
63.343 3
63.345 4
63.347 4
63.350 4
63.352 4
63.355 4
63.357 4
63.359 5
63.362 5
63.364 5
63.366 5
63.369 5
63.371 5
63.373 5
63.376 5
63.378 5
63.380 5
63.383 4
63.385 4
63.388 4
63.390 4
63.392 4
63.395 4
63.397 3
63.399 3
63.402 3
63.404 3
63.406 3
63.409 3
63.411 2
63.414 2
63.416 2
63.418 2
63.421 2
63.423 2
63.425 1
63.428 1
63.430 1
63.432 1
63.435 1
63.437 1
63.440 1
63.442 1
63.444 1
63.447 1
63.449 1
63.451 1
63.454 2
63.456 2
63.458 2
63.461 2
63.463 2
63.466 2
63.468 2
63.470 2
63.473 2
63.475 2
63.477 2
63.480 3
63.482 3
63.484 3
63.487 3
63.489 3
63.492 3
63.494 3
63.496 3
63.499 3
63.501 3
63.503 3
63.506 3
63.508 3
63.510 3
63.513 3
63.515 3
63.518 3
63.520 3
63.522 3
63.525 3
63.527 3
63.529 3
63.532 3
63.534 3
63.536 3
63.539 3
63.541 3
63.544 3
63.546 2
63.548 2
63.551 2
63.553 2
63.555 2
63.558 2
63.560 1
63.562 1
63.565 1
63.567 1
63.570 0
63.572 0
63.574 -0
63.577 -0
63.579 -1
63.581 -1
63.584 -1
63.586 -1
63.588 -1
63.591 -1
63.593 -1
63.596 -1
63.598 -1
63.600 -1
63.603 -1
63.605 -1
63.607 -1
63.610 -1
63.612 -0
63.614 -0
63.617 0
63.619 0
63.622 1
63.624 1
63.626 1
63.629 1
63.631 1
63.633 2
63.636 2
63.638 2
63.641 2
63.643 2
63.645 2
63.648 2
63.650 3
63.652 3
63.655 3
63.657 3
63.659 3
63.662 3
63.664 3
63.667 2
63.669 2
63.671 2
63.674 2
63.676 2
63.678 2
63.681 2
63.683 2
63.685 2
63.688 2
63.690 2
63.693 2
63.695 2
63.697 2
63.700 2
63.702 2
63.704 2
63.707 2
63.709 2
63.711 2
63.714 2
63.716 2
63.719 2
63.721 2
63.723 2
63.726 2
63.728 2
63.730 2
63.733 2
63.735 2
63.737 2
63.740 2
63.742 2
63.745 2
63.747 2
63.749 2
63.752 2
63.754 2
63.756 2
63.759 2
63.761 2
63.764 2
63.766 2
63.768 2
63.771 2
63.773 2
63.775 2
63.778 2
63.780 2
63.782 2
63.785 1
63.787 1
63.790 1
63.792 1
63.794 1
63.797 1
63.799 1
63.801 1
63.804 1
63.806 0
63.808 0
63.811 0
63.813 0
63.816 0
63.818 0
63.820 0
63.823 0
63.825 0
63.827 0
63.830 0
63.832 0
63.835 0
63.837 0
63.839 0
63.842 1
63.844 1
63.846 1
63.849 1
63.851 1
63.853 1
63.856 1
63.858 1
63.861 1
63.863 1
63.865 1
63.868 1
63.870 1
63.872 1
63.875 1
63.877 1
63.879 2
63.882 2
63.884 2
63.887 2
63.889 2
63.891 2
63.894 2
63.896 2
63.898 2
63.901 2
63.903 2
63.906 2
63.908 3
63.910 3
63.913 3
63.915 3
63.917 3
63.920 3
63.922 3
63.924 3
63.927 3
63.929 3
63.932 3
63.934 3
63.936 2
63.939 2
63.941 2
63.943 2
63.946 2
63.948 2
63.951 2
63.953 1
63.955 1
63.958 1
63.960 1
63.962 0
63.965 0
63.967 -0
63.969 -0
63.972 -0
63.974 -0
63.977 -0
63.979 -1
63.981 -1
63.984 -1
63.986 -1
63.988 -1
63.991 -1
63.993 -1
63.996 -1
63.998 -1
64.000 -1
64.003 -1
64.005 -1
64.007 -1
64.010 -0
64.012 -0
64.014 -0
64.017 -0
64.019 -0
64.022 -0
64.024 0
64.026 0
64.029 0
64.031 0
64.033 1
64.036 1
64.038 1
64.041 1
64.043 1
64.045 1
64.048 1
64.050 1
64.052 1
64.055 1
64.057 1
64.059 1
64.062 1
64.064 1
64.067 1
64.069 1
64.071 1
64.074 1
64.076 2
64.078 2
64.081 2
64.083 2
64.086 2
64.088 2
64.090 2
64.093 2
64.095 2
64.097 2
64.100 1
64.102 1
64.104 1
64.107 1
64.109 1
64.112 1
64.114 1
64.116 1
64.119 1
64.121 1
64.123 1
64.126 1
64.128 1
64.131 0
64.133 0
64.135 0
64.138 0
64.140 0
64.142 0
64.145 0
64.147 0
64.150 -0
64.152 -0
64.154 -0
64.157 -0
64.159 0
64.161 0
64.164 0
64.166 0
64.168 0
64.171 1
64.173 1
64.176 1
64.178 1
64.180 1
64.183 1
64.185 1
64.187 1
64.190 1
64.192 1
64.195 1
64.197 1
64.199 1
64.202 1
64.204 1
64.206 1
64.209 1
64.211 1
64.213 1
64.216 1
64.218 1
64.221 1
64.223 1
64.225 1
64.228 1
64.230 1
64.232 1
64.235 0
64.237 0
64.240 0
64.242 0
64.244 0
64.247 0
64.249 0
64.251 1
64.254 1
64.256 1
64.259 1
64.261 1
64.263 1
64.266 1
64.268 1
64.270 1
64.273 1
64.275 1
64.278 1
64.280 2
64.282 2
64.285 2
64.287 2
64.289 2
64.292 1
64.294 1
64.296 1
64.299 1
64.301 1
64.304 1
64.306 1
64.308 1
64.311 1
64.313 1
64.315 1
64.318 1
64.320 1
64.323 1
64.325 1
64.327 1
64.330 2
64.332 2
64.334 2
64.337 2
64.339 2
64.342 3
64.344 3
64.346 3
64.349 4
64.351 4
64.353 4
64.356 4
64.358 5
64.361 5
64.363 5
64.365 5
64.368 6
64.370 6
64.372 6
64.375 6
64.377 6
64.379 6
64.382 6
64.384 6
64.387 6
64.389 6
64.391 6
64.394 6
64.396 6
64.398 6
64.401 5
64.403 5
64.406 5
64.408 5
64.410 5
64.413 5
64.415 4
64.417 4
64.420 4
64.422 4
64.425 4
64.427 4
64.429 3
64.432 3
64.434 3
64.436 3
64.439 3
64.441 3
64.444 3
64.446 2
64.448 2
64.451 2
64.453 2
64.455 2
64.458 2
64.460 2
64.463 1
64.465 1
64.467 1
64.470 1
64.472 1
64.474 1
64.477 1
64.479 1
64.482 0
64.484 0
64.486 0
64.489 0
64.491 0
64.493 0
64.496 0
64.498 0
64.500 0
64.503 0
64.505 0
64.508 1
64.510 1
64.512 1
64.515 1
64.517 1
64.519 1
64.522 1
64.524 2
64.527 2
64.529 2
64.531 2
64.534 2
64.536 2
64.538 2
64.541 2
64.543 3
64.546 3
64.548 3
64.550 3
64.553 3
64.555 3
64.557 3
64.560 3
64.562 3
64.565 3
64.567 3
64.569 3
64.572 3
64.574 3
64.576 3
64.579 3
64.581 3
64.584 3
64.586 3
64.588 3
64.591 2
64.593 2
64.595 2
64.598 2
64.600 2
64.603 2
64.605 2
64.607 2
64.610 2
64.612 2
64.614 3
64.617 3
64.619 3
64.622 3
64.624 3
64.626 3
64.629 3
64.631 3
64.633 3
64.636 3
64.638 3
64.641 3
64.643 3
64.645 3
64.648 3
64.650 3
64.652 3
64.655 3
64.657 3
64.660 3
64.662 3
64.664 3
64.667 4
64.669 4
64.671 4
64.674 4
64.676 4
64.679 4
64.681 4
64.683 4
64.686 4
64.688 4
64.690 4
64.693 3
64.695 3
64.698 3
64.700 3
64.702 3
64.705 3
64.707 3
64.709 3
64.712 3
64.714 3
64.717 3
64.719 3
64.721 3
64.724 3
64.726 3
64.728 3
64.731 3
64.733 3
64.736 3
64.738 3
64.740 3
64.743 2
64.745 2
64.747 2
64.750 2
64.752 2
64.755 2
64.757 2
64.759 2
64.762 2
64.764 2
64.766 2
64.769 2
64.771 2
64.774 2
64.776 3
64.778 3
64.781 3
64.783 3
64.785 3
64.788 3
64.790 3
64.793 3
64.795 3
64.797 3
64.800 3
64.802 3
64.804 3
64.807 3
64.809 3
64.812 4
64.814 4
64.816 4
64.819 4
64.821 4
64.823 4
64.826 3
64.828 3
64.831 3
64.833 3
64.835 3
64.838 3
64.840 3
64.842 2
64.845 2
64.847 2
64.850 2
64.852 2
64.854 2
64.857 1
64.859 1
64.861 1
64.864 1
64.866 1
64.869 1
64.871 1
64.873 1
64.876 0
64.878 0
64.881 0
64.883 0
64.885 0
64.888 0
64.890 0
64.892 0
64.895 0
64.897 0
64.900 0
64.902 0
64.904 0
64.907 0
64.909 0
64.911 0
64.914 0
64.916 1
64.919 1
64.921 1
64.923 1
64.926 1
64.928 1
64.930 1
64.933 1
64.935 1
64.938 1
64.940 1
64.942 2
64.945 2
64.947 2
64.949 2
64.952 2
64.954 2
64.957 2
64.959 2
64.961 2
64.964 2
64.966 2
64.968 2
64.971 2
64.973 3
64.976 3
64.978 3
64.980 3
64.983 3
64.985 3
64.987 3
64.990 3
64.992 3
64.995 3
64.997 3
64.999 3
65.002 3
65.004 3
65.007 3
65.009 3
65.011 2
65.014 2
65.016 3
65.018 3
65.021 3
65.023 3
65.026 3
65.028 3
65.030 3
65.033 3
65.035 3
65.037 3
65.040 3
65.042 3
65.045 4
65.047 4
65.049 4
65.052 4
65.054 4
65.056 4
65.059 4
65.061 4
65.064 4
65.066 4
65.068 4
65.071 4
65.073 4
65.075 4
65.078 4
65.080 4
65.083 4
65.085 4
65.087 4
65.090 4
65.092 4
65.095 3
65.097 3
65.099 3
65.102 3
65.104 3
65.106 3
65.109 2
65.111 2
65.114 2
65.116 2
65.118 2
65.121 2
65.123 2
65.125 2
65.128 2
65.130 2
65.133 2
65.135 2
65.137 2
65.140 2
65.142 2
65.144 2
65.147 2
65.149 2
65.152 2
65.154 2
65.156 2
65.159 2
65.161 2
65.164 2
65.166 2
65.168 2
65.171 2
65.173 2
65.175 2
65.178 2
65.180 2
65.183 2
65.185 2
65.187 2
65.190 2
65.192 2
65.194 3
65.197 3
65.199 3
65.202 3
65.204 3
65.206 3
65.209 3
65.211 3
65.213 3
65.216 3
65.218 3
65.221 3
65.223 3
65.225 4
65.228 4
65.230 4
65.233 4
65.235 4
65.237 4
65.240 4
65.242 4
65.244 4
65.247 4
65.249 4
65.252 4
65.254 4
65.256 4
65.259 4
65.261 4
65.263 3
65.266 3
65.268 3
65.271 3
65.273 3
65.275 3
65.278 3
65.280 3
65.283 3
65.285 3
65.287 3
65.290 3
65.292 3
65.294 2
65.297 2
65.299 2
65.302 2
65.304 2
65.306 2
65.309 2
65.311 2
65.313 2
65.316 2
65.318 2
65.321 2
65.323 2
65.325 2
65.328 2
65.330 2
65.333 2
65.335 2
65.337 2
65.340 2
65.342 2
65.344 2
65.347 2
65.349 2
65.352 2
65.354 2
65.356 2
65.359 2
65.361 2
65.363 2
65.366 2
65.368 2
65.371 2
65.373 2
65.375 2
65.378 2
65.380 2
65.383 3
65.385 3
65.387 3
65.390 3
65.392 3
65.394 3
65.397 3
65.399 3
65.402 3
65.404 3
65.406 3
65.409 3
65.411 3
65.414 3
65.416 3
65.418 3
65.421 3
65.423 3
65.425 3
65.428 2
65.430 2
65.433 2
65.435 2
65.437 2
65.440 2
65.442 2
65.444 2
65.447 2
65.449 2
65.452 2
65.454 2
65.456 2
65.459 2
65.461 2
65.464 2
65.466 2
65.468 2
65.471 2
65.473 2
65.475 2
65.478 3
65.480 3
65.483 3
65.485 3
65.487 3
65.490 3
65.492 4
65.495 4
65.497 4
65.499 4
65.502 4
65.504 4
65.506 4
65.509 4
65.511 5
65.514 5
65.516 5
65.518 4
65.521 4
65.523 4
65.525 4
65.528 4
65.530 4
65.533 4
65.535 4
65.537 4
65.540 4
65.542 4
65.545 3
65.547 3
65.549 3
65.552 3
65.554 3
65.556 3
65.559 2
65.561 2
65.564 2
65.566 2
65.568 2
65.571 2
65.573 1
65.576 1
65.578 1
65.580 1
65.583 1
65.585 1
65.587 1
65.590 1
65.592 1
65.595 1
65.597 1
65.599 1
65.602 1
65.604 1
65.607 1
65.609 1
65.611 1
65.614 1
65.616 1
65.618 1
65.621 1
65.623 1
65.626 1
65.628 1
65.630 1
65.633 1
65.635 1
65.638 1
65.640 1
65.642 1
65.645 1
65.647 1
65.649 1
65.652 1
65.654 1
65.657 1
65.659 2
65.661 2
65.664 2
65.666 2
65.669 2
65.671 2
65.673 2
65.676 2
65.678 2
65.680 2
65.683 2
65.685 2
65.688 2
65.690 2
65.692 2
65.695 2
65.697 2
65.700 2
65.702 2
65.704 2
65.707 2
65.709 2
65.711 2
65.714 2
65.716 1
65.719 1
65.721 1
65.723 1
65.726 1
65.728 0
65.731 0
65.733 0
65.735 -0
65.738 -0
65.740 -0
65.742 -0
65.745 -0
65.747 -0
65.750 -0
65.752 -0
65.754 -0
65.757 -0
65.759 -0
65.762 -0
65.764 0
65.766 0
65.769 0
65.771 0
65.773 0
65.776 0
65.778 0
65.781 1
65.783 1
65.785 1
65.788 1
65.790 1
65.793 1
65.795 1
65.797 1
65.800 1
65.802 2
65.804 2
65.807 2
65.809 2
65.812 2
65.814 2
65.816 2
65.819 2
65.821 2
65.824 2
65.826 2
65.828 2
65.831 2
65.833 2
65.835 2
65.838 2
65.840 2
65.843 2
65.845 2
65.847 2
65.850 2
65.852 2
65.855 2
65.857 2
65.859 2
65.862 2
65.864 2
65.866 2
65.869 2
65.871 2
65.874 1
65.876 1
65.878 1
65.881 1
65.883 1
65.886 1
65.888 1
65.890 1
65.893 0
65.895 0
65.898 0
65.900 0
65.902 0
65.905 0
65.907 0
65.909 1
65.912 1
65.914 1
65.917 1
65.919 1
65.921 1
65.924 1
65.926 2
65.929 2
65.931 2
65.933 2
65.936 2
65.938 2
65.940 2
65.943 3
65.945 3
65.948 3
65.950 3
65.952 3
65.955 3
65.957 4
65.960 4
65.962 4
65.964 4
65.967 4
65.969 4
65.972 4
65.974 4
65.976 4
65.979 4
65.981 4
65.983 3
65.986 3
65.988 3
65.991 3
65.993 3
65.995 3
65.998 3
66.000 2
66.003 2
66.005 2
66.007 2
66.010 2
66.012 2
66.014 2
66.017 2
66.019 2
66.022 2
66.024 1
66.026 1
66.029 1
66.031 1
66.034 1
66.036 1
66.038 1
66.041 1
66.043 1
66.046 1
66.048 2
66.050 2
66.053 2
66.055 2
66.057 2
66.060 2
66.062 3
66.065 3
66.067 3
66.069 3
66.072 3
66.074 3
66.077 3
66.079 4
66.081 4
66.084 4
66.086 4
66.089 4
66.091 4
66.093 4
66.096 4
66.098 4
66.100 4
66.103 4
66.105 4
66.108 4
66.110 4
66.112 4
66.115 4
66.117 4
66.120 4
66.122 4
66.124 3
66.127 3
66.129 3
66.132 3
66.134 3
66.136 3
66.139 3
66.141 3
66.143 3
66.146 3
66.148 3
66.151 3
66.153 3
66.155 3
66.158 3
66.160 3
66.163 3
66.165 3
66.167 3
66.170 3
66.172 3
66.175 3
66.177 3
66.179 3
66.182 3
66.184 3
66.186 3
66.189 3
66.191 3
66.194 3
66.196 3
66.198 3
66.201 3
66.203 4
66.206 4
66.208 4
66.210 4
66.213 4
66.215 4
66.218 4
66.220 4
66.222 4
66.225 4
66.227 4
66.229 4
66.232 4
66.234 4
66.237 4
66.239 4
66.241 3
66.244 3
66.246 3
66.249 3
66.251 3
66.253 3
66.256 3
66.258 3
66.261 3
66.263 2
66.265 2
66.268 2
66.270 2
66.273 2
66.275 2
66.277 1
66.280 1
66.282 1
66.284 1
66.287 1
66.289 1
66.292 1
66.294 1
66.296 1
66.299 1
66.301 1
66.304 1
66.306 1
66.308 1
66.311 1
66.313 1
66.316 1
66.318 1
66.320 1
66.323 1
66.325 1
66.327 1
66.330 1
66.332 1
66.335 1
66.337 2
66.339 2
66.342 2
66.344 2
66.347 2
66.349 2
66.351 2
66.354 2
66.356 2
66.359 2
66.361 2
66.363 2
66.366 2
66.368 2
66.371 2
66.373 1
66.375 1
66.378 1
66.380 1
66.382 1
66.385 1
66.387 1
66.390 0
66.392 0
66.394 0
66.397 0
66.399 0
66.402 0
66.404 -0
66.406 -0
66.409 -0
66.411 -0
66.414 -0
66.416 -0
66.418 -0
66.421 -0
66.423 -0
66.426 0
66.428 0
66.430 0
66.433 1
66.435 1
66.437 1
66.440 1
66.442 2
66.445 2
66.447 2
66.449 2
66.452 2
66.454 3
66.457 3
66.459 3
66.461 3
66.464 3
66.466 3
66.469 3
66.471 3
66.473 3
66.476 3
66.478 3
66.481 3
66.483 3
66.485 3
66.488 3
66.490 3
66.493 3
66.495 3
66.497 3
66.500 3
66.502 3
66.504 3
66.507 2
66.509 2
66.512 2
66.514 2
66.516 2
66.519 2
66.521 2
66.524 2
66.526 2
66.528 2
66.531 2
66.533 2
66.536 2
66.538 2
66.540 2
66.543 2
66.545 2
66.548 2
66.550 2
66.552 2
66.555 2
66.557 2
66.559 2
66.562 2
66.564 2
66.567 2
66.569 2
66.571 2
66.574 2
66.576 2
66.579 1
66.581 1
66.583 1
66.586 1
66.588 1
66.591 1
66.593 1
66.595 1
66.598 1
66.600 1
66.603 1
66.605 1
66.607 1
66.610 1
66.612 1
66.615 1
66.617 1
66.619 1
66.622 2
66.624 2
66.627 2
66.629 2
66.631 2
66.634 2
66.636 2
66.638 3
66.641 3
66.643 3
66.646 3
66.648 3
66.650 3
66.653 4
66.655 4
66.658 4
66.660 4
66.662 4
66.665 4
66.667 4
66.670 4
66.672 4
66.674 4
66.677 4
66.679 4
66.682 4
66.684 4
66.686 4
66.689 4
66.691 4
66.694 3
66.696 3
66.698 3
66.701 3
66.703 3
66.706 3
66.708 3
66.710 3
66.713 3
66.715 3
66.717 3
66.720 3
66.722 3
66.725 3
66.727 3
66.729 3
66.732 3
66.734 3
66.737 3
66.739 3
66.741 3
66.744 3
66.746 3
66.749 2
66.751 2
66.753 2
66.756 2
66.758 2
66.761 1
66.763 1
66.765 1
66.768 0
66.770 -0
66.773 -0
66.775 -1
66.777 -1
66.780 -1
66.782 -1
66.785 -1
66.787 -1
66.789 -1
66.792 -1
66.794 -1
66.797 -1
66.799 -1
66.801 -1
66.804 -1
66.806 -1
66.808 -1
66.811 -1
66.813 -1
66.816 -0
66.818 -0
66.820 -0
66.823 0
66.825 0
66.828 1
66.830 1
66.832 1
66.835 1
66.837 2
66.840 2
66.842 2
66.844 2
66.847 2
66.849 2
66.852 2
66.854 2
66.856 3
66.859 3
66.861 3
66.864 3
66.866 2
66.868 2
66.871 2
66.873 2
66.876 2
66.878 2
66.880 2
66.883 2
66.885 2
66.888 2
66.890 2
66.892 3
66.895 3
66.897 3
66.900 3
66.902 3
66.904 3
66.907 3
66.909 3
66.912 3
66.914 3
66.916 3
66.919 3
66.921 3
66.923 3
66.926 3
66.928 3
66.931 3
66.933 3
66.935 3
66.938 3
66.940 3
66.943 3
66.945 3
66.947 3
66.950 3
66.952 3
66.955 3
66.957 3
66.959 3
66.962 2
66.964 2
66.967 2
66.969 2
66.971 2
66.974 2
66.976 1
66.979 1
66.981 1
66.983 1
66.986 1
66.988 1
66.991 1
66.993 1
66.995 1
66.998 1
67.000 1
67.003 1
67.005 1
67.007 1
67.010 1
67.012 1
67.015 1
67.017 1
67.019 1
67.022 1
67.024 1
67.027 1
67.029 1
67.031 1
67.034 1
67.036 1
67.039 1
67.041 1
67.043 2
67.046 2
67.048 2
67.051 2
67.053 2
67.055 2
67.058 2
67.060 2
67.063 2
67.065 2
67.067 2
67.070 2
67.072 2
67.075 2
67.077 2
67.079 2
67.082 2
67.084 2
67.087 2
67.089 2
67.091 2
67.094 2
67.096 2
67.098 2
67.101 2
67.103 2
67.106 2
67.108 2
67.110 2
67.113 2
67.115 2
67.118 3
67.120 3
67.122 2
67.125 2
67.127 2
67.130 2
67.132 2
67.134 2
67.137 2
67.139 2
67.142 2
67.144 2
67.146 2
67.149 2
67.151 2
67.154 2
67.156 2
67.158 2
67.161 2
67.163 2
67.166 1
67.168 1
67.170 1
67.173 1
67.175 1
67.178 1
67.180 1
67.182 1
67.185 1
67.187 1
67.190 1
67.192 1
67.194 1
67.197 1
67.199 1
67.202 1
67.204 1
67.206 2
67.209 2
67.211 2
67.214 2
67.216 2
67.218 2
67.221 2
67.223 3
67.226 3
67.228 3
67.230 3
67.233 3
67.235 3
67.238 3
67.240 3
67.242 3
67.245 3
67.247 3
67.250 3
67.252 3
67.254 3
67.257 3
67.259 3
67.262 3
67.264 3
67.266 3
67.269 3
67.271 2
67.274 2
67.276 2
67.278 2
67.281 2
67.283 2
67.286 2
67.288 2
67.290 2
67.293 2
67.295 2
67.298 2
67.300 2
67.302 2
67.305 2
67.307 2
67.310 2
67.312 2
67.314 2
67.317 2
67.319 2
67.322 2
67.324 2
67.326 2
67.329 2
67.331 2
67.334 1
67.336 1
67.338 1
67.341 1
67.343 1
67.346 0
67.348 0
67.350 -0
67.353 -0
67.355 -0
67.358 -1
67.360 -1
67.362 -1
67.365 -1
67.367 -1
67.370 -1
67.372 -1
67.374 -1
67.377 -1
67.379 -1
67.382 -1
67.384 -1
67.386 -1
67.389 -1
67.391 -0
67.394 -0
67.396 0
67.398 1
67.401 1
67.403 1
67.406 2
67.408 2
67.410 2
67.413 2
67.415 3
67.418 3
67.420 3
67.422 3
67.425 4
67.427 4
67.430 4
67.432 4
67.434 4
67.437 4
67.439 4
67.442 4
67.444 4
67.446 4
67.449 4
67.451 4
67.454 4
67.456 4
67.458 3
67.461 3
67.463 3
67.466 3
67.468 3
67.470 2
67.473 2
67.475 2
67.478 2
67.480 2
67.482 2
67.485 1
67.487 1
67.490 1
67.492 1
67.494 1
67.497 1
67.499 1
67.502 1
67.504 1
67.506 1
67.509 1
67.511 1
67.514 1
67.516 1
67.519 1
67.521 2
67.523 2
67.526 2
67.528 2
67.531 2
67.533 2
67.535 2
67.538 2
67.540 2
67.543 2
67.545 2
67.547 2
67.550 2
67.552 2
67.555 2
67.557 2
67.559 2
67.562 2
67.564 2
67.567 2
67.569 2
67.571 2
67.574 1
67.576 1
67.579 1
67.581 1
67.583 0
67.586 0
67.588 0
67.591 -0
67.593 -0
67.595 -0
67.598 -1
67.600 -1
67.603 -1
67.605 -1
67.607 -1
67.610 -1
67.612 -1
67.615 -1
67.617 -1
67.619 -1
67.622 -1
67.624 -1
67.627 -1
67.629 -1
67.631 -1
67.634 -1
67.636 -1
67.639 -1
67.641 -0
67.643 -0
67.646 0
67.648 1
67.651 1
67.653 1
67.655 1
67.658 2
67.660 2
67.663 2
67.665 2
67.667 2
67.670 2
67.672 3
67.675 3
67.677 3
67.679 3
67.682 3
67.684 3
67.687 3
67.689 3
67.692 3
67.694 3
67.696 3
67.699 3
67.701 3
67.704 3
67.706 3
67.708 3
67.711 3
67.713 3
67.716 3
67.718 3
67.720 3
67.723 3
67.725 3
67.728 3
67.730 2
67.732 2
67.735 2
67.737 2
67.740 2
67.742 2
67.744 2
67.747 2
67.749 2
67.752 2
67.754 3
67.756 3
67.759 3
67.761 2
67.764 2
67.766 2
67.768 2
67.771 2
67.773 2
67.776 2
67.778 2
67.780 2
67.783 2
67.785 2
67.788 2
67.790 2
67.792 2
67.795 2
67.797 2
67.800 2
67.802 2
67.805 2
67.807 2
67.809 2
67.812 2
67.814 2
67.817 2
67.819 2
67.821 1
67.824 1
67.826 1
67.829 1
67.831 1
67.833 1
67.836 1
67.838 1
67.841 1
67.843 1
67.845 1
67.848 1
67.850 1
67.853 1
67.855 1
67.857 1
67.860 1
67.862 1
67.865 1
67.867 1
67.869 1
67.872 1
67.874 1
67.877 1
67.879 1
67.881 1
67.884 1
67.886 1
67.889 1
67.891 1
67.894 1
67.896 1
67.898 1
67.901 1
67.903 1
67.906 1
67.908 1
67.910 1
67.913 1
67.915 1
67.918 2
67.920 2
67.922 2
67.925 2
67.927 2
67.930 2
67.932 2
67.934 1
67.937 1
67.939 1
67.942 1
67.944 1
67.946 1
67.949 1
67.951 1
67.954 1
67.956 1
67.958 1
67.961 1
67.963 1
67.966 1
67.968 0
67.971 0
67.973 0
67.975 0
67.978 0
67.980 0
67.983 0
67.985 -0
67.987 -0
67.990 -0
67.992 -0
67.995 -0
67.997 -0
67.999 -0
68.002 -0
68.004 -0
68.007 0
68.009 0
68.011 0
68.014 0
68.016 0
68.019 1
68.021 1
68.023 1
68.026 1
68.028 1
68.031 1
68.033 1
68.035 1
68.038 1
68.040 1
68.043 1
68.045 1
68.048 2
68.050 2
68.052 2
68.055 2
68.057 2
68.060 2
68.062 2
68.064 2
68.067 2
68.069 3
68.072 3
68.074 3
68.076 3
68.079 3
68.081 2
68.084 2
68.086 2
68.088 2
68.091 2
68.093 2
68.096 2
68.098 2
68.100 2
68.103 2
68.105 2
68.108 2
68.110 2
68.113 2
68.115 2
68.117 2
68.120 2
68.122 2
68.125 2
68.127 2
68.129 2
68.132 2
68.134 2
68.137 2
68.139 2
68.141 2
68.144 2
68.146 2
68.149 2
68.151 2
68.153 2
68.156 2
68.158 3
68.161 3
68.163 3
68.165 3
68.168 3
68.170 3
68.173 3
68.175 3
68.178 3
68.180 3
68.182 3
68.185 3
68.187 3
68.190 3
68.192 3
68.194 3
68.197 3
68.199 3
68.202 3
68.204 2
68.206 2
68.209 2
68.211 2
68.214 2
68.216 2
68.218 2
68.221 2
68.223 2
68.226 2
68.228 2
68.231 2
68.233 2
68.235 2
68.238 2
68.240 2
68.243 2
68.245 2
68.247 2
68.250 2
68.252 3
68.255 3
68.257 3
68.259 3
68.262 3
68.264 3
68.267 3
68.269 3
68.271 3
68.274 3
68.276 3
68.279 3
68.281 3
68.284 3
68.286 3
68.288 3
68.291 3
68.293 3
68.296 3
68.298 3
68.300 3
68.303 3
68.305 3
68.308 2
68.310 2
68.312 2
68.315 2
68.317 2
68.320 2
68.322 1
68.324 1
68.327 1
68.329 1
68.332 1
68.334 1
68.337 0
68.339 0
68.341 0
68.344 0
68.346 -0
68.349 -0
68.351 -0
68.353 -0
68.356 -0
68.358 -0
68.361 -0
68.363 -0
68.365 -0
68.368 0
68.370 0
68.373 0
68.375 0
68.378 0
68.380 0
68.382 1
68.385 1
68.387 1
68.390 1
68.392 1
68.394 1
68.397 1
68.399 1
68.402 2
68.404 2
68.406 2
68.409 2
68.411 2
68.414 2
68.416 2
68.418 3
68.421 3
68.423 3
68.426 3
68.428 3
68.431 3
68.433 3
68.435 3
68.438 3
68.440 3
68.443 3
68.445 3
68.447 3
68.450 3
68.452 4
68.455 4
68.457 4
68.459 4
68.462 4
68.464 4
68.467 4
68.469 4
68.472 4
68.474 3
68.476 3
68.479 3
68.481 3
68.484 3
68.486 3
68.488 3
68.491 3
68.493 3
68.496 3
68.498 3
68.500 2
68.503 2
68.505 2
68.508 3
68.510 3
68.513 3
68.515 3
68.517 2
68.520 2
68.522 2
68.525 2
68.527 2
68.529 2
68.532 2
68.534 2
68.537 2
68.539 2
68.541 2
68.544 2
68.546 2
68.549 2
68.551 2
68.554 2
68.556 2
68.558 2
68.561 2
68.563 2
68.566 2
68.568 2
68.570 2
68.573 2
68.575 2
68.578 2
68.580 1
68.582 1
68.585 1
68.587 1
68.590 1
68.592 1
68.595 1
68.597 0
68.599 0
68.602 0
68.604 -0
68.607 -0
68.609 -0
68.611 -1
68.614 -1
68.616 -1
68.619 -1
68.621 -1
68.623 -1
68.626 -1
68.628 -1
68.631 -1
68.633 -1
68.636 -1
68.638 -1
68.640 -1
68.643 -1
68.645 -1
68.648 -1
68.650 -1
68.652 -1
68.655 -1
68.657 -1
68.660 -1
68.662 -1
68.664 -1
68.667 -1
68.669 -1
68.672 -1
68.674 -0
68.677 -0
68.679 -0
68.681 -0
68.684 0
68.686 0
68.689 0
68.691 0
68.693 1
68.696 1
68.698 1
68.701 1
68.703 1
68.706 1
68.708 1
68.710 1
68.713 1
68.715 1
68.718 1
68.720 1
68.722 2
68.725 2
68.727 2
68.730 2
68.732 2
68.734 2
68.737 2
68.739 2
68.742 2
68.744 2
68.747 2
68.749 2
68.751 2
68.754 2
68.756 2
68.759 2
68.761 2
68.763 2
68.766 2
68.768 2
68.771 2
68.773 2
68.776 2
68.778 2
68.780 2
68.783 2
68.785 2
68.788 2
68.790 2
68.792 2
68.795 2
68.797 2
68.800 2
68.802 2
68.804 2
68.807 2
68.809 2
68.812 2
68.814 2
68.817 2
68.819 2
68.821 2
68.824 2
68.826 2
68.829 2
68.831 2
68.833 2
68.836 2
68.838 2
68.841 2
68.843 2
68.846 2
68.848 1
68.850 1
68.853 1
68.855 1
68.858 1
68.860 1
68.862 1
68.865 1
68.867 1
68.870 1
68.872 1
68.874 1
68.877 1
68.879 1
68.882 1
68.884 0
68.887 0
68.889 0
68.891 0
68.894 0
68.896 1
68.899 1
68.901 1
68.903 1
68.906 1
68.908 1
68.911 1
68.913 1
68.916 1
68.918 1
68.920 1
68.923 2
68.925 2
68.928 2
68.930 2
68.932 2
68.935 2
68.937 2
68.940 2
68.942 2
68.945 2
68.947 3
68.949 3
68.952 3
68.954 3
68.957 3
68.959 3
68.961 3
68.964 3
68.966 3
68.969 3
68.971 3
68.974 3
68.976 3
68.978 3
68.981 3
68.983 3
68.986 3
68.988 3
68.990 3
68.993 3
68.995 3
68.998 3
69.000 3
69.003 3
69.005 3
69.007 3
69.010 2
69.012 2
69.015 2
69.017 2
69.019 2
69.022 2
69.024 2
69.027 1
69.029 1
69.032 1
69.034 1
69.036 1
69.039 0
69.041 0
69.044 0
69.046 -0
69.048 -0
69.051 -0
69.053 -0
69.056 -1
69.058 -1
69.061 -1
69.063 -1
69.065 -1
69.068 -1
69.070 -1
69.073 -1
69.075 -1
69.077 -1
69.080 -0
69.082 -0
69.085 -0
69.087 0
69.090 0
69.092 1
69.094 1
69.097 1
69.099 1
69.102 2
69.104 2
69.106 2
69.109 2
69.111 2
69.114 3
69.116 3
69.119 3
69.121 3
69.123 3
69.126 3
69.128 3
69.131 3
69.133 3
69.135 3
69.138 3
69.140 3
69.143 3
69.145 3
69.148 2
69.150 2
69.152 2
69.155 2
69.157 2
69.160 1
69.162 1
69.164 1
69.167 1
69.169 0
69.172 0
69.174 0
69.177 -0
69.179 -0
69.181 -1
69.184 -1
69.186 -1
69.189 -1
69.191 -1
69.193 -1
69.196 -1
69.198 -1
69.201 -1
69.203 -1
69.206 -1
69.208 -1
69.210 -1
69.213 -1
69.215 -1
69.218 -1
69.220 -1
69.222 -0
69.225 -0
69.227 -0
69.230 0
69.232 0
69.235 0
69.237 0
69.239 1
69.242 1
69.244 1
69.247 1
69.249 1
69.252 1
69.254 2
69.256 2
69.259 2
69.261 2
69.264 2
69.266 2
69.268 2
69.271 2
69.273 2
69.276 2
69.278 2
69.281 2
69.283 2
69.285 2
69.288 2
69.290 2
69.293 2
69.295 2
69.297 2
69.300 2
69.302 2
69.305 2
69.307 1
69.310 1
69.312 1
69.314 1
69.317 1
69.319 1
69.322 1
69.324 1
69.326 1
69.329 1
69.331 1
69.334 0
69.336 0
69.339 0
69.341 0
69.343 0
69.346 0
69.348 0
69.351 0
69.353 0
69.356 0
69.358 0
69.360 0
69.363 0
69.365 0
69.368 0
69.370 1
69.372 1
69.375 1
69.377 1
69.380 1
69.382 1
69.385 1
69.387 2
69.389 2
69.392 2
69.394 2
69.397 2
69.399 2
69.401 2
69.404 2
69.406 2
69.409 2
69.411 2
69.414 2
69.416 2
69.418 2
69.421 2
69.423 2
69.426 2
69.428 2
69.431 2
69.433 3
69.435 3
69.438 3
69.440 3
69.443 3
69.445 3
69.447 3
69.450 3
69.452 3
69.455 3
69.457 3
69.460 3
69.462 3
69.464 3
69.467 3
69.469 3
69.472 3
69.474 3
69.477 3
69.479 3
69.481 3
69.484 3
69.486 3
69.489 3
69.491 3
69.493 3
69.496 3
69.498 2
69.501 2
69.503 2
69.506 2
69.508 2
69.510 2
69.513 2
69.515 1
69.518 1
69.520 1
69.523 1
69.525 1
69.527 1
69.530 1
69.532 1
69.535 1
69.537 2
69.539 2
69.542 2
69.544 2
69.547 2
69.549 2
69.552 2
69.554 2
69.556 2
69.559 2
69.561 2
69.564 2
69.566 2
69.569 2
69.571 2
69.573 2
69.576 2
69.578 2
69.581 2
69.583 2
69.585 2
69.588 2
69.590 2
69.593 2
69.595 2
69.598 2
69.600 2
69.602 2
69.605 2
69.607 2
69.610 2
69.612 2
69.615 2
69.617 2
69.619 2
69.622 2
69.624 2
69.627 2
69.629 2
69.631 2
69.634 2
69.636 2
69.639 2
69.641 2
69.644 2
69.646 2
69.648 2
69.651 2
69.653 1
69.656 1
69.658 1
69.661 1
69.663 1
69.665 1
69.668 1
69.670 1
69.673 0
69.675 0
69.678 0
69.680 0
69.682 0
69.685 0
69.687 0
69.690 0
69.692 0
69.694 1
69.697 1
69.699 1
69.702 1
69.704 1
69.707 2
69.709 2
69.711 2
69.714 2
69.716 3
69.719 3
69.721 3
69.724 3
69.726 3
69.728 3
69.731 3
69.733 4
69.736 4
69.738 4
69.741 4
69.743 4
69.745 4
69.748 3
69.750 3
69.753 3
69.755 3
69.757 3
69.760 3
69.762 2
69.765 2
69.767 2
69.770 2
69.772 2
69.774 1
69.777 1
69.779 1
69.782 1
69.784 1
69.787 0
69.789 0
69.791 0
69.794 0
69.796 -0
69.799 -0
69.801 -0
69.804 -0
69.806 -0
69.808 -0
69.811 -0
69.813 -0
69.816 -0
69.818 -0
69.820 -0
69.823 0
69.825 0
69.828 0
69.830 0
69.833 0
69.835 0
69.837 0
69.840 0
69.842 0
69.845 0
69.847 0
69.850 0
69.852 0
69.854 0
69.857 0
69.859 0
69.862 0
69.864 0
69.867 0
69.869 0
69.871 0
69.874 0
69.876 1
69.879 1
69.881 1
69.884 1
69.886 1
69.888 1
69.891 1
69.893 1
69.896 1
69.898 1
69.900 1
69.903 1
69.905 1
69.908 1
69.910 1
69.913 1
69.915 1
69.917 1
69.920 2
69.922 2
69.925 2
69.927 2
69.930 2
69.932 2
69.934 2
69.937 2
69.939 2
69.942 2
69.944 2
69.947 2
69.949 2
69.951 2
69.954 2
69.956 2
69.959 2
69.961 2
69.964 2
69.966 2
69.968 2
69.971 2
69.973 2
69.976 2
69.978 2
69.981 2
69.983 2
69.985 2
69.988 2
69.990 2
69.993 2
69.995 2
69.997 2
70.000 2
70.002 2
70.005 2
70.007 2
70.010 2
70.012 2
70.014 2
70.017 2
70.019 2
70.022 2
70.024 2
70.027 2
70.029 2
70.031 2
70.034 2
70.036 2
70.039 2
70.041 2
70.044 2
70.046 2
70.048 2
70.051 2
70.053 2
70.056 2
70.058 2
70.061 2
70.063 2
70.065 1
70.068 1
70.070 1
70.073 1
70.075 1
70.078 1
70.080 1
70.082 1
70.085 1
70.087 1
70.090 1
70.092 1
70.095 1
70.097 1
70.099 1
70.102 1
70.104 1
70.107 1
70.109 2
70.112 2
70.114 2
70.116 2
70.119 2
70.121 2
70.124 3
70.126 3
70.128 3
70.131 3
70.133 3
70.136 3
70.138 3
70.141 4
70.143 4
70.145 4
70.148 4
70.150 4
70.153 4
70.155 4
70.158 4
70.160 4
70.162 4
70.165 4
70.167 3
70.170 3
70.172 3
70.175 3
70.177 3
70.179 3
70.182 3
70.184 3
70.187 3
70.189 3
70.192 3
70.194 3
70.196 3
70.199 3
70.201 3
70.204 3
70.206 3
70.209 3
70.211 3
70.213 3
70.216 3
70.218 3
70.221 3
70.223 2
70.226 3
70.228 2
70.230 2
70.233 2
70.235 2
70.238 2
70.240 2
70.243 2
70.245 2
70.247 2
70.250 2
70.252 2
70.255 2
70.257 2
70.260 2
70.262 1
70.264 1
70.267 1
70.269 1
70.272 1
70.274 1
70.277 1
70.279 1
70.281 1
70.284 1
70.286 1
70.289 1
70.291 1
70.294 1
70.296 1
70.298 1
70.301 1
70.303 1
70.306 1
70.308 1
70.311 1
70.313 1
70.315 1
70.318 1
70.320 1
70.323 1
70.325 1
70.328 1
70.330 2
70.332 2
70.335 2
70.337 2
70.340 2
70.342 2
70.345 2
70.347 2
70.349 2
70.352 2
70.354 2
70.357 2
70.359 2
70.362 2
70.364 2
70.366 2
70.369 2
70.371 2
70.374 2
70.376 2
70.379 2
70.381 1
70.383 1
70.386 1
70.388 1
70.391 1
70.393 1
70.396 1
70.398 2
70.400 2
70.403 2
70.405 2
70.408 2
70.410 2
70.413 2
70.415 2
70.417 2
70.420 2
70.422 2
70.425 2
70.427 2
70.430 3
70.432 3
70.434 3
70.437 3
70.439 3
70.442 3
70.444 3
70.447 3
70.449 3
70.451 4
70.454 4
70.456 3
70.459 3
70.461 3
70.464 3
70.466 3
70.468 3
70.471 3
70.473 3
70.476 3
70.478 3
70.481 3
70.483 3
70.485 3
70.488 3
70.490 2
70.493 2
70.495 2
70.498 2
70.500 2
70.502 2
70.505 1
70.507 1
70.510 1
70.512 1
70.515 1
70.517 1
70.519 1
70.522 1
70.524 0
70.527 0
70.529 0
70.532 0
70.534 1
70.537 1
70.539 1
70.541 1
70.544 1
70.546 1
70.549 1
70.551 1
70.554 1
70.556 1
70.558 1
70.561 2
70.563 2
70.566 2
70.568 2
70.571 2
70.573 2
70.575 2
70.578 2
70.580 2
70.583 2
70.585 2
70.588 2
70.590 2
70.592 2
70.595 2
70.597 2
70.600 2
70.602 2
70.605 2
70.607 2
70.609 2
70.612 2
70.614 2
70.617 1
70.619 1
70.622 1
70.624 1
70.626 1
70.629 1
70.631 1
70.634 1
70.636 1
70.639 1
70.641 2
70.643 2
70.646 2
70.648 2
70.651 2
70.653 2
70.656 2
70.658 2
70.661 2
70.663 3
70.665 3
70.668 3
70.670 3
70.673 3
70.675 3
70.678 3
70.680 3
70.682 3
70.685 3
70.687 3
70.690 3
70.692 3
70.695 3
70.697 3
70.699 3
70.702 3
70.704 3
70.707 3
70.709 3
70.712 3
70.714 3
70.716 3
70.719 3
70.721 2
70.724 2
70.726 2
70.729 2
70.731 2
70.733 2
70.736 2
70.738 2
70.741 2
70.743 2
70.746 2
70.748 1
70.750 1
70.753 1
70.755 1
70.758 1
70.760 1
70.763 1
70.765 1
70.768 1
70.770 1
70.772 0
70.775 0
70.777 0
70.780 0
70.782 0
70.785 0
70.787 0
70.789 -0
70.792 -0
70.794 0
70.797 0
70.799 0
70.802 0
70.804 0
70.806 0
70.809 1
70.811 1
70.814 1
70.816 1
70.819 1
70.821 1
70.823 1
70.826 2
70.828 2
70.831 2
70.833 2
70.836 2
70.838 2
70.841 3
70.843 3
70.845 3
70.848 3
70.850 3
70.853 3
70.855 3
70.858 3
70.860 3
70.862 3
70.865 3
70.867 3
70.870 3
70.872 3
70.875 2
70.877 2
70.879 2
70.882 2
70.884 2
70.887 1
70.889 1
70.892 1
70.894 1
70.896 1
70.899 1
70.901 1
70.904 1
70.906 1
70.909 1
70.911 1
70.914 1
70.916 1
70.918 1
70.921 1
70.923 1
70.926 1
70.928 1
70.931 1
70.933 1
70.935 1
70.938 2
70.940 2
70.943 2
70.945 2
70.948 2
70.950 2
70.952 2
70.955 2
70.957 2
70.960 2
70.962 2
70.965 2
70.967 2
70.970 2
70.972 2
70.974 2
70.977 2
70.979 1
70.982 1
70.984 1
70.987 1
70.989 1
70.991 1
70.994 0
70.996 0
70.999 0
71.001 0
71.004 -0
71.006 -0
71.008 -0
71.011 -0
71.013 -0
71.016 -0
71.018 -0
71.021 -0
71.023 -0
71.026 -0
71.028 -0
71.030 -0
71.033 -0
71.035 -0
71.038 -0
71.040 -0
71.043 -0
71.045 0
71.047 0
71.050 0
71.052 0
71.055 0
71.057 0
71.060 -0
71.062 -0
71.064 -0
71.067 -0
71.069 -0
71.072 -0
71.074 -0
71.077 -0
71.079 -1
71.082 -1
71.084 -1
71.086 -1
71.089 -1
71.091 -1
71.094 -1
71.096 -1
71.099 -1
71.101 -1
71.103 -1
71.106 -1
71.108 -1
71.111 -1
71.113 -1
71.116 -0
71.118 -0
71.121 -0
71.123 0
71.125 0
71.128 1
71.130 1
71.133 1
71.135 1
71.138 1
71.140 2
71.142 2
71.145 2
71.147 2
71.150 2
71.152 3
71.155 3
71.157 3
71.159 3
71.162 3
71.164 3
71.167 3
71.169 3
71.172 3
71.174 3
71.177 4
71.179 4
71.181 4
71.184 4
71.186 3
71.189 3
71.191 3
71.194 3
71.196 3
71.198 3
71.201 3
71.203 3
71.206 3
71.208 3
71.211 2
71.213 2
71.216 2
71.218 2
71.220 2
71.223 2
71.225 2
71.228 2
71.230 2
71.233 2
71.235 2
71.237 2
71.240 2
71.242 2
71.245 2
71.247 2
71.250 2
71.252 2
71.255 2
71.257 2
71.259 2
71.262 2
71.264 2
71.267 2
71.269 2
71.272 2
71.274 3
71.276 3
71.279 3
71.281 3
71.284 3
71.286 3
71.289 3
71.291 3
71.294 3
71.296 4
71.298 4
71.301 4
71.303 4
71.306 4
71.308 4
71.311 4
71.313 4
71.315 4
71.318 4
71.320 3
71.323 3
71.325 3
71.328 3
71.330 3
71.333 3
71.335 3
71.337 2
71.340 2
71.342 2
71.345 2
71.347 2
71.350 1
71.352 1
71.354 1
71.357 1
71.359 1
71.362 1
71.364 1
71.367 0
71.369 0
71.372 0
71.374 0
71.376 0
71.379 0
71.381 0
71.384 0
71.386 0
71.389 0
71.391 0
71.394 0
71.396 0
71.398 0
71.401 0
71.403 0
71.406 0
71.408 0
71.411 0
71.413 0
71.415 0
71.418 0
71.420 0
71.423 0
71.425 0
71.428 0
71.430 0
71.433 0
71.435 0
71.437 0
71.440 0
71.442 -0
71.445 -0
71.447 -0
71.450 -0
71.452 -0
71.454 -0
71.457 -0
71.459 -0
71.462 -0
71.464 -0
71.467 -0
71.469 -0
71.472 -0
71.474 -0
71.476 -0
71.479 -0
71.481 -0
71.484 -0
71.486 -0
71.489 -0
71.491 -0
71.494 -0
71.496 -0
71.498 -0
71.501 -0
71.503 -0
71.506 -0
71.508 -0
71.511 -0
71.513 -0
71.515 0
71.518 0
71.520 0
71.523 0
71.525 0
71.528 1
71.530 1
71.533 1
71.535 1
71.537 1
71.540 1
71.542 1
71.545 1
71.547 1
71.550 1
71.552 1
71.555 1
71.557 1
71.559 1
71.562 1
71.564 1
71.567 1
71.569 1
71.572 1
71.574 1
71.576 1
71.579 1
71.581 1
71.584 1
71.586 1
71.589 1
71.591 1
71.594 1
71.596 1
71.598 0
71.601 0
71.603 0
71.606 0
71.608 0
71.611 0
71.613 0
71.616 0
71.618 0
71.620 0
71.623 0
71.625 0
71.628 1
71.630 1
71.633 1
71.635 1
71.637 1
71.640 1
71.642 1
71.645 1
71.647 2
71.650 2
71.652 2
71.655 2
71.657 2
71.659 2
71.662 3
71.664 3
71.667 3
71.669 3
71.672 3
71.674 3
71.677 3
71.679 3
71.681 3
71.684 3
71.686 3
71.689 3
71.691 3
71.694 3
71.696 3
71.699 3
71.701 3
71.703 2
71.706 2
71.708 2
71.711 2
71.713 2
71.716 2
71.718 2
71.720 2
71.723 2
71.725 2
71.728 2
71.730 2
71.733 2
71.735 2
71.738 2
71.740 2
71.742 2
71.745 2
71.747 2
71.750 2
71.752 2
71.755 2
71.757 2
71.760 2
71.762 2
71.764 2
71.767 2
71.769 2
71.772 2
71.774 2
71.777 2
71.779 2
71.782 1
71.784 1
71.786 1
71.789 1
71.791 1
71.794 1
71.796 1
71.799 0
71.801 0
71.804 0
71.806 0
71.808 0
71.811 0
71.813 0
71.816 0
71.818 1
71.821 1
71.823 1
71.825 1
71.828 1
71.830 1
71.833 1
71.835 1
71.838 1
71.840 1
71.843 2
71.845 2
71.847 2
71.850 2
71.852 2
71.855 2
71.857 2
71.860 2
71.862 2
71.865 2
71.867 1
71.869 1
71.872 1
71.874 1
71.877 1
71.879 1
71.882 1
71.884 1
71.887 1
71.889 1
71.891 1
71.894 1
71.896 1
71.899 0
71.901 0
71.904 0
71.906 0
71.909 0
71.911 0
71.913 0
71.916 0
71.918 0
71.921 0
71.923 0
71.926 0
71.928 0
71.931 1
71.933 0
71.935 1
71.938 1
71.940 1
71.943 1
71.945 0
71.948 0
71.950 0
71.953 0
71.955 0
71.957 0
71.960 0
71.962 0
71.965 0
71.967 -0
71.970 -0
71.972 -0
71.975 -0
71.977 -0
71.979 -0
71.982 -0
71.984 -0
71.987 -0
71.989 -0
71.992 -0
71.994 0
71.997 0
71.999 0
72.001 0
72.004 0
72.006 0
72.009 0
72.011 1
72.014 1
72.016 1
72.019 1
72.021 1
72.023 1
72.026 1
72.028 1
72.031 1
72.033 1
72.036 1
72.038 1
72.041 1
72.043 1
72.045 1
72.048 1
72.050 0
72.053 0
72.055 0
72.058 -0
72.060 -0
72.063 -0
72.065 -0
72.067 -1
72.070 -1
72.072 -1
72.075 -1
72.077 -1
72.080 -1
72.082 -1
72.085 -1
72.087 -1
72.089 -1
72.092 -1
72.094 -1
72.097 -1
72.099 -1
72.102 -1
72.104 -1
72.107 -1
72.109 -1
72.111 -1
72.114 -1
72.116 -0
72.119 -0
72.121 -0
72.124 -0
72.126 -0
72.129 -0
72.131 0
72.133 0
72.136 0
72.138 0
72.141 0
72.143 0
72.146 0
72.148 0
72.151 0
72.153 0
72.155 0
72.158 -0
72.160 -0
72.163 -0
72.165 -0
72.168 -0
72.170 -0
72.173 -0
72.175 -0
72.177 -0
72.180 -0
72.182 -0
72.185 0
72.187 0
72.190 0
72.192 0
72.195 1
72.197 1
72.199 1
72.202 1
72.204 1
72.207 1
72.209 1
72.212 1
72.214 1
72.217 2
72.219 2
72.222 2
72.224 2
72.226 2
72.229 2
72.231 2
72.234 2
72.236 2
72.239 2
72.241 2
72.244 2
72.246 2
72.248 2
72.251 2
72.253 2
72.256 2
72.258 2
72.261 2
72.263 2
72.266 2
72.268 2
72.270 2
72.273 2
72.275 2
72.278 2
72.280 2
72.283 2
72.285 2
72.288 2
72.290 2
72.292 2
72.295 2
72.297 2
72.300 2
72.302 2
72.305 2
72.307 2
72.310 1
72.312 2
72.314 2
72.317 2
72.319 2
72.322 1
72.324 1
72.327 1
72.329 1
72.332 1
72.334 1
72.337 1
72.339 1
72.341 1
72.344 1
72.346 1
72.349 1
72.351 1
72.354 1
72.356 1
72.359 1
72.361 2
72.363 2
72.366 2
72.368 2
72.371 2
72.373 2
72.376 2
72.378 2
72.381 2
72.383 2
72.385 2
72.388 3
72.390 3
72.393 3
72.395 3
72.398 3
72.400 3
72.403 3
72.405 3
72.408 3
72.410 4
72.412 4
72.415 4
72.417 4
72.420 4
72.422 4
72.425 4
72.427 4
72.430 4
72.432 4
72.434 3
72.437 3
72.439 3
72.442 3
72.444 3
72.447 3
72.449 3
72.452 3
72.454 3
72.456 2
72.459 2
72.461 2
72.464 2
72.466 2
72.469 2
72.471 2
72.474 2
72.476 2
72.479 2
72.481 1
72.483 1
72.486 1
72.488 1
72.491 1
72.493 1
72.496 1
72.498 1
72.501 1
72.503 1
72.505 1
72.508 1
72.510 1
72.513 1
72.515 1
72.518 1
72.520 1
72.523 1
72.525 1
72.527 1
72.530 1
72.532 1
72.535 1
72.537 1
72.540 1
72.542 1
72.545 1
72.547 1
72.550 1
72.552 1
72.554 1
72.557 1
72.559 1
72.562 1
72.564 1
72.567 1
72.569 1
72.572 1
72.574 1
72.576 1
72.579 1
72.581 1
72.584 1
72.586 1
72.589 1
72.591 1
72.594 1
72.596 1
72.599 2
72.601 2
72.603 2
72.606 2
72.608 2
72.611 2
72.613 2
72.616 2
72.618 2
72.621 3
72.623 2
72.625 2
72.628 2
72.630 2
72.633 2
72.635 2
72.638 2
72.640 2
72.643 3
72.645 3
72.648 3
72.650 3
72.652 3
72.655 3
72.657 3
72.660 3
72.662 2
72.665 2
72.667 2
72.670 2
72.672 2
72.674 2
72.677 2
72.679 2
72.682 2
72.684 2
72.687 2
72.689 2
72.692 2
72.694 2
72.697 2
72.699 2
72.701 2
72.704 2
72.706 2
72.709 2
72.711 2
72.714 3
72.716 3
72.719 3
72.721 3
72.724 3
72.726 3
72.728 3
72.731 3
72.733 3
72.736 3
72.738 3
72.741 3
72.743 3
72.746 3
72.748 3
72.750 3
72.753 3
72.755 3
72.758 3
72.760 3
72.763 3
72.765 3
72.768 3
72.770 3
72.773 3
72.775 3
72.777 3
72.780 2
72.782 2
72.785 2
72.787 2
72.790 2
72.792 3
72.795 3
72.797 3
72.799 3
72.802 3
72.804 3
72.807 3
72.809 3
72.812 3
72.814 3
72.817 3
72.819 3
72.822 3
72.824 3
72.826 3
72.829 3
72.831 3
72.834 3
72.836 3
72.839 3
72.841 3
72.844 2
72.846 2
72.849 2
72.851 2
72.853 2
72.856 1
72.858 1
72.861 1
72.863 1
72.866 1
72.868 1
72.871 0
72.873 0
72.876 0
72.878 0
72.880 0
72.883 0
72.885 0
72.888 0
72.890 0
72.893 0
72.895 1
72.898 1
72.900 1
72.902 1
72.905 1
72.907 2
72.910 2
72.912 2
72.915 2
72.917 3
72.920 3
72.922 3
72.925 3
72.927 3
72.929 4
72.932 4
72.934 4
72.937 4
72.939 4
72.942 4
72.944 4
72.947 4
72.949 4
72.952 4
72.954 3
72.956 3
72.959 3
72.961 3
72.964 3
72.966 3
72.969 3
72.971 2
72.974 2
72.976 2
72.979 2
72.981 2
72.983 2
72.986 1
72.988 1
72.991 1
72.993 1
72.996 1
72.998 1
73.001 1
73.003 1
73.006 1
73.008 1
73.010 1
73.013 1
73.015 2
73.018 2
73.020 2
73.023 2
73.025 2
73.028 2
73.030 2
73.033 2
73.035 2
73.037 2
73.040 2
73.042 2
73.045 2
73.047 2
73.050 2
73.052 2
73.055 2
73.057 2
73.060 2
73.062 2
73.064 2
73.067 2
73.069 3
73.072 3
73.074 3
73.077 3
73.079 3
73.082 3
73.084 2
73.087 2
73.089 2
73.091 2
73.094 2
73.096 2
73.099 2
73.101 2
73.104 2
73.106 2
73.109 2
73.111 2
73.114 3
73.116 3
73.118 3
73.121 3
73.123 3
73.126 3
73.128 3
73.131 3
73.133 3
73.136 3
73.138 3
73.141 3
73.143 3
73.145 3
73.148 3
73.150 3
73.153 3
73.155 3
73.158 3
73.160 3
73.163 3
73.165 2
73.168 2
73.170 2
73.172 2
73.175 2
73.177 2
73.180 2
73.182 2
73.185 2
73.187 2
73.190 2
73.192 2
73.195 2
73.197 2
73.199 2
73.202 2
73.204 2
73.207 2
73.209 2
73.212 2
73.214 2
73.217 2
73.219 2
73.222 3
73.224 3
73.226 3
73.229 3
73.231 3
73.234 3
73.236 3
73.239 3
73.241 3
73.244 2
73.246 2
73.249 2
73.251 2
73.253 2
73.256 2
73.258 2
73.261 1
73.263 1
73.266 1
73.268 1
73.271 1
73.273 1
73.276 0
73.278 0
73.280 0
73.283 0
73.285 0
73.288 -0
73.290 -0
73.293 -0
73.295 -0
73.298 -0
73.300 -0
73.303 -0
73.305 -0
73.308 -0
73.310 -0
73.312 -0
73.315 -0
73.317 -0
73.320 -0
73.322 -0
73.325 -0
73.327 -0
73.330 -0
73.332 -0
73.335 -0
73.337 -0
73.339 -0
73.342 -0
73.344 -0
73.347 -0
73.349 -0
73.352 -0
73.354 -0
73.357 -0
73.359 0
73.362 0
73.364 0
73.366 0
73.369 0
73.371 0
73.374 0
73.376 1
73.379 1
73.381 1
73.384 1
73.386 1
73.389 1
73.391 1
73.394 2
73.396 2
73.398 2
73.401 2
73.403 3
73.406 3
73.408 3
73.411 3
73.413 3
73.416 3
73.418 3
73.421 3
73.423 3
73.425 3
73.428 3
73.430 3
73.433 3
73.435 3
73.438 3
73.440 3
73.443 3
73.445 3
73.448 3
73.450 3
73.452 2
73.455 2
73.457 2
73.460 2
73.462 2
73.465 2
73.467 2
73.470 2
73.472 1
73.475 1
73.477 1
73.480 1
73.482 1
73.484 1
73.487 1
73.489 1
73.492 1
73.494 1
73.497 1
73.499 1
73.502 1
73.504 1
73.507 1
73.509 1
73.511 1
73.514 1
73.516 1
73.519 1
73.521 1
73.524 1
73.526 1
73.529 1
73.531 1
73.534 1
73.536 1
73.539 0
73.541 0
73.543 0
73.546 1
73.548 0
73.551 1
73.553 1
73.556 1
73.558 1
73.561 1
73.563 1
73.566 1
73.568 1
73.570 1
73.573 1
73.575 2
73.578 2
73.580 2
73.583 2
73.585 2
73.588 2
73.590 2
73.593 2
73.595 2
73.598 2
73.600 3
73.602 3
73.605 3
73.607 3
73.610 3
73.612 3
73.615 3
73.617 3
73.620 2
73.622 2
73.625 2
73.627 2
73.630 2
73.632 2
73.634 2
73.637 2
73.639 1
73.642 1
73.644 1
73.647 1
73.649 1
73.652 1
73.654 0
73.657 0
73.659 0
73.661 0
73.664 -0
73.666 -0
73.669 -0
73.671 -0
73.674 -0
73.676 -0
73.679 -0
73.681 -0
73.684 -0
73.686 -0
73.689 -0
73.691 -0
73.693 -0
73.696 0
73.698 0
73.701 0
73.703 0
73.706 0
73.708 0
73.711 0
73.713 1
73.716 1
73.718 1
73.721 1
73.723 1
73.725 1
73.728 1
73.730 1
73.733 1
73.735 1
73.738 1
73.740 1
73.743 1
73.745 1
73.748 1
73.750 1
73.753 1
73.755 1
73.757 1
73.760 1
73.762 1
73.765 1
73.767 1
73.770 1
73.772 1
73.775 2
73.777 2
73.780 2
73.782 2
73.785 2
73.787 2
73.789 2
73.792 2
73.794 2
73.797 2
73.799 2
73.802 2
73.804 2
73.807 2
73.809 2
73.812 2
73.814 2
73.816 2
73.819 2
73.821 2
73.824 3
73.826 3
73.829 3
73.831 3
73.834 3
73.836 3
73.839 3
73.841 3
73.844 3
73.846 3
73.848 3
73.851 3
73.853 3
73.856 3
73.858 3
73.861 3
73.863 3
73.866 3
73.868 3
73.871 3
73.873 3
73.876 4
73.878 4
73.880 4
73.883 4
73.885 4
73.888 4
73.890 4
73.893 4
73.895 4
73.898 4
73.900 4
73.903 4
73.905 4
73.908 4
73.910 4
73.913 4
73.915 4
73.917 4
73.920 4
73.922 4
73.925 4
73.927 4
73.930 4
73.932 3
73.935 3
73.937 3
73.940 3
73.942 3
73.945 3
73.947 3
73.949 3
73.952 3
73.954 3
73.957 3
73.959 3
73.962 3
73.964 2
73.967 2
73.969 2
73.972 2
73.974 2
73.977 2
73.979 2
73.981 2
73.984 2
73.986 2
73.989 2
73.991 2
73.994 2
73.996 2
73.999 2
74.001 2
74.004 2
74.006 2
74.009 2
74.011 2
74.013 2
74.016 2
74.018 2
74.021 2
74.023 2
74.026 2
74.028 2
74.031 2
74.033 1
74.036 1
74.038 1
74.041 1
74.043 1
74.045 1
74.048 1
74.050 1
74.053 1
74.055 1
74.058 1
74.060 1
74.063 1
74.065 0
74.068 0
74.070 0
74.073 -0
74.075 -0
74.078 -0
74.080 -0
74.082 -0
74.085 -0
74.087 -0
74.090 -0
74.092 -0
74.095 -0
74.097 -0
74.100 -0
74.102 0
74.105 0
74.107 0
74.110 0
74.112 0
74.114 1
74.117 1
74.119 1
74.122 1
74.124 1
74.127 1
74.129 1
74.132 2
74.134 2
74.137 2
74.139 2
74.142 2
74.144 2
74.147 2
74.149 2
74.151 2
74.154 2
74.156 2
74.159 2
74.161 2
74.164 2
74.166 2
74.169 1
74.171 1
74.174 1
74.176 1
74.179 1
74.181 1
74.183 1
74.186 0
74.188 0
74.191 0
74.193 0
74.196 0
74.198 0
74.201 0
74.203 0
74.206 0
74.208 0
74.211 0
74.213 0
74.216 0
74.218 0
74.220 0
74.223 0
74.225 1
74.228 1
74.230 1
74.233 1
74.235 1
74.238 1
74.240 1
74.243 1
74.245 1
74.248 2
74.250 2
74.252 2
74.255 2
74.257 2
74.260 2
74.262 2
74.265 2
74.267 2
74.270 2
74.272 2
74.275 2
74.277 2
74.280 2
74.282 2
74.285 2
74.287 2
74.289 2
74.292 1
74.294 1
74.297 1
74.299 1
74.302 1
74.304 1
74.307 1
74.309 1
74.312 1
74.314 1
74.317 1
74.319 0
74.322 0
74.324 0
74.326 0
74.329 0
74.331 0
74.334 0
74.336 -0
74.339 -0
74.341 -0
74.344 -0
74.346 -0
74.349 -0
74.351 -0
74.354 -0
74.356 -0
74.359 -0
74.361 -0
74.363 -0
74.366 -0
74.368 -0
74.371 -0
74.373 -0
74.376 -0
74.378 -0
74.381 -0
74.383 0
74.386 0
74.388 0
74.391 0
74.393 0
74.396 0
74.398 0
74.400 1
74.403 1
74.405 1
74.408 1
74.410 1
74.413 1
74.415 1
74.418 1
74.420 1
74.423 1
74.425 1
74.428 1
74.430 1
74.433 1
74.435 2
74.437 2
74.440 2
74.442 2
74.445 1
74.447 1
74.450 1
74.452 1
74.455 1
74.457 1
74.460 1
74.462 1
74.465 1
74.467 1
74.470 1
74.472 0
74.474 0
74.477 0
74.479 0
74.482 0
74.484 0
74.487 0
74.489 0
74.492 0
74.494 0
74.497 0
74.499 0
74.502 0
74.504 0
74.507 0
74.509 0
74.511 0
74.514 0
74.516 0
74.519 1
74.521 1
74.524 1
74.526 1
74.529 1
74.531 1
74.534 1
74.536 1
74.539 1
74.541 1
74.544 1
74.546 1
74.548 1
74.551 1
74.553 1
74.556 0
74.558 0
74.561 0
74.563 -0
74.566 -0
74.568 -0
74.571 -0
74.573 -1
74.576 -1
74.578 -1
74.581 -1
74.583 -1
74.586 -1
74.588 -1
74.590 -1
74.593 -1
74.595 -1
74.598 -1
74.600 -1
74.603 -1
74.605 -1
74.608 -1
74.610 -0
74.613 -0
74.615 -0
74.618 -0
74.620 0
74.623 0
74.625 1
74.627 1
74.630 1
74.632 1
74.635 1
74.637 1
74.640 2
74.642 2
74.645 2
74.647 2
74.650 2
74.652 2
74.655 2
74.657 2
74.660 2
74.662 3
74.665 3
74.667 3
74.669 3
74.672 3
74.674 3
74.677 3
74.679 3
74.682 3
74.684 3
74.687 3
74.689 3
74.692 3
74.694 3
74.697 3
74.699 3
74.702 3
74.704 3
74.707 3
74.709 3
74.711 3
74.714 2
74.716 2
74.719 2
74.721 2
74.724 2
74.726 2
74.729 1
74.731 1
74.734 1
74.736 1
74.739 1
74.741 0
74.744 0
74.746 0
74.748 -0
74.751 -0
74.753 -0
74.756 -0
74.758 -0
74.761 -0
74.763 -0
74.766 -0
74.768 -0
74.771 -0
74.773 -0
74.776 -0
74.778 -0
74.781 -0
74.783 -0
74.786 -0
74.788 -0
74.790 -0
74.793 -0
74.795 0
74.798 0
74.800 0
74.803 0
74.805 0
74.808 0
74.810 0
74.813 0
74.815 0
74.818 0
74.820 0
74.823 0
74.825 0
74.828 0
74.830 0
74.832 0
74.835 0
74.837 0
74.840 0
74.842 0
74.845 0
74.847 0
74.850 0
74.852 0
74.855 0
74.857 0
74.860 0
74.862 0
74.865 0
74.867 0
74.870 0
74.872 0
74.874 0
74.877 0
74.879 0
74.882 1
74.884 1
74.887 1
74.889 1
74.892 1
74.894 1
74.897 1
74.899 1
74.902 1
74.904 1
74.907 1
74.909 2
74.912 2
74.914 2
74.916 2
74.919 2
74.921 2
74.924 2
74.926 2
74.929 2
74.931 3
74.934 3
74.936 3
74.939 3
74.941 3
74.944 3
74.946 3
74.949 3
74.951 3
74.954 3
74.956 3
74.959 3
74.961 3
74.963 3
74.966 3
74.968 3
74.971 3
74.973 2
74.976 2
74.978 2
74.981 2
74.983 2
74.986 2
74.988 2
74.991 2
74.993 2
74.996 2
74.998 2
75.001 2
75.003 2
75.005 2
75.008 2
75.010 2
75.013 2
75.015 2
75.018 2
75.020 2
75.023 2
75.025 2
75.028 2
75.030 3
75.033 3
75.035 3
75.038 3
75.040 3
75.043 3
75.045 3
75.048 3
75.050 3
75.052 3
75.055 3
75.057 3
75.060 3
75.062 3
75.065 3
75.067 3
75.070 3
75.072 3
75.075 3
75.077 3
75.080 3
75.082 3
75.085 3
75.087 3
75.090 3
75.092 3
75.094 3
75.097 3
75.099 3
75.102 3
75.104 4
75.107 4
75.109 4
75.112 4
75.114 4
75.117 4
75.119 4
75.122 4
75.124 4
75.127 4
75.129 4
75.132 4
75.134 3
75.137 3
75.139 3
75.141 3
75.144 3
75.146 3
75.149 3
75.151 3
75.154 2
75.156 2
75.159 2
75.161 2
75.164 2
75.166 2
75.169 2
75.171 2
75.174 1
75.176 1
75.179 1
75.181 1
75.184 1
75.186 1
75.188 1
75.191 1
75.193 1
75.196 1
75.198 1
75.201 1
75.203 2
75.206 2
75.208 2
75.211 2
75.213 2
75.216 2
75.218 2
75.221 2
75.223 2
75.226 2
75.228 2
75.231 2
75.233 2
75.236 2
75.238 2
75.240 2
75.243 2
75.245 2
75.248 1
75.250 1
75.253 1
75.255 1
75.258 1
75.260 1
75.263 1
75.265 1
75.268 1
75.270 1
75.273 1
75.275 1
75.278 1
75.280 1
75.283 0
75.285 1
75.287 1
75.290 1
75.292 1
75.295 1
75.297 1
75.300 1
75.302 1
75.305 1
75.307 1
75.310 1
75.312 1
75.315 1
75.317 2
75.320 2
75.322 2
75.325 2
75.327 2
75.330 2
75.332 2
75.334 2
75.337 2
75.339 2
75.342 2
75.344 2
75.347 2
75.349 2
75.352 2
75.354 1
75.357 1
75.359 1
75.362 1
75.364 1
75.367 1
75.369 1
75.372 1
75.374 1
75.377 1
75.379 2
75.382 2
75.384 2
75.386 2
75.389 2
75.391 2
75.394 2
75.396 2
75.399 2
75.401 2
75.404 2
75.406 2
75.409 3
75.411 3
75.414 3
75.416 3
75.419 3
75.421 3
75.424 3
75.426 3
75.429 3
75.431 3
75.434 3
75.436 3
75.438 3
75.441 3
75.443 3
75.446 3
75.448 3
75.451 3
75.453 2
75.456 2
75.458 2
75.461 2
75.463 2
75.466 2
75.468 2
75.471 2
75.473 2
75.476 2
75.478 3
75.481 3
75.483 3
75.486 3
75.488 3
75.490 3
75.493 3
75.495 3
75.498 2
75.500 2
75.503 2
75.505 2
75.508 2
75.510 2
75.513 2
75.515 2
75.518 2
75.520 2
75.523 2
75.525 2
75.528 2
75.530 2
75.533 2
75.535 2
75.538 2
75.540 1
75.543 2
75.545 2
75.547 2
75.550 2
75.552 2
75.555 2
75.557 2
75.560 2
75.562 2
75.565 2
75.567 2
75.570 2
75.572 2
75.575 2
75.577 2
75.580 2
75.582 2
75.585 3
75.587 3
75.590 3
75.592 3
75.595 3
75.597 2
75.599 2
75.602 2
75.604 2
75.607 2
75.609 2
75.612 1
75.614 1
75.617 1
75.619 1
75.622 1
75.624 0
75.627 0
75.629 -0
75.632 -0
75.634 -1
75.637 -1
75.639 -1
75.642 -1
75.644 -1
75.647 -1
75.649 -1
75.652 -1
75.654 -1
75.656 -1
75.659 -1
75.661 -1
75.664 -1
75.666 -1
75.669 -1
75.671 -1
75.674 -1
75.676 -0
75.679 -0
75.681 -0
75.684 0
75.686 0
75.689 1
75.691 1
75.694 1
75.696 1
75.699 2
75.701 2
75.704 2
75.706 2
75.709 2
75.711 2
75.713 2
75.716 2
75.718 2
75.721 2
75.723 2
75.726 2
75.728 2
75.731 2
75.733 2
75.736 2
75.738 2
75.741 2
75.743 2
75.746 1
75.748 1
75.751 1
75.753 1
75.756 1
75.758 1
75.761 1
75.763 1
75.766 0
75.768 0
75.771 0
75.773 0
75.775 0
75.778 0
75.780 0
75.783 0
75.785 0
75.788 0
75.790 0
75.793 -0
75.795 -0
75.798 -0
75.800 -0
75.803 0
75.805 0
75.808 0
75.810 0
75.813 0
75.815 0
75.818 0
75.820 0
75.823 0
75.825 0
75.828 0
75.830 1
75.832 1
75.835 1
75.837 1
75.840 1
75.842 1
75.845 1
75.847 1
75.850 1
75.852 2
75.855 2
75.857 2
75.860 2
75.862 2
75.865 2
75.867 2
75.870 2
75.872 2
75.875 2
75.877 2
75.880 2
75.882 2
75.885 2
75.887 2
75.890 2
75.892 2
75.895 2
75.897 2
75.899 2
75.902 1
75.904 1
75.907 1
75.909 1
75.912 1
75.914 1
75.917 1
75.919 0
75.922 0
75.924 0
75.927 -0
75.929 -0
75.932 -0
75.934 -0
75.937 -0
75.939 -1
75.942 -1
75.944 -1
75.947 -1
75.949 -1
75.952 -1
75.954 -1
75.957 -1
75.959 -1
75.961 -1
75.964 -1
75.966 -1
75.969 -1
75.971 -1
75.974 -1
75.976 -1
75.979 -1
75.981 -1
75.984 -1
75.986 -1
75.989 -1
75.991 -1
75.994 -1
75.996 -1
75.999 -1
76.001 -1
76.004 -1
76.006 -1
76.009 -0
76.011 -0
76.014 -0
76.016 0
76.019 0
76.021 0
76.024 1
76.026 1
76.028 1
76.031 1
76.033 1
76.036 2
76.038 2
76.041 2
76.043 2
76.046 2
76.048 2
76.051 2
76.053 2
76.056 2
76.058 2
76.061 2
76.063 2
76.066 2
76.068 2
76.071 2
76.073 2
76.076 2
76.078 2
76.081 2
76.083 2
76.086 2
76.088 2
76.091 1
76.093 1
76.095 1
76.098 1
76.100 1
76.103 1
76.105 1
76.108 1
76.110 1
76.113 1
76.115 1
76.118 1
76.120 1
76.123 1
76.125 1
76.128 1
76.130 1
76.133 2
76.135 2
76.138 2
76.140 2
76.143 2
76.145 2
76.148 2
76.150 2
76.153 2
76.155 2
76.158 3
76.160 3
76.163 3
76.165 3
76.167 3
76.170 3
76.172 3
76.175 3
76.177 3
76.180 3
76.182 3
76.185 4
76.187 4
76.190 4
76.192 4
76.195 4
76.197 4
76.200 4
76.202 4
76.205 3
76.207 3
76.210 3
76.212 3
76.215 3
76.217 3
76.220 3
76.222 3
76.225 2
76.227 2
76.230 2
76.232 2
76.235 2
76.237 2
76.240 1
76.242 1
76.244 1
76.247 1
76.249 1
76.252 1
76.254 1
76.257 1
76.259 1
76.262 1
76.264 1
76.267 1
76.269 2
76.272 2
76.274 2
76.277 2
76.279 2
76.282 2
76.284 3
76.287 3
76.289 3
76.292 3
76.294 3
76.297 3
76.299 3
76.302 3
76.304 4
76.307 4
76.309 4
76.312 4
76.314 4
76.317 4
76.319 4
76.321 4
76.324 3
76.326 3
76.329 3
76.331 3
76.334 3
76.336 3
76.339 2
76.341 2
76.344 2
76.346 2
76.349 2
76.351 1
76.354 1
76.356 1
76.359 1
76.361 1
76.364 1
76.366 1
76.369 1
76.371 1
76.374 0
76.376 0
76.379 0
76.381 0
76.384 0
76.386 0
76.389 0
76.391 0
76.394 0
76.396 0
76.399 0
76.401 0
76.403 0
76.406 0
76.408 0
76.411 0
76.413 0
76.416 0
76.418 0
76.421 0
76.423 0
76.426 0
76.428 0
76.431 0
76.433 0
76.436 0
76.438 0
76.441 0
76.443 0
76.446 0
76.448 0
76.451 0
76.453 0
76.456 0
76.458 0
76.461 0
76.463 1
76.466 1
76.468 1
76.471 1
76.473 1
76.476 1
76.478 2
76.481 2
76.483 2
76.486 2
76.488 2
76.490 2
76.493 2
76.495 2
76.498 3
76.500 3
76.503 3
76.505 3
76.508 3
76.510 3
76.513 3
76.515 3
76.518 3
76.520 3
76.523 3
76.525 3
76.528 3
76.530 3
76.533 3
76.535 3
76.538 3
76.540 3
76.543 3
76.545 3
76.548 3
76.550 2
76.553 2
76.555 2
76.558 2
76.560 2
76.563 2
76.565 2
76.568 2
76.570 1
76.573 1
76.575 1
76.578 1
76.580 1
76.582 1
76.585 1
76.587 1
76.590 1
76.592 1
76.595 1
76.597 1
76.600 1
76.602 1
76.605 1
76.607 1
76.610 1
76.612 1
76.615 1
76.617 1
76.620 1
76.622 1
76.625 1
76.627 1
76.630 1
76.632 1
76.635 1
76.637 1
76.640 1
76.642 1
76.645 1
76.647 1
76.650 1
76.652 1
76.655 1
76.657 0
76.660 0
76.662 0
76.665 -0
76.667 -0
76.670 -0
76.672 -0
76.675 -1
76.677 -1
76.679 -1
76.682 -1
76.684 -1
76.687 -1
76.689 -1
76.692 -1
76.694 -1
76.697 -1
76.699 -1
76.702 -1
76.704 -1
76.707 -1
76.709 -1
76.712 -1
76.714 -1
76.717 -1
76.719 -0
76.722 -0
76.724 -0
76.727 -0
76.729 -0
76.732 -0
76.734 0
76.737 0
76.739 0
76.742 0
76.744 0
76.747 1
76.749 1
76.752 1
76.754 1
76.757 1
76.759 1
76.762 1
76.764 0
76.767 0
76.769 0
76.772 0
76.774 0
76.777 0
76.779 -0
76.782 -0
76.784 -0
76.786 -0
76.789 -0
76.791 -0
76.794 -0
76.796 -0
76.799 -0
76.801 -0
76.804 -0
76.806 -0
76.809 -0
76.811 -0
76.814 -0
76.816 -0
76.819 -0
76.821 0
76.824 0
76.826 0
76.829 0
76.831 0
76.834 1
76.836 1
76.839 1
76.841 1
76.844 1
76.846 1
76.849 2
76.851 2
76.854 2
76.856 2
76.859 2
76.861 2
76.864 2
76.866 2
76.869 2
76.871 2
76.874 2
76.876 2
76.879 2
76.881 2
76.884 2
76.886 2
76.889 2
76.891 1
76.894 1
76.896 1
76.898 1
76.901 1
76.903 1
76.906 1
76.908 1
76.911 1
76.913 1
76.916 1
76.918 1
76.921 1
76.923 1
76.926 1
76.928 1
76.931 1
76.933 1
76.936 1
76.938 1
76.941 1
76.943 1
76.946 2
76.948 2
76.951 2
76.953 2
76.956 2
76.958 2
76.961 2
76.963 2
76.966 2
76.968 2
76.971 2
76.973 2
76.976 2
76.978 2
76.981 2
76.983 2
76.986 2
76.988 2
76.991 2
76.993 2
76.996 2
76.998 2
77.001 2
77.003 2
77.006 2
77.008 2
77.011 2
77.013 2
77.016 2
77.018 2
77.021 2
77.023 2
77.026 2
77.028 3
77.030 3
77.033 3
77.035 3
77.038 3
77.040 3
77.043 4
77.045 4
77.048 4
77.050 4
77.053 4
77.055 4
77.058 4
77.060 4
77.063 4
77.065 4
77.068 5
77.070 4
77.073 4
77.075 4
77.078 4
77.080 4
77.083 4
77.085 4
77.088 4
77.090 4
77.093 4
77.095 4
77.098 3
77.100 3
77.103 3
77.105 3
77.108 3
77.110 3
77.113 2
77.115 2
77.118 2
77.120 2
77.123 2
77.125 2
77.128 2
77.130 2
77.133 2
77.135 2
77.138 2
77.140 2
77.143 2
77.145 2
77.148 2
77.150 2
77.153 2
77.155 2
77.158 2
77.160 2
77.163 2
77.165 2
77.168 2
77.170 2
77.173 2
77.175 2
77.177 2
77.180 2
77.182 2
77.185 2
77.187 2
77.190 2
77.192 2
77.195 2
77.197 2
77.200 2
77.202 2
77.205 1
77.207 1
77.210 1
77.212 1
77.215 1
77.217 1
77.220 1
77.222 1
77.225 1
77.227 1
77.230 1
77.232 1
77.235 1
77.237 1
77.240 0
77.242 0
77.245 0
77.247 0
77.250 0
77.252 0
77.255 0
77.257 0
77.260 0
77.262 0
77.265 -0
77.267 -0
77.270 -0
77.272 -0
77.275 -0
77.277 -0
77.280 -0
77.282 -1
77.285 -1
77.287 -1
77.290 -1
77.292 -1
77.295 -0
77.297 -0
77.300 -0
77.302 -0
77.305 -0
77.307 0
77.310 0
77.312 0
77.315 0
77.317 1
77.320 1
77.322 1
77.325 1
77.327 1
77.330 1
77.332 1
77.335 1
77.337 1
77.340 2
77.342 2
77.345 2
77.347 2
77.350 2
77.352 2
77.355 1
77.357 1
77.359 1
77.362 1
77.364 1
77.367 1
77.369 0
77.372 0
77.374 0
77.377 0
77.379 -0
77.382 -0
77.384 -0
77.387 -0
77.389 -1
77.392 -1
77.394 -1
77.397 -1
77.399 -1
77.402 -1
77.404 -1
77.407 -1
77.409 -1
77.412 -1
77.414 -1
77.417 -1
77.419 -1
77.422 -1
77.424 -1
77.427 -1
77.429 -0
77.432 -0
77.434 -0
77.437 -0
77.439 0
77.442 0
77.444 0
77.447 0
77.449 0
77.452 0
77.454 1
77.457 1
77.459 1
77.462 1
77.464 1
77.467 1
77.469 1
77.472 1
77.474 1
77.477 1
77.479 1
77.482 1
77.484 1
77.487 1
77.489 1
77.492 1
77.494 1
77.497 1
77.499 1
77.502 1
77.504 1
77.507 1
77.509 1
77.512 1
77.514 1
77.517 1
77.519 1
77.522 1
77.524 1
77.527 1
77.529 1
77.532 1
77.534 1
77.537 1
77.539 1
77.542 1
77.544 1
77.547 1
77.549 1
77.552 1
77.554 1
77.557 2
77.559 2
77.562 2
77.564 2
77.567 2
77.569 2
77.572 2
77.574 2
77.577 2
77.579 2
77.582 2
77.584 2
77.587 2
77.589 2
77.592 2
77.594 2
77.597 2
77.599 1
77.602 1
77.604 1
77.607 1
77.609 1
77.611 1
77.614 1
77.616 1
77.619 1
77.621 1
77.624 1
77.626 1
77.629 1
77.631 1
77.634 1
77.636 1
77.639 1
77.641 1
77.644 1
77.646 1
77.649 1
77.651 1
77.654 1
77.656 2
77.659 2
77.661 2
77.664 2
77.666 3
77.669 3
77.671 3
77.674 3
77.676 4
77.679 4
77.681 4
77.684 4
77.686 5
77.689 5
77.691 5
77.694 5
77.696 5
77.699 5
77.701 5
77.704 5
77.706 5
77.709 5
77.711 5
77.714 5
77.716 5
77.719 5
77.721 5
77.724 5
77.726 5
77.729 5
77.731 5
77.734 4
77.736 4
77.739 4
77.741 4
77.744 4
77.746 3
77.749 3
77.751 3
77.754 2
77.756 2
77.759 2
77.761 2
77.764 1
77.766 1
77.769 1
77.771 1
77.774 0
77.776 0
77.779 -0
77.781 -0
77.784 -1
77.786 -1
77.789 -1
77.791 -1
77.794 -1
77.796 -1
77.799 -1
77.801 -1
77.804 -2
77.806 -2
77.809 -1
77.811 -1
77.814 -1
77.816 -1
77.819 -1
77.821 -1
77.824 -1
77.826 -1
77.829 -1
77.831 -1
77.834 -0
77.836 -0
77.839 0
77.841 0
77.844 0
77.846 1
77.849 1
77.851 1
77.854 1
77.856 1
77.859 1
77.861 1
77.864 2
77.866 2
77.869 2
77.871 2
77.874 2
77.876 2
77.879 2
77.881 2
77.884 2
77.886 2
77.889 2
77.891 2
77.894 1
77.896 1
77.899 1
77.901 1
77.904 1
77.906 1
77.909 1
77.911 1
77.914 1
77.916 0
77.919 0
77.921 0
77.924 0
77.926 0
77.929 0
77.931 0
77.934 0
77.936 0
77.939 0
77.941 0
77.944 0
77.946 0
77.949 0
77.951 0
77.954 0
77.956 0
77.959 0
77.961 1
77.964 1
77.966 1
77.969 1
77.971 1
77.974 1
77.976 1
77.979 1
77.981 1
77.984 2
77.986 2
77.989 2
77.991 2
77.994 2
77.996 2
77.999 2
78.001 3
78.004 3
78.006 3
78.009 3
78.011 3
78.014 4
78.016 4
78.019 4
78.021 4
78.024 4
78.026 5
78.029 5
78.031 5
78.034 5
78.036 5
78.039 5
78.041 5
78.044 5
78.046 5
78.049 5
78.051 5
78.054 5
78.056 5
78.059 5
78.061 4
78.064 4
78.066 4
78.069 4
78.071 4
78.074 3
78.076 3
78.079 3
78.081 3
78.084 2
78.086 2
78.089 2
78.091 2
78.094 2
78.096 1
78.099 1
78.101 1
78.104 1
78.106 1
78.109 1
78.111 1
78.114 1
78.116 1
78.119 1
78.121 1
78.124 1
78.126 1
78.129 1
78.131 1
78.134 1
78.136 1
78.139 1
78.141 1
78.144 1
78.146 1
78.149 1
78.151 1
78.154 1
78.156 1
78.159 1
78.161 1
78.164 1
78.166 1
78.169 1
78.171 1
78.174 1
78.176 1
78.179 1
78.181 1
78.184 1
78.186 1
78.189 1
78.191 1
78.194 1
78.196 1
78.199 1
78.201 1
78.204 1
78.206 1
78.209 1
78.211 1
78.214 1
78.216 1
78.219 1
78.221 1
78.224 1
78.226 1
78.229 1
78.231 1
78.234 1
78.236 1
78.239 1
78.241 1
78.244 2
78.246 2
78.249 2
78.251 2
78.254 2
78.256 2
78.259 2
78.261 2
78.264 2
78.266 2
78.269 3
78.271 3
78.274 3
78.276 3
78.279 3
78.281 3
78.284 3
78.286 3
78.289 3
78.291 3
78.294 3
78.296 3
78.299 3
78.301 3
78.304 2
78.306 2
78.309 2
78.311 2
78.314 2
78.316 2
78.319 1
78.321 1
78.324 1
78.326 1
78.329 1
78.331 0
78.334 0
78.336 0
78.339 -0
78.341 -0
78.344 -1
78.346 -1
78.349 -1
78.351 -1
78.354 -1
78.356 -1
78.359 -1
78.361 -1
78.364 -1
78.366 -1
78.369 -1
78.371 -1
78.374 -1
78.376 -0
78.379 -0
78.381 -0
78.384 0
78.386 0
78.389 0
78.391 1
78.394 1
78.396 1
78.399 1
78.401 1
78.404 1
78.406 1
78.409 2
78.411 2
78.414 2
78.416 2
78.419 2
78.422 2
78.424 2
78.427 2
78.429 2
78.432 2
78.434 2
78.437 2
78.439 2
78.442 2
78.444 2
78.447 2
78.449 2
78.452 2
78.454 2
78.457 2
78.459 2
78.462 2
78.464 2
78.467 2
78.469 2
78.472 2
78.474 2
78.477 2
78.479 1
78.482 1
78.484 1
78.487 1
78.489 1
78.492 1
78.494 1
78.497 1
78.499 1
78.502 1
78.504 1
78.507 1
78.509 1
78.512 1
78.514 1
78.517 1
78.519 2
78.522 2
78.524 2
78.527 2
78.529 3
78.532 3
78.534 3
78.537 3
78.539 4
78.542 4
78.544 4
78.547 4
78.549 4
78.552 4
78.554 4
78.557 4
78.559 4
78.562 4
78.564 4
78.567 4
78.569 4
78.572 4
78.574 4
78.577 4
78.579 4
78.582 4
78.584 4
78.587 4
78.589 4
78.592 3
78.594 3
78.597 3
78.599 3
78.602 3
78.604 3
78.607 2
78.609 2
78.612 2
78.614 2
78.617 2
78.619 2
78.622 2
78.624 2
78.627 2
78.629 2
78.632 2
78.634 2
78.637 3
78.639 3
78.642 3
78.644 3
78.647 3
78.649 3
78.652 3
78.654 3
78.657 4
78.659 4
78.662 4
78.664 4
78.667 4
78.669 4
78.672 4
78.674 4
78.677 4
78.680 4
78.682 4
78.685 4
78.687 4
78.690 4
78.692 4
78.695 4
78.697 5
78.700 5
78.702 5
78.705 4
78.707 4
78.710 4
78.712 4
78.715 4
78.717 4
78.720 4
78.722 4
78.725 4
78.727 3
78.730 3
78.732 3
78.735 3
78.737 3
78.740 3
78.742 3
78.745 3
78.747 3
78.750 3
78.752 2
78.755 2
78.757 2
78.760 2
78.762 2
78.765 2
78.767 2
78.770 2
78.772 2
78.775 2
78.777 2
78.780 2
78.782 3
78.785 3
78.787 3
78.790 3
78.792 3
78.795 3
78.797 3
78.800 3
78.802 3
78.805 4
78.807 4
78.810 4
78.812 4
78.815 3
78.817 3
78.820 3
78.822 3
78.825 3
78.827 3
78.830 3
78.832 3
78.835 3
78.837 2
78.840 2
78.842 2
78.845 2
78.847 2
78.850 1
78.852 1
78.855 1
78.857 1
78.860 1
78.863 1
78.865 1
78.868 0
78.870 0
78.873 0
78.875 0
78.878 0
78.880 0
78.883 0
78.885 0
78.888 0
78.890 0
78.893 0
78.895 0
78.898 0
78.900 0
78.903 1
78.905 1
78.908 1
78.910 1
78.913 1
78.915 1
78.918 1
78.920 1
78.923 1
78.925 1
78.928 1
78.930 1
78.933 1
78.935 2
78.938 2
78.940 2
78.943 2
78.945 2
78.948 2
78.950 1
78.953 1
78.955 1
78.958 1
78.960 1
78.963 1
78.965 1
78.968 1
78.970 1
78.973 1
78.975 0
78.978 0
78.980 0
78.983 0
78.985 0
78.988 -0
78.990 -0
78.993 -0
78.995 -0
78.998 -0
79.000 -0
79.003 -0
79.005 -0
79.008 -0
79.011 -0
79.013 0
79.016 0
79.018 0
79.021 0
79.023 0
79.026 0
79.028 1
79.031 1
79.033 1
79.036 1
79.038 1
79.041 1
79.043 1
79.046 1
79.048 2
79.051 2
79.053 2
79.056 2
79.058 2
79.061 2
79.063 2
79.066 2
79.068 2
79.071 2
79.073 2
79.076 2
79.078 2
79.081 2
79.083 2
79.086 2
79.088 2
79.091 2
79.093 2
79.096 2
79.098 2
79.101 2
79.103 2
79.106 2
79.108 2
79.111 2
79.113 2
79.116 2
79.118 2
79.121 2
79.123 2
79.126 2
79.128 2
79.131 2
79.133 2
79.136 2
79.139 2
79.141 2
79.144 2
79.146 2
79.149 2
79.151 2
79.154 2
79.156 2
79.159 2
79.161 2
79.164 2
79.166 2
79.169 2
79.171 2
79.174 2
79.176 2
79.179 2
79.181 1
79.184 1
79.186 1
79.189 1
79.191 1
79.194 1
79.196 1
79.199 1
79.201 1
79.204 1
79.206 1
79.209 0
79.211 0
79.214 0
79.216 0
79.219 0
79.221 -0
79.224 -0
79.226 -0
79.229 -0
79.231 -0
79.234 -0
79.236 -0
79.239 -0
79.241 -0
79.244 -0
79.246 -0
79.249 -0
79.251 -0
79.254 0
79.257 0
79.259 0
79.262 0
79.264 0
79.267 0
79.269 0
79.272 0
79.274 0
79.277 0
79.279 0
79.282 0
79.284 1
79.287 1
79.289 1
79.292 1
79.294 1
79.297 1
79.299 1
79.302 1
79.304 1
79.307 1
79.309 1
79.312 1
79.314 1
79.317 1
79.319 1
79.322 1
79.324 1
79.327 1
79.329 1
79.332 1
79.334 1
79.337 1
79.339 1
79.342 1
79.344 1
79.347 1
79.349 1
79.352 1
79.354 1
79.357 1
79.359 1
79.362 1
79.365 1
79.367 1
79.370 1
79.372 0
79.375 0
79.377 0
79.380 0
79.382 -0
79.385 -0
79.387 -0
79.390 -1
79.392 -1
79.395 -1
79.397 -1
79.400 -1
79.402 -1
79.405 -1
79.407 -1
79.410 -1
79.412 -1
79.415 -1
79.417 -1
79.420 -1
79.422 -1
79.425 -1
79.427 -1
79.430 -1
79.432 -0
79.435 -0
79.437 -0
79.440 0
79.442 0
79.445 1
79.447 1
79.450 1
79.452 1
79.455 1
79.457 1
79.460 2
79.463 2
79.465 2
79.468 2
79.470 2
79.473 2
79.475 2
79.478 2
79.480 2
79.483 2
79.485 2
79.488 2
79.490 2
79.493 2
79.495 2
79.498 1
79.500 1
79.503 1
79.505 1
79.508 1
79.510 1
79.513 1
79.515 1
79.518 0
79.520 0
79.523 0
79.525 0
79.528 0
79.530 0
79.533 0
79.535 0
79.538 0
79.540 0
79.543 0
79.545 0
79.548 0
79.550 0
79.553 0
79.556 0
79.558 0
79.561 0
79.563 0
79.566 1
79.568 1
79.571 1
79.573 1
79.576 1
79.578 1
79.581 1
79.583 1
79.586 1
79.588 1
79.591 1
79.593 1
79.596 1
79.598 1
79.601 1
79.603 1
79.606 1
79.608 1
79.611 1
79.613 1
79.616 1
79.618 1
79.621 1
79.623 1
79.626 1
79.628 1
79.631 1
79.633 1
79.636 1
79.638 1
79.641 1
79.644 2
79.646 2
79.649 2
79.651 2
79.654 2
79.656 2
79.659 2
79.661 2
79.664 2
79.666 3
79.669 3
79.671 3
79.674 3
79.676 3
79.679 3
79.681 3
79.684 3
79.686 3
79.689 3
79.691 3
79.694 3
79.696 3
79.699 4
79.701 4
79.704 4
79.706 4
79.709 4
79.711 4
79.714 4
79.716 4
79.719 4
79.722 4
79.724 4
79.727 4
79.729 3
79.732 3
79.734 3
79.737 3
79.739 3
79.742 3
79.744 3
79.747 3
79.749 3
79.752 3
79.754 3
79.757 2
79.759 2
79.762 2
79.764 2
79.767 1
79.769 1
79.772 1
79.774 1
79.777 0
79.779 0
79.782 -0
79.784 -0
79.787 -1
79.789 -1
79.792 -1
79.794 -1
79.797 -1
79.799 -1
79.802 -1
79.805 -1
79.807 -1
79.810 -1
79.812 -1
79.815 -1
79.817 -1
79.820 -1
79.822 -1
79.825 -0
79.827 -0
79.830 0
79.832 0
79.835 1
79.837 1
79.840 1
79.842 2
79.845 2
79.847 2
79.850 2
79.852 3
79.855 3
79.857 3
79.860 4
79.862 4
79.865 4
79.867 4
79.870 4
79.872 5
79.875 5
79.878 5
79.880 5
79.883 5
79.885 5
79.888 5
79.890 5
79.893 5
79.895 5
79.898 5
79.900 5
79.903 5
79.905 5
79.908 5
79.910 5
79.913 5
79.915 5
79.918 4
79.920 4
79.923 4
79.925 4
79.928 4
79.930 4
79.933 4
79.935 4
79.938 3
79.940 3
79.943 3
79.945 3
79.948 3
79.951 3
79.953 3
79.956 3
79.958 2
79.961 2
79.963 2
79.966 2
79.968 2
79.971 2
79.973 2
79.976 2
79.978 2
79.981 1
79.983 1
79.986 1
79.988 1
79.991 1
79.993 1
79.996 1
79.998 1
80.001 1
80.003 1
80.006 1
80.008 1
80.011 1
80.013 1
80.016 1
80.019 1
80.021 1
80.024 1
80.026 1
80.029 1
80.031 2
80.034 2
80.036 2
80.039 2
80.041 2
80.044 2
80.046 2
80.049 2
80.051 2
80.054 2
80.056 2
80.059 2
80.061 2
80.064 2
80.066 2
80.069 2
80.071 2
80.074 2
80.076 2
80.079 2
80.081 2
80.084 2
80.087 2
80.089 1
80.092 1
80.094 1
80.097 1
80.099 1
80.102 1
80.104 1
80.107 1
80.109 1
80.112 1
80.114 1
80.117 1
80.119 1
80.122 1
80.124 1
80.127 1
80.129 1
80.132 1
80.134 1
80.137 1
80.139 1
80.142 1
80.144 2
80.147 2
80.149 2
80.152 2
80.155 2
80.157 2
80.160 2
80.162 2
80.165 2
80.167 2
80.170 2
80.172 3
80.175 3
80.177 3
80.180 3
80.182 3
80.185 3
80.187 3
80.190 3
80.192 3
80.195 3
80.197 3
80.200 3
80.202 3
80.205 3
80.207 3
80.210 3
80.212 3
80.215 4
80.218 4
80.220 4
80.223 4
80.225 4
80.228 4
80.230 4
80.233 4
80.235 4
80.238 4
80.240 3
80.243 3
80.245 3
80.248 3
80.250 3
80.253 3
80.255 3
80.258 3
80.260 3
80.263 3
80.265 2
80.268 2
80.270 2
80.273 2
80.275 2
80.278 2
80.281 2
80.283 2
80.286 2
80.288 2
80.291 2
80.293 1
80.296 1
80.298 1
80.301 1
80.303 1
80.306 1
80.308 1
80.311 1
80.313 1
80.316 2
80.318 2
80.321 2
80.323 2
80.326 2
80.328 2
80.331 2
80.333 2
80.336 2
80.339 2
80.341 2
80.344 2
80.346 2
80.349 2
80.351 2
80.354 2
80.356 2
80.359 2
80.361 2
80.364 2
80.366 2
80.369 2
80.371 2
80.374 2
80.376 2
80.379 2
80.381 2
80.384 2
80.386 1
80.389 1
80.391 1
80.394 1
80.397 1
80.399 1
80.402 1
80.404 1
80.407 1
80.409 1
80.412 1
80.414 1
80.417 1
80.419 1
80.422 1
80.424 1
80.427 1
80.429 2
80.432 2
80.434 2
80.437 2
80.439 2
80.442 2
80.444 2
80.447 2
80.449 2
80.452 2
80.455 3
80.457 3
80.460 3
80.462 3
80.465 3
80.467 3
80.470 4
80.472 4
80.475 4
80.477 4
80.480 4
80.482 4
80.485 4
80.487 4
80.490 5
80.492 5
80.495 5
80.497 5
80.500 5
80.502 5
80.505 5
80.507 5
80.510 5
80.513 4
80.515 4
80.518 4
80.520 4
80.523 4
80.525 4
80.528 4
80.530 4
80.533 4
80.535 3
80.538 3
80.540 3
80.543 3
80.545 3
80.548 2
80.550 2
80.553 2
80.555 2
80.558 2
80.560 2
80.563 1
80.566 1
80.568 1
80.571 1
80.573 1
80.576 1
80.578 1
80.581 1
80.583 1
80.586 1
80.588 1
80.591 1
80.593 1
80.596 1
80.598 1
80.601 1
80.603 1
80.606 1
80.608 1
80.611 1
80.613 2
80.616 2
80.619 2
80.621 2
80.624 2
80.626 2
80.629 3
80.631 3
80.634 3
80.636 3
80.639 3
80.641 3
80.644 3
80.646 3
80.649 3
80.651 3
80.654 3
80.656 3
80.659 3
80.661 2
80.664 2
80.666 2
80.669 2
80.672 2
80.674 1
80.677 1
80.679 1
80.682 1
80.684 0
80.687 0
80.689 -0
80.692 -0
80.694 -1
80.697 -1
80.699 -1
80.702 -1
80.704 -1
80.707 -2
80.709 -2
80.712 -2
80.714 -2
80.717 -2
80.719 -2
80.722 -2
80.725 -2
80.727 -2
80.730 -1
80.732 -1
80.735 -1
80.737 -1
80.740 -1
80.742 -1
80.745 -1
80.747 -0
80.750 -0
80.752 0
80.755 0
80.757 1
80.760 1
80.762 1
80.765 1
80.767 1
80.770 1
80.772 2
80.775 2
80.778 2
80.780 2
80.783 2
80.785 2
80.788 2
80.790 3
80.793 3
80.795 3
80.798 3
80.800 3
80.803 3
80.805 3
80.808 3
80.810 3
80.813 3
80.815 3
80.818 3
80.820 3
80.823 4
80.826 4
80.828 4
80.831 4
80.833 4
80.836 4
80.838 4
80.841 4
80.843 3
80.846 3
80.848 3
80.851 3
80.853 3
80.856 3
80.858 3
80.861 3
80.863 2
80.866 2
80.868 2
80.871 2
80.874 2
80.876 2
80.879 1
80.881 1
80.884 1
80.886 1
80.889 1
80.891 1
80.894 1
80.896 1
80.899 1
80.901 1
80.904 1
80.906 1
80.909 1
80.911 1
80.914 1
80.916 1
80.919 1
80.922 1
80.924 1
80.927 1
80.929 1
80.932 2
80.934 2
80.937 2
80.939 2
80.942 2
80.944 2
80.947 2
80.949 2
80.952 2
80.954 2
80.957 2
80.959 2
80.962 2
80.964 2
80.967 2
80.970 2
80.972 2
80.975 2
80.977 2
80.980 2
80.982 2
80.985 2
80.987 2
80.990 2
80.992 2
80.995 2
80.997 2
81.000 2
81.002 2
81.005 2
81.007 2
81.010 2
81.012 2
81.015 2
81.018 2
81.020 2
81.023 2
81.025 1
81.028 1
81.030 1
81.033 1
81.035 1
81.038 1
81.040 1
81.043 1
81.045 1
81.048 1
81.050 0
81.053 0
81.055 0
81.058 0
81.061 0
81.063 0
81.066 0
81.068 0
81.071 0
81.073 0
81.076 0
81.078 0
81.081 0
81.083 0
81.086 0
81.088 0
81.091 0
81.093 0
81.096 1
81.098 1
81.101 1
81.103 1
81.106 1
81.109 1
81.111 1
81.114 1
81.116 1
81.119 1
81.121 1
81.124 1
81.126 1
81.129 1
81.131 1
81.134 1
81.136 1
81.139 1
81.141 1
81.144 1
81.146 1
81.149 1
81.152 1
81.154 1
81.157 1
81.159 1
81.162 2
81.164 2
81.167 2
81.169 2
81.172 2
81.174 2
81.177 3
81.179 3
81.182 3
81.184 3
81.187 4
81.189 4
81.192 4
81.195 4
81.197 4
81.200 4
81.202 4
81.205 5
81.207 5
81.210 5
81.212 5
81.215 5
81.217 5
81.220 4
81.222 4
81.225 4
81.227 4
81.230 4
81.232 4
81.235 4
81.238 4
81.240 3
81.243 3
81.245 3
81.248 3
81.250 3
81.253 2
81.255 2
81.258 2
81.260 2
81.263 1
81.265 1
81.268 1
81.270 1
81.273 1
81.275 1
81.278 1
81.281 0
81.283 0
81.286 0
81.288 0
81.291 0
81.293 0
81.296 1
81.298 1
81.301 1
81.303 1
81.306 1
81.308 1
81.311 1
81.313 1
81.316 1
81.318 1
81.321 1
81.324 1
81.326 1
81.329 1
81.331 1
81.334 1
81.336 1
81.339 2
81.341 2
81.344 2
81.346 2
81.349 2
81.351 2
81.354 2
81.356 2
81.359 2
81.361 2
81.364 2
81.367 2
81.369 2
81.372 2
81.374 2
81.377 2
81.379 2
81.382 2
81.384 2
81.387 2
81.389 2
81.392 2
81.394 2
81.397 2
81.399 2
81.402 1
81.405 1
81.407 1
81.410 1
81.412 1
81.415 1
81.417 1
81.420 1
81.422 1
81.425 1
81.427 1
81.430 1
81.432 1
81.435 1
81.437 1
81.440 1
81.442 1
81.445 1
81.448 1
81.450 1
81.453 2
81.455 2
81.458 2
81.460 2
81.463 2
81.465 3
81.468 3
81.470 3
81.473 4
81.475 4
81.478 4
81.480 4
81.483 5
81.486 5
81.488 5
81.491 5
81.493 5
81.496 5
81.498 5
81.501 5
81.503 5
81.506 5
81.508 5
81.511 5
81.513 5
81.516 5
81.518 5
81.521 4
81.523 4
81.526 4
81.529 4
81.531 4
81.534 3
81.536 3
81.539 3
81.541 2
81.544 2
81.546 2
81.549 2
81.551 2
81.554 1
81.556 1
81.559 1
81.561 1
81.564 1
81.567 1
81.569 1
81.572 1
81.574 1
81.577 1
81.579 1
81.582 1
81.584 1
81.587 1
81.589 1
81.592 1
81.594 1
81.597 1
81.599 1
81.602 1
81.605 1
81.607 1
81.610 1
81.612 1
81.615 1
81.617 1
81.620 1
81.622 1
81.625 1
81.627 1
81.630 1
81.632 1
81.635 1
81.637 1
81.640 1
81.643 1
81.645 1
81.648 1
81.650 1
81.653 1
81.655 1
81.658 1
81.660 1
81.663 1
81.665 1
81.668 1
81.670 1
81.673 2
81.675 2
81.678 2
81.681 2
81.683 2
81.686 2
81.688 2
81.691 2
81.693 3
81.696 3
81.698 3
81.701 3
81.703 3
81.706 3
81.708 3
81.711 3
81.713 3
81.716 3
81.719 3
81.721 4
81.724 4
81.726 4
81.729 4
81.731 3
81.734 3
81.736 3
81.739 3
81.741 3
81.744 3
81.746 3
81.749 3
81.751 3
81.754 3
81.757 3
81.759 2
81.762 2
81.764 2
81.767 2
81.769 2
81.772 2
81.774 2
81.777 2
81.779 2
81.782 2
81.784 2
81.787 2
81.789 2
81.792 2
81.795 2
81.797 2
81.800 2
81.802 2
81.805 1
81.807 1
81.810 1
81.812 1
81.815 1
81.817 1
81.820 1
81.822 1
81.825 1
81.827 1
81.830 1
81.833 1
81.835 1
81.838 0
81.840 0
81.843 0
81.845 0
81.848 0
81.850 0
81.853 -0
81.855 -0
81.858 -0
81.860 -0
81.863 -0
81.866 -0
81.868 -0
81.871 -0
81.873 -0
81.876 -0
81.878 -0
81.881 -0
81.883 -0
81.886 0
81.888 0
81.891 0
81.893 0
81.896 1
81.898 1
81.901 1
81.904 1
81.906 1
81.909 2
81.911 2
81.914 2
81.916 2
81.919 2
81.921 2
81.924 2
81.926 3
81.929 3
81.931 3
81.934 3
81.936 3
81.939 3
81.942 3
81.944 3
81.947 3
81.949 3
81.952 3
81.954 3
81.957 3
81.959 3
81.962 3
81.964 3
81.967 3
81.969 3
81.972 3
81.975 3
81.977 2
81.980 2
81.982 2
81.985 2
81.987 2
81.990 1
81.992 1
81.995 1
81.997 1
82.000 1
82.002 1
82.005 0
82.008 0
82.010 0
82.013 0
82.015 -0
82.018 -0
82.020 -0
82.023 -1
82.025 -1
82.028 -1
82.030 -1
82.033 -1
82.035 -1
82.038 -1
82.040 -1
82.043 -1
82.046 -1
82.048 -1
82.051 -1
82.053 -1
82.056 -0
82.058 -0
82.061 0
82.063 0
82.066 1
82.068 1
82.071 1
82.073 2
82.076 2
82.079 2
82.081 2
82.084 3
82.086 3
82.089 3
82.091 4
82.094 4
82.096 4
82.099 4
82.101 5
82.104 5
82.106 5
82.109 5
82.112 5
82.114 5
82.117 5
82.119 6
82.122 6
82.124 6
82.127 6
82.129 6
82.132 5
82.134 5
82.137 5
82.139 5
82.142 5
82.144 5
82.147 5
82.150 4
82.152 4
82.155 4
82.157 4
82.160 4
82.162 4
82.165 3
82.167 3
82.170 3
82.172 3
82.175 3
82.177 3
82.180 2
82.183 2
82.185 2
82.188 2
82.190 2
82.193 1
82.195 1
82.198 1
82.200 1
82.203 1
82.205 1
82.208 1
82.210 1
82.213 1
82.216 1
82.218 1
82.221 1
82.223 1
82.226 1
82.228 1
82.231 1
82.233 1
82.236 1
82.238 2
82.241 2
82.243 2
82.246 2
82.249 2
82.251 3
82.254 3
82.256 3
82.259 3
82.261 3
82.264 4
82.266 4
82.269 4
82.271 4
82.274 4
82.276 4
82.279 4
82.282 4
82.284 4
82.287 4
82.289 4
82.292 4
82.294 4
82.297 3
82.299 3
82.302 3
82.304 3
82.307 2
82.309 2
82.312 2
82.315 2
82.317 1
82.320 1
82.322 1
82.325 1
82.327 1
82.330 0
82.332 0
82.335 0
82.337 0
82.340 0
82.342 0
82.345 -0
82.348 -0
82.350 -0
82.353 -0
82.355 -0
82.358 0
82.360 0
82.363 0
82.365 0
82.368 0
82.370 1
82.373 1
82.376 1
82.378 1
82.381 1
82.383 1
82.386 1
82.388 1
82.391 1
82.393 2
82.396 2
82.398 2
82.401 2
82.403 2
82.406 2
82.409 2
82.411 2
82.414 2
82.416 2
82.419 2
82.421 2
82.424 2
82.426 2
82.429 2
82.431 2
82.434 2
82.436 2
82.439 3
82.442 3
82.444 3
82.447 3
82.449 3
82.452 3
82.454 3
82.457 3
82.459 3
82.462 3
82.464 3
82.467 3
82.469 3
82.472 3
82.475 3
82.477 2
82.480 2
82.482 2
82.485 2
82.487 2
82.490 2
82.492 2
82.495 2
82.497 2
82.500 1
82.503 1
82.505 1
82.508 1
82.510 1
82.513 1
82.515 1
82.518 0
82.520 0
82.523 0
82.525 0
82.528 -0
82.530 -0
82.533 -0
82.536 -1
82.538 -1
82.541 -1
82.543 -1
82.546 -1
82.548 -1
82.551 -1
82.553 -1
82.556 -1
82.558 -1
82.561 -1
82.564 -1
82.566 -0
82.569 -0
82.571 -0
82.574 -0
82.576 -0
82.579 -0
82.581 -0
82.584 0
82.586 0
82.589 0
82.591 0
82.594 0
82.597 1
82.599 1
82.602 1
82.604 1
82.607 1
82.609 1
82.612 1
82.614 2
82.617 2
82.619 2
82.622 2
82.625 2
82.627 2
82.630 2
82.632 2
82.635 2
82.637 2
82.640 2
82.642 2
82.645 2
82.647 2
82.650 2
82.652 3
82.655 3
82.658 3
82.660 3
82.663 3
82.665 3
82.668 3
82.670 3
82.673 3
82.675 3
82.678 3
82.680 3
82.683 3
82.686 2
82.688 2
82.691 2
82.693 2
82.696 2
82.698 2
82.701 2
82.703 2
82.706 2
82.708 2
82.711 2
82.713 2
82.716 2
82.719 2
82.721 2
82.724 2
82.726 2
82.729 1
82.731 1
82.734 1
82.736 1
82.739 1
82.741 1
82.744 0
82.747 0
82.749 0
82.752 0
82.754 -0
82.757 -0
82.759 -0
82.762 -1
82.764 -1
82.767 -1
82.769 -1
82.772 -1
82.775 -1
82.777 -1
82.780 -1
82.782 -1
82.785 -1
82.787 -1
82.790 -1
82.792 -1
82.795 -1
82.797 -1
82.800 -1
82.803 -1
82.805 -0
82.808 -0
82.810 0
82.813 0
82.815 0
82.818 1
82.820 1
82.823 1
82.825 1
82.828 1
82.830 2
82.833 2
82.836 2
82.838 2
82.841 2
82.843 2
82.846 2
82.848 2
82.851 2
82.853 2
82.856 2
82.858 1
82.861 1
82.864 1
82.866 1
82.869 1
82.871 1
82.874 0
82.876 0
82.879 -0
82.881 -0
82.884 -0
82.886 -0
82.889 -1
82.892 -1
82.894 -1
82.897 -1
82.899 -1
82.902 -1
82.904 -1
82.907 -1
82.909 -1
82.912 -1
82.914 -1
82.917 -0
82.920 -0
82.922 -0
82.925 -0
82.927 0
82.930 0
82.932 0
82.935 0
82.937 1
82.940 1
82.942 1
82.945 1
82.948 1
82.950 1
82.953 1
82.955 1
82.958 1
82.960 1
82.963 1
82.965 1
82.968 1
82.970 1
82.973 1
82.976 1
82.978 1
82.981 1
82.983 1
82.986 1
82.988 1
82.991 1
82.993 1
82.996 1
82.998 1
83.001 1
83.004 2
83.006 2
83.009 2
83.011 2
83.014 2
83.016 2
83.019 2
83.021 2
83.024 3
83.026 3
83.029 3
83.032 3
83.034 3
83.037 3
83.039 3
83.042 3
83.044 3
83.047 3
83.049 3
83.052 3
83.054 3
83.057 3
83.060 3
83.062 3
83.065 3
83.067 3
83.070 3
83.072 3
83.075 3
83.077 3
83.080 3
83.082 3
83.085 3
83.088 3
83.090 3
83.093 3
83.095 3
83.098 3
83.100 3
83.103 2
83.105 2
83.108 2
83.110 2
83.113 2
83.116 2
83.118 2
83.121 2
83.123 2
83.126 2
83.128 2
83.131 2
83.133 2
83.136 2
83.138 2
83.141 2
83.144 1
83.146 1
83.149 1
83.151 1
83.154 1
83.156 1
83.159 1
83.161 1
83.164 1
83.166 1
83.169 1
83.172 2
83.174 2
83.177 2
83.179 2
83.182 2
83.184 2
83.187 2
83.189 2
83.192 2
83.194 2
83.197 2
83.200 2
83.202 2
83.205 2
83.207 2
83.210 2
83.212 2
83.215 2
83.217 2
83.220 2
83.222 2
83.225 3
83.228 3
83.230 3
83.233 3
83.235 3
83.238 3
83.240 3
83.243 3
83.245 3
83.248 3
83.251 3
83.253 3
83.256 3
83.258 3
83.261 3
83.263 3
83.266 3
83.268 3
83.271 3
83.273 3
83.276 4
83.279 4
83.281 4
83.284 4
83.286 4
83.289 4
83.291 4
83.294 4
83.296 4
83.299 4
83.301 4
83.304 3
83.307 3
83.309 3
83.312 3
83.314 3
83.317 3
83.319 3
83.322 3
83.324 3
83.327 3
83.330 3
83.332 3
83.335 3
83.337 3
83.340 3
83.342 3
83.345 3
83.347 2
83.350 2
83.352 2
83.355 2
83.358 2
83.360 2
83.363 2
83.365 2
83.368 2
83.370 2
83.373 2
83.375 2
83.378 2
83.380 2
83.383 2
83.386 2
83.388 2
83.391 2
83.393 1
83.396 1
83.398 1
83.401 1
83.403 1
83.406 1
83.409 1
83.411 1
83.414 1
83.416 1
83.419 1
83.421 1
83.424 1
83.426 1
83.429 1
83.431 1
83.434 1
83.437 1
83.439 1
83.442 1
83.444 1
83.447 2
83.449 2
83.452 2
83.454 2
83.457 2
83.459 2
83.462 2
83.465 2
83.467 2
83.470 2
83.472 2
83.475 2
83.477 2
83.480 2
83.482 2
83.485 2
83.488 2
83.490 2
83.493 2
83.495 2
83.498 2
83.500 2
83.503 2
83.505 2
83.508 2
83.510 2
83.513 2
83.516 2
83.518 2
83.521 2
83.523 2
83.526 2
83.528 2
83.531 2
83.533 1
83.536 1
83.539 1
83.541 1
83.544 1
83.546 1
83.549 1
83.551 1
83.554 1
83.556 1
83.559 0
83.561 0
83.564 0
83.567 0
83.569 0
83.572 0
83.574 0
83.577 0
83.579 0
83.582 0
83.584 0
83.587 0
83.590 0
83.592 1
83.595 1
83.597 1
83.600 1
83.602 1
83.605 1
83.607 1
83.610 2
83.613 2
83.615 2
83.618 2
83.620 2
83.623 3
83.625 3
83.628 3
83.630 3
83.633 3
83.635 4
83.638 4
83.641 4
83.643 4
83.646 4
83.648 4
83.651 4
83.653 4
83.656 4
83.658 4
83.661 4
83.664 3
83.666 3
83.669 3
83.671 3
83.674 3
83.676 3
83.679 2
83.681 2
83.684 2
83.686 2
83.689 2
83.692 2
83.694 1
83.697 1
83.699 1
83.702 1
83.704 1
83.707 1
83.709 1
83.712 1
83.715 0
83.717 0
83.720 0
83.722 0
83.725 0
83.727 0
83.730 0
83.732 0
83.735 1
83.738 1
83.740 1
83.743 1
83.745 1
83.748 1
83.750 1
83.753 1
83.755 1
83.758 1
83.760 1
83.763 1
83.766 1
83.768 1
83.771 1
83.773 1
83.776 1
83.778 1
83.781 1
83.783 0
83.786 0
83.789 0
83.791 0
83.794 -0
83.796 -0
83.799 -0
83.801 -0
83.804 -1
83.806 -1
83.809 -1
83.812 -1
83.814 -1
83.817 -1
83.819 -1
83.822 -1
83.824 -1
83.827 -1
83.829 -1
83.832 -1
83.835 -1
83.837 -1
83.840 -0
83.842 -0
83.845 -0
83.847 0
83.850 0
83.852 1
83.855 1
83.857 1
83.860 1
83.863 1
83.865 1
83.868 1
83.870 2
83.873 2
83.875 2
83.878 2
83.880 2
83.883 2
83.886 2
83.888 2
83.891 1
83.893 1
83.896 1
83.898 1
83.901 1
83.903 1
83.906 1
83.909 1
83.911 1
83.914 1
83.916 1
83.919 1
83.921 1
83.924 1
83.926 1
83.929 1
83.932 1
83.934 1
83.937 1
83.939 1
83.942 1
83.944 1
83.947 1
83.949 1
83.952 1
83.955 1
83.957 2
83.960 2
83.962 2
83.965 2
83.967 2
83.970 2
83.972 2
83.975 2
83.978 2
83.980 2
83.983 2
83.985 3
83.988 3
83.990 3
83.993 3
83.995 3
83.998 3
84.000 3
84.003 3
84.006 3
84.008 3
84.011 3
84.013 3
84.016 3
84.018 3
84.021 3
84.023 3
84.026 3
84.029 3
84.031 3
84.034 3
84.036 3
84.039 3
84.041 3
84.044 3
84.046 3
84.049 3
84.052 3
84.054 3
84.057 3
84.059 3
84.062 3
84.064 3
84.067 3
84.069 3
84.072 3
84.075 3
84.077 3
84.080 3
84.082 3
84.085 3
84.087 3
84.090 2
84.092 2
84.095 2
84.098 2
84.100 2
84.103 2
84.105 2
84.108 2
84.110 2
84.113 2
84.115 2
84.118 2
84.121 2
84.123 2
84.126 2
84.128 2
84.131 2
84.133 2
84.136 2
84.138 2
84.141 2
84.144 2
84.146 2
84.149 2
84.151 2
84.154 2
84.156 2
84.159 2
84.161 2
84.164 2
84.167 2
84.169 2
84.172 2
84.174 2
84.177 2
84.179 2
84.182 2
84.184 2
84.187 2
84.190 2
84.192 2
84.195 2
84.197 1
84.200 1
84.202 1
84.205 1
84.207 2
84.210 2
84.213 2
84.215 2
84.218 2
84.220 2
84.223 2
84.225 2
84.228 2
84.230 2
84.233 2
84.236 2
84.238 2
84.241 2
84.243 2
84.246 2
84.248 2
84.251 1
84.253 1
84.256 1
84.259 1
84.261 1
84.264 1
84.266 1
84.269 1
84.271 1
84.274 1
84.276 1
84.279 1
84.282 1
84.284 1
84.287 1
84.289 1
84.292 1
84.294 1
84.297 2
84.300 2
84.302 2
84.305 2
84.307 2
84.310 2
84.312 2
84.315 3
84.317 3
84.320 3
84.323 3
84.325 3
84.328 3
84.330 4
84.333 4
84.335 4
84.338 4
84.340 4
84.343 4
84.346 4
84.348 4
84.351 4
84.353 3
84.356 3
84.358 3
84.361 3
84.363 3
84.366 2
84.369 2
84.371 2
84.374 2
84.376 2
84.379 1
84.381 1
84.384 1
84.386 1
84.389 1
84.392 0
84.394 0
84.397 0
84.399 0
84.402 0
84.404 0
84.407 0
84.409 0
84.412 0
84.415 0
84.417 0
84.420 1
84.422 1
84.425 1
84.427 1
84.430 1
84.432 1
84.435 2
84.438 2
84.440 2
84.443 2
84.445 2
84.448 2
84.450 2
84.453 2
84.456 2
84.458 2
84.461 2
84.463 2
84.466 2
84.468 2
84.471 2
84.473 2
84.476 1
84.479 1
84.481 1
84.484 1
84.486 1
84.489 1
84.491 1
84.494 0
84.496 0
84.499 0
84.502 0
84.504 0
84.507 -0
84.509 -0
84.512 -0
84.514 -0
84.517 -0
84.519 0
84.522 0
84.525 0
84.527 0
84.530 1
84.532 1
84.535 1
84.537 1
84.540 1
84.543 1
84.545 1
84.548 1
84.550 2
84.553 2
84.555 2
84.558 2
84.560 2
84.563 2
84.566 2
84.568 2
84.571 2
84.573 2
84.576 2
84.578 2
84.581 2
84.583 2
84.586 2
84.589 2
84.591 1
84.594 1
84.596 1
84.599 1
84.601 1
84.604 1
84.607 1
84.609 0
84.612 0
84.614 0
84.617 -0
84.619 -0
84.622 -0
84.624 -1
84.627 -1
84.630 -1
84.632 -1
84.635 -1
84.637 -1
84.640 -1
84.642 -1
84.645 -1
84.647 -1
84.650 -1
84.653 -1
84.655 -1
84.658 -1
84.660 -1
84.663 -1
84.665 -1
84.668 -1
84.671 -1
84.673 -1
84.676 -0
84.678 -0
84.681 -0
84.683 -0
84.686 -0
84.688 -0
84.691 -0
84.694 -0
84.696 -0
84.699 -0
84.701 -0
84.704 -0
84.706 -0
84.709 -0
84.711 -0
84.714 -0
84.717 -0
84.719 -0
84.722 -0
84.724 -0
84.727 -0
84.729 -0
84.732 -0
84.735 -0
84.737 -0
84.740 -0
84.742 -0
84.745 -0
84.747 -0
84.750 0
84.752 0
84.755 0
84.758 0
84.760 0
84.763 1
84.765 1
84.768 1
84.770 1
84.773 1
84.776 1
84.778 1
84.781 1
84.783 1
84.786 2
84.788 2
84.791 2
84.793 2
84.796 2
84.799 2
84.801 2
84.804 2
84.806 2
84.809 2
84.811 2
84.814 3
84.816 3
84.819 3
84.822 3
84.824 3
84.827 3
84.829 3
84.832 3
84.834 3
84.837 3
84.840 3
84.842 3
84.845 3
84.847 3
84.850 3
84.852 3
84.855 3
84.857 3
84.860 3
84.863 3
84.865 3
84.868 3
84.870 3
84.873 3
84.875 3
84.878 3
84.881 3
84.883 3
84.886 3
84.888 3
84.891 3
84.893 3
84.896 3
84.898 3
84.901 3
84.904 3
84.906 3
84.909 3
84.911 3
84.914 2
84.916 2
84.919 2
84.922 2
84.924 2
84.927 2
84.929 2
84.932 2
84.934 2
84.937 2
84.939 2
84.942 2
84.945 2
84.947 2
84.950 1
84.952 1
84.955 1
84.957 1
84.960 1
84.963 1
84.965 1
84.968 1
84.970 1
84.973 1
84.975 1
84.978 1
84.980 1
84.983 2
84.986 2
84.988 2
84.991 2
84.993 2
84.996 2
84.998 2
85.001 2
85.004 2
85.006 2
85.009 3
85.011 3
85.014 3
85.016 3
85.019 3
85.021 3
85.024 3
85.027 3
85.029 2
85.032 2
85.034 2
85.037 2
85.039 2
85.042 2
85.045 2
85.047 2
85.050 2
85.052 1
85.055 1
85.057 1
85.060 1
85.063 1
85.065 1
85.068 1
85.070 1
85.073 0
85.075 0
85.078 0
85.080 0
85.083 0
85.086 0
85.088 0
85.091 0
85.093 1
85.096 1
85.098 1
85.101 1
85.104 1
85.106 1
85.109 1
85.111 1
85.114 1
85.116 1
85.119 2
85.121 2
85.124 2
85.127 2
85.129 2
85.132 2
85.134 2
85.137 2
85.139 2
85.142 2
85.145 2
85.147 2
85.150 2
85.152 2
85.155 2
85.157 2
85.160 2
85.163 2
85.165 2
85.168 1
85.170 1
85.173 1
85.175 1
85.178 1
85.180 1
85.183 1
85.186 1
85.188 1
85.191 1
85.193 1
85.196 1
85.198 1
85.201 1
85.204 1
85.206 1
85.209 1
85.211 1
85.214 1
85.216 1
85.219 1
85.222 1
85.224 1
85.227 1
85.229 1
85.232 1
85.234 1
85.237 1
85.239 1
85.242 1
85.245 1
85.247 1
85.250 1
85.252 1
85.255 1
85.257 2
85.260 2
85.263 2
85.265 2
85.268 2
85.270 2
85.273 2
85.275 3
85.278 3
85.281 3
85.283 3
85.286 3
85.288 3
85.291 3
85.293 3
85.296 3
85.298 3
85.301 3
85.304 3
85.306 3
85.309 3
85.311 3
85.314 3
85.316 3
85.319 2
85.322 2
85.324 2
85.327 2
85.329 1
85.332 1
85.334 1
85.337 1
85.340 0
85.342 0
85.345 -0
85.347 -0
85.350 -0
85.352 -1
85.355 -1
85.358 -1
85.360 -1
85.363 -1
85.365 -1
85.368 -1
85.370 -1
85.373 -0
85.375 -0
85.378 -0
85.381 0
85.383 0
85.386 1
85.388 1
85.391 1
85.393 1
85.396 1
85.399 2
85.401 2
85.404 2
85.406 2
85.409 2
85.411 3
85.414 3
85.417 3
85.419 3
85.422 3
85.424 3
85.427 3
85.429 3
85.432 3
85.435 3
85.437 3
85.440 3
85.442 3
85.445 3
85.447 3
85.450 3
85.452 3
85.455 3
85.458 3
85.460 3
85.463 3
85.465 3
85.468 2
85.470 2
85.473 2
85.476 2
85.478 2
85.481 2
85.483 2
85.486 2
85.488 2
85.491 3
85.494 3
85.496 3
85.499 3
85.501 3
85.504 3
85.506 3
85.509 2
85.512 2
85.514 2
85.517 2
85.519 2
85.522 2
85.524 2
85.527 2
85.530 2
85.532 2
85.535 2
85.537 2
85.540 2
85.542 1
85.545 1
85.547 1
85.550 1
85.553 1
85.555 1
85.558 1
85.560 0
85.563 0
85.565 0
85.568 0
85.571 -0
85.573 -0
85.576 -0
85.578 -0
85.581 -0
85.583 -0
85.586 -0
85.589 -0
85.591 -0
85.594 -0
85.596 -0
85.599 -0
85.601 -0
85.604 -0
85.607 -0
85.609 -0
85.612 -0
85.614 0
85.617 0
85.619 0
85.622 0
85.625 0
85.627 0
85.630 0
85.632 0
85.635 0
85.637 0
85.640 0
85.643 -0
85.645 -0
85.648 -0
85.650 -0
85.653 -1
85.655 -1
85.658 -1
85.661 -1
85.663 -1
85.666 -1
85.668 -1
85.671 -1
85.673 -1
85.676 -1
85.678 -2
85.681 -2
85.684 -2
85.686 -2
85.689 -1
85.691 -1
85.694 -1
85.696 -1
85.699 -1
85.702 -1
85.704 -1
85.707 -1
85.709 -1
85.712 -1
85.714 -1
85.717 -1
85.720 -1
85.722 -1
85.725 -0
85.727 -0
85.730 -0
85.732 -0
85.735 -0
85.738 0
85.740 0
85.743 0
85.745 0
85.748 0
85.750 0
85.753 0
85.756 0
85.758 1
85.761 1
85.763 1
85.766 1
85.768 1
85.771 1
85.774 1
85.776 1
85.779 1
85.781 1
85.784 1
85.786 1
85.789 1
85.792 1
85.794 1
85.797 1
85.799 1
85.802 2
85.804 2
85.807 2
85.810 2
85.812 2
85.815 2
85.817 2
85.820 2
85.822 2
85.825 2
85.828 2
85.830 2
85.833 2
85.835 2
85.838 2
85.840 2
85.843 2
85.846 2
85.848 2
85.851 1
85.853 1
85.856 1
85.858 1
85.861 1
85.864 1
85.866 1
85.869 1
85.871 1
85.874 1
85.876 0
85.879 0
85.882 0
85.884 0
85.887 0
85.889 0
85.892 0
85.894 0
85.897 0
85.900 0
85.902 0
85.905 0
85.907 0
85.910 0
85.912 0
85.915 0
85.918 0
85.920 1
85.923 1
85.925 1
85.928 1
85.930 1
85.933 1
85.936 1
85.938 1
85.941 2
85.943 2
85.946 2
85.948 2
85.951 2
85.954 2
85.956 2
85.959 2
85.961 2
85.964 2
85.966 2
85.969 2
85.972 2
85.974 2
85.977 2
85.979 3
85.982 3
85.984 3
85.987 3
85.990 3
85.992 3
85.995 2
85.997 2
86.000 2
86.002 2
86.005 2
86.008 2
86.010 2
86.013 2
86.015 2
86.018 2
86.020 2
86.023 2
86.026 2
86.028 2
86.031 1
86.033 1
86.036 1
86.038 1
86.041 1
86.044 1
86.046 1
86.049 1
86.051 1
86.054 1
86.056 1
86.059 1
86.062 1
86.064 1
86.067 1
86.069 1
86.072 1
86.074 1
86.077 1
86.080 2
86.082 2
86.085 2
86.087 2
86.090 2
86.092 2
86.095 2
86.098 3
86.100 3
86.103 3
86.105 3
86.108 3
86.110 3
86.113 3
86.116 3
86.118 3
86.121 3
86.123 3
86.126 3
86.128 4
86.131 3
86.134 3
86.136 3
86.139 3
86.141 3
86.144 3
86.146 3
86.149 3
86.152 3
86.154 3
86.157 3
86.159 3
86.162 3
86.165 3
86.167 3
86.170 3
86.172 3
86.175 2
86.177 2
86.180 2
86.183 2
86.185 2
86.188 2
86.190 2
86.193 2
86.195 2
86.198 2
86.201 2
86.203 2
86.206 2
86.208 2
86.211 1
86.213 1
86.216 1
86.219 1
86.221 1
86.224 1
86.226 2
86.229 2
86.231 2
86.234 2
86.237 2
86.239 2
86.242 2
86.244 3
86.247 3
86.249 3
86.252 3
86.255 3
86.257 3
86.260 4
86.262 4
86.265 4
86.267 4
86.270 4
86.273 4
86.275 4
86.278 4
86.280 4
86.283 4
86.286 4
86.288 4
86.291 4
86.293 4
86.296 4
86.298 4
86.301 4
86.304 3
86.306 3
86.309 3
86.311 3
86.314 2
86.316 2
86.319 2
86.322 1
86.324 1
86.327 1
86.329 1
86.332 0
86.334 0
86.337 0
86.340 -0
86.342 -0
86.345 -0
86.347 -0
86.350 -0
86.352 -0
86.355 -1
86.358 -1
86.360 -1
86.363 -1
86.365 -1
86.368 -1
86.370 -1
86.373 -1
86.376 -1
86.378 -1
86.381 -1
86.383 -1
86.386 -1
86.389 -1
86.391 -1
86.394 -1
86.396 -1
86.399 -1
86.401 -0
86.404 -0
86.407 -0
86.409 0
86.412 0
86.414 0
86.417 0
86.419 1
86.422 1
86.425 1
86.427 1
86.430 1
86.432 2
86.435 2
86.437 2
86.440 2
86.443 2
86.445 3
86.448 3
86.450 3
86.453 3
86.455 4
86.458 4
86.461 4
86.463 4
86.466 5
86.468 5
86.471 5
86.474 5
86.476 5
86.479 5
86.481 5
86.484 5
86.486 5
86.489 5
86.492 4
86.494 4
86.497 4
86.499 4
86.502 4
86.504 4
86.507 4
86.510 4
86.512 3
86.515 3
86.517 3
86.520 3
86.522 3
86.525 2
86.528 2
86.530 2
86.533 2
86.535 2
86.538 2
86.541 2
86.543 2
86.546 2
86.548 2
86.551 2
86.553 2
86.556 2
86.559 2
86.561 2
86.564 2
86.566 2
86.569 2
86.571 2
86.574 2
86.577 2
86.579 2
86.582 2
86.584 2
86.587 2
86.589 2
86.592 2
86.595 2
86.597 2
86.600 2
86.602 2
86.605 2
86.608 1
86.610 1
86.613 1
86.615 1
86.618 1
86.620 0
86.623 0
86.626 -0
86.628 -0
86.631 -0
86.633 -1
86.636 -1
86.638 -1
86.641 -1
86.644 -1
86.646 -1
86.649 -1
86.651 -1
86.654 -1
86.657 -1
86.659 -1
86.662 -1
86.664 -1
86.667 -0
86.669 -0
86.672 -0
86.675 0
86.677 0
86.680 0
86.682 1
86.685 1
86.687 1
86.690 1
86.693 1
86.695 1
86.698 1
86.700 2
86.703 2
86.705 2
86.708 2
86.711 2
86.713 2
86.716 2
86.718 2
86.721 2
86.724 2
86.726 2
86.729 3
86.731 3
86.734 3
86.736 3
86.739 3
86.742 3
86.744 3
86.747 3
86.749 4
86.752 4
86.754 4
86.757 4
86.760 4
86.762 4
86.765 4
86.767 4
86.770 4
86.773 4
86.775 4
86.778 4
86.780 4
86.783 4
86.785 4
86.788 4
86.791 3
86.793 3
86.796 3
86.798 2
86.801 2
86.803 2
86.806 2
86.809 1
86.811 1
86.814 1
86.816 0
86.819 0
86.822 -0
86.824 -0
86.827 -0
86.829 -1
86.832 -1
86.834 -1
86.837 -1
86.840 -1
86.842 -1
86.845 -1
86.847 -1
86.850 -1
86.853 -1
86.855 -1
86.858 -1
86.860 -1
86.863 -0
86.865 -0
86.868 -0
86.871 -0
86.873 0
86.876 0
86.878 0
86.881 1
86.883 1
86.886 1
86.889 1
86.891 1
86.894 1
86.896 2
86.899 2
86.902 2
86.904 2
86.907 2
86.909 2
86.912 2
86.914 2
86.917 2
86.920 2
86.922 2
86.925 2
86.927 1
86.930 1
86.932 1
86.935 1
86.938 1
86.940 1
86.943 1
86.945 1
86.948 1
86.951 1
86.953 1
86.956 0
86.958 0
86.961 0
86.963 0
86.966 0
86.969 0
86.971 0
86.974 -0
86.976 -0
86.979 -0
86.982 -0
86.984 -0
86.987 -0
86.989 -0
86.992 0
86.994 0
86.997 0
87.000 0
87.002 0
87.005 1
87.007 1
87.010 1
87.013 1
87.015 1
87.018 1
87.020 1
87.023 2
87.025 2
87.028 2
87.031 2
87.033 2
87.036 2
87.038 2
87.041 2
87.043 2
87.046 2
87.049 2
87.051 2
87.054 2
87.056 2
87.059 2
87.062 2
87.064 2
87.067 2
87.069 2
87.072 1
87.074 1
87.077 1
87.080 1
87.082 1
87.085 1
87.087 0
87.090 0
87.093 0
87.095 0
87.098 -0
87.100 -0
87.103 -0
87.105 -0
87.108 -0
87.111 -0
87.113 -0
87.116 -0
87.118 0
87.121 0
87.124 0
87.126 0
87.129 0
87.131 1
87.134 1
87.136 1
87.139 1
87.142 1
87.144 1
87.147 1
87.149 1
87.152 1
87.155 1
87.157 2
87.160 2
87.162 2
87.165 2
87.167 2
87.170 2
87.173 2
87.175 2
87.178 2
87.180 2
87.183 2
87.185 2
87.188 2
87.191 2
87.193 1
87.196 1
87.198 1
87.201 1
87.204 1
87.206 1
87.209 1
87.211 1
87.214 1
87.216 0
87.219 0
87.222 0
87.224 0
87.227 -0
87.229 -0
87.232 -0
87.235 -0
87.237 -0
87.240 -1
87.242 -1
87.245 -1
87.247 -1
87.250 -1
87.253 -1
87.255 -1
87.258 -1
87.260 -1
87.263 -0
87.266 -0
87.268 -0
87.271 0
87.273 0
87.276 0
87.278 0
87.281 1
87.284 1
87.286 1
87.289 1
87.291 1
87.294 1
87.297 1
87.299 2
87.302 2
87.304 2
87.307 2
87.309 2
87.312 3
87.315 3
87.317 3
87.320 3
87.322 3
87.325 3
87.328 4
87.330 4
87.333 4
87.335 4
87.338 4
87.341 4
87.343 4
87.346 5
87.348 5
87.351 5
87.353 5
87.356 5
87.359 5
87.361 5
87.364 5
87.366 5
87.369 5
87.372 5
87.374 5
87.377 5
87.379 5
87.382 5
87.384 4
87.387 4
87.390 4
87.392 4
87.395 3
87.397 3
87.400 3
87.403 3
87.405 2
87.408 2
87.410 2
87.413 1
87.415 1
87.418 1
87.421 1
87.423 0
87.426 0
87.428 0
87.431 -0
87.434 -0
87.436 -1
87.439 -1
87.441 -1
87.444 -1
87.446 -1
87.449 -1
87.452 -1
87.454 -1
87.457 -1
87.459 -1
87.462 -1
87.465 -0
87.467 -0
87.470 -0
87.472 0
87.475 0
87.477 1
87.480 1
87.483 1
87.485 1
87.488 2
87.490 2
87.493 2
87.496 2
87.498 3
87.501 3
87.503 3
87.506 3
87.509 3
87.511 4
87.514 4
87.516 4
87.519 4
87.521 4
87.524 4
87.527 4
87.529 4
87.532 4
87.534 4
87.537 4
87.540 4
87.542 4
87.545 4
87.547 4
87.550 3
87.552 3
87.555 3
87.558 3
87.560 3
87.563 3
87.565 3
87.568 3
87.571 2
87.573 2
87.576 2
87.578 2
87.581 2
87.584 2
87.586 2
87.589 2
87.591 1
87.594 1
87.596 1
87.599 1
87.602 1
87.604 1
87.607 1
87.609 2
87.612 2
87.615 2
87.617 2
87.620 2
87.622 2
87.625 2
87.627 2
87.630 2
87.633 2
87.635 2
87.638 2
87.640 2
87.643 2
87.646 2
87.648 2
87.651 2
87.653 2
87.656 2
87.659 2
87.661 2
87.664 2
87.666 2
87.669 2
87.671 2
87.674 2
87.677 2
87.679 2
87.682 1
87.684 1
87.687 1
87.690 1
87.692 1
87.695 1
87.697 0
87.700 0
87.703 0
87.705 0
87.708 0
87.710 0
87.713 0
87.715 0
87.718 0
87.721 0
87.723 0
87.726 0
87.728 0
87.731 0
87.734 1
87.736 1
87.739 1
87.741 1
87.744 1
87.747 1
87.749 1
87.752 1
87.754 1
87.757 1
87.759 1
87.762 2
87.765 2
87.767 2
87.770 2
87.772 2
87.775 2
87.778 2
87.780 2
87.783 2
87.785 2
87.788 2
87.791 2
87.793 2
87.796 1
87.798 1
87.801 1
87.803 1
87.806 1
87.809 1
87.811 1
87.814 1
87.816 1
87.819 1
87.822 1
87.824 1
87.827 1
87.829 1
87.832 1
87.835 0
87.837 0
87.840 0
87.842 0
87.845 0
87.847 0
87.850 0
87.853 0
87.855 0
87.858 0
87.860 0
87.863 0
87.866 0
87.868 1
87.871 1
87.873 1
87.876 1
87.879 1
87.881 1
87.884 1
87.886 1
87.889 1
87.891 1
87.894 2
87.897 2
87.899 2
87.902 2
87.904 2
87.907 2
87.910 2
87.912 3
87.915 3
87.917 3
87.920 3
87.923 3
87.925 3
87.928 3
87.930 3
87.933 4
87.935 4
87.938 4
87.941 4
87.943 4
87.946 4
87.948 4
87.951 4
87.954 4
87.956 3
87.959 3
87.961 3
87.964 3
87.967 3
87.969 3
87.972 3
87.974 3
87.977 3
87.979 3
87.982 2
87.985 2
87.987 2
87.990 2
87.992 2
87.995 2
87.998 2
88.000 2
88.003 2
88.005 2
88.008 2
88.011 2
88.013 3
88.016 3
88.018 3
88.021 3
88.024 3
88.026 3
88.029 3
88.031 3
88.034 3
88.036 3
88.039 3
88.042 4
88.044 4
88.047 4
88.049 4
88.052 4
88.055 4
88.057 4
88.060 3
88.062 3
88.065 3
88.068 3
88.070 3
88.073 3
88.075 2
88.078 2
88.081 2
88.083 1
88.086 1
88.088 1
88.091 1
88.093 0
88.096 0
88.099 0
88.101 -0
88.104 -0
88.106 -0
88.109 -0
88.112 -1
88.114 -1
88.117 -1
88.119 -1
88.122 -1
88.125 -1
88.127 -1
88.130 -1
88.132 -1
88.135 -1
88.138 -1
88.140 -1
88.143 -1
88.145 -0
88.148 -0
88.150 -0
88.153 0
88.156 0
88.158 0
88.161 1
88.163 1
88.166 1
88.169 1
88.171 1
88.174 1
88.176 1
88.179 2
88.182 2
88.184 2
88.187 2
88.189 2
88.192 2
88.195 2
88.197 2
88.200 2
88.202 2
88.205 2
88.207 2
88.210 2
88.213 2
88.215 2
88.218 2
88.220 2
88.223 2
88.226 2
88.228 1
88.231 1
88.233 1
88.236 1
88.239 1
88.241 1
88.244 1
88.246 1
88.249 1
88.252 0
88.254 0
88.257 0
88.259 0
88.262 0
88.265 0
88.267 0
88.270 0
88.272 0
88.275 0
88.277 1
88.280 1
88.283 1
88.285 1
88.288 1
88.290 1
88.293 1
88.296 1
88.298 2
88.301 2
88.303 2
88.306 2
88.309 2
88.311 2
88.314 2
88.316 2
88.319 2
88.322 2
88.324 2
88.327 2
88.329 2
88.332 1
88.335 1
88.337 1
88.340 1
88.342 1
88.345 1
88.347 1
88.350 1
88.353 1
88.355 1
88.358 0
88.360 0
88.363 0
88.366 -0
88.368 -0
88.371 -0
88.373 -0
88.376 -0
88.379 -1
88.381 -1
88.384 -1
88.386 -1
88.389 -1
88.392 -1
88.394 -1
88.397 -1
88.399 -1
88.402 -1
88.405 -1
88.407 -1
88.410 -1
88.412 -1
88.415 -1
88.418 -1
88.420 -1
88.423 -1
88.425 -0
88.428 -0
88.430 -0
88.433 -0
88.436 -0
88.438 -0
88.441 -0
88.443 0
88.446 0
88.449 0
88.451 0
88.454 1
88.456 1
88.459 1
88.462 1
88.464 1
88.467 1
88.469 1
88.472 1
88.475 1
88.477 1
88.480 1
88.482 1
88.485 1
88.488 1
88.490 1
88.493 1
88.495 1
88.498 1
88.501 1
88.503 1
88.506 1
88.508 1
88.511 1
88.513 1
88.516 1
88.519 1
88.521 1
88.524 1
88.526 1
88.529 1
88.532 1
88.534 1
88.537 1
88.539 1
88.542 1
88.545 1
88.547 1
88.550 1
88.552 1
88.555 1
88.558 1
88.560 1
88.563 0
88.565 0
88.568 0
88.571 0
88.573 0
88.576 0
88.578 0
88.581 0
88.584 0
88.586 0
88.589 0
88.591 0
88.594 0
88.597 0
88.599 0
88.602 0
88.604 1
88.607 1
88.610 1
88.612 1
88.615 1
88.617 1
88.620 2
88.622 2
88.625 2
88.628 2
88.630 2
88.633 2
88.635 3
88.638 3
88.641 3
88.643 3
88.646 3
88.648 3
88.651 3
88.654 4
88.656 4
88.659 4
88.661 4
88.664 4
88.667 4
88.669 4
88.672 3
88.674 3
88.677 3
88.680 3
88.682 3
88.685 3
88.687 3
88.690 2
88.693 2
88.695 2
88.698 2
88.700 2
88.703 2
88.706 2
88.708 2
88.711 1
88.713 1
88.716 1
88.719 1
88.721 1
88.724 1
88.726 1
88.729 1
88.732 1
88.734 1
88.737 1
88.739 1
88.742 1
88.745 1
88.747 1
88.750 1
88.752 1
88.755 1
88.757 1
88.760 1
88.763 1
88.765 2
88.768 2
88.770 2
88.773 2
88.776 2
88.778 2
88.781 2
88.783 2
88.786 2
88.789 2
88.791 3
88.794 3
88.796 3
88.799 3
88.802 3
88.804 3
88.807 3
88.809 3
88.812 3
88.815 3
88.817 3
88.820 3
88.822 3
88.825 3
88.828 3
88.830 3
88.833 3
88.835 3
88.838 3
88.841 3
88.843 3
88.846 2
88.848 2
88.851 2
88.854 3
88.856 3
88.859 2
88.861 2
88.864 2
88.867 3
88.869 3
88.872 3
88.874 3
88.877 2
88.880 2
88.882 2
88.885 2
88.887 2
88.890 2
88.893 2
88.895 2
88.898 2
88.900 2
88.903 1
88.906 1
88.908 1
88.911 1
88.913 1
88.916 1
88.919 0
88.921 0
88.924 0
88.926 -0
88.929 -0
88.932 -0
88.934 -0
88.937 -0
88.939 -0
88.942 -0
88.945 -0
88.947 0
88.950 0
88.952 0
88.955 0
88.958 0
88.960 1
88.963 1
88.965 1
88.968 1
88.971 1
88.973 1
88.976 2
88.978 2
88.981 2
88.983 2
88.986 2
88.989 2
88.991 2
88.994 2
88.996 3
88.999 3
89.002 3
89.004 3
89.007 3
89.009 3
89.012 3
89.015 3
89.017 3
89.020 3
89.022 3
89.025 3
89.028 3
89.030 3
89.033 3
89.035 3
89.038 3
89.041 3
89.043 3
89.046 3
89.048 3
89.051 3
89.054 3
89.056 3
89.059 3
89.061 3
89.064 3
89.067 3
89.069 3
89.072 3
89.074 3
89.077 3
89.080 3
89.082 3
89.085 3
89.087 3
89.090 3
89.093 2
89.095 2
89.098 2
89.100 2
89.103 2
89.106 2
89.108 2
89.111 2
89.113 2
89.116 2
89.119 2
89.121 2
89.124 2
89.126 2
89.129 2
89.132 2
89.134 2
89.137 2
89.139 2
89.142 1
89.145 1
89.147 1
89.150 1
89.152 1
89.155 1
89.158 1
89.160 1
89.163 1
89.165 1
89.168 1
89.171 1
89.173 2
89.176 2
89.178 2
89.181 2
89.184 2
89.186 2
89.189 2
89.191 2
89.194 2
89.197 2
89.199 2
89.202 2
89.204 2
89.207 2
89.210 2
89.212 2
89.215 3
89.217 3
89.220 3
89.223 3
89.225 3
89.228 3
89.230 3
89.233 3
89.236 3
89.238 3
89.241 3
89.243 3
89.246 3
89.249 3
89.251 3
89.254 2
89.256 2
89.259 2
89.262 2
89.264 2
89.267 2
89.269 2
89.272 2
89.275 2
89.277 2
89.280 2
89.283 2
89.285 2
89.288 2
89.290 2
89.293 2
89.296 2
89.298 2
89.301 2
89.303 2
89.306 2
89.309 2
89.311 2
89.314 2
89.316 2
89.319 2
89.322 2
89.324 2
89.327 2
89.329 2
89.332 2
89.335 2
89.337 2
89.340 2
89.342 3
89.345 3
89.348 3
89.350 3
89.353 3
89.355 3
89.358 3
89.361 3
89.363 3
89.366 3
89.368 3
89.371 3
89.374 3
89.376 3
89.379 3
89.381 3
89.384 3
89.387 3
89.389 3
89.392 3
89.394 3
89.397 3
89.400 3
89.402 3
89.405 3
89.407 3
89.410 2
89.413 2
89.415 2
89.418 2
89.420 2
89.423 2
89.426 2
89.428 2
89.431 2
89.433 2
89.436 2
89.439 2
89.441 2
89.444 2
89.446 2
89.449 2
89.452 2
89.454 2
89.457 2
89.459 3
89.462 3
89.465 3
89.467 3
89.470 3
89.472 3
89.475 4
89.478 4
89.480 4
89.483 4
89.485 4
89.488 4
89.491 4
89.493 4
89.496 4
89.498 4
89.501 4
89.504 4
89.506 4
89.509 4
89.512 4
89.514 4
89.517 3
89.519 3
89.522 3
89.525 3
89.527 3
89.530 3
89.532 3
89.535 3
89.538 3
89.540 3
89.543 3
89.545 3
89.548 3
89.551 3
89.553 3
89.556 3
89.558 3
89.561 3
89.564 3
89.566 3
89.569 3
89.571 3
89.574 3
89.577 3
89.579 3
89.582 3
89.584 3
89.587 3
89.590 3
89.592 3
89.595 3
89.597 2
89.600 2
89.603 2
89.605 2
89.608 2
89.610 2
89.613 2
89.616 2
89.618 2
89.621 2
89.623 1
89.626 1
89.629 1
89.631 1
89.634 2
89.637 2
89.639 2
89.642 2
89.644 2
89.647 2
89.650 2
89.652 2
89.655 2
89.657 2
89.660 3
89.663 3
89.665 3
89.668 3
89.670 3
89.673 3
89.676 3
89.678 3
89.681 3
89.683 3
89.686 3
89.689 2
89.691 2
89.694 2
89.696 2
89.699 2
89.702 2
89.704 2
89.707 2
89.709 1
89.712 1
89.715 1
89.717 1
89.720 1
89.722 0
89.725 0
89.728 -0
89.730 -0
89.733 -0
89.735 -1
89.738 -1
89.741 -1
89.743 -1
89.746 -1
89.749 -1
89.751 -1
89.754 -1
89.756 -1
89.759 -1
89.762 -1
89.764 -1
89.767 -1
89.769 -1
89.772 -0
89.775 -0
89.777 0
89.780 0
89.782 1
89.785 1
89.788 1
89.790 2
89.793 2
89.795 2
89.798 3
89.801 3
89.803 3
89.806 4
89.808 4
89.811 4
89.814 5
89.816 5
89.819 5
89.821 5
89.824 5
89.827 5
89.829 5
89.832 5
89.835 5
89.837 5
89.840 5
89.842 5
89.845 5
89.848 5
89.850 4
89.853 4
89.855 4
89.858 4
89.861 4
89.863 4
89.866 3
89.868 3
89.871 3
89.874 3
89.876 3
89.879 3
89.881 3
89.884 3
89.887 3
89.889 3
89.892 3
89.894 3
89.897 3
89.900 3
89.902 3
89.905 3
89.907 3
89.910 3
89.913 3
89.915 3
89.918 3
89.921 3
89.923 3
89.926 3
89.928 3
89.931 3
89.934 3
89.936 3
89.939 3
89.941 3
89.944 3
89.947 3
89.949 3
89.952 3
89.954 3
89.957 3
89.960 3
89.962 3
89.965 3
89.967 3
89.970 3
89.973 3
89.975 3
89.978 3
89.981 3
89.983 3
89.986 3
89.988 3
89.991 3
89.994 2
89.996 2
89.999 2
90.001 2
90.004 2
90.007 2
90.009 1
90.012 1
90.014 1
90.017 1
90.020 1
90.022 0
90.025 0
90.027 0
90.030 0
90.033 0
90.035 -0
90.038 -0
90.040 -0
90.043 -0
90.046 -0
90.048 -0
90.051 -0
90.054 -0
90.056 -0
90.059 -0
90.061 -0
90.064 -0
90.067 -0
90.069 0
90.072 0
90.074 0
90.077 0
90.080 0
90.082 0
90.085 1
90.087 1
90.090 1
90.093 1
90.095 1
90.098 1
90.100 1
90.103 1
90.106 1
90.108 1
90.111 1
90.114 1
90.116 1
90.119 1
90.121 1
90.124 1
90.127 1
90.129 1
90.132 1
90.134 1
90.137 1
90.140 1
90.142 1
90.145 1
90.147 1
90.150 1
90.153 1
90.155 1
90.158 1
90.160 1
90.163 2
90.166 2
90.168 2
90.171 2
90.174 2
90.176 2
90.179 2
90.181 2
90.184 2
90.187 2
90.189 2
90.192 2
90.194 2
90.197 2
90.200 2
90.202 2
90.205 2
90.207 2
90.210 2
90.213 2
90.215 2
90.218 2
90.220 1
90.223 1
90.226 1
90.228 1
90.231 1
90.234 1
90.236 1
90.239 1
90.241 1
90.244 1
90.247 1
90.249 1
90.252 1
90.254 1
90.257 1
90.260 1
90.262 1
90.265 1
90.267 1
90.270 1
90.273 1
90.275 1
90.278 1
90.281 1
90.283 1
90.286 2
90.288 2
90.291 2
90.294 2
90.296 2
90.299 2
90.301 3
90.304 3
90.307 3
90.309 3
90.312 3
90.314 3
90.317 3
90.320 3
90.322 4
90.325 4
90.328 4
90.330 4
90.333 4
90.335 4
90.338 4
90.341 4
90.343 4
90.346 4
90.348 4
90.351 4
90.354 4
90.356 4
90.359 4
90.361 4
90.364 4
90.367 3
90.369 3
90.372 3
90.375 3
90.377 3
90.380 3
90.382 3
90.385 3
90.388 3
90.390 3
90.393 3
90.395 3
90.398 3
90.401 3
90.403 3
90.406 3
90.408 3
90.411 3
90.414 3
90.416 3
90.419 3
90.422 3
90.424 2
90.427 2
90.429 2
90.432 2
90.435 2
90.437 2
90.440 2
90.442 2
90.445 2
90.448 2
90.450 2
90.453 2
90.455 2
90.458 1
90.461 1
90.463 1
90.466 1
90.469 1
90.471 1
90.474 1
90.476 0
90.479 0
90.482 0
90.484 0
90.487 0
90.489 -0
90.492 -0
90.495 -0
90.497 -0
90.500 -0
90.502 -0
90.505 -0
90.508 0
90.510 0
90.513 0
90.516 0
90.518 0
90.521 0
90.523 0
90.526 1
90.529 1
90.531 1
90.534 1
90.536 1
90.539 1
90.542 1
90.544 1
90.547 1
90.549 2
90.552 2
90.555 2
90.557 2
90.560 2
90.563 2
90.565 2
90.568 1
90.570 1
90.573 1
90.576 1
90.578 1
90.581 1
90.583 1
90.586 1
90.589 1
90.591 1
90.594 1
90.597 1
90.599 1
90.602 1
90.604 1
90.607 1
90.610 1
90.612 1
90.615 1
90.617 1
90.620 1
90.623 1
90.625 1
90.628 1
90.630 1
90.633 1
90.636 1
90.638 1
90.641 2
90.644 2
90.646 2
90.649 2
90.651 3
90.654 3
90.657 3
90.659 3
90.662 4
90.664 4
90.667 4
90.670 4
90.672 5
90.675 5
90.678 5
90.680 5
90.683 5
90.685 5
90.688 5
90.691 5
90.693 5
90.696 6
90.698 6
90.701 6
90.704 6
90.706 6
90.709 6
90.712 6
90.714 6
90.717 6
90.719 6
90.722 6
90.725 5
90.727 5
90.730 5
90.732 5
90.735 5
90.738 5
90.740 4
90.743 4
90.746 4
90.748 4
90.751 4
90.753 3
90.756 3
90.759 3
90.761 3
90.764 3
90.766 3
90.769 2
90.772 2
90.774 2
90.777 2
90.779 2
90.782 2
90.785 1
90.787 1
90.790 1
90.793 1
90.795 1
90.798 1
90.800 1
90.803 1
90.806 1
90.808 1
90.811 1
90.813 1
90.816 1
90.819 1
90.821 1
90.824 1
90.827 1
90.829 2
90.832 2
90.834 2
90.837 2
90.840 2
90.842 2
90.845 2
90.847 2
90.850 3
90.853 3
90.855 3
90.858 3
90.861 3
90.863 3
90.866 3
90.868 3
90.871 3
90.874 3
90.876 3
90.879 3
90.881 3
90.884 3
90.887 3
90.889 3
90.892 3
90.895 3
90.897 3
90.900 3
90.902 3
90.905 2
90.908 2
90.910 2
90.913 2
90.915 2
90.918 2
90.921 2
90.923 2
90.926 2
90.929 2
90.931 2
90.934 2
90.936 2
90.939 2
90.942 3
90.944 3
90.947 3
90.949 3
90.952 3
90.955 3
90.957 3
90.960 3
90.963 3
90.965 3
90.968 3
90.970 3
90.973 3
90.976 3
90.978 3
90.981 3
90.984 3
90.986 3
90.989 3
90.991 3
90.994 3
90.997 3
90.999 3
91.002 3
91.004 3
91.007 3
91.010 3
91.012 3
91.015 3
91.018 3
91.020 3
91.023 3
91.025 3
91.028 3
91.031 3
91.033 3
91.036 3
91.038 3
91.041 3
91.044 3
91.046 3
91.049 3
91.052 3
91.054 3
91.057 3
91.059 4
91.062 4
91.065 4
91.067 4
91.070 4
91.072 4
91.075 4
91.078 4
91.080 4
91.083 4
91.086 4
91.088 4
91.091 4
91.093 5
91.096 5
91.099 5
91.101 5
91.104 5
91.106 5
91.109 5
91.112 5
91.114 5
91.117 5
91.120 5
91.122 5
91.125 5
91.127 5
91.130 5
91.133 5
91.135 5
91.138 5
91.141 5
91.143 5
91.146 5
91.148 4
91.151 4
91.154 4
91.156 4
91.159 4
91.161 4
91.164 4
91.167 4
91.169 4
91.172 4
91.175 3
91.177 3
91.180 3
91.182 3
91.185 3
91.188 3
91.190 3
91.193 3
91.196 3
91.198 3
91.201 3
91.203 3
91.206 3
91.209 3
91.211 3
91.214 3
91.216 3
91.219 3
91.222 4
91.224 4
91.227 4
91.230 4
91.232 4
91.235 4
91.237 4
91.240 4
91.243 4
91.245 4
91.248 4
91.250 4
91.253 4
91.256 4
91.258 4
91.261 4
91.264 4
91.266 4
91.269 4
91.271 4
91.274 4
91.277 3
91.279 3
91.282 3
91.285 3
91.287 3
91.290 3
91.292 3
91.295 3
91.298 3
91.300 3
91.303 2
91.305 2
91.308 2
91.311 3
91.313 3
91.316 3
91.319 3
91.321 3
91.324 3
91.326 3
91.329 3
91.332 3
91.334 4
91.337 4
91.340 4
91.342 4
91.345 4
91.347 4
91.350 4
91.353 4
91.355 3
91.358 3
91.361 3
91.363 3
91.366 3
91.368 3
91.371 3
91.374 3
91.376 2
91.379 2
91.381 2
91.384 2
91.387 2
91.389 2
91.392 1
91.395 1
91.397 1
91.400 1
91.402 1
91.405 1
91.408 1
91.410 0
91.413 0
91.416 0
91.418 0
91.421 0
91.423 0
91.426 0
91.429 0
91.431 0
91.434 1
91.436 1
91.439 1
91.442 1
91.444 1
91.447 1
91.450 1
91.452 1
91.455 1
91.457 1
91.460 1
91.463 1
91.465 1
91.468 1
91.471 1
91.473 1
91.476 1
91.478 1
91.481 1
91.484 1
91.486 1
91.489 1
91.492 0
91.494 0
91.497 0
91.499 0
91.502 0
91.505 0
91.507 0
91.510 0
91.512 1
91.515 1
91.518 1
91.520 1
91.523 1
91.526 1
91.528 1
91.531 1
91.533 1
91.536 1
91.539 2
91.541 2
91.544 2
91.547 2
91.549 2
91.552 3
91.554 3
91.557 3
91.560 3
91.562 3
91.565 3
91.568 3
91.570 3
91.573 3
91.575 3
91.578 3
91.581 3
91.583 3
91.586 3
91.589 3
91.591 3
91.594 3
91.596 3
91.599 3
91.602 3
91.604 3
91.607 3
91.609 2
91.612 2
91.615 2
91.617 2
91.620 2
91.623 2
91.625 2
91.628 2
91.630 2
91.633 2
91.636 2
91.638 2
91.641 2
91.644 2
91.646 2
91.649 2
91.651 2
91.654 2
91.657 2
91.659 2
91.662 2
91.665 3
91.667 3
91.670 3
91.672 3
91.675 3
91.678 3
91.680 3
91.683 3
91.686 3
91.688 4
91.691 4
91.693 4
91.696 4
91.699 4
91.701 4
91.704 4
91.707 5
91.709 5
91.712 5
91.714 5
91.717 5
91.720 5
91.722 6
91.725 6
91.727 6
91.730 6
91.733 6
91.735 6
91.738 6
91.741 6
91.743 6
91.746 6
91.748 6
91.751 6
91.754 6
91.756 6
91.759 6
91.762 6
91.764 6
91.767 5
91.769 5
91.772 5
91.775 5
91.777 5
91.780 5
91.783 5
91.785 4
91.788 4
91.790 4
91.793 4
91.796 4
91.798 3
91.801 3
91.804 3
91.806 3
91.809 2
91.811 2
91.814 2
91.817 2
91.819 2
91.822 2
91.825 2
91.827 1
91.830 1
91.832 1
91.835 1
91.838 1
91.840 1
91.843 1
91.846 1
91.848 1
91.851 1
91.853 1
91.856 1
91.859 1
91.861 1
91.864 1
91.867 1
91.869 1
91.872 1
91.874 1
91.877 1
91.880 1
91.882 1
91.885 1
91.888 2
91.890 2
91.893 2
91.895 2
91.898 2
91.901 2
91.903 2
91.906 2
91.909 2
91.911 2
91.914 2
91.916 3
91.919 3
91.922 3
91.924 3
91.927 3
91.930 3
91.932 3
91.935 3
91.937 3
91.940 3
91.943 3
91.945 3
91.948 3
91.951 3
91.953 3
91.956 3
91.958 3
91.961 3
91.964 3
91.966 3
91.969 2
91.972 2
91.974 2
91.977 2
91.979 2
91.982 2
91.985 1
91.987 1
91.990 1
91.993 1
91.995 1
91.998 1
92.000 1
92.003 1
92.006 0
92.008 0
92.011 0
92.014 0
92.016 0
92.019 0
92.021 0
92.024 1
92.027 1
92.029 1
92.032 1
92.035 1
92.037 1
92.040 1
92.042 1
92.045 2
92.048 2
92.050 2
92.053 2
92.056 2
92.058 2
92.061 2
92.063 2
92.066 2
92.069 2
92.071 2
92.074 2
92.077 2
92.079 2
92.082 2
92.084 2
92.087 2
92.090 2
92.092 2
92.095 2
92.098 2
92.100 2
92.103 2
92.105 2
92.108 2
92.111 2
92.113 2
92.116 2
92.119 2
92.121 2
92.124 2
92.126 2
92.129 3
92.132 3
92.134 3
92.137 3
92.140 3
92.142 3
92.145 3
92.147 3
92.150 3
92.153 3
92.155 3
92.158 3
92.161 3
92.163 3
92.166 3
92.168 3
92.171 3
92.174 3
92.176 3
92.179 3
92.182 3
92.184 3
92.187 3
92.189 3
92.192 3
92.195 3
92.197 3
92.200 3
92.203 3
92.205 3
92.208 3
92.210 3
92.213 3
92.216 3
92.218 3
92.221 3
92.224 3
92.226 3
92.229 3
92.232 3
92.234 3
92.237 3
92.239 3
92.242 3
92.245 3
92.247 3
92.250 3
92.253 3
92.255 3
92.258 3
92.260 3
92.263 3
92.266 3
92.268 3
92.271 3
92.274 3
92.276 3
92.279 3
92.281 3
92.284 3
92.287 3
92.289 3
92.292 3
92.295 3
92.297 3
92.300 3
92.302 3
92.305 3
92.308 3
92.310 3
92.313 3
92.316 3
92.318 3
92.321 3
92.323 3
92.326 3
92.329 3
92.331 3
92.334 3
92.337 2
92.339 2
92.342 2
92.345 2
92.347 2
92.350 2
92.352 2
92.355 2
92.358 1
92.360 1
92.363 1
92.366 1
92.368 1
92.371 1
92.373 1
92.376 1
92.379 1
92.381 1
92.384 1
92.387 1
92.389 1
92.392 1
92.394 1
92.397 1
92.400 1
92.402 1
92.405 1
92.408 1
92.410 1
92.413 1
92.415 1
92.418 1
92.421 1
92.423 1
92.426 1
92.429 1
92.431 2
92.434 2
92.437 2
92.439 2
92.442 2
92.444 2
92.447 2
92.450 3
92.452 3
92.455 3
92.458 3
92.460 4
92.463 4
92.465 4
92.468 5
92.471 5
92.473 5
92.476 5
92.479 5
92.481 5
92.484 5
92.486 5
92.489 6
92.492 6
92.494 6
92.497 6
92.500 6
92.502 6
92.505 5
92.508 5
92.510 5
92.513 5
92.515 5
92.518 5
92.521 5
92.523 4
92.526 4
92.529 4
92.531 3
92.534 3
92.536 3
92.539 2
92.542 2
92.544 2
92.547 2
92.550 1
92.552 1
92.555 1
92.557 1
92.560 1
92.563 1
92.565 1
92.568 1
92.571 1
92.573 1
92.576 1
92.579 1
92.581 1
92.584 1
92.586 1
92.589 1
92.592 1
92.594 1
92.597 1
92.600 1
92.602 1
92.605 1
92.607 2
92.610 2
92.613 2
92.615 2
92.618 2
92.621 2
92.623 2
92.626 2
92.629 2
92.631 2
92.634 2
92.636 2
92.639 2
92.642 2
92.644 2
92.647 2
92.650 2
92.652 2
92.655 2
92.657 2
92.660 2
92.663 2
92.665 2
92.668 2
92.671 2
92.673 2
92.676 2
92.678 2
92.681 2
92.684 2
92.686 2
92.689 2
92.692 2
92.694 2
92.697 2
92.700 2
92.702 2
92.705 2
92.707 2
92.710 3
92.713 3
92.715 3
92.718 3
92.721 3
92.723 3
92.726 3
92.728 4
92.731 4
92.734 4
92.736 4
92.739 4
92.742 4
92.744 4
92.747 4
92.750 4
92.752 4
92.755 4
92.757 4
92.760 4
92.763 4
92.765 4
92.768 4
92.771 4
92.773 4
92.776 4
92.779 4
92.781 4
92.784 3
92.786 3
92.789 3
92.792 3
92.794 3
92.797 2
92.800 2
92.802 2
92.805 2
92.807 2
92.810 2
92.813 1
92.815 1
92.818 1
92.821 1
92.823 1
92.826 1
92.829 1
92.831 1
92.834 1
92.836 2
92.839 2
92.842 2
92.844 2
92.847 2
92.850 3
92.852 3
92.855 3
92.857 3
92.860 4
92.863 4
92.865 4
92.868 4
92.871 5
92.873 5
92.876 5
92.879 5
92.881 5
92.884 5
92.886 5
92.889 5
92.892 5
92.894 5
92.897 5
92.900 5
92.902 5
92.905 5
92.908 5
92.910 4
92.913 4
92.915 4
92.918 4
92.921 4
92.923 4
92.926 4
92.929 4
92.931 4
92.934 4
92.936 4
92.939 4
92.942 3
92.944 3
92.947 3
92.950 3
92.952 3
92.955 4
92.958 4
92.960 4
92.963 4
92.965 4
92.968 4
92.971 4
92.973 4
92.976 4
92.979 4
92.981 4
92.984 3
92.987 3
92.989 3
92.992 3
92.994 3
92.997 3
93.000 3
93.002 3
93.005 2
93.008 2
93.010 2
93.013 2
93.015 2
93.018 2
93.021 1
93.023 1
93.026 1
93.029 1
93.031 1
93.034 1
93.037 1
93.039 1
93.042 1
93.044 1
93.047 0
93.050 0
93.052 0
93.055 0
93.058 0
93.060 0
93.063 0
93.066 0
93.068 0
93.071 0
93.073 0
93.076 0
93.079 1
93.081 1
93.084 1
93.087 1
93.089 1
93.092 1
93.095 1
93.097 1
93.100 1
93.102 1
93.105 1
93.108 1
93.110 1
93.113 1
93.116 1
93.118 2
93.121 2
93.124 2
93.126 2
93.129 2
93.131 2
93.134 2
93.137 2
93.139 2
93.142 2
93.145 2
93.147 2
93.150 2
93.152 2
93.155 2
93.158 2
93.160 2
93.163 2
93.166 2
93.168 2
93.171 2
93.174 2
93.176 2
93.179 2
93.181 2
93.184 2
93.187 2
93.189 2
93.192 3
93.195 3
93.197 3
93.200 3
93.203 3
93.205 3
93.208 3
93.210 3
93.213 3
93.216 3
93.218 3
93.221 4
93.224 4
93.226 4
93.229 4
93.232 4
93.234 4
93.237 5
93.239 5
93.242 5
93.245 5
93.247 5
93.250 5
93.253 5
93.255 5
93.258 5
93.261 5
93.263 5
93.266 5
93.268 5
93.271 5
93.274 5
93.276 5
93.279 5
93.282 5
93.284 4
93.287 4
93.290 4
93.292 4
93.295 4
93.297 3
93.300 3
93.303 3
93.305 3
93.308 2
93.311 2
93.313 2
93.316 2
93.319 1
93.321 1
93.324 1
93.326 1
93.329 1
93.332 1
93.334 1
93.337 1
93.340 1
93.342 1
93.345 0
93.348 0
93.350 0
93.353 0
93.355 0
93.358 0
93.361 0
93.363 0
93.366 0
93.369 0
93.371 0
93.374 0
93.377 0
93.379 0
93.382 0
93.385 1
93.387 1
93.390 1
93.392 1
93.395 1
93.398 1
93.400 1
93.403 1
93.406 1
93.408 1
93.411 1
93.414 2
93.416 2
93.419 2
93.421 2
93.424 2
93.427 2
93.429 2
93.432 2
93.435 3
93.437 3
93.440 3
93.443 3
93.445 3
93.448 4
93.450 4
93.453 4
93.456 4
93.458 5
93.461 5
93.464 5
93.466 5
93.469 5
93.472 5
93.474 6
93.477 6
93.479 6
93.482 6
93.485 6
93.487 6
93.490 6
93.493 6
93.495 6
93.498 6
93.501 5
93.503 5
93.506 5
93.508 5
93.511 5
93.514 4
93.516 4
93.519 4
93.522 3
93.524 3
93.527 3
93.530 2
93.532 2
93.535 2
93.538 1
93.540 1
93.543 1
93.545 1
93.548 0
93.551 0
93.553 -0
93.556 -0
93.559 -0
93.561 -1
93.564 -1
93.567 -1
93.569 -1
93.572 -1
93.574 -1
93.577 -1
93.580 -1
93.582 -1
93.585 -1
93.588 -1
93.590 -1
93.593 -1
93.596 -1
93.598 -1
93.601 -1
93.603 -1
93.606 -1
93.609 -1
93.611 -1
93.614 -1
93.617 -1
93.619 -1
93.622 -1
93.625 -1
93.627 -1
93.630 -0
93.633 -0
93.635 -0
93.638 -0
93.640 0
93.643 0
93.646 0
93.648 0
93.651 0
93.654 1
93.656 1
93.659 1
93.662 1
93.664 1
93.667 1
93.669 1
93.672 1
93.675 1
93.677 1
93.680 1
93.683 2
93.685 2
93.688 2
93.691 2
93.693 2
93.696 2
93.699 2
93.701 2
93.704 2
93.706 2
93.709 2
93.712 2
93.714 2
93.717 2
93.720 2
93.722 2
93.725 2
93.728 2
93.730 2
93.733 2
93.735 2
93.738 2
93.741 2
93.743 2
93.746 2
93.749 2
93.751 3
93.754 3
93.757 3
93.759 3
93.762 3
93.765 3
93.767 2
93.770 2
93.772 2
93.775 2
93.778 2
93.780 2
93.783 2
93.786 2
93.788 2
93.791 2
93.794 2
93.796 2
93.799 1
93.802 1
93.804 1
93.807 1
93.809 1
93.812 1
93.815 1
93.817 1
93.820 1
93.823 1
93.825 1
93.828 1
93.831 1
93.833 1
93.836 1
93.838 1
93.841 2
93.844 2
93.846 2
93.849 2
93.852 2
93.854 2
93.857 2
93.860 2
93.862 2
93.865 2
93.868 2
93.870 2
93.873 2
93.875 2
93.878 2
93.881 2
93.883 2
93.886 2
93.889 1
93.891 1
93.894 1
93.897 1
93.899 1
93.902 0
93.905 0
93.907 0
93.910 -0
93.912 -0
93.915 -1
93.918 -1
93.920 -1
93.923 -1
93.926 -2
93.928 -2
93.931 -2
93.934 -2
93.936 -2
93.939 -2
93.942 -2
93.944 -2
93.947 -2
93.949 -2
93.952 -2
93.955 -2
93.957 -2
93.960 -2
93.963 -1
93.965 -1
93.968 -1
93.971 -1
93.973 -0
93.976 -0
93.979 0
93.981 0
93.984 1
93.986 1
93.989 1
93.992 1
93.994 2
93.997 2
94.000 2
94.002 2
94.005 2
94.008 2
94.010 3
94.013 3
94.016 3
94.018 3
94.021 3
94.023 3
94.026 3
94.029 2
94.031 2
94.034 2
94.037 2
94.039 2
94.042 1
94.045 1
94.047 1
94.050 1
94.053 1
94.055 0
94.058 0
94.060 0
94.063 -0
94.066 -0
94.068 -0
94.071 -0
94.074 -0
94.076 -0
94.079 -0
94.082 -0
94.084 -0
94.087 -0
94.090 -0
94.092 -0
94.095 -0
94.097 0
94.100 0
94.103 0
94.105 1
94.108 1
94.111 1
94.113 1
94.116 1
94.119 2
94.121 2
94.124 2
94.127 2
94.129 2
94.132 3
94.134 3
94.137 3
94.140 3
94.142 3
94.145 3
94.148 3
94.150 4
94.153 4
94.156 4
94.158 4
94.161 4
94.164 4
94.166 4
94.169 4
94.171 4
94.174 4
94.177 4
94.179 4
94.182 4
94.185 4
94.187 4
94.190 3
94.193 3
94.195 3
94.198 3
94.201 3
94.203 3
94.206 3
94.209 3
94.211 2
94.214 2
94.216 2
94.219 2
94.222 2
94.224 2
94.227 1
94.230 1
94.232 1
94.235 1
94.238 1
94.240 1
94.243 1
94.246 1
94.248 1
94.251 1
94.253 0
94.256 0
94.259 0
94.261 0
94.264 0
94.267 0
94.269 0
94.272 0
94.275 0
94.277 1
94.280 1
94.283 1
94.285 1
94.288 1
94.291 1
94.293 2
94.296 2
94.298 2
94.301 2
94.304 2
94.306 2
94.309 2
94.312 2
94.314 2
94.317 2
94.320 2
94.322 2
94.325 2
94.328 2
94.330 2
94.333 2
94.335 2
94.338 2
94.341 2
94.343 2
94.346 2
94.349 2
94.351 2
94.354 2
94.357 2
94.359 2
94.362 2
94.365 2
94.367 2
94.370 2
94.373 2
94.375 2
94.378 2
94.380 2
94.383 2
94.386 2
94.388 2
94.391 2
94.394 2
94.396 2
94.399 2
94.402 2
94.404 2
94.407 2
94.410 2
94.412 2
94.415 2
94.418 2
94.420 2
94.423 2
94.425 2
94.428 2
94.431 2
94.433 2
94.436 2
94.439 2
94.441 2
94.444 3
94.447 3
94.449 3
94.452 3
94.455 3
94.457 3
94.460 4
94.462 4
94.465 4
94.468 4
94.470 4
94.473 4
94.476 4
94.478 5
94.481 5
94.484 5
94.486 5
94.489 5
94.492 5
94.494 5
94.497 5
94.500 5
94.502 4
94.505 4
94.507 4
94.510 4
94.513 4
94.515 4
94.518 4
94.521 4
94.523 4
94.526 4
94.529 3
94.531 3
94.534 3
94.537 3
94.539 3
94.542 3
94.545 2
94.547 2
94.550 2
94.553 2
94.555 2
94.558 2
94.560 2
94.563 2
94.566 2
94.568 2
94.571 2
94.574 2
94.576 2
94.579 2
94.582 2
94.584 2
94.587 2
94.590 2
94.592 2
94.595 1
94.598 1
94.600 1
94.603 1
94.605 1
94.608 1
94.611 1
94.613 1
94.616 1
94.619 1
94.621 1
94.624 1
94.627 2
94.629 2
94.632 2
94.635 2
94.637 2
94.640 2
94.643 2
94.645 2
94.648 2
94.650 3
94.653 3
94.656 3
94.658 3
94.661 3
94.664 3
94.666 3
94.669 3
94.672 4
94.674 4
94.677 4
94.680 4
94.682 4
94.685 4
94.688 4
94.690 5
94.693 5
94.696 5
94.698 5
94.701 5
94.703 5
94.706 5
94.709 4
94.711 4
94.714 4
94.717 4
94.719 4
94.722 4
94.725 4
94.727 4
94.730 3
94.733 3
94.735 3
94.738 3
94.741 3
94.743 2
94.746 2
94.748 2
94.751 2
94.754 1
94.756 1
94.759 1
94.762 0
94.764 0
94.767 -0
94.770 -1
94.772 -1
94.775 -1
94.778 -1
94.780 -1
94.783 -2
94.786 -2
94.788 -2
94.791 -2
94.794 -2
94.796 -2
94.799 -2
94.801 -2
94.804 -2
94.807 -2
94.809 -2
94.812 -2
94.815 -2
94.817 -2
94.820 -1
94.823 -1
94.825 -1
94.828 -1
94.831 -1
94.833 -1
94.836 -0
94.839 -0
94.841 -0
94.844 0
94.847 0
94.849 0
94.852 0
94.854 1
94.857 1
94.860 1
94.862 1
94.865 1
94.868 1
94.870 1
94.873 1
94.876 1
94.878 1
94.881 1
94.884 1
94.886 1
94.889 0
94.892 0
94.894 0
94.897 0
94.900 0
94.902 0
94.905 0
94.907 -0
94.910 -0
94.913 -0
94.915 -0
94.918 -0
94.921 -0
94.923 -0
94.926 -0
94.929 -0
94.931 -0
94.934 -0
94.937 -0
94.939 -0
94.942 0
94.945 0
94.947 0
94.950 0
94.953 0
94.955 0
94.958 0
94.961 1
94.963 1
94.966 1
94.968 1
94.971 1
94.974 1
94.976 1
94.979 1
94.982 1
94.984 1
94.987 1
94.990 1
94.992 1
94.995 1
94.998 1
95.000 1
95.003 0
95.006 0
95.008 0
95.011 0
95.014 0
95.016 0
95.019 0
95.021 0
95.024 0
95.027 0
95.029 0
95.032 0
95.035 0
95.037 0
95.040 0
95.043 0
95.045 0
95.048 0
95.051 0
95.053 1
95.056 1
95.059 1
95.061 1
95.064 1
95.067 1
95.069 1
95.072 1
95.075 1
95.077 2
95.080 2
95.082 2
95.085 2
95.088 2
95.090 2
95.093 2
95.096 2
95.098 2
95.101 2
95.104 2
95.106 2
95.109 2
95.112 2
95.114 2
95.117 2
95.120 2
95.122 2
95.125 2
95.128 2
95.130 2
95.133 2
95.136 2
95.138 2
95.141 2
95.143 2
95.146 1
95.149 1
95.151 1
95.154 1
95.157 1
95.159 0
95.162 0
95.165 0
95.167 -0
95.170 -0
95.173 -0
95.175 -1
95.178 -1
95.181 -1
95.183 -1
95.186 -1
95.189 -1
95.191 -1
95.194 -1
95.197 -1
95.199 -1
95.202 -1
95.205 -1
95.207 -1
95.210 -1
95.212 -1
95.215 -0
95.218 -0
95.220 -0
95.223 0
95.226 0
95.228 1
95.231 1
95.234 1
95.236 1
95.239 1
95.242 1
95.244 2
95.247 2
95.250 2
95.252 2
95.255 2
95.258 2
95.260 2
95.263 2
95.266 2
95.268 2
95.271 2
95.274 2
95.276 2
95.279 2
95.281 2
95.284 2
95.287 2
95.289 1
95.292 1
95.295 1
95.297 1
95.300 1
95.303 1
95.305 1
95.308 1
95.311 1
95.313 1
95.316 1
95.319 1
95.321 1
95.324 1
95.327 1
95.329 0
95.332 0
95.335 0
95.337 0
95.340 0
95.343 0
95.345 0
95.348 0
95.350 0
95.353 0
95.356 0
95.358 0
95.361 -0
95.364 -0
95.366 -0
95.369 -0
95.372 -0
95.374 -0
95.377 -0
95.380 -0
95.382 -0
95.385 -0
95.388 -0
95.390 -0
95.393 0
95.396 0
95.398 0
95.401 0
95.404 1
95.406 1
95.409 1
95.412 1
95.414 1
95.417 1
95.420 1
95.422 1
95.425 1
95.427 1
95.430 1
95.433 1
95.435 1
95.438 1
95.441 1
95.443 1
95.446 1
95.449 1
95.451 1
95.454 1
95.457 2
95.459 2
95.462 2
95.465 2
95.467 2
95.470 2
95.473 2
95.475 2
95.478 2
95.481 2
95.483 2
95.486 2
95.489 2
95.491 2
95.494 2
95.497 2
95.499 2
95.502 2
95.504 2
95.507 2
95.510 2
95.512 2
95.515 2
95.518 2
95.520 2
95.523 2
95.526 1
95.528 1
95.531 1
95.534 1
95.536 1
95.539 1
95.542 1
95.544 1
95.547 1
95.550 1
95.552 1
95.555 1
95.558 1
95.560 0
95.563 0
95.566 0
95.568 0
95.571 0
95.574 0
95.576 0
95.579 0
95.582 0
95.584 0
95.587 0
95.589 0
95.592 0
95.595 0
95.597 1
95.600 1
95.603 1
95.605 1
95.608 1
95.611 2
95.613 2
95.616 2
95.619 3
95.621 3
95.624 3
95.627 3
95.629 4
95.632 4
95.635 5
95.637 5
95.640 5
95.643 6
95.645 6
95.648 6
95.651 7
95.653 7
95.656 7
95.659 7
95.661 7
95.664 7
95.667 7
95.669 7
95.672 7
95.675 6
95.677 6
95.680 6
95.682 6
95.685 5
95.688 5
95.690 5
95.693 4
95.696 4
95.698 4
95.701 3
95.704 3
95.706 3
95.709 3
95.712 2
95.714 2
95.717 2
95.720 2
95.722 1
95.725 1
95.728 1
95.730 1
95.733 1
95.736 1
95.738 1
95.741 1
95.744 1
95.746 1
95.749 1
95.752 1
95.754 1
95.757 2
95.760 2
95.762 2
95.765 2
95.768 2
95.770 2
95.773 3
95.776 3
95.778 3
95.781 3
95.783 3
95.786 3
95.789 3
95.791 3
95.794 3
95.797 3
95.799 4
95.802 4
95.805 4
95.807 4
95.810 4
95.813 4
95.815 4
95.818 4
95.821 4
95.823 5
95.826 5
95.829 5
95.831 5
95.834 5
95.837 5
95.839 5
95.842 5
95.845 5
95.847 5
95.850 5
95.853 5
95.855 5
95.858 4
95.861 4
95.863 4
95.866 4
95.869 4
95.871 4
95.874 4
95.877 4
95.879 4
95.882 4
95.885 3
95.887 3
95.890 3
95.892 3
95.895 3
95.898 3
95.900 3
95.903 3
95.906 2
95.908 2
95.911 2
95.914 2
95.916 2
95.919 2
95.922 2
95.924 2
95.927 2
95.930 2
95.932 2
95.935 2
95.938 2
95.940 2
95.943 2
95.946 2
95.948 2
95.951 2
95.954 2
95.956 2
95.959 2
95.962 2
95.964 2
95.967 2
95.970 2
[truncated: 6,218,053 more chars]
