# Supplementary material for: Advancing lignin analytics via elucidation of linkage progressions in lignin populations
Source: Commun Chem. 2025 Dec 11;9:31. doi: 10.1038/s42004-025-01841-3 (PMC12820315; doi:10.1038/s42004-025-01841-3)
Supplement: Supplementary file 4 — Supplementary Data 1 [file 42004_2025_1841_MOESM4_ESM.zip › MWLSA INNER 4 20 MGML TA30_0_E1_1.txt]

-0.033 5
-0.031 5
-0.030 4
-0.028 4
-0.026 4
-0.025 4
-0.023 4
-0.021 4
-0.020 4
-0.018 4
-0.016 4
-0.015 4
-0.013 4
-0.011 4
-0.010 4
-0.008 4
-0.007 4
-0.005 4
-0.003 4
-0.002 3
0.000 3
0.002 3
0.003 3
0.005 3
0.007 3
0.008 3
0.010 3
0.012 3
0.013 3
0.015 3
0.017 3
0.018 3
0.020 3
0.022 4
0.023 4
0.025 4
0.027 4
0.028 4
0.030 4
0.032 4
0.033 4
0.035 3
0.036 3
0.038 3
0.040 3
0.041 3
0.043 3
0.045 3
0.046 3
0.048 3
0.050 2
0.051 2
0.053 2
0.055 2
0.056 2
0.058 2
0.060 2
0.061 2
0.063 2
0.065 2
0.066 2
0.068 2
0.070 2
0.071 2
0.073 2
0.075 2
0.076 2
0.078 2
0.079 2
0.081 2
0.083 2
0.084 2
0.086 2
0.088 2
0.089 2
0.091 2
0.093 2
0.094 2
0.096 2
0.098 2
0.099 2
0.101 2
0.103 2
0.104 1
0.106 1
0.108 1
0.109 1
0.111 1
0.113 1
0.114 1
0.116 1
0.118 1
0.119 0
0.121 0
0.123 0
0.124 0
0.126 -0
0.127 -0
0.129 -0
0.131 -0
0.132 -0
0.134 -0
0.136 -0
0.137 -0
0.139 -0
0.141 -0
0.142 -0
0.144 -0
0.146 0
0.147 0
0.149 0
0.151 1
0.152 1
0.154 1
0.156 1
0.157 1
0.159 2
0.161 2
0.162 2
0.164 2
0.166 2
0.167 3
0.169 3
0.171 3
0.172 3
0.174 3
0.175 3
0.177 4
0.179 4
0.180 4
0.182 4
0.184 4
0.185 4
0.187 4
0.189 4
0.190 4
0.192 4
0.194 4
0.195 4
0.197 4
0.199 3
0.200 3
0.202 3
0.204 3
0.205 3
0.207 3
0.209 3
0.210 2
0.212 2
0.214 2
0.215 2
0.217 2
0.219 2
0.220 2
0.222 2
0.224 2
0.225 2
0.227 1
0.228 1
0.230 1
0.232 1
0.233 1
0.235 1
0.237 2
0.238 2
0.240 2
0.242 2
0.243 2
0.245 2
0.247 2
0.248 2
0.250 2
0.252 2
0.253 2
0.255 2
0.257 3
0.258 3
0.260 3
0.262 3
0.263 3
0.265 3
0.267 3
0.268 3
0.270 3
0.272 3
0.273 3
0.275 3
0.277 3
0.278 3
0.280 3
0.282 3
0.283 3
0.285 3
0.286 3
0.288 3
0.290 2
0.291 2
0.293 2
0.295 2
0.296 2
0.298 2
0.300 2
0.301 2
0.303 2
0.305 2
0.306 1
0.308 1
0.310 1
0.311 1
0.313 1
0.315 1
0.316 1
0.318 1
0.320 1
0.321 0
0.323 0
0.325 0
0.326 0
0.328 0
0.330 0
0.331 0
0.333 0
0.335 -0
0.336 -0
0.338 -0
0.340 -0
0.341 -0
0.343 -0
0.345 -0
0.346 -0
0.348 -0
0.349 -0
0.351 -0
0.353 -0
0.354 -0
0.356 -0
0.358 -0
0.359 -0
0.361 -0
0.363 0
0.364 0
0.366 0
0.368 0
0.369 0
0.371 0
0.373 1
0.374 1
0.376 1
0.378 1
0.379 1
0.381 1
0.383 1
0.384 1
0.386 1
0.388 2
0.389 2
0.391 2
0.393 2
0.394 2
0.396 2
0.398 2
0.399 3
0.401 3
0.403 3
0.404 3
0.406 3
0.408 3
0.409 3
0.411 2
0.412 2
0.414 2
0.416 2
0.417 2
0.419 2
0.421 2
0.422 2
0.424 2
0.426 2
0.427 2
0.429 2
0.431 2
0.432 2
0.434 2
0.436 2
0.437 2
0.439 2
0.441 2
0.442 2
0.444 2
0.446 2
0.447 2
0.449 2
0.451 2
0.452 2
0.454 2
0.456 2
0.457 2
0.459 2
0.461 2
0.462 2
0.464 2
0.466 2
0.467 2
0.469 2
0.471 2
0.472 2
0.474 2
0.476 2
0.477 2
0.479 1
0.481 1
0.482 1
0.484 1
0.486 1
0.487 1
0.489 1
0.490 1
0.492 1
0.494 0
0.495 0
0.497 0
0.499 0
0.500 0
0.502 0
0.504 1
0.505 1
0.507 1
0.509 1
0.510 1
0.512 1
0.514 1
0.515 2
0.517 2
0.519 2
0.520 2
0.522 2
0.524 2
0.525 2
0.527 3
0.529 3
0.530 3
0.532 3
0.534 3
0.535 3
0.537 3
0.539 3
0.540 3
0.542 3
0.544 3
0.545 3
0.547 3
0.549 3
0.550 3
0.552 3
0.554 3
0.555 3
0.557 3
0.559 3
0.560 3
0.562 3
0.564 3
0.565 3
0.567 2
0.569 2
0.570 2
0.572 2
0.574 2
0.575 2
0.577 2
0.579 2
0.580 2
0.582 2
0.583 2
0.585 2
0.587 2
0.588 1
0.590 1
0.592 1
0.593 1
0.595 1
0.597 1
0.598 1
0.600 1
0.602 1
0.603 1
0.605 1
0.607 1
0.608 2
0.610 2
0.612 2
0.613 2
0.615 2
0.617 2
0.618 3
0.620 3
0.622 3
0.623 3
0.625 3
0.627 3
0.628 3
0.630 4
0.632 4
0.633 4
0.635 4
0.637 4
0.638 4
0.640 4
0.642 4
0.643 4
0.645 4
0.647 4
0.648 4
0.650 4
0.652 4
0.653 4
0.655 4
0.657 4
0.658 4
0.660 4
0.662 4
0.663 4
0.665 4
0.667 4
0.668 4
0.670 4
0.672 4
0.673 4
0.675 3
0.677 3
0.678 3
0.680 3
0.682 3
0.683 3
0.685 3
0.687 3
0.688 3
0.690 3
0.692 3
0.693 3
0.695 3
0.696 3
0.698 3
0.700 3
0.701 3
0.703 3
0.705 3
0.706 3
0.708 3
0.710 3
0.711 3
0.713 3
0.715 3
0.716 2
0.718 2
0.720 2
0.721 2
0.723 2
0.725 1
0.726 1
0.728 1
0.730 1
0.731 1
0.733 0
0.735 0
0.736 0
0.738 -0
0.740 -0
0.741 -0
0.743 -1
0.745 -1
0.746 -1
0.748 -1
0.750 -1
0.751 -1
0.753 -1
0.755 -1
0.756 -1
0.758 -1
0.760 -1
0.761 -1
0.763 -1
0.765 -1
0.766 -0
0.768 -0
0.770 -0
0.771 -0
0.773 0
0.775 0
0.776 1
0.778 1
0.780 1
0.781 1
0.783 1
0.785 1
0.786 1
0.788 1
0.790 2
0.791 2
0.793 2
0.795 2
0.796 2
0.798 2
0.800 2
0.801 2
0.803 3
0.805 3
0.806 3
0.808 3
0.810 3
0.811 3
0.813 3
0.815 3
0.816 3
0.818 3
0.820 3
0.821 3
0.823 3
0.825 3
0.826 3
0.828 3
0.830 3
0.831 4
0.833 4
0.835 4
0.836 4
0.838 4
0.840 4
0.841 4
0.843 3
0.845 3
0.846 3
0.848 3
0.850 3
0.851 3
0.853 3
0.855 3
0.856 3
0.858 3
0.860 3
0.861 3
0.863 3
0.865 3
0.866 3
0.868 3
0.870 3
0.871 3
0.873 3
0.875 3
0.876 3
0.878 3
0.880 3
0.881 3
0.883 3
0.885 3
0.886 3
0.888 3
0.890 3
0.891 3
0.893 3
0.895 3
0.896 3
0.898 2
0.900 2
0.901 2
0.903 2
0.905 2
0.906 2
0.908 2
0.910 2
0.911 2
0.913 2
0.915 2
0.916 2
0.918 2
0.919 2
0.921 1
0.923 1
0.924 1
0.926 1
0.928 1
0.929 1
0.931 1
0.933 1
0.934 1
0.936 1
0.938 2
0.939 2
0.941 2
0.943 2
0.944 2
0.946 2
0.948 2
0.949 2
0.951 2
0.953 2
0.954 2
0.956 2
0.958 2
0.959 2
0.961 2
0.963 2
0.964 2
0.966 2
0.968 2
0.969 2
0.971 2
0.973 2
0.974 2
0.976 2
0.978 2
0.979 2
0.981 2
0.983 2
0.984 2
0.986 2
0.988 2
0.989 2
0.991 2
0.993 2
0.994 2
0.996 2
0.998 2
0.999 2
1.001 3
1.003 3
1.004 3
1.006 3
1.008 3
1.009 3
1.011 3
1.013 4
1.014 4
1.016 4
1.018 4
1.019 4
1.021 4
1.023 4
1.024 4
1.026 4
1.028 4
1.029 4
1.031 4
1.033 4
1.034 4
1.036 3
1.038 3
1.039 3
1.041 3
1.043 3
1.044 2
1.046 2
1.048 2
1.049 2
1.051 2
1.053 2
1.054 1
1.056 1
1.058 1
1.059 1
1.061 1
1.063 1
1.064 0
1.066 0
1.068 0
1.069 0
1.071 -0
1.073 -0
1.075 -0
1.076 -0
1.078 -0
1.080 -0
1.081 -0
1.083 -1
1.085 -1
1.086 -1
1.088 -1
1.090 -1
1.091 -1
1.093 -1
1.095 -1
1.096 -1
1.098 -1
1.100 -1
1.101 -1
1.103 -1
1.105 -1
1.106 -1
1.108 -1
1.110 -1
1.111 -1
1.113 -1
1.115 -1
1.116 -1
1.118 -0
1.120 -0
1.121 -0
1.123 -0
1.125 -0
1.126 -0
1.128 -0
1.130 -0
1.131 -0
1.133 0
1.135 0
1.136 0
1.138 0
1.140 0
1.141 1
1.143 1
1.145 1
1.146 1
1.148 1
1.150 1
1.151 1
1.153 1
1.155 2
1.156 2
1.158 2
1.160 2
1.161 2
1.163 2
1.165 3
1.166 3
1.168 3
1.170 3
1.171 3
1.173 3
1.175 3
1.176 4
1.178 4
1.180 4
1.181 4
1.183 4
1.185 4
1.186 4
1.188 4
1.190 4
1.191 4
1.193 4
1.195 3
1.196 3
1.198 3
1.200 3
1.201 3
1.203 2
1.205 2
1.206 2
1.208 2
1.210 2
1.211 2
1.213 1
1.215 1
1.216 1
1.218 1
1.220 1
1.221 1
1.223 1
1.225 0
1.226 0
1.228 0
1.230 0
1.231 0
1.233 0
1.235 0
1.236 0
1.238 0
1.240 0
1.241 0
1.243 0
1.245 0
1.246 0
1.248 0
1.250 0
1.251 0
1.253 0
1.255 1
1.256 1
1.258 1
1.260 1
1.261 1
1.263 1
1.265 1
1.266 1
1.268 1
1.270 1
1.271 1
1.273 1
1.275 1
1.276 1
1.278 1
1.280 1
1.281 1
1.283 1
1.285 1
1.286 1
1.288 2
1.290 2
1.291 2
1.293 2
1.295 2
1.297 2
1.298 2
1.300 2
1.302 2
1.303 2
1.305 2
1.307 2
1.308 2
1.310 2
1.312 2
1.313 1
1.315 1
1.317 1
1.318 1
1.320 1
1.322 1
1.323 1
1.325 1
1.327 1
1.328 1
1.330 1
1.332 1
1.333 1
1.335 1
1.337 1
1.338 1
1.340 1
1.342 1
1.343 1
1.345 2
1.347 2
1.348 2
1.350 2
1.352 2
1.353 3
1.355 3
1.357 3
1.358 3
1.360 3
1.362 3
1.363 3
1.365 4
1.367 4
1.368 4
1.370 3
1.372 3
1.373 3
1.375 3
1.377 3
1.378 3
1.380 2
1.382 2
1.383 2
1.385 1
1.387 1
1.388 1
1.390 1
1.392 0
1.393 0
1.395 0
1.397 -0
1.398 -0
1.400 -0
1.402 -0
1.403 -0
1.405 -0
1.407 -0
1.408 -0
1.410 -0
1.412 -0
1.414 -0
1.415 -0
1.417 0
1.419 0
1.420 0
1.422 1
1.424 1
1.425 1
1.427 1
1.429 1
1.430 2
1.432 2
1.434 2
1.435 2
1.437 2
1.439 2
1.440 2
1.442 2
1.444 2
1.445 2
1.447 2
1.449 2
1.450 2
1.452 2
1.454 2
1.455 2
1.457 2
1.459 2
1.460 2
1.462 2
1.464 2
1.465 2
1.467 2
1.469 2
1.470 2
1.472 2
1.474 1
1.475 1
1.477 1
1.479 1
1.480 1
1.482 1
1.484 1
1.485 1
1.487 1
1.489 1
1.490 1
1.492 1
1.494 1
1.495 2
1.497 2
1.499 2
1.500 2
1.502 2
1.504 2
1.506 2
1.507 2
1.509 3
1.511 3
1.512 3
1.514 3
1.516 3
1.517 3
1.519 4
1.521 4
1.522 4
1.524 4
1.526 4
1.527 4
1.529 4
1.531 4
1.532 4
1.534 4
1.536 4
1.537 4
1.539 4
1.541 4
1.542 4
1.544 4
1.546 4
1.547 4
1.549 4
1.551 4
1.552 3
1.554 3
1.556 3
1.557 3
1.559 3
1.561 2
1.562 2
1.564 2
1.566 2
1.567 2
1.569 1
1.571 1
1.572 1
1.574 1
1.576 1
1.577 1
1.579 1
1.581 1
1.583 0
1.584 0
1.586 0
1.588 0
1.589 0
1.591 0
1.593 0
1.594 0
1.596 1
1.598 1
1.599 1
1.601 1
1.603 1
1.604 1
1.606 1
1.608 1
1.609 1
1.611 1
1.613 1
1.614 1
1.616 1
1.618 1
1.619 1
1.621 1
1.623 1
1.624 1
1.626 1
1.628 1
1.629 0
1.631 0
1.633 -0
1.634 -0
1.636 -0
1.638 -1
1.639 -1
1.641 -1
1.643 -1
1.644 -1
1.646 -1
1.648 -1
1.650 -2
1.651 -2
1.653 -2
1.655 -2
1.656 -2
1.658 -2
1.660 -2
1.661 -2
1.663 -1
1.665 -1
1.666 -1
1.668 -1
1.670 -1
1.671 -0
1.673 -0
1.675 0
1.676 0
1.678 1
1.680 1
1.681 1
1.683 1
1.685 1
1.686 2
1.688 2
1.690 2
1.691 2
1.693 2
1.695 2
1.696 2
1.698 2
1.700 2
1.701 2
1.703 2
1.705 2
1.706 1
1.708 1
1.710 1
1.712 1
1.713 1
1.715 1
1.717 1
1.718 1
1.720 1
1.722 0
1.723 0
1.725 0
1.727 0
1.728 -0
1.730 -0
1.732 -0
1.733 -0
1.735 -0
1.737 -0
1.738 -0
1.740 -0
1.742 -0
1.743 -0
1.745 -0
1.747 0
1.748 0
1.750 0
1.752 1
1.753 1
1.755 1
1.757 1
1.758 1
1.760 1
1.762 1
1.763 2
1.765 2
1.767 2
1.769 2
1.770 2
1.772 2
1.774 2
1.775 2
1.777 3
1.779 3
1.780 3
1.782 3
1.784 3
1.785 3
1.787 3
1.789 3
1.790 3
1.792 3
1.794 3
1.795 3
1.797 3
1.799 3
1.800 3
1.802 3
1.804 2
1.805 2
1.807 2
1.809 2
1.810 2
1.812 2
1.814 2
1.815 2
1.817 2
1.819 2
1.821 2
1.822 2
1.824 2
1.826 2
1.827 2
1.829 2
1.831 2
1.832 2
1.834 2
1.836 2
1.837 2
1.839 1
1.841 1
1.842 1
1.844 1
1.846 1
1.847 1
1.849 1
1.851 1
1.852 1
1.854 1
1.856 1
1.857 1
1.859 1
1.861 1
1.862 1
1.864 2
1.866 2
1.867 2
1.869 2
1.871 2
1.873 2
1.874 3
1.876 3
1.878 3
1.879 3
1.881 3
1.883 3
1.884 4
1.886 4
1.888 4
1.889 4
1.891 4
1.893 4
1.894 4
1.896 4
1.898 4
1.899 4
1.901 4
1.903 4
1.904 4
1.906 4
1.908 4
1.909 3
1.911 3
1.913 3
1.914 3
1.916 3
1.918 3
1.920 3
1.921 3
1.923 3
1.925 3
1.926 3
1.928 3
1.930 3
1.931 3
1.933 3
1.935 4
1.936 4
1.938 4
1.940 4
1.941 4
1.943 4
1.945 4
1.946 4
1.948 4
1.950 4
1.951 4
1.953 4
1.955 4
1.956 4
1.958 4
1.960 4
1.962 4
1.963 4
1.965 4
1.967 4
1.968 3
1.970 3
1.972 3
1.973 3
1.975 3
1.977 3
1.978 3
1.980 3
1.982 2
1.983 2
1.985 2
1.987 2
1.988 2
1.990 2
1.992 1
1.993 1
1.995 1
1.997 1
1.998 0
2.000 0
2.002 -0
2.003 -0
2.005 -0
2.007 -1
2.009 -1
2.010 -1
2.012 -1
2.014 -1
2.015 -1
2.017 -1
2.019 -1
2.020 -1
2.022 -1
2.024 -1
2.025 -1
2.027 -1
2.029 -1
2.030 -1
2.032 -0
2.034 -0
2.035 -0
2.037 0
2.039 0
2.040 1
2.042 1
2.044 1
2.046 1
2.047 1
2.049 2
2.051 2
2.052 2
2.054 2
2.056 2
2.057 2
2.059 3
2.061 3
2.062 3
2.064 2
2.066 2
2.067 2
2.069 2
2.071 2
2.072 2
2.074 1
2.076 1
2.077 1
2.079 1
2.081 1
2.082 0
2.084 0
2.086 -0
2.088 -0
2.089 -0
2.091 -0
2.093 -1
2.094 -1
2.096 -1
2.098 -1
2.099 -1
2.101 -1
2.103 -1
2.104 -1
2.106 -1
2.108 -1
2.109 -1
2.111 -0
2.113 -0
2.114 -0
2.116 0
2.118 0
2.119 1
2.121 1
2.123 1
2.125 1
2.126 2
2.128 2
2.130 2
2.131 2
2.133 3
2.135 3
2.136 3
2.138 3
2.140 3
2.141 3
2.143 3
2.145 3
2.146 3
2.148 3
2.150 3
2.151 3
2.153 3
2.155 3
2.156 3
2.158 3
2.160 3
2.162 3
2.163 3
2.165 3
2.167 3
2.168 3
2.170 2
2.172 2
2.173 2
2.175 2
2.177 2
2.178 2
2.180 2
2.182 2
2.183 2
2.185 2
2.187 2
2.188 2
2.190 2
2.192 2
2.193 1
2.195 1
2.197 1
2.199 1
2.200 1
2.202 1
2.204 1
2.205 1
2.207 1
2.209 1
2.210 1
2.212 1
2.214 1
2.215 1
2.217 1
2.219 1
2.220 1
2.222 1
2.224 1
2.225 1
2.227 1
2.229 1
2.231 1
2.232 1
2.234 1
2.236 2
2.237 2
2.239 2
2.241 2
2.242 3
2.244 3
2.246 3
2.247 3
2.249 4
2.251 4
2.252 4
2.254 5
2.256 5
2.257 5
2.259 5
2.261 5
2.262 5
2.264 6
2.266 6
2.268 6
2.269 6
2.271 6
2.273 5
2.274 5
2.276 5
2.278 5
2.279 5
2.281 5
2.283 4
2.284 4
2.286 4
2.288 4
2.289 3
2.291 3
2.293 3
2.294 3
2.296 2
2.298 2
2.300 2
2.301 2
2.303 1
2.305 1
2.306 1
2.308 1
2.310 1
2.311 1
2.313 1
2.315 1
2.316 1
2.318 1
2.320 1
2.321 1
2.323 1
2.325 1
2.326 1
2.328 1
2.330 1
2.332 1
2.333 1
2.335 1
2.337 1
2.338 1
2.340 1
2.342 1
2.343 1
2.345 1
2.347 1
2.348 1
2.350 1
2.352 1
2.353 1
2.355 1
2.357 1
2.358 1
2.360 1
2.362 1
2.364 1
2.365 1
2.367 1
2.369 1
2.370 1
2.372 2
2.374 2
2.375 2
2.377 2
2.379 2
2.380 2
2.382 2
2.384 2
2.385 2
2.387 2
2.389 2
2.390 2
2.392 2
2.394 2
2.396 2
2.397 2
2.399 2
2.401 2
2.402 2
2.404 2
2.406 2
2.407 2
2.409 1
2.411 1
2.412 1
2.414 1
2.416 1
2.417 1
2.419 1
2.421 1
2.423 1
2.424 1
2.426 1
2.428 1
2.429 2
2.431 2
2.433 2
2.434 2
2.436 2
2.438 2
2.439 2
2.441 2
2.443 2
2.444 2
2.446 2
2.448 2
2.449 2
2.451 2
2.453 2
2.455 3
2.456 2
2.458 2
2.460 2
2.461 2
2.463 2
2.465 2
2.466 2
2.468 2
2.470 2
2.471 2
2.473 2
2.475 2
2.476 2
2.478 2
2.480 2
2.482 2
2.483 3
2.485 3
2.487 3
2.488 3
2.490 3
2.492 3
2.493 4
2.495 4
2.497 4
2.498 4
2.500 4
2.502 4
2.503 5
2.505 5
2.507 5
2.508 5
2.510 5
2.512 5
2.514 5
2.515 5
2.517 5
2.519 5
2.520 4
2.522 4
2.524 4
2.525 4
2.527 4
2.529 4
2.530 4
2.532 4
2.534 4
2.535 3
2.537 3
2.539 3
2.541 3
2.542 3
2.544 3
2.546 3
2.547 3
2.549 3
2.551 3
2.552 3
2.554 3
2.556 3
2.557 3
2.559 3
2.561 3
2.562 3
2.564 3
2.566 3
2.568 4
2.569 4
2.571 4
2.573 4
2.574 4
2.576 4
2.578 4
2.579 4
2.581 5
2.583 5
2.584 5
2.586 5
2.588 5
2.589 5
2.591 5
2.593 5
2.595 6
2.596 6
2.598 6
2.600 6
2.601 6
2.603 6
2.605 6
2.606 6
2.608 6
2.610 5
2.611 5
2.613 5
2.615 5
2.616 5
2.618 4
2.620 4
2.622 4
2.623 3
2.625 3
2.627 3
2.628 2
2.630 2
2.632 2
2.633 1
2.635 1
2.637 1
2.638 1
2.640 0
2.642 0
2.643 0
2.645 -0
2.647 -0
2.649 -0
2.650 -1
2.652 -1
2.654 -1
2.655 -1
2.657 -1
2.659 -1
2.660 -1
2.662 -1
2.664 -0
2.665 -0
2.667 -0
2.669 0
2.671 0
2.672 0
2.674 1
2.676 1
2.677 1
2.679 1
2.681 1
2.682 1
2.684 2
2.686 2
2.687 2
2.689 2
2.691 2
2.692 2
2.694 3
2.696 3
2.698 3
2.699 3
2.701 3
2.703 4
2.704 4
2.706 4
2.708 4
2.709 4
2.711 4
2.713 5
2.714 5
2.716 5
2.718 5
2.719 5
2.721 5
2.723 5
2.725 5
2.726 5
2.728 4
2.730 4
2.731 4
2.733 4
2.735 4
2.736 3
2.738 3
2.740 3
2.741 2
2.743 2
2.745 2
2.747 2
2.748 1
2.750 1
2.752 1
2.753 1
2.755 1
2.757 1
2.758 0
2.760 0
2.762 0
2.763 0
2.765 0
2.767 0
2.769 1
2.770 1
2.772 1
2.774 1
2.775 1
2.777 2
2.779 2
2.780 2
2.782 2
2.784 2
2.785 3
2.787 3
2.789 3
2.790 3
2.792 3
2.794 4
2.796 4
2.797 4
2.799 4
2.801 4
2.802 4
2.804 4
2.806 4
2.807 4
2.809 4
2.811 3
2.812 3
2.814 3
2.816 3
2.818 3
2.819 2
2.821 2
2.823 2
2.824 2
2.826 1
2.828 1
2.829 1
2.831 1
2.833 1
2.834 1
2.836 0
2.838 0
2.840 0
2.841 0
2.843 -0
2.845 -0
2.846 -0
2.848 -0
2.850 -0
2.851 -0
2.853 -1
2.855 -1
2.856 -1
2.858 -1
2.860 -1
2.861 -1
2.863 -1
2.865 -0
2.867 -0
2.868 -0
2.870 -0
2.872 -0
2.873 -0
2.875 0
2.877 0
2.878 0
2.880 0
2.882 0
2.883 0
2.885 1
2.887 1
2.889 1
2.890 1
2.892 1
2.894 1
2.895 1
2.897 1
2.899 1
2.900 1
2.902 1
2.904 2
2.905 2
2.907 2
2.909 2
2.911 2
2.912 2
2.914 2
2.916 2
2.917 2
2.919 2
2.921 3
2.922 3
2.924 3
2.926 3
2.927 3
2.929 3
2.931 3
2.933 3
2.934 4
2.936 4
2.938 4
2.939 4
2.941 4
2.943 4
2.944 4
2.946 4
2.948 4
2.949 4
2.951 4
2.953 4
2.955 4
2.956 4
2.958 4
2.960 4
2.961 4
2.963 4
2.965 4
2.966 4
2.968 4
2.970 3
2.971 3
2.973 3
2.975 3
2.977 3
2.978 2
2.980 2
2.982 2
2.983 2
2.985 2
2.987 2
2.988 1
2.990 1
2.992 1
2.993 1
2.995 1
2.997 1
2.999 1
3.000 1
3.002 1
3.004 1
3.005 1
3.007 1
3.009 1
3.010 1
3.012 1
3.014 1
3.015 1
3.017 1
3.019 1
3.021 1
3.022 1
3.024 1
3.026 1
3.027 1
3.029 2
3.031 2
3.032 2
3.034 2
3.036 2
3.037 2
3.039 2
3.041 2
3.043 2
3.044 2
3.046 2
3.048 2
3.049 2
3.051 3
3.053 3
3.054 3
3.056 3
3.058 3
3.060 3
3.061 3
3.063 2
3.065 2
3.066 2
3.068 2
3.070 2
3.071 2
3.073 2
3.075 2
3.076 2
3.078 2
3.080 2
3.082 1
3.083 1
3.085 1
3.087 1
3.088 1
3.090 1
3.092 1
3.093 1
3.095 1
3.097 1
3.098 1
3.100 1
3.102 1
3.104 1
3.105 1
3.107 1
3.109 1
3.110 1
3.112 2
3.114 2
3.115 2
3.117 2
3.119 2
3.121 2
3.122 2
3.124 2
3.126 3
3.127 3
3.129 3
3.131 3
3.132 3
3.134 3
3.136 3
3.137 3
3.139 4
3.141 4
3.143 4
3.144 4
3.146 4
3.148 4
3.149 4
3.151 4
3.153 4
3.154 4
3.156 4
3.158 4
3.159 4
3.161 4
3.163 4
3.165 4
3.166 4
3.168 3
3.170 3
3.171 3
3.173 3
3.175 3
3.176 2
3.178 2
3.180 2
3.182 2
3.183 2
3.185 2
3.187 1
3.188 1
3.190 1
3.192 1
3.193 1
3.195 1
3.197 1
3.198 0
3.200 0
3.202 0
3.204 0
3.205 0
3.207 0
3.209 0
3.210 0
3.212 0
3.214 0
3.215 0
3.217 0
3.219 0
3.221 0
3.222 0
3.224 0
3.226 0
3.227 0
3.229 0
3.231 0
3.232 1
3.234 1
3.236 1
3.237 1
3.239 1
3.241 1
3.243 1
3.244 1
3.246 1
3.248 1
3.249 1
3.251 1
3.253 1
3.254 1
3.256 1
3.258 1
3.260 1
3.261 1
3.263 1
3.265 1
3.266 2
3.268 2
3.270 2
3.271 2
3.273 2
3.275 2
3.277 2
3.278 2
3.280 2
3.282 2
3.283 2
3.285 2
3.287 2
3.288 2
3.290 2
3.292 2
3.293 2
3.295 2
3.297 2
3.299 2
3.300 2
3.302 2
3.304 2
3.305 2
3.307 2
3.309 2
3.310 2
3.312 2
3.314 2
3.316 2
3.317 2
3.319 1
3.321 1
3.322 1
3.324 1
3.326 1
3.327 1
3.329 1
3.331 1
3.333 1
3.334 1
3.336 1
3.338 1
3.339 2
3.341 2
3.343 2
3.344 2
3.346 2
3.348 2
3.349 2
3.351 2
3.353 2
3.355 2
3.356 2
3.358 2
3.360 2
3.361 2
3.363 2
3.365 2
3.366 2
3.368 2
3.370 2
3.372 2
3.373 3
3.375 3
3.377 3
3.378 3
3.380 3
3.382 3
3.383 3
3.385 3
3.387 3
3.389 3
3.390 3
3.392 3
3.394 3
3.395 3
3.397 3
3.399 3
3.400 3
3.402 3
3.404 2
3.406 2
3.407 2
3.409 2
3.411 2
3.412 2
3.414 2
3.416 2
3.417 1
3.419 1
3.421 1
3.423 1
3.424 1
3.426 1
3.428 0
3.429 0
3.431 0
3.433 0
3.434 0
3.436 0
3.438 0
3.439 0
3.441 1
3.443 1
3.445 1
3.446 1
3.448 1
3.450 1
3.451 1
3.453 2
3.455 2
3.456 2
3.458 2
3.460 2
3.462 2
3.463 2
3.465 2
3.467 3
3.468 3
3.470 3
3.472 3
3.473 3
3.475 3
3.477 3
3.479 3
3.480 3
3.482 3
3.484 3
3.485 3
3.487 3
3.489 2
3.490 2
3.492 2
3.494 2
3.496 2
3.497 1
3.499 1
3.501 1
3.502 1
3.504 1
3.506 1
3.507 0
3.509 0
3.511 0
3.513 0
3.514 0
3.516 0
3.518 0
3.519 0
3.521 0
3.523 0
3.524 0
3.526 0
3.528 1
3.530 1
3.531 1
3.533 1
3.535 1
3.536 1
3.538 1
3.540 1
3.541 2
3.543 2
3.545 2
3.547 2
3.548 2
3.550 3
3.552 3
3.553 3
3.555 3
3.557 3
3.558 3
3.560 3
3.562 3
3.564 3
3.565 3
3.567 3
3.569 3
3.570 2
3.572 2
3.574 2
3.575 2
3.577 2
3.579 2
3.581 2
3.582 2
3.584 2
3.586 2
3.587 2
3.589 2
3.591 1
3.592 1
3.594 1
3.596 1
3.598 1
3.599 1
3.601 1
3.603 1
3.604 1
3.606 1
3.608 1
3.609 1
3.611 1
3.613 1
3.615 1
3.616 1
3.618 1
3.620 1
3.621 1
3.623 1
3.625 1
3.627 1
3.628 1
3.630 1
3.632 1
3.633 0
3.635 0
3.637 0
3.638 -0
3.640 -0
3.642 -0
3.644 -0
3.645 -1
3.647 -1
3.649 -1
3.650 -1
3.652 -1
3.654 -1
3.655 -1
3.657 -1
3.659 -1
3.661 -1
3.662 -1
3.664 -1
3.666 -1
3.667 -1
3.669 -1
3.671 -0
3.672 -0
3.674 -0
3.676 -0
3.678 0
3.679 0
3.681 0
3.683 1
3.684 1
3.686 1
3.688 1
3.689 1
3.691 1
3.693 1
3.695 1
3.696 1
3.698 1
3.700 1
3.701 2
3.703 1
3.705 1
3.706 1
3.708 1
3.710 1
3.712 1
3.713 1
3.715 1
3.717 1
3.718 1
3.720 0
3.722 0
3.724 0
3.725 0
3.727 0
3.729 -0
3.730 -0
3.732 -0
3.734 -0
3.735 -0
3.737 -0
3.739 -0
3.741 -0
3.742 -0
3.744 0
3.746 0
3.747 0
3.749 1
3.751 1
3.752 1
3.754 1
3.756 1
3.758 2
3.759 2
3.761 2
3.763 2
3.764 3
3.766 3
3.768 3
3.769 3
3.771 3
3.773 3
3.775 3
3.776 3
3.778 3
3.780 3
3.781 3
3.783 3
3.785 3
3.787 3
3.788 3
3.790 3
3.792 3
3.793 3
3.795 2
3.797 2
3.798 2
3.800 2
3.802 2
3.804 1
3.805 1
3.807 1
3.809 1
3.810 1
3.812 1
3.814 1
3.815 1
3.817 1
3.819 1
3.821 1
3.822 1
3.824 1
3.826 1
3.827 1
3.829 1
3.831 1
3.833 1
3.834 1
3.836 1
3.838 1
3.839 1
3.841 2
3.843 2
3.844 2
3.846 2
3.848 2
3.850 2
3.851 2
3.853 2
3.855 2
3.856 1
3.858 1
3.860 1
3.861 1
3.863 1
3.865 1
3.867 1
3.868 0
3.870 0
3.872 0
3.873 -0
3.875 -0
3.877 -0
3.879 -0
3.880 -0
3.882 -0
3.884 -0
3.885 -0
3.887 -0
3.889 -0
3.890 -0
3.892 -0
3.894 -0
3.896 0
3.897 0
3.899 0
3.901 0
3.902 1
3.904 1
3.906 1
3.908 1
3.909 1
3.911 1
3.913 1
3.914 2
3.916 2
3.918 2
3.919 2
3.921 2
3.923 2
3.925 2
3.926 2
3.928 2
3.930 2
3.931 2
3.933 2
3.935 2
3.936 2
3.938 2
3.940 3
3.942 3
3.943 3
3.945 3
3.947 3
3.948 3
3.950 3
3.952 3
3.954 3
3.955 3
3.957 3
3.959 3
3.960 3
3.962 3
3.964 3
3.965 3
3.967 3
3.969 3
3.971 3
3.972 3
3.974 3
3.976 3
3.977 3
3.979 2
3.981 2
3.983 2
3.984 2
3.986 2
3.988 2
3.989 1
3.991 1
3.993 1
3.994 1
3.996 1
3.998 1
4.000 1
4.001 1
4.003 1
4.005 1
4.006 1
4.008 1
4.010 1
4.012 1
4.013 1
4.015 1
4.017 1
4.018 1
4.020 2
4.022 2
4.023 2
4.025 2
4.027 2
4.029 2
4.030 2
4.032 2
4.034 2
4.035 3
4.037 3
4.039 3
4.041 3
4.042 3
4.044 3
4.046 3
4.047 3
4.049 3
4.051 3
4.053 3
4.054 3
4.056 3
4.058 3
4.059 3
4.061 3
4.063 3
4.064 3
4.066 3
4.068 3
4.070 3
4.071 3
4.073 3
4.075 3
4.076 3
4.078 3
4.080 3
4.082 3
4.083 3
4.085 3
4.087 3
4.088 2
4.090 2
4.092 2
4.093 2
4.095 2
4.097 2
4.099 1
4.100 1
4.102 1
4.104 1
4.105 1
4.107 1
4.109 1
4.111 1
4.112 1
4.114 1
4.116 1
4.117 1
4.119 1
4.121 1
4.123 1
4.124 1
4.126 1
4.128 1
4.129 1
4.131 1
4.133 1
4.134 2
4.136 2
4.138 2
4.140 2
4.141 2
4.143 2
4.145 3
4.146 3
4.148 3
4.150 3
4.152 3
4.153 3
4.155 3
4.157 3
4.158 3
4.160 3
4.162 3
4.163 3
4.165 2
4.167 2
4.169 2
4.170 2
4.172 2
4.174 2
4.175 2
4.177 2
4.179 1
4.181 1
4.182 1
4.184 1
4.186 1
4.187 1
4.189 1
4.191 1
4.193 1
4.194 1
4.196 0
4.198 0
4.199 0
4.201 0
4.203 0
4.204 0
4.206 0
4.208 0
4.210 0
4.211 0
4.213 1
4.215 1
4.216 1
4.218 1
4.220 1
4.222 1
4.223 1
4.225 1
4.227 2
4.228 2
4.230 2
4.232 2
4.234 2
4.235 2
4.237 2
4.239 2
4.240 3
4.242 3
4.244 3
4.246 3
4.247 3
4.249 3
4.251 3
4.252 3
4.254 3
4.256 3
4.257 3
4.259 3
4.261 3
4.263 3
4.264 3
4.266 3
4.268 3
4.269 3
4.271 3
4.273 3
4.275 3
4.276 2
4.278 2
4.280 2
4.281 2
4.283 2
4.285 2
4.287 2
4.288 2
4.290 2
4.292 2
4.293 2
4.295 2
4.297 2
4.299 2
4.300 2
4.302 2
4.304 2
4.305 2
4.307 2
4.309 2
4.310 2
4.312 2
4.314 2
4.316 2
4.317 2
4.319 2
4.321 2
4.322 2
4.324 2
4.326 2
4.328 2
4.329 2
4.331 2
4.333 2
4.334 2
4.336 2
4.338 2
4.340 2
4.341 2
4.343 2
4.345 2
4.346 2
4.348 2
4.350 2
4.352 2
4.353 2
4.355 2
4.357 2
4.358 2
4.360 2
4.362 2
4.364 2
4.365 1
4.367 1
4.369 1
4.370 1
4.372 1
4.374 1
4.375 1
4.377 1
4.379 1
4.381 1
4.382 1
4.384 1
4.386 1
4.387 1
4.389 1
4.391 1
4.393 1
4.394 1
4.396 1
4.398 1
4.399 1
4.401 1
4.403 1
4.405 1
4.406 1
4.408 1
4.410 1
4.411 2
4.413 2
4.415 2
4.417 2
4.418 2
4.420 2
4.422 3
4.423 3
4.425 3
4.427 3
4.429 3
4.430 3
4.432 3
4.434 3
4.435 3
4.437 3
4.439 3
4.441 3
4.442 3
4.444 3
4.446 2
4.447 2
4.449 2
4.451 2
4.453 2
4.454 2
4.456 2
4.458 1
4.459 1
4.461 1
4.463 1
4.464 1
4.466 1
4.468 1
4.470 1
4.471 1
4.473 1
4.475 1
4.476 1
4.478 1
4.480 0
4.482 0
4.483 0
4.485 1
4.487 1
4.488 1
4.490 1
4.492 1
4.494 1
4.495 1
4.497 1
4.499 1
4.500 1
4.502 2
4.504 2
4.506 2
4.507 2
4.509 2
4.511 2
4.512 2
4.514 2
4.516 2
4.518 2
4.519 2
4.521 2
4.523 2
4.524 2
4.526 2
4.528 2
4.530 2
4.531 2
4.533 1
4.535 1
4.536 1
4.538 1
4.540 1
4.542 1
4.543 1
4.545 1
4.547 1
4.548 1
4.550 1
4.552 1
4.554 1
4.555 1
4.557 1
4.559 1
4.560 1
4.562 1
4.564 1
4.566 1
4.567 1
4.569 1
4.571 1
4.572 2
4.574 2
4.576 2
4.578 2
4.579 2
4.581 3
4.583 3
4.584 3
4.586 3
4.588 3
4.590 4
4.591 4
4.593 4
4.595 4
4.596 4
4.598 5
4.600 5
4.602 5
4.603 5
4.605 5
4.607 5
4.608 5
4.610 5
4.612 5
4.614 5
4.615 5
4.617 5
4.619 5
4.620 5
4.622 5
4.624 4
4.626 4
4.627 4
4.629 4
4.631 4
4.632 4
4.634 4
4.636 4
4.638 3
4.639 3
4.641 3
4.643 3
4.644 3
4.646 3
4.648 3
4.650 3
4.651 2
4.653 2
4.655 2
4.656 2
4.658 2
4.660 2
4.662 2
4.663 2
4.665 1
4.667 1
4.668 1
4.670 1
4.672 1
4.674 1
4.675 1
4.677 1
4.679 1
4.680 1
4.682 1
4.684 1
4.686 1
4.687 1
4.689 1
4.691 1
4.692 1
4.694 1
4.696 2
4.698 2
4.699 2
4.701 2
4.703 2
4.704 2
4.706 3
4.708 3
4.710 3
4.711 3
4.713 3
4.715 4
4.716 4
4.718 4
4.720 4
4.722 4
4.723 5
4.725 5
4.727 5
4.728 5
4.730 5
4.732 5
4.734 5
4.735 6
4.737 6
4.739 6
4.740 6
4.742 6
4.744 6
4.746 6
4.747 5
4.749 5
4.751 5
4.752 5
4.754 5
4.756 5
4.758 5
4.759 4
4.761 4
4.763 4
4.764 4
4.766 3
4.768 3
4.770 3
4.771 2
4.773 2
4.775 2
4.776 2
4.778 1
4.780 1
4.782 1
4.783 1
4.785 0
4.787 0
4.788 0
4.790 0
4.792 -0
4.794 -0
4.795 -0
4.797 -0
4.799 -0
4.800 -0
4.802 -0
4.804 -0
4.806 -1
4.807 -1
4.809 -1
4.811 -1
4.813 -1
4.814 -1
4.816 -1
4.818 -1
4.819 -1
4.821 -1
4.823 -1
4.825 -1
4.826 -1
4.828 -1
4.830 -1
4.831 -1
4.833 -1
4.835 -1
4.837 -1
4.838 -1
4.840 -1
4.842 -1
4.843 -1
4.845 -1
4.847 -2
4.849 -2
4.850 -2
4.852 -2
4.854 -2
4.855 -2
4.857 -2
4.859 -2
4.861 -2
4.862 -2
4.864 -2
4.866 -2
4.867 -2
4.869 -2
4.871 -2
4.873 -2
4.874 -2
4.876 -1
4.878 -1
4.879 -1
4.881 -1
4.883 -1
4.885 -1
4.886 -1
4.888 -1
4.890 -1
4.891 -1
4.893 -0
4.895 -0
4.897 -0
4.898 0
4.900 0
4.902 0
4.904 1
4.905 1
4.907 1
4.909 1
4.910 1
4.912 1
4.914 1
4.916 2
4.917 2
4.919 2
4.921 2
4.922 2
4.924 3
4.926 3
4.928 3
4.929 3
4.931 3
4.933 3
4.934 3
4.936 3
4.938 3
4.940 3
4.941 3
4.943 3
4.945 3
4.946 3
4.948 3
4.950 3
4.952 3
4.953 3
4.955 3
4.957 3
4.959 3
4.960 3
4.962 2
4.964 2
4.965 2
4.967 2
4.969 2
4.971 2
4.972 2
4.974 1
4.976 1
4.977 1
4.979 1
4.981 1
4.983 1
4.984 1
4.986 1
4.988 1
4.989 1
4.991 1
4.993 1
4.995 1
4.996 1
4.998 1
5.000 1
5.001 1
5.003 2
5.005 2
5.007 2
5.008 2
5.010 2
5.012 2
5.014 2
5.015 3
5.017 3
5.019 3
5.020 3
5.022 3
5.024 3
5.026 3
5.027 3
5.029 3
5.031 3
5.032 2
5.034 2
5.036 2
5.038 2
5.039 2
5.041 2
5.043 1
5.044 1
5.046 1
5.048 1
5.050 0
5.051 0
5.053 0
5.055 -0
5.056 -0
5.058 -0
5.060 -0
5.062 -1
5.063 -1
5.065 -0
5.067 -0
5.069 -0
5.070 -0
5.072 -0
5.074 -0
5.075 -0
5.077 0
5.079 0
5.081 0
5.082 1
5.084 1
5.086 1
5.087 1
5.089 1
5.091 1
5.093 2
5.094 2
5.096 2
5.098 2
5.099 2
5.101 2
5.103 2
5.105 2
5.106 2
5.108 2
5.110 2
5.112 2
5.113 1
5.115 1
5.117 1
5.118 1
5.120 1
5.122 1
5.124 1
5.125 1
5.127 1
5.129 1
5.130 1
5.132 1
5.134 1
5.136 1
5.137 1
5.139 1
5.141 1
5.143 1
5.144 1
5.146 1
5.148 1
5.149 1
5.151 1
5.153 1
5.155 1
5.156 1
5.158 1
5.160 1
5.161 1
5.163 1
5.165 1
5.167 2
5.168 2
5.170 2
5.172 2
5.173 2
5.175 2
5.177 2
5.179 2
5.180 2
5.182 2
5.184 2
5.186 2
5.187 2
5.189 2
5.191 2
5.192 2
5.194 2
5.196 2
5.198 3
5.199 3
5.201 3
5.203 3
5.204 3
5.206 3
5.208 3
5.210 3
5.211 3
5.213 3
5.215 3
5.217 4
5.218 4
5.220 4
5.222 4
5.223 4
5.225 4
5.227 4
5.229 4
5.230 4
5.232 4
5.234 4
5.235 4
5.237 4
5.239 4
5.241 4
5.242 3
5.244 3
5.246 3
5.248 3
5.249 3
5.251 3
5.253 2
5.254 2
5.256 2
5.258 2
5.260 2
5.261 1
5.263 1
5.265 1
5.266 1
5.268 1
5.270 1
5.272 1
5.273 1
5.275 1
5.277 1
5.279 1
5.280 0
5.282 0
5.284 0
5.285 0
5.287 1
5.289 1
5.291 1
5.292 1
5.294 1
5.296 1
5.297 1
5.299 2
5.301 2
5.303 2
5.304 2
5.306 3
5.308 3
5.310 3
5.311 3
5.313 3
5.315 3
5.316 3
5.318 3
5.320 4
5.322 4
5.323 4
5.325 4
5.327 4
5.328 4
5.330 4
5.332 4
5.334 4
5.335 4
5.337 4
5.339 4
5.341 4
5.342 3
5.344 3
5.346 3
5.347 3
5.349 3
5.351 3
5.353 3
5.354 3
5.356 3
5.358 2
5.360 2
5.361 3
5.363 3
5.365 3
5.366 3
5.368 3
5.370 3
5.372 3
5.373 3
5.375 3
5.377 3
5.378 3
5.380 3
5.382 3
5.384 3
5.385 3
5.387 2
5.389 2
5.391 2
5.392 2
5.394 2
5.396 2
5.397 2
5.399 2
5.401 1
5.403 1
5.404 1
5.406 1
5.408 1
5.410 0
5.411 0
5.413 0
5.415 -0
5.416 -0
5.418 -0
5.420 -1
5.422 -1
5.423 -1
5.425 -1
5.427 -1
5.428 -1
5.430 -1
5.432 -1
5.434 -1
5.435 -0
5.437 -0
5.439 -0
5.441 0
5.442 0
5.444 1
5.446 1
5.447 1
5.449 2
5.451 2
5.453 2
5.454 3
5.456 3
5.458 3
5.460 3
5.461 4
5.463 4
5.465 4
5.466 4
5.468 4
5.470 5
5.472 5
5.473 5
5.475 5
5.477 5
5.479 5
5.480 5
5.482 5
5.484 4
5.485 4
5.487 4
5.489 4
5.491 4
5.492 4
5.494 3
5.496 3
5.497 3
5.499 3
5.501 3
5.503 3
5.504 3
5.506 2
5.508 2
5.510 2
5.511 2
5.513 2
5.515 2
5.516 2
5.518 1
5.520 1
5.522 1
5.523 1
5.525 1
5.527 1
5.529 1
5.530 1
5.532 1
5.534 1
5.535 2
5.537 2
5.539 2
5.541 2
5.542 2
5.544 2
5.546 1
5.548 1
5.549 1
5.551 1
5.553 1
5.554 1
5.556 1
5.558 1
5.560 1
5.561 1
5.563 1
5.565 1
5.567 1
5.568 1
5.570 1
5.572 1
5.573 2
5.575 2
5.577 2
5.579 2
5.580 2
5.582 2
5.584 2
5.586 2
5.587 2
5.589 3
5.591 3
5.592 3
5.594 3
5.596 3
5.598 3
5.599 3
5.601 4
5.603 4
5.605 4
5.606 4
5.608 4
5.610 4
5.611 4
5.613 4
5.615 4
5.617 4
5.618 4
5.620 4
5.622 4
5.623 4
5.625 4
5.627 3
5.629 3
5.630 3
5.632 3
5.634 3
5.636 3
5.637 2
5.639 2
5.641 2
5.642 2
5.644 2
5.646 2
5.648 2
5.649 2
5.651 1
5.653 1
5.655 1
5.656 1
5.658 1
5.660 1
5.661 1
5.663 1
5.665 0
5.667 0
5.668 0
5.670 0
5.672 0
5.674 -0
5.675 -0
5.677 -0
5.679 -0
5.681 -0
5.682 -0
5.684 -0
5.686 -1
5.687 -0
5.689 -0
5.691 -0
5.693 -0
5.694 -0
5.696 -0
5.698 -0
5.700 -0
5.701 -0
5.703 -0
5.705 -0
5.706 0
5.708 0
5.710 0
5.712 0
5.713 1
5.715 1
5.717 1
5.719 1
5.720 1
5.722 2
5.724 2
5.725 2
5.727 2
5.729 2
5.731 3
5.732 3
5.734 3
5.736 3
5.738 3
5.739 3
5.741 3
5.743 3
5.744 3
5.746 3
5.748 3
5.750 3
5.751 3
5.753 3
5.755 3
5.757 3
5.758 3
5.760 3
5.762 4
5.763 4
5.765 4
5.767 4
5.769 4
5.770 4
5.772 4
5.774 4
5.776 4
5.777 4
5.779 4
5.781 4
5.782 4
5.784 4
5.786 4
5.788 4
5.789 4
5.791 4
5.793 4
5.795 4
5.796 4
5.798 4
5.800 4
5.802 4
5.803 4
5.805 4
5.807 4
5.808 4
5.810 4
5.812 4
5.814 4
5.815 4
5.817 4
5.819 3
5.821 3
5.822 3
5.824 3
5.826 3
5.827 3
5.829 3
5.831 3
5.833 3
5.834 3
5.836 3
5.838 3
5.840 3
5.841 2
5.843 2
5.845 2
5.846 2
5.848 2
5.850 1
5.852 1
5.853 1
5.855 1
5.857 0
5.859 0
5.860 -0
5.862 -0
5.864 -1
5.866 -1
5.867 -1
5.869 -1
5.871 -1
5.872 -2
5.874 -2
5.876 -2
5.878 -2
5.879 -2
5.881 -2
5.883 -2
5.885 -2
5.886 -2
5.888 -2
5.890 -2
5.891 -2
5.893 -2
5.895 -2
5.897 -2
5.898 -2
5.900 -1
5.902 -1
5.904 -1
5.905 -1
5.907 -0
5.909 -0
5.910 -0
5.912 0
5.914 0
5.916 1
5.917 1
5.919 1
5.921 1
5.923 1
5.924 1
5.926 2
5.928 2
5.930 2
5.931 2
5.933 2
5.935 3
5.936 3
5.938 3
5.940 3
5.942 3
5.943 3
5.945 3
5.947 3
5.949 3
5.950 3
5.952 3
5.954 3
5.956 3
5.957 3
5.959 3
5.961 3
5.962 3
5.964 3
5.966 3
5.968 2
5.969 2
5.971 2
5.973 2
5.975 2
5.976 2
5.978 2
5.980 1
5.981 1
5.983 1
5.985 1
5.987 1
5.988 0
5.990 0
5.992 0
5.994 -0
5.995 -0
5.997 -0
5.999 -0
6.001 -0
6.002 -0
6.004 -0
6.006 -0
6.007 -1
6.009 -1
6.011 -1
6.013 -1
6.014 -1
6.016 -1
6.018 -1
6.020 -1
6.021 -1
6.023 -1
6.025 -1
6.027 -1
6.028 -1
6.030 -0
6.032 -0
6.033 -0
6.035 -0
6.037 -0
6.039 -0
6.040 -0
6.042 -0
6.044 -0
6.046 -0
6.047 -0
6.049 -0
6.051 -0
6.052 -0
6.054 -0
6.056 -0
6.058 -0
6.059 -0
6.061 -0
6.063 -0
6.065 -0
6.066 -0
6.068 -0
6.070 0
6.072 0
6.073 0
6.075 0
6.077 1
6.078 1
6.080 1
6.082 1
6.084 1
6.085 1
6.087 2
6.089 2
6.091 2
6.092 2
6.094 2
6.096 2
6.098 2
6.099 2
6.101 3
6.103 3
6.104 3
6.106 3
6.108 3
6.110 3
6.111 3
6.113 3
6.115 3
6.117 3
6.118 3
6.120 3
6.122 3
6.124 3
6.125 3
6.127 3
6.129 3
6.130 3
6.132 3
6.134 3
6.136 3
6.137 3
6.139 2
6.141 2
6.143 2
6.144 2
6.146 2
6.148 2
6.150 2
6.151 2
6.153 2
6.155 2
6.156 2
6.158 2
6.160 2
6.162 2
6.163 1
6.165 1
6.167 1
6.169 1
6.170 1
6.172 1
6.174 1
6.176 2
6.177 2
6.179 2
6.181 2
6.182 2
6.184 2
6.186 2
6.188 2
6.189 2
6.191 3
6.193 3
6.195 3
6.196 3
6.198 3
6.200 3
6.202 3
6.203 3
6.205 3
6.207 3
6.209 3
6.210 3
6.212 3
6.214 3
6.215 3
6.217 3
6.219 3
6.221 3
6.222 3
6.224 3
6.226 3
6.228 3
6.229 3
6.231 3
6.233 3
6.235 3
6.236 3
6.238 3
6.240 3
6.241 3
6.243 2
6.245 2
6.247 2
6.248 2
6.250 2
6.252 2
6.254 2
6.255 2
6.257 2
6.259 2
6.261 2
6.262 2
6.264 2
6.266 2
6.268 2
6.269 2
6.271 1
6.273 1
6.274 1
6.276 1
6.278 1
6.280 1
6.281 1
6.283 1
6.285 1
6.287 1
6.288 1
6.290 1
6.292 1
6.294 1
6.295 1
6.297 1
6.299 1
6.300 1
6.302 1
6.304 1
6.306 1
6.307 2
6.309 2
6.311 2
6.313 2
6.314 2
6.316 2
6.318 2
6.320 2
6.321 2
6.323 2
6.325 2
6.327 2
6.328 2
6.330 2
6.332 2
6.333 3
6.335 2
6.337 2
6.339 2
6.340 2
6.342 2
6.344 2
6.346 2
6.347 2
6.349 2
6.351 2
6.353 2
6.354 3
6.356 3
6.358 3
6.360 3
6.361 3
6.363 2
6.365 2
6.366 2
6.368 2
6.370 2
6.372 2
6.373 2
6.375 2
6.377 2
6.379 2
6.380 2
6.382 2
6.384 2
6.386 2
6.387 2
6.389 1
6.391 1
6.393 1
6.394 1
6.396 1
6.398 1
6.399 1
6.401 1
6.403 1
6.405 1
6.406 1
6.408 1
6.410 1
6.412 1
6.413 1
6.415 1
6.417 1
6.419 1
6.420 1
6.422 1
6.424 1
6.426 1
6.427 1
6.429 1
6.431 1
6.432 1
6.434 1
6.436 0
6.438 0
6.439 0
6.441 -0
6.443 -0
6.445 -0
6.446 -1
6.448 -1
6.450 -1
6.452 -1
6.453 -1
6.455 -1
6.457 -2
6.459 -2
6.460 -2
6.462 -2
6.464 -2
6.465 -2
6.467 -2
6.469 -2
6.471 -2
6.472 -2
6.474 -2
6.476 -1
6.478 -1
6.479 -1
6.481 -1
6.483 -1
6.485 -0
6.486 -0
6.488 -0
6.490 0
6.492 0
6.493 1
6.495 1
6.497 1
6.498 1
6.500 2
6.502 2
6.504 2
6.505 2
6.507 2
6.509 2
6.511 2
6.512 3
6.514 3
6.516 3
6.518 3
6.519 3
6.521 3
6.523 3
6.525 3
6.526 3
6.528 3
6.530 3
6.532 3
6.533 3
6.535 3
6.537 3
6.538 3
6.540 3
6.542 3
6.544 3
6.545 3
6.547 3
6.549 3
6.551 3
6.552 3
6.554 3
6.556 3
6.558 3
6.559 2
6.561 2
6.563 2
6.565 2
6.566 2
6.568 2
6.570 2
6.572 2
6.573 1
6.575 1
6.577 1
6.578 1
6.580 1
6.582 0
6.584 0
6.585 0
6.587 0
6.589 -0
6.591 -0
6.592 -0
6.594 -0
6.596 -0
6.598 -0
6.599 -0
6.601 -1
6.603 -1
6.605 -1
6.606 -1
6.608 -1
6.610 -1
6.612 -1
6.613 -1
6.615 -1
6.617 -0
6.618 -0
6.620 -0
6.622 -0
6.624 -0
6.625 -0
6.627 -0
6.629 0
6.631 0
6.632 0
6.634 0
6.636 0
6.638 0
6.639 1
6.641 1
6.643 1
6.645 1
6.646 1
6.648 1
6.650 1
6.652 1
6.653 1
6.655 1
6.657 1
6.659 2
6.660 2
6.662 2
6.664 2
6.665 2
6.667 3
6.669 3
6.671 3
6.672 3
6.674 3
6.676 3
6.678 3
6.679 3
6.681 3
6.683 3
6.685 3
6.686 3
6.688 3
6.690 3
6.692 4
6.693 4
6.695 4
6.697 3
6.699 3
6.700 3
6.702 3
6.704 3
6.706 3
6.707 3
6.709 3
6.711 3
6.712 3
6.714 2
6.716 2
6.718 2
6.719 2
6.721 2
6.723 2
6.725 1
6.726 1
6.728 1
6.730 1
6.732 1
6.733 1
6.735 1
6.737 1
6.739 1
6.740 1
6.742 1
6.744 1
6.746 1
6.747 1
6.749 1
6.751 1
6.753 1
6.754 1
6.756 1
6.758 2
6.759 2
6.761 2
6.763 2
6.765 2
6.766 2
6.768 2
6.770 2
6.772 3
6.773 3
6.775 3
6.777 3
6.779 3
6.780 3
6.782 3
6.784 3
6.786 3
6.787 3
6.789 3
6.791 3
6.793 3
6.794 3
6.796 3
6.798 3
6.800 3
6.801 3
6.803 3
6.805 3
6.807 3
6.808 3
6.810 3
6.812 3
6.813 3
6.815 3
6.817 3
6.819 2
6.820 2
6.822 2
6.824 2
6.826 2
6.827 2
6.829 2
6.831 2
6.833 2
6.834 2
6.836 2
6.838 2
6.840 2
6.841 2
6.843 2
6.845 2
6.847 2
6.848 2
6.850 1
6.852 1
6.854 1
6.855 1
6.857 1
6.859 1
6.861 1
6.862 1
6.864 1
6.866 0
6.868 0
6.869 0
6.871 0
6.873 -0
6.874 -0
6.876 -0
6.878 -1
6.880 -1
6.881 -1
6.883 -1
6.885 -1
6.887 -1
6.888 -1
6.890 -1
6.892 -1
6.894 -1
6.895 -1
6.897 -1
6.899 -1
6.901 -1
6.902 -1
6.904 -1
6.906 -1
6.908 -1
6.909 -1
6.911 -1
6.913 -0
6.915 -0
6.916 -0
6.918 0
6.920 0
6.922 0
6.923 1
6.925 1
6.927 1
6.929 1
6.930 1
6.932 1
6.934 1
6.936 2
6.937 2
6.939 2
6.941 2
6.942 2
6.944 2
6.946 2
6.948 2
6.949 2
6.951 1
6.953 1
6.955 1
6.956 1
6.958 1
6.960 1
6.962 1
6.963 1
6.965 1
6.967 1
6.969 1
6.970 0
6.972 0
6.974 0
6.976 0
6.977 -0
6.979 -0
6.981 -0
6.983 -1
6.984 -1
6.986 -1
6.988 -1
6.990 -1
6.991 -1
6.993 -1
6.995 -1
6.997 -1
6.998 -1
7.000 -1
7.002 -1
7.004 -1
7.005 -0
7.007 -0
7.009 -0
7.011 -0
7.012 -0
7.014 0
7.016 0
7.017 0
7.019 0
7.021 1
7.023 1
7.024 1
7.026 1
7.028 1
7.030 2
7.031 2
7.033 2
7.035 2
7.037 2
7.038 2
7.040 3
7.042 3
7.044 3
7.045 3
7.047 3
7.049 3
7.051 3
7.052 3
7.054 3
7.056 2
7.058 2
7.059 2
7.061 2
7.063 2
7.065 2
7.066 2
7.068 2
7.070 2
7.072 2
7.073 2
7.075 2
7.077 2
7.079 1
7.080 1
7.082 1
7.084 1
7.086 1
7.087 1
7.089 1
7.091 1
7.093 1
7.094 1
7.096 1
7.098 1
7.100 1
7.101 1
7.103 2
7.105 2
7.107 2
7.108 2
7.110 2
7.112 2
7.113 2
7.115 2
7.117 2
7.119 2
7.120 2
7.122 2
7.124 2
7.126 2
7.127 2
7.129 2
7.131 2
7.133 2
7.134 2
7.136 2
7.138 2
7.140 2
7.141 2
7.143 2
7.145 2
7.147 2
7.148 2
7.150 2
7.152 2
7.154 2
7.155 2
7.157 2
7.159 2
7.161 2
7.162 2
7.164 2
7.166 2
7.168 1
7.169 1
7.171 1
7.173 1
7.175 1
7.176 1
7.178 1
7.180 0
7.182 0
7.183 0
7.185 -0
7.187 -0
7.189 -0
7.190 -1
7.192 -1
7.194 -1
7.196 -1
7.197 -1
7.199 -1
7.201 -1
7.203 -2
7.204 -2
7.206 -2
7.208 -1
7.210 -1
7.211 -1
7.213 -1
7.215 -1
7.217 -1
7.218 -1
7.220 -0
7.222 -0
7.224 0
7.225 1
7.227 1
7.229 1
7.231 1
7.232 2
7.234 2
7.236 2
7.238 2
7.239 2
7.241 3
7.243 3
7.245 3
7.246 3
7.248 3
7.250 4
7.251 4
7.253 4
7.255 4
7.257 4
7.258 4
7.260 4
7.262 4
7.264 4
7.265 4
7.267 4
7.269 4
7.271 4
7.272 4
7.274 4
7.276 3
7.278 3
7.279 3
7.281 3
7.283 3
7.285 3
7.286 3
7.288 2
7.290 2
7.292 2
7.293 2
7.295 2
7.297 2
7.299 2
7.300 2
7.302 2
7.304 2
7.306 2
7.307 1
7.309 1
7.311 1
7.313 1
7.314 1
7.316 1
7.318 1
7.320 1
7.321 1
7.323 1
7.325 1
7.327 1
7.328 1
7.330 1
7.332 1
7.334 1
7.335 1
7.337 1
7.339 1
7.341 1
7.342 1
7.344 1
7.346 1
7.348 2
7.349 2
7.351 2
7.353 2
7.355 2
7.356 2
7.358 2
7.360 2
7.362 2
7.363 2
7.365 2
7.367 2
7.369 2
7.370 3
7.372 3
7.374 3
7.376 3
7.377 3
7.379 3
7.381 3
7.383 3
7.384 3
7.386 3
7.388 3
7.390 3
7.391 3
7.393 4
7.395 4
7.397 4
7.398 4
7.400 4
7.402 5
7.404 5
7.405 5
7.407 5
7.409 6
7.411 6
7.412 6
7.414 6
7.416 6
7.418 6
7.419 6
7.421 6
7.423 7
7.425 7
7.426 7
7.428 7
7.430 7
7.432 7
7.433 7
7.435 7
7.437 7
7.439 7
7.440 7
7.442 6
7.444 6
7.446 6
7.447 6
7.449 6
7.451 6
7.453 5
7.454 5
7.456 5
7.458 5
7.460 5
7.461 4
7.463 4
7.465 4
7.467 4
7.468 4
7.470 4
7.472 4
7.474 4
7.475 4
7.477 4
7.479 4
7.481 4
7.482 4
7.484 4
7.486 3
7.488 3
7.489 3
7.491 3
7.493 3
7.495 3
7.496 3
7.498 3
7.500 3
7.502 3
7.503 3
7.505 3
7.507 3
7.509 3
7.510 2
7.512 2
7.514 2
7.516 2
7.517 2
7.519 2
7.521 2
7.523 2
7.524 2
7.526 2
7.528 1
7.530 1
7.531 1
7.533 1
7.535 1
7.537 1
7.538 1
7.540 2
7.542 2
7.544 2
7.545 2
7.547 2
7.549 2
7.551 2
7.552 2
7.554 2
7.556 2
7.558 2
7.559 2
7.561 2
7.563 2
7.565 2
7.566 2
7.568 2
7.570 2
7.572 2
7.573 2
7.575 2
7.577 2
7.579 2
7.580 2
7.582 2
7.584 2
7.586 2
7.587 2
7.589 2
7.591 2
7.593 2
7.595 2
7.596 2
7.598 2
7.600 2
7.602 2
7.603 3
7.605 3
7.607 3
7.609 3
7.610 3
7.612 3
7.614 3
7.616 3
7.617 3
7.619 3
7.621 3
7.623 4
7.624 4
7.626 4
7.628 4
7.630 4
7.631 4
7.633 4
7.635 4
7.637 4
7.638 4
7.640 4
7.642 4
7.644 4
7.645 4
7.647 3
7.649 3
7.651 3
7.652 3
7.654 3
7.656 3
7.658 3
7.659 3
7.661 3
7.663 2
7.665 2
7.666 2
7.668 2
7.670 2
7.672 2
7.673 2
7.675 2
7.677 2
7.679 2
7.680 1
7.682 1
7.684 1
7.686 1
7.687 1
7.689 1
7.691 1
7.693 1
7.694 2
7.696 2
7.698 2
7.700 2
7.701 2
7.703 2
7.705 2
7.707 2
7.708 2
7.710 2
7.712 2
7.714 2
7.715 2
7.717 2
7.719 2
7.721 2
7.722 2
7.724 2
7.726 2
7.728 2
7.729 2
7.731 2
7.733 2
7.735 2
7.737 1
7.738 1
7.740 1
7.742 1
7.744 1
7.745 1
7.747 1
7.749 1
7.751 1
7.752 1
7.754 1
7.756 1
7.758 1
7.759 1
7.761 1
7.763 1
7.765 1
7.766 1
7.768 1
7.770 1
7.772 1
7.773 1
7.775 1
7.777 1
7.779 1
7.780 2
7.782 2
7.784 2
7.786 2
7.787 2
7.789 2
7.791 2
7.793 2
7.794 2
7.796 2
7.798 2
7.800 2
7.801 2
7.803 2
7.805 2
7.807 2
7.808 2
7.810 2
7.812 2
7.814 2
7.815 2
7.817 2
7.819 2
7.821 2
7.822 2
7.824 2
7.826 1
7.828 1
7.830 1
7.831 1
7.833 1
7.835 2
7.837 2
7.838 2
7.840 2
7.842 2
7.844 2
7.845 2
7.847 2
7.849 2
7.851 2
7.852 2
7.854 2
7.856 2
7.858 2
7.859 2
7.861 2
7.863 2
7.865 2
7.866 2
7.868 2
7.870 2
7.872 2
7.873 2
7.875 1
7.877 1
7.879 1
7.880 1
7.882 1
7.884 1
7.886 1
7.887 1
7.889 0
7.891 0
7.893 0
7.894 0
7.896 0
7.898 0
7.900 1
7.901 1
7.903 1
7.905 1
7.907 1
7.909 1
7.910 1
7.912 1
7.914 1
7.916 1
7.917 1
7.919 1
7.921 1
7.923 2
7.924 2
7.926 2
7.928 2
7.930 2
7.931 2
7.933 2
7.935 2
7.937 2
7.938 2
7.940 2
7.942 2
7.944 2
7.945 2
7.947 2
7.949 2
7.951 2
7.952 2
7.954 2
7.956 2
7.958 2
7.959 2
7.961 2
7.963 2
7.965 2
7.966 2
7.968 2
7.970 2
7.972 2
7.973 2
7.975 2
7.977 2
7.979 1
7.981 1
7.982 1
7.984 1
7.986 1
7.988 1
7.989 1
7.991 1
7.993 1
7.995 1
7.996 1
7.998 1
8.000 1
8.002 1
8.003 1
8.005 1
8.007 2
8.009 2
8.010 2
8.012 2
8.014 2
8.016 2
8.017 2
8.019 2
8.021 2
8.023 2
8.024 2
8.026 2
8.028 2
8.030 2
8.031 2
8.033 2
8.035 2
8.037 1
8.039 1
8.040 1
8.042 1
8.044 1
8.046 1
8.047 1
8.049 1
8.051 1
8.053 0
8.054 0
8.056 0
8.058 0
8.060 0
8.061 0
8.063 0
8.065 0
8.067 0
8.068 0
8.070 -0
8.072 -0
8.074 -0
8.075 -0
8.077 -0
8.079 -0
8.081 -0
8.082 -0
8.084 -0
8.086 -1
8.088 -1
8.090 -1
8.091 -1
8.093 -1
8.095 -1
8.097 -1
8.098 -0
8.100 -0
8.102 -0
8.104 -0
8.105 -0
8.107 -0
8.109 -0
8.111 0
8.112 0
8.114 0
8.116 0
8.118 0
8.119 0
8.121 1
8.123 1
8.125 1
8.126 1
8.128 1
8.130 1
8.132 1
8.133 1
8.135 2
8.137 2
8.139 2
8.141 2
8.142 2
8.144 2
8.146 2
8.148 2
8.149 2
8.151 2
8.153 2
8.155 2
8.156 2
8.158 2
8.160 2
8.162 2
8.163 2
8.165 2
8.167 2
8.169 2
8.170 2
8.172 2
8.174 2
8.176 2
8.177 3
8.179 3
8.181 3
8.183 3
8.184 3
8.186 3
8.188 3
8.190 3
8.192 3
8.193 3
8.195 3
8.197 3
8.199 3
8.200 3
8.202 3
8.204 3
8.206 3
8.207 3
8.209 3
8.211 3
8.213 3
8.214 3
8.216 3
8.218 3
8.220 3
8.221 2
8.223 2
8.225 2
8.227 2
8.228 2
8.230 2
8.232 2
8.234 2
8.236 2
8.237 2
8.239 2
8.241 2
8.243 2
8.244 2
8.246 2
8.248 2
8.250 2
8.251 2
8.253 2
8.255 2
8.257 2
8.258 2
8.260 2
8.262 2
8.264 2
8.265 2
8.267 2
8.269 2
8.271 2
8.273 2
8.274 1
8.276 1
8.278 1
8.280 1
8.281 1
8.283 1
8.285 1
8.287 1
8.288 1
8.290 1
8.292 1
8.294 1
8.295 1
8.297 1
8.299 1
8.301 1
8.302 1
8.304 1
8.306 1
8.308 1
8.309 2
8.311 2
8.313 2
8.315 2
8.317 2
8.318 2
8.320 2
8.322 3
8.324 3
8.325 3
8.327 3
8.329 3
8.331 3
8.332 3
8.334 3
8.336 3
8.338 3
8.339 3
8.341 3
8.343 3
8.345 3
8.346 3
8.348 2
8.350 2
8.352 2
8.354 2
8.355 2
8.357 2
8.359 1
8.361 1
8.362 1
8.364 1
8.366 1
8.368 1
8.369 1
8.371 1
8.373 1
8.375 1
8.376 1
8.378 1
8.380 1
8.382 1
8.383 1
8.385 1
8.387 2
8.389 2
8.391 2
8.392 2
8.394 2
8.396 2
8.398 2
8.399 2
8.401 2
8.403 2
8.405 2
8.406 3
8.408 3
8.410 3
8.412 3
8.413 3
8.415 3
8.417 3
8.419 3
8.420 3
8.422 3
8.424 3
8.426 3
8.428 3
8.429 3
8.431 3
8.433 3
8.435 3
8.436 3
8.438 3
8.440 3
8.442 3
8.443 4
8.445 4
8.447 4
8.449 4
8.450 4
8.452 4
8.454 4
8.456 4
8.458 5
8.459 5
8.461 5
8.463 5
8.465 5
8.466 5
8.468 5
8.470 4
8.472 4
8.473 4
8.475 4
8.477 4
8.479 4
8.480 4
8.482 4
8.484 4
8.486 3
8.487 3
8.489 3
8.491 3
8.493 3
8.495 3
8.496 3
8.498 3
8.500 3
8.502 3
8.503 3
8.505 3
8.507 3
8.509 3
8.510 3
8.512 3
8.514 3
8.516 3
8.517 3
8.519 3
8.521 3
8.523 3
8.525 3
8.526 3
8.528 3
8.530 3
8.532 3
8.533 3
8.535 4
8.537 4
8.539 4
8.540 3
8.542 3
8.544 3
8.546 3
8.547 3
8.549 3
8.551 3
8.553 3
8.555 3
8.556 3
8.558 3
8.560 3
8.562 3
8.563 3
8.565 3
8.567 3
8.569 3
8.570 3
8.572 3
8.574 3
8.576 3
8.577 3
8.579 3
8.581 3
8.583 3
8.585 3
8.586 3
8.588 2
8.590 2
8.592 2
8.593 2
8.595 2
8.597 2
8.599 2
8.600 2
8.602 2
8.604 2
8.606 2
8.607 2
8.609 2
8.611 2
8.613 2
8.615 2
8.616 2
8.618 2
8.620 2
8.622 2
8.623 2
8.625 2
8.627 2
8.629 2
8.630 2
8.632 2
8.634 2
8.636 2
8.637 2
8.639 2
8.641 2
8.643 2
8.645 3
8.646 3
8.648 3
8.650 3
8.652 3
8.653 3
8.655 3
8.657 3
8.659 3
8.660 3
8.662 3
8.664 3
8.666 3
8.667 3
8.669 3
8.671 3
8.673 3
8.675 3
8.676 3
8.678 3
8.680 3
8.682 3
8.683 3
8.685 3
8.687 3
8.689 3
8.690 3
8.692 3
8.694 3
8.696 3
8.698 3
8.699 3
8.701 3
8.703 3
8.705 3
8.706 3
8.708 4
8.710 4
8.712 4
8.713 4
8.715 4
8.717 4
8.719 4
8.720 4
8.722 4
8.724 3
8.726 3
8.728 3
8.729 3
8.731 3
8.733 3
8.735 3
8.736 3
8.738 3
8.740 3
8.742 2
8.743 2
8.745 2
8.747 2
8.749 2
8.750 1
8.752 1
8.754 1
8.756 1
8.758 1
8.759 1
8.761 1
8.763 0
8.765 0
8.766 0
8.768 0
8.770 0
8.772 0
8.773 0
8.775 0
8.777 0
8.779 0
8.781 0
8.782 0
8.784 0
8.786 0
8.788 1
8.789 1
8.791 1
8.793 1
8.795 1
8.796 1
8.798 1
8.800 1
8.802 1
8.804 1
8.805 1
8.807 1
8.809 1
8.811 1
8.812 1
8.814 1
8.816 0
8.818 0
8.819 0
8.821 0
8.823 0
8.825 0
8.826 0
8.828 0
8.830 0
8.832 0
8.834 0
8.835 0
8.837 0
8.839 0
8.841 1
8.842 1
8.844 1
8.846 1
8.848 1
8.849 1
8.851 2
8.853 2
8.855 2
8.857 2
8.858 2
8.860 3
8.862 3
8.864 3
8.865 3
8.867 3
8.869 4
8.871 4
8.872 4
8.874 4
8.876 4
8.878 4
8.880 4
8.881 4
8.883 4
8.885 4
8.887 5
8.888 5
8.890 4
8.892 4
8.894 4
8.895 4
8.897 4
8.899 4
8.901 4
8.903 4
8.904 4
8.906 4
8.908 4
8.910 3
8.911 3
8.913 3
8.915 3
8.917 3
8.918 3
8.920 3
8.922 3
8.924 2
8.926 2
8.927 2
8.929 2
8.931 2
8.933 2
8.934 2
8.936 2
8.938 1
8.940 1
8.941 1
8.943 1
8.945 1
8.947 1
8.949 1
8.950 1
8.952 1
8.954 1
8.956 1
8.957 1
8.959 1
8.961 1
8.963 1
8.964 1
8.966 1
8.968 1
8.970 1
8.972 1
8.973 1
8.975 2
8.977 2
8.979 2
8.980 2
8.982 2
8.984 2
8.986 2
8.987 2
8.989 2
8.991 3
8.993 3
8.995 3
8.996 3
8.998 3
9.000 3
9.002 3
9.003 3
9.005 3
9.007 3
9.009 3
9.010 3
9.012 3
9.014 3
9.016 3
9.018 3
9.019 3
9.021 3
9.023 3
9.025 3
9.026 3
9.028 3
9.030 3
9.032 3
9.033 3
9.035 3
9.037 3
9.039 3
9.041 3
9.042 3
9.044 3
9.046 3
9.048 3
9.049 3
9.051 3
9.053 3
9.055 3
9.056 3
9.058 3
9.060 3
9.062 3
9.064 3
9.065 3
9.067 3
9.069 3
9.071 3
9.072 3
9.074 3
9.076 2
9.078 2
9.080 2
9.081 2
9.083 2
9.085 2
9.087 2
9.088 2
9.090 2
9.092 2
9.094 2
9.095 2
9.097 2
9.099 2
9.101 2
9.103 2
9.104 2
9.106 2
9.108 2
9.110 2
9.111 2
9.113 2
9.115 2
9.117 2
9.118 2
9.120 2
9.122 3
9.124 3
9.126 3
9.127 3
9.129 3
9.131 3
9.133 3
9.134 3
9.136 4
9.138 4
9.140 4
9.142 4
9.143 4
9.145 4
9.147 4
9.149 4
9.150 4
9.152 4
9.154 4
9.156 4
9.157 4
9.159 4
9.161 4
9.163 4
9.165 4
9.166 4
9.168 4
9.170 4
9.172 4
9.173 4
9.175 4
9.177 4
9.179 4
9.180 4
9.182 4
9.184 3
9.186 3
9.188 3
9.189 3
9.191 3
9.193 3
9.195 3
9.196 3
9.198 3
9.200 2
9.202 2
9.204 2
9.205 2
9.207 2
9.209 2
9.211 2
9.212 2
9.214 2
9.216 2
9.218 2
9.219 2
9.221 2
9.223 2
9.225 2
9.227 2
9.228 2
9.230 2
9.232 2
9.234 2
9.235 2
9.237 2
9.239 2
9.241 2
9.243 2
9.244 2
9.246 2
9.248 2
9.250 2
9.251 2
9.253 2
9.255 2
9.257 2
9.258 2
9.260 2
9.262 2
9.264 1
9.266 1
9.267 1
9.269 1
9.271 1
9.273 1
9.274 1
9.276 1
9.278 1
9.280 1
9.282 1
9.283 1
9.285 1
9.287 1
9.289 1
9.290 1
9.292 1
9.294 1
9.296 2
9.297 2
9.299 2
9.301 2
9.303 2
9.305 2
9.306 2
9.308 2
9.310 2
9.312 2
9.313 2
9.315 2
9.317 2
9.319 2
9.321 2
9.322 2
9.324 2
9.326 2
9.328 1
9.329 1
9.331 1
9.333 1
9.335 1
9.337 1
9.338 1
9.340 1
9.342 1
9.344 1
9.345 1
9.347 1
9.349 1
9.351 1
9.352 1
9.354 1
9.356 1
9.358 1
9.360 1
9.361 1
9.363 1
9.365 2
9.367 2
9.368 2
9.370 2
9.372 2
9.374 2
9.376 2
9.377 2
9.379 2
9.381 2
9.383 2
9.384 1
9.386 1
9.388 1
9.390 1
9.392 1
9.393 0
9.395 0
9.397 -0
9.399 -0
9.400 -1
9.402 -1
9.404 -1
9.406 -1
9.408 -1
9.409 -1
9.411 -1
9.413 -1
9.415 -1
9.416 -1
9.418 -1
9.420 -1
9.422 -1
9.423 -0
9.425 -0
9.427 0
9.429 0
9.431 1
9.432 1
9.434 2
9.436 2
9.438 2
9.439 3
9.441 3
9.443 4
9.445 4
9.447 4
9.448 5
9.450 5
9.452 5
9.454 5
9.455 6
9.457 6
9.459 6
9.461 6
9.463 6
9.464 6
9.466 6
9.468 5
9.470 5
9.471 5
9.473 5
9.475 5
9.477 5
9.479 4
9.480 4
9.482 4
9.484 3
9.486 3
9.487 3
9.489 3
9.491 2
9.493 2
9.495 2
9.496 2
9.498 2
9.500 1
9.502 1
9.503 1
9.505 1
9.507 1
9.509 1
9.510 1
9.512 1
9.514 1
9.516 1
9.518 1
9.519 1
9.521 1
9.523 1
9.525 1
9.526 1
9.528 1
9.530 1
9.532 1
9.534 1
9.535 1
9.537 1
9.539 1
9.541 1
9.542 1
9.544 2
9.546 2
9.548 2
9.550 2
9.551 2
9.553 2
9.555 3
9.557 3
9.558 3
9.560 3
9.562 3
9.564 4
9.566 4
9.567 4
9.569 4
9.571 4
9.573 4
9.574 4
9.576 4
9.578 4
9.580 5
9.582 5
9.583 5
9.585 5
9.587 4
9.589 4
9.590 4
9.592 4
9.594 4
9.596 4
9.598 4
9.599 4
9.601 3
9.603 3
9.605 3
9.606 3
9.608 2
9.610 2
9.612 2
9.614 2
9.615 2
9.617 1
9.619 1
9.621 1
9.622 1
9.624 1
9.626 1
9.628 1
9.630 1
9.631 1
9.633 1
9.635 1
9.637 2
9.638 2
9.640 2
9.642 2
9.644 2
9.646 2
9.647 2
9.649 3
9.651 3
9.653 3
9.654 3
9.656 3
9.658 3
9.660 4
9.662 4
9.663 4
9.665 4
9.667 4
9.669 4
9.670 4
9.672 4
9.674 4
9.676 4
9.678 4
9.679 4
9.681 4
9.683 4
9.685 4
9.686 4
9.688 4
9.690 3
9.692 3
9.694 3
9.695 3
9.697 3
9.699 2
9.701 2
9.702 2
9.704 2
9.706 1
9.708 1
9.710 1
9.711 1
9.713 1
9.715 0
9.717 0
9.718 0
9.720 -0
9.722 -0
9.724 -0
9.726 -0
9.727 -0
9.729 -0
9.731 -0
9.733 -0
9.734 -0
9.736 -0
9.738 -0
9.740 -0
9.742 -0
9.743 0
9.745 0
9.747 1
9.749 1
9.751 1
9.752 1
9.754 1
9.756 2
9.758 2
9.759 2
9.761 2
9.763 2
9.765 2
9.767 2
9.768 2
9.770 3
9.772 3
9.774 3
9.775 3
9.777 3
9.779 2
9.781 2
9.783 2
9.784 2
9.786 2
9.788 2
9.790 2
9.791 2
9.793 2
9.795 2
9.797 2
9.799 2
9.800 2
9.802 2
9.804 2
9.806 2
9.807 2
9.809 2
9.811 2
9.813 2
9.815 2
9.816 2
9.818 3
9.820 3
9.822 3
9.823 3
9.825 3
9.827 4
9.829 4
9.831 4
9.832 4
9.834 4
9.836 4
9.838 4
9.839 4
9.841 4
9.843 4
9.845 4
9.847 4
9.848 4
9.850 4
9.852 3
9.854 3
9.856 3
9.857 3
9.859 3
9.861 2
9.863 2
9.864 2
9.866 2
9.868 1
9.870 1
9.872 1
9.873 1
9.875 0
9.877 0
9.879 -0
9.880 -0
9.882 -0
9.884 -1
9.886 -1
9.888 -1
9.889 -1
9.891 -1
9.893 -1
9.895 -1
9.896 -1
9.898 -0
9.900 -0
9.902 -0
9.904 -0
9.905 -0
9.907 0
9.909 0
9.911 0
9.913 1
9.914 1
9.916 1
9.918 1
9.920 1
9.921 1
9.923 1
9.925 1
9.927 1
9.929 1
9.930 2
9.932 2
9.934 2
9.936 2
9.937 2
9.939 2
9.941 2
9.943 2
9.945 2
9.946 3
9.948 3
9.950 3
9.952 3
9.953 3
9.955 3
9.957 3
9.959 3
9.961 3
9.962 3
9.964 3
9.966 3
9.968 4
9.970 4
9.971 4
9.973 4
9.975 3
9.977 3
9.978 3
9.980 3
9.982 3
9.984 3
9.986 3
9.987 2
9.989 2
9.991 2
9.993 2
9.994 2
9.996 1
9.998 1
10.000 1
10.002 0
10.003 0
10.005 -0
10.007 -0
10.009 -1
10.011 -1
10.012 -1
10.014 -1
10.016 -1
10.018 -1
10.019 -1
10.021 -1
10.023 -1
10.025 -1
10.027 -1
10.028 -1
10.030 -1
10.032 -1
10.034 -1
10.035 -1
10.037 -1
10.039 -0
10.041 -0
10.043 -0
10.044 0
10.046 0
10.048 0
10.050 0
10.052 0
10.053 0
10.055 0
10.057 0
10.059 0
10.060 0
10.062 0
10.064 0
10.066 0
10.068 0
10.069 0
10.071 0
10.073 0
10.075 -0
10.076 -0
10.078 -0
10.080 -0
10.082 -1
10.084 -1
10.085 -1
10.087 -1
10.089 -1
10.091 -1
10.093 -1
10.094 -1
10.096 -1
10.098 -1
10.100 -1
10.101 -1
10.103 -1
10.105 -0
10.107 -0
10.109 -0
10.110 -0
10.112 0
10.114 0
10.116 0
10.118 0
10.119 1
10.121 1
10.123 1
10.125 1
10.126 1
10.128 1
10.130 1
10.132 1
10.134 1
10.135 1
10.137 2
10.139 2
10.141 2
10.142 2
10.144 2
10.146 2
10.148 2
10.150 2
10.151 2
10.153 2
10.155 2
10.157 2
10.159 1
10.160 1
10.162 1
10.164 1
10.166 1
10.167 1
10.169 1
10.171 1
10.173 1
10.175 1
10.176 1
10.178 1
10.180 1
10.182 1
10.184 1
10.185 1
10.187 1
10.189 1
10.191 1
10.192 2
10.194 2
10.196 2
10.198 2
10.200 2
10.201 2
10.203 2
10.205 2
10.207 2
10.209 2
10.210 3
10.212 3
10.214 3
10.216 3
10.217 3
10.219 4
10.221 4
10.223 4
10.225 4
10.226 4
10.228 4
10.230 4
10.232 4
10.234 4
10.235 4
10.237 4
10.239 4
10.241 4
10.242 4
10.244 4
10.246 4
10.248 4
10.250 4
10.251 4
10.253 4
10.255 4
10.257 4
10.259 4
10.260 4
10.262 4
10.264 4
10.266 4
10.267 4
10.269 4
10.271 4
10.273 4
10.275 4
10.276 4
10.278 4
10.280 4
10.282 4
10.284 4
10.285 4
10.287 4
10.289 4
10.291 4
10.292 4
10.294 4
10.296 4
10.298 3
10.300 3
10.301 3
10.303 3
10.305 3
10.307 3
10.309 3
10.310 3
10.312 3
10.314 3
10.316 3
10.317 3
10.319 3
10.321 3
10.323 2
10.325 2
10.326 2
10.328 2
10.330 2
10.332 2
10.334 2
10.335 1
10.337 1
10.339 1
10.341 1
10.342 1
10.344 0
10.346 0
10.348 0
10.350 0
10.351 -0
10.353 -0
10.355 -0
10.357 -0
10.359 -0
10.360 -0
10.362 -0
10.364 -0
10.366 -0
10.367 -0
10.369 -0
10.371 -0
10.373 -0
10.375 -0
10.376 -0
10.378 -0
10.380 0
10.382 0
10.384 0
10.385 0
10.387 1
10.389 1
10.391 1
10.392 1
10.394 1
10.396 1
10.398 1
10.400 2
10.401 2
10.403 2
10.405 2
10.407 2
10.409 2
10.410 2
10.412 2
10.414 2
10.416 2
10.418 2
10.419 2
10.421 2
10.423 2
10.425 2
10.426 2
10.428 2
10.430 2
10.432 2
10.434 2
10.435 2
10.437 2
10.439 3
10.441 3
10.443 3
10.444 3
10.446 3
10.448 3
10.450 3
10.451 3
10.453 3
10.455 3
10.457 3
10.459 3
10.460 3
10.462 3
10.464 3
10.466 3
10.468 3
10.469 3
10.471 3
10.473 3
10.475 3
10.477 2
10.478 2
10.480 2
10.482 2
10.484 2
10.485 2
10.487 2
10.489 2
10.491 2
10.493 2
10.494 2
10.496 2
10.498 2
10.500 2
10.502 2
10.503 2
10.505 2
10.507 1
10.509 1
10.511 1
10.512 1
10.514 1
10.516 1
10.518 1
10.519 1
10.521 1
10.523 1
10.525 1
10.527 1
10.528 1
10.530 1
10.532 1
10.534 1
10.536 1
10.537 1
10.539 1
10.541 1
10.543 1
10.545 1
10.546 1
10.548 1
10.550 1
10.552 1
10.553 1
10.555 1
10.557 1
10.559 1
10.561 1
10.562 1
10.564 1
10.566 2
10.568 2
10.570 2
10.571 2
10.573 2
10.575 2
10.577 2
10.579 2
10.580 2
10.582 2
10.584 2
10.586 2
10.587 2
10.589 2
10.591 2
10.593 2
10.595 2
10.596 2
10.598 2
10.600 1
10.602 1
10.604 1
10.605 1
10.607 1
10.609 1
10.611 1
10.613 0
10.614 0
10.616 0
10.618 -0
10.620 -0
10.621 -0
10.623 -0
10.625 -0
10.627 -0
10.629 -0
10.630 -0
10.632 -0
10.634 -0
10.636 0
10.638 0
10.639 0
10.641 0
10.643 1
10.645 1
10.647 1
10.648 1
10.650 1
10.652 1
10.654 1
10.655 2
10.657 2
10.659 2
10.661 2
10.663 2
10.664 2
10.666 2
10.668 2
10.670 2
10.672 2
10.673 2
10.675 2
10.677 2
10.679 2
10.681 2
10.682 2
10.684 2
10.686 2
10.688 1
10.690 1
10.691 1
10.693 1
10.695 1
10.697 0
10.698 0
10.700 0
10.702 0
10.704 0
10.706 0
10.707 0
10.709 0
10.711 0
10.713 0
10.715 0
10.716 0
10.718 1
10.720 1
10.722 1
10.724 1
10.725 1
10.727 1
10.729 1
10.731 1
10.732 2
10.734 2
10.736 2
10.738 2
10.740 2
10.741 2
10.743 2
10.745 2
10.747 2
10.749 2
10.750 2
10.752 2
10.754 2
10.756 2
10.758 2
10.759 2
10.761 2
10.763 2
10.765 1
10.767 1
10.768 1
10.770 1
10.772 1
10.774 1
10.775 1
10.777 1
10.779 1
10.781 1
10.783 1
10.784 1
10.786 1
10.788 1
10.790 1
10.792 1
10.793 1
10.795 1
10.797 1
10.799 1
10.801 1
10.802 1
10.804 1
10.806 2
10.808 2
10.810 2
10.811 2
10.813 2
10.815 2
10.817 2
10.819 2
10.820 3
10.822 3
10.824 3
10.826 3
10.827 3
10.829 3
10.831 3
10.833 3
10.835 3
10.836 3
10.838 3
10.840 2
10.842 2
10.844 2
10.845 2
10.847 2
10.849 2
10.851 2
10.853 2
10.854 2
10.856 2
10.858 2
10.860 2
10.862 2
10.863 2
10.865 2
10.867 2
10.869 1
10.871 1
10.872 1
10.874 1
10.876 1
10.878 1
10.879 1
10.881 1
10.883 1
10.885 2
10.887 2
10.888 2
10.890 2
10.892 2
10.894 2
10.896 2
10.897 2
10.899 2
10.901 2
10.903 2
10.905 2
10.906 2
10.908 2
10.910 2
10.912 2
10.914 2
10.915 2
10.917 2
10.919 2
10.921 2
10.923 2
10.924 2
10.926 2
10.928 2
10.930 1
10.931 1
10.933 1
10.935 1
10.937 1
10.939 1
10.940 1
10.942 1
10.944 1
10.946 0
10.948 0
10.949 0
10.951 0
10.953 0
10.955 1
10.957 1
10.958 1
10.960 1
10.962 1
10.964 0
10.966 0
10.967 1
10.969 1
10.971 1
10.973 1
10.975 1
10.976 1
10.978 1
10.980 1
10.982 1
10.984 1
10.985 1
10.987 1
10.989 1
10.991 1
10.993 1
10.994 1
10.996 1
10.998 1
11.000 1
11.001 1
11.003 1
11.005 1
11.007 1
11.009 2
11.010 2
11.012 2
11.014 2
11.016 2
11.018 2
11.019 2
11.021 2
11.023 2
11.025 3
11.027 3
11.028 3
11.030 3
11.032 3
11.034 3
11.036 3
11.037 3
11.039 3
11.041 3
11.043 3
11.045 3
11.046 3
11.048 3
11.050 3
11.052 3
11.054 3
11.055 3
11.057 3
11.059 2
11.061 2
11.063 2
11.064 2
11.066 2
11.068 2
11.070 2
11.071 2
11.073 2
11.075 2
11.077 2
11.079 2
11.080 2
11.082 2
11.084 2
11.086 2
11.088 2
11.089 2
11.091 2
11.093 2
11.095 2
11.097 2
11.098 2
11.100 2
11.102 2
11.104 2
11.106 2
11.107 2
11.109 2
11.111 2
11.113 2
11.115 2
11.116 2
11.118 2
11.120 2
11.122 2
11.124 2
11.125 2
11.127 3
11.129 3
11.131 3
11.133 3
11.134 3
11.136 3
11.138 4
11.140 4
11.142 4
11.143 4
11.145 4
11.147 4
11.149 4
11.151 4
11.152 4
11.154 4
11.156 4
11.158 4
11.160 4
11.161 4
11.163 4
11.165 4
11.167 4
11.168 4
11.170 3
11.172 3
11.174 3
11.176 3
11.177 3
11.179 2
11.181 2
11.183 2
11.185 2
11.186 1
11.188 1
11.190 1
11.192 1
11.194 1
11.195 1
11.197 1
11.199 1
11.201 0
11.203 0
11.204 0
11.206 0
11.208 0
11.210 0
11.212 0
11.213 0
11.215 0
11.217 0
11.219 0
11.221 0
11.222 0
11.224 0
11.226 -0
11.228 -0
11.230 -0
11.231 -0
11.233 -0
11.235 -0
11.237 -0
11.239 -0
11.240 -1
11.242 -1
11.244 -1
11.246 -1
11.248 -1
11.249 -1
11.251 -0
11.253 -0
11.255 -0
11.257 -0
11.258 -0
11.260 -0
11.262 -0
11.264 -0
11.266 0
11.267 0
11.269 0
11.271 1
11.273 1
11.275 1
11.276 1
11.278 1
11.280 1
11.282 1
11.284 2
11.285 2
11.287 2
11.289 2
11.291 2
11.293 2
11.294 2
11.296 2
11.298 2
11.300 2
11.302 2
11.303 2
11.305 2
11.307 2
11.309 2
11.311 2
11.312 2
11.314 2
11.316 2
11.318 2
11.320 2
11.321 2
11.323 2
11.325 2
11.327 2
11.329 2
11.330 2
11.332 2
11.334 2
11.336 2
11.338 2
11.339 2
11.341 3
11.343 3
11.345 3
11.347 3
11.348 3
11.350 3
11.352 3
11.354 3
11.356 3
11.357 3
11.359 3
11.361 3
11.363 3
11.364 3
11.366 3
11.368 2
11.370 2
11.372 2
11.373 2
11.375 2
11.377 2
11.379 2
11.381 2
11.382 2
11.384 2
11.386 2
11.388 2
11.390 2
11.391 1
11.393 1
11.395 1
11.397 1
11.399 2
11.400 2
11.402 2
11.404 2
11.406 2
11.408 2
11.409 2
11.411 2
11.413 2
11.415 2
11.417 2
11.418 2
11.420 2
11.422 2
11.424 2
11.426 2
11.427 3
11.429 2
11.431 2
11.433 2
11.435 2
11.436 2
11.438 2
11.440 2
11.442 2
11.444 2
11.445 2
11.447 2
11.449 2
11.451 2
11.453 2
11.454 2
11.456 2
11.458 2
11.460 2
11.462 2
11.463 2
11.465 2
11.467 2
11.469 2
11.471 2
11.473 2
11.474 2
11.476 2
11.478 2
11.480 2
11.482 2
11.483 2
11.485 2
11.487 2
11.489 3
11.491 3
11.492 3
11.494 3
11.496 3
11.498 3
11.500 3
11.501 3
11.503 3
11.505 3
11.507 3
11.509 3
11.510 3
11.512 3
11.514 3
11.516 3
11.518 3
11.519 3
11.521 3
11.523 3
11.525 3
11.527 3
11.528 3
11.530 3
11.532 3
11.534 3
11.536 3
11.537 3
11.539 3
11.541 3
11.543 3
11.545 3
11.546 3
11.548 3
11.550 3
11.552 3
11.554 3
11.555 3
11.557 3
11.559 3
11.561 3
11.563 3
11.564 3
11.566 3
11.568 3
11.570 3
11.572 3
11.573 3
11.575 3
11.577 3
11.579 3
11.581 3
11.582 3
11.584 3
11.586 3
11.588 3
11.590 3
11.591 3
11.593 3
11.595 3
11.597 3
11.599 3
11.600 3
11.602 4
11.604 4
11.606 4
11.608 4
11.609 4
11.611 4
11.613 4
11.615 4
11.617 4
11.618 3
11.620 3
11.622 3
11.624 3
11.626 3
11.627 3
11.629 3
11.631 2
11.633 2
11.635 2
11.636 2
11.638 2
11.640 1
11.642 1
11.644 1
11.645 0
11.647 0
11.649 -0
11.651 -1
11.653 -1
11.654 -1
11.656 -2
11.658 -2
11.660 -2
11.662 -2
11.664 -2
11.665 -3
11.667 -3
11.669 -3
11.671 -3
11.673 -3
11.674 -3
11.676 -3
11.678 -2
11.680 -2
11.682 -2
11.683 -2
11.685 -2
11.687 -2
11.689 -2
11.691 -2
11.692 -2
11.694 -1
11.696 -1
11.698 -1
11.700 -1
11.701 -1
11.703 -1
11.705 -1
11.707 -1
11.709 -1
11.710 -1
11.712 -1
11.714 -1
11.716 -1
11.718 -1
11.719 -1
11.721 -0
11.723 -0
11.725 -0
11.727 -0
11.728 -0
11.730 -0
11.732 -0
11.734 0
11.736 0
11.737 0
11.739 1
11.741 1
11.743 1
11.745 1
11.746 2
11.748 2
11.750 2
11.752 3
11.754 3
11.755 3
11.757 4
11.759 4
11.761 4
11.763 4
11.765 5
11.766 5
11.768 5
11.770 5
11.772 5
11.774 5
11.775 5
11.777 5
11.779 5
11.781 5
11.783 5
11.784 5
11.786 5
11.788 4
11.790 4
11.792 4
11.793 3
11.795 3
11.797 3
11.799 3
11.801 2
11.802 2
11.804 2
11.806 2
11.808 1
11.810 1
11.811 1
11.813 1
11.815 1
11.817 1
11.819 0
11.820 0
11.822 0
11.824 1
11.826 1
11.828 1
11.829 1
11.831 1
11.833 1
11.835 2
11.837 2
11.839 2
11.840 2
11.842 2
11.844 2
11.846 3
11.848 3
11.849 3
11.851 3
11.853 3
11.855 3
11.857 3
11.858 3
11.860 3
11.862 4
11.864 4
11.866 3
11.867 3
11.869 3
11.871 3
11.873 3
11.875 3
11.876 3
11.878 3
11.880 3
11.882 3
11.884 2
11.885 2
11.887 2
11.889 2
11.891 2
11.893 2
11.894 2
11.896 1
11.898 1
11.900 1
11.902 1
11.904 1
11.905 1
11.907 1
11.909 1
11.911 1
11.913 1
11.914 1
11.916 2
11.918 2
11.920 2
11.922 2
11.923 2
11.925 2
11.927 2
11.929 2
11.931 2
11.932 2
11.934 2
11.936 2
11.938 3
11.940 3
11.941 3
11.943 3
11.945 3
11.947 3
11.949 3
11.950 3
11.952 3
11.954 3
11.956 3
11.958 3
11.960 3
11.961 3
11.963 3
11.965 3
11.967 3
11.969 3
11.970 3
11.972 3
11.974 3
11.976 3
11.978 3
11.979 3
11.981 2
11.983 2
11.985 2
11.987 2
11.988 2
11.990 2
11.992 2
11.994 2
11.996 2
11.997 2
11.999 2
12.001 2
12.003 2
12.005 2
12.006 2
12.008 2
12.010 2
12.012 2
12.014 2
12.016 2
12.017 2
12.019 2
12.021 2
12.023 2
12.025 2
12.026 2
12.028 2
12.030 3
12.032 3
12.034 3
12.035 3
12.037 3
12.039 3
12.041 3
12.043 3
12.044 3
12.046 4
12.048 4
12.050 4
12.052 4
12.053 4
12.055 4
12.057 4
12.059 4
12.061 4
12.063 3
12.064 3
12.066 3
12.068 3
12.070 3
12.072 3
12.073 3
12.075 3
12.077 2
12.079 2
12.081 2
12.082 2
12.084 2
12.086 2
12.088 2
12.090 2
12.091 2
12.093 2
12.095 1
12.097 1
12.099 1
12.100 1
12.102 1
12.104 1
12.106 1
12.108 1
12.110 1
12.111 1
12.113 1
12.115 1
12.117 1
12.119 1
12.120 2
12.122 2
12.124 2
12.126 2
12.128 2
12.129 2
12.131 2
12.133 2
12.135 2
12.137 2
12.138 2
12.140 2
12.142 2
12.144 3
12.146 3
12.148 3
12.149 3
12.151 3
12.153 3
12.155 3
12.157 3
12.158 4
12.160 4
12.162 4
12.164 4
12.166 4
12.167 4
12.169 4
12.171 5
12.173 5
12.175 5
12.176 5
12.178 5
12.180 5
12.182 5
12.184 5
12.186 5
12.187 5
12.189 5
12.191 5
12.193 5
12.195 5
12.196 5
12.198 5
12.200 5
12.202 5
12.204 5
12.205 5
12.207 4
12.209 4
12.211 4
12.213 4
12.214 3
12.216 3
12.218 3
12.220 3
12.222 3
12.224 2
12.225 2
12.227 2
12.229 2
12.231 2
12.233 2
12.234 1
12.236 1
12.238 1
12.240 1
12.242 1
12.243 1
12.245 1
12.247 1
12.249 1
12.251 1
12.252 1
12.254 1
12.256 1
12.258 1
12.260 1
12.262 1
12.263 1
12.265 1
12.267 1
12.269 1
12.271 1
12.272 1
12.274 2
12.276 2
12.278 2
12.280 2
12.281 2
12.283 2
12.285 2
12.287 2
12.289 2
12.291 2
12.292 2
12.294 2
12.296 2
12.298 2
12.300 2
12.301 2
12.303 1
12.305 1
12.307 1
12.309 1
12.310 1
12.312 1
12.314 1
12.316 1
12.318 1
12.319 0
12.321 0
12.323 0
12.325 0
12.327 -0
12.329 -0
12.330 -0
12.332 -0
12.334 -0
12.336 -0
12.338 -0
12.339 -0
12.341 -0
12.343 -0
12.345 -0
12.347 -0
12.348 -0
12.350 0
12.352 0
12.354 0
12.356 1
12.358 1
12.359 1
12.361 1
12.363 1
12.365 1
12.367 2
12.368 2
12.370 2
12.372 2
12.374 2
12.376 2
12.377 2
12.379 2
12.381 2
12.383 2
12.385 2
12.387 2
12.388 2
12.390 2
12.392 2
12.394 2
12.396 2
12.397 2
12.399 2
12.401 2
12.403 2
12.405 2
12.406 2
12.408 2
12.410 2
12.412 1
12.414 1
12.416 1
12.417 1
12.419 1
12.421 1
12.423 1
12.425 1
12.426 1
12.428 1
12.430 1
12.432 1
12.434 1
12.435 1
12.437 1
12.439 1
12.441 1
12.443 0
12.445 0
12.446 0
12.448 0
12.450 0
12.452 0
12.454 0
12.455 -0
12.457 -0
12.459 -0
12.461 -0
12.463 -0
12.464 -1
12.466 -1
12.468 -1
12.470 -1
12.472 -1
12.474 -1
12.475 -1
12.477 -0
12.479 -0
12.481 -0
12.483 -0
12.484 -0
12.486 0
12.488 0
12.490 0
12.492 1
12.493 1
12.495 1
12.497 1
12.499 1
12.501 1
12.503 1
12.504 1
12.506 1
12.508 1
12.510 2
12.512 2
12.513 2
12.515 2
12.517 2
12.519 2
12.521 2
12.522 2
12.524 2
12.526 2
12.528 2
12.530 2
12.532 2
12.533 2
12.535 2
12.537 2
12.539 2
12.541 2
12.542 2
12.544 2
12.546 2
12.548 2
12.550 2
12.551 2
12.553 2
12.555 2
12.557 2
12.559 2
12.561 2
12.562 2
12.564 2
12.566 2
12.568 2
12.570 2
12.571 2
12.573 2
12.575 2
12.577 2
12.579 2
12.581 2
12.582 2
12.584 2
12.586 2
12.588 2
12.590 3
12.591 3
12.593 3
12.595 3
12.597 3
12.599 3
12.600 3
12.602 4
12.604 4
12.606 4
12.608 4
12.610 4
12.611 5
12.613 5
12.615 5
12.617 5
12.619 5
12.620 6
12.622 6
12.624 6
12.626 6
12.628 6
12.630 6
12.631 6
12.633 6
12.635 6
12.637 6
12.639 6
12.640 6
12.642 6
12.644 5
12.646 5
12.648 5
12.649 5
12.651 5
12.653 5
12.655 4
12.657 4
12.659 4
12.660 4
12.662 3
12.664 3
12.666 3
12.668 3
12.669 3
12.671 3
12.673 3
12.675 2
12.677 2
12.679 2
12.680 2
12.682 2
12.684 2
12.686 2
12.688 2
12.689 2
12.691 2
12.693 2
12.695 3
12.697 3
12.698 3
12.700 3
12.702 3
12.704 3
12.706 3
12.708 3
12.709 3
12.711 3
12.713 3
12.715 3
12.717 3
12.718 3
12.720 3
12.722 3
12.724 3
12.726 3
12.728 3
12.729 3
12.731 3
12.733 3
12.735 3
12.737 2
12.738 2
12.740 2
12.742 2
12.744 2
12.746 2
12.748 1
12.749 1
12.751 1
12.753 1
12.755 1
12.757 0
12.758 0
12.760 0
12.762 -0
12.764 -0
12.766 -0
12.768 -1
12.769 -1
12.771 -1
12.773 -1
12.775 -1
12.777 -1
12.778 -1
12.780 -1
12.782 -1
12.784 -0
12.786 -0
12.788 -0
12.789 0
12.791 0
12.793 1
12.795 1
12.797 1
12.798 1
12.800 1
12.802 2
12.804 2
12.806 2
12.807 2
12.809 3
12.811 3
12.813 3
12.815 3
12.817 3
12.818 3
12.820 3
12.822 4
12.824 4
12.826 3
12.827 3
12.829 3
12.831 3
12.833 3
12.835 3
12.837 3
12.838 2
12.840 2
12.842 2
12.844 2
12.846 2
12.847 1
12.849 1
12.851 1
12.853 1
12.855 0
12.857 0
12.858 0
12.860 0
12.862 -0
12.864 -0
12.866 -0
12.867 -0
12.869 -0
12.871 0
12.873 0
12.875 0
12.877 0
12.878 0
12.880 0
12.882 1
12.884 1
12.886 1
12.887 1
12.889 1
12.891 1
12.893 1
12.895 1
12.897 1
12.898 2
12.900 2
12.902 2
12.904 2
12.906 2
12.907 2
12.909 2
12.911 2
12.913 2
12.915 2
12.917 2
12.918 3
12.920 3
12.922 3
12.924 3
12.926 3
12.927 3
12.929 3
12.931 3
12.933 3
12.935 3
12.937 3
12.938 3
12.940 3
12.942 3
12.944 3
12.946 3
12.947 3
12.949 3
12.951 3
12.953 3
12.955 3
12.957 3
12.958 3
12.960 3
12.962 2
12.964 2
12.966 2
12.967 2
12.969 1
12.971 1
12.973 1
12.975 1
12.977 0
12.978 0
12.980 0
12.982 -0
12.984 -0
12.986 -0
12.987 -0
12.989 -0
12.991 -0
12.993 -0
12.995 0
12.997 0
12.998 0
13.000 0
13.002 1
13.004 1
13.006 1
13.008 1
13.009 1
13.011 2
13.013 2
13.015 2
13.017 2
13.018 3
13.020 3
13.022 3
13.024 3
13.026 4
13.028 4
13.029 4
13.031 4
13.033 4
13.035 4
13.037 4
13.038 4
13.040 3
13.042 3
13.044 3
13.046 3
13.048 2
13.049 2
13.051 2
13.053 2
13.055 1
13.057 1
13.058 1
13.060 1
13.062 0
13.064 0
13.066 -0
13.068 -0
13.069 -1
13.071 -1
13.073 -1
13.075 -1
13.077 -1
13.078 -1
13.080 -2
13.082 -2
13.084 -2
13.086 -2
13.088 -2
13.089 -2
13.091 -2
13.093 -2
13.095 -2
13.097 -2
13.099 -2
13.100 -2
13.102 -2
13.104 -2
13.106 -2
13.108 -2
13.109 -2
13.111 -2
13.113 -1
13.115 -1
13.117 -1
13.119 -1
13.120 -1
13.122 -1
13.124 -0
13.126 -0
13.128 -0
13.129 0
13.131 0
13.133 1
13.135 1
13.137 1
13.139 1
13.140 1
13.142 2
13.144 2
13.146 2
13.148 2
13.150 2
13.151 2
13.153 2
13.155 2
13.157 2
13.159 2
13.160 2
13.162 2
13.164 2
13.166 2
13.168 2
13.170 2
13.171 2
13.173 2
13.175 1
13.177 1
13.179 1
13.180 1
13.182 1
13.184 1
13.186 0
13.188 0
13.190 0
13.191 0
13.193 0
13.195 -0
13.197 -0
13.199 -0
13.201 -0
13.202 -0
13.204 -0
13.206 -0
13.208 -0
13.210 -0
13.211 0
13.213 0
13.215 0
13.217 0
13.219 0
13.221 0
13.222 1
13.224 1
13.226 1
13.228 1
13.230 1
13.231 1
13.233 1
13.235 1
13.237 1
13.239 2
13.241 2
13.242 2
13.244 2
13.246 2
13.248 2
13.250 2
13.252 2
13.253 2
13.255 2
13.257 3
13.259 3
13.261 3
13.262 3
13.264 3
13.266 3
13.268 3
13.270 3
13.272 3
13.273 3
13.275 2
13.277 2
13.279 2
13.281 2
13.283 2
13.284 2
13.286 2
13.288 2
13.290 1
13.292 1
13.293 1
13.295 1
13.297 1
13.299 1
13.301 1
13.303 1
13.304 1
13.306 1
13.308 1
13.310 0
13.312 0
13.314 0
13.315 0
13.317 0
13.319 0
13.321 0
13.323 0
13.324 0
13.326 0
13.328 0
13.330 0
13.332 0
13.334 0
13.335 0
13.337 0
13.339 0
13.341 0
13.343 0
13.345 0
13.346 0
13.348 0
13.350 0
13.352 0
13.354 0
13.355 0
13.357 0
13.359 0
13.361 0
13.363 0
13.365 0
13.366 0
13.368 1
13.370 1
13.372 1
13.374 1
13.376 1
13.377 1
13.379 1
13.381 1
13.383 2
13.385 2
13.386 2
13.388 2
13.390 2
13.392 2
13.394 2
13.396 2
13.397 2
13.399 3
13.401 3
13.403 3
13.405 3
13.407 3
13.408 3
13.410 3
13.412 3
13.414 3
13.416 3
13.417 3
13.419 3
13.421 3
13.423 3
13.425 3
13.427 3
13.428 3
13.430 3
13.432 3
13.434 3
13.436 3
13.438 2
13.439 2
13.441 2
13.443 2
13.445 2
13.447 2
13.448 2
13.450 2
13.452 2
13.454 2
13.456 2
13.458 2
13.459 2
13.461 1
13.463 1
13.465 1
13.467 1
13.469 1
13.470 1
13.472 1
13.474 1
13.476 1
13.478 2
13.480 2
13.481 2
13.483 2
13.485 2
13.487 2
13.489 2
13.490 2
13.492 2
13.494 2
13.496 3
13.498 3
13.500 3
13.501 3
13.503 3
13.505 3
13.507 3
13.509 3
13.511 3
13.512 3
13.514 3
13.516 3
13.518 3
13.520 3
13.522 3
13.523 2
13.525 2
13.527 2
13.529 2
13.531 2
13.532 2
13.534 1
13.536 1
13.538 1
13.540 1
13.542 0
13.543 0
13.545 0
13.547 -0
13.549 -0
13.551 -0
13.553 -0
13.554 -0
13.556 -0
13.558 -1
13.560 -1
13.562 -1
13.564 -1
13.565 -1
13.567 -1
13.569 -1
13.571 -1
13.573 -0
13.574 -0
13.576 -0
13.578 -0
13.580 0
13.582 0
13.584 1
13.585 1
13.587 1
13.589 1
13.591 1
13.593 1
13.595 2
13.596 2
13.598 2
13.600 2
13.602 2
13.604 2
13.606 2
13.607 2
13.609 2
13.611 2
13.613 3
13.615 3
13.616 3
13.618 3
13.620 3
13.622 3
13.624 3
13.626 3
13.627 3
13.629 3
13.631 3
13.633 3
13.635 3
13.637 3
13.638 3
13.640 2
13.642 2
13.644 2
13.646 2
13.648 2
13.649 2
13.651 2
13.653 1
13.655 1
13.657 1
13.659 1
13.660 1
13.662 1
13.664 1
13.666 1
13.668 0
13.669 0
13.671 0
13.673 0
13.675 0
13.677 0
13.679 -0
13.680 -0
13.682 -0
13.684 -0
13.686 -0
13.688 -0
13.690 -0
13.691 -0
13.693 -0
13.695 -0
13.697 -0
13.699 -0
13.701 -0
13.702 -0
13.704 -0
13.706 -0
13.708 0
13.710 0
13.712 0
13.713 0
13.715 0
13.717 0
13.719 0
13.721 0
13.722 1
13.724 1
13.726 1
13.728 1
13.730 1
13.732 1
13.733 1
13.735 1
13.737 1
13.739 1
13.741 2
13.743 2
13.744 2
13.746 2
13.748 2
13.750 2
13.752 3
13.754 3
13.755 3
13.757 3
13.759 3
13.761 3
13.763 3
13.765 3
13.766 3
13.768 3
13.770 3
13.772 3
13.774 3
13.776 3
13.777 3
13.779 3
13.781 3
13.783 3
13.785 3
13.787 3
13.788 3
13.790 3
13.792 3
13.794 3
13.796 2
13.797 2
13.799 2
13.801 2
13.803 2
13.805 2
13.807 2
13.808 1
13.810 1
13.812 1
13.814 1
13.816 1
13.818 0
13.819 0
13.821 0
13.823 0
13.825 0
13.827 0
13.829 0
13.830 0
13.832 0
13.834 0
13.836 0
13.838 0
13.840 0
13.841 0
13.843 0
13.845 1
13.847 1
13.849 1
13.851 1
13.852 1
13.854 1
13.856 1
13.858 1
13.860 1
13.862 1
13.863 2
13.865 2
13.867 2
13.869 2
13.871 2
13.872 2
13.874 2
13.876 2
13.878 2
13.880 2
13.882 2
13.883 2
13.885 2
13.887 2
13.889 2
13.891 2
13.893 2
13.894 2
13.896 2
13.898 2
13.900 2
13.902 2
13.904 3
13.905 3
13.907 3
13.909 3
13.911 3
13.913 3
13.915 3
13.916 3
13.918 2
13.920 2
13.922 2
13.924 2
13.926 3
13.927 3
13.929 3
13.931 3
13.933 3
13.935 3
13.937 3
13.938 3
13.940 3
13.942 3
13.944 3
13.946 3
13.948 3
13.949 3
13.951 3
13.953 3
13.955 3
13.957 3
13.959 3
13.960 3
13.962 3
13.964 3
13.966 3
13.968 3
13.970 3
13.971 3
13.973 3
13.975 2
13.977 2
13.979 2
13.981 2
13.982 2
13.984 2
13.986 2
13.988 2
13.990 2
13.991 2
13.993 1
13.995 1
13.997 2
13.999 2
14.001 2
14.002 2
14.004 2
14.006 2
14.008 2
14.010 2
14.012 2
14.013 2
14.015 2
14.017 2
14.019 2
14.021 2
14.023 2
14.024 3
14.026 3
14.028 3
14.030 3
14.032 3
14.034 3
14.035 3
14.037 3
14.039 3
14.041 3
14.043 3
14.045 3
14.046 3
14.048 2
14.050 2
14.052 2
14.054 2
14.056 2
14.057 2
14.059 2
14.061 1
14.063 1
14.065 1
14.067 1
14.068 1
14.070 1
14.072 1
14.074 1
14.076 1
14.078 2
14.079 2
14.081 2
14.083 2
14.085 2
14.087 2
14.089 2
14.090 2
14.092 3
14.094 3
14.096 3
14.098 3
14.100 3
14.101 4
14.103 4
14.105 4
14.107 4
14.109 4
14.111 4
14.112 4
14.114 4
14.116 4
14.118 4
14.120 4
14.122 4
14.123 4
14.125 4
14.127 4
14.129 4
14.131 4
14.133 4
14.134 4
14.136 3
14.138 3
14.140 3
14.142 3
14.144 3
14.145 3
14.147 3
14.149 2
14.151 2
14.153 2
14.155 2
14.156 2
14.158 2
14.160 2
14.162 2
14.164 2
14.166 2
14.167 2
14.169 2
14.171 2
14.173 2
14.175 2
14.177 2
14.178 2
14.180 2
14.182 2
14.184 2
14.186 2
14.188 2
14.189 2
14.191 2
14.193 2
14.195 2
14.197 2
14.199 2
14.200 2
14.202 2
14.204 2
14.206 2
14.208 2
14.210 2
14.211 2
14.213 2
14.215 2
14.217 1
14.219 1
14.221 1
14.222 1
14.224 1
14.226 1
14.228 1
14.230 1
14.232 1
14.233 1
14.235 1
14.237 1
14.239 0
14.241 0
14.243 0
14.244 0
14.246 0
14.248 -0
14.250 -0
14.252 -0
14.254 -0
14.255 -0
14.257 -1
14.259 -1
14.261 -1
14.263 -1
14.265 -1
14.266 -1
14.268 -1
14.270 -1
14.272 -1
14.274 -0
14.276 -0
14.277 -0
14.279 -0
14.281 0
14.283 0
14.285 0
14.287 0
14.289 1
14.290 1
14.292 1
14.294 1
14.296 1
14.298 1
14.300 1
14.301 1
14.303 1
14.305 1
14.307 1
14.309 1
14.311 1
14.312 1
14.314 1
14.316 1
14.318 1
14.320 1
14.322 1
14.323 1
14.325 1
14.327 1
14.329 0
14.331 0
14.333 0
14.334 0
14.336 0
14.338 0
14.340 0
14.342 0
14.344 0
14.345 0
14.347 1
14.349 1
14.351 1
14.353 1
14.355 1
14.356 1
14.358 1
14.360 1
14.362 2
14.364 2
14.366 2
14.367 2
14.369 2
14.371 2
14.373 2
14.375 2
14.377 2
14.378 2
14.380 2
14.382 2
14.384 2
14.386 2
14.388 2
14.389 2
14.391 2
14.393 2
14.395 2
14.397 2
14.399 2
14.400 2
14.402 2
14.404 2
14.406 2
14.408 2
14.410 2
14.412 2
14.413 2
14.415 2
14.417 2
14.419 2
14.421 2
14.423 2
14.424 3
14.426 3
14.428 3
14.430 3
14.432 3
14.434 3
14.435 3
14.437 3
14.439 3
14.441 3
14.443 3
14.445 3
14.446 3
14.448 3
14.450 3
14.452 3
14.454 3
14.456 3
14.457 3
14.459 3
14.461 3
14.463 3
14.465 3
14.467 2
14.468 2
14.470 2
14.472 2
14.474 2
14.476 2
14.478 2
14.479 2
14.481 2
14.483 2
14.485 2
14.487 2
14.489 2
14.491 2
14.492 2
14.494 2
14.496 2
14.498 2
14.500 2
14.502 2
14.503 2
14.505 2
14.507 2
14.509 2
14.511 2
14.513 2
14.514 1
14.516 1
14.518 1
14.520 1
14.522 1
14.524 1
14.525 1
14.527 1
14.529 1
14.531 1
14.533 0
14.535 0
14.536 0
14.538 0
14.540 0
14.542 0
14.544 -0
14.546 -0
14.547 -0
14.549 -0
14.551 -0
14.553 -0
14.555 -0
14.557 -0
14.559 -0
14.560 0
14.562 0
14.564 0
14.566 0
14.568 1
14.570 1
14.571 1
14.573 1
14.575 1
14.577 1
14.579 1
14.581 2
14.582 2
14.584 2
14.586 2
14.588 2
14.590 2
14.592 2
14.593 2
14.595 2
14.597 3
14.599 3
14.601 3
14.603 3
14.604 3
14.606 3
14.608 3
14.610 3
14.612 3
14.614 3
14.616 3
14.617 3
14.619 3
14.621 3
14.623 3
14.625 3
14.627 3
14.628 2
14.630 2
14.632 2
14.634 2
14.636 2
14.638 2
14.639 2
14.641 2
14.643 2
14.645 2
14.647 2
14.649 1
14.650 1
14.652 1
14.654 1
14.656 1
14.658 1
14.660 1
14.662 1
14.663 1
14.665 1
14.667 1
14.669 1
14.671 1
14.673 1
14.674 1
14.676 1
14.678 1
14.680 1
14.682 1
14.684 2
14.685 2
14.687 2
14.689 2
14.691 2
14.693 2
14.695 2
14.696 2
14.698 2
14.700 3
14.702 3
14.704 3
14.706 3
14.708 3
14.709 3
14.711 3
14.713 3
14.715 3
14.717 3
14.719 3
14.720 3
14.722 3
14.724 3
14.726 3
14.728 3
14.730 3
14.731 3
14.733 3
14.735 3
14.737 3
14.739 3
14.741 2
14.742 2
14.744 2
14.746 2
14.748 2
14.750 2
14.752 2
14.754 2
14.755 1
14.757 1
14.759 1
14.761 1
14.763 1
14.765 1
14.766 1
14.768 1
14.770 1
14.772 1
14.774 1
14.776 1
14.777 1
14.779 1
14.781 1
14.783 1
14.785 1
14.787 1
14.789 1
14.790 1
14.792 1
14.794 1
14.796 1
14.798 1
14.800 1
14.801 1
14.803 1
14.805 1
14.807 1
14.809 1
14.811 1
14.812 1
14.814 1
14.816 1
14.818 1
14.820 1
14.822 1
14.823 1
14.825 1
14.827 1
14.829 1
14.831 1
14.833 1
14.835 1
14.836 1
14.838 1
14.840 1
14.842 1
14.844 1
14.846 1
14.847 1
14.849 2
14.851 2
14.853 2
14.855 2
14.857 2
14.858 2
14.860 2
14.862 2
14.864 2
14.866 2
14.868 2
14.870 2
14.871 2
14.873 1
14.875 1
14.877 1
14.879 1
14.881 1
14.882 1
14.884 1
14.886 0
14.888 0
14.890 0
14.892 -0
14.893 -0
14.895 -0
14.897 -0
14.899 -0
14.901 -0
14.903 -0
14.905 -0
14.906 -0
14.908 -0
14.910 -0
14.912 -0
14.914 -0
14.916 -0
14.917 0
14.919 0
14.921 0
14.923 0
14.925 1
14.927 1
14.929 1
14.930 1
14.932 1
14.934 1
14.936 1
14.938 2
14.940 2
14.941 2
14.943 2
14.945 2
14.947 2
14.949 2
14.951 2
14.952 2
14.954 2
14.956 2
14.958 2
14.960 2
14.962 2
14.964 2
14.965 2
14.967 2
14.969 2
14.971 2
14.973 2
14.975 2
14.976 2
14.978 2
14.980 2
14.982 2
14.984 2
14.986 2
14.987 2
14.989 2
14.991 2
14.993 2
14.995 2
14.997 2
14.999 2
15.000 2
15.002 2
15.004 2
15.006 2
15.008 2
15.010 2
15.011 2
15.013 2
15.015 2
15.017 2
15.019 2
15.021 2
15.023 2
15.024 1
15.026 1
15.028 1
15.030 1
15.032 1
15.034 1
15.035 2
15.037 2
15.039 2
15.041 2
15.043 2
15.045 2
15.047 2
15.048 2
15.050 2
15.052 2
15.054 2
15.056 2
15.058 2
15.059 2
15.061 2
15.063 2
15.065 2
15.067 2
15.069 2
15.070 2
15.072 2
15.074 2
15.076 2
15.078 2
15.080 2
15.082 2
15.083 2
15.085 2
15.087 2
15.089 2
15.091 3
15.093 3
15.094 3
15.096 3
15.098 3
15.100 3
15.102 3
15.104 3
15.106 3
15.107 3
15.109 3
15.111 3
15.113 3
15.115 3
15.117 3
15.118 3
15.120 2
15.122 2
15.124 2
15.126 2
15.128 2
15.130 2
15.131 2
15.133 2
15.135 1
15.137 1
15.139 1
15.141 1
15.142 1
15.144 1
15.146 0
15.148 0
15.150 0
15.152 -0
15.154 -0
15.155 -0
15.157 -1
15.159 -1
15.161 -1
15.163 -1
15.165 -1
15.166 -1
15.168 -1
15.170 -1
15.172 -1
15.174 -1
15.176 -1
15.178 -0
15.179 -0
15.181 -0
15.183 -0
15.185 0
15.187 0
15.189 1
15.190 1
15.192 1
15.194 1
15.196 1
15.198 1
15.200 2
15.202 2
15.203 2
15.205 2
15.207 2
15.209 2
15.211 2
15.213 2
15.214 2
15.216 2
15.218 2
15.220 2
15.222 2
15.224 1
15.226 1
15.227 1
15.229 1
15.231 1
15.233 0
15.235 0
15.237 -0
15.238 -0
15.240 -0
15.242 -1
15.244 -1
15.246 -1
15.248 -1
15.250 -1
15.251 -1
15.253 -1
15.255 -1
15.257 -1
15.259 -1
15.261 -1
15.262 -1
15.264 -1
15.266 -0
15.268 -0
15.270 -0
15.272 0
15.274 0
15.275 0
15.277 1
15.279 1
15.281 1
15.283 1
15.285 1
15.286 1
15.288 1
15.290 2
15.292 2
15.294 2
15.296 2
15.298 2
15.299 2
15.301 2
15.303 2
15.305 2
15.307 2
15.309 2
15.310 2
15.312 2
15.314 2
15.316 2
15.318 2
15.320 2
15.322 2
15.323 1
15.325 1
15.327 1
15.329 1
15.331 1
15.333 1
15.334 1
15.336 1
15.338 1
15.340 0
15.342 0
15.344 0
15.346 0
15.347 -0
15.349 -0
15.351 -0
15.353 -0
15.355 -0
15.357 -1
15.359 -1
15.360 -1
15.362 -1
15.364 -1
15.366 -1
15.368 -1
15.370 -1
15.371 -0
15.373 -0
15.375 0
15.377 0
15.379 0
15.381 1
15.383 1
15.384 1
15.386 1
15.388 1
15.390 2
15.392 2
15.394 2
15.395 2
15.397 2
15.399 2
15.401 3
15.403 3
15.405 3
15.407 3
15.408 3
15.410 3
15.412 3
15.414 3
15.416 3
15.418 3
15.420 3
15.421 3
15.423 3
15.425 3
15.427 2
15.429 2
15.431 2
15.432 2
15.434 2
15.436 2
15.438 1
15.440 1
15.442 1
15.444 1
15.445 1
15.447 1
15.449 1
15.451 1
15.453 1
15.455 1
15.457 1
15.458 1
15.460 1
15.462 1
15.464 1
15.466 1
15.468 1
15.469 1
15.471 1
15.473 1
15.475 1
15.477 1
15.479 1
15.481 1
15.482 2
15.484 2
15.486 2
15.488 2
15.490 2
15.492 2
15.493 2
15.495 2
15.497 2
15.499 2
15.501 2
15.503 2
15.505 3
15.506 3
15.508 3
15.510 3
15.512 2
15.514 2
15.516 2
15.518 2
15.519 2
15.521 2
15.523 2
15.525 2
15.527 2
15.529 2
15.530 2
15.532 2
15.534 1
15.536 1
15.538 1
15.540 1
15.542 1
15.543 1
15.545 1
15.547 1
15.549 1
15.551 1
15.553 1
15.555 1
15.556 1
15.558 1
15.560 1
15.562 1
15.564 1
15.566 1
15.568 1
15.569 2
15.571 2
15.573 2
15.575 2
15.577 2
15.579 2
15.580 2
15.582 3
15.584 3
15.586 3
15.588 3
15.590 3
15.592 3
15.593 3
15.595 3
15.597 3
15.599 3
15.601 3
15.603 3
15.605 3
15.606 3
15.608 3
15.610 3
15.612 3
15.614 3
15.616 3
15.617 3
15.619 3
15.621 3
15.623 3
15.625 3
15.627 3
15.629 3
15.630 3
15.632 3
15.634 3
15.636 3
15.638 3
15.640 3
15.642 3
15.643 3
15.645 3
15.647 3
15.649 3
15.651 3
15.653 3
15.655 3
15.656 3
15.658 3
15.660 3
15.662 3
15.664 3
15.666 3
15.667 3
15.669 3
15.671 3
15.673 3
15.675 2
15.677 2
15.679 2
15.680 2
15.682 2
15.684 2
15.686 2
15.688 2
15.690 2
15.692 2
15.693 2
15.695 2
15.697 2
15.699 2
15.701 2
15.703 2
15.705 2
15.706 1
15.708 1
15.710 1
15.712 1
15.714 1
15.716 1
15.717 1
15.719 1
15.721 1
15.723 1
15.725 1
15.727 1
15.729 1
15.730 1
15.732 1
15.734 1
15.736 1
15.738 1
15.740 1
15.742 1
15.743 1
15.745 1
15.747 1
15.749 1
15.751 1
15.753 1
15.755 1
15.756 1
15.758 1
15.760 1
15.762 1
15.764 1
15.766 1
15.768 1
15.769 2
15.771 2
15.773 2
15.775 2
15.777 2
15.779 2
15.780 2
15.782 2
15.784 2
15.786 2
15.788 2
15.790 2
15.792 2
15.793 2
15.795 2
15.797 2
15.799 2
15.801 2
15.803 2
15.805 2
15.806 2
15.808 2
15.810 2
15.812 2
15.814 2
15.816 2
15.818 2
15.819 1
15.821 1
15.823 1
15.825 1
15.827 1
15.829 1
15.831 1
15.832 1
15.834 1
15.836 1
15.838 1
15.840 1
15.842 1
15.844 1
15.845 1
15.847 1
15.849 1
15.851 1
15.853 1
15.855 1
15.856 1
15.858 2
15.860 2
15.862 2
15.864 2
15.866 2
15.868 2
15.869 2
15.871 2
15.873 2
15.875 2
15.877 2
15.879 2
15.881 3
15.882 3
15.884 3
15.886 3
15.888 3
15.890 3
15.892 3
15.894 3
15.895 3
15.897 3
15.899 3
15.901 3
15.903 3
15.905 3
15.907 3
15.908 3
15.910 3
15.912 3
15.914 3
15.916 3
15.918 3
15.920 3
15.921 2
15.923 2
15.925 2
15.927 2
15.929 2
15.931 2
15.933 2
15.934 2
15.936 2
15.938 2
15.940 2
15.942 2
15.944 2
15.946 2
15.947 2
15.949 2
15.951 2
15.953 1
15.955 1
15.957 1
15.958 1
15.960 1
15.962 1
15.964 1
15.966 1
15.968 1
15.970 1
15.971 1
15.973 1
15.975 1
15.977 1
15.979 1
15.981 1
15.983 1
15.984 1
15.986 1
15.988 1
15.990 1
15.992 1
15.994 1
15.996 1
15.997 1
15.999 1
16.001 1
16.003 1
16.005 2
16.007 2
16.009 2
16.010 2
16.012 2
16.014 2
16.016 2
16.018 2
16.020 2
16.022 2
16.023 2
16.025 2
16.027 2
16.029 2
16.031 3
16.033 3
16.035 3
16.036 3
16.038 3
16.040 3
16.042 3
16.044 3
16.046 3
16.048 3
16.049 3
16.051 3
16.053 3
16.055 3
16.057 3
16.059 3
16.061 3
16.062 3
16.064 3
16.066 3
16.068 3
16.070 3
16.072 3
16.074 3
16.075 3
16.077 3
16.079 3
16.081 3
16.083 3
16.085 3
16.087 3
16.088 4
16.090 4
16.092 4
16.094 4
16.096 4
16.098 4
16.100 4
16.101 4
16.103 4
16.105 4
16.107 4
16.109 4
16.111 4
16.113 4
16.114 4
16.116 4
16.118 4
16.120 4
16.122 4
16.124 4
16.126 3
16.127 3
16.129 3
16.131 3
16.133 3
16.135 3
16.137 3
16.139 2
16.140 2
16.142 2
16.144 2
16.146 2
16.148 2
16.150 2
16.152 2
16.153 2
16.155 2
16.157 2
16.159 2
16.161 2
16.163 2
16.165 2
16.166 2
16.168 2
16.170 2
16.172 3
16.174 3
16.176 3
16.178 3
16.179 3
16.181 3
16.183 3
16.185 3
16.187 3
16.189 3
16.191 3
16.192 3
16.194 3
16.196 2
16.198 2
16.200 2
16.202 2
16.204 2
16.205 2
16.207 2
16.209 2
16.211 2
16.213 2
16.215 2
16.217 1
16.218 1
16.220 1
16.222 1
16.224 1
16.226 1
16.228 1
16.230 1
16.231 1
16.233 1
16.235 1
16.237 1
16.239 1
16.241 1
16.243 1
16.244 1
16.246 1
16.248 1
16.250 1
16.252 1
16.254 1
16.256 2
16.257 2
16.259 2
16.261 2
16.263 2
16.265 2
16.267 2
16.269 2
16.271 2
16.272 2
16.274 3
16.276 3
16.278 3
16.280 3
16.282 3
16.284 3
16.285 3
16.287 3
16.289 3
16.291 3
16.293 3
16.295 3
16.297 3
16.298 3
16.300 3
16.302 2
16.304 2
16.306 2
16.308 2
16.310 2
16.311 2
16.313 2
16.315 2
16.317 1
16.319 1
16.321 1
16.323 1
16.324 1
16.326 1
16.328 1
16.330 1
16.332 1
16.334 1
16.336 1
16.337 1
16.339 1
16.341 1
16.343 1
16.345 1
16.347 1
16.349 1
16.350 1
16.352 1
16.354 1
16.356 1
16.358 1
16.360 1
16.362 1
16.363 1
16.365 1
16.367 1
16.369 1
16.371 1
16.373 1
16.375 1
16.377 1
16.378 1
16.380 1
16.382 1
16.384 0
16.386 0
16.388 0
16.390 0
16.391 -0
16.393 -0
16.395 -0
16.397 -0
16.399 -1
16.401 -1
16.403 -1
16.404 -1
16.406 -1
16.408 -1
16.410 -1
16.412 -1
16.414 -1
16.416 -1
16.417 -1
16.419 -1
16.421 -0
16.423 -0
16.425 0
16.427 0
16.429 0
16.430 1
16.432 1
16.434 1
16.436 1
16.438 2
16.440 2
16.442 2
16.444 3
16.445 3
16.447 3
16.449 3
16.451 4
16.453 4
16.455 4
16.457 4
16.458 4
16.460 5
16.462 5
16.464 5
16.466 5
16.468 5
16.470 5
16.471 5
16.473 5
16.475 5
16.477 4
16.479 4
16.481 4
16.483 4
16.484 4
16.486 4
16.488 3
16.490 3
16.492 3
16.494 3
16.496 3
16.497 3
16.499 3
16.501 2
16.503 2
16.505 2
16.507 2
16.509 2
16.511 2
16.512 2
16.514 2
16.516 2
16.518 2
16.520 2
16.522 2
16.524 2
16.525 2
16.527 2
16.529 2
16.531 2
16.533 2
16.535 2
16.537 2
16.538 2
16.540 2
16.542 2
16.544 3
16.546 3
16.548 3
16.550 3
16.551 3
16.553 3
16.555 3
16.557 3
16.559 3
16.561 3
16.563 3
16.565 3
16.566 3
16.568 3
16.570 3
16.572 3
16.574 2
16.576 2
16.578 2
16.579 2
16.581 2
16.583 2
16.585 1
16.587 1
16.589 1
16.591 1
16.592 0
16.594 0
16.596 -0
16.598 -0
16.600 -1
16.602 -1
16.604 -1
16.606 -1
16.607 -1
16.609 -1
16.611 -2
16.613 -2
16.615 -2
16.617 -2
16.619 -2
16.620 -2
16.622 -2
16.624 -2
16.626 -2
16.628 -2
16.630 -2
16.632 -2
16.633 -2
16.635 -2
16.637 -2
16.639 -2
16.641 -2
16.643 -2
16.645 -2
16.647 -1
16.648 -1
16.650 -1
16.652 -1
16.654 -1
16.656 -1
16.658 -1
16.660 -1
16.661 -1
16.663 -1
16.665 -0
16.667 -0
16.669 -0
16.671 -0
16.673 0
16.674 0
16.676 0
16.678 0
16.680 1
16.682 1
16.684 1
16.686 1
16.688 2
16.689 2
16.691 2
16.693 2
16.695 3
16.697 3
16.699 3
16.701 3
16.702 3
16.704 4
16.706 4
16.708 4
16.710 4
16.712 4
16.714 4
16.715 4
16.717 4
16.719 4
16.721 4
16.723 4
16.725 4
16.727 4
16.729 4
16.730 4
16.732 4
16.734 4
16.736 4
16.738 4
16.740 3
16.742 3
16.743 3
16.745 3
16.747 3
16.749 3
16.751 2
16.753 2
16.755 2
16.756 2
16.758 2
16.760 2
16.762 1
16.764 1
16.766 1
16.768 1
16.770 1
16.771 1
16.773 1
16.775 1
16.777 1
16.779 1
16.781 1
16.783 1
16.784 1
16.786 1
16.788 1
16.790 1
16.792 1
16.794 1
16.796 1
16.798 1
16.799 1
16.801 1
16.803 1
16.805 1
16.807 1
16.809 1
16.811 1
16.812 1
16.814 1
16.816 1
16.818 1
16.820 1
16.822 1
16.824 1
16.826 1
16.827 1
16.829 1
16.831 1
16.833 0
16.835 0
16.837 0
16.839 0
16.840 0
16.842 0
16.844 0
16.846 0
16.848 0
16.850 0
16.852 1
16.854 1
16.855 1
16.857 1
16.859 1
16.861 1
16.863 1
16.865 1
16.867 1
16.868 1
16.870 1
16.872 2
16.874 2
16.876 2
16.878 2
16.880 2
16.881 2
16.883 2
16.885 3
16.887 3
16.889 3
16.891 3
16.893 3
16.895 3
16.896 3
16.898 3
16.900 3
16.902 3
16.904 3
16.906 3
16.908 3
16.909 3
16.911 2
16.913 2
16.915 2
16.917 2
16.919 2
16.921 2
16.923 2
16.924 2
16.926 1
16.928 1
16.930 1
16.932 1
16.934 1
16.936 1
16.938 1
16.939 1
16.941 1
16.943 1
16.945 1
16.947 1
16.949 1
16.951 1
16.952 1
16.954 1
16.956 1
16.958 1
16.960 1
16.962 1
16.964 1
16.966 1
16.967 1
16.969 1
16.971 1
16.973 0
16.975 0
16.977 -0
16.979 -0
16.980 -0
16.982 -1
16.984 -1
16.986 -1
16.988 -1
16.990 -2
16.992 -2
16.994 -2
16.995 -2
16.997 -2
16.999 -2
17.001 -2
17.003 -2
17.005 -2
17.007 -2
17.008 -2
17.010 -2
17.012 -2
17.014 -2
17.016 -2
17.018 -2
17.020 -1
17.022 -1
17.023 -1
17.025 -0
17.027 -0
17.029 0
17.031 0
17.033 1
17.035 1
17.036 1
17.038 1
17.040 2
17.042 2
17.044 2
17.046 2
17.048 2
17.050 2
17.051 2
17.053 2
17.055 2
17.057 2
17.059 2
17.061 2
17.063 2
17.065 2
17.066 2
17.068 2
17.070 2
17.072 2
17.074 2
17.076 2
17.078 2
17.079 2
17.081 2
17.083 2
17.085 2
17.087 2
17.089 2
17.091 2
17.093 2
17.094 2
17.096 2
17.098 2
17.100 2
17.102 2
17.104 2
17.106 2
17.108 2
17.109 2
17.111 2
17.113 2
17.115 2
17.117 2
17.119 2
17.121 2
17.122 2
17.124 2
17.126 2
17.128 2
17.130 2
17.132 2
17.134 2
17.136 2
17.137 2
17.139 2
17.141 2
17.143 2
17.145 2
17.147 2
17.149 2
17.150 2
17.152 1
17.154 1
17.156 1
17.158 1
17.160 1
17.162 1
17.164 1
17.165 0
17.167 0
17.169 0
17.171 -0
17.173 -0
17.175 -0
17.177 -0
17.179 -0
17.180 -0
17.182 -0
17.184 -0
17.186 -0
17.188 -0
17.190 0
17.192 0
17.194 0
17.195 1
17.197 1
17.199 1
17.201 1
17.203 1
17.205 2
17.207 2
17.208 2
17.210 2
17.212 2
17.214 3
17.216 3
17.218 3
17.220 3
17.222 3
17.223 3
17.225 3
17.227 3
17.229 4
17.231 4
17.233 4
17.235 4
17.237 3
17.238 3
17.240 3
17.242 3
17.244 3
17.246 3
17.248 3
17.250 3
17.251 3
17.253 3
17.255 3
17.257 3
17.259 2
17.261 2
17.263 2
17.265 2
17.266 2
17.268 2
17.270 2
17.272 2
17.274 2
17.276 2
17.278 2
17.280 2
17.281 2
17.283 2
17.285 1
17.287 1
17.289 1
17.291 1
17.293 1
17.295 1
17.296 1
17.298 1
17.300 1
17.302 1
17.304 1
17.306 1
17.308 1
17.309 1
17.311 1
17.313 1
17.315 1
17.317 1
17.319 1
17.321 1
17.323 1
17.324 1
17.326 1
17.328 0
17.330 0
17.332 0
17.334 0
17.336 0
17.338 0
17.339 0
17.341 0
17.343 -0
17.345 0
17.347 0
17.349 0
17.351 0
17.353 0
17.354 0
17.356 0
17.358 0
17.360 0
17.362 0
17.364 0
17.366 0
17.368 0
17.369 1
17.371 1
17.373 1
17.375 1
17.377 1
17.379 1
17.381 1
17.383 1
17.384 1
17.386 1
17.388 1
17.390 1
17.392 1
17.394 0
17.396 0
17.397 0
17.399 0
17.401 -0
17.403 -0
17.405 -0
17.407 -0
17.409 -1
17.411 -1
17.412 -1
17.414 -1
17.416 -1
17.418 -1
17.420 -1
17.422 -1
17.424 -1
17.426 -1
17.427 -1
17.429 -0
17.431 -0
17.433 -0
17.435 0
17.437 0
17.439 0
17.441 0
17.442 1
17.444 1
17.446 1
17.448 1
17.450 1
17.452 1
17.454 2
17.456 2
17.457 2
17.459 2
17.461 3
17.463 3
17.465 3
17.467 3
17.469 3
17.471 3
17.472 3
17.474 3
17.476 3
17.478 3
17.480 3
17.482 3
17.484 3
17.486 3
17.487 3
17.489 3
17.491 3
17.493 3
17.495 3
17.497 3
17.499 3
17.501 3
17.502 3
17.504 3
17.506 3
17.508 3
17.510 2
17.512 2
17.514 2
17.516 2
17.517 2
17.519 2
17.521 1
17.523 1
17.525 1
17.527 1
17.529 1
17.530 1
17.532 1
17.534 1
17.536 1
17.538 1
17.540 1
17.542 1
17.544 1
17.545 1
17.547 1
17.549 1
17.551 2
17.553 2
17.555 2
17.557 2
17.559 2
17.560 2
17.562 2
17.564 3
17.566 3
17.568 3
17.570 3
17.572 4
17.574 4
17.575 4
17.577 4
17.579 4
17.581 4
17.583 5
17.585 5
17.587 5
17.589 5
17.590 5
17.592 5
17.594 5
17.596 5
17.598 5
17.600 4
17.602 4
17.604 4
17.605 4
17.607 4
17.609 4
17.611 4
17.613 4
17.615 3
17.617 3
17.619 3
17.620 3
17.622 3
17.624 3
17.626 3
17.628 2
17.630 2
17.632 2
17.634 2
17.635 2
17.637 2
17.639 2
17.641 1
17.643 1
17.645 1
17.647 1
17.649 1
17.650 1
17.652 1
17.654 1
17.656 1
17.658 1
17.660 1
17.662 1
17.664 1
17.665 1
17.667 1
17.669 1
17.671 2
17.673 2
17.675 2
17.677 2
17.679 2
17.681 2
17.682 2
17.684 2
17.686 2
17.688 2
17.690 2
17.692 2
17.694 2
17.696 2
17.697 2
17.699 2
17.701 2
17.703 2
17.705 2
17.707 2
17.709 2
17.711 2
17.712 2
17.714 2
17.716 2
17.718 2
17.720 2
17.722 2
17.724 2
17.726 2
17.727 2
17.729 2
17.731 2
17.733 2
17.735 2
17.737 2
17.739 2
17.741 2
17.742 2
17.744 2
17.746 2
17.748 2
17.750 2
17.752 2
17.754 2
17.756 2
17.757 2
17.759 2
17.761 2
17.763 2
17.765 2
17.767 2
17.769 2
17.771 2
17.772 2
17.774 2
17.776 2
17.778 2
17.780 2
17.782 2
17.784 2
17.786 2
17.787 1
17.789 1
17.791 1
17.793 1
17.795 1
17.797 1
17.799 1
17.801 1
17.802 0
17.804 0
17.806 0
17.808 0
17.810 0
17.812 0
17.814 0
17.816 0
17.818 0
17.819 0
17.821 0
17.823 0
17.825 1
17.827 1
17.829 1
17.831 1
17.833 1
17.834 1
17.836 1
17.838 1
17.840 1
17.842 1
17.844 2
17.846 2
17.848 2
17.849 2
17.851 2
17.853 2
17.855 2
17.857 2
17.859 2
17.861 2
17.863 2
17.864 2
17.866 2
17.868 2
17.870 2
17.872 2
17.874 2
17.876 2
17.878 2
17.879 1
17.881 1
17.883 1
17.885 1
17.887 1
17.889 1
17.891 1
17.893 1
17.895 1
17.896 1
17.898 1
17.900 1
17.902 1
17.904 1
17.906 1
17.908 1
17.910 1
17.911 1
17.913 2
17.915 2
17.917 2
17.919 2
17.921 2
17.923 2
17.925 2
17.926 2
17.928 2
17.930 2
17.932 2
17.934 2
17.936 2
17.938 2
17.940 2
17.941 2
17.943 2
17.945 2
17.947 2
17.949 2
17.951 2
17.953 2
17.955 3
17.957 3
17.958 3
17.960 3
17.962 3
17.964 3
17.966 3
17.968 3
17.970 3
17.972 3
17.973 3
17.975 3
17.977 3
17.979 3
17.981 3
17.983 3
17.985 3
17.987 3
17.988 3
17.990 3
17.992 3
17.994 3
17.996 3
17.998 3
18.000 2
18.002 2
18.003 2
18.005 2
18.007 2
18.009 2
18.011 2
18.013 2
18.015 1
18.017 1
18.019 1
18.020 1
18.022 1
18.024 1
18.026 1
18.028 0
18.030 0
18.032 0
18.034 0
18.035 0
18.037 0
18.039 0
18.041 0
18.043 0
18.045 0
18.047 0
18.049 1
18.050 1
18.052 1
18.054 1
18.056 1
18.058 1
18.060 1
18.062 1
18.064 1
18.066 1
18.067 2
18.069 2
18.071 2
18.073 2
18.075 2
18.077 2
18.079 2
18.081 2
18.082 2
18.084 2
18.086 1
18.088 1
18.090 1
18.092 1
18.094 1
18.096 1
18.098 1
18.099 1
18.101 1
18.103 1
18.105 1
18.107 1
18.109 0
18.111 0
18.113 0
18.114 0
18.116 0
18.118 0
18.120 1
18.122 1
18.124 1
18.126 1
18.128 1
18.129 1
18.131 1
18.133 2
18.135 2
18.137 2
18.139 2
18.141 2
18.143 3
18.145 3
18.146 3
18.148 3
18.150 3
18.152 4
18.154 4
18.156 4
18.158 4
18.160 4
18.161 4
18.163 4
18.165 4
18.167 5
18.169 5
18.171 5
18.173 5
18.175 5
18.177 5
18.178 5
18.180 5
18.182 5
18.184 5
18.186 4
18.188 4
18.190 4
18.192 4
18.193 4
18.195 4
18.197 3
18.199 3
18.201 3
18.203 3
18.205 3
18.207 2
18.209 2
18.210 2
18.212 2
18.214 2
18.216 1
18.218 1
18.220 1
18.222 1
18.224 1
18.225 1
18.227 0
18.229 0
18.231 0
18.233 0
18.235 0
18.237 0
18.239 0
18.241 0
18.242 0
18.244 0
18.246 0
18.248 0
18.250 0
18.252 0
18.254 0
18.256 1
18.257 1
18.259 1
18.261 1
18.263 1
18.265 1
18.267 1
18.269 1
18.271 1
18.273 1
18.274 1
18.276 1
18.278 1
18.280 1
18.282 1
18.284 1
18.286 1
18.288 1
18.289 1
18.291 1
18.293 1
18.295 1
18.297 1
18.299 1
18.301 1
18.303 1
18.305 1
18.306 1
18.308 2
18.310 2
18.312 2
18.314 2
18.316 2
18.318 2
18.320 2
18.322 2
18.323 2
18.325 2
18.327 2
18.329 2
18.331 2
18.333 2
18.335 2
18.337 2
18.338 2
18.340 2
18.342 2
18.344 2
18.346 2
18.348 2
18.350 2
18.352 2
18.354 2
18.355 2
18.357 2
18.359 2
18.361 2
18.363 2
18.365 2
18.367 2
18.369 2
18.370 2
18.372 2
18.374 2
18.376 2
18.378 2
18.380 2
18.382 3
18.384 3
18.386 3
18.387 3
18.389 3
18.391 3
18.393 3
18.395 3
18.397 3
18.399 3
18.401 3
18.403 3
18.404 3
18.406 3
18.408 3
18.410 3
18.412 3
18.414 2
18.416 2
18.418 2
18.419 2
18.421 2
18.423 2
18.425 2
18.427 2
18.429 2
18.431 2
18.433 2
18.435 2
18.436 1
18.438 1
18.440 1
18.442 1
18.444 2
18.446 2
18.448 2
18.450 2
18.452 2
18.453 2
18.455 2
18.457 2
18.459 2
18.461 2
18.463 2
18.465 2
18.467 2
18.468 2
18.470 2
18.472 2
18.474 2
18.476 2
18.478 2
18.480 2
18.482 2
18.484 2
18.485 2
18.487 2
18.489 2
18.491 2
18.493 2
18.495 2
18.497 2
18.499 2
18.501 2
18.502 2
18.504 2
18.506 2
18.508 2
18.510 2
18.512 3
18.514 3
18.516 3
18.518 3
18.519 3
18.521 3
18.523 3
18.525 3
18.527 3
18.529 3
18.531 3
18.533 3
18.534 3
18.536 3
18.538 3
18.540 3
18.542 3
18.544 3
18.546 3
18.548 3
18.550 3
18.551 3
18.553 4
18.555 4
18.557 4
18.559 4
18.561 4
18.563 4
18.565 4
18.567 4
18.568 4
18.570 4
18.572 4
18.574 4
18.576 4
18.578 4
18.580 4
18.582 4
18.584 5
18.585 5
18.587 5
18.589 5
18.591 5
18.593 5
18.595 5
18.597 5
18.599 4
18.601 4
18.602 4
18.604 4
18.606 4
18.608 4
18.610 4
18.612 4
18.614 4
18.616 4
18.617 4
18.619 3
18.621 3
18.623 3
18.625 3
18.627 3
18.629 3
18.631 3
18.633 3
18.634 3
18.636 2
18.638 2
18.640 2
18.642 2
18.644 2
18.646 2
18.648 2
18.650 2
18.651 2
18.653 2
18.655 2
18.657 2
18.659 2
18.661 2
18.663 2
18.665 2
18.667 2
18.668 2
18.670 2
18.672 2
18.674 2
18.676 2
18.678 2
18.680 2
18.682 2
18.684 2
18.685 2
18.687 2
18.689 2
18.691 2
18.693 2
18.695 2
18.697 2
18.699 2
18.701 2
18.702 2
18.704 2
18.706 2
18.708 2
18.710 2
18.712 2
18.714 2
18.716 2
18.718 2
18.719 2
18.721 2
18.723 2
18.725 2
18.727 2
18.729 2
18.731 2
18.733 2
18.735 2
18.736 2
18.738 3
18.740 3
18.742 3
18.744 3
18.746 3
18.748 3
18.750 4
18.752 4
18.753 4
18.755 4
18.757 4
18.759 4
18.761 5
18.763 5
18.765 5
18.767 5
18.769 5
18.770 5
18.772 5
18.774 5
18.776 5
18.778 5
18.780 5
18.782 5
18.784 5
18.786 4
18.787 4
18.789 4
18.791 4
18.793 4
18.795 4
18.797 3
18.799 3
18.801 3
18.803 3
18.804 3
18.806 3
18.808 3
18.810 3
18.812 2
18.814 2
18.816 2
18.818 2
18.820 2
18.821 2
18.823 2
18.825 2
18.827 2
18.829 2
18.831 3
18.833 3
18.835 3
18.837 3
18.838 3
18.840 3
18.842 3
18.844 3
18.846 3
18.848 3
18.850 3
18.852 3
18.854 3
18.855 3
18.857 3
18.859 3
18.861 3
18.863 3
18.865 3
18.867 3
18.869 3
18.871 3
18.872 3
18.874 3
18.876 3
18.878 3
18.880 3
18.882 3
18.884 3
18.886 3
18.888 3
18.889 3
18.891 3
18.893 4
18.895 4
18.897 4
18.899 4
18.901 4
18.903 4
18.905 4
18.906 4
18.908 4
18.910 4
18.912 4
18.914 4
18.916 4
18.918 3
18.920 3
18.922 3
18.923 3
18.925 3
18.927 3
18.929 3
18.931 3
18.933 3
18.935 3
18.937 3
18.939 3
18.941 3
18.942 3
18.944 2
18.946 2
18.948 2
18.950 2
18.952 2
18.954 2
18.956 2
18.958 2
18.959 2
18.961 2
18.963 2
18.965 2
18.967 2
18.969 1
18.971 1
18.973 1
18.975 1
18.976 1
18.978 1
18.980 1
18.982 1
18.984 1
18.986 1
18.988 1
18.990 0
18.992 0
18.993 0
18.995 0
18.997 0
18.999 -0
19.001 -0
19.003 -0
19.005 -0
19.007 -0
19.009 -0
19.010 -0
19.012 -0
19.014 -0
19.016 -0
19.018 -0
19.020 -0
19.022 -0
19.024 -0
19.026 -0
19.028 0
19.029 0
19.031 0
19.033 0
19.035 0
19.037 0
19.039 1
19.041 1
19.043 1
19.045 1
19.046 1
19.048 1
19.050 1
19.052 2
19.054 2
19.056 2
19.058 2
19.060 2
19.062 2
19.063 2
19.065 2
19.067 3
19.069 3
19.071 3
19.073 3
19.075 3
19.077 3
19.079 3
19.081 3
19.082 3
19.084 3
19.086 3
19.088 3
19.090 3
19.092 3
19.094 3
19.096 4
19.098 4
19.099 4
19.101 4
19.103 3
19.105 3
19.107 3
19.109 3
19.111 3
19.113 3
19.115 3
19.116 3
19.118 3
19.120 3
19.122 2
19.124 2
19.126 2
19.128 2
19.130 2
19.132 2
19.134 2
19.135 2
19.137 1
19.139 1
19.141 1
19.143 1
19.145 1
19.147 1
19.149 1
19.151 0
19.152 0
19.154 0
19.156 0
19.158 -0
19.160 -0
19.162 -0
19.164 -0
19.166 -0
19.168 -0
19.169 -0
19.171 -0
19.173 -0
19.175 -0
19.177 -0
19.179 -0
19.181 -0
19.183 -0
19.185 -0
19.187 -0
19.188 -0
19.190 -0
19.192 -0
19.194 0
19.196 0
19.198 0
19.200 0
19.202 0
19.204 0
19.205 0
19.207 1
19.209 1
19.211 1
19.213 1
19.215 1
19.217 1
19.219 1
19.221 1
19.223 1
19.224 1
19.226 1
19.228 1
19.230 1
19.232 1
19.234 1
19.236 1
19.238 1
19.240 1
19.241 1
19.243 1
19.245 1
19.247 1
19.249 1
19.251 1
19.253 1
19.255 1
19.257 1
19.259 1
19.260 1
19.262 1
19.264 1
19.266 1
19.268 2
19.270 2
19.272 2
19.274 2
19.276 2
19.277 2
19.279 2
19.281 2
19.283 2
19.285 2
19.287 2
19.289 2
19.291 2
19.293 2
19.295 2
19.296 2
19.298 2
19.300 2
19.302 2
19.304 2
19.306 2
19.308 2
19.310 2
19.312 2
19.313 2
19.315 2
19.317 2
19.319 2
19.321 2
19.323 2
19.325 2
19.327 2
19.329 2
19.331 2
19.332 2
19.334 2
19.336 2
19.338 2
19.340 2
19.342 2
19.344 2
19.346 2
19.348 2
19.349 1
19.351 1
19.353 1
19.355 1
19.357 1
19.359 1
19.361 1
19.363 1
19.365 1
19.367 1
19.368 0
19.370 0
19.372 0
19.374 0
19.376 0
19.378 -0
19.380 -0
19.382 -0
19.384 -0
19.385 -0
19.387 -0
19.389 0
19.391 0
19.393 0
19.395 0
19.397 1
19.399 1
19.401 1
19.403 1
19.404 1
19.406 1
19.408 2
19.410 2
19.412 2
19.414 2
19.416 2
19.418 2
19.420 2
19.422 2
19.423 3
19.425 3
19.427 3
19.429 3
19.431 3
19.433 3
19.435 3
19.437 3
19.439 3
19.440 3
19.442 3
19.444 3
19.446 3
19.448 3
19.450 3
19.452 3
19.454 3
19.456 3
19.458 3
19.459 3
19.461 3
19.463 2
19.465 2
19.467 2
19.469 2
19.471 2
19.473 2
19.475 2
19.477 2
19.478 2
19.480 2
19.482 3
19.484 3
19.486 3
19.488 3
19.490 3
19.492 3
19.494 3
19.496 3
19.497 3
19.499 3
19.501 3
19.503 3
19.505 3
19.507 3
19.509 3
19.511 3
19.513 3
19.514 3
19.516 3
19.518 3
19.520 3
19.522 3
19.524 3
19.526 3
19.528 3
19.530 3
19.532 3
19.533 3
19.535 3
19.537 3
19.539 3
19.541 3
19.543 3
19.545 2
19.547 2
19.549 2
19.551 2
19.552 2
19.554 2
19.556 2
19.558 2
19.560 1
19.562 1
19.564 1
19.566 1
19.568 1
19.570 1
19.571 1
19.573 0
19.575 0
19.577 0
19.579 0
19.581 0
19.583 0
19.585 0
19.587 0
19.589 0
19.590 0
19.592 0
19.594 0
19.596 0
19.598 0
19.600 0
19.602 0
19.604 1
19.606 1
19.607 1
19.609 1
19.611 1
19.613 1
19.615 1
19.617 2
19.619 2
19.621 2
19.623 2
19.625 2
19.626 2
19.628 3
19.630 3
19.632 3
19.634 3
19.636 3
19.638 3
19.640 3
19.642 3
19.644 3
19.645 3
19.647 3
19.649 3
19.651 3
19.653 3
19.655 3
19.657 2
19.659 2
19.661 2
19.663 2
19.664 2
19.666 2
19.668 1
19.670 1
19.672 1
19.674 1
19.676 0
19.678 0
19.680 -0
19.682 -0
19.683 -1
19.685 -1
19.687 -1
19.689 -1
19.691 -1
19.693 -2
19.695 -2
19.697 -2
19.699 -2
19.701 -2
19.702 -2
19.704 -2
19.706 -2
19.708 -2
19.710 -2
19.712 -2
19.714 -2
19.716 -2
19.718 -2
19.720 -2
19.721 -2
19.723 -2
19.725 -2
19.727 -2
19.729 -2
19.731 -2
19.733 -2
19.735 -2
19.737 -2
19.739 -2
19.740 -2
19.742 -1
19.744 -1
19.746 -1
19.748 -1
19.750 -1
19.752 -1
19.754 -0
19.756 -0
19.758 0
19.759 0
19.761 1
19.763 1
19.765 1
19.767 1
19.769 1
19.771 1
19.773 2
19.775 2
19.777 2
19.778 2
19.780 2
19.782 2
19.784 2
19.786 2
19.788 2
19.790 1
19.792 1
19.794 1
19.796 1
19.797 1
19.799 1
19.801 1
19.803 0
19.805 0
19.807 0
19.809 0
19.811 -0
19.813 -0
19.815 -0
19.816 -0
19.818 -0
19.820 -0
19.822 -0
19.824 -0
19.826 -0
19.828 -0
19.830 -0
19.832 -0
19.834 -0
19.836 -0
19.837 -0
19.839 -0
19.841 -0
19.843 0
19.845 0
19.847 0
19.849 0
19.851 0
19.853 0
19.855 0
19.856 0
19.858 0
19.860 0
19.862 0
19.864 0
19.866 -0
19.868 -0
19.870 -0
19.872 -0
19.874 -0
19.875 -1
19.877 -1
19.879 -1
19.881 -1
19.883 -1
19.885 -1
19.887 -0
19.889 -0
19.891 -0
19.893 -0
19.894 0
19.896 0
19.898 0
19.900 0
19.902 1
19.904 1
19.906 1
19.908 1
19.910 1
19.912 2
19.913 2
19.915 2
19.917 2
19.919 2
19.921 2
19.923 3
19.925 3
19.927 3
19.929 3
19.931 3
19.933 3
19.934 3
19.936 4
19.938 4
19.940 4
19.942 4
19.944 4
19.946 4
19.948 4
19.950 4
19.952 4
19.953 4
19.955 4
19.957 4
19.959 4
19.961 4
19.963 4
19.965 4
19.967 4
19.969 4
19.971 4
19.972 4
19.974 4
19.976 4
19.978 4
19.980 4
19.982 3
19.984 3
19.986 3
19.988 3
19.990 3
19.992 3
19.993 3
19.995 3
19.997 2
19.999 2
20.001 2
20.003 2
20.005 2
20.007 2
20.009 2
20.011 2
20.012 2
20.014 2
20.016 2
20.018 2
20.020 2
20.022 2
20.024 2
20.026 2
20.028 2
20.030 2
20.031 2
20.033 2
20.035 2
20.037 2
20.039 2
20.041 2
20.043 2
20.045 2
20.047 2
20.049 2
20.051 2
20.052 2
20.054 2
20.056 2
20.058 2
20.060 2
20.062 2
20.064 2
20.066 2
20.068 2
20.070 2
20.071 2
20.073 2
20.075 2
20.077 1
20.079 1
20.081 1
20.083 1
20.085 1
20.087 1
20.089 1
20.091 1
20.092 1
20.094 1
20.096 1
20.098 1
20.100 1
20.102 1
20.104 1
20.106 1
20.108 0
20.110 0
20.111 0
20.113 0
20.115 0
20.117 0
20.119 0
20.121 0
20.123 0
20.125 1
20.127 1
20.129 1
20.130 1
20.132 1
20.134 1
20.136 1
20.138 2
20.140 2
20.142 2
20.144 3
20.146 3
20.148 3
20.150 3
20.151 4
20.153 4
20.155 4
20.157 5
20.159 5
20.161 5
20.163 5
20.165 5
20.167 5
20.169 5
20.171 6
20.172 5
20.174 5
20.176 5
20.178 5
20.180 5
20.182 5
20.184 5
20.186 5
20.188 4
20.190 4
20.191 4
20.193 4
20.195 3
20.197 3
20.199 3
20.201 3
20.203 2
20.205 2
20.207 2
20.209 2
20.211 2
20.212 2
20.214 1
20.216 1
20.218 1
20.220 1
20.222 1
20.224 1
20.226 1
20.228 2
20.230 2
20.231 2
20.233 2
20.235 2
20.237 2
20.239 2
20.241 2
20.243 3
20.245 3
20.247 3
20.249 3
20.251 3
20.252 3
20.254 3
20.256 3
20.258 3
20.260 3
20.262 3
20.264 3
20.266 3
20.268 3
20.270 2
20.272 2
20.273 2
20.275 2
20.277 2
20.279 2
20.281 1
20.283 1
20.285 1
20.287 1
20.289 1
20.291 1
20.292 0
20.294 0
20.296 0
20.298 -0
20.300 -0
20.302 -0
20.304 -0
20.306 -0
20.308 -0
20.310 -0
20.312 -0
20.313 -0
20.315 -0
20.317 -0
20.319 -0
20.321 -0
20.323 -0
20.325 -0
20.327 0
20.329 0
20.331 0
20.333 0
20.334 0
20.336 0
20.338 0
20.340 0
20.342 0
20.344 0
20.346 0
20.348 0
20.350 0
20.352 0
20.354 0
20.355 0
20.357 1
20.359 1
20.361 1
20.363 1
20.365 1
20.367 1
20.369 1
20.371 1
20.373 1
20.375 1
20.376 2
20.378 2
20.380 2
20.382 2
20.384 2
20.386 2
20.388 2
20.390 2
20.392 2
20.394 2
20.395 2
20.397 3
20.399 3
20.401 3
20.403 2
20.405 2
20.407 2
20.409 2
20.411 2
20.413 2
20.415 2
20.416 2
20.418 1
20.420 1
20.422 1
20.424 1
20.426 0
20.428 0
20.430 0
20.432 -0
20.434 -0
20.436 -0
20.437 -0
20.439 -0
20.441 -0
20.443 -0
20.445 -0
20.447 -0
20.449 -0
20.451 -0
20.453 -0
20.455 0
20.457 0
20.458 0
20.460 0
20.462 1
20.464 1
20.466 1
20.468 1
20.470 2
20.472 2
20.474 2
20.476 2
20.478 3
20.479 3
20.481 3
20.483 3
20.485 3
20.487 3
20.489 3
20.491 3
20.493 3
20.495 3
20.497 3
20.499 3
20.500 2
20.502 2
20.504 2
20.506 2
20.508 2
20.510 1
20.512 1
20.514 1
20.516 1
20.518 1
20.520 0
20.521 0
20.523 0
20.525 -0
20.527 -0
20.529 -0
20.531 -1
20.533 -1
20.535 -1
20.537 -1
20.539 -1
20.541 -1
20.542 -1
20.544 -1
20.546 -1
20.548 -1
20.550 -0
20.552 -0
20.554 -0
20.556 0
20.558 0
20.560 1
20.562 1
20.563 1
20.565 1
20.567 1
20.569 2
20.571 2
20.573 2
20.575 2
20.577 3
20.579 3
20.581 3
20.583 3
20.585 3
20.586 3
20.588 4
20.590 4
20.592 4
20.594 4
20.596 4
20.598 4
20.600 4
20.602 4
20.604 4
20.606 4
20.607 4
20.609 4
20.611 4
20.613 4
20.615 4
20.617 4
20.619 4
20.621 4
20.623 4
20.625 4
20.627 3
20.628 3
20.630 3
20.632 3
20.634 3
20.636 3
20.638 3
20.640 2
20.642 2
20.644 2
20.646 2
20.648 2
20.649 2
20.651 2
20.653 1
20.655 1
20.657 1
20.659 1
20.661 1
20.663 1
20.665 1
20.667 0
20.669 0
20.670 0
20.672 0
20.674 0
20.676 0
20.678 -0
20.680 -0
20.682 -0
20.684 -0
20.686 -0
20.688 -0
20.690 -0
20.692 -0
20.693 -0
20.695 -0
20.697 -1
20.699 -1
20.701 -1
20.703 -1
20.705 -1
20.707 -1
20.709 -1
20.711 -1
20.713 -1
20.714 -1
20.716 -1
20.718 -1
20.720 -1
20.722 -1
20.724 -1
20.726 -1
20.728 -1
20.730 -1
20.732 -1
20.734 -1
20.735 -1
20.737 -1
20.739 -0
20.741 -0
20.743 -0
20.745 -0
20.747 -0
20.749 -0
20.751 -0
20.753 -0
20.755 0
20.757 0
20.758 0
20.760 0
20.762 0
20.764 0
20.766 0
20.768 0
20.770 0
20.772 1
20.774 1
20.776 1
20.778 1
20.779 1
20.781 1
20.783 1
20.785 1
20.787 1
20.789 1
20.791 1
20.793 1
20.795 1
20.797 1
20.799 1
20.800 1
20.802 1
20.804 1
20.806 1
20.808 1
20.810 1
20.812 1
20.814 1
20.816 1
20.818 1
20.820 1
20.822 1
20.823 1
20.825 1
20.827 1
20.829 1
20.831 1
20.833 1
20.835 1
20.837 1
20.839 2
20.841 2
20.843 2
20.844 2
20.846 2
20.848 2
20.850 2
20.852 2
20.854 3
20.856 3
20.858 3
20.860 3
20.862 3
20.864 3
20.866 3
20.867 3
20.869 3
20.871 3
20.873 3
20.875 3
20.877 3
20.879 3
20.881 3
20.883 3
20.885 3
20.887 3
20.889 3
20.890 3
20.892 3
20.894 3
20.896 3
20.898 3
20.900 3
20.902 3
20.904 3
20.906 3
20.908 2
20.910 2
20.911 2
20.913 2
20.915 2
20.917 2
20.919 2
20.921 2
20.923 2
20.925 2
20.927 2
20.929 2
20.931 2
20.933 2
20.934 1
20.936 1
20.938 1
20.940 1
20.942 1
20.944 1
20.946 1
20.948 1
20.950 1
20.952 1
20.954 1
20.956 1
20.957 1
20.959 1
20.961 1
20.963 1
20.965 1
20.967 1
20.969 2
20.971 2
20.973 2
20.975 2
20.977 2
20.978 2
20.980 2
20.982 2
20.984 3
20.986 3
20.988 3
20.990 3
20.992 3
20.994 3
20.996 3
20.998 3
21.000 4
21.001 4
21.003 4
21.005 4
21.007 4
21.009 4
21.011 4
21.013 4
21.015 4
21.017 4
21.019 4
21.021 4
21.023 4
21.024 4
21.026 4
21.028 4
21.030 4
21.032 4
21.034 4
21.036 4
21.038 4
21.040 4
21.042 4
21.044 4
21.046 4
21.047 4
21.049 4
21.051 4
21.053 4
21.055 4
21.057 4
21.059 4
21.061 4
21.063 3
21.065 3
21.067 3
21.069 3
21.070 3
21.072 3
21.074 2
21.076 2
21.078 2
21.080 2
21.082 2
21.084 2
21.086 2
21.088 1
21.090 1
21.091 1
21.093 1
21.095 1
21.097 1
21.099 1
21.101 1
21.103 1
21.105 1
21.107 1
21.109 1
21.111 1
21.113 1
21.114 1
21.116 1
21.118 1
21.120 1
21.122 1
21.124 1
21.126 1
21.128 2
21.130 2
21.132 2
21.134 2
21.136 2
21.137 2
21.139 3
21.141 3
21.143 3
21.145 3
21.147 3
21.149 3
21.151 3
21.153 3
21.155 3
21.157 4
21.159 4
21.160 4
21.162 4
21.164 4
21.166 4
21.168 4
21.170 4
21.172 4
21.174 3
21.176 3
21.178 3
21.180 3
21.182 3
21.183 3
21.185 3
21.187 2
21.189 2
21.191 2
21.193 2
21.195 2
21.197 2
21.199 1
21.201 1
21.203 1
21.205 1
21.207 1
21.208 1
21.210 1
21.212 1
21.214 1
21.216 1
21.218 1
21.220 1
21.222 1
21.224 2
21.226 2
21.228 2
21.230 2
21.231 2
21.233 2
21.235 2
21.237 2
21.239 2
21.241 2
21.243 3
21.245 3
21.247 3
21.249 3
21.251 3
21.253 3
21.254 3
21.256 3
21.258 3
21.260 3
21.262 3
21.264 3
21.266 3
21.268 3
21.270 3
21.272 2
21.274 2
21.276 2
21.277 2
21.279 2
21.281 2
21.283 2
21.285 2
21.287 2
21.289 2
21.291 2
21.293 2
21.295 2
21.297 2
21.299 2
21.300 2
21.302 2
21.304 2
21.306 2
21.308 2
21.310 2
21.312 2
21.314 2
21.316 2
21.318 2
21.320 2
21.322 2
21.324 2
21.325 2
21.327 2
21.329 1
21.331 1
21.333 2
21.335 1
21.337 2
21.339 2
21.341 2
21.343 2
21.345 2
21.347 2
21.348 2
21.350 2
21.352 2
21.354 2
21.356 3
21.358 3
21.360 3
21.362 3
21.364 3
21.366 4
21.368 4
21.370 4
21.371 4
21.373 4
21.375 4
21.377 4
21.379 4
21.381 4
21.383 4
21.385 4
21.387 4
21.389 4
21.391 4
21.393 4
21.395 4
21.396 4
21.398 4
21.400 4
21.402 3
21.404 3
21.406 3
21.408 3
21.410 3
21.412 2
21.414 2
21.416 2
21.418 2
21.419 1
21.421 1
21.423 1
21.425 1
21.427 0
21.429 0
21.431 0
21.433 -0
21.435 -0
21.437 -0
21.439 -1
21.441 -1
21.443 -1
21.444 -1
21.446 -1
21.448 -1
21.450 -1
21.452 -1
21.454 -1
21.456 -1
21.458 -1
21.460 -1
21.462 -1
21.464 -0
21.466 -0
21.467 0
21.469 1
21.471 1
21.473 1
21.475 1
21.477 2
21.479 2
21.481 2
21.483 2
21.485 2
21.487 3
21.489 3
21.491 3
21.492 3
21.494 3
21.496 3
21.498 4
21.500 4
21.502 4
21.504 4
21.506 4
21.508 4
21.510 4
21.512 4
21.514 4
21.516 4
21.517 4
21.519 4
21.521 3
21.523 3
21.525 3
21.527 3
21.529 2
21.531 2
21.533 2
21.535 2
21.537 1
21.539 1
21.540 1
21.542 1
21.544 1
21.546 1
21.548 1
21.550 1
21.552 1
21.554 1
21.556 1
21.558 1
21.560 1
21.562 1
21.564 1
21.565 1
21.567 1
21.569 1
21.571 1
21.573 1
21.575 1
21.577 1
21.579 1
21.581 1
21.583 2
21.585 2
21.587 2
21.589 2
21.590 2
21.592 2
21.594 2
21.596 2
21.598 2
21.600 2
21.602 2
21.604 2
21.606 2
21.608 2
21.610 2
21.612 2
21.614 2
21.615 2
21.617 2
21.619 2
21.621 2
21.623 2
21.625 2
21.627 2
21.629 2
21.631 2
21.633 2
21.635 1
21.637 1
21.639 1
21.640 1
21.642 1
21.644 1
21.646 1
21.648 1
21.650 1
21.652 1
21.654 1
21.656 1
21.658 1
21.660 1
21.662 2
21.664 2
21.665 2
21.667 2
21.669 2
21.671 2
21.673 2
21.675 1
21.677 1
21.679 1
21.681 1
21.683 1
21.685 1
21.687 1
21.688 1
21.690 1
21.692 1
21.694 1
21.696 1
21.698 1
21.700 1
21.702 1
21.704 1
21.706 1
21.708 1
21.710 1
21.712 1
21.714 1
21.715 1
21.717 1
21.719 1
21.721 1
21.723 1
21.725 1
21.727 2
21.729 2
21.731 2
21.733 2
21.735 2
21.737 2
21.739 3
21.740 3
21.742 3
21.744 3
21.746 3
21.748 4
21.750 4
21.752 4
21.754 4
21.756 4
21.758 4
21.760 4
21.762 4
21.764 4
21.765 4
21.767 5
21.769 5
21.771 5
21.773 5
21.775 5
21.777 5
21.779 5
21.781 5
21.783 5
21.785 5
21.787 5
21.789 5
21.790 5
21.792 5
21.794 4
21.796 4
21.798 4
21.800 4
21.802 4
21.804 3
21.806 3
21.808 3
21.810 3
21.812 3
21.814 3
21.815 3
21.817 2
21.819 2
21.821 2
21.823 2
21.825 2
21.827 2
21.829 2
21.831 2
21.833 2
21.835 2
21.837 2
21.839 2
21.840 2
21.842 2
21.844 2
21.846 2
21.848 2
21.850 2
21.852 2
21.854 2
21.856 2
21.858 2
21.860 2
21.862 2
21.864 2
21.866 2
21.867 2
21.869 2
21.871 2
21.873 2
21.875 2
21.877 2
21.879 2
21.881 2
21.883 1
21.885 1
21.887 1
21.889 1
21.891 1
21.892 1
21.894 1
21.896 1
21.898 1
21.900 1
21.902 1
21.904 1
21.906 1
21.908 1
21.910 1
21.912 2
21.914 2
21.916 2
21.918 2
21.919 2
21.921 2
21.923 2
21.925 2
21.927 2
21.929 2
21.931 2
21.933 2
21.935 2
21.937 2
21.939 2
21.941 2
21.943 2
21.944 2
21.946 2
21.948 2
21.950 2
21.952 2
21.954 2
21.956 2
21.958 2
21.960 2
21.962 2
21.964 2
21.966 2
21.968 2
21.970 2
21.971 2
21.973 2
21.975 2
21.977 2
21.979 2
21.981 2
21.983 2
21.985 2
21.987 2
21.989 2
21.991 2
21.993 2
21.995 2
21.996 3
21.998 3
22.000 3
22.002 3
22.004 3
22.006 3
22.008 4
22.010 4
22.012 4
22.014 4
22.016 4
22.018 4
22.020 4
22.022 5
22.023 5
22.025 5
22.027 5
22.029 5
22.031 5
22.033 5
22.035 5
22.037 5
22.039 5
22.041 5
22.043 5
22.045 5
22.047 4
22.049 4
22.050 4
22.052 4
22.054 3
22.056 3
22.058 3
22.060 3
22.062 3
22.064 3
22.066 2
22.068 2
22.070 2
22.072 2
22.074 2
22.075 2
22.077 2
22.079 2
22.081 2
22.083 1
22.085 1
22.087 1
22.089 1
22.091 1
22.093 1
22.095 1
22.097 1
22.099 1
22.101 1
22.102 2
22.104 2
22.106 2
22.108 2
22.110 2
22.112 2
22.114 2
22.116 3
22.118 3
22.120 3
22.122 3
22.124 3
22.126 3
22.128 4
22.129 4
22.131 4
22.133 4
22.135 4
22.137 4
22.139 4
22.141 4
22.143 4
22.145 5
22.147 5
22.149 5
22.151 5
22.153 5
22.155 5
22.156 5
22.158 5
22.160 5
22.162 5
22.164 5
22.166 5
22.168 5
22.170 4
22.172 4
22.174 4
22.176 4
22.178 4
22.180 4
22.182 4
22.183 4
22.185 4
22.187 4
22.189 4
22.191 4
22.193 4
22.195 4
22.197 4
22.199 4
22.201 4
22.203 4
22.205 4
22.207 4
22.209 3
22.210 3
22.212 3
22.214 3
22.216 3
22.218 3
22.220 3
22.222 3
22.224 3
22.226 3
22.228 3
22.230 3
22.232 3
22.234 2
22.236 2
22.237 2
22.239 2
22.241 2
22.243 2
22.245 2
22.247 2
22.249 2
22.251 2
22.253 2
22.255 2
22.257 2
22.259 2
22.261 2
22.263 2
22.265 2
22.266 2
22.268 2
22.270 2
22.272 2
22.274 2
22.276 2
22.278 1
22.280 1
22.282 1
22.284 1
22.286 1
22.288 1
22.290 1
22.292 1
22.293 1
22.295 0
22.297 0
22.299 0
22.301 0
22.303 0
22.305 0
22.307 0
22.309 0
22.311 1
22.313 1
22.315 1
22.317 1
22.319 1
22.320 1
22.322 1
22.324 1
22.326 2
22.328 2
22.330 2
22.332 2
22.334 2
22.336 2
22.338 2
22.340 3
22.342 3
22.344 3
22.346 3
22.348 3
22.349 3
22.351 3
22.353 4
22.355 4
22.357 4
22.359 4
22.361 4
22.363 4
22.365 3
22.367 3
22.369 3
22.371 3
22.373 3
22.375 2
22.376 2
22.378 2
22.380 2
22.382 2
22.384 2
22.386 1
22.388 1
22.390 1
22.392 1
22.394 1
22.396 1
22.398 1
22.400 0
22.402 0
22.404 -0
22.405 -0
22.407 -0
22.409 -1
22.411 -1
22.413 -1
22.415 -1
22.417 -1
22.419 -1
22.421 -1
22.423 -0
22.425 -0
22.427 0
22.429 0
22.431 1
22.432 1
22.434 1
22.436 1
22.438 2
22.440 2
22.442 2
22.444 2
22.446 2
22.448 2
22.450 2
22.452 3
22.454 3
22.456 3
22.458 3
22.460 4
22.461 4
22.463 4
22.465 4
22.467 4
22.469 4
22.471 4
22.473 4
22.475 4
22.477 4
22.479 4
22.481 4
22.483 4
22.485 4
22.487 4
22.489 4
22.490 4
22.492 4
22.494 4
22.496 4
22.498 4
22.500 4
22.502 4
22.504 4
22.506 4
22.508 4
22.510 4
22.512 4
22.514 4
22.516 4
22.518 4
22.519 4
22.521 4
22.523 4
22.525 4
22.527 4
22.529 4
22.531 4
22.533 4
22.535 4
22.537 4
22.539 4
22.541 4
22.543 4
22.545 4
22.546 4
22.548 4
22.550 4
22.552 3
22.554 3
22.556 3
22.558 3
22.560 2
22.562 2
22.564 2
22.566 2
22.568 2
22.570 2
22.572 2
22.574 3
22.575 3
22.577 3
22.579 3
22.581 3
22.583 3
22.585 3
22.587 3
22.589 3
22.591 4
22.593 4
22.595 4
22.597 4
22.599 4
22.601 4
22.603 4
22.604 4
22.606 5
22.608 5
22.610 5
22.612 5
22.614 5
22.616 6
22.618 6
22.620 6
22.622 6
22.624 5
22.626 5
22.628 5
22.630 5
22.632 4
22.634 4
22.635 4
22.637 3
22.639 3
22.641 3
22.643 2
22.645 2
22.647 2
22.649 2
22.651 2
22.653 2
22.655 2
22.657 2
22.659 2
22.661 2
22.663 2
22.664 2
22.666 2
22.668 2
22.670 2
22.672 2
22.674 2
22.676 2
22.678 2
22.680 2
22.682 2
22.684 2
22.686 3
22.688 3
22.690 3
22.692 3
22.693 4
22.695 4
22.697 4
22.699 4
22.701 4
22.703 4
22.705 4
22.707 4
22.709 4
22.711 4
22.713 4
22.715 3
22.717 3
22.719 3
22.721 3
22.722 2
22.724 2
22.726 2
22.728 2
22.730 2
22.732 2
22.734 2
22.736 2
22.738 2
22.740 2
22.742 2
22.744 2
22.746 2
22.748 2
22.750 2
22.752 2
22.753 2
22.755 2
22.757 2
22.759 2
22.761 2
22.763 2
22.765 2
22.767 2
22.769 3
22.771 3
22.773 3
22.775 3
22.777 3
22.779 3
22.781 3
22.782 3
22.784 3
22.786 3
22.788 3
22.790 3
22.792 2
22.794 2
22.796 2
22.798 2
22.800 2
22.802 2
22.804 2
22.806 2
22.808 2
22.810 2
22.812 2
22.813 2
22.815 2
22.817 2
22.819 2
22.821 2
22.823 2
22.825 2
22.827 2
22.829 2
22.831 2
22.833 1
22.835 1
22.837 1
22.839 1
22.841 1
22.843 1
22.844 1
22.846 1
22.848 0
22.850 0
22.852 0
22.854 0
22.856 0
22.858 0
22.860 0
22.862 -0
22.864 -0
22.866 -0
22.868 -1
22.870 -1
22.872 -1
22.874 -1
22.875 -1
22.877 -0
22.879 -0
22.881 -0
22.883 0
22.885 0
22.887 1
22.889 1
22.891 1
22.893 1
22.895 2
22.897 2
22.899 2
22.901 2
22.903 2
22.904 2
22.906 2
22.908 2
22.910 2
22.912 2
22.914 2
22.916 2
22.918 2
22.920 2
22.922 2
22.924 2
22.926 2
22.928 2
22.930 2
22.932 1
22.934 1
22.935 1
22.937 1
22.939 1
22.941 1
22.943 1
22.945 1
22.947 1
22.949 0
22.951 0
22.953 1
22.955 1
22.957 1
22.959 1
22.961 1
22.963 1
22.965 1
22.966 2
22.968 2
22.970 2
22.972 2
22.974 2
22.976 3
22.978 3
22.980 3
22.982 3
22.984 3
22.986 3
22.988 3
22.990 3
22.992 3
22.994 3
22.996 3
22.998 3
22.999 3
23.001 3
23.003 3
23.005 3
23.007 3
23.009 3
23.011 3
23.013 3
23.015 3
23.017 2
23.019 2
23.021 2
23.023 2
23.025 2
23.027 2
23.029 2
23.030 2
23.032 2
23.034 2
23.036 2
23.038 2
23.040 2
23.042 2
23.044 2
23.046 2
23.048 2
23.050 2
23.052 2
23.054 2
23.056 3
23.058 3
23.060 3
23.061 3
23.063 3
23.065 3
23.067 3
23.069 3
23.071 3
23.073 3
23.075 3
23.077 3
23.079 3
23.081 3
23.083 3
23.085 3
23.087 3
23.089 3
23.091 2
23.093 2
23.094 2
23.096 2
23.098 2
23.100 2
23.102 2
23.104 2
23.106 2
23.108 2
23.110 2
23.112 2
23.114 2
23.116 1
23.118 1
23.120 1
23.122 1
23.124 1
23.125 1
23.127 1
23.129 1
23.131 1
23.133 1
23.135 1
23.137 1
23.139 1
23.141 1
23.143 2
23.145 2
23.147 2
23.149 2
23.151 2
23.153 2
23.155 2
23.157 2
23.158 2
23.160 2
23.162 2
23.164 2
23.166 2
23.168 2
23.170 2
23.172 2
23.174 2
23.176 2
23.178 2
23.180 2
23.182 2
23.184 2
23.186 2
23.188 2
23.190 2
23.191 2
23.193 2
23.195 2
23.197 2
23.199 2
23.201 1
23.203 1
23.205 1
23.207 1
23.209 1
23.211 1
23.213 1
23.215 1
23.217 1
23.219 1
23.221 1
23.222 1
23.224 1
23.226 1
23.228 1
23.230 2
23.232 2
23.234 2
23.236 2
23.238 2
23.240 2
23.242 2
23.244 2
23.246 3
23.248 3
23.250 3
23.252 3
23.254 3
23.255 3
23.257 3
23.259 3
23.261 3
23.263 3
23.265 3
23.267 3
23.269 3
23.271 4
23.273 4
23.275 4
23.277 4
23.279 4
23.281 3
23.283 3
23.285 3
23.287 3
23.288 3
23.290 3
23.292 3
23.294 3
23.296 3
23.298 3
23.300 3
23.302 3
23.304 3
23.306 3
23.308 3
23.310 3
23.312 4
23.314 4
23.316 4
23.318 4
23.320 4
23.322 4
23.323 4
23.325 4
23.327 4
23.329 4
23.331 4
23.333 4
23.335 4
23.337 4
23.339 4
23.341 4
23.343 4
23.345 4
23.347 3
23.349 3
23.351 3
23.353 3
23.355 3
23.356 2
23.358 2
23.360 2
23.362 2
23.364 1
23.366 1
23.368 1
23.370 0
23.372 0
23.374 -0
23.376 -0
23.378 -1
23.380 -1
23.382 -1
23.384 -1
23.386 -0
23.388 -0
23.389 -0
23.391 -0
23.393 0
23.395 0
23.397 0
23.399 1
23.401 1
23.403 1
23.405 1
23.407 1
23.409 1
23.411 1
23.413 1
23.415 2
23.417 2
23.419 2
23.421 2
23.423 2
23.424 2
23.426 2
23.428 2
23.430 2
23.432 2
23.434 2
23.436 2
23.438 2
23.440 2
23.442 2
23.444 2
23.446 2
23.448 1
23.450 1
23.452 1
23.454 1
23.456 1
23.458 1
23.459 1
23.461 1
23.463 1
23.465 1
23.467 2
23.469 2
23.471 2
23.473 2
23.475 2
23.477 2
23.479 3
23.481 3
23.483 3
23.485 3
23.487 3
23.489 3
23.491 3
23.492 3
23.494 4
23.496 4
23.498 4
23.500 4
23.502 4
23.504 4
23.506 4
23.508 4
23.510 3
23.512 3
23.514 3
23.516 3
23.518 3
23.520 3
23.522 2
23.524 2
23.526 2
23.527 2
23.529 2
23.531 1
23.533 1
23.535 1
23.537 1
23.539 1
23.541 0
23.543 0
23.545 0
23.547 -0
23.549 -0
23.551 -0
23.553 -0
23.555 -1
23.557 -1
23.559 -1
23.561 -1
23.562 -1
23.564 -1
23.566 -1
23.568 -1
23.570 -1
23.572 -1
23.574 -1
23.576 -1
23.578 -1
23.580 -1
23.582 -0
23.584 -0
23.586 -0
23.588 -0
23.590 0
23.592 0
23.594 0
23.596 1
23.598 1
23.599 1
23.601 1
23.603 1
23.605 2
23.607 2
23.609 2
23.611 2
23.613 2
23.615 2
23.617 3
23.619 3
23.621 3
23.623 3
23.625 3
23.627 3
23.629 4
23.631 4
23.633 4
23.634 4
23.636 4
23.638 4
23.640 4
23.642 4
23.644 4
23.646 4
23.648 4
23.650 4
23.652 5
23.654 5
23.656 5
23.658 5
23.660 5
23.662 5
23.664 5
23.666 5
23.668 5
23.669 5
23.671 5
23.673 5
23.675 5
23.677 5
23.679 5
23.681 4
23.683 4
23.685 4
23.687 4
23.689 4
23.691 4
23.693 3
23.695 3
23.697 3
23.699 3
23.701 2
23.703 2
23.705 2
23.706 2
23.708 2
23.710 1
23.712 1
23.714 1
23.716 1
23.718 1
23.720 0
23.722 0
23.724 0
23.726 0
23.728 0
23.730 0
23.732 0
23.734 0
23.736 0
23.738 0
23.740 0
23.742 0
23.743 0
23.745 0
23.747 0
23.749 0
23.751 0
23.753 0
23.755 0
23.757 0
23.759 0
23.761 0
23.763 0
23.765 -0
23.767 -0
23.769 -0
23.771 -0
23.773 -0
23.775 -0
23.777 -1
23.779 -1
23.780 -1
23.782 -1
23.784 -1
23.786 -1
23.788 -1
23.790 -1
23.792 -1
23.794 -1
23.796 -0
23.798 -0
23.800 -0
23.802 -0
23.804 -0
23.806 -0
23.808 0
23.810 0
23.812 0
23.814 1
23.816 1
23.817 1
23.819 1
23.821 1
23.823 1
23.825 1
23.827 1
23.829 1
23.831 1
23.833 1
23.835 1
23.837 1
23.839 1
23.841 1
23.843 1
23.845 1
23.847 1
23.849 1
23.851 1
23.853 1
23.854 1
23.856 1
23.858 1
23.860 1
23.862 1
23.864 1
23.866 1
23.868 2
23.870 2
23.872 2
23.874 2
23.876 2
23.878 3
23.880 3
23.882 3
23.884 3
23.886 3
23.888 4
23.890 4
23.891 4
23.893 4
23.895 4
23.897 5
23.899 5
23.901 5
23.903 5
23.905 5
23.907 5
23.909 5
23.911 5
23.913 4
23.915 4
23.917 4
23.919 4
23.921 4
23.923 4
23.925 4
23.927 4
23.929 3
23.930 3
23.932 3
23.934 3
23.936 3
23.938 3
23.940 3
23.942 3
23.944 3
23.946 3
23.948 2
23.950 2
23.952 2
23.954 2
23.956 2
23.958 2
23.960 3
23.962 3
23.964 3
23.966 3
23.967 3
23.969 3
23.971 3
23.973 3
23.975 3
23.977 4
23.979 4
23.981 4
23.983 4
23.985 4
23.987 4
23.989 4
23.991 4
23.993 4
23.995 4
23.997 4
23.999 3
24.001 3
24.003 3
24.005 3
24.006 3
24.008 3
24.010 3
24.012 3
24.014 3
24.016 3
24.018 3
24.020 3
24.022 3
24.024 3
24.026 3
24.028 3
24.030 3
24.032 3
24.034 3
24.036 3
24.038 3
24.040 3
24.042 3
24.044 3
24.045 3
24.047 3
24.049 3
24.051 3
24.053 3
24.055 3
24.057 3
24.059 3
24.061 3
24.063 3
24.065 3
24.067 3
24.069 3
24.071 3
24.073 2
24.075 2
24.077 2
24.079 2
24.081 2
24.083 2
24.084 2
24.086 2
24.088 2
24.090 2
24.092 2
24.094 2
24.096 2
24.098 2
24.100 2
24.102 2
24.104 2
24.106 2
24.108 2
24.110 2
24.112 2
24.114 2
24.116 2
24.118 3
24.120 3
24.122 3
24.124 3
24.125 3
24.127 3
24.129 3
24.131 3
24.133 3
24.135 3
24.137 3
24.139 3
24.141 3
24.143 3
24.145 3
24.147 3
24.149 3
24.151 3
24.153 3
24.155 3
24.157 3
24.159 3
24.161 3
24.163 3
24.164 3
24.166 3
24.168 3
24.170 3
24.172 3
24.174 3
24.176 3
24.178 3
24.180 3
24.182 3
24.184 3
24.186 3
24.188 3
24.190 3
24.192 3
24.194 3
24.196 3
24.198 3
24.200 3
24.202 3
24.204 3
24.205 3
24.207 3
24.209 3
24.211 4
24.213 4
24.215 4
24.217 4
24.219 4
24.221 4
24.223 4
24.225 4
24.227 3
24.229 3
24.231 3
24.233 3
24.235 3
24.237 3
24.239 3
24.241 2
24.243 2
24.245 2
24.246 2
24.248 2
24.250 2
24.252 2
24.254 2
24.256 1
24.258 1
24.260 1
24.262 1
24.264 1
24.266 1
24.268 1
24.270 1
24.272 1
24.274 1
24.276 1
24.278 1
24.280 1
24.282 1
24.284 2
24.286 2
24.288 2
24.289 2
24.291 2
24.293 2
24.295 2
24.297 2
24.299 2
24.301 2
24.303 2
24.305 2
24.307 2
24.309 2
24.311 2
24.313 2
24.315 2
24.317 2
24.319 2
24.321 2
24.323 1
24.325 1
24.327 1
24.329 1
24.330 1
24.332 1
24.334 1
24.336 1
24.338 1
24.340 1
24.342 1
24.344 1
24.346 1
24.348 1
24.350 1
24.352 1
24.354 1
24.356 1
24.358 1
24.360 1
24.362 1
24.364 1
24.366 1
24.368 1
24.370 1
24.372 1
24.373 1
24.375 2
24.377 2
24.379 2
24.381 2
24.383 2
24.385 2
24.387 2
24.389 2
24.391 2
24.393 2
24.395 2
24.397 2
24.399 2
24.401 2
24.403 2
24.405 2
24.407 2
24.409 2
24.411 2
24.413 2
24.415 2
24.416 2
24.418 2
24.420 2
24.422 2
24.424 2
24.426 1
24.428 1
24.430 1
24.432 1
24.434 1
24.436 1
24.438 1
24.440 1
24.442 2
24.444 2
24.446 2
24.448 2
24.450 2
24.452 2
24.454 2
24.456 2
24.458 2
24.459 2
24.461 3
24.463 3
24.465 3
24.467 3
24.469 3
24.471 3
24.473 3
24.475 3
24.477 3
24.479 3
24.481 3
24.483 3
24.485 3
24.487 3
24.489 3
24.491 3
24.493 3
24.495 3
24.497 3
24.499 3
24.501 3
24.502 3
24.504 3
24.506 3
24.508 3
24.510 3
24.512 3
24.514 3
24.516 3
24.518 3
24.520 3
24.522 3
24.524 3
24.526 3
24.528 3
24.530 3
24.532 3
24.534 3
24.536 3
24.538 4
24.540 4
24.542 4
24.544 4
24.546 4
24.547 4
24.549 4
24.551 4
24.553 4
24.555 3
24.557 3
24.559 3
24.561 3
24.563 3
24.565 3
24.567 3
24.569 2
24.571 2
24.573 2
24.575 2
24.577 2
24.579 1
24.581 1
24.583 1
24.585 1
24.587 1
24.589 0
24.591 0
24.592 0
24.594 0
24.596 0
24.598 -0
24.600 -0
24.602 -0
24.604 -0
24.606 -0
24.608 -0
24.610 -0
24.612 -0
24.614 -0
24.616 -0
24.618 -0
24.620 0
24.622 0
24.624 0
24.626 0
24.628 0
24.630 1
24.632 1
24.634 1
24.636 1
24.637 1
24.639 1
24.641 1
24.643 2
24.645 2
24.647 2
24.649 2
24.651 2
24.653 2
24.655 2
24.657 3
24.659 3
24.661 3
24.663 3
24.665 3
24.667 3
24.669 3
24.671 3
24.673 3
24.675 3
24.677 3
24.679 3
24.681 3
24.682 3
24.684 3
24.686 3
24.688 3
24.690 3
24.692 3
24.694 3
24.696 2
24.698 2
24.700 2
24.702 2
24.704 2
24.706 1
24.708 1
24.710 1
24.712 1
24.714 1
24.716 1
24.718 0
24.720 0
24.722 -0
24.724 -0
24.726 -0
24.728 -1
24.729 -1
24.731 -1
24.733 -1
24.735 -1
24.737 -1
24.739 -1
24.741 -1
24.743 -1
24.745 -1
24.747 -1
24.749 -1
24.751 -1
24.753 -1
24.755 -1
24.757 -1
24.759 -1
24.761 -0
24.763 -0
24.765 -0
24.767 -0
24.769 0
24.771 0
24.773 0
24.775 0
24.776 0
24.778 1
24.780 1
24.782 1
24.784 1
24.786 1
24.788 1
24.790 1
24.792 1
24.794 1
24.796 1
24.798 2
24.800 1
24.802 1
24.804 1
24.806 1
24.808 1
24.810 1
24.812 1
24.814 1
24.816 1
24.818 1
24.820 1
24.822 1
24.823 1
24.825 1
24.827 1
24.829 1
24.831 1
24.833 1
24.835 1
24.837 1
24.839 1
24.841 1
24.843 1
24.845 1
24.847 1
24.849 1
24.851 1
24.853 1
24.855 1
24.857 1
24.859 1
24.861 1
24.863 1
24.865 2
24.867 2
24.869 2
24.871 2
24.872 2
24.874 3
24.876 3
24.878 3
24.880 3
24.882 3
24.884 3
24.886 3
24.888 3
24.890 3
24.892 3
24.894 3
24.896 4
24.898 4
24.900 4
24.902 4
24.904 4
24.906 4
24.908 4
24.910 4
24.912 4
24.914 4
24.916 4
24.918 4
24.920 4
24.921 4
24.923 4
24.925 4
24.927 4
24.929 4
24.931 3
24.933 3
24.935 3
24.937 3
24.939 3
24.941 2
24.943 2
24.945 2
24.947 2
24.949 1
24.951 1
24.953 1
24.955 1
24.957 1
24.959 1
24.961 0
24.963 0
24.965 0
24.967 -0
24.969 -0
24.971 -0
24.972 -0
24.974 -0
24.976 -1
24.978 -1
24.980 -1
24.982 -1
24.984 -1
24.986 -1
24.988 -1
24.990 -1
24.992 -0
24.994 -0
24.996 -0
24.998 -0
25.000 0
25.002 0
25.004 0
25.006 0
25.008 1
25.010 1
25.012 1
25.014 1
25.016 1
25.018 1
25.020 2
25.021 2
25.023 2
25.025 2
25.027 2
25.029 2
25.031 2
25.033 2
25.035 2
25.037 2
25.039 2
25.041 2
25.043 2
25.045 2
25.047 2
25.049 2
25.051 2
25.053 2
25.055 2
25.057 2
25.059 1
25.061 1
25.063 1
25.065 1
25.067 1
25.069 1
25.071 1
25.073 1
25.074 1
25.076 1
25.078 1
25.080 1
25.082 1
25.084 1
25.086 2
25.088 2
25.090 2
25.092 2
25.094 3
25.096 3
25.098 3
25.100 3
25.102 4
25.104 4
25.106 4
25.108 4
25.110 4
25.112 5
25.114 5
25.116 5
25.118 5
25.120 5
25.122 5
25.124 5
25.125 5
25.127 5
25.129 5
25.131 5
25.133 5
25.135 5
25.137 5
25.139 4
25.141 4
25.143 4
25.145 4
25.147 4
25.149 3
25.151 3
25.153 3
25.155 3
25.157 3
25.159 3
25.161 2
25.163 2
25.165 2
25.167 2
25.169 2
25.171 2
25.173 2
25.175 1
25.177 1
25.178 1
25.180 1
25.182 1
25.184 1
25.186 1
25.188 1
25.190 1
25.192 1
25.194 1
25.196 1
25.198 1
25.200 1
25.202 1
25.204 1
25.206 1
25.208 1
25.210 1
25.212 1
25.214 1
25.216 1
25.218 1
25.220 1
25.222 1
25.224 1
25.226 1
25.228 1
25.230 1
25.232 1
25.233 1
25.235 2
25.237 2
25.239 2
25.241 2
25.243 2
25.245 2
25.247 2
25.249 2
25.251 3
25.253 3
25.255 3
25.257 3
25.259 3
25.261 3
25.263 3
25.265 3
25.267 3
25.269 3
25.271 3
25.273 3
25.275 3
25.277 3
25.279 3
25.281 3
25.283 3
25.285 3
25.287 3
25.288 2
25.290 2
25.292 2
25.294 2
25.296 2
25.298 2
25.300 1
25.302 1
25.304 1
25.306 1
25.308 1
25.310 0
25.312 0
25.314 0
25.316 0
25.318 -0
25.320 -0
25.322 -0
25.324 -0
25.326 -0
25.328 -0
25.330 -0
25.332 -0
25.334 -0
25.336 -0
25.338 -0
25.340 -0
25.342 0
25.343 0
25.345 0
25.347 0
25.349 0
25.351 1
25.353 1
25.355 1
25.357 1
25.359 1
25.361 1
25.363 1
25.365 1
25.367 1
25.369 1
25.371 1
25.373 1
25.375 1
25.377 1
25.379 1
25.381 1
25.383 1
25.385 1
25.387 1
25.389 1
25.391 1
25.393 1
25.395 1
25.397 1
25.399 1
25.400 1
25.402 1
25.404 1
25.406 1
25.408 1
25.410 1
25.412 1
25.414 1
25.416 2
25.418 2
25.420 2
25.422 2
25.424 2
25.426 2
25.428 2
25.430 2
25.432 2
25.434 2
25.436 2
25.438 2
25.440 2
25.442 2
25.444 2
25.446 2
25.448 2
25.450 1
25.452 1
25.454 1
25.456 1
25.458 1
25.459 1
25.461 1
25.463 1
25.465 1
25.467 1
25.469 1
25.471 1
25.473 1
25.475 1
25.477 2
25.479 2
25.481 2
25.483 2
25.485 2
25.487 2
25.489 2
25.491 2
25.493 2
25.495 2
25.497 2
25.499 2
25.501 2
25.503 2
25.505 2
25.507 2
25.509 2
25.511 2
25.513 2
25.515 2
25.517 2
25.518 2
25.520 2
25.522 2
25.524 2
25.526 2
25.528 2
25.530 2
25.532 2
25.534 2
25.536 2
25.538 2
25.540 2
25.542 2
25.544 2
25.546 2
25.548 2
25.550 3
25.552 3
25.554 3
25.556 3
25.558 3
25.560 3
25.562 3
25.564 3
25.566 4
25.568 4
25.570 4
25.572 4
25.574 4
25.576 4
25.578 4
25.579 4
25.581 4
25.583 3
25.585 3
25.587 3
25.589 3
25.591 3
25.593 3
25.595 2
25.597 2
25.599 2
25.601 2
25.603 2
25.605 1
25.607 1
25.609 1
25.611 1
25.613 1
25.615 1
25.617 0
25.619 0
25.621 0
25.623 0
25.625 -0
25.627 -0
25.629 -0
25.631 -0
25.633 0
25.635 0
25.637 0
25.639 0
25.640 0
25.642 0
25.644 1
25.646 1
25.648 1
25.650 1
25.652 1
25.654 1
25.656 1
25.658 1
25.660 2
25.662 2
25.664 2
25.666 2
25.668 2
25.670 2
25.672 2
25.674 2
25.676 2
25.678 2
25.680 2
25.682 2
25.684 3
25.686 3
25.688 3
25.690 3
25.692 3
25.694 3
25.696 3
25.698 3
25.700 3
25.702 3
25.703 3
25.705 3
25.707 3
25.709 3
25.711 3
25.713 3
25.715 3
25.717 3
25.719 3
25.721 3
25.723 3
25.725 3
25.727 3
25.729 3
25.731 3
25.733 3
25.735 3
25.737 3
25.739 3
25.741 3
25.743 3
25.745 3
25.747 3
25.749 3
25.751 3
25.753 3
25.755 3
25.757 3
25.759 3
25.761 3
25.763 3
25.765 2
25.767 2
25.768 2
25.770 2
25.772 2
25.774 2
25.776 1
25.778 1
25.780 1
25.782 1
25.784 1
25.786 0
25.788 0
25.790 -0
25.792 -0
25.794 -0
25.796 -0
25.798 -0
25.800 -0
25.802 -0
25.804 -0
25.806 0
25.808 0
25.810 0
25.812 1
25.814 1
25.816 1
25.818 2
25.820 2
25.822 2
25.824 3
25.826 3
25.828 3
25.830 4
25.832 4
25.834 4
25.835 5
25.837 5
25.839 5
25.841 5
25.843 5
25.845 6
25.847 6
25.849 6
25.851 6
25.853 6
25.855 6
25.857 6
25.859 6
25.861 6
25.863 6
25.865 5
25.867 5
25.869 5
25.871 5
25.873 4
25.875 4
25.877 4
25.879 4
25.881 3
25.883 3
25.885 3
25.887 3
25.889 3
25.891 3
25.893 3
25.895 3
25.897 3
25.899 3
25.901 3
25.903 3
25.904 3
25.906 3
25.908 2
25.910 2
25.912 2
25.914 2
25.916 2
25.918 2
25.920 2
25.922 2
25.924 2
25.926 2
25.928 2
25.930 2
25.932 2
25.934 2
25.936 2
25.938 2
25.940 2
25.942 2
25.944 1
25.946 1
25.948 1
25.950 1
25.952 1
25.954 0
25.956 0
25.958 0
25.960 -0
25.962 -0
25.964 -0
25.966 -0
25.968 -0
25.970 -0
25.972 -0
25.973 -0
25.975 -0
25.977 -0
25.979 -0
25.981 -0
25.983 0
25.985 0
25.987 0
25.989 1
25.991 1
25.993 1
25.995 1
25.997 1
25.999 1
26.001 2
26.003 2
26.005 2
26.007 2
26.009 2
26.011 3
26.013 3
26.015 3
26.017 3
26.019 3
26.021 3
26.023 3
26.025 3
26.027 3
26.029 3
26.031 3
26.033 3
26.035 3
26.037 3
26.039 3
26.041 3
26.043 3
26.045 3
26.046 3
26.048 2
26.050 2
26.052 2
26.054 2
26.056 2
26.058 2
26.060 2
26.062 2
26.064 2
26.066 2
26.068 2
26.070 2
26.072 2
26.074 2
26.076 2
26.078 2
26.080 2
26.082 2
26.084 2
26.086 2
26.088 2
26.090 2
26.092 2
26.094 2
26.096 3
26.098 3
26.100 3
26.102 3
26.104 3
26.106 3
26.108 3
26.110 3
26.112 3
26.114 3
26.116 3
26.118 3
26.120 2
26.121 2
26.123 2
26.125 2
26.127 2
26.129 2
26.131 2
26.133 2
26.135 2
26.137 2
26.139 2
26.141 2
26.143 2
26.145 2
26.147 2
26.149 1
26.151 1
26.153 1
26.155 1
26.157 1
26.159 1
26.161 1
26.163 1
26.165 1
26.167 1
26.169 1
26.171 1
26.173 1
26.175 1
26.177 2
26.179 2
26.181 2
26.183 2
26.185 2
26.187 2
26.189 2
26.191 2
26.193 2
26.195 2
26.197 2
26.198 2
26.200 2
26.202 2
26.204 2
26.206 3
26.208 3
26.210 3
26.212 3
26.214 3
26.216 3
26.218 3
26.220 3
26.222 3
26.224 3
26.226 3
26.228 3
26.230 3
26.232 3
26.234 3
26.236 3
26.238 3
26.240 2
26.242 2
26.244 2
26.246 2
26.248 2
26.250 2
26.252 2
26.254 2
26.256 2
26.258 2
26.260 2
26.262 2
26.264 2
26.266 2
26.268 2
26.270 2
26.272 2
26.274 2
26.276 2
26.278 2
26.279 2
26.281 2
26.283 2
26.285 2
26.287 2
26.289 2
26.291 2
26.293 2
26.295 2
26.297 2
26.299 2
26.301 2
26.303 2
26.305 2
26.307 2
26.309 2
26.311 2
26.313 2
26.315 2
26.317 2
26.319 2
26.321 2
26.323 2
26.325 2
26.327 2
26.329 2
26.331 2
26.333 3
26.335 3
26.337 3
26.339 3
26.341 3
26.343 3
26.345 3
26.347 3
26.349 3
26.351 3
26.353 3
26.355 3
26.357 3
26.359 3
26.361 3
26.362 3
26.364 2
26.366 2
26.368 2
26.370 2
26.372 2
26.374 2
26.376 2
26.378 2
26.380 2
26.382 2
26.384 2
26.386 2
26.388 2
26.390 2
26.392 1
26.394 1
26.396 1
26.398 1
26.400 1
26.402 1
26.404 1
26.406 1
26.408 1
26.410 1
26.412 1
26.414 1
26.416 1
26.418 1
26.420 1
26.422 1
26.424 2
26.426 2
26.428 2
26.430 2
26.432 2
26.434 2
26.436 2
26.438 2
26.440 2
26.442 3
26.444 3
26.446 3
26.448 3
26.449 3
26.451 3
26.453 3
26.455 3
26.457 3
26.459 3
26.461 3
26.463 4
26.465 4
26.467 4
26.469 4
26.471 4
26.473 4
26.475 4
26.477 4
26.479 4
26.481 4
26.483 4
26.485 4
26.487 4
26.489 4
26.491 4
26.493 4
26.495 4
26.497 4
26.499 4
26.501 4
26.503 4
26.505 3
26.507 3
26.509 3
26.511 3
26.513 3
26.515 2
26.517 2
26.519 2
26.521 2
26.523 2
26.525 1
26.527 1
26.529 1
26.531 1
26.533 0
26.535 0
26.537 0
26.539 0
26.540 -0
26.542 -0
26.544 -0
26.546 -0
26.548 -0
26.550 -0
26.552 -0
26.554 -0
26.556 -0
26.558 0
26.560 0
26.562 0
26.564 0
26.566 1
26.568 1
26.570 1
26.572 1
26.574 1
26.576 1
26.578 2
26.580 2
26.582 2
26.584 2
26.586 2
26.588 2
26.590 3
26.592 3
26.594 3
26.596 3
26.598 3
26.600 3
26.602 3
26.604 3
26.606 3
26.608 3
26.610 3
26.612 3
26.614 3
26.616 3
26.618 3
26.620 3
26.622 3
26.624 3
26.626 3
26.628 3
26.630 3
26.632 3
26.634 3
26.635 3
26.637 3
26.639 3
26.641 3
26.643 3
26.645 3
26.647 3
26.649 3
26.651 3
26.653 3
26.655 3
26.657 3
26.659 3
26.661 4
26.663 4
26.665 4
26.667 4
26.669 4
26.671 4
26.673 4
26.675 5
26.677 5
26.679 5
26.681 5
26.683 5
26.685 5
26.687 5
26.689 5
26.691 5
26.693 5
26.695 5
26.697 5
26.699 5
26.701 5
26.703 4
26.705 4
26.707 4
26.709 3
26.711 3
26.713 3
26.715 3
26.717 3
26.719 2
26.721 2
26.723 2
26.725 2
26.727 2
26.729 1
26.731 1
26.733 1
26.735 1
26.736 1
26.738 1
26.740 1
26.742 1
26.744 1
26.746 1
26.748 1
26.750 1
26.752 1
26.754 2
26.756 2
26.758 2
26.760 2
26.762 2
26.764 3
26.766 3
26.768 3
26.770 3
26.772 3
26.774 4
26.776 4
26.778 4
26.780 4
26.782 4
26.784 4
26.786 4
26.788 3
26.790 3
26.792 3
26.794 3
26.796 3
26.798 2
26.800 2
26.802 2
26.804 2
26.806 1
26.808 1
26.810 1
26.812 1
26.814 0
26.816 0
26.818 0
26.820 -0
26.822 -0
26.824 -0
26.826 -1
26.828 -1
26.830 -1
26.832 -1
26.834 -1
26.836 -1
26.838 -0
26.840 -0
26.842 -0
26.844 0
26.845 0
26.847 0
26.849 1
26.851 1
26.853 1
26.855 1
26.857 2
26.859 2
26.861 2
26.863 2
26.865 3
26.867 3
26.869 3
26.871 3
26.873 3
26.875 3
26.877 3
26.879 3
26.881 3
26.883 3
26.885 3
26.887 3
26.889 3
26.891 3
26.893 2
26.895 2
26.897 2
26.899 2
26.901 2
26.903 2
26.905 2
26.907 1
26.909 1
26.911 1
26.913 1
26.915 1
26.917 1
26.919 1
26.921 1
26.923 1
26.925 1
26.927 2
26.929 2
26.931 2
26.933 2
26.935 2
26.937 2
26.939 3
26.941 3
26.943 3
26.945 3
26.947 3
26.949 3
26.951 4
26.953 4
26.955 4
26.957 4
26.959 4
26.960 4
26.962 4
26.964 4
26.966 4
26.968 4
26.970 4
26.972 4
26.974 4
26.976 4
26.978 3
26.980 3
26.982 3
26.984 3
26.986 3
26.988 3
26.990 3
26.992 3
26.994 2
26.996 2
26.998 2
27.000 2
27.002 2
27.004 2
27.006 2
27.008 2
27.010 2
27.012 2
27.014 3
27.016 3
27.018 3
27.020 3
27.022 3
27.024 3
27.026 3
27.028 3
27.030 3
27.032 3
27.034 3
27.036 3
27.038 4
27.040 4
27.042 4
27.044 4
27.046 3
27.048 3
27.050 3
27.052 3
27.054 3
27.056 3
27.058 3
27.060 3
27.062 3
27.064 3
27.066 3
27.068 3
27.070 3
27.072 3
27.074 3
27.076 3
27.078 2
27.080 2
27.082 2
27.084 2
27.085 2
27.087 2
27.089 2
27.091 2
27.093 2
27.095 2
27.097 2
27.099 2
27.101 2
27.103 2
27.105 2
27.107 2
27.109 2
27.111 2
27.113 2
27.115 2
27.117 2
27.119 2
27.121 2
27.123 2
27.125 2
27.127 2
27.129 2
27.131 2
27.133 2
27.135 2
27.137 2
27.139 2
27.141 2
27.143 2
27.145 2
27.147 2
27.149 2
27.151 2
27.153 2
27.155 2
27.157 2
27.159 2
27.161 2
27.163 2
27.165 2
27.167 2
27.169 2
27.171 2
27.173 2
27.175 2
27.177 2
27.179 2
27.181 2
27.183 2
27.185 2
27.187 2
27.189 2
27.191 2
27.193 2
27.195 2
27.197 2
27.199 2
27.201 2
27.203 2
27.205 2
27.207 2
27.209 2
27.211 2
27.213 2
27.215 2
27.217 2
27.219 2
27.221 2
27.223 2
27.225 2
27.226 2
27.228 2
27.230 3
27.232 3
27.234 3
27.236 3
27.238 3
27.240 3
27.242 3
27.244 3
27.246 3
27.248 3
27.250 3
27.252 3
27.254 3
27.256 3
27.258 3
27.260 2
27.262 2
27.264 2
27.266 2
27.268 2
27.270 2
27.272 2
27.274 2
27.276 2
27.278 2
27.280 2
27.282 2
27.284 2
27.286 2
27.288 2
27.290 2
27.292 2
27.294 2
27.296 2
27.298 2
27.300 2
27.302 2
27.304 2
27.306 2
27.308 2
27.310 3
27.312 3
27.314 3
27.316 3
27.318 3
27.320 3
27.322 3
27.324 3
27.326 3
27.328 3
27.330 3
27.332 3
27.334 3
27.336 3
27.338 3
27.340 3
27.342 3
27.344 3
27.346 3
27.348 3
27.350 3
27.352 3
27.354 3
27.356 3
27.358 3
27.360 3
27.362 3
27.364 3
27.366 3
27.368 3
27.370 3
27.372 3
27.374 3
27.376 3
27.378 3
27.380 3
27.382 3
27.383 3
27.385 2
27.387 2
27.389 2
27.391 2
27.393 2
27.395 2
27.397 2
27.399 2
27.401 1
27.403 1
27.405 1
27.407 1
27.409 1
27.411 1
27.413 1
27.415 1
27.417 1
27.419 1
27.421 1
27.423 1
27.425 1
27.427 1
27.429 1
27.431 1
27.433 1
27.435 1
27.437 1
27.439 1
27.441 1
27.443 1
27.445 1
27.447 1
27.449 1
27.451 1
27.453 1
27.455 1
27.457 1
27.459 1
27.461 1
27.463 1
27.465 1
27.467 1
27.469 1
27.471 1
27.473 1
27.475 1
27.477 1
27.479 1
27.481 1
27.483 1
27.485 1
27.487 1
27.489 1
27.491 1
27.493 2
27.495 2
27.497 2
27.499 2
27.501 2
27.503 3
27.505 3
27.507 3
27.509 3
27.511 4
27.513 4
27.515 4
27.517 4
27.519 4
27.521 5
27.523 5
27.525 5
27.527 5
27.529 5
27.531 5
27.533 5
27.535 5
27.537 5
27.539 5
27.541 5
27.543 5
27.545 5
27.547 5
27.549 4
27.551 4
27.553 4
27.555 4
27.557 3
27.559 3
27.561 3
27.563 2
27.565 2
27.567 2
27.569 1
27.570 1
27.572 1
27.574 1
27.576 0
27.578 -0
27.580 -0
27.582 -0
27.584 -1
27.586 -1
27.588 -1
27.590 -1
27.592 -1
27.594 -1
27.596 -1
27.598 -1
27.600 -1
27.602 -1
27.604 -1
27.606 -0
27.608 -0
27.610 -0
27.612 -0
27.614 0
27.616 0
27.618 1
27.620 1
27.622 1
27.624 1
27.626 1
27.628 2
27.630 2
27.632 2
27.634 2
27.636 2
27.638 2
27.640 2
27.642 2
27.644 2
27.646 2
27.648 2
27.650 2
27.652 2
27.654 2
27.656 2
27.658 2
27.660 2
27.662 2
27.664 2
27.666 2
27.668 2
27.670 2
27.672 2
27.674 2
27.676 2
27.678 3
27.680 3
27.682 3
27.684 3
27.686 3
27.688 3
27.690 4
27.692 4
27.694 4
27.696 4
27.698 4
27.700 4
27.702 4
27.704 5
27.706 5
27.708 5
27.710 5
27.712 5
27.714 5
27.716 5
27.718 4
27.720 4
27.722 4
27.724 4
27.726 4
27.728 4
27.730 4
27.732 4
27.734 4
27.736 3
27.738 3
27.740 3
27.742 3
27.744 3
27.746 3
27.748 3
27.750 3
27.752 3
27.754 3
27.756 3
27.758 3
27.760 3
27.762 3
27.764 3
27.766 3
27.768 3
27.770 3
27.772 3
27.774 3
27.776 3
27.778 3
27.780 3
27.782 3
27.784 3
27.786 3
27.788 3
27.790 3
27.792 3
27.794 3
27.796 3
27.798 3
27.800 3
27.802 3
27.804 3
27.806 3
27.808 3
27.810 2
27.812 2
27.813 2
27.815 2
27.817 2
27.819 2
27.821 2
27.823 2
27.825 2
27.827 2
27.829 2
27.831 2
27.833 2
27.835 2
27.837 2
27.839 2
27.841 2
27.843 2
27.845 2
27.847 2
27.849 2
27.851 2
27.853 2
27.855 2
27.857 2
27.859 2
27.861 2
27.863 2
27.865 2
27.867 1
27.869 1
27.871 1
27.873 1
27.875 1
27.877 1
27.879 1
27.881 1
27.883 1
27.885 1
27.887 1
27.889 1
27.891 1
27.893 2
27.895 2
27.897 2
27.899 2
27.901 2
27.903 2
27.905 2
27.907 2
27.909 3
27.911 3
27.913 3
27.915 3
27.917 3
27.919 3
27.921 3
27.923 3
27.925 3
27.927 3
27.929 3
27.931 3
27.933 3
27.935 3
27.937 3
27.939 2
27.941 2
27.943 2
27.945 2
27.947 2
27.949 1
27.951 1
27.953 1
27.955 1
27.957 1
27.959 1
27.961 1
27.963 0
27.965 0
27.967 0
27.969 0
27.971 0
27.973 0
27.975 0
27.977 0
27.979 0
27.981 0
27.983 0
27.985 0
27.987 0
27.989 0
27.991 0
27.993 0
27.995 1
27.997 1
27.999 1
28.001 1
28.003 1
28.005 1
28.007 1
28.009 1
28.011 1
28.013 1
28.015 1
28.017 1
28.019 1
28.021 1
28.023 1
28.025 1
28.027 1
28.029 1
28.031 1
28.033 1
28.035 1
28.037 1
28.039 1
28.041 1
28.043 1
28.045 1
28.047 1
28.049 1
28.051 1
28.053 2
28.055 2
28.057 2
28.059 2
28.061 2
28.063 2
28.065 2
28.067 2
28.069 2
28.071 2
28.073 2
28.075 2
28.077 2
28.079 1
28.081 1
28.083 1
28.085 1
28.087 1
28.089 1
28.091 1
28.093 1
28.095 1
28.097 1
28.099 1
28.101 1
28.103 1
28.105 1
28.107 1
28.109 1
28.111 1
28.113 1
28.115 1
28.117 1
28.119 1
28.121 1
28.123 1
28.125 1
28.127 1
28.129 2
28.131 2
28.133 2
28.135 2
28.137 2
28.139 2
28.141 2
28.143 3
28.145 3
28.147 3
28.149 3
28.151 3
28.153 3
28.155 3
28.157 3
28.159 3
28.161 3
28.163 3
28.165 3
28.167 3
28.169 3
28.171 3
28.173 3
28.175 3
28.177 3
28.179 3
28.181 3
28.183 3
28.185 3
28.187 3
28.189 3
28.191 3
28.193 3
28.195 3
28.197 3
28.199 3
28.201 3
28.203 2
28.205 2
28.207 2
28.209 2
28.211 2
28.213 2
28.215 2
28.217 2
28.219 2
28.221 2
28.223 2
28.225 2
28.227 2
28.229 2
28.231 2
28.233 2
28.235 2
28.237 2
28.239 2
28.241 2
28.243 2
28.245 2
28.247 2
28.249 2
28.251 2
28.253 3
28.255 3
28.257 3
28.259 3
28.261 3
28.263 3
28.265 3
28.267 4
28.269 4
28.271 4
28.273 4
28.275 4
28.277 4
28.279 4
28.281 4
28.283 4
28.285 4
28.287 4
28.289 4
28.291 4
28.293 4
28.295 4
28.297 4
28.298 3
28.300 3
28.302 3
28.304 3
28.306 3
28.308 3
28.310 3
28.312 3
28.314 3
28.316 2
28.318 2
28.320 2
28.322 2
28.324 2
28.326 2
28.328 2
28.330 2
28.332 1
28.334 1
28.336 1
28.338 1
28.340 1
28.342 1
28.344 1
28.346 1
28.348 1
28.350 1
28.352 1
28.354 1
28.356 1
28.358 1
28.360 1
28.362 1
28.364 1
28.366 1
28.368 1
28.370 2
28.372 2
28.374 2
28.376 2
28.378 2
28.380 2
28.382 2
28.384 2
28.386 3
28.388 3
28.390 3
28.392 3
28.394 3
28.396 3
28.398 3
28.400 3
28.402 3
28.404 3
28.406 3
28.408 3
28.410 3
28.412 3
28.414 3
28.416 3
28.418 3
28.420 2
28.422 2
28.424 2
28.426 2
28.428 2
28.430 2
28.432 2
28.434 1
28.436 1
28.438 1
28.440 1
28.442 0
28.444 0
28.446 0
28.448 -0
28.450 -0
28.452 -0
28.454 -0
28.456 -1
28.458 -1
28.460 -1
28.462 -1
28.464 -1
28.466 -1
28.468 -1
28.470 -1
28.472 -0
28.474 -0
28.476 -0
28.478 -0
28.480 0
28.482 0
28.484 0
28.486 0
28.488 1
28.490 1
28.492 1
28.494 1
28.496 1
28.498 2
28.500 2
28.502 2
28.504 2
28.506 2
28.508 3
28.510 3
28.512 3
28.514 3
28.516 3
28.518 3
28.520 3
28.522 3
28.524 3
28.526 3
28.528 3
28.530 2
28.532 2
28.534 2
28.536 2
28.538 2
28.540 1
28.542 1
28.544 1
28.547 1
28.549 1
28.551 1
28.553 0
28.555 0
28.557 0
28.559 -0
28.561 -0
28.563 -0
28.565 -0
28.567 -0
28.569 -0
28.571 -0
28.573 -0
28.575 -0
28.577 -0
28.579 -0
28.581 0
28.583 0
28.585 0
28.587 0
28.589 1
28.591 1
28.593 1
28.595 1
28.597 1
28.599 1
28.601 1
28.603 1
28.605 1
28.607 1
28.609 1
28.611 1
28.613 1
28.615 1
28.617 1
28.619 1
28.621 1
28.623 1
28.625 1
28.627 1
28.629 1
28.631 1
28.633 1
28.635 1
28.637 1
28.639 1
28.641 1
28.643 1
28.645 1
28.647 1
28.649 1
28.651 2
28.653 2
28.655 2
28.657 2
28.659 2
28.661 2
28.663 2
28.665 3
28.667 3
28.669 3
28.671 3
28.673 3
28.675 3
28.677 3
28.679 3
28.681 3
28.683 3
28.685 3
28.687 3
28.689 3
28.691 3
28.693 3
28.695 3
28.697 3
28.699 3
28.701 3
28.703 3
28.705 3
28.707 3
28.709 3
28.711 3
28.713 3
28.715 3
28.717 3
28.719 3
28.721 3
28.723 3
28.725 3
28.727 3
28.729 3
28.731 3
28.733 3
28.735 3
28.737 4
28.739 4
28.741 4
28.743 4
28.745 4
28.747 4
28.749 4
28.751 4
28.753 4
28.755 4
28.757 4
28.759 4
28.761 4
28.763 4
28.765 4
28.767 4
28.769 4
28.771 3
28.773 3
28.775 3
28.777 3
28.779 2
28.781 2
28.783 2
28.785 2
28.787 1
28.789 1
28.791 1
28.793 1
28.795 0
28.797 0
28.799 0
28.801 0
28.803 -0
28.805 -0
28.807 -0
28.809 -0
28.811 -0
28.813 -0
28.815 -0
28.817 -0
28.819 0
28.821 0
28.823 0
28.825 0
28.827 1
28.829 1
28.831 1
28.833 1
28.835 1
28.837 2
28.839 2
28.841 2
28.843 2
28.845 2
28.847 3
28.849 3
28.851 3
28.853 3
28.855 3
28.857 3
28.859 3
28.861 3
28.863 3
28.865 3
28.867 3
28.869 3
28.871 3
28.873 3
28.875 3
28.877 4
28.879 4
28.881 4
28.883 4
28.885 3
28.887 3
28.889 3
28.891 3
28.893 3
28.895 3
28.897 3
28.899 3
28.901 3
28.903 3
28.905 3
28.907 3
28.909 3
28.911 3
28.913 3
28.915 3
28.917 3
28.919 3
28.921 3
28.923 3
28.925 3
28.927 3
28.929 3
28.931 3
28.933 3
28.935 3
28.937 3
28.939 3
28.941 3
28.943 3
28.945 3
28.947 3
28.949 3
28.951 3
28.953 3
28.955 3
28.957 3
28.959 3
28.961 3
28.963 3
28.965 3
28.967 3
28.969 3
28.971 3
28.973 3
28.975 2
28.977 2
28.979 2
28.981 2
28.983 2
28.985 2
28.987 2
28.989 2
28.991 2
28.993 2
28.995 2
28.997 2
28.999 2
29.001 2
29.003 2
29.005 3
29.007 3
29.009 3
29.011 3
29.013 3
29.015 3
29.017 3
29.019 3
29.021 3
29.023 3
29.025 3
29.027 3
29.029 4
29.031 4
29.034 4
29.036 4
29.038 4
29.040 4
29.042 4
29.044 4
29.046 4
29.048 4
29.050 4
29.052 4
29.054 4
29.056 4
29.058 4
29.060 4
29.062 4
29.064 4
29.066 4
29.068 3
29.070 3
29.072 3
29.074 3
29.076 3
29.078 3
29.080 3
29.082 3
29.084 3
29.086 3
29.088 3
29.090 2
29.092 2
29.094 2
29.096 2
29.098 2
29.100 2
29.102 2
29.104 2
29.106 1
29.108 1
29.110 1
29.112 1
29.114 1
29.116 1
29.118 1
29.120 1
29.122 1
29.124 1
29.126 1
29.128 1
29.130 1
29.132 1
29.134 1
29.136 1
29.138 1
29.140 1
29.142 1
29.144 1
29.146 1
29.148 1
29.150 2
29.152 2
29.154 2
29.156 2
29.158 2
29.160 2
29.162 2
29.164 2
29.166 2
29.168 2
29.170 2
29.172 2
29.174 1
29.176 1
29.178 1
29.180 1
29.182 1
29.184 1
29.186 1
29.188 1
29.190 0
29.192 0
29.194 0
29.196 0
29.198 0
29.200 0
29.202 -0
29.204 -0
29.206 -0
29.208 -0
29.210 -0
29.212 -0
29.214 -0
29.216 -0
29.218 -0
29.220 -0
29.222 0
29.224 0
29.226 0
29.228 0
29.230 0
29.232 1
29.234 1
29.236 1
29.238 1
29.240 1
29.242 1
29.244 1
29.246 1
29.248 1
29.250 1
29.252 1
29.254 1
29.256 1
29.258 2
29.260 2
29.262 2
29.264 2
29.266 2
29.268 2
29.270 2
29.272 2
29.274 2
29.276 2
29.279 2
29.281 2
29.283 2
29.285 2
29.287 2
29.289 2
29.291 2
29.293 2
29.295 2
29.297 2
29.299 2
29.301 2
29.303 2
29.305 2
29.307 2
29.309 2
29.311 2
29.313 2
29.315 2
29.317 2
29.319 2
29.321 1
29.323 1
29.325 1
29.327 1
29.329 1
29.331 0
29.333 0
29.335 -0
29.337 -0
29.339 -0
29.341 -1
29.343 -1
29.345 -1
29.347 -1
29.349 -1
29.351 -1
29.353 -1
29.355 -1
29.357 -1
29.359 -1
29.361 -1
29.363 -1
29.365 -1
29.367 -0
29.369 -0
29.371 -0
29.373 -0
29.375 0
29.377 0
29.379 1
29.381 1
29.383 1
29.385 1
29.387 1
29.389 1
29.391 2
29.393 2
29.395 2
29.397 2
29.399 2
29.401 2
29.403 2
29.405 2
29.407 1
29.409 1
29.411 1
29.413 1
29.415 1
29.417 1
29.419 1
29.421 1
29.423 1
29.425 1
29.427 1
29.429 1
29.431 1
29.433 1
29.435 1
29.437 1
29.439 1
29.441 1
29.443 1
29.445 1
29.447 1
29.449 1
29.451 1
29.453 1
29.455 1
29.457 1
29.459 2
29.461 2
29.463 2
29.465 2
29.468 2
29.470 2
29.472 3
29.474 3
29.476 3
29.478 3
29.480 3
29.482 3
29.484 3
29.486 3
29.488 3
29.490 2
29.492 2
29.494 2
29.496 2
29.498 2
29.500 2
29.502 2
29.504 1
29.506 1
29.508 1
29.510 1
29.512 1
29.514 1
29.516 1
29.518 1
29.520 1
29.522 1
29.524 1
29.526 1
29.528 1
29.530 1
29.532 1
29.534 1
29.536 1
29.538 1
29.540 1
29.542 1
29.544 1
29.546 1
29.548 2
29.550 2
29.552 2
29.554 3
29.556 3
29.558 3
29.560 3
29.562 3
29.564 4
29.566 4
29.568 4
29.570 4
29.572 4
29.574 4
29.576 4
29.578 4
29.580 4
29.582 4
29.584 4
29.586 4
29.588 4
29.590 4
29.592 4
29.594 4
29.596 4
29.598 4
29.600 4
29.602 3
29.604 3
29.606 3
29.608 3
29.610 2
29.612 2
29.614 2
29.616 2
29.618 2
29.620 1
29.622 1
29.624 1
29.627 1
29.629 1
29.631 0
29.633 0
29.635 0
29.637 0
29.639 0
29.641 0
29.643 0
29.645 0
29.647 0
29.649 0
29.651 0
29.653 0
29.655 0
29.657 0
29.659 0
29.661 0
29.663 0
29.665 0
29.667 1
29.669 1
29.671 1
29.673 1
29.675 1
29.677 1
29.679 1
29.681 2
29.683 2
29.685 2
29.687 2
29.689 2
29.691 2
29.693 2
29.695 3
29.697 3
29.699 3
29.701 3
29.703 3
29.705 3
29.707 3
29.709 3
29.711 3
29.713 3
29.715 3
29.717 3
29.719 3
29.721 3
29.723 3
29.725 3
29.727 3
29.729 3
29.731 3
29.733 3
29.735 3
29.737 3
29.739 2
29.741 2
29.743 2
29.745 2
29.747 2
29.749 2
29.751 2
29.753 2
29.755 2
29.757 2
29.759 2
29.761 1
29.763 1
29.765 1
29.768 1
29.770 1
29.772 1
29.774 1
29.776 1
29.778 1
29.780 1
29.782 1
29.784 1
29.786 1
29.788 1
29.790 1
29.792 1
29.794 1
29.796 1
29.798 1
29.800 1
29.802 1
29.804 1
29.806 1
29.808 1
29.810 1
29.812 1
29.814 1
29.816 1
29.818 2
29.820 2
29.822 2
29.824 2
29.826 2
29.828 2
29.830 2
29.832 2
29.834 2
29.836 2
29.838 1
29.840 1
29.842 1
29.844 1
29.846 1
29.848 1
29.850 1
29.852 1
29.854 1
29.856 1
29.858 1
29.860 1
29.862 1
29.864 1
29.866 1
29.868 1
29.870 1
29.872 1
29.874 1
29.876 1
29.878 1
29.880 1
29.882 1
29.884 2
29.886 2
29.888 2
29.890 2
29.892 2
29.894 2
29.897 2
29.899 3
29.901 3
29.903 3
29.905 3
29.907 3
29.909 3
29.911 3
29.913 3
29.915 3
29.917 3
29.919 3
29.921 3
29.923 3
29.925 2
29.927 2
29.929 2
29.931 2
29.933 2
29.935 2
29.937 2
29.939 2
29.941 2
29.943 2
29.945 2
29.947 2
29.949 2
29.951 2
29.953 2
29.955 2
29.957 2
29.959 2
29.961 3
29.963 3
29.965 3
29.967 3
29.969 3
29.971 3
29.973 3
29.975 3
29.977 4
29.979 4
29.981 4
29.983 4
29.985 4
29.987 4
29.989 4
29.991 4
29.993 4
29.995 4
29.997 4
29.999 4
30.001 4
30.003 4
30.005 4
30.007 3
30.009 3
30.011 3
30.014 3
30.016 3
30.018 3
30.020 2
30.022 2
30.024 2
30.026 2
30.028 2
30.030 2
30.032 2
30.034 1
30.036 1
30.038 1
30.040 1
30.042 1
30.044 1
30.046 1
30.048 1
30.050 1
30.052 1
30.054 1
30.056 1
30.058 1
30.060 1
30.062 1
30.064 1
30.066 1
30.068 1
30.070 1
30.072 1
30.074 1
30.076 1
30.078 1
30.080 1
30.082 1
30.084 1
30.086 1
30.088 1
30.090 1
30.092 1
30.094 2
30.096 2
30.098 2
30.100 2
30.102 2
30.104 2
30.106 2
30.108 2
30.110 3
30.112 3
30.114 3
30.116 3
30.118 3
30.120 3
30.122 3
30.125 3
30.127 3
30.129 3
30.131 3
30.133 3
30.135 3
30.137 3
30.139 3
30.141 3
30.143 2
30.145 2
30.147 2
30.149 2
30.151 2
30.153 2
30.155 2
30.157 1
30.159 1
30.161 1
30.163 1
30.165 1
30.167 1
30.169 1
30.171 0
30.173 0
30.175 0
30.177 -0
30.179 -0
30.181 -0
30.183 -0
30.185 -0
30.187 -0
30.189 -0
30.191 0
30.193 0
30.195 0
30.197 1
30.199 1
30.201 1
30.203 1
30.205 1
30.207 1
30.209 2
30.211 2
30.213 2
30.215 2
30.217 2
30.219 2
30.221 2
30.223 3
30.225 3
30.228 3
30.230 3
30.232 3
30.234 3
30.236 3
30.238 3
30.240 3
30.242 2
30.244 2
30.246 2
30.248 2
30.250 2
30.252 2
30.254 2
30.256 2
30.258 2
30.260 1
30.262 1
30.264 1
30.266 1
30.268 1
30.270 1
30.272 0
30.274 0
30.276 0
30.278 0
30.280 0
30.282 0
30.284 1
30.286 1
30.288 1
30.290 1
30.292 1
30.294 1
30.296 1
30.298 1
30.300 1
30.302 2
30.304 2
30.306 2
30.308 2
30.310 2
30.312 2
30.314 2
30.316 2
30.318 2
30.320 2
30.322 2
30.325 2
30.327 3
30.329 3
30.331 3
30.333 3
30.335 3
30.337 3
30.339 3
30.341 3
30.343 3
30.345 3
30.347 3
30.349 3
30.351 2
30.353 2
30.355 2
30.357 2
30.359 2
30.361 2
30.363 2
30.365 2
30.367 2
30.369 2
30.371 2
30.373 2
30.375 2
30.377 2
30.379 2
30.381 2
30.383 2
30.385 2
30.387 2
30.389 2
30.391 2
30.393 2
30.395 1
30.397 1
30.399 1
30.401 1
30.403 1
30.405 1
30.407 1
30.409 1
30.411 1
30.413 0
30.415 0
30.418 0
30.420 0
30.422 -0
30.424 -0
30.426 -0
30.428 -1
30.430 -1
30.432 -1
30.434 -1
30.436 -1
30.438 -1
30.440 -1
30.442 -1
30.444 -1
30.446 -2
30.448 -2
30.450 -2
30.452 -2
30.454 -1
30.456 -1
30.458 -1
30.460 -1
30.462 -1
30.464 -1
30.466 -1
30.468 -0
30.470 -0
30.472 -0
30.474 0
30.476 0
30.478 1
30.480 1
30.482 1
30.484 1
30.486 2
30.488 2
30.490 2
30.492 2
30.494 3
30.496 3
30.498 3
30.500 3
30.502 4
30.504 4
30.507 4
30.509 4
30.511 4
30.513 5
30.515 5
30.517 5
30.519 5
30.521 5
30.523 5
30.525 5
30.527 5
30.529 5
30.531 5
30.533 5
30.535 5
30.537 4
30.539 4
30.541 4
30.543 4
30.545 4
30.547 4
30.549 4
30.551 4
30.553 4
30.555 3
30.557 3
30.559 3
30.561 3
30.563 3
30.565 3
30.567 3
30.569 2
30.571 2
30.573 2
30.575 2
30.577 2
30.579 2
30.581 2
30.583 2
30.585 2
30.587 2
30.589 2
30.592 2
30.594 1
30.596 1
30.598 1
30.600 1
30.602 1
30.604 1
30.606 1
30.608 1
30.610 1
30.612 1
30.614 1
30.616 1
30.618 1
30.620 1
30.622 1
30.624 1
30.626 1
30.628 1
30.630 1
30.632 1
30.634 1
30.636 0
30.638 0
30.640 0
30.642 0
30.644 0
30.646 0
30.648 0
30.650 0
30.652 0
30.654 -0
30.656 0
30.658 0
30.660 -0
30.662 -0
30.664 -0
30.666 0
30.668 0
30.670 0
30.672 0
30.675 0
30.677 0
30.679 0
30.681 0
30.683 0
30.685 0
30.687 0
30.689 0
30.691 0
30.693 0
30.695 1
30.697 1
30.699 1
30.701 1
30.703 1
30.705 1
30.707 1
30.709 1
30.711 1
30.713 1
30.715 1
30.717 1
30.719 1
30.721 1
30.723 1
30.725 1
30.727 1
30.729 1
30.731 1
30.733 1
30.735 1
30.737 1
30.739 1
30.741 1
30.743 1
30.745 1
30.747 1
30.749 1
30.751 1
30.754 1
30.756 0
30.758 0
30.760 0
30.762 0
30.764 -0
30.766 -0
30.768 -0
30.770 -1
30.772 -1
30.774 -1
30.776 -1
30.778 -1
30.780 -1
30.782 -1
30.784 -2
30.786 -2
30.788 -2
30.790 -2
30.792 -2
30.794 -2
30.796 -2
30.798 -2
30.800 -2
30.802 -2
30.804 -1
30.806 -1
30.808 -1
30.810 -1
30.812 -1
30.814 -0
30.816 -0
30.818 -0
30.820 0
30.822 0
30.824 1
30.826 1
30.828 1
30.831 1
30.833 2
30.835 2
30.837 2
30.839 2
30.841 3
30.843 3
30.845 3
30.847 3
30.849 3
30.851 3
30.853 3
30.855 3
30.857 4
30.859 4
30.861 4
30.863 4
30.865 3
30.867 3
30.869 3
30.871 3
30.873 3
30.875 3
30.877 3
30.879 3
30.881 3
30.883 3
30.885 2
30.887 2
30.889 2
30.891 2
30.893 2
30.895 2
30.897 2
30.899 1
30.901 1
30.904 1
30.906 1
30.908 1
30.910 1
30.912 1
30.914 0
30.916 0
30.918 0
30.920 0
30.922 0
30.924 0
30.926 -0
30.928 -0
30.930 -0
30.932 -0
30.934 -0
30.936 -0
30.938 -0
30.940 -0
30.942 -0
30.944 -0
30.946 -0
30.948 -0
30.950 -0
30.952 -0
30.954 -0
30.956 0
30.958 0
30.960 0
30.962 0
30.964 1
30.966 1
30.968 1
30.970 1
30.972 1
30.974 2
30.977 2
30.979 2
30.981 2
30.983 2
30.985 2
30.987 2
30.989 2
30.991 2
30.993 3
30.995 3
30.997 3
30.999 3
31.001 3
31.003 3
31.005 3
31.007 3
31.009 3
31.011 3
31.013 3
31.015 3
31.017 3
31.019 3
31.021 3
31.023 3
31.025 4
31.027 3
31.029 3
31.031 3
31.033 3
31.035 3
31.037 3
31.039 3
31.041 3
31.043 3
31.046 3
31.048 2
31.050 2
31.052 2
31.054 2
31.056 2
31.058 2
31.060 2
31.062 1
31.064 1
31.066 1
31.068 1
31.070 1
31.072 1
31.074 1
31.076 1
31.078 0
31.080 0
31.082 0
31.084 0
31.086 0
31.088 0
31.090 0
31.092 0
31.094 0
31.096 0
31.098 0
31.100 1
31.102 1
31.104 1
31.106 1
31.108 1
31.110 1
31.112 1
31.115 1
31.117 2
31.119 2
31.121 2
31.123 2
31.125 2
31.127 2
31.129 2
31.131 2
31.133 2
31.135 2
31.137 2
31.139 2
31.141 2
31.143 2
31.145 2
31.147 2
31.149 2
31.151 2
31.153 1
31.155 1
31.157 1
31.159 1
31.161 1
31.163 0
31.165 0
31.167 0
31.169 -0
31.171 -0
31.173 -1
31.175 -1
31.177 -1
31.179 -1
31.182 -1
31.184 -2
31.186 -2
31.188 -2
31.190 -2
31.192 -2
31.194 -2
31.196 -2
31.198 -2
31.200 -2
31.202 -2
31.204 -2
31.206 -2
31.208 -1
31.210 -1
31.212 -1
31.214 -1
31.216 -1
31.218 -1
31.220 -0
31.222 -0
31.224 -0
31.226 0
31.228 0
31.230 1
31.232 1
31.234 1
31.236 1
31.238 1
31.240 1
31.242 2
31.244 2
31.247 2
31.249 2
31.251 2
31.253 2
31.255 2
31.257 2
31.259 2
31.261 2
31.263 2
31.265 2
31.267 2
31.269 2
31.271 2
31.273 2
31.275 2
31.277 2
31.279 2
31.281 2
31.283 2
31.285 2
31.287 2
31.289 2
31.291 2
31.293 1
31.295 1
31.297 1
31.299 1
31.301 1
31.303 1
31.305 1
31.307 1
31.309 1
31.312 1
31.314 1
31.316 1
31.318 1
31.320 1
31.322 1
31.324 1
31.326 1
31.328 1
31.330 1
31.332 1
31.334 1
31.336 1
31.338 1
31.340 1
31.342 1
31.344 2
31.346 2
31.348 2
31.350 2
31.352 3
31.354 3
31.356 3
31.358 3
31.360 4
31.362 4
31.364 4
31.366 4
31.368 4
31.370 4
31.373 5
31.375 5
31.377 5
31.379 5
31.381 5
31.383 5
31.385 5
31.387 5
31.389 5
31.391 5
31.393 5
31.395 5
31.397 5
31.399 4
31.401 4
31.403 4
31.405 4
31.407 4
31.409 4
31.411 4
31.413 3
31.415 3
31.417 3
31.419 3
31.421 3
31.423 3
31.425 3
31.427 3
31.429 3
31.431 3
31.433 3
31.436 3
31.438 3
31.440 3
31.442 2
31.444 2
31.446 2
31.448 2
31.450 2
31.452 2
31.454 2
31.456 2
31.458 2
31.460 2
31.462 2
31.464 2
31.466 1
31.468 1
31.470 1
31.472 1
31.474 1
31.476 1
31.478 1
31.480 1
31.482 1
31.484 1
31.486 1
31.488 1
31.490 1
31.492 1
31.495 1
31.497 1
31.499 1
31.501 1
31.503 1
31.505 1
31.507 1
31.509 1
31.511 1
31.513 1
31.515 2
31.517 2
31.519 2
31.521 2
31.523 2
31.525 2
31.527 2
31.529 2
31.531 2
31.533 2
31.535 2
31.537 2
31.539 2
31.541 2
31.543 2
31.545 1
31.547 1
31.549 1
31.551 1
31.554 1
31.556 1
31.558 1
31.560 1
31.562 1
31.564 1
31.566 1
31.568 1
31.570 1
31.572 1
31.574 1
31.576 0
31.578 0
31.580 0
31.582 0
31.584 0
31.586 0
31.588 0
31.590 0
31.592 0
31.594 0
31.596 0
31.598 0
31.600 0
31.602 0
31.604 0
31.606 0
31.608 0
31.610 0
31.613 0
31.615 -0
31.617 -0
31.619 -0
31.621 -0
31.623 -0
31.625 -0
31.627 -1
31.629 -1
31.631 -1
31.633 -1
31.635 -1
31.637 -1
31.639 -1
31.641 -1
31.643 -1
31.645 -1
31.647 -1
31.649 -1
31.651 -1
31.653 -1
31.655 -1
31.657 -1
31.659 -1
31.661 -0
31.663 -0
31.665 -0
31.668 -0
31.670 -0
31.672 0
31.674 0
31.676 0
31.678 1
31.680 1
31.682 1
31.684 1
31.686 1
31.688 1
31.690 1
31.692 2
31.694 2
31.696 2
31.698 2
31.700 2
31.702 2
31.704 2
31.706 2
31.708 2
31.710 2
31.712 2
31.714 2
31.716 3
31.718 3
31.720 3
31.722 3
31.725 3
31.727 3
31.729 3
31.731 3
31.733 3
31.735 3
31.737 3
31.739 3
31.741 3
31.743 3
31.745 3
31.747 3
31.749 3
31.751 3
31.753 3
31.755 3
31.757 3
31.759 3
31.761 3
31.763 3
31.765 3
31.767 3
31.769 3
31.771 3
31.773 2
31.775 2
31.777 2
31.780 2
31.782 2
31.784 2
31.786 2
31.788 2
31.790 2
31.792 2
31.794 2
31.796 1
31.798 1
31.800 1
31.802 1
31.804 1
31.806 1
31.808 1
31.810 1
31.812 2
31.814 2
31.816 2
31.818 2
31.820 2
31.822 2
31.824 2
31.826 2
31.828 2
31.830 2
31.833 2
31.835 2
31.837 3
31.839 3
31.841 3
31.843 3
31.845 3
31.847 3
31.849 3
31.851 3
31.853 3
31.855 3
31.857 3
31.859 3
31.861 3
31.863 3
31.865 3
31.867 3
31.869 3
31.871 3
31.873 3
31.875 3
31.877 3
31.879 3
31.881 3
31.883 3
31.885 3
31.888 3
31.890 3
31.892 3
31.894 2
31.896 2
31.898 2
31.900 2
31.902 2
31.904 2
31.906 2
31.908 2
31.910 2
31.912 2
31.914 2
31.916 2
31.918 2
31.920 2
31.922 2
31.924 2
31.926 2
31.928 2
31.930 1
31.932 1
31.934 1
31.936 1
31.939 1
31.941 1
31.943 1
31.945 1
31.947 1
31.949 1
31.951 1
31.953 1
31.955 1
31.957 1
31.959 1
31.961 1
31.963 1
31.965 1
31.967 1
31.969 1
31.971 1
31.973 1
31.975 1
31.977 1
31.979 1
31.981 1
31.983 1
31.985 1
31.987 1
31.989 1
31.992 1
31.994 1
31.996 1
31.998 1
32.000 1
32.002 1
32.004 1
32.006 1
32.008 1
32.010 0
32.012 0
32.014 0
32.016 0
32.018 0
32.020 0
32.022 0
32.024 0
32.026 0
32.028 0
32.030 0
32.032 0
32.034 0
32.036 0
32.038 0
32.040 0
32.043 0
32.045 0
32.047 0
32.049 0
32.051 0
32.053 0
32.055 0
32.057 1
32.059 1
32.061 1
32.063 1
32.065 1
32.067 1
32.069 1
32.071 1
32.073 1
32.075 1
32.077 1
32.079 1
32.081 1
32.083 2
32.085 2
32.087 2
32.089 2
32.092 2
32.094 2
32.096 2
32.098 2
32.100 2
32.102 2
32.104 2
32.106 2
32.108 3
32.110 3
32.112 3
32.114 3
32.116 3
32.118 3
32.120 3
32.122 3
32.124 3
32.126 3
32.128 2
32.130 2
32.132 2
32.134 2
32.136 2
32.138 2
32.140 2
32.143 2
32.145 2
32.147 2
32.149 1
32.151 1
32.153 1
32.155 1
32.157 1
32.159 1
32.161 0
32.163 0
32.165 0
32.167 0
32.169 0
32.171 -0
32.173 -0
32.175 0
32.177 0
32.179 0
32.181 0
32.183 0
32.185 0
32.187 0
32.189 0
32.192 0
32.194 0
32.196 1
32.198 1
32.200 1
32.202 1
32.204 1
32.206 1
32.208 1
32.210 1
32.212 1
32.214 2
32.216 2
32.218 2
32.220 2
32.222 2
32.224 2
32.226 2
32.228 2
32.230 2
32.232 2
32.234 2
32.236 2
32.238 2
32.241 2
32.243 2
32.245 2
32.247 2
32.249 2
32.251 2
32.253 2
32.255 2
32.257 2
32.259 2
32.261 2
32.263 2
32.265 2
32.267 2
32.269 2
32.271 2
32.273 2
32.275 2
32.277 2
32.279 2
32.281 2
32.283 2
32.285 2
32.288 2
32.290 2
32.292 2
32.294 2
32.296 2
32.298 2
32.300 2
32.302 1
32.304 1
32.306 1
32.308 2
32.310 2
32.312 2
32.314 2
32.316 2
32.318 2
32.320 2
32.322 2
32.324 2
32.326 2
32.328 2
32.330 2
32.332 2
32.335 2
32.337 2
32.339 2
32.341 2
32.343 2
32.345 2
32.347 2
32.349 2
32.351 2
32.353 2
32.355 2
32.357 2
32.359 2
32.361 2
32.363 2
32.365 2
32.367 2
32.369 2
32.371 2
32.373 2
32.375 2
32.377 2
32.379 2
32.382 2
32.384 2
32.386 2
32.388 2
32.390 2
32.392 2
32.394 2
32.396 2
32.398 2
32.400 2
32.402 2
32.404 2
32.406 2
32.408 2
32.410 2
32.412 2
32.414 2
32.416 2
32.418 2
32.420 2
32.422 2
32.424 2
32.426 2
32.429 2
32.431 2
32.433 2
32.435 2
32.437 2
32.439 2
32.441 2
32.443 2
32.445 2
32.447 1
32.449 1
32.451 1
32.453 1
32.455 1
32.457 2
32.459 2
32.461 2
32.463 2
32.465 2
32.467 2
32.469 2
32.471 2
32.474 2
32.476 2
32.478 2
32.480 2
32.482 2
32.484 2
32.486 2
32.488 2
32.490 2
32.492 2
32.494 2
32.496 2
32.498 2
32.500 2
32.502 2
32.504 2
32.506 2
32.508 1
32.510 1
32.512 1
32.514 1
32.516 1
32.519 1
32.521 1
32.523 1
32.525 0
32.527 0
32.529 0
32.531 0
32.533 0
32.535 0
32.537 0
32.539 0
32.541 1
32.543 1
32.545 1
32.547 1
32.549 1
32.551 1
32.553 1
32.555 1
32.557 1
32.559 1
32.561 1
32.564 1
32.566 1
32.568 1
32.570 1
32.572 1
32.574 1
32.576 1
32.578 1
32.580 1
32.582 1
32.584 1
32.586 1
32.588 1
32.590 1
32.592 1
32.594 1
32.596 0
32.598 0
32.600 0
32.602 0
32.604 -0
32.606 -0
32.609 -0
32.611 -0
32.613 -0
32.615 -0
32.617 -0
32.619 -0
32.621 -0
32.623 0
32.625 0
32.627 0
32.629 1
32.631 1
32.633 1
32.635 1
32.637 1
32.639 1
32.641 1
32.643 1
32.645 2
32.647 2
32.649 2
32.652 2
32.654 2
32.656 2
32.658 2
32.660 2
32.662 2
32.664 2
32.666 2
32.668 2
32.670 2
32.672 2
32.674 2
32.676 2
32.678 2
32.680 2
32.682 2
32.684 2
32.686 2
32.688 2
32.690 2
32.692 2
32.695 2
32.697 2
32.699 2
32.701 2
32.703 2
32.705 2
32.707 3
32.709 3
32.711 3
32.713 3
32.715 3
32.717 3
32.719 3
32.721 3
32.723 3
32.725 3
32.727 3
32.729 3
32.731 3
32.733 4
32.735 4
32.738 4
32.740 4
32.742 4
32.744 4
32.746 4
32.748 4
32.750 4
32.752 4
32.754 4
32.756 4
32.758 4
32.760 4
32.762 4
32.764 4
32.766 4
32.768 4
32.770 3
32.772 3
32.774 3
32.776 3
32.778 3
32.781 3
32.783 3
32.785 3
32.787 3
32.789 3
32.791 3
32.793 3
32.795 2
32.797 2
32.799 2
32.801 2
32.803 2
32.805 2
32.807 2
32.809 1
32.811 1
32.813 1
32.815 1
32.817 1
32.819 1
32.822 1
32.824 1
32.826 1
32.828 1
32.830 1
32.832 1
32.834 1
32.836 1
32.838 1
32.840 1
32.842 1
32.844 1
32.846 1
32.848 1
32.850 1
32.852 1
32.854 1
32.856 1
32.858 1
32.860 1
32.862 0
32.865 0
32.867 0
32.869 0
32.871 0
32.873 0
32.875 0
32.877 0
32.879 0
32.881 0
32.883 0
32.885 0
32.887 0
32.889 0
32.891 0
32.893 0
32.895 0
32.897 1
32.899 1
32.901 1
32.903 1
32.906 1
32.908 1
32.910 2
32.912 2
32.914 2
32.916 2
32.918 2
32.920 3
32.922 3
32.924 3
32.926 3
32.928 3
32.930 4
32.932 4
32.934 4
32.936 4
32.938 4
32.940 4
32.942 4
32.944 4
32.947 4
32.949 4
32.951 4
32.953 4
32.955 4
32.957 4
32.959 4
32.961 4
32.963 4
32.965 4
32.967 4
32.969 4
32.971 4
32.973 4
32.975 3
32.977 3
32.979 3
32.981 3
32.983 3
32.985 3
32.988 3
32.990 3
32.992 2
32.994 2
32.996 2
32.998 2
33.000 2
33.002 2
33.004 2
33.006 1
33.008 1
33.010 1
33.012 1
33.014 1
33.016 1
33.018 1
33.020 1
33.022 1
33.024 0
33.026 0
33.029 0
33.031 0
33.033 0
33.035 -0
33.037 -0
33.039 -0
33.041 -0
33.043 -0
33.045 -0
33.047 0
33.049 0
33.051 0
33.053 0
33.055 0
33.057 1
33.059 1
33.061 1
33.063 1
33.065 1
33.068 1
33.070 1
33.072 1
33.074 1
33.076 1
33.078 1
33.080 1
33.082 1
33.084 1
33.086 2
33.088 2
33.090 2
33.092 2
33.094 2
33.096 2
33.098 2
33.100 2
33.102 2
33.104 2
33.107 2
33.109 2
33.111 2
33.113 2
33.115 2
33.117 2
33.119 2
33.121 2
33.123 2
33.125 3
33.127 3
33.129 3
33.131 3
33.133 3
33.135 3
33.137 3
33.139 3
33.141 3
33.143 3
33.145 3
33.148 3
33.150 3
33.152 3
33.154 4
33.156 4
33.158 4
33.160 4
33.162 4
33.164 4
33.166 4
33.168 3
33.170 3
33.172 3
33.174 3
33.176 3
33.178 3
33.180 3
33.182 3
33.184 3
33.187 3
33.189 3
33.191 3
33.193 3
33.195 3
33.197 3
33.199 2
33.201 2
33.203 2
33.205 2
33.207 2
33.209 2
33.211 2
33.213 2
33.215 2
33.217 2
33.219 2
33.221 2
33.224 2
33.226 2
33.228 2
33.230 2
33.232 2
33.234 2
33.236 2
33.238 2
33.240 2
33.242 2
33.244 2
33.246 2
33.248 2
33.250 1
33.252 1
33.254 1
33.256 1
33.258 1
33.260 1
33.263 1
33.265 1
33.267 1
33.269 1
33.271 1
33.273 0
33.275 0
33.277 0
33.279 -0
33.281 -0
33.283 -0
33.285 -0
33.287 -1
33.289 -1
33.291 -1
33.293 -1
33.295 -1
33.297 -1
33.299 -1
33.302 -1
33.304 -1
33.306 -1
33.308 -1
33.310 -1
33.312 -1
33.314 -1
33.316 -1
33.318 -1
33.320 -1
33.322 -1
33.324 -1
33.326 -1
33.328 -1
33.330 -1
33.332 -1
33.334 -1
33.336 -0
33.339 -0
33.341 -0
33.343 -0
33.345 -0
33.347 0
33.349 0
33.351 0
33.353 0
33.355 0
33.357 0
33.359 0
33.361 0
33.363 0
33.365 1
33.367 1
33.369 1
33.371 1
33.373 1
33.376 1
33.378 1
33.380 1
33.382 1
33.384 1
33.386 2
33.388 2
33.390 2
33.392 2
33.394 2
33.396 2
33.398 2
33.400 2
33.402 2
33.404 2
33.406 2
33.408 2
33.410 3
33.412 3
33.415 3
33.417 3
33.419 3
33.421 3
33.423 3
33.425 3
33.427 3
33.429 3
33.431 3
33.433 3
33.435 3
33.437 3
33.439 3
33.441 2
33.443 2
33.445 2
33.447 2
33.449 2
33.452 1
33.454 1
33.456 1
33.458 1
33.460 1
33.462 1
33.464 0
33.466 0
33.468 0
33.470 0
33.472 -0
33.474 -0
33.476 -0
33.478 -0
33.480 -0
33.482 -0
33.484 -0
33.486 -0
33.489 -1
33.491 -1
33.493 -1
33.495 -1
33.497 -0
33.499 -0
33.501 -0
33.503 -0
33.505 -0
33.507 0
33.509 0
33.511 0
33.513 0
33.515 0
33.517 1
33.519 1
33.521 1
33.524 1
33.526 1
33.528 1
33.530 1
33.532 1
33.534 1
33.536 1
33.538 1
33.540 1
33.542 1
33.544 1
33.546 1
33.548 1
33.550 1
33.552 1
33.554 1
33.556 1
33.558 1
33.561 1
33.563 1
33.565 1
33.567 1
33.569 2
33.571 2
33.573 2
33.575 2
33.577 2
33.579 2
33.581 2
33.583 2
33.585 2
33.587 2
33.589 2
33.591 2
33.593 2
33.596 2
33.598 2
33.600 2
33.602 2
33.604 2
33.606 2
33.608 2
33.610 2
33.612 2
33.614 2
33.616 2
33.618 2
33.620 2
33.622 2
33.624 2
33.626 1
33.628 1
33.630 1
33.633 1
33.635 1
33.637 1
33.639 1
33.641 1
33.643 1
33.645 1
33.647 1
33.649 1
33.651 1
33.653 1
33.655 1
33.657 1
33.659 1
33.661 1
33.663 1
33.665 1
33.668 1
33.670 1
33.672 1
33.674 1
33.676 1
33.678 1
33.680 1
33.682 1
33.684 1
33.686 1
33.688 1
33.690 1
33.692 1
33.694 0
33.696 0
33.698 0
33.700 0
33.703 0
33.705 0
33.707 0
33.709 0
33.711 0
33.713 0
33.715 0
33.717 0
33.719 1
33.721 1
33.723 1
33.725 1
33.727 1
33.729 1
33.731 1
33.733 1
33.735 1
33.738 2
33.740 2
33.742 2
33.744 2
33.746 2
33.748 2
33.750 3
33.752 3
33.754 3
33.756 3
33.758 3
33.760 3
33.762 3
33.764 3
33.766 3
33.768 3
33.770 3
33.773 3
33.775 3
33.777 3
33.779 3
33.781 3
33.783 3
33.785 3
33.787 3
33.789 3
33.791 3
33.793 3
33.795 3
33.797 3
33.799 2
33.801 2
33.803 2
33.805 2
33.808 2
33.810 2
33.812 2
33.814 2
33.816 2
33.818 2
33.820 2
33.822 2
33.824 2
33.826 2
33.828 2
33.830 2
33.832 2
33.834 2
33.836 2
33.838 2
33.840 2
33.843 2
33.845 2
33.847 2
33.849 2
33.851 2
33.853 2
33.855 2
33.857 2
33.859 2
33.861 2
33.863 2
33.865 2
33.867 3
33.869 3
33.871 3
33.873 3
33.876 3
33.878 3
33.880 3
33.882 3
33.884 3
33.886 3
33.888 3
33.890 3
33.892 3
33.894 3
33.896 4
33.898 4
33.900 4
33.902 4
33.904 4
33.906 4
33.908 4
33.911 4
33.913 4
33.915 4
33.917 4
33.919 4
33.921 4
33.923 4
33.925 4
33.927 4
33.929 3
33.931 3
33.933 3
33.935 3
33.937 3
33.939 3
33.941 3
33.944 2
33.946 2
33.948 2
33.950 2
33.952 2
33.954 2
33.956 1
33.958 1
33.960 1
33.962 1
33.964 1
33.966 1
33.968 0
33.970 0
33.972 0
33.974 -0
33.976 -0
33.979 -0
33.981 -0
33.983 -0
33.985 -1
33.987 -0
33.989 -0
33.991 -0
33.993 -0
33.995 -0
33.997 -0
33.999 -0
34.001 0
34.003 0
34.005 0
34.007 1
34.009 1
34.012 1
34.014 1
34.016 1
34.018 2
34.020 2
34.022 2
34.024 2
34.026 2
34.028 2
34.030 3
34.032 3
34.034 3
34.036 3
34.038 3
34.040 3
34.042 3
34.045 3
34.047 3
34.049 3
34.051 3
34.053 3
34.055 2
34.057 2
34.059 2
34.061 2
34.063 2
34.065 2
34.067 1
34.069 1
34.071 1
34.073 1
34.075 1
34.078 0
34.080 0
34.082 0
34.084 0
34.086 -0
34.088 -0
34.090 -0
34.092 -0
34.094 -0
34.096 -0
34.098 -0
34.100 -0
34.102 -0
34.104 -0
34.106 -0
34.108 0
34.111 0
34.113 0
34.115 0
34.117 0
34.119 0
34.121 0
34.123 1
34.125 1
34.127 1
34.129 1
34.131 1
34.133 1
34.135 1
34.137 1
34.139 1
34.141 2
34.144 2
34.146 2
34.148 2
34.150 2
34.152 2
34.154 2
34.156 2
34.158 2
34.160 2
34.162 2
34.164 2
34.166 2
34.168 2
34.170 2
34.172 2
34.174 2
34.177 2
34.179 2
34.181 2
34.183 2
34.185 2
34.187 2
34.189 2
34.191 2
34.193 2
34.195 2
34.197 2
34.199 2
34.201 2
34.203 2
34.205 2
34.208 2
34.210 2
34.212 2
34.214 2
34.216 2
34.218 2
34.220 2
34.222 2
34.224 2
34.226 2
34.228 2
34.230 2
34.232 2
34.234 2
34.236 2
34.238 2
34.241 2
34.243 2
34.245 2
34.247 2
34.249 2
34.251 2
34.253 2
34.255 2
34.257 2
34.259 2
34.261 2
34.263 2
34.265 2
34.267 2
34.269 2
34.272 2
34.274 2
34.276 2
34.278 2
34.280 2
34.282 3
34.284 3
34.286 3
34.288 3
34.290 3
34.292 3
34.294 4
34.296 4
34.298 4
34.300 4
34.302 4
34.305 4
34.307 4
34.309 4
34.311 4
34.313 4
34.315 4
34.317 4
34.319 4
34.321 4
34.323 4
34.325 4
34.327 3
34.329 3
34.331 3
34.333 3
34.336 3
34.338 3
34.340 2
34.342 2
34.344 2
34.346 2
34.348 2
34.350 2
34.352 1
34.354 1
34.356 1
34.358 1
34.360 1
34.362 1
34.364 1
34.367 1
34.369 1
34.371 1
34.373 1
34.375 2
34.377 2
34.379 2
34.381 2
34.383 2
34.385 2
34.387 2
34.389 3
34.391 3
34.393 3
34.395 3
34.397 3
34.400 3
34.402 4
34.404 4
34.406 4
34.408 4
34.410 4
34.412 4
34.414 4
34.416 4
34.418 4
34.420 4
34.422 4
34.424 4
34.426 4
34.428 4
34.431 4
34.433 4
34.435 3
34.437 3
34.439 3
34.441 3
34.443 2
34.445 2
34.447 2
34.449 1
34.451 1
34.453 1
34.455 1
34.457 1
34.459 0
34.462 0
34.464 0
34.466 -0
34.468 -0
34.470 -0
34.472 -0
34.474 -0
34.476 -1
34.478 -1
34.480 -1
34.482 -1
34.484 -1
34.486 -1
34.488 -1
34.490 -1
34.493 -1
34.495 -1
34.497 -0
34.499 -0
34.501 -0
34.503 -0
34.505 -0
34.507 0
34.509 0
34.511 0
34.513 0
34.515 0
34.517 0
34.519 0
34.522 0
34.524 0
34.526 1
34.528 1
34.530 1
34.532 1
34.534 1
34.536 1
34.538 1
34.540 1
34.542 1
34.544 2
34.546 2
34.548 2
34.550 2
34.553 3
34.555 3
34.557 3
34.559 3
34.561 3
34.563 3
34.565 3
34.567 3
34.569 3
34.571 4
34.573 4
34.575 3
34.577 3
34.579 3
34.581 3
34.584 3
34.586 3
34.588 3
34.590 3
34.592 3
34.594 3
34.596 3
34.598 3
34.600 3
34.602 2
34.604 2
34.606 2
34.608 2
34.610 2
34.612 2
34.615 2
34.617 2
34.619 2
34.621 2
34.623 2
34.625 2
34.627 2
34.629 2
34.631 2
34.633 2
34.635 2
34.637 2
34.639 2
34.641 2
34.644 2
34.646 2
34.648 2
34.650 2
34.652 2
34.654 2
34.656 2
34.658 2
34.660 2
34.662 2
34.664 2
34.666 1
34.668 1
34.670 1
34.672 1
34.675 1
34.677 1
34.679 1
34.681 1
34.683 1
34.685 1
34.687 2
34.689 2
34.691 2
34.693 2
34.695 2
34.697 3
34.699 3
34.701 3
34.704 3
34.706 4
34.708 4
34.710 4
34.712 4
34.714 5
34.716 5
34.718 5
34.720 5
34.722 5
34.724 5
34.726 6
34.728 6
34.730 6
34.732 6
34.735 6
34.737 5
34.739 5
34.741 5
34.743 5
34.745 5
34.747 4
34.749 4
34.751 4
34.753 4
34.755 3
34.757 3
34.759 3
34.761 2
34.764 2
34.766 2
34.768 1
34.770 1
34.772 1
34.774 1
34.776 1
34.778 1
34.780 1
34.782 1
34.784 1
34.786 1
34.788 1
34.790 1
34.793 2
34.795 2
34.797 2
34.799 2
34.801 3
34.803 3
34.805 3
34.807 3
34.809 4
34.811 4
34.813 4
34.815 4
34.817 5
34.819 5
34.822 5
34.824 5
34.826 5
34.828 5
34.830 5
34.832 5
34.834 5
34.836 5
34.838 5
34.840 4
34.842 4
34.844 4
34.846 4
34.848 4
34.851 4
34.853 3
34.855 3
34.857 3
34.859 2
34.861 2
34.863 2
34.865 2
34.867 2
34.869 1
34.871 1
34.873 1
34.875 1
34.877 1
34.880 1
34.882 0
34.884 0
34.886 0
34.888 0
34.890 -0
34.892 -0
34.894 -0
34.896 -0
34.898 -0
34.900 -0
34.902 -0
34.904 -0
34.906 -0
34.909 -0
34.911 -0
34.913 0
34.915 0
34.917 0
34.919 0
34.921 1
34.923 1
34.925 1
34.927 1
34.929 1
34.931 1
34.933 1
34.935 1
34.938 1
34.940 1
34.942 1
34.944 1
34.946 1
34.948 1
34.950 1
34.952 1
34.954 1
34.956 1
34.958 1
34.960 1
34.962 1
34.964 1
34.967 1
34.969 1
34.971 1
34.973 1
34.975 1
34.977 1
34.979 1
34.981 1
34.983 1
34.985 1
34.987 1
34.989 1
34.991 1
34.993 1
34.996 1
34.998 1
35.000 1
35.002 1
35.004 1
35.006 1
35.008 1
35.010 1
35.012 1
35.014 1
35.016 1
35.018 1
35.020 1
35.022 1
35.025 1
35.027 1
35.029 1
35.031 1
35.033 1
35.035 1
35.037 1
35.039 1
35.041 1
35.043 1
35.045 1
35.047 1
35.049 2
35.051 2
35.054 2
35.056 2
35.058 2
35.060 2
35.062 3
35.064 3
35.066 3
35.068 3
35.070 3
35.072 4
35.074 4
35.076 4
35.078 4
35.081 4
35.083 4
35.085 4
35.087 4
35.089 4
35.091 4
35.093 4
35.095 4
35.097 4
35.099 4
35.101 4
35.103 3
35.105 3
35.107 3
35.110 3
35.112 3
35.114 3
35.116 2
35.118 2
35.120 2
35.122 2
35.124 2
35.126 2
35.128 2
35.130 1
35.132 1
35.134 1
35.137 1
35.139 1
35.141 1
35.143 1
35.145 2
35.147 2
35.149 2
35.151 2
35.153 2
35.155 2
35.157 2
35.159 2
35.161 2
35.163 3
35.166 3
35.168 3
35.170 3
35.172 3
35.174 3
35.176 3
35.178 3
35.180 3
35.182 3
35.184 3
35.186 3
35.188 2
35.190 2
35.193 2
35.195 2
35.197 2
35.199 2
35.201 2
35.203 2
35.205 2
35.207 2
35.209 2
35.211 2
35.213 2
35.215 2
35.217 2
35.219 2
35.222 2
35.224 2
35.226 2
35.228 2
35.230 3
35.232 3
35.234 3
35.236 3
35.238 3
35.240 3
35.242 3
35.244 3
35.246 3
35.249 3
35.251 3
35.253 3
35.255 3
35.257 3
35.259 3
35.261 4
35.263 4
35.265 4
35.267 4
35.269 4
35.271 4
35.273 4
35.276 4
35.278 4
35.280 4
35.282 4
35.284 4
35.286 4
35.288 4
35.290 4
35.292 4
35.294 4
35.296 4
35.298 4
35.300 4
35.303 4
35.305 4
35.307 4
35.309 4
35.311 3
35.313 3
35.315 3
35.317 3
35.319 3
35.321 3
35.323 3
35.325 2
35.327 2
35.330 2
35.332 2
35.334 2
35.336 2
35.338 2
35.340 2
35.342 2
35.344 2
35.346 2
35.348 2
35.350 2
35.352 2
35.354 2
35.356 2
35.359 2
35.361 2
35.363 2
35.365 3
35.367 3
35.369 3
35.371 3
35.373 3
35.375 3
35.377 3
35.379 3
35.381 3
35.383 3
35.386 3
35.388 3
35.390 3
35.392 4
35.394 4
35.396 4
35.398 4
35.400 4
35.402 4
35.404 4
35.406 4
35.408 4
35.410 3
35.413 3
35.415 3
35.417 3
35.419 3
35.421 3
35.423 3
35.425 3
35.427 3
35.429 3
35.431 3
35.433 2
35.435 2
35.437 2
35.440 2
35.442 2
35.444 2
35.446 2
35.448 2
35.450 2
35.452 2
35.454 1
35.456 1
35.458 1
35.460 1
35.462 1
35.465 1
35.467 1
35.469 1
35.471 1
35.473 1
35.475 1
35.477 1
35.479 1
35.481 1
35.483 1
35.485 1
35.487 1
35.489 1
35.492 2
35.494 2
35.496 2
35.498 2
35.500 2
35.502 2
35.504 2
35.506 2
35.508 2
35.510 2
35.512 2
35.514 2
35.516 2
35.519 2
35.521 2
35.523 2
35.525 2
35.527 1
35.529 1
35.531 1
35.533 1
35.535 1
35.537 1
35.539 1
35.541 1
35.543 1
35.546 1
35.548 1
35.550 1
35.552 1
35.554 1
35.556 1
35.558 1
35.560 1
35.562 1
35.564 1
35.566 1
35.568 1
35.570 1
35.573 2
35.575 2
35.577 2
35.579 2
35.581 2
35.583 2
35.585 2
35.587 2
35.589 2
35.591 3
35.593 3
35.595 3
35.598 3
35.600 3
35.602 3
35.604 3
35.606 3
35.608 3
35.610 3
35.612 3
35.614 3
35.616 3
35.618 3
35.620 3
35.622 3
35.625 3
35.627 3
35.629 2
35.631 2
35.633 2
35.635 2
35.637 2
35.639 2
35.641 2
35.643 2
35.645 2
35.647 2
35.650 2
35.652 2
35.654 2
35.656 2
35.658 2
35.660 2
35.662 2
35.664 2
35.666 2
35.668 2
35.670 2
35.672 2
35.674 2
35.677 2
35.679 2
35.681 2
35.683 2
35.685 2
35.687 2
35.689 2
35.691 2
35.693 2
35.695 2
35.697 2
35.699 2
35.702 2
35.704 2
35.706 2
35.708 2
35.710 2
35.712 1
35.714 1
35.716 1
35.718 1
35.720 1
35.722 1
35.724 1
35.726 1
35.729 1
35.731 1
35.733 1
35.735 1
35.737 1
35.739 1
35.741 1
35.743 1
35.745 2
35.747 2
35.749 2
35.751 2
35.754 2
35.756 2
35.758 2
35.760 2
35.762 2
35.764 2
35.766 2
35.768 2
35.770 2
35.772 3
35.774 3
35.776 3
35.778 2
35.781 2
35.783 2
35.785 2
35.787 2
35.789 2
35.791 2
35.793 2
35.795 2
35.797 1
35.799 1
35.801 1
35.803 1
35.806 1
35.808 1
35.810 1
35.812 1
35.814 1
35.816 1
35.818 1
35.820 1
35.822 1
35.824 1
35.826 1
35.828 1
35.831 1
35.833 2
35.835 2
35.837 2
35.839 2
35.841 2
35.843 3
35.845 3
35.847 3
35.849 3
35.851 3
35.853 4
35.855 4
35.858 4
35.860 4
35.862 4
35.864 4
35.866 4
35.868 5
35.870 5
35.872 5
35.874 5
35.876 5
35.878 5
35.880 4
35.883 4
35.885 4
35.887 4
35.889 4
35.891 4
35.893 4
35.895 4
35.897 4
35.899 3
35.901 3
35.903 3
35.905 3
35.908 3
35.910 2
35.912 2
35.914 2
35.916 2
35.918 2
35.920 1
35.922 1
35.924 1
35.926 1
35.928 1
35.930 1
35.933 1
35.935 1
35.937 1
35.939 1
35.941 1
35.943 1
35.945 0
35.947 0
35.949 0
35.951 0
35.953 0
35.955 1
35.958 1
35.960 1
35.962 0
35.964 0
35.966 0
35.968 0
35.970 0
35.972 0
35.974 0
35.976 0
35.978 0
35.980 0
35.983 0
35.985 0
35.987 0
35.989 0
35.991 1
35.993 1
35.995 1
35.997 1
35.999 1
36.001 1
36.003 1
36.005 1
36.008 2
36.010 2
36.012 2
36.014 2
36.016 2
36.018 3
36.020 3
36.022 3
36.024 3
36.026 3
36.028 4
36.030 4
36.033 4
36.035 4
36.037 4
36.039 4
36.041 4
36.043 4
36.045 4
36.047 4
36.049 4
36.051 4
36.053 4
36.055 4
36.058 3
36.060 3
36.062 3
36.064 3
36.066 2
36.068 2
36.070 2
36.072 2
36.074 2
36.076 1
36.078 1
36.080 1
36.083 1
36.085 1
36.087 1
36.089 1
36.091 1
36.093 1
36.095 1
36.097 1
36.099 1
36.101 1
36.103 1
36.105 1
36.108 1
36.110 1
36.112 1
36.114 1
36.116 2
36.118 2
36.120 2
36.122 2
36.124 2
36.126 2
36.128 2
36.131 2
36.133 2
36.135 2
36.137 2
36.139 2
36.141 2
36.143 2
36.145 1
36.147 1
36.149 1
36.151 1
36.153 1
36.156 1
36.158 1
36.160 0
36.162 0
36.164 0
36.166 0
36.168 0
36.170 0
36.172 0
36.174 0
36.176 0
36.178 0
36.181 0
36.183 0
36.185 0
36.187 0
36.189 1
36.191 1
36.193 1
36.195 1
36.197 1
36.199 1
36.201 1
36.203 1
36.206 1
36.208 2
36.210 2
36.212 2
36.214 2
36.216 2
36.218 2
36.220 2
36.222 2
36.224 2
36.226 2
36.229 2
36.231 2
36.233 2
36.235 2
36.237 2
36.239 2
36.241 2
36.243 2
36.245 2
36.247 2
36.249 2
36.251 2
36.254 2
36.256 1
36.258 1
36.260 1
36.262 1
36.264 1
36.266 1
36.268 0
36.270 0
36.272 0
36.274 0
36.276 -0
36.279 -0
36.281 -0
36.283 -0
36.285 -0
36.287 -0
36.289 -0
36.291 -0
36.293 -0
36.295 0
36.297 0
36.299 0
36.302 0
36.304 1
36.306 1
36.308 1
36.310 1
36.312 1
36.314 2
36.316 2
36.318 2
36.320 2
36.322 3
36.324 3
36.327 3
36.329 3
36.331 3
36.333 3
36.335 3
36.337 3
36.339 3
36.341 3
36.343 3
36.345 3
36.347 3
36.350 3
36.352 3
36.354 3
36.356 3
36.358 3
36.360 3
36.362 3
36.364 3
36.366 3
36.368 2
36.370 2
36.372 2
36.375 2
36.377 2
36.379 2
36.381 2
36.383 2
36.385 2
36.387 2
36.389 2
36.391 1
36.393 1
36.395 1
36.398 1
36.400 1
36.402 1
36.404 1
36.406 1
36.408 1
36.410 1
36.412 1
36.414 1
36.416 1
36.418 1
36.421 2
36.423 2
36.425 2
36.427 2
36.429 2
36.431 2
36.433 2
36.435 2
36.437 2
36.439 2
36.441 2
36.443 2
36.446 2
36.448 2
36.450 2
36.452 3
36.454 3
36.456 3
36.458 3
36.460 3
36.462 3
36.464 3
36.466 3
36.469 3
36.471 3
36.473 3
36.475 3
36.477 3
36.479 3
36.481 3
36.483 3
36.485 3
36.487 3
36.489 3
36.492 3
36.494 3
36.496 3
36.498 3
36.500 3
36.502 3
36.504 3
36.506 2
36.508 2
36.510 2
36.512 2
36.514 2
36.517 2
36.519 2
36.521 2
36.523 1
36.525 1
36.527 1
36.529 1
36.531 1
36.533 1
36.535 1
36.537 1
36.540 0
36.542 0
36.544 0
36.546 0
36.548 0
36.550 0
36.552 1
36.554 1
36.556 1
36.558 1
36.560 1
36.563 1
36.565 1
36.567 1
36.569 2
36.571 2
36.573 2
36.575 2
36.577 2
36.579 2
36.581 3
36.583 3
36.586 3
36.588 3
36.590 3
36.592 3
36.594 3
36.596 3
36.598 3
36.600 3
36.602 3
36.604 3
36.606 3
36.609 3
36.611 3
36.613 3
36.615 3
36.617 3
36.619 3
36.621 3
36.623 3
36.625 3
36.627 3
36.629 3
36.632 3
36.634 2
36.636 2
36.638 2
36.640 2
36.642 2
36.644 2
36.646 2
36.648 2
36.650 2
36.652 1
36.655 1
36.657 1
36.659 1
36.661 1
36.663 1
36.665 1
36.667 1
36.669 1
36.671 1
36.673 1
36.675 1
36.678 1
36.680 1
36.682 1
36.684 1
36.686 1
36.688 1
36.690 1
36.692 1
36.694 1
36.696 1
36.698 1
36.701 1
36.703 1
36.705 2
36.707 2
36.709 2
36.711 2
36.713 2
36.715 2
36.717 2
36.719 2
36.721 2
36.724 2
36.726 2
36.728 2
36.730 2
36.732 2
36.734 2
36.736 2
36.738 2
36.740 2
36.742 2
36.744 2
36.747 2
36.749 2
36.751 2
36.753 2
36.755 2
36.757 2
36.759 2
36.761 3
36.763 3
36.765 3
36.767 3
36.770 3
36.772 3
36.774 3
36.776 3
36.778 3
36.780 4
36.782 4
36.784 4
36.786 4
36.788 4
36.790 4
36.793 4
36.795 4
36.797 3
36.799 3
36.801 3
36.803 3
36.805 3
36.807 3
36.809 3
36.811 2
36.813 2
36.816 2
36.818 2
36.820 2
36.822 2
36.824 1
36.826 1
36.828 1
36.830 1
36.832 1
36.834 1
36.836 1
36.839 1
36.841 1
36.843 1
36.845 1
36.847 1
36.849 1
36.851 1
36.853 1
36.855 1
36.857 1
36.859 1
36.862 1
36.864 1
36.866 1
36.868 1
36.870 1
36.872 1
36.874 1
36.876 1
36.878 1
36.880 1
36.883 1
36.885 0
36.887 0
36.889 0
36.891 0
36.893 0
36.895 0
36.897 0
36.899 0
36.901 0
36.903 0
36.906 0
36.908 0
36.910 0
36.912 0
36.914 0
36.916 1
36.918 1
36.920 1
36.922 1
36.924 1
36.926 1
36.929 1
36.931 1
36.933 1
36.935 1
36.937 1
36.939 1
36.941 1
36.943 1
36.945 1
36.947 1
36.949 1
36.952 1
36.954 1
36.956 1
36.958 1
36.960 1
36.962 0
36.964 0
36.966 0
36.968 0
36.970 -0
36.973 -0
36.975 -0
36.977 -0
36.979 -0
36.981 -0
36.983 -0
36.985 -0
36.987 0
36.989 0
36.991 0
36.993 1
36.996 1
36.998 1
37.000 1
37.002 1
37.004 1
37.006 2
37.008 2
37.010 2
37.012 2
37.014 2
37.017 2
37.019 2
37.021 2
37.023 2
37.025 2
37.027 2
37.029 2
37.031 2
37.033 2
37.035 2
37.037 2
37.040 2
37.042 2
37.044 2
37.046 1
37.048 1
37.050 1
37.052 1
37.054 1
37.056 1
37.058 0
37.060 0
37.063 0
37.065 0
37.067 0
37.069 0
37.071 0
37.073 0
37.075 0
37.077 0
37.079 0
37.081 0
37.084 0
37.086 0
37.088 0
37.090 0
37.092 1
37.094 1
37.096 1
37.098 1
37.100 1
37.102 1
37.104 1
37.107 1
37.109 1
37.111 1
37.113 1
37.115 2
37.117 2
37.119 2
37.121 2
37.123 2
37.125 2
37.128 2
37.130 2
37.132 2
37.134 2
37.136 2
37.138 2
37.140 2
37.142 2
37.144 2
37.146 2
37.148 1
37.151 1
37.153 1
37.155 1
37.157 1
37.159 1
37.161 1
37.163 1
37.165 0
37.167 0
37.169 -0
37.172 -0
37.174 -0
37.176 -1
37.178 -1
37.180 -1
37.182 -1
37.184 -1
37.186 -1
37.188 -1
37.190 -1
37.193 -1
37.195 -1
37.197 -1
37.199 -1
37.201 -1
37.203 -1
37.205 -1
37.207 -1
37.209 -1
37.211 -1
37.213 -1
37.216 -1
37.218 -0
37.220 -0
37.222 -0
37.224 -0
37.226 -0
37.228 -0
37.230 -0
37.232 -0
37.234 -0
37.237 -0
37.239 -0
37.241 -0
37.243 -0
37.245 -0
37.247 -0
37.249 -0
37.251 -0
37.253 -0
37.255 -0
37.258 -0
37.260 -0
37.262 -0
37.264 -0
37.266 -0
37.268 -0
37.270 -0
37.272 -0
37.274 0
37.276 0
37.278 0
37.281 0
37.283 1
37.285 1
37.287 1
37.289 1
37.291 1
37.293 1
37.295 1
37.297 2
37.299 2
37.302 2
37.304 2
37.306 2
37.308 2
37.310 2
37.312 2
37.314 2
37.316 2
37.318 1
37.320 1
37.323 1
37.325 1
37.327 1
37.329 1
37.331 1
37.333 1
37.335 1
37.337 1
37.339 0
37.341 0
37.344 0
37.346 0
37.348 0
37.350 0
37.352 0
37.354 0
37.356 0
37.358 0
37.360 0
37.362 0
37.364 0
37.367 0
37.369 0
37.371 0
37.373 0
37.375 1
37.377 1
37.379 1
37.381 1
37.383 1
37.385 1
37.388 1
37.390 1
37.392 1
37.394 1
37.396 1
37.398 1
37.400 1
37.402 1
37.404 1
37.406 1
37.409 1
37.411 1
37.413 1
37.415 1
37.417 0
37.419 0
37.421 0
37.423 0
37.425 0
37.427 0
37.430 -0
37.432 -0
37.434 -0
37.436 -0
37.438 -0
37.440 -0
37.442 -0
37.444 -0
37.446 -0
37.448 -0
37.451 -0
37.453 -0
37.455 -0
37.457 -0
37.459 -0
37.461 0
37.463 0
37.465 0
37.467 0
37.469 0
37.472 0
37.474 1
37.476 1
37.478 1
37.480 1
37.482 1
37.484 1
37.486 1
37.488 1
37.490 2
37.493 2
37.495 2
37.497 2
37.499 2
37.501 2
37.503 3
37.505 3
37.507 3
37.509 3
37.511 3
37.514 3
37.516 4
37.518 4
37.520 4
37.522 4
37.524 4
37.526 4
37.528 4
37.530 5
37.532 5
37.535 5
37.537 5
37.539 5
37.541 5
37.543 5
37.545 5
37.547 5
37.549 5
37.551 4
37.553 4
37.556 4
37.558 4
37.560 4
37.562 4
37.564 3
37.566 3
37.568 3
37.570 3
37.572 2
37.574 2
37.577 2
37.579 1
37.581 1
37.583 1
37.585 1
37.587 0
37.589 0
37.591 0
37.593 -0
37.595 -0
37.598 -0
37.600 -0
37.602 -0
37.604 -1
37.606 -1
37.608 -1
37.610 -1
37.612 -0
37.614 -0
37.616 -0
37.619 -0
37.621 -0
37.623 0
37.625 0
37.627 0
37.629 1
37.631 1
37.633 1
37.635 1
37.637 1
37.640 1
37.642 1
37.644 1
37.646 1
37.648 1
37.650 2
37.652 2
37.654 2
37.656 2
37.658 2
37.661 1
37.663 1
37.665 1
37.667 1
37.669 1
37.671 1
37.673 1
37.675 0
37.677 0
37.679 0
37.682 -0
37.684 -0
37.686 -0
37.688 -1
37.690 -1
37.692 -1
37.694 -1
37.696 -1
37.698 -1
37.700 -1
37.703 -1
37.705 -1
37.707 -1
37.709 -1
37.711 -1
37.713 -1
37.715 -1
37.717 -0
37.719 -0
37.721 0
37.724 0
37.726 1
37.728 1
37.730 1
37.732 1
37.734 2
37.736 2
37.738 2
37.740 2
37.743 3
37.745 3
37.747 3
37.749 3
37.751 3
37.753 3
37.755 3
37.757 3
37.759 3
37.761 3
37.764 3
37.766 3
37.768 3
37.770 3
37.772 3
37.774 3
37.776 3
37.778 3
37.780 3
37.782 3
37.785 3
37.787 2
37.789 2
37.791 2
37.793 2
37.795 2
37.797 2
37.799 2
37.801 2
37.803 1
37.806 2
37.808 2
37.810 2
37.812 2
37.814 2
37.816 2
37.818 2
37.820 2
37.822 2
37.825 2
37.827 2
37.829 2
37.831 2
37.833 2
37.835 2
37.837 2
37.839 2
37.841 2
37.843 2
37.846 3
37.848 3
37.850 3
37.852 3
37.854 3
37.856 3
37.858 3
37.860 3
37.862 3
37.864 3
37.867 3
37.869 3
37.871 3
37.873 3
37.875 3
37.877 3
37.879 2
37.881 2
37.883 2
37.886 2
37.888 2
37.890 2
37.892 2
37.894 2
37.896 2
37.898 2
37.900 2
37.902 2
37.904 2
37.907 2
37.909 2
37.911 2
37.913 2
37.915 2
37.917 2
37.919 2
37.921 2
37.923 2
37.925 2
37.928 2
37.930 2
37.932 2
37.934 2
37.936 2
37.938 1
37.940 1
37.942 1
37.944 1
37.947 1
37.949 0
37.951 0
37.953 0
37.955 0
37.957 -0
37.959 -0
37.961 -0
37.963 -1
37.965 -1
37.968 -1
37.970 -1
37.972 -1
37.974 -1
37.976 -1
37.978 -1
37.980 -1
37.982 -1
37.984 -1
37.987 -1
37.989 -1
37.991 -1
37.993 -1
37.995 -1
37.997 -0
37.999 -0
38.001 -0
38.003 -0
38.005 0
38.008 0
38.010 0
38.012 0
38.014 1
38.016 1
38.018 1
38.020 1
38.022 1
38.024 1
38.027 1
38.029 1
38.031 1
38.033 1
38.035 1
38.037 1
38.039 2
38.041 2
38.043 2
38.045 2
38.048 2
38.050 2
38.052 2
38.054 2
38.056 2
38.058 3
38.060 3
38.062 3
38.064 3
38.067 3
38.069 3
38.071 3
38.073 3
38.075 3
38.077 3
38.079 3
38.081 3
38.083 3
38.085 4
38.088 4
38.090 4
38.092 4
38.094 4
38.096 4
38.098 4
38.100 4
38.102 4
38.104 4
38.107 4
38.109 4
38.111 4
38.113 4
38.115 4
38.117 4
38.119 4
38.121 4
38.123 3
38.125 3
38.128 3
38.130 3
38.132 3
38.134 3
38.136 2
38.138 2
38.140 2
38.142 2
38.144 2
38.147 2
38.149 2
38.151 1
38.153 1
38.155 1
38.157 1
38.159 1
38.161 1
38.163 1
38.166 1
38.168 1
38.170 1
38.172 1
38.174 1
38.176 1
38.178 1
38.180 1
38.182 1
38.184 1
38.187 1
38.189 1
38.191 1
38.193 1
38.195 1
38.197 1
38.199 1
38.201 1
38.203 1
38.206 1
38.208 1
38.210 1
38.212 1
38.214 1
38.216 1
38.218 1
38.220 1
38.222 1
38.225 1
38.227 2
38.229 2
38.231 2
38.233 2
38.235 2
38.237 2
38.239 3
38.241 3
38.243 3
38.246 3
38.248 3
38.250 3
38.252 4
38.254 4
38.256 4
38.258 4
38.260 4
38.262 4
38.265 4
38.267 4
38.269 4
38.271 4
38.273 4
38.275 4
38.277 4
38.279 4
38.281 4
38.284 4
38.286 4
38.288 4
38.290 4
38.292 4
38.294 3
38.296 3
38.298 3
38.300 3
38.303 3
38.305 3
38.307 3
38.309 2
38.311 2
38.313 2
38.315 2
38.317 2
38.319 2
38.321 2
38.324 1
38.326 1
38.328 1
38.330 1
38.332 1
38.334 1
38.336 0
38.338 0
38.340 0
38.343 0
38.345 0
38.347 -0
38.349 -0
38.351 -0
38.353 -0
38.355 -0
38.357 -0
38.359 0
38.362 0
38.364 0
38.366 0
38.368 0
38.370 0
38.372 0
38.374 0
38.376 1
38.378 1
38.381 1
38.383 1
38.385 1
38.387 1
38.389 1
38.391 1
38.393 1
38.395 1
38.397 1
38.400 1
38.402 1
38.404 1
38.406 1
38.408 1
38.410 1
38.412 1
38.414 1
38.416 1
38.418 1
38.421 1
38.423 1
38.425 1
38.427 1
38.429 1
38.431 1
38.433 1
38.435 1
38.437 1
38.440 1
38.442 1
38.444 1
38.446 1
38.448 1
38.450 1
38.452 1
38.454 1
38.456 1
38.459 1
38.461 1
38.463 0
38.465 0
38.467 0
38.469 0
38.471 0
38.473 0
38.475 0
38.478 0
38.480 -0
38.482 -0
38.484 -0
38.486 -0
38.488 -0
38.490 -1
38.492 -1
38.494 -1
38.497 -1
38.499 -1
38.501 -1
38.503 -1
38.505 -1
38.507 -1
38.509 -1
38.511 -1
38.513 -1
38.516 -1
38.518 -1
38.520 -1
38.522 -1
38.524 -1
38.526 -1
38.528 -1
38.530 -1
38.532 -1
38.535 -0
38.537 -0
38.539 -0
38.541 0
38.543 0
38.545 0
38.547 1
38.549 1
38.551 1
38.554 1
38.556 1
38.558 2
38.560 2
38.562 2
38.564 2
38.566 3
38.568 3
38.570 3
38.573 3
38.575 3
38.577 3
38.579 3
38.581 3
38.583 3
38.585 3
38.587 3
38.589 3
38.592 3
38.594 3
38.596 3
38.598 3
38.600 3
38.602 2
38.604 2
38.606 2
38.608 2
38.611 2
38.613 2
38.615 2
38.617 1
38.619 1
38.621 1
38.623 1
38.625 1
38.627 1
38.630 1
38.632 1
38.634 1
38.636 1
38.638 1
38.640 1
38.642 1
38.644 1
38.646 1
38.649 1
38.651 1
38.653 1
38.655 1
38.657 2
38.659 2
38.661 2
38.663 2
38.665 2
38.668 2
38.670 2
38.672 2
38.674 2
38.676 2
38.678 2
38.680 2
38.682 2
38.684 2
38.687 2
38.689 2
38.691 2
38.693 2
38.695 2
38.697 3
38.699 3
38.701 3
38.703 3
38.706 3
38.708 3
38.710 3
38.712 3
38.714 3
38.716 3
38.718 3
38.720 3
38.722 3
38.725 2
38.727 2
38.729 2
38.731 2
38.733 2
38.735 2
38.737 2
38.739 2
38.741 2
38.744 1
38.746 1
38.748 1
38.750 1
38.752 0
38.754 0
38.756 0
38.758 -0
38.761 -0
38.763 -0
38.765 -1
38.767 -1
38.769 -1
38.771 -1
38.773 -1
38.775 -1
38.777 -1
38.780 -1
38.782 -1
38.784 -1
38.786 -1
38.788 -1
38.790 -1
38.792 -1
38.794 -1
38.796 -0
38.799 -0
38.801 -0
38.803 -0
38.805 0
38.807 0
38.809 0
38.811 0
38.813 1
38.815 1
38.818 1
38.820 1
38.822 1
38.824 1
38.826 1
38.828 1
38.830 1
38.832 1
38.834 1
38.837 1
38.839 1
38.841 1
38.843 1
38.845 1
38.847 1
38.849 1
38.851 1
38.854 1
38.856 2
38.858 2
38.860 2
38.862 2
38.864 2
38.866 2
38.868 2
38.870 2
38.873 2
38.875 2
38.877 2
38.879 3
38.881 3
38.883 3
38.885 3
38.887 3
38.889 3
38.892 3
38.894 3
38.896 3
38.898 3
38.900 3
38.902 3
38.904 3
38.906 3
38.908 3
38.911 3
38.913 3
38.915 3
38.917 3
38.919 3
38.921 3
38.923 3
38.925 3
38.928 3
38.930 3
38.932 3
38.934 2
38.936 2
38.938 2
38.940 2
38.942 2
38.944 2
38.947 2
38.949 2
38.951 1
38.953 1
38.955 1
38.957 1
38.959 1
38.961 1
38.963 1
38.966 0
38.968 0
38.970 0
38.972 0
38.974 0
38.976 0
38.978 0
38.980 1
38.983 1
38.985 1
38.987 1
38.989 1
38.991 1
38.993 1
38.995 1
38.997 1
38.999 1
39.002 2
39.004 2
39.006 2
39.008 2
39.010 2
39.012 2
39.014 2
39.016 2
39.018 2
39.021 2
39.023 2
39.025 2
39.027 2
39.029 2
39.031 1
39.033 1
39.035 1
39.038 1
39.040 1
39.042 1
39.044 1
39.046 1
39.048 1
39.050 1
39.052 0
39.054 0
39.057 0
39.059 0
39.061 0
39.063 1
39.065 1
39.067 1
39.069 1
39.071 1
39.073 1
39.076 2
39.078 2
39.080 2
39.082 2
39.084 2
39.086 2
39.088 2
39.090 3
39.093 3
39.095 3
39.097 3
39.099 3
39.101 3
39.103 3
39.105 3
39.107 3
39.109 3
39.112 3
39.114 3
39.116 3
39.118 3
39.120 3
39.122 3
39.124 3
39.126 3
39.129 3
39.131 3
39.133 2
39.135 2
39.137 2
39.139 2
39.141 2
39.143 2
39.145 2
39.148 2
39.150 2
39.152 2
39.154 2
39.156 2
39.158 2
39.160 2
39.162 2
39.165 2
39.167 2
39.169 1
39.171 1
39.173 1
39.175 1
39.177 1
39.179 1
39.181 1
39.184 1
39.186 1
39.188 1
39.190 1
39.192 1
39.194 1
39.196 1
39.198 1
39.201 1
39.203 1
39.205 1
39.207 1
39.209 1
39.211 1
39.213 1
39.215 1
39.217 1
39.220 1
39.222 1
39.224 1
39.226 1
39.228 1
39.230 1
39.232 1
39.234 1
39.237 1
39.239 1
39.241 1
39.243 1
39.245 1
39.247 1
39.249 1
39.251 0
39.253 0
39.256 0
39.258 0
39.260 0
39.262 0
39.264 0
39.266 0
39.268 0
39.270 0
39.273 0
39.275 0
39.277 0
39.279 1
39.281 1
39.283 1
39.285 1
39.287 1
39.289 1
39.292 1
39.294 1
39.296 1
39.298 2
39.300 2
39.302 2
39.304 2
39.306 2
39.309 2
39.311 2
39.313 2
39.315 2
39.317 3
39.319 3
39.321 3
39.323 3
39.326 3
39.328 3
39.330 3
39.332 3
39.334 3
39.336 3
39.338 3
39.340 3
39.342 3
39.345 3
39.347 3
39.349 3
39.351 3
39.353 3
39.355 3
39.357 2
39.359 2
39.362 2
39.364 2
39.366 2
39.368 2
39.370 2
39.372 2
39.374 2
39.376 2
39.378 2
39.381 2
39.383 2
39.385 2
39.387 2
39.389 2
39.391 2
39.393 2
39.395 2
39.398 2
39.400 2
39.402 2
39.404 2
39.406 2
39.408 2
39.410 2
39.412 2
39.415 2
39.417 3
39.419 3
39.421 3
39.423 3
39.425 3
39.427 2
39.429 2
39.431 2
39.434 2
39.436 2
39.438 2
39.440 2
39.442 2
39.444 1
39.446 1
39.448 1
39.451 0
39.453 0
39.455 -0
39.457 -0
39.459 -1
39.461 -1
39.463 -1
39.465 -1
39.468 -2
39.470 -2
39.472 -2
39.474 -2
39.476 -2
39.478 -2
39.480 -2
39.482 -2
39.485 -2
39.487 -2
39.489 -1
39.491 -1
39.493 -1
39.495 -1
39.497 -1
39.499 -1
39.501 -0
39.504 -0
39.506 -0
39.508 -0
39.510 0
39.512 0
39.514 0
39.516 0
39.518 0
39.521 0
39.523 1
39.525 1
39.527 1
39.529 1
39.531 1
39.533 1
39.535 1
39.538 1
39.540 0
39.542 0
39.544 0
39.546 0
39.548 0
39.550 0
39.552 0
39.555 1
39.557 1
39.559 1
39.561 1
39.563 1
39.565 1
39.567 2
39.569 2
39.571 2
39.574 2
39.576 2
39.578 3
39.580 3
39.582 3
39.584 3
39.586 3
39.588 3
39.591 3
39.593 3
39.595 3
39.597 3
39.599 3
39.601 3
39.603 3
39.605 3
39.608 3
39.610 3
39.612 3
39.614 3
39.616 3
39.618 3
39.620 2
39.622 2
39.625 2
39.627 2
39.629 1
39.631 1
39.633 1
39.635 1
39.637 1
39.639 0
39.642 0
39.644 0
39.646 0
39.648 0
39.650 0
39.652 0
39.654 0
39.656 -0
39.658 -0
39.661 -0
39.663 -0
39.665 0
39.667 0
39.669 0
39.671 0
39.673 0
39.675 0
39.678 0
39.680 0
39.682 0
39.684 0
39.686 0
39.688 0
39.690 0
39.692 0
39.695 0
39.697 0
39.699 0
39.701 -0
39.703 -0
39.705 -0
39.707 -0
39.709 -1
39.712 -1
39.714 -1
39.716 -1
39.718 -1
39.720 -1
39.722 -1
39.724 -1
39.726 -2
39.729 -2
39.731 -2
39.733 -2
39.735 -2
39.737 -2
39.739 -2
39.741 -2
39.743 -1
39.746 -1
39.748 -1
39.750 -1
39.752 -1
39.754 -1
39.756 -1
39.758 -0
39.760 -0
39.763 -0
39.765 0
39.767 0
39.769 1
39.771 1
39.773 1
39.775 1
39.777 1
39.780 1
39.782 1
39.784 1
39.786 2
39.788 2
39.790 2
39.792 2
39.794 2
39.797 2
39.799 2
39.801 2
39.803 2
39.805 2
39.807 2
39.809 2
39.811 2
39.814 2
39.816 2
39.818 2
39.820 2
39.822 2
39.824 2
39.826 2
39.828 2
39.830 2
39.833 2
39.835 2
39.837 2
39.839 2
39.841 2
39.843 2
39.845 2
39.847 2
39.850 2
39.852 2
39.854 2
39.856 2
39.858 2
39.860 2
39.862 2
39.864 2
39.867 2
39.869 2
39.871 2
39.873 2
39.875 2
39.877 2
39.879 2
39.881 2
39.884 1
39.886 1
39.888 1
39.890 1
39.892 1
39.894 1
39.896 1
39.898 0
39.901 0
39.903 0
39.905 -0
39.907 -0
39.909 -0
39.911 -0
39.913 -0
39.915 -0
39.918 -1
39.920 -1
39.922 -0
39.924 -0
39.926 -0
39.928 -0
39.930 -0
39.932 -0
39.935 -0
39.937 0
39.939 0
39.941 0
39.943 0
39.945 0
39.947 0
39.950 1
39.952 1
39.954 1
39.956 1
39.958 1
39.960 1
39.962 2
39.964 2
39.967 2
39.969 2
39.971 2
39.973 2
39.975 2
39.977 2
39.979 2
39.981 2
39.984 2
39.986 2
39.988 2
39.990 2
39.992 2
39.994 2
39.996 2
39.998 2
40.001 2
40.003 2
40.005 2
40.007 2
40.009 2
40.011 2
40.013 2
40.015 2
40.018 2
40.020 2
40.022 2
40.024 2
40.026 2
40.028 2
40.030 2
40.032 3
40.035 3
40.037 3
40.039 3
40.041 3
40.043 3
40.045 4
40.047 4
40.049 4
40.052 4
40.054 4
40.056 4
40.058 4
40.060 4
40.062 4
40.064 4
40.066 4
40.069 4
40.071 4
40.073 4
40.075 4
40.077 4
40.079 4
40.081 4
40.083 4
40.086 3
40.088 3
40.090 3
40.092 3
40.094 3
40.096 3
40.098 2
40.100 2
40.103 2
40.105 2
40.107 2
40.109 2
40.111 2
40.113 2
40.115 2
40.118 2
40.120 2
40.122 2
40.124 2
40.126 2
40.128 2
40.130 2
40.132 2
40.135 2
40.137 2
40.139 2
40.141 2
40.143 2
40.145 2
40.147 2
40.149 2
40.152 2
40.154 2
40.156 2
40.158 2
40.160 2
40.162 2
40.164 2
40.166 2
40.169 2
40.171 2
40.173 2
40.175 1
40.177 1
40.179 1
40.181 1
40.183 1
40.186 1
40.188 1
40.190 1
40.192 1
40.194 1
40.196 1
40.198 0
40.200 0
40.203 0
40.205 0
40.207 0
40.209 0
40.211 0
40.213 0
40.215 -0
40.218 -0
40.220 -0
40.222 -0
40.224 -0
40.226 -0
40.228 -0
40.230 -0
40.232 -0
40.235 -0
40.237 0
40.239 0
40.241 0
40.243 0
40.245 0
40.247 1
40.249 1
40.252 1
40.254 1
40.256 1
40.258 1
40.260 2
40.262 2
40.264 2
40.266 2
40.269 3
40.271 3
40.273 3
40.275 3
40.277 3
40.279 3
40.281 4
40.284 4
40.286 4
40.288 4
40.290 4
40.292 4
40.294 4
40.296 4
40.298 4
40.301 4
40.303 4
40.305 4
40.307 4
40.309 4
40.311 4
40.313 4
40.315 4
40.318 4
40.320 4
40.322 4
40.324 4
40.326 4
40.328 4
40.330 4
40.333 4
40.335 3
40.337 3
40.339 3
40.341 3
40.343 3
40.345 3
40.347 3
40.350 3
40.352 3
40.354 3
40.356 2
40.358 2
40.360 2
40.362 2
40.364 2
40.367 2
40.369 2
40.371 2
40.373 2
40.375 2
40.377 2
40.379 1
40.381 1
40.384 1
40.386 1
40.388 1
40.390 2
40.392 2
40.394 2
40.396 2
40.399 2
40.401 2
40.403 2
40.405 2
40.407 2
40.409 2
40.411 2
40.413 2
40.416 2
40.418 2
40.420 2
40.422 2
40.424 2
40.426 2
40.428 2
40.430 2
40.433 2
40.435 2
40.437 2
40.439 2
40.441 2
40.443 2
40.445 2
40.448 1
40.450 1
40.452 1
40.454 1
40.456 0
40.458 0
40.460 -0
40.462 -0
40.465 -1
40.467 -1
40.469 -1
40.471 -1
40.473 -2
40.475 -2
40.477 -2
40.480 -2
40.482 -2
40.484 -2
40.486 -2
40.488 -2
40.490 -2
40.492 -2
40.494 -2
40.497 -2
40.499 -1
40.501 -1
40.503 -1
40.505 -0
40.507 -0
40.509 0
40.511 1
40.514 1
40.516 1
40.518 2
40.520 2
40.522 2
40.524 2
40.526 3
40.529 3
40.531 3
40.533 3
40.535 3
40.537 3
40.539 3
40.541 3
40.543 3
40.546 3
40.548 3
40.550 3
40.552 3
40.554 3
40.556 3
40.558 2
40.561 2
40.563 2
40.565 2
40.567 1
40.569 1
40.571 1
40.573 1
40.575 1
40.578 0
40.580 0
40.582 0
40.584 0
40.586 -0
40.588 -0
40.590 -0
40.593 -0
40.595 0
40.597 0
40.599 0
40.601 0
40.603 1
40.605 1
40.607 1
40.610 1
40.612 1
40.614 1
40.616 1
40.618 1
40.620 1
40.622 1
40.624 1
40.627 2
40.629 2
40.631 2
40.633 2
40.635 2
40.637 2
40.639 3
40.642 3
40.644 3
40.646 3
40.648 3
40.650 3
40.652 3
40.654 3
40.656 3
40.659 3
40.661 3
40.663 3
40.665 3
40.667 3
40.669 3
40.671 3
40.674 3
40.676 3
40.678 3
40.680 3
40.682 3
40.684 3
40.686 2
40.688 2
40.691 2
40.693 2
40.695 2
40.697 2
40.699 2
40.701 2
40.703 2
40.706 1
40.708 1
40.710 1
40.712 1
40.714 1
40.716 0
40.718 0
40.721 0
40.723 0
40.725 0
40.727 -0
40.729 -0
40.731 -0
40.733 -0
40.735 -0
40.738 -0
40.740 -0
40.742 -0
40.744 -0
40.746 -0
40.748 -0
40.750 -0
40.753 -0
40.755 0
40.757 0
40.759 0
40.761 0
40.763 1
40.765 1
40.767 1
40.770 1
40.772 1
40.774 2
40.776 2
40.778 2
40.780 2
40.782 2
40.785 3
40.787 3
40.789 3
40.791 3
40.793 3
40.795 3
40.797 3
40.799 4
40.802 4
40.804 4
40.806 4
40.808 4
40.810 4
40.812 4
40.814 4
40.817 3
40.819 3
40.821 3
40.823 3
40.825 3
40.827 3
40.829 3
40.831 3
40.834 3
40.836 3
40.838 3
40.840 3
40.842 3
40.844 3
40.846 2
40.849 2
40.851 2
40.853 2
40.855 2
40.857 2
40.859 2
40.861 2
40.864 2
40.866 2
40.868 2
40.870 2
40.872 2
40.874 2
40.876 2
40.878 2
40.881 2
40.883 2
40.885 2
40.887 2
40.889 2
40.891 2
40.893 2
40.896 2
40.898 2
40.900 2
40.902 2
40.904 2
40.906 2
40.908 2
40.911 2
40.913 2
40.915 2
40.917 2
40.919 2
40.921 2
40.923 2
40.925 2
40.928 2
40.930 2
40.932 1
40.934 1
40.936 1
40.938 1
40.940 1
40.943 1
40.945 1
40.947 1
40.949 1
40.951 2
40.953 2
40.955 2
40.958 2
40.960 2
40.962 2
40.964 2
40.966 2
40.968 2
40.970 2
40.972 2
40.975 2
40.977 2
40.979 2
40.981 2
40.983 2
40.985 1
40.987 1
40.990 1
40.992 1
40.994 1
40.996 1
40.998 1
41.000 1
41.002 1
41.005 0
41.007 0
41.009 0
41.011 0
41.013 -0
41.015 -0
41.017 -1
41.019 -1
41.022 -1
41.024 -1
41.026 -1
41.028 -1
41.030 -1
41.032 -1
41.034 -1
41.037 -0
41.039 -0
41.041 0
41.043 0
41.045 0
41.047 1
41.049 1
41.052 1
41.054 1
41.056 2
41.058 2
41.060 2
41.062 3
41.064 3
41.066 3
41.069 3
41.071 4
41.073 4
41.075 4
41.077 4
41.079 4
41.081 4
41.084 4
41.086 4
41.088 4
41.090 4
41.092 4
41.094 4
41.096 4
41.099 4
41.101 3
41.103 3
41.105 3
41.107 3
41.109 3
41.111 2
41.114 2
41.116 2
41.118 2
41.120 2
41.122 2
41.124 2
41.126 2
41.128 2
41.131 2
41.133 2
41.135 2
41.137 2
41.139 2
41.141 2
41.143 2
41.146 3
41.148 3
41.150 3
41.152 3
41.154 3
41.156 4
41.158 4
41.161 4
41.163 5
41.165 5
41.167 5
41.169 5
41.171 5
41.173 5
41.176 5
41.178 6
41.180 6
41.182 6
41.184 6
41.186 6
41.188 6
41.191 6
41.193 5
41.195 5
41.197 5
41.199 5
41.201 5
41.203 5
41.205 5
41.208 5
41.210 5
41.212 4
41.214 4
41.216 4
41.218 4
41.220 4
41.223 3
41.225 3
41.227 3
41.229 3
41.231 3
41.233 2
41.235 2
41.238 2
41.240 2
41.242 2
41.244 2
41.246 2
41.248 2
41.250 2
41.253 2
41.255 2
41.257 2
41.259 1
41.261 1
41.263 1
41.265 1
41.268 1
41.270 1
41.272 1
41.274 2
41.276 2
41.278 2
41.280 2
41.282 2
41.285 2
41.287 2
41.289 2
41.291 2
41.293 3
41.295 3
41.297 3
41.300 3
41.302 3
41.304 3
41.306 3
41.308 3
41.310 3
41.312 3
41.315 3
41.317 3
41.319 3
41.321 3
41.323 3
41.325 3
41.327 3
41.330 3
41.332 3
41.334 2
41.336 2
41.338 2
41.340 2
41.342 2
41.345 2
41.347 2
41.349 1
41.351 1
41.353 1
41.355 1
41.357 1
41.360 1
41.362 1
41.364 0
41.366 0
41.368 0
41.370 0
41.372 0
41.375 0
41.377 -0
41.379 -0
41.381 -0
41.383 -0
41.385 -0
41.387 -0
41.390 -0
41.392 -0
41.394 -0
41.396 -0
41.398 -0
41.400 0
41.402 0
41.405 0
41.407 0
41.409 0
41.411 0
41.413 0
41.415 0
41.417 0
41.419 0
41.422 0
41.424 0
41.426 0
41.428 0
41.430 0
41.432 0
41.434 0
41.437 0
41.439 0
41.441 0
41.443 0
41.445 0
41.447 0
41.449 0
41.452 0
41.454 0
41.456 0
41.458 1
41.460 1
41.462 1
41.464 1
41.467 1
41.469 1
41.471 1
41.473 1
41.475 2
41.477 2
41.479 2
41.482 2
41.484 2
41.486 2
41.488 2
41.490 3
41.492 3
41.494 3
41.497 3
41.499 3
41.501 3
41.503 3
41.505 3
41.507 3
41.509 3
41.512 3
41.514 3
41.516 3
41.518 3
41.520 3
41.522 3
41.524 3
41.527 3
41.529 3
41.531 3
41.533 3
41.535 3
41.537 2
41.539 2
41.542 2
41.544 2
41.546 2
41.548 2
41.550 2
41.552 2
41.554 1
41.557 1
41.559 1
41.561 1
41.563 1
41.565 1
41.567 1
41.569 1
41.572 1
41.574 1
41.576 1
41.578 1
41.580 1
41.582 1
41.584 1
41.587 1
41.589 1
41.591 2
41.593 2
41.595 2
41.597 2
41.599 2
41.602 2
41.604 2
41.606 2
41.608 3
41.610 3
41.612 3
41.614 3
41.617 3
41.619 3
41.621 3
41.623 3
41.625 3
41.627 3
41.629 3
41.632 3
41.634 3
41.636 3
41.638 3
41.640 3
41.642 3
41.644 3
41.647 2
41.649 2
41.651 2
41.653 2
41.655 2
41.657 2
41.659 2
41.662 2
41.664 1
41.666 1
41.668 1
41.670 1
41.672 1
41.674 1
41.677 1
41.679 1
41.681 1
41.683 0
41.685 0
41.687 0
41.689 0
41.692 0
41.694 0
41.696 0
41.698 1
41.700 1
41.702 1
41.704 1
41.707 1
41.709 1
41.711 1
41.713 1
41.715 1
41.717 2
41.719 2
41.722 2
41.724 2
41.726 2
41.728 2
41.730 3
41.732 3
41.735 3
41.737 3
41.739 3
41.741 3
41.743 3
41.745 3
41.747 3
41.750 3
41.752 3
41.754 3
41.756 3
41.758 3
41.760 3
41.762 3
41.765 3
41.767 3
41.769 3
41.771 3
41.773 3
41.775 3
41.777 2
41.780 2
41.782 2
41.784 2
41.786 2
41.788 2
41.790 2
41.792 2
41.795 2
41.797 2
41.799 2
41.801 3
41.803 3
41.805 3
41.807 3
41.810 3
41.812 3
41.814 3
41.816 4
41.818 4
41.820 4
41.822 4
41.825 4
41.827 5
41.829 5
41.831 5
41.833 5
41.835 5
41.837 5
41.840 6
41.842 6
41.844 6
41.846 6
41.848 6
41.850 6
41.852 6
41.855 5
41.857 5
41.859 5
41.861 5
41.863 5
41.865 5
41.868 4
41.870 4
41.872 4
41.874 4
41.876 4
41.878 3
41.880 3
41.883 3
41.885 3
41.887 2
41.889 2
41.891 2
41.893 2
41.895 2
41.898 2
41.900 2
41.902 1
41.904 1
41.906 1
41.908 2
41.910 2
41.913 2
41.915 2
41.917 2
41.919 2
41.921 2
41.923 2
41.925 2
41.928 2
41.930 2
41.932 2
41.934 2
41.936 2
41.938 2
41.940 2
41.943 2
41.945 1
41.947 1
41.949 1
41.951 1
41.953 1
41.956 1
41.958 1
41.960 1
41.962 1
41.964 1
41.966 1
41.968 0
41.971 0
41.973 0
41.975 0
41.977 0
41.979 0
41.981 0
41.983 0
41.986 0
41.988 0
41.990 0
41.992 0
41.994 0
41.996 0
41.998 0
42.001 0
42.003 0
42.005 0
42.007 0
42.009 0
42.011 0
42.014 0
42.016 0
42.018 0
42.020 0
42.022 0
42.024 0
42.026 0
42.029 1
42.031 1
42.033 1
42.035 1
42.037 1
42.039 1
42.041 1
42.044 1
42.046 1
42.048 1
42.050 1
42.052 1
42.054 1
42.056 1
42.059 1
42.061 1
42.063 1
42.065 1
42.067 1
42.069 1
42.071 1
42.074 1
42.076 1
42.078 1
42.080 1
42.082 2
42.084 2
42.087 2
42.089 2
42.091 2
42.093 2
42.095 2
42.097 2
42.099 2
42.102 2
42.104 2
42.106 2
42.108 3
42.110 3
42.112 3
42.114 3
42.117 3
42.119 3
42.121 3
42.123 3
42.125 3
42.127 3
42.130 3
42.132 3
42.134 3
42.136 3
42.138 3
42.140 3
42.142 3
42.145 3
42.147 3
42.149 3
42.151 3
42.153 3
42.155 3
42.157 3
42.160 3
42.162 3
42.164 4
42.166 4
42.168 4
42.170 4
42.172 4
42.175 4
42.177 4
42.179 4
42.181 4
42.183 4
42.185 3
42.188 3
42.190 3
42.192 3
42.194 3
42.196 3
42.198 3
42.200 3
42.203 3
42.205 3
42.207 3
42.209 3
42.211 3
42.213 3
42.215 3
42.218 3
42.220 3
42.222 3
42.224 3
42.226 3
42.228 2
42.231 2
42.233 2
42.235 2
42.237 2
42.239 2
42.241 2
42.243 2
42.246 2
42.248 2
42.250 2
42.252 2
42.254 2
42.256 1
42.258 1
42.261 1
42.263 1
42.265 1
42.267 1
42.269 1
42.271 1
42.274 1
42.276 1
42.278 1
42.280 1
42.282 1
42.284 1
42.286 1
42.289 1
42.291 1
42.293 1
42.295 1
42.297 1
42.299 1
42.301 1
42.304 1
42.306 2
42.308 2
42.310 2
42.312 2
42.314 2
42.317 3
42.319 3
42.321 3
42.323 3
42.325 3
42.327 4
42.329 4
42.332 4
42.334 4
42.336 5
42.338 5
42.340 5
42.342 5
42.344 5
42.347 5
42.349 5
42.351 6
42.353 6
42.355 6
42.357 6
42.360 6
42.362 5
42.364 5
42.366 5
42.368 5
42.370 5
42.372 5
42.375 5
42.377 5
42.379 4
42.381 4
42.383 4
42.385 4
42.388 4
42.390 4
42.392 4
42.394 4
42.396 3
42.398 3
42.400 3
42.403 3
42.405 3
42.407 3
42.409 3
42.411 3
42.413 3
42.415 3
42.418 3
42.420 3
42.422 3
42.424 3
42.426 3
42.428 3
42.431 3
42.433 3
42.435 3
42.437 3
42.439 3
42.441 2
42.443 2
42.446 2
42.448 2
42.450 2
42.452 2
42.454 2
42.456 1
42.459 1
42.461 1
42.463 1
42.465 1
42.467 1
42.469 1
42.471 1
42.474 1
42.476 0
42.478 0
42.480 0
42.482 0
42.484 0
42.487 1
42.489 1
42.491 1
42.493 1
42.495 1
42.497 1
42.499 1
42.502 1
42.504 1
42.506 1
42.508 2
42.510 2
42.512 2
42.514 2
42.517 2
42.519 2
42.521 2
42.523 3
42.525 3
42.527 3
42.530 3
42.532 3
42.534 3
42.536 3
42.538 3
42.540 3
42.542 3
42.545 3
42.547 3
42.549 3
42.551 2
42.553 2
42.555 2
42.558 2
42.560 2
42.562 2
42.564 3
42.566 3
42.568 3
42.570 3
42.573 3
42.575 3
42.577 3
42.579 3
42.581 4
42.583 4
42.586 4
42.588 4
42.590 4
42.592 4
42.594 4
42.596 5
42.598 5
42.601 5
42.603 5
42.605 5
42.607 5
42.609 5
42.611 5
42.614 5
42.616 5
42.618 5
42.620 5
42.622 5
42.624 5
42.626 4
42.629 4
42.631 4
42.633 4
42.635 4
42.637 3
42.639 3
42.642 3
42.644 3
42.646 2
42.648 2
42.650 2
42.652 2
42.654 1
42.657 1
42.659 1
42.661 1
42.663 1
42.665 1
42.667 1
42.670 0
42.672 0
42.674 0
42.676 0
42.678 -0
42.680 -0
42.682 -0
42.685 -0
42.687 -1
42.689 -1
42.691 -1
42.693 -1
42.695 -1
42.698 -1
42.700 -1
42.702 -1
42.704 -1
42.706 -1
42.708 -2
42.710 -2
42.713 -2
42.715 -2
42.717 -2
42.719 -2
42.721 -2
42.723 -2
42.726 -2
42.728 -2
42.730 -2
42.732 -2
42.734 -2
42.736 -2
42.739 -2
42.741 -1
42.743 -1
42.745 -1
42.747 -1
42.749 -1
42.751 -1
42.754 -1
42.756 -1
42.758 -1
42.760 -1
42.762 -1
42.764 -1
42.767 -1
42.769 -1
42.771 -1
42.773 -1
42.775 -1
42.777 -1
42.779 -1
42.782 -1
42.784 -1
42.786 -1
42.788 -1
42.790 -1
42.792 -1
42.795 -1
42.797 -0
42.799 -0
42.801 -0
42.803 0
42.805 0
42.807 1
42.810 1
42.812 1
42.814 2
42.816 2
42.818 2
42.820 3
42.823 3
42.825 3
42.827 3
42.829 4
42.831 4
42.833 4
42.836 4
42.838 5
42.840 5
42.842 5
42.844 5
42.846 5
42.848 5
42.851 5
42.853 5
42.855 4
42.857 4
42.859 4
42.861 4
42.864 4
42.866 3
42.868 3
42.870 3
42.872 3
42.874 3
42.876 3
42.879 2
42.881 2
42.883 2
42.885 2
42.887 2
42.889 2
42.892 2
42.894 2
42.896 2
42.898 2
42.900 1
42.902 1
42.905 1
42.907 2
42.909 2
42.911 2
42.913 2
42.915 2
42.917 2
42.920 2
42.922 2
42.924 2
42.926 2
42.928 2
42.930 2
42.933 2
42.935 2
42.937 2
42.939 2
42.941 2
42.943 2
42.946 2
42.948 1
42.950 1
42.952 1
42.954 1
42.956 1
42.958 1
42.961 1
42.963 1
42.965 1
42.967 1
42.969 2
42.971 2
42.974 2
42.976 2
42.978 2
42.980 2
42.982 2
42.984 2
42.986 3
42.989 3
42.991 3
42.993 3
42.995 3
42.997 3
42.999 3
43.002 4
43.004 4
43.006 4
43.008 4
43.010 4
43.012 4
43.015 4
43.017 4
43.019 4
43.021 4
43.023 4
43.025 4
43.027 4
43.030 4
43.032 3
43.034 3
43.036 3
43.038 3
43.040 3
43.043 2
43.045 2
43.047 2
43.049 2
43.051 2
43.053 2
43.056 2
43.058 2
43.060 2
43.062 2
43.064 2
43.066 2
43.069 2
43.071 2
43.073 2
43.075 2
43.077 2
43.079 2
43.081 2
43.084 2
43.086 2
43.088 2
43.090 2
43.092 2
43.094 3
43.097 3
43.099 3
43.101 3
43.103 3
43.105 3
43.107 3
43.110 2
43.112 2
43.114 2
43.116 2
43.118 2
43.120 2
43.122 2
43.125 2
43.127 2
43.129 2
43.131 2
43.133 2
43.135 2
43.138 2
43.140 2
43.142 2
43.144 2
43.146 2
43.148 2
43.151 2
43.153 2
43.155 2
43.157 2
43.159 2
43.161 2
43.164 2
43.166 2
43.168 2
43.170 3
43.172 3
43.174 3
43.176 3
43.179 3
43.181 3
43.183 3
43.185 3
43.187 3
43.189 3
43.192 3
43.194 3
43.196 2
43.198 2
43.200 2
43.202 2
43.205 2
43.207 2
43.209 2
43.211 2
43.213 2
43.215 2
43.218 2
43.220 2
43.222 2
43.224 2
43.226 2
43.228 2
43.230 2
43.233 2
43.235 2
43.237 2
43.239 2
43.241 2
43.243 2
43.246 2
43.248 2
43.250 2
43.252 3
43.254 3
43.256 3
43.259 3
43.261 3
43.263 3
43.265 3
43.267 3
43.269 3
43.272 2
43.274 2
43.276 2
43.278 2
43.280 2
43.282 2
43.284 2
43.287 2
43.289 1
43.291 1
43.293 1
43.295 1
43.297 1
43.300 1
43.302 1
43.304 1
43.306 0
43.308 0
43.310 0
43.313 0
43.315 0
43.317 0
43.319 0
43.321 0
43.323 0
43.326 1
43.328 1
43.330 1
43.332 1
43.334 1
43.336 1
43.339 2
43.341 2
43.343 2
43.345 2
43.347 3
43.349 3
43.351 3
43.354 3
43.356 3
43.358 4
43.360 4
43.362 4
43.364 4
43.367 4
43.369 4
43.371 4
43.373 5
43.375 5
43.377 5
43.380 5
43.382 5
43.384 5
43.386 5
43.388 4
43.390 4
43.393 4
43.395 4
43.397 4
43.399 4
43.401 4
43.403 4
43.406 3
43.408 3
43.410 3
43.412 3
43.414 2
43.416 2
43.419 2
43.421 1
43.423 1
43.425 1
43.427 1
43.429 1
43.431 0
43.434 0
43.436 0
43.438 -0
43.440 -0
43.442 -0
43.444 -1
43.447 -1
43.449 -1
43.451 -1
43.453 -1
43.455 -1
43.457 -1
43.460 -1
43.462 -1
43.464 -0
43.466 -0
43.468 -0
43.470 -0
43.473 0
43.475 0
43.477 0
43.479 1
43.481 1
43.483 1
43.486 1
43.488 1
43.490 1
43.492 2
43.494 2
43.496 2
43.499 2
43.501 2
43.503 2
43.505 2
43.507 2
43.509 2
43.511 2
43.514 2
43.516 2
43.518 2
43.520 2
43.522 2
43.524 2
43.527 2
43.529 2
43.531 2
43.533 2
43.535 2
43.537 2
43.540 2
43.542 2
43.544 2
43.546 2
43.548 2
43.550 2
43.553 2
43.555 3
43.557 3
43.559 3
43.561 3
43.563 2
43.566 2
43.568 3
43.570 3
43.572 3
43.574 3
43.576 3
43.579 3
43.581 3
43.583 3
43.585 3
43.587 3
43.589 3
43.592 3
43.594 3
43.596 3
43.598 3
43.600 3
43.602 3
43.605 3
43.607 3
43.609 3
43.611 3
43.613 3
43.615 3
43.618 3
43.620 3
43.622 3
43.624 4
43.626 4
43.628 4
43.631 4
43.633 4
43.635 4
43.637 4
43.639 4
43.641 4
43.643 4
43.646 4
43.648 4
43.650 4
43.652 4
43.654 4
43.656 4
43.659 4
43.661 4
43.663 4
43.665 4
43.667 4
43.669 4
43.672 4
43.674 4
43.676 4
43.678 4
43.680 4
43.682 4
43.685 4
43.687 4
43.689 3
43.691 3
43.693 3
43.695 3
43.698 3
43.700 3
43.702 2
43.704 2
43.706 2
43.708 2
43.711 2
43.713 2
43.715 2
43.717 2
43.719 2
43.721 2
43.724 2
43.726 2
43.728 2
43.730 1
43.732 1
43.734 1
43.737 1
43.739 1
43.741 1
43.743 1
43.745 1
43.747 1
43.750 2
43.752 2
43.754 2
43.756 2
43.758 2
43.760 2
43.763 2
43.765 2
43.767 2
43.769 2
43.771 3
43.773 3
43.776 3
43.778 3
43.780 3
43.782 3
43.784 3
43.786 3
43.789 3
43.791 3
43.793 3
43.795 3
43.797 2
43.799 2
43.802 2
43.804 2
43.806 2
43.808 2
43.810 2
43.812 2
43.815 2
43.817 2
43.819 2
43.821 1
43.823 1
43.825 1
43.828 1
43.830 1
43.832 1
43.834 1
43.836 1
43.838 1
43.841 1
43.843 1
43.845 1
43.847 1
43.849 1
43.851 1
43.854 1
43.856 1
43.858 1
43.860 1
43.862 1
43.864 1
43.867 1
43.869 1
43.871 1
43.873 1
43.875 1
43.877 1
43.880 1
43.882 1
43.884 1
43.886 1
43.888 1
43.890 1
43.893 1
43.895 1
43.897 1
43.899 1
43.901 1
43.903 1
43.906 1
43.908 1
43.910 1
43.912 0
43.914 0
43.916 0
43.919 0
43.921 0
43.923 0
43.925 0
43.927 0
43.929 0
43.932 1
43.934 1
43.936 1
43.938 1
43.940 1
43.942 1
43.945 1
43.947 1
43.949 1
43.951 1
43.953 1
43.955 1
43.958 2
43.960 2
43.962 2
43.964 2
43.966 2
43.968 2
43.971 2
43.973 2
43.975 2
43.977 2
43.979 2
43.981 2
43.984 2
43.986 3
43.988 3
43.990 3
43.992 3
43.994 3
43.997 3
43.999 3
44.001 3
44.003 3
44.005 3
44.007 3
44.010 3
44.012 3
44.014 3
44.016 3
44.018 3
44.020 3
44.023 3
44.025 3
44.027 3
44.029 3
44.031 3
44.033 3
44.036 3
44.038 2
44.040 2
44.042 2
44.044 2
44.047 2
44.049 2
44.051 2
44.053 2
44.055 2
44.057 1
44.060 1
44.062 1
44.064 1
44.066 1
44.068 1
44.070 1
44.073 1
44.075 1
44.077 1
44.079 2
44.081 2
44.083 2
44.086 2
44.088 2
44.090 2
44.092 2
44.094 2
44.096 2
44.099 2
44.101 2
44.103 2
44.105 2
44.107 2
44.109 2
44.112 2
44.114 2
44.116 2
44.118 2
44.120 2
44.122 2
44.125 2
44.127 2
44.129 2
44.131 2
44.133 2
44.135 2
44.138 2
44.140 2
44.142 2
44.144 2
44.146 2
44.148 2
44.151 2
44.153 2
44.155 2
44.157 2
44.159 2
44.161 1
44.164 1
44.166 1
44.168 1
44.170 1
44.172 1
44.175 1
44.177 1
44.179 1
44.181 1
44.183 1
44.185 2
44.188 2
44.190 2
44.192 2
44.194 2
44.196 2
44.198 2
44.201 2
44.203 2
44.205 2
44.207 2
44.209 2
44.211 2
44.214 2
44.216 2
44.218 2
44.220 2
44.222 2
44.224 2
44.227 2
44.229 2
44.231 2
44.233 2
44.235 2
44.237 2
44.240 2
44.242 2
44.244 2
44.246 2
44.248 2
44.250 2
44.253 2
44.255 2
44.257 2
44.259 2
44.261 2
44.264 2
44.266 2
44.268 2
44.270 2
44.272 2
44.274 2
44.277 2
44.279 2
44.281 2
44.283 2
44.285 2
44.287 2
44.290 3
44.292 3
44.294 3
44.296 3
44.298 3
44.300 3
44.303 4
44.305 4
44.307 4
44.309 4
44.311 4
44.313 4
44.316 5
44.318 5
44.320 5
44.322 5
44.324 5
44.326 5
44.329 5
44.331 5
44.333 5
44.335 5
44.337 5
44.340 5
44.342 4
44.344 4
44.346 4
44.348 4
44.350 4
44.353 4
44.355 3
44.357 3
44.359 3
44.361 3
44.363 3
44.366 2
44.368 2
44.370 2
44.372 2
44.374 2
44.376 2
44.379 2
44.381 1
44.383 1
44.385 1
44.387 1
44.389 1
44.392 1
44.394 1
44.396 1
44.398 1
44.400 1
44.403 1
44.405 1
44.407 1
44.409 1
44.411 1
44.413 1
44.416 1
44.418 1
44.420 1
44.422 1
44.424 1
44.426 1
44.429 1
44.431 1
44.433 1
44.435 1
44.437 1
44.439 1
44.442 1
44.444 1
44.446 1
44.448 1
44.450 1
44.452 1
44.455 1
44.457 1
44.459 1
44.461 1
44.463 1
44.466 1
44.468 1
44.470 1
44.472 1
44.474 1
44.476 1
44.479 1
44.481 1
44.483 1
44.485 1
44.487 1
44.489 2
44.492 2
44.494 2
44.496 2
44.498 2
44.500 2
44.502 2
44.505 2
44.507 2
44.509 2
44.511 2
44.513 2
44.516 2
44.518 2
44.520 2
44.522 2
44.524 2
44.526 2
44.529 2
44.531 2
44.533 1
44.535 1
44.537 1
44.539 1
44.542 1
44.544 1
44.546 1
44.548 0
44.550 0
44.552 0
44.555 0
44.557 0
44.559 0
44.561 0
44.563 0
44.566 0
44.568 0
44.570 0
44.572 0
44.574 0
44.576 0
44.579 0
44.581 0
44.583 1
44.585 1
44.587 1
44.589 1
44.592 1
44.594 1
44.596 1
44.598 1
44.600 2
44.602 2
44.605 2
44.607 2
44.609 2
44.611 2
44.613 2
44.616 2
44.618 2
44.620 2
44.622 2
44.624 2
44.626 2
44.629 3
44.631 3
44.633 3
44.635 3
44.637 3
44.639 3
44.642 3
44.644 3
44.646 3
44.648 4
44.650 4
44.652 4
44.655 4
44.657 4
44.659 4
44.661 5
44.663 5
44.666 5
44.668 5
44.670 5
44.672 5
44.674 5
44.676 5
44.679 5
44.681 5
44.683 5
44.685 4
44.687 4
44.689 4
44.692 4
44.694 4
44.696 3
44.698 3
44.700 3
44.703 3
44.705 2
44.707 2
44.709 2
44.711 2
44.713 1
44.716 1
44.718 1
44.720 0
44.722 0
44.724 0
44.726 -0
44.729 -0
44.731 -0
44.733 -0
44.735 -0
44.737 -0
44.740 -0
44.742 -0
44.744 -0
44.746 0
44.748 0
44.750 1
44.753 1
44.755 1
44.757 1
44.759 2
44.761 2
44.763 2
44.766 2
44.768 3
44.770 3
44.772 3
44.774 3
44.777 3
44.779 3
44.781 3
44.783 3
44.785 3
44.787 3
44.790 3
44.792 3
44.794 3
44.796 3
44.798 3
44.800 3
44.803 3
44.805 3
44.807 3
44.809 2
44.811 2
44.814 2
44.816 2
44.818 2
44.820 2
44.822 1
44.824 1
44.827 1
44.829 1
44.831 1
44.833 1
44.835 1
44.837 1
44.840 2
44.842 2
44.844 2
44.846 2
44.848 2
44.851 3
44.853 3
44.855 3
44.857 4
44.859 4
44.861 4
44.864 4
44.866 4
44.868 5
44.870 5
44.872 5
44.874 5
44.877 5
44.879 5
44.881 5
44.883 5
44.885 5
44.888 5
44.890 5
44.892 5
44.894 5
44.896 5
44.898 4
44.901 4
44.903 4
44.905 3
44.907 3
44.909 3
44.911 3
44.914 2
44.916 2
44.918 2
44.920 1
44.922 1
44.925 1
44.927 1
44.929 1
44.931 1
44.933 0
44.935 0
44.938 0
44.940 0
44.942 0
44.944 0
44.946 0
44.949 1
44.951 1
44.953 1
44.955 1
44.957 1
44.959 1
44.962 2
44.964 2
44.966 2
44.968 2
44.970 2
44.972 2
44.975 3
44.977 3
44.979 3
44.981 3
44.983 3
44.986 3
44.988 3
44.990 3
44.992 3
44.994 3
44.996 3
44.999 3
45.001 3
45.003 3
45.005 3
45.007 3
45.010 3
45.012 3
45.014 3
45.016 2
45.018 2
45.020 2
45.023 2
45.025 2
45.027 2
45.029 1
45.031 1
45.033 1
45.036 1
45.038 1
45.040 1
45.042 1
45.044 1
45.047 1
45.049 1
45.051 1
45.053 1
45.055 1
45.057 1
45.060 1
45.062 1
45.064 1
45.066 1
45.068 2
45.071 2
45.073 2
45.075 2
45.077 2
45.079 2
45.081 2
45.084 3
45.086 3
45.088 3
45.090 3
45.092 3
45.095 3
45.097 4
45.099 4
45.101 4
45.103 4
45.105 4
45.108 4
45.110 5
45.112 5
45.114 5
45.116 5
45.118 5
45.121 5
45.123 5
45.125 5
45.127 5
45.129 5
45.132 5
45.134 5
45.136 5
45.138 5
45.140 5
45.142 4
45.145 4
45.147 4
45.149 4
45.151 4
45.153 3
45.156 3
45.158 3
45.160 3
45.162 2
45.164 2
45.166 2
45.169 2
45.171 2
45.173 1
45.175 1
45.177 1
45.180 1
45.182 1
45.184 1
45.186 1
45.188 1
45.190 1
45.193 1
45.195 1
45.197 2
45.199 2
45.201 2
45.204 2
45.206 3
45.208 3
45.210 3
45.212 3
45.214 3
45.217 4
45.219 4
45.221 4
45.223 4
45.225 4
45.228 4
45.230 5
45.232 5
45.234 5
45.236 5
45.238 5
45.241 5
45.243 5
45.245 5
45.247 5
45.249 4
45.252 4
45.254 4
45.256 4
45.258 4
45.260 4
45.262 4
45.265 4
45.267 3
45.269 3
45.271 3
45.273 3
45.276 3
45.278 3
45.280 3
45.282 3
45.284 3
45.286 3
45.289 3
45.291 3
45.293 3
45.295 2
45.297 2
45.300 2
45.302 2
45.304 2
45.306 2
45.308 2
45.310 2
45.313 2
45.315 2
45.317 2
45.319 2
45.321 2
45.324 2
45.326 2
45.328 2
45.330 2
45.332 2
45.334 2
45.337 2
45.339 2
45.341 2
45.343 2
45.345 2
45.348 2
45.350 2
45.352 2
45.354 2
45.356 2
45.358 2
45.361 2
45.363 2
45.365 2
45.367 2
45.369 2
45.372 2
45.374 2
45.376 2
45.378 2
45.380 2
45.382 2
45.385 2
45.387 2
45.389 2
45.391 2
45.393 2
45.396 2
45.398 2
45.400 2
45.402 2
45.404 2
45.406 2
45.409 2
45.411 2
45.413 2
45.415 2
45.417 2
45.420 2
45.422 2
45.424 3
45.426 3
45.428 3
45.430 3
45.433 3
45.435 3
45.437 4
45.439 4
45.441 4
45.444 4
45.446 4
45.448 4
45.450 4
45.452 4
45.454 4
45.457 4
45.459 4
45.461 4
45.463 4
45.465 4
45.468 4
45.470 3
45.472 3
45.474 3
45.476 3
45.478 3
45.481 3
45.483 2
45.485 2
45.487 2
45.489 2
45.492 2
45.494 2
45.496 2
45.498 1
45.500 1
45.503 1
45.505 1
45.507 1
45.509 1
45.511 1
45.513 1
45.516 1
45.518 1
45.520 1
45.522 1
45.524 1
45.527 1
45.529 1
45.531 1
45.533 1
45.535 1
45.537 1
45.540 0
45.542 0
45.544 0
45.546 0
45.548 0
45.551 0
45.553 0
45.555 0
45.557 0
45.559 0
45.561 1
45.564 1
45.566 1
45.568 1
45.570 1
45.572 1
45.575 1
45.577 1
45.579 1
45.581 2
45.583 2
45.586 2
45.588 2
45.590 2
45.592 2
45.594 2
45.596 2
45.599 2
45.601 2
45.603 2
45.605 2
45.607 2
45.610 2
45.612 2
45.614 2
45.616 2
45.618 2
45.620 2
45.623 2
45.625 2
45.627 2
45.629 2
45.631 1
45.634 1
45.636 1
45.638 1
45.640 1
45.642 1
45.645 1
45.647 1
45.649 1
45.651 1
45.653 1
45.655 0
45.658 0
45.660 0
45.662 0
45.664 1
45.666 1
45.669 1
45.671 1
45.673 1
45.675 1
45.677 1
45.679 1
45.682 1
45.684 2
45.686 2
45.688 2
45.690 2
45.693 2
45.695 3
45.697 3
45.699 3
45.701 3
45.704 3
45.706 4
45.708 4
45.710 4
45.712 4
45.714 4
45.717 4
45.719 4
45.721 4
45.723 4
45.725 4
45.728 4
45.730 4
45.732 4
45.734 4
45.736 4
45.739 4
45.741 4
45.743 4
45.745 4
45.747 4
45.749 4
45.752 3
45.754 3
45.756 3
45.758 3
45.760 3
45.763 2
45.765 2
45.767 2
45.769 2
45.771 2
45.773 2
45.776 1
45.778 1
45.780 1
45.782 1
45.784 1
45.787 1
45.789 1
45.791 1
45.793 1
45.795 1
45.798 1
45.800 0
45.802 0
45.804 0
45.806 0
45.808 1
45.811 1
45.813 1
45.815 1
45.817 1
45.819 1
45.822 1
45.824 1
45.826 1
45.828 1
45.830 1
45.833 1
45.835 2
45.837 2
45.839 2
45.841 2
45.843 2
45.846 2
45.848 2
45.850 2
45.852 2
45.854 2
45.857 2
45.859 2
45.861 2
45.863 2
45.865 2
45.868 2
45.870 2
45.872 2
45.874 2
45.876 2
45.878 2
45.881 2
45.883 2
45.885 2
45.887 2
45.889 2
45.892 2
45.894 1
45.896 1
45.898 1
45.900 1
45.903 1
45.905 1
45.907 1
45.909 1
45.911 1
45.913 1
45.916 1
45.918 1
45.920 1
45.922 1
45.924 1
45.927 1
45.929 1
45.931 1
45.933 1
45.935 1
45.938 1
45.940 1
45.942 1
45.944 1
45.946 1
45.949 1
45.951 1
45.953 1
45.955 1
45.957 1
45.959 1
45.962 1
45.964 0
45.966 0
45.968 0
45.970 0
45.973 -0
45.975 -0
45.977 -0
45.979 -0
45.981 -0
45.984 -0
45.986 -1
45.988 -1
45.990 -1
45.992 -1
45.994 -0
45.997 -0
45.999 -0
46.001 -0
46.003 -0
46.005 -0
46.008 -0
46.010 -0
46.012 -0
46.014 0
46.016 0
46.019 0
46.021 0
46.023 0
46.025 0
46.027 1
46.030 1
46.032 1
46.034 1
46.036 1
46.038 1
46.040 1
46.043 1
46.045 0
46.047 0
46.049 0
46.051 0
46.054 0
46.056 0
46.058 0
46.060 0
46.062 0
46.065 0
46.067 0
46.069 1
46.071 1
46.073 1
46.075 1
46.078 1
46.080 1
46.082 1
46.084 2
46.086 2
46.089 2
46.091 2
46.093 3
46.095 3
46.097 3
46.100 3
46.102 3
46.104 3
46.106 3
46.108 4
46.111 4
46.113 4
46.115 4
46.117 4
46.119 4
46.121 4
46.124 4
46.126 3
46.128 3
46.130 3
46.132 3
46.135 3
46.137 2
46.139 2
46.141 2
46.143 2
46.146 2
46.148 1
46.150 1
46.152 1
46.154 1
46.157 1
46.159 0
46.161 0
46.163 0
46.165 0
46.167 0
46.170 0
46.172 0
46.174 0
46.176 0
46.178 0
46.181 0
46.183 0
46.185 0
46.187 1
46.189 1
46.192 1
46.194 1
46.196 1
46.198 1
46.200 1
46.203 1
46.205 1
46.207 1
46.209 1
46.211 2
46.213 2
46.216 2
46.218 2
46.220 2
46.222 1
46.224 1
46.227 1
46.229 1
46.231 1
46.233 1
46.235 1
46.238 1
46.240 1
46.242 1
46.244 1
46.246 1
46.249 1
46.251 1
46.253 0
46.255 0
46.257 0
46.260 0
46.262 0
46.264 0
46.266 0
46.268 0
46.270 0
46.273 0
46.275 0
46.277 1
46.279 1
46.281 1
46.284 1
46.286 1
46.288 1
46.290 1
46.292 1
46.295 2
46.297 2
46.299 2
46.301 2
46.303 2
46.306 2
46.308 2
46.310 3
46.312 3
46.314 3
46.317 3
46.319 3
46.321 3
46.323 3
46.325 3
46.327 3
46.330 3
46.332 3
46.334 3
46.336 3
46.338 3
46.341 3
46.343 3
46.345 3
46.347 3
46.349 3
46.352 3
46.354 3
46.356 3
46.358 3
46.360 3
46.363 3
46.365 3
46.367 3
46.369 3
46.371 3
46.374 3
46.376 3
46.378 3
46.380 3
46.382 3
46.384 3
46.387 3
46.389 3
46.391 2
46.393 2
46.395 2
46.398 2
46.400 2
46.402 2
46.404 2
46.406 2
46.409 2
46.411 2
46.413 2
46.415 2
46.417 2
46.420 2
46.422 1
46.424 1
46.426 1
46.428 1
46.431 1
46.433 1
46.435 1
46.437 1
46.439 0
46.442 0
46.444 0
46.446 0
46.448 0
46.450 1
46.452 1
46.455 1
46.457 1
46.459 1
46.461 1
46.463 1
46.466 1
46.468 1
46.470 1
46.472 2
46.474 2
46.477 2
46.479 2
46.481 2
46.483 2
46.485 2
46.488 2
46.490 2
46.492 2
46.494 2
46.496 2
46.499 2
46.501 1
46.503 1
46.505 1
46.507 1
46.510 1
46.512 1
46.514 1
46.516 1
46.518 1
46.520 1
46.523 1
46.525 1
46.527 1
46.529 1
46.531 1
46.534 1
46.536 1
46.538 1
46.540 1
46.542 1
46.545 1
46.547 2
46.549 2
46.551 2
46.553 2
46.556 2
46.558 2
46.560 2
46.562 2
46.564 2
46.567 2
46.569 2
46.571 2
46.573 2
46.575 2
46.578 2
46.580 2
46.582 2
46.584 2
46.586 1
46.589 1
46.591 1
46.593 1
46.595 1
46.597 1
46.600 1
46.602 1
46.604 0
46.606 0
46.608 0
46.610 0
46.613 0
46.615 0
46.617 0
46.619 0
46.621 1
46.624 1
46.626 1
46.628 1
46.630 1
46.632 1
46.635 1
46.637 1
46.639 1
46.641 1
46.643 1
46.646 2
46.648 2
46.650 2
46.652 2
46.654 2
46.657 2
46.659 1
46.661 1
46.663 1
46.665 1
46.668 1
46.670 1
46.672 1
46.674 1
46.676 1
46.679 1
46.681 1
46.683 1
46.685 1
46.687 1
46.690 1
46.692 1
46.694 1
46.696 1
46.698 1
46.701 1
46.703 1
46.705 1
46.707 1
46.709 2
46.712 2
46.714 2
46.716 2
46.718 2
46.720 2
46.722 3
46.725 3
46.727 3
46.729 3
46.731 3
46.733 3
46.736 3
46.738 3
46.740 3
46.742 3
46.744 3
46.747 3
46.749 3
46.751 3
46.753 3
46.755 3
46.758 3
46.760 3
46.762 3
46.764 3
46.766 2
46.769 2
46.771 2
46.773 2
46.775 2
46.777 2
46.780 2
46.782 2
46.784 2
46.786 2
46.788 2
46.791 2
46.793 2
46.795 2
46.797 2
46.799 2
46.802 2
46.804 2
46.806 2
46.808 2
46.810 2
46.813 2
46.815 2
46.817 2
46.819 2
46.821 2
46.824 2
46.826 2
46.828 1
46.830 1
46.832 1
46.835 1
46.837 0
46.839 -0
46.841 -1
46.843 -1
46.846 -1
46.848 -1
46.850 -2
46.852 -2
46.854 -2
46.857 -2
46.859 -3
46.861 -3
46.863 -3
46.865 -3
46.868 -3
46.870 -3
46.872 -3
46.874 -2
46.876 -2
46.878 -2
46.881 -2
46.883 -1
46.885 -1
46.887 -1
46.889 -0
46.892 0
46.894 1
46.896 1
46.898 2
46.900 2
46.903 3
46.905 3
46.907 3
46.909 4
46.911 4
46.914 4
46.916 5
46.918 5
46.920 5
46.922 5
46.925 5
46.927 5
46.929 5
46.931 5
46.933 5
46.936 5
46.938 5
46.940 5
46.942 5
46.944 5
46.947 5
46.949 5
46.951 5
46.953 4
46.955 4
46.958 4
46.960 4
46.962 3
46.964 3
46.966 3
46.969 3
46.971 2
46.973 2
46.975 2
46.977 2
46.980 1
46.982 1
46.984 1
46.986 1
46.988 1
46.991 1
46.993 0
46.995 0
46.997 0
46.999 -0
47.002 -0
47.004 -0
47.006 -0
47.008 -0
47.010 -1
47.013 -1
47.015 -1
47.017 -1
47.019 -1
47.021 -0
47.024 -0
47.026 -0
47.028 -0
47.030 -0
47.032 0
47.035 0
47.037 0
47.039 1
47.041 1
47.043 1
47.046 1
47.048 1
47.050 1
47.052 1
47.054 1
47.057 2
47.059 2
47.061 2
47.063 2
47.065 2
47.068 2
47.070 2
47.072 2
47.074 2
47.076 2
47.079 2
47.081 2
47.083 2
47.085 2
47.087 3
47.090 3
47.092 3
47.094 3
47.096 3
47.098 3
47.101 3
47.103 3
47.105 3
47.107 3
47.109 3
47.112 3
47.114 3
47.116 3
47.118 3
47.120 3
47.123 3
47.125 3
47.127 3
47.129 3
47.131 3
47.134 3
47.136 3
47.138 3
47.140 3
47.142 3
47.145 3
47.147 3
47.149 3
47.151 3
47.153 3
47.156 3
47.158 3
47.160 3
47.162 2
47.164 2
47.167 2
47.169 2
47.171 2
47.173 2
47.175 2
47.178 1
47.180 1
47.182 1
47.184 1
47.186 1
47.189 1
47.191 1
47.193 0
47.195 0
47.197 0
47.200 0
47.202 0
47.204 0
47.206 0
47.208 0
47.211 0
47.213 0
47.215 0
47.217 0
47.219 0
47.222 1
47.224 1
47.226 1
47.228 1
47.230 1
47.233 1
47.235 2
47.237 2
47.239 2
47.242 2
47.244 2
47.246 3
47.248 3
47.250 3
47.253 3
47.255 3
47.257 3
47.259 4
47.261 4
47.264 4
47.266 4
47.268 4
47.270 4
47.272 4
47.275 4
47.277 4
47.279 4
47.281 4
47.283 4
47.286 4
47.288 4
47.290 4
47.292 4
47.294 3
47.297 3
47.299 3
47.301 3
47.303 3
47.305 3
47.308 3
47.310 3
47.312 3
47.314 3
47.316 3
47.319 3
47.321 3
47.323 3
47.325 2
47.327 2
47.330 2
47.332 2
47.334 2
47.336 2
47.338 2
47.341 2
47.343 2
47.345 2
47.347 1
47.349 1
47.352 1
47.354 1
47.356 1
47.358 1
47.360 1
47.363 1
47.365 1
47.367 0
47.369 0
47.371 0
47.374 0
47.376 0
47.378 0
47.380 0
47.382 0
47.385 0
47.387 0
47.389 0
47.391 0
47.393 0
47.396 0
47.398 0
47.400 1
47.402 1
47.405 1
47.407 1
47.409 1
47.411 1
47.413 2
47.416 2
47.418 2
47.420 2
47.422 2
47.424 3
47.427 3
47.429 3
47.431 3
47.433 3
47.435 3
47.438 3
47.440 3
47.442 3
47.444 3
47.446 3
47.449 3
47.451 3
47.453 3
47.455 3
47.457 3
47.460 3
47.462 3
47.464 3
47.466 3
47.468 3
47.471 2
47.473 2
47.475 2
47.477 2
47.479 2
47.482 2
47.484 2
47.486 2
47.488 2
47.490 1
47.493 1
47.495 1
47.497 1
47.499 1
47.501 1
47.504 1
47.506 1
47.508 1
47.510 1
47.513 1
47.515 1
47.517 1
47.519 1
47.521 1
47.524 1
47.526 1
47.528 1
47.530 1
47.532 1
47.535 1
47.537 2
47.539 2
47.541 2
47.543 2
47.546 2
47.548 2
47.550 2
47.552 2
47.554 2
47.557 2
47.559 2
47.561 2
47.563 2
47.565 2
47.568 2
47.570 3
47.572 3
47.574 3
47.576 3
47.579 3
47.581 3
47.583 3
47.585 3
47.587 3
47.590 3
47.592 3
47.594 3
47.596 3
47.599 3
47.601 3
47.603 3
47.605 3
47.607 3
47.610 3
47.612 2
47.614 2
47.616 2
47.618 2
47.621 2
47.623 2
47.625 2
47.627 1
47.629 1
47.632 1
47.634 1
47.636 1
47.638 1
47.640 1
47.643 1
47.645 1
47.647 1
47.649 0
47.651 0
47.654 0
47.656 0
47.658 0
47.660 0
47.662 0
47.665 0
47.667 0
47.669 0
47.671 0
47.674 0
47.676 0
47.678 0
47.680 0
47.682 1
47.685 1
47.687 1
47.689 1
47.691 1
47.693 1
47.696 1
47.698 1
47.700 1
47.702 1
47.704 1
47.707 1
47.709 1
47.711 1
47.713 1
47.715 1
47.718 1
47.720 1
47.722 1
47.724 1
47.726 2
47.729 2
47.731 2
47.733 2
47.735 2
47.737 2
47.740 2
47.742 2
47.744 2
47.746 2
47.749 1
47.751 1
47.753 1
47.755 1
47.757 1
47.760 1
47.762 1
47.764 1
47.766 1
47.768 1
47.771 0
47.773 0
47.775 0
47.777 0
47.779 0
47.782 0
47.784 -0
47.786 -0
47.788 -0
47.790 -0
47.793 -0
47.795 -0
47.797 -0
47.799 0
47.802 0
47.804 0
47.806 0
47.808 1
47.810 1
47.813 1
47.815 1
47.817 1
47.819 2
47.821 2
47.824 2
47.826 2
47.828 2
47.830 3
47.832 3
47.835 3
47.837 3
47.839 3
47.841 3
47.843 3
47.846 3
47.848 3
47.850 3
47.852 3
47.855 3
47.857 3
47.859 2
47.861 2
47.863 2
47.866 2
47.868 2
47.870 2
47.872 1
47.874 1
47.877 1
47.879 1
47.881 1
47.883 0
47.885 0
47.888 0
47.890 0
47.892 0
47.894 0
47.896 0
47.899 0
47.901 0
47.903 0
47.905 0
47.908 0
47.910 1
47.912 1
47.914 1
47.916 1
47.919 1
47.921 1
47.923 1
47.925 2
47.927 2
47.930 2
47.932 2
47.934 2
47.936 2
47.938 2
47.941 2
47.943 2
47.945 3
47.947 3
47.949 3
47.952 3
47.954 3
47.956 3
47.958 3
47.961 3
47.963 3
47.965 3
47.967 3
47.969 2
47.972 2
47.974 2
47.976 2
47.978 2
47.980 2
47.983 2
47.985 2
47.987 2
47.989 2
47.991 2
47.994 2
47.996 2
47.998 2
48.000 2
48.003 2
48.005 2
48.007 2
48.009 2
48.011 2
48.014 2
48.016 2
48.018 2
48.020 2
48.022 2
48.025 2
48.027 2
48.029 2
48.031 2
48.033 2
48.036 2
48.038 2
48.040 2
48.042 3
48.044 3
48.047 3
48.049 3
48.051 3
48.053 3
48.056 3
48.058 3
48.060 3
48.062 3
48.064 3
48.067 3
48.069 3
48.071 3
48.073 3
48.075 3
48.078 3
48.080 2
48.082 2
48.084 2
48.086 2
48.089 2
48.091 2
48.093 2
48.095 1
48.098 1
48.100 1
48.102 1
48.104 1
48.106 1
48.109 0
48.111 0
48.113 0
48.115 0
48.117 0
48.120 -0
48.122 -0
48.124 -0
48.126 -0
48.128 -0
48.131 -0
48.133 -1
48.135 -1
48.137 -1
48.140 -1
48.142 -1
48.144 -1
48.146 -1
48.148 -1
48.151 -1
48.153 -1
48.155 -1
48.157 -1
48.159 -1
48.162 -1
48.164 -1
48.166 -1
48.168 -1
48.171 -0
48.173 -0
48.175 -0
48.177 -0
48.179 -0
48.182 0
48.184 0
48.186 0
48.188 0
48.190 1
48.193 1
48.195 1
48.197 1
48.199 1
48.201 1
48.204 1
48.206 1
48.208 1
48.210 1
48.213 1
48.215 1
48.217 1
48.219 1
48.221 1
48.224 1
48.226 0
48.228 0
48.230 0
48.232 -0
48.235 -0
48.237 -0
48.239 -1
48.241 -1
48.243 -1
48.246 -1
48.248 -1
48.250 -1
48.252 -1
48.255 -1
48.257 -1
48.259 -1
48.261 -1
48.263 -1
48.266 -1
48.268 -0
48.270 -0
48.272 -0
48.274 0
48.277 0
48.279 1
48.281 1
48.283 1
48.286 1
48.288 1
48.290 1
48.292 2
48.294 2
48.297 2
48.299 2
48.301 2
48.303 2
48.305 2
48.308 2
48.310 2
48.312 2
48.314 1
48.317 1
48.319 1
48.321 1
48.323 1
48.325 1
48.328 1
48.330 1
48.332 0
48.334 0
48.336 0
48.339 0
48.341 -0
48.343 -0
48.345 -0
48.347 -0
48.350 -0
48.352 -0
48.354 -1
48.356 -1
48.359 -1
48.361 -1
48.363 -0
48.365 -0
48.367 -0
48.370 -0
48.372 0
48.374 0
48.376 0
48.378 0
48.381 1
48.383 1
48.385 1
48.387 1
48.390 1
48.392 1
48.394 1
48.396 1
48.398 1
48.401 2
48.403 2
48.405 2
48.407 2
48.409 2
48.412 2
48.414 2
48.416 2
48.418 2
48.421 2
48.423 2
48.425 2
48.427 2
48.429 2
48.432 1
48.434 1
48.436 1
48.438 1
48.440 1
48.443 1
48.445 1
48.447 1
48.449 0
48.452 0
48.454 0
48.456 0
48.458 -0
48.460 -0
48.463 -0
48.465 -0
48.467 -0
48.469 -0
48.471 -0
48.474 -0
48.476 -0
48.478 -0
48.480 -0
48.483 -0
48.485 -0
48.487 -0
48.489 0
48.491 0
48.494 0
48.496 0
48.498 1
48.500 1
48.502 1
48.505 1
48.507 1
48.509 1
48.511 1
48.514 2
48.516 2
48.518 2
48.520 2
48.522 2
48.525 2
48.527 2
48.529 2
48.531 2
48.533 2
48.536 2
48.538 2
48.540 2
48.542 2
48.545 2
48.547 2
48.549 2
48.551 2
48.553 2
48.556 3
48.558 3
48.560 3
48.562 2
48.564 2
48.567 2
48.569 2
48.571 2
48.573 2
48.576 2
48.578 2
48.580 2
48.582 2
48.584 2
48.587 2
48.589 2
48.591 2
48.593 2
48.596 2
48.598 2
48.600 2
48.602 2
48.604 2
48.607 2
48.609 2
48.611 2
48.613 2
48.615 2
48.618 2
48.620 2
48.622 2
48.624 2
48.627 2
48.629 2
48.631 2
48.633 2
48.635 2
48.638 2
48.640 2
48.642 2
48.644 3
48.646 3
48.649 3
48.651 3
48.653 3
48.655 3
48.658 3
48.660 3
48.662 3
48.664 3
48.666 3
48.669 3
48.671 3
48.673 3
48.675 3
48.678 3
48.680 3
48.682 3
48.684 3
48.686 3
48.689 3
48.691 3
48.693 3
48.695 3
48.697 3
48.700 3
48.702 3
48.704 3
48.706 3
48.709 3
48.711 3
48.713 3
48.715 3
48.717 3
48.720 3
48.722 3
48.724 3
48.726 3
48.729 3
48.731 3
48.733 3
48.735 3
48.737 2
48.740 2
48.742 2
48.744 2
48.746 2
48.748 2
48.751 2
48.753 2
48.755 2
48.757 1
48.760 1
48.762 1
48.764 1
48.766 1
48.768 1
48.771 1
48.773 1
48.775 0
48.777 0
48.780 0
48.782 0
48.784 0
48.786 0
48.788 0
48.791 0
48.793 0
48.795 1
48.797 1
48.799 1
48.802 1
48.804 1
48.806 1
48.808 2
48.811 2
48.813 2
48.815 2
48.817 2
48.819 3
48.822 3
48.824 3
48.826 3
48.828 3
48.831 3
48.833 4
48.835 4
48.837 4
48.839 4
48.842 3
48.844 3
48.846 3
48.848 3
48.850 3
48.853 3
48.855 3
48.857 3
48.859 2
48.862 2
48.864 2
48.866 2
48.868 1
48.870 1
48.873 1
48.875 0
48.877 0
48.879 -0
48.882 -0
48.884 -1
48.886 -1
48.888 -1
48.890 -1
48.893 -1
48.895 -1
48.897 -1
48.899 -1
48.902 -1
48.904 -1
48.906 -1
48.908 -0
48.910 -0
48.913 -0
48.915 0
48.917 0
48.919 0
48.921 1
48.924 1
48.926 1
48.928 2
48.930 2
48.933 2
48.935 2
48.937 2
48.939 3
48.941 3
48.944 3
48.946 3
48.948 3
48.950 3
48.953 3
48.955 3
48.957 3
48.959 3
48.961 3
48.964 3
48.966 3
48.968 3
48.970 3
48.973 2
48.975 2
48.977 2
48.979 2
48.981 2
48.984 2
48.986 2
48.988 2
48.990 2
48.992 2
48.995 2
48.997 2
48.999 1
49.001 1
49.004 1
49.006 1
49.008 1
49.010 1
49.012 1
49.015 1
49.017 1
49.019 1
49.021 1
49.024 1
49.026 1
49.028 1
49.030 1
49.032 1
49.035 1
49.037 1
49.039 1
49.041 0
49.044 0
49.046 0
49.048 -0
49.050 -0
49.052 -0
49.055 -0
49.057 -1
49.059 -1
49.061 -1
49.064 -1
49.066 -1
49.068 -1
49.070 -1
49.072 -1
49.075 -1
49.077 -1
49.079 -1
49.081 -1
49.084 -1
49.086 -1
49.088 -1
49.090 -1
49.092 -1
49.095 -0
49.097 -0
49.099 -0
49.101 -0
49.104 -0
49.106 0
49.108 0
49.110 0
49.112 0
49.115 1
49.117 1
49.119 1
49.121 1
49.124 1
49.126 1
49.128 1
49.130 1
49.132 1
49.135 1
49.137 1
49.139 1
49.141 1
49.143 2
49.146 2
49.148 2
49.150 2
49.152 2
49.155 2
49.157 2
49.159 2
49.161 2
49.163 2
49.166 2
49.168 2
49.170 2
49.172 2
49.175 2
49.177 2
49.179 3
49.181 3
49.183 3
49.186 3
49.188 3
49.190 3
49.192 3
49.195 3
49.197 3
49.199 3
49.201 3
49.203 3
49.206 3
49.208 2
49.210 2
49.212 2
49.215 2
49.217 2
49.219 2
49.221 2
49.223 1
49.226 1
49.228 1
49.230 1
49.232 0
49.235 0
49.237 0
49.239 -0
49.241 -0
49.243 -0
49.246 -0
49.248 -1
49.250 -1
49.252 -1
49.255 -1
49.257 -1
49.259 -1
49.261 -1
49.263 -1
49.266 -1
49.268 -1
49.270 -0
49.272 -0
49.275 -0
49.277 0
49.279 0
49.281 1
49.283 1
49.286 1
49.288 1
49.290 2
49.292 2
49.295 2
49.297 2
49.299 2
49.301 2
49.303 2
49.306 2
49.308 2
49.310 2
49.312 2
49.315 2
49.317 2
49.319 2
49.321 2
49.324 2
49.326 1
49.328 1
49.330 1
49.332 1
49.335 1
49.337 0
49.339 0
49.341 -0
49.344 -0
49.346 -1
49.348 -1
49.350 -1
49.352 -1
49.355 -2
49.357 -2
49.359 -2
49.361 -2
49.364 -2
49.366 -2
49.368 -2
49.370 -2
49.372 -2
49.375 -2
49.377 -1
49.379 -1
49.381 -1
49.384 -1
49.386 -1
49.388 -1
49.390 -0
49.392 -0
49.395 -0
49.397 0
49.399 0
49.401 1
49.404 1
49.406 1
49.408 1
49.410 1
49.412 1
49.415 1
49.417 1
49.419 1
49.421 1
49.424 1
49.426 1
49.428 1
49.430 1
49.432 1
49.435 1
49.437 1
49.439 1
49.441 1
49.444 1
49.446 1
49.448 1
49.450 1
49.452 1
49.455 1
49.457 1
49.459 1
49.461 1
49.464 1
49.466 1
49.468 1
49.470 0
49.473 0
49.475 0
49.477 0
49.479 0
49.481 0
49.484 0
49.486 0
49.488 0
49.490 1
49.493 1
49.495 1
49.497 1
49.499 1
49.501 1
49.504 1
49.506 1
49.508 1
49.510 1
49.513 1
49.515 1
49.517 1
49.519 2
49.521 2
49.524 2
49.526 2
49.528 2
49.530 2
49.533 3
49.535 3
49.537 3
49.539 3
49.541 3
49.544 4
49.546 4
49.548 4
49.550 4
49.553 4
49.555 4
49.557 5
49.559 5
49.562 5
49.564 5
49.566 5
49.568 5
49.570 5
49.573 5
49.575 4
49.577 4
49.579 4
49.582 4
49.584 4
49.586 4
49.588 4
49.590 4
49.593 4
49.595 4
49.597 4
49.599 3
49.602 3
49.604 3
49.606 3
49.608 3
49.610 3
49.613 3
49.615 3
49.617 3
49.619 3
49.622 3
49.624 3
49.626 3
49.628 3
49.631 3
49.633 3
49.635 3
49.637 3
49.639 3
49.642 3
49.644 3
49.646 4
49.648 4
49.651 4
49.653 4
49.655 4
49.657 4
49.659 4
49.662 3
49.664 3
49.666 3
49.668 3
49.671 3
49.673 3
49.675 3
49.677 3
49.680 2
49.682 2
49.684 2
49.686 2
49.688 2
49.691 2
49.693 2
49.695 2
49.697 1
49.700 1
49.702 1
49.704 1
49.706 1
49.708 1
49.711 1
49.713 1
49.715 1
49.717 1
49.720 0
49.722 0
49.724 0
49.726 0
49.729 0
49.731 0
49.733 -0
49.735 -0
49.737 -0
49.740 -0
49.742 -0
49.744 -0
49.746 -0
49.749 -0
49.751 -0
49.753 -0
49.755 -0
49.757 -0
49.760 -0
49.762 -0
49.764 -0
49.766 -0
49.769 -0
49.771 -0
49.773 -0
49.775 -0
49.778 -0
49.780 -0
49.782 -0
49.784 -0
49.786 -0
49.789 -0
49.791 -0
49.793 -0
49.795 0
49.798 0
49.800 0
49.802 0
49.804 0
49.806 1
49.809 1
49.811 1
49.813 1
49.815 1
49.818 1
49.820 1
49.822 1
49.824 1
49.827 1
49.829 1
49.831 1
49.833 2
49.835 2
49.838 2
49.840 2
49.842 2
49.844 2
49.847 2
49.849 2
49.851 2
49.853 3
49.855 3
49.858 3
49.860 3
49.862 3
49.864 3
49.867 3
49.869 3
49.871 3
49.873 3
49.876 3
49.878 3
49.880 3
49.882 3
49.884 3
49.887 3
49.889 3
49.891 3
49.893 3
49.896 3
49.898 3
49.900 3
49.902 3
49.905 3
49.907 3
49.909 3
49.911 3
49.913 3
49.916 3
49.918 2
49.920 2
49.922 2
49.925 2
49.927 2
49.929 2
49.931 2
49.934 2
49.936 2
49.938 2
49.940 2
49.942 2
49.945 2
49.947 2
49.949 2
49.951 2
49.954 2
49.956 2
49.958 2
49.960 2
49.962 1
49.965 1
49.967 1
49.969 1
49.971 1
49.974 1
49.976 1
49.978 1
49.980 1
49.983 1
49.985 1
49.987 1
49.989 1
49.991 1
49.994 1
49.996 1
49.998 1
50.000 1
50.003 1
50.005 1
50.007 1
50.009 1
50.012 1
50.014 1
50.016 1
50.018 1
50.020 1
50.023 1
50.025 1
50.027 1
50.029 1
50.032 1
50.034 1
50.036 1
50.038 1
50.041 1
50.043 1
50.045 1
50.047 1
50.049 2
50.052 2
50.054 2
50.056 2
50.058 2
50.061 3
50.063 3
50.065 3
50.067 3
50.070 3
50.072 3
50.074 4
50.076 4
50.078 4
50.081 4
50.083 4
50.085 4
50.087 4
50.090 4
50.092 4
50.094 4
50.096 4
50.099 4
50.101 3
50.103 3
50.105 3
50.107 3
50.110 3
50.112 3
50.114 3
50.116 3
50.119 3
50.121 3
50.123 2
50.125 2
50.128 2
50.130 2
50.132 2
50.134 2
50.136 2
50.139 2
50.141 2
50.143 2
50.145 2
50.148 3
50.150 3
50.152 3
50.154 3
50.157 3
50.159 3
50.161 3
50.163 3
50.165 4
50.168 4
50.170 4
50.172 4
50.174 4
50.177 4
50.179 4
50.181 4
50.183 4
50.186 4
50.188 4
50.190 4
50.192 4
50.195 4
50.197 3
50.199 3
50.201 3
50.203 3
50.206 3
50.208 3
50.210 2
50.212 2
50.215 2
50.217 2
50.219 2
50.221 1
50.224 1
50.226 1
50.228 1
50.230 1
50.232 0
50.235 0
50.237 0
50.239 -0
50.241 -0
50.244 -0
50.246 -0
50.248 -0
50.250 -0
50.253 -0
50.255 -0
50.257 -0
50.259 -0
50.261 -0
50.264 0
50.266 0
50.268 0
50.270 1
50.273 1
50.275 1
50.277 1
50.279 1
50.282 2
50.284 2
50.286 2
50.288 2
50.291 2
50.293 2
50.295 2
50.297 3
50.299 3
50.302 3
50.304 3
50.306 3
50.308 3
50.311 3
50.313 3
50.315 4
50.317 4
50.320 4
50.322 4
50.324 4
50.326 4
50.328 4
50.331 4
50.333 4
50.335 4
50.337 4
50.340 4
50.342 4
50.344 3
50.346 3
50.349 3
50.351 3
50.353 3
50.355 3
50.358 3
50.360 3
50.362 3
50.364 3
50.366 3
50.369 3
50.371 3
50.373 3
50.375 3
50.378 3
50.380 3
50.382 3
50.384 3
50.387 2
50.389 2
50.391 2
50.393 2
50.395 2
50.398 2
50.400 2
50.402 2
50.404 2
50.407 3
50.409 3
50.411 3
50.413 3
50.416 3
50.418 3
50.420 3
50.422 3
50.425 3
50.427 3
50.429 3
50.431 3
50.433 3
50.436 3
50.438 2
50.440 2
50.442 2
50.445 2
50.447 2
50.449 2
50.451 2
50.454 2
50.456 2
50.458 2
50.460 2
50.463 2
50.465 2
50.467 2
50.469 2
50.471 2
50.474 2
50.476 1
50.478 1
50.480 1
50.483 1
50.485 1
50.487 1
50.489 1
50.492 1
50.494 1
50.496 2
50.498 2
50.501 2
50.503 2
50.505 2
50.507 2
50.509 2
50.512 2
50.514 2
50.516 2
50.518 2
50.521 2
50.523 2
50.525 2
50.527 2
50.530 2
50.532 1
50.534 1
50.536 1
50.539 1
50.541 1
50.543 1
50.545 1
50.547 1
50.550 1
50.552 1
50.554 1
50.556 1
50.559 1
50.561 1
50.563 1
50.565 1
50.568 1
50.570 1
50.572 1
50.574 1
50.577 2
50.579 2
50.581 2
50.583 2
50.585 2
50.588 2
50.590 2
50.592 2
50.594 3
50.597 3
50.599 3
50.601 3
50.603 3
50.606 3
50.608 3
50.610 3
50.612 3
50.615 3
50.617 3
50.619 3
50.621 3
50.623 3
50.626 3
50.628 3
50.630 3
50.632 2
50.635 2
50.637 2
50.639 2
50.641 2
50.644 2
50.646 2
50.648 2
50.650 2
50.653 2
50.655 2
50.657 2
50.659 2
50.662 2
50.664 2
50.666 2
50.668 2
50.670 2
50.673 2
50.675 2
50.677 2
50.679 2
50.682 2
50.684 2
50.686 2
50.688 2
50.691 2
50.693 2
50.695 2
50.697 3
50.700 3
50.702 3
50.704 3
50.706 3
50.708 3
50.711 3
50.713 3
50.715 3
50.717 4
50.720 4
50.722 4
50.724 4
50.726 4
50.729 4
50.731 4
50.733 5
50.735 5
50.738 5
50.740 5
50.742 5
50.744 5
50.747 5
50.749 6
50.751 6
50.753 6
50.755 6
50.758 6
50.760 6
50.762 6
50.764 6
50.767 6
50.769 6
50.771 5
50.773 5
50.776 5
50.778 5
50.780 5
50.782 5
50.785 5
50.787 4
50.789 4
50.791 4
50.794 4
50.796 4
50.798 3
50.800 3
50.802 3
50.805 3
50.807 3
50.809 2
50.811 2
50.814 2
50.816 2
50.818 1
50.820 1
50.823 1
50.825 1
50.827 1
50.829 1
50.832 1
50.834 0
50.836 0
50.838 0
50.841 0
50.843 0
50.845 -0
50.847 -0
50.849 -0
50.852 -0
50.854 -0
50.856 -0
50.858 -0
50.861 -0
50.863 -1
50.865 -1
50.867 -1
50.870 -1
50.872 -0
50.874 -0
50.876 -0
50.879 -0
50.881 -0
50.883 -0
50.885 0
50.888 0
50.890 0
50.892 0
50.894 1
50.896 1
50.899 1
50.901 1
50.903 1
50.905 1
50.908 1
50.910 1
50.912 1
50.914 1
50.917 1
50.919 1
50.921 1
50.923 1
50.926 1
50.928 1
50.930 1
50.932 1
50.935 1
50.937 1
50.939 1
50.941 1
50.944 1
50.946 1
50.948 1
50.950 1
50.952 1
50.955 1
50.957 1
50.959 1
50.961 1
50.964 1
50.966 1
50.968 1
50.970 1
50.973 1
50.975 1
50.977 1
50.979 1
50.982 1
50.984 1
50.986 1
50.988 1
50.991 1
50.993 1
50.995 1
50.997 1
51.000 1
51.002 1
51.004 1
51.006 1
51.008 1
51.011 1
51.013 1
51.015 1
51.017 1
51.020 1
51.022 1
51.024 1
51.026 1
51.029 1
51.031 1
51.033 1
51.035 1
51.038 2
51.040 2
51.042 2
51.044 2
51.047 2
51.049 2
51.051 2
51.053 2
51.056 2
51.058 2
51.060 2
51.062 2
51.064 2
51.067 2
51.069 2
51.071 2
51.073 2
51.076 2
51.078 2
51.080 2
51.082 2
51.085 2
51.087 2
51.089 2
51.091 2
51.094 2
51.096 2
51.098 2
51.100 2
51.103 2
51.105 2
51.107 2
51.109 2
51.112 2
51.114 2
51.116 2
51.118 2
51.121 2
51.123 2
51.125 2
51.127 2
51.129 2
51.132 2
51.134 2
51.136 2
51.138 2
51.141 2
51.143 2
51.145 3
51.147 3
51.150 3
51.152 3
51.154 3
51.156 3
51.159 3
51.161 3
51.163 3
51.165 4
51.168 4
51.170 4
51.172 4
51.174 4
51.177 4
51.179 4
51.181 4
51.183 4
51.186 4
51.188 4
51.190 4
51.192 4
51.195 3
51.197 3
51.199 3
51.201 3
51.203 3
51.206 3
51.208 2
51.210 2
51.212 2
51.215 2
51.217 2
51.219 1
51.221 1
51.224 1
51.226 1
51.228 1
51.230 1
51.233 0
51.235 0
51.237 0
51.239 0
51.242 0
51.244 0
51.246 0
51.248 0
51.251 0
51.253 1
51.255 1
51.257 1
51.260 1
51.262 1
51.264 1
51.266 1
51.269 2
51.271 2
51.273 2
51.275 2
51.277 2
51.280 2
51.282 3
51.284 3
51.286 3
51.289 3
51.291 3
51.293 3
51.295 3
51.298 3
51.300 3
51.302 4
51.304 4
51.307 4
51.309 4
51.311 4
51.313 4
51.316 4
51.318 4
51.320 4
51.322 4
51.325 3
51.327 3
51.329 3
51.331 3
51.334 3
51.336 3
51.338 3
51.340 3
51.343 3
51.345 3
51.347 3
51.349 3
51.352 3
51.354 3
51.356 3
51.358 3
51.360 3
51.363 3
51.365 3
51.367 3
51.369 3
51.372 3
51.374 3
51.376 3
51.378 2
51.381 2
51.383 2
51.385 2
51.387 2
51.390 2
51.392 2
51.394 2
51.396 2
51.399 2
51.401 1
51.403 1
51.405 1
51.408 1
51.410 1
51.412 1
51.414 1
51.417 1
51.419 0
51.421 0
51.423 0
51.426 0
51.428 -0
51.430 -0
51.432 -0
51.435 -0
51.437 -0
51.439 -1
51.441 -1
51.444 -1
51.446 -1
51.448 -1
51.450 -1
51.453 -1
51.455 -1
51.457 -0
51.459 -0
51.461 -0
51.464 -0
51.466 -0
51.468 -0
51.470 -0
51.473 -0
51.475 0
51.477 0
51.479 0
51.482 0
51.484 1
51.486 1
51.488 1
51.491 1
51.493 1
51.495 2
51.497 2
51.500 2
51.502 2
51.504 2
51.506 3
51.509 3
51.511 3
51.513 3
51.515 3
51.518 4
51.520 4
51.522 4
51.524 4
51.527 4
51.529 4
51.531 4
51.533 4
51.536 4
51.538 4
51.540 4
51.542 4
51.545 4
51.547 4
51.549 4
51.551 3
51.554 3
51.556 3
51.558 3
51.560 3
51.563 3
51.565 2
51.567 2
51.569 2
51.572 2
51.574 2
51.576 2
51.578 1
51.580 1
51.583 1
51.585 1
51.587 1
51.589 1
51.592 1
51.594 1
51.596 1
51.598 1
51.601 1
51.603 1
51.605 1
51.607 1
51.610 1
51.612 1
51.614 1
51.616 1
51.619 1
51.621 1
51.623 1
51.625 1
51.628 1
51.630 1
51.632 1
51.634 1
51.637 1
51.639 1
51.641 1
51.643 1
51.646 1
51.648 1
51.650 1
51.652 1
51.655 1
51.657 1
51.659 1
51.661 1
51.664 1
51.666 1
51.668 1
51.670 1
51.673 2
51.675 2
51.677 2
51.679 2
51.682 2
51.684 2
51.686 3
51.688 3
51.691 3
51.693 3
51.695 3
51.697 3
51.700 3
51.702 3
51.704 4
51.706 4
51.709 4
51.711 4
51.713 4
51.715 4
51.718 4
51.720 4
51.722 4
51.724 4
51.727 4
51.729 4
51.731 3
51.733 3
51.736 3
51.738 3
51.740 3
51.742 3
51.745 3
51.747 3
51.749 3
51.751 3
51.754 2
51.756 2
51.758 2
51.760 2
51.762 2
51.765 2
51.767 2
51.769 2
51.771 2
51.774 2
51.776 2
51.778 2
51.780 2
51.783 1
51.785 1
51.787 1
51.789 1
51.792 1
51.794 1
51.796 1
51.798 1
51.801 1
51.803 1
51.805 1
51.807 1
51.810 1
51.812 1
51.814 1
51.816 1
51.819 1
51.821 1
51.823 1
51.825 1
51.828 1
51.830 1
51.832 1
51.834 1
51.837 1
51.839 1
51.841 1
51.843 1
51.846 1
51.848 2
51.850 2
51.852 2
51.855 2
51.857 2
51.859 2
51.861 2
51.864 2
51.866 2
51.868 2
51.870 2
51.873 2
51.875 2
51.877 2
51.879 2
51.882 2
51.884 2
51.886 2
51.888 2
51.891 2
51.893 2
51.895 2
51.897 2
51.900 2
51.902 2
51.904 2
51.906 2
51.909 2
51.911 1
51.913 1
51.915 1
51.918 1
51.920 1
51.922 1
51.924 1
51.927 1
51.929 1
51.931 1
51.933 1
51.936 1
51.938 1
51.940 1
51.942 1
51.945 1
51.947 1
51.949 1
51.951 1
51.954 1
51.956 1
51.958 1
51.960 2
51.963 2
51.965 2
51.967 2
51.969 2
51.972 2
51.974 2
51.976 3
51.978 3
51.981 3
51.983 3
51.985 3
51.987 4
51.990 4
51.992 4
51.994 4
51.996 4
51.999 4
52.001 4
52.003 4
52.005 4
52.008 4
52.010 4
52.012 4
52.014 4
52.017 4
52.019 4
52.021 4
52.023 4
52.026 4
52.028 4
52.030 4
52.032 4
52.035 4
52.037 4
52.039 4
52.041 4
52.044 4
52.046 4
52.048 4
52.050 4
52.053 4
52.055 4
52.057 4
52.059 3
52.062 3
52.064 3
52.066 3
52.068 3
52.071 3
52.073 3
52.075 3
52.077 3
52.080 2
52.082 2
52.084 2
52.086 2
52.089 2
52.091 2
52.093 1
52.095 1
52.098 1
52.100 1
52.102 1
52.104 1
52.107 1
52.109 1
52.111 1
52.113 1
52.116 1
52.118 1
52.120 1
52.122 1
52.125 1
52.127 1
52.129 1
52.131 1
52.134 1
52.136 1
52.138 1
52.140 2
52.143 2
52.145 2
52.147 2
52.149 2
52.152 2
52.154 2
52.156 2
52.158 3
52.161 3
52.163 3
52.165 3
52.167 3
52.170 3
52.172 3
52.174 3
52.177 3
52.179 3
52.181 3
52.183 3
52.186 3
52.188 3
52.190 3
52.192 3
52.195 3
52.197 3
52.199 3
52.201 3
52.204 3
52.206 3
52.208 3
52.210 3
52.213 3
52.215 3
52.217 2
52.219 2
52.222 2
52.224 2
52.226 2
52.228 2
52.231 2
52.233 2
52.235 2
52.237 2
52.240 2
52.242 2
52.244 2
52.246 2
52.249 2
52.251 2
52.253 2
52.255 2
52.258 2
52.260 2
52.262 2
52.264 2
52.267 2
52.269 2
52.271 2
52.273 1
52.276 1
52.278 1
52.280 1
52.282 1
52.285 1
52.287 1
52.289 1
52.291 1
52.294 1
52.296 0
52.298 0
52.300 0
52.303 0
52.305 0
52.307 -0
52.309 -0
52.312 -0
52.314 -0
52.316 -0
52.318 -0
52.321 -0
52.323 -0
52.325 -0
52.327 -0
52.330 -0
52.332 -0
52.334 -0
52.336 0
52.339 0
52.341 0
52.343 0
52.345 0
52.348 1
52.350 1
52.352 1
52.354 1
52.357 1
52.359 1
52.361 2
52.364 2
52.366 2
52.368 2
52.370 3
52.373 3
52.375 3
52.377 3
52.379 3
52.382 4
52.384 4
52.386 4
52.388 4
52.391 4
52.393 4
52.395 4
52.397 4
52.400 4
52.402 4
52.404 4
52.406 4
52.409 5
52.411 5
52.413 5
52.415 5
52.418 5
52.420 5
52.422 5
52.424 5
52.427 5
52.429 5
52.431 5
52.433 4
52.436 4
52.438 4
52.440 4
52.442 4
52.445 4
52.447 4
52.449 4
52.451 4
52.454 4
52.456 4
52.458 4
52.460 4
52.463 4
52.465 4
52.467 3
52.469 3
52.472 3
52.474 3
52.476 3
52.478 3
52.481 2
52.483 2
52.485 2
52.488 2
52.490 2
52.492 2
52.494 1
52.497 1
52.499 1
52.501 1
52.503 1
52.506 1
52.508 1
52.510 1
52.512 1
52.515 1
52.517 1
52.519 1
52.521 1
52.524 1
52.526 1
52.528 1
52.530 1
52.533 1
52.535 1
52.537 1
52.539 1
52.542 1
52.544 1
52.546 1
52.548 1
52.551 0
52.553 0
52.555 0
52.557 0
52.560 0
52.562 0
52.564 0
52.566 -0
52.569 -0
52.571 -0
52.573 -0
52.575 -0
52.578 -1
52.580 -1
52.582 -1
52.585 -1
52.587 -1
52.589 -1
52.591 -1
52.594 -1
52.596 -0
52.598 -0
52.600 -0
52.603 -0
52.605 -0
52.607 0
52.609 0
52.612 0
52.614 1
52.616 1
52.618 1
52.621 1
52.623 1
52.625 1
52.627 1
52.630 2
52.632 2
52.634 2
52.636 2
52.639 2
52.641 2
52.643 2
52.645 2
52.648 2
52.650 2
52.652 2
52.654 2
52.657 2
52.659 2
52.661 2
52.663 2
52.666 2
52.668 2
52.670 2
52.673 2
52.675 2
52.677 2
52.679 2
52.682 2
52.684 2
52.686 2
52.688 2
52.691 2
52.693 2
52.695 2
52.697 3
52.700 3
52.702 3
52.704 3
52.706 3
52.709 3
52.711 3
52.713 3
52.715 4
52.718 4
52.720 4
52.722 4
52.724 4
52.727 4
52.729 4
52.731 4
52.733 4
52.736 4
52.738 4
52.740 4
52.742 4
52.745 4
52.747 4
52.749 3
52.752 3
52.754 3
52.756 3
52.758 3
52.761 3
52.763 2
52.765 2
52.767 2
52.770 2
52.772 1
52.774 1
52.776 1
52.779 1
52.781 1
52.783 0
52.785 0
52.788 0
52.790 0
52.792 0
52.794 0
52.797 0
52.799 0
52.801 0
52.803 0
52.806 1
52.808 1
52.810 1
52.812 1
52.815 1
52.817 1
52.819 2
52.822 2
52.824 2
52.826 2
52.828 2
52.831 3
52.833 3
52.835 3
52.837 3
52.840 3
52.842 3
52.844 4
52.846 4
52.849 4
52.851 4
52.853 4
52.855 4
52.858 4
52.860 4
52.862 4
52.864 4
52.867 4
52.869 4
52.871 3
52.873 3
52.876 3
52.878 3
52.880 3
52.883 3
52.885 2
52.887 2
52.889 2
52.892 2
52.894 2
52.896 2
52.898 1
52.901 1
52.903 1
52.905 1
52.907 1
52.910 0
52.912 0
52.914 0
52.916 -0
52.919 -0
52.921 -0
52.923 -0
52.925 -0
52.928 -0
52.930 -0
52.932 -0
52.934 -0
52.937 -0
52.939 -0
52.941 -0
52.944 -0
52.946 -0
52.948 -0
52.950 0
52.953 0
52.955 0
52.957 0
52.959 0
52.962 0
52.964 0
52.966 1
52.968 1
52.971 1
52.973 1
52.975 1
52.977 1
52.980 1
52.982 1
52.984 1
52.986 2
52.989 2
52.991 2
52.993 2
52.996 2
52.998 2
53.000 2
53.002 2
53.005 2
53.007 2
53.009 2
53.011 2
53.014 3
53.016 3
53.018 3
53.020 3
53.023 3
53.025 3
53.027 3
53.029 3
53.032 3
53.034 3
53.036 3
53.038 3
53.041 3
53.043 2
53.045 2
53.048 2
53.050 2
53.052 2
53.054 2
53.057 2
53.059 1
53.061 1
53.063 1
53.066 1
53.068 1
53.070 1
53.072 0
53.075 0
53.077 0
53.079 0
53.081 0
53.084 -0
53.086 -0
53.088 -0
53.090 -0
53.093 -0
53.095 -0
53.097 0
53.100 0
53.102 0
53.104 0
53.106 1
53.109 1
53.111 1
53.113 1
53.115 1
53.118 1
53.120 2
53.122 2
53.124 2
53.127 2
53.129 2
53.131 2
53.133 2
53.136 2
53.138 2
53.140 2
53.142 2
53.145 2
53.147 2
53.149 2
53.152 2
53.154 2
53.156 1
53.158 1
53.161 1
53.163 1
53.165 1
53.167 0
53.170 0
53.172 0
53.174 -0
53.176 -0
53.179 -1
53.181 -1
53.183 -1
53.185 -1
53.188 -1
53.190 -1
53.192 -1
53.195 -1
53.197 -1
53.199 -1
53.201 -1
53.204 -1
53.206 -1
53.208 -1
53.210 -0
53.213 -0
53.215 -0
53.217 -0
53.219 -0
53.222 0
53.224 0
53.226 0
53.228 1
53.231 1
53.233 1
53.235 1
53.237 1
53.240 1
53.242 2
53.244 2
53.247 2
53.249 2
53.251 2
53.253 2
53.256 2
53.258 3
53.260 3
53.262 3
53.265 3
53.267 3
53.269 3
53.271 3
53.274 3
53.276 3
53.278 3
53.280 3
53.283 3
53.285 3
53.287 3
53.290 4
53.292 4
53.294 4
53.296 4
53.299 4
53.301 4
53.303 4
53.305 4
53.308 4
53.310 4
53.312 4
53.314 4
53.317 5
53.319 5
53.321 5
53.323 5
53.326 5
53.328 5
53.330 5
53.333 5
53.335 5
53.337 5
53.339 5
53.342 5
53.344 5
53.346 4
53.348 4
53.351 4
53.353 4
53.355 3
53.357 3
53.360 3
53.362 2
53.364 2
53.367 2
53.369 2
53.371 1
53.373 1
53.376 1
53.378 1
53.380 1
53.382 0
53.385 0
53.387 0
53.389 -0
53.391 -0
53.394 -0
53.396 -0
53.398 -0
53.400 -0
53.403 -0
53.405 -0
53.407 -0
53.410 0
53.412 0
53.414 0
53.416 1
53.419 1
53.421 1
53.423 1
53.425 2
53.428 2
53.430 2
53.432 2
53.434 2
53.437 2
53.439 2
53.441 2
53.443 2
53.446 3
53.448 3
53.450 3
53.453 3
53.455 3
53.457 3
53.459 2
53.462 2
53.464 2
53.466 2
53.468 2
53.471 2
53.473 2
53.475 2
53.477 2
53.480 2
53.482 2
53.484 2
53.487 2
53.489 2
53.491 1
53.493 1
53.496 1
53.498 1
53.500 1
53.502 1
53.505 2
53.507 2
53.509 2
53.511 2
53.514 2
53.516 2
53.518 2
53.521 3
53.523 3
53.525 3
53.527 3
53.530 3
53.532 3
53.534 3
53.536 3
53.539 3
53.541 3
53.543 3
53.545 3
53.548 3
53.550 3
53.552 4
53.555 4
53.557 3
53.559 3
53.561 3
53.564 3
53.566 3
53.568 3
53.570 3
53.573 2
53.575 2
53.577 2
53.579 2
53.582 1
53.584 1
53.586 1
53.588 1
53.591 0
53.593 -0
53.595 -0
53.598 -1
53.600 -1
53.602 -1
53.604 -1
53.607 -2
53.609 -2
53.611 -2
53.613 -2
53.616 -2
53.618 -2
53.620 -3
53.622 -3
53.625 -3
53.627 -3
53.629 -3
53.632 -3
53.634 -3
53.636 -3
53.638 -2
53.641 -2
53.643 -2
53.645 -2
53.647 -1
53.650 -1
53.652 -1
53.654 -1
53.656 -0
53.659 -0
53.661 0
53.663 0
53.666 0
53.668 0
53.670 1
53.672 1
53.675 1
53.677 1
53.679 1
53.681 1
53.684 1
53.686 1
53.688 1
53.690 1
53.693 1
53.695 0
53.697 0
53.700 0
53.702 0
53.704 0
53.706 0
53.709 0
53.711 0
53.713 0
53.715 -0
53.718 -0
53.720 -0
53.722 -0
53.725 -0
53.727 -0
53.729 -0
53.731 0
53.734 0
53.736 0
53.738 0
53.740 1
53.743 1
53.745 1
53.747 1
53.749 1
53.752 1
53.754 1
53.756 1
53.759 1
53.761 1
53.763 1
53.765 1
53.768 1
53.770 1
53.772 1
53.774 1
53.777 1
53.779 1
53.781 1
53.783 1
53.786 1
53.788 1
53.790 1
53.793 1
53.795 2
53.797 2
53.799 2
53.802 2
53.804 2
53.806 2
53.808 2
53.811 2
53.813 2
53.815 2
53.818 2
53.820 2
53.822 2
53.824 2
53.827 3
53.829 3
53.831 3
53.833 3
53.836 3
53.838 3
53.840 3
53.842 3
53.845 2
53.847 2
53.849 2
53.852 2
53.854 2
53.856 2
53.858 1
53.861 1
53.863 1
53.865 1
53.867 1
53.870 0
53.872 0
53.874 0
53.876 -0
53.879 -0
53.881 -0
53.883 -0
53.886 -0
53.888 -0
53.890 -0
53.892 -0
53.895 -0
53.897 0
53.899 0
53.901 0
53.904 0
53.906 1
53.908 1
53.911 1
53.913 1
53.915 1
53.917 2
53.920 2
53.922 2
53.924 2
53.926 2
53.929 3
53.931 3
53.933 3
53.935 3
53.938 3
53.940 4
53.942 4
53.945 4
53.947 4
53.949 4
53.951 4
53.954 4
53.956 4
53.958 4
53.960 4
53.963 4
53.965 4
53.967 4
53.970 4
53.972 4
53.974 4
53.976 4
53.979 4
53.981 3
53.983 3
53.985 3
53.988 3
53.990 3
53.992 3
53.995 3
53.997 2
53.999 2
54.001 2
54.004 2
54.006 2
54.008 2
54.010 2
54.013 2
54.015 2
54.017 2
54.019 2
54.022 2
54.024 2
54.026 2
54.029 2
54.031 2
54.033 2
54.035 2
54.038 2
54.040 2
54.042 2
54.044 2
54.047 2
54.049 2
54.051 2
54.054 2
54.056 3
54.058 3
54.060 3
54.063 3
54.065 3
54.067 3
54.069 3
54.072 3
54.074 3
54.076 3
54.079 3
54.081 3
54.083 3
54.085 3
54.088 3
54.090 2
54.092 2
54.094 2
54.097 2
54.099 2
54.101 2
54.104 2
54.106 2
54.108 2
54.110 2
54.113 2
54.115 2
54.117 2
54.119 2
54.122 2
54.124 2
54.126 2
54.129 2
54.131 2
54.133 2
54.135 2
54.138 2
54.140 2
54.142 2
54.144 1
54.147 1
54.149 1
54.151 1
54.153 1
54.156 1
54.158 1
54.160 1
54.163 1
54.165 1
54.167 1
54.169 1
54.172 0
54.174 0
54.176 0
54.178 0
54.181 0
54.183 0
54.185 0
54.188 0
54.190 0
54.192 0
54.194 0
54.197 0
54.199 1
54.201 1
54.203 1
54.206 1
54.208 1
54.210 1
54.213 1
54.215 1
54.217 2
54.219 2
54.222 2
54.224 2
54.226 2
54.228 2
54.231 2
54.233 2
54.235 2
54.238 2
54.240 2
54.242 2
54.244 2
54.247 2
54.249 2
54.251 2
54.253 2
54.256 2
54.258 2
54.260 2
54.263 2
54.265 2
54.267 2
54.269 2
54.272 1
54.274 1
54.276 1
54.278 1
54.281 1
54.283 1
54.285 1
54.288 1
54.290 0
54.292 0
54.294 0
54.297 0
54.299 0
54.301 0
54.303 0
54.306 0
54.308 0
54.310 0
54.313 0
54.315 0
54.317 0
54.319 0
54.322 1
54.324 1
54.326 1
54.329 1
54.331 1
54.333 1
54.335 1
54.338 1
54.340 1
54.342 1
54.344 1
54.347 1
54.349 1
54.351 2
54.354 2
54.356 2
54.358 2
54.360 2
54.363 2
54.365 2
54.367 2
54.369 2
54.372 2
54.374 2
54.376 2
54.379 2
54.381 2
54.383 2
54.385 2
54.388 2
54.390 2
54.392 2
54.394 2
54.397 2
54.399 2
54.401 2
54.404 2
54.406 2
54.408 2
54.410 2
54.413 2
54.415 2
54.417 3
54.419 3
54.422 3
54.424 3
54.426 3
54.429 3
54.431 3
54.433 3
54.435 3
54.438 4
54.440 4
54.442 4
54.444 4
54.447 4
54.449 4
54.451 4
54.454 4
54.456 4
54.458 4
54.460 4
54.463 4
54.465 4
54.467 4
54.470 4
54.472 4
54.474 4
54.476 4
54.479 4
54.481 3
54.483 3
54.485 3
54.488 3
54.490 3
54.492 3
54.495 3
54.497 2
54.499 2
54.501 2
54.504 2
54.506 2
54.508 2
54.510 2
54.513 2
54.515 2
54.517 2
54.520 2
54.522 2
54.524 2
54.526 2
54.529 2
54.531 2
54.533 2
54.536 2
54.538 2
54.540 2
54.542 2
54.545 2
54.547 2
54.549 2
54.551 2
54.554 2
54.556 2
54.558 2
54.561 2
54.563 2
54.565 2
54.567 2
54.570 2
54.572 2
54.574 2
54.576 2
54.579 2
54.581 2
54.583 1
54.586 1
54.588 1
54.590 1
54.592 1
54.595 1
54.597 1
54.599 1
54.602 1
54.604 1
54.606 1
54.608 1
54.611 1
54.613 1
54.615 1
54.617 1
54.620 1
54.622 1
54.624 1
54.627 1
54.629 1
54.631 1
54.633 1
54.636 1
54.638 1
54.640 1
54.642 1
54.645 1
54.647 1
54.649 1
54.652 1
54.654 1
54.656 1
54.658 1
54.661 1
54.663 1
54.665 1
54.668 1
54.670 1
54.672 1
54.674 1
54.677 1
54.679 2
54.681 2
54.683 2
54.686 2
54.688 2
54.690 2
54.693 2
54.695 2
54.697 3
54.699 3
54.702 3
54.704 3
54.706 3
54.709 3
54.711 3
54.713 3
54.715 3
54.718 3
54.720 3
54.722 3
54.724 3
54.727 3
54.729 3
54.731 3
54.734 3
54.736 3
54.738 2
54.740 2
54.743 2
54.745 2
54.747 2
54.750 2
54.752 2
54.754 1
54.756 1
54.759 1
54.761 1
54.763 1
54.765 1
54.768 1
54.770 1
54.772 1
54.775 1
54.777 1
54.779 1
54.781 1
54.784 1
54.786 1
54.788 1
54.791 1
54.793 1
54.795 1
54.797 1
54.800 1
54.802 1
54.804 1
54.806 1
54.809 1
54.811 1
54.813 1
54.816 1
54.818 1
54.820 1
54.822 1
54.825 1
54.827 1
54.829 1
54.832 1
54.834 1
54.836 1
54.838 1
54.841 1
54.843 1
54.845 1
54.847 1
54.850 1
54.852 2
54.854 2
54.857 2
54.859 2
54.861 2
54.863 2
54.866 3
54.868 3
54.870 3
54.873 3
54.875 3
54.877 3
54.879 4
54.882 4
54.884 4
54.886 4
54.889 4
54.891 4
54.893 4
54.895 4
54.898 4
54.900 4
54.902 4
54.904 4
54.907 4
54.909 4
54.911 4
54.914 4
54.916 4
54.918 4
54.920 4
54.923 4
54.925 4
54.927 4
54.930 3
54.932 3
54.934 3
54.936 3
54.939 3
54.941 3
54.943 3
54.946 3
54.948 3
54.950 3
54.952 3
54.955 3
54.957 3
54.959 3
54.961 2
54.964 2
54.966 2
54.968 2
54.971 2
54.973 2
54.975 2
54.977 2
54.980 2
54.982 2
54.984 2
54.987 2
54.989 2
54.991 2
54.993 2
54.996 2
54.998 2
55.000 2
55.003 1
55.005 1
55.007 1
55.009 1
55.012 1
55.014 1
55.016 1
55.018 1
55.021 1
55.023 1
55.025 1
55.028 1
55.030 1
55.032 1
55.034 1
55.037 1
55.039 1
55.041 1
55.044 1
55.046 1
55.048 1
55.050 1
55.053 1
55.055 1
55.057 1
55.060 1
55.062 1
55.064 1
55.066 1
55.069 1
55.071 1
55.073 1
55.075 2
55.078 2
55.080 2
55.082 2
55.085 2
55.087 2
55.089 3
55.091 3
55.094 3
55.096 3
55.098 3
55.101 3
55.103 3
55.105 3
55.107 3
55.110 3
55.112 3
55.114 3
55.117 3
55.119 3
55.121 3
55.123 3
55.126 3
55.128 3
55.130 3
55.133 3
55.135 3
55.137 3
55.139 2
55.142 2
55.144 2
55.146 2
55.148 2
55.151 1
55.153 1
55.155 1
55.158 1
55.160 1
55.162 1
55.164 1
55.167 1
55.169 1
55.171 0
55.174 0
55.176 1
55.178 1
55.180 1
55.183 1
55.185 1
55.187 1
55.190 1
55.192 1
55.194 1
55.196 1
55.199 1
55.201 1
55.203 1
55.206 1
55.208 1
55.210 1
55.212 1
55.215 1
55.217 1
55.219 1
55.222 1
55.224 1
55.226 1
55.228 1
55.231 1
55.233 1
55.235 1
55.238 1
55.240 1
55.242 1
55.244 1
55.247 1
55.249 1
55.251 1
55.253 1
55.256 1
55.258 1
55.260 1
55.263 1
55.265 1
55.267 1
55.269 1
55.272 1
55.274 2
55.276 2
55.279 2
55.281 2
55.283 2
55.285 2
55.288 2
55.290 2
55.292 2
55.295 2
55.297 2
55.299 2
55.301 2
55.304 1
55.306 1
55.308 1
55.311 1
55.313 1
55.315 1
55.317 1
55.320 1
55.322 0
55.324 0
55.327 0
55.329 -0
55.331 -0
55.333 -0
55.336 -0
55.338 -1
55.340 -1
55.343 -1
55.345 -1
55.347 -1
55.349 -1
55.352 -1
55.354 -1
55.356 -2
55.359 -2
55.361 -2
55.363 -2
55.365 -2
55.368 -2
55.370 -2
55.372 -2
55.375 -2
55.377 -2
55.379 -2
55.381 -1
55.384 -1
55.386 -1
55.388 -1
55.391 -1
55.393 -1
55.395 -1
55.397 -1
55.400 -1
55.402 -1
55.404 -1
55.406 -1
55.409 -1
55.411 -0
55.413 -0
55.416 -0
55.418 0
55.420 0
55.422 0
55.425 1
55.427 1
55.429 1
55.432 1
55.434 1
55.436 2
55.438 2
55.441 2
55.443 2
55.445 2
55.448 3
55.450 3
55.452 3
55.454 3
55.457 3
55.459 3
55.461 4
55.464 4
55.466 4
55.468 4
55.470 4
55.473 4
55.475 4
55.477 4
55.480 4
55.482 4
55.484 4
55.486 4
55.489 4
55.491 4
55.493 4
55.496 3
55.498 3
55.500 3
55.502 3
55.505 3
55.507 2
55.509 2
55.512 2
55.514 2
55.516 2
55.518 1
55.521 1
55.523 1
55.525 1
55.528 1
55.530 0
55.532 0
55.534 0
55.537 -0
55.539 -0
55.541 -0
55.544 -0
55.546 -0
55.548 -1
55.550 -1
55.553 -1
55.555 -1
55.557 -1
55.560 -1
55.562 -1
55.564 -1
55.566 -1
55.569 -0
55.571 -0
55.573 -0
55.576 0
55.578 0
55.580 0
55.582 1
55.585 1
55.587 1
55.589 1
55.592 1
55.594 1
55.596 1
55.598 1
55.601 2
55.603 2
55.605 2
55.608 2
55.610 2
55.612 2
55.614 2
55.617 2
55.619 2
55.621 2
55.624 2
55.626 2
55.628 2
55.630 2
55.633 2
55.635 2
55.637 2
55.640 2
55.642 2
55.644 2
55.646 2
55.649 2
55.651 2
55.653 2
55.656 2
55.658 2
55.660 2
55.662 2
55.665 2
55.667 2
55.669 2
55.672 2
55.674 2
55.676 2
55.678 2
55.681 2
55.683 2
55.685 2
55.688 2
55.690 2
55.692 2
55.695 1
55.697 1
55.699 1
55.701 1
55.704 1
55.706 1
55.708 1
55.711 1
55.713 1
55.715 1
55.717 1
55.720 1
55.722 1
55.724 1
55.727 0
55.729 0
55.731 0
55.733 0
55.736 0
55.738 0
55.740 0
55.743 1
55.745 1
55.747 1
55.749 1
55.752 1
55.754 1
55.756 1
55.759 1
55.761 2
55.763 2
55.765 2
55.768 2
55.770 2
55.772 2
55.775 3
55.777 3
55.779 3
55.781 3
55.784 3
55.786 3
55.788 3
55.791 3
55.793 3
55.795 3
55.797 3
55.800 3
55.802 3
55.804 3
55.807 3
55.809 3
55.811 3
55.813 3
55.816 3
55.818 3
55.820 3
55.823 3
55.825 3
55.827 3
55.829 3
55.832 2
55.834 2
55.836 2
55.839 2
55.841 2
55.843 2
55.846 2
55.848 2
55.850 2
55.852 2
55.855 2
55.857 2
55.859 2
55.862 2
55.864 2
55.866 2
55.868 2
55.871 2
55.873 2
55.875 2
55.878 2
55.880 2
55.882 2
55.884 2
55.887 2
55.889 2
55.891 2
55.894 2
55.896 2
55.898 2
55.900 1
55.903 1
55.905 1
55.907 1
55.910 1
55.912 1
55.914 1
55.916 1
55.919 1
55.921 1
55.923 1
55.926 1
55.928 1
55.930 0
55.933 0
55.935 0
55.937 0
55.939 0
55.942 -0
55.944 -0
55.946 -0
55.949 -0
55.951 -0
55.953 -0
55.955 -0
55.958 -0
55.960 -0
55.962 0
55.965 0
55.967 0
55.969 0
55.971 0
55.974 0
55.976 0
55.978 1
55.981 1
55.983 1
55.985 1
55.987 1
55.990 1
55.992 1
55.994 1
55.997 2
55.999 2
56.001 2
56.003 2
56.006 2
56.008 2
56.010 2
56.013 3
56.015 3
56.017 3
56.020 3
56.022 3
56.024 3
56.026 3
56.029 3
56.031 3
56.033 3
56.036 3
56.038 3
56.040 3
56.042 3
56.045 3
56.047 3
56.049 3
56.052 2
56.054 2
56.056 2
56.058 2
56.061 2
56.063 1
56.065 1
56.068 1
56.070 1
56.072 1
56.075 0
56.077 0
56.079 -0
56.081 -0
56.084 -0
56.086 -0
56.088 -0
56.091 -0
56.093 -1
56.095 -1
56.097 -1
56.100 -1
56.102 -1
56.104 -0
56.107 -0
56.109 -0
56.111 -0
56.113 0
56.116 0
56.118 0
56.120 0
56.123 1
56.125 1
56.127 1
56.130 1
56.132 1
56.134 1
56.136 1
56.139 1
56.141 1
56.143 1
56.146 1
56.148 1
56.150 2
56.152 2
56.155 2
56.157 2
56.159 2
56.162 2
56.164 2
56.166 2
56.168 2
56.171 2
56.173 2
56.175 2
56.178 2
56.180 3
56.182 3
56.185 3
56.187 3
56.189 3
56.191 3
56.194 3
56.196 3
56.198 3
56.201 3
56.203 3
56.205 3
56.207 3
56.210 3
56.212 3
56.214 3
56.217 3
56.219 3
56.221 2
56.223 2
56.226 2
56.228 2
56.230 2
56.233 2
56.235 1
56.237 1
56.240 1
56.242 1
56.244 1
56.246 1
56.249 1
56.251 0
56.253 0
56.256 0
56.258 0
56.260 0
56.262 0
56.265 -0
56.267 -0
56.269 -0
56.272 -0
56.274 -0
56.276 -0
56.279 -0
56.281 -0
56.283 -0
56.285 -0
56.288 -0
56.290 -0
56.292 -0
56.295 -0
56.297 0
56.299 0
56.301 0
56.304 0
56.306 0
56.308 1
56.311 1
56.313 1
56.315 1
56.317 1
56.320 1
56.322 1
56.324 1
56.327 1
56.329 1
56.331 1
56.334 1
56.336 1
56.338 1
56.340 1
56.343 1
56.345 1
56.347 1
56.350 1
56.352 1
56.354 1
56.356 1
56.359 1
56.361 1
56.363 1
56.366 1
56.368 1
56.370 1
56.373 1
56.375 0
56.377 0
56.379 0
56.382 0
56.384 0
56.386 0
56.389 0
56.391 0
56.393 0
56.395 0
56.398 0
56.400 0
56.402 0
56.405 0
56.407 1
56.409 1
56.412 1
56.414 1
56.416 1
56.418 1
56.421 1
56.423 2
56.425 2
56.428 2
56.430 2
56.432 3
56.434 3
56.437 3
56.439 3
56.441 3
56.444 3
56.446 4
56.448 4
56.451 4
56.453 4
56.455 4
56.457 4
56.460 4
56.462 4
56.464 4
56.467 4
56.469 4
56.471 4
56.473 4
56.476 3
56.478 3
56.480 3
56.483 3
56.485 3
56.487 3
56.490 3
56.492 3
56.494 3
56.496 3
56.499 2
56.501 2
56.503 2
56.506 2
56.508 2
56.510 2
56.513 2
56.515 2
56.517 2
56.519 2
56.522 2
56.524 2
56.526 2
56.529 2
56.531 2
56.533 2
56.535 2
56.538 2
56.540 2
56.542 2
56.545 2
56.547 2
56.549 1
56.552 1
56.554 1
56.556 1
56.558 1
56.561 1
56.563 1
56.565 1
56.568 1
56.570 1
56.572 1
56.574 1
56.577 1
56.579 1
56.581 1
56.584 1
56.586 1
56.588 1
56.591 1
56.593 1
56.595 1
56.597 1
56.600 1
56.602 1
56.604 1
56.607 1
56.609 1
56.611 1
56.614 1
56.616 1
56.618 1
56.620 1
56.623 1
56.625 1
56.627 1
56.630 1
56.632 1
56.634 1
56.636 1
56.639 1
56.641 1
56.643 0
56.646 0
56.648 0
56.650 0
56.653 0
56.655 0
56.657 0
56.659 0
56.662 0
56.664 0
56.666 0
56.669 0
56.671 0
56.673 0
56.676 0
56.678 0
56.680 0
56.682 0
56.685 0
56.687 1
56.689 1
56.692 1
56.694 1
56.696 1
56.699 1
56.701 1
56.703 1
56.705 1
56.708 1
56.710 1
56.712 1
56.715 1
56.717 1
56.719 1
56.721 1
56.724 1
56.726 1
56.728 1
56.731 1
56.733 1
56.735 1
56.738 1
56.740 1
56.742 1
56.744 1
56.747 1
56.749 1
56.751 1
56.754 1
56.756 1
56.758 1
56.761 1
56.763 1
56.765 1
56.767 1
56.770 1
56.772 2
56.774 2
56.777 2
56.779 2
56.781 2
56.784 3
56.786 3
56.788 3
56.790 3
56.793 3
56.795 3
56.797 4
56.800 4
56.802 4
56.804 4
56.807 4
56.809 4
56.811 4
56.813 4
56.816 4
56.818 4
56.820 4
56.823 4
56.825 4
56.827 4
56.829 4
56.832 3
56.834 3
56.836 3
56.839 3
56.841 3
56.843 3
56.846 3
56.848 3
56.850 3
56.852 3
56.855 2
56.857 2
56.859 2
56.862 3
56.864 3
56.866 3
56.869 3
56.871 3
56.873 3
56.875 3
56.878 3
56.880 3
56.882 3
56.885 3
56.887 3
56.889 3
56.892 3
56.894 3
56.896 3
56.898 3
56.901 3
56.903 3
56.905 3
56.908 3
56.910 3
56.912 3
56.915 3
56.917 3
56.919 2
56.921 2
56.924 2
56.926 2
56.928 2
56.931 1
56.933 1
56.935 1
56.938 1
56.940 0
56.942 0
56.944 0
56.947 0
56.949 -0
56.951 -0
56.954 -0
56.956 -0
56.958 -0
56.961 -1
56.963 -1
56.965 -1
56.967 -1
56.970 -1
56.972 -1
56.974 -1
56.977 -0
56.979 -0
56.981 -0
56.984 -0
56.986 -0
56.988 0
56.990 0
56.993 0
56.995 0
56.997 0
57.000 1
57.002 1
57.004 1
57.007 1
57.009 1
57.011 1
57.013 1
57.016 1
57.018 1
57.020 1
57.023 1
57.025 1
57.027 1
57.030 1
57.032 1
57.034 1
57.036 1
57.039 1
57.041 1
57.043 1
57.046 1
57.048 1
57.050 1
57.053 1
57.055 1
57.057 1
57.059 1
57.062 1
57.064 1
57.066 1
57.069 1
57.071 1
57.073 1
57.076 1
57.078 1
57.080 1
57.082 1
57.085 1
57.087 1
57.089 1
57.092 1
57.094 1
57.096 1
57.099 1
57.101 1
57.103 1
57.105 1
57.108 1
57.110 1
57.112 1
57.115 1
57.117 1
57.119 1
57.122 1
57.124 1
57.126 1
57.128 1
57.131 1
57.133 1
57.135 1
57.138 0
57.140 1
57.142 1
57.145 1
57.147 1
57.149 1
57.152 1
57.154 1
57.156 1
57.158 1
57.161 1
57.163 1
57.165 1
57.168 1
57.170 1
57.172 1
57.175 2
57.177 2
57.179 2
57.181 2
57.184 2
57.186 2
57.188 2
57.191 2
57.193 3
57.195 3
57.198 3
57.200 3
57.202 3
57.204 3
57.207 3
57.209 3
57.211 3
57.214 2
57.216 2
57.218 2
57.221 2
57.223 2
57.225 2
57.227 2
57.230 2
57.232 2
57.234 1
57.237 1
57.239 1
57.241 1
57.244 1
57.246 1
57.248 1
57.251 1
57.253 1
57.255 1
57.257 1
57.260 0
57.262 0
57.264 0
57.267 1
57.269 1
57.271 1
57.274 1
57.276 1
57.278 1
57.280 1
57.283 1
57.285 1
57.287 1
57.290 1
57.292 1
57.294 1
57.297 1
57.299 1
57.301 1
57.303 1
57.306 1
57.308 1
57.310 1
57.313 1
57.315 1
57.317 1
57.320 1
57.322 1
57.324 1
57.327 1
57.329 1
57.331 1
57.333 1
57.336 1
57.338 1
57.340 1
57.343 1
57.345 1
57.347 1
57.350 1
57.352 1
57.354 1
57.356 1
57.359 1
57.361 1
57.363 1
57.366 1
57.368 1
57.370 2
57.373 2
57.375 2
57.377 2
57.379 2
57.382 2
57.384 1
57.386 1
57.389 1
57.391 1
57.393 1
57.396 1
57.398 0
57.400 0
57.403 0
57.405 -0
57.407 -0
57.409 -0
57.412 -1
57.414 -1
57.416 -1
57.419 -1
57.421 -1
57.423 -1
57.426 -1
57.428 -1
57.430 -1
57.432 -1
57.435 -1
57.437 -1
57.439 -1
57.442 -1
57.444 -1
57.446 -1
57.449 -1
57.451 -1
57.453 -1
57.456 -1
57.458 -0
57.460 -0
57.462 -0
57.465 0
57.467 0
57.469 1
57.472 1
57.474 1
57.476 1
57.479 1
57.481 1
57.483 1
57.485 2
57.488 2
57.490 2
57.492 2
57.495 2
57.497 2
57.499 2
57.502 2
57.504 2
57.506 2
57.509 2
57.511 2
57.513 2
57.515 2
57.518 2
57.520 2
57.522 2
57.525 2
57.527 2
57.529 2
57.532 2
57.534 2
57.536 2
57.539 2
57.541 1
57.543 1
57.545 1
57.548 1
57.550 1
57.552 1
57.555 1
57.557 1
57.559 1
57.562 1
57.564 1
57.566 1
57.568 1
57.571 1
57.573 0
57.575 0
57.578 0
57.580 0
57.582 0
57.585 -0
57.587 -0
57.589 -0
57.592 -0
57.594 -0
57.596 -1
57.598 -1
57.601 -1
57.603 -1
57.605 -1
57.608 -1
57.610 -1
57.612 -1
57.615 -1
57.617 -1
57.619 -1
57.622 -1
57.624 -1
57.626 -1
57.628 -1
57.631 -1
57.633 -1
57.635 -1
57.638 -0
57.640 -0
57.642 -0
57.645 -0
57.647 0
57.649 0
57.652 0
57.654 1
57.656 1
57.658 1
57.661 1
57.663 1
57.665 1
57.668 2
57.670 2
57.672 2
57.675 2
57.677 2
57.679 2
57.682 3
57.684 3
57.686 3
57.688 3
57.691 3
57.693 3
57.695 3
57.698 3
57.700 3
57.702 3
57.705 3
57.707 3
57.709 3
57.711 3
57.714 3
57.716 3
57.718 3
57.721 3
57.723 3
57.725 3
57.728 3
57.730 3
57.732 3
57.735 3
57.737 3
57.739 3
57.741 3
57.744 3
57.746 3
57.748 3
57.751 3
57.753 3
57.755 2
57.758 2
57.760 2
57.762 2
57.765 2
57.767 2
57.769 1
57.771 1
57.774 1
57.776 1
57.778 1
57.781 0
57.783 0
57.785 0
57.788 -0
57.790 -0
57.792 -0
57.795 -1
57.797 -1
57.799 -1
57.801 -1
57.804 -1
57.806 -1
57.808 -1
57.811 -1
57.813 -1
57.815 -1
57.818 -1
57.820 -1
57.822 -1
57.825 -1
57.827 -1
57.829 -1
57.832 -0
57.834 -0
57.836 -0
57.838 0
57.841 0
57.843 0
57.845 1
57.848 1
57.850 1
57.852 1
57.855 1
57.857 2
57.859 2
57.862 2
57.864 2
57.866 2
57.868 2
57.871 3
57.873 3
57.875 3
57.878 3
57.880 3
57.882 3
57.885 3
57.887 3
57.889 3
57.892 3
57.894 3
57.896 3
57.898 3
57.901 3
57.903 3
57.905 3
57.908 3
57.910 3
57.912 3
57.915 3
57.917 3
57.919 3
57.922 3
57.924 3
57.926 2
57.928 2
57.931 2
57.933 2
57.935 2
57.938 2
57.940 2
57.942 2
57.945 2
57.947 2
57.949 2
57.952 2
57.954 2
57.956 2
57.958 2
57.961 2
57.963 2
57.965 2
57.968 2
57.970 2
57.972 2
57.975 3
57.977 3
57.979 3
57.982 3
57.984 3
57.986 3
57.989 3
57.991 3
57.993 4
57.995 4
57.998 4
58.000 4
58.002 4
58.005 4
58.007 4
58.009 4
58.012 4
58.014 5
58.016 5
58.019 5
58.021 5
58.023 5
58.025 5
58.028 5
58.030 5
58.032 4
58.035 4
58.037 4
58.039 4
58.042 4
58.044 4
58.046 4
58.049 4
58.051 3
58.053 3
58.056 3
58.058 3
58.060 3
58.062 3
58.065 2
58.067 2
58.069 2
58.072 2
58.074 2
58.076 2
58.079 2
58.081 2
58.083 2
58.086 2
58.088 1
58.090 1
58.092 1
58.095 1
58.097 1
58.099 1
58.102 1
58.104 1
58.106 1
58.109 1
58.111 1
58.113 1
58.116 2
58.118 2
58.120 2
58.123 2
58.125 2
58.127 2
58.129 2
58.132 2
58.134 2
58.136 1
58.139 1
58.141 1
58.143 1
58.146 1
58.148 1
58.150 1
58.153 1
58.155 1
58.157 1
58.160 1
58.162 1
58.164 1
58.166 1
58.169 1
58.171 1
58.173 1
58.176 1
58.178 1
58.180 1
58.183 1
58.185 1
58.187 1
58.190 1
58.192 1
58.194 1
58.197 1
58.199 1
58.201 1
58.203 1
58.206 1
58.208 1
58.210 1
58.213 1
58.215 1
58.217 1
58.220 1
58.222 1
58.224 1
58.227 1
58.229 1
58.231 1
58.234 1
58.236 1
58.238 1
58.240 1
58.243 1
58.245 2
58.247 2
58.250 2
58.252 2
58.254 2
58.257 2
58.259 2
58.261 2
58.264 2
58.266 2
58.268 2
58.271 2
58.273 2
58.275 2
58.277 2
58.280 2
58.282 2
58.284 2
58.287 2
58.289 2
58.291 2
58.294 2
58.296 2
58.298 2
58.301 3
58.303 3
58.305 3
58.308 3
58.310 3
58.312 3
58.314 3
58.317 3
58.319 3
58.321 3
58.324 3
58.326 3
58.328 2
58.331 2
58.333 2
58.335 2
58.338 2
58.340 2
58.342 2
58.345 2
58.347 2
58.349 2
58.351 2
58.354 1
58.356 1
58.358 1
58.361 1
58.363 1
58.365 1
58.368 1
58.370 1
58.372 1
58.375 1
58.377 1
58.379 1
58.382 2
58.384 2
58.386 2
58.388 2
58.391 2
58.393 2
58.395 3
58.398 3
58.400 3
58.402 3
58.405 3
58.407 4
58.409 4
58.412 4
58.414 4
58.416 4
58.419 5
58.421 5
58.423 5
58.426 5
58.428 5
58.430 5
58.432 5
58.435 5
58.437 5
58.439 5
58.442 5
58.444 5
58.446 5
58.449 4
58.451 4
58.453 4
58.456 4
58.458 3
58.460 3
58.463 3
58.465 3
58.467 3
58.469 2
58.472 2
58.474 2
58.476 2
58.479 2
58.481 1
58.483 1
58.486 1
58.488 1
58.490 1
58.493 1
58.495 1
58.497 0
58.500 0
58.502 0
58.504 0
58.507 0
58.509 0
58.511 0
58.513 0
58.516 0
58.518 0
58.520 0
58.523 0
58.525 1
58.527 1
58.530 1
58.532 1
58.534 1
58.537 1
58.539 1
58.541 1
58.544 1
58.546 2
58.548 2
58.551 2
58.553 2
58.555 2
58.557 2
58.560 2
58.562 2
58.564 2
58.567 2
58.569 2
58.571 3
58.574 3
58.576 3
58.578 3
58.581 3
58.583 3
58.585 3
58.588 3
58.590 3
58.592 3
58.595 3
58.597 3
58.599 3
58.601 3
58.604 2
58.606 2
58.608 2
58.611 2
58.613 2
58.615 2
58.618 2
58.620 2
58.622 1
58.625 1
58.627 1
58.629 1
58.632 1
58.634 1
58.636 1
58.639 1
58.641 1
58.643 0
58.645 0
58.648 0
58.650 -0
58.652 -0
58.655 -0
58.657 -0
58.659 -0
58.662 -1
58.664 -1
58.666 -1
58.669 -1
58.671 -0
58.673 -0
58.676 -0
58.678 -0
58.680 0
58.683 0
58.685 0
58.687 1
58.689 1
58.692 1
58.694 1
58.696 1
58.699 1
58.701 1
58.703 1
58.706 1
58.708 2
58.710 2
58.713 2
58.715 2
58.717 2
58.720 2
58.722 2
58.724 2
58.727 2
58.729 2
58.731 2
58.734 2
58.736 2
58.738 2
58.740 1
58.743 1
58.745 1
58.747 1
58.750 1
58.752 1
58.754 0
58.757 0
58.759 -0
58.761 -0
58.764 -0
58.766 -0
58.768 -0
58.771 -1
58.773 -1
58.775 -0
58.778 -0
58.780 -0
58.782 -0
58.784 -0
58.787 -0
58.789 -0
58.791 -0
58.794 -0
58.796 0
58.798 0
58.801 0
58.803 1
58.805 1
58.808 1
58.810 1
58.812 1
58.815 2
58.817 2
58.819 2
58.822 2
58.824 3
58.826 3
58.829 3
58.831 3
58.833 4
58.835 4
58.838 4
58.840 4
58.842 4
58.845 4
58.847 4
58.849 4
58.852 4
58.854 4
58.856 4
58.859 4
58.861 4
58.863 4
58.866 3
58.868 3
58.870 3
58.873 3
58.875 3
58.877 3
58.880 2
58.882 2
58.884 2
58.886 2
58.889 1
58.891 1
58.893 1
58.896 1
58.898 1
58.900 1
58.903 1
58.905 1
58.907 1
58.910 1
58.912 1
58.914 1
58.917 1
58.919 1
58.921 1
58.924 2
58.926 2
58.928 2
58.931 2
58.933 2
58.935 2
58.938 2
58.940 2
58.942 3
58.944 3
58.947 3
58.949 3
58.951 3
58.954 3
58.956 3
58.958 3
58.961 3
58.963 3
58.965 3
58.968 3
58.970 3
58.972 3
58.975 3
58.977 3
58.979 3
58.982 3
58.984 3
58.986 2
58.989 2
58.991 2
58.993 2
58.996 2
58.998 2
59.000 2
59.002 2
59.005 2
59.007 2
59.009 2
59.012 2
59.014 3
59.016 3
59.019 3
59.021 3
59.023 3
59.026 3
59.028 3
59.030 3
59.033 3
59.035 4
59.037 4
59.040 4
59.042 4
59.044 4
59.047 4
59.049 5
59.051 5
59.054 5
59.056 5
59.058 5
59.060 5
59.063 5
59.065 5
59.067 5
59.070 6
59.072 5
59.074 5
59.077 5
59.079 5
59.081 5
59.084 5
59.086 5
59.088 5
59.091 5
59.093 4
59.095 4
59.098 4
59.100 4
59.102 4
59.105 4
59.107 4
59.109 3
59.112 3
59.114 3
59.116 3
59.118 3
59.121 3
59.123 2
59.125 2
59.128 2
59.130 2
59.132 2
59.135 2
59.137 2
59.139 2
59.142 2
59.144 2
59.146 2
59.149 2
59.151 2
59.153 2
59.156 2
59.158 2
59.160 2
59.163 1
59.165 1
59.167 1
59.170 1
59.172 1
59.174 1
59.177 1
59.179 1
59.181 1
59.183 1
59.186 1
59.188 1
59.190 1
59.193 1
59.195 1
59.197 1
59.200 1
59.202 1
59.204 1
59.207 1
59.209 1
59.211 1
59.214 1
59.216 1
59.218 1
59.221 1
59.223 2
59.225 2
59.228 2
59.230 2
59.232 2
59.235 2
59.237 2
59.239 3
59.242 3
59.244 3
59.246 3
59.249 3
59.251 3
59.253 3
59.255 3
59.258 3
59.260 4
59.262 4
59.265 4
59.267 4
59.269 4
59.272 4
59.274 4
59.276 4
59.279 4
59.281 4
59.283 3
59.286 3
59.288 3
59.290 3
59.293 3
59.295 3
59.297 2
59.300 2
59.302 2
59.304 2
59.307 1
59.309 1
59.311 1
59.314 1
59.316 0
59.318 0
59.321 0
59.323 -0
59.325 -0
59.327 -0
59.330 -0
59.332 -0
59.334 -1
59.337 -1
59.339 -1
59.341 -1
59.344 -1
59.346 -0
59.348 -0
59.351 -0
59.353 -0
59.355 -0
59.358 0
59.360 0
59.362 0
59.365 1
59.367 1
59.369 1
59.372 1
59.374 1
59.376 1
59.379 2
59.381 2
59.383 2
59.386 1
59.388 1
59.390 1
59.393 1
59.395 1
59.397 1
59.400 1
59.402 1
59.404 1
59.406 1
59.409 1
59.411 1
59.413 1
59.416 1
59.418 1
59.420 1
59.423 1
59.425 2
59.427 1
59.430 1
59.432 1
59.434 2
59.437 2
59.439 2
59.441 2
59.444 2
59.446 2
59.448 2
59.451 2
59.453 2
59.455 2
59.458 2
59.460 2
59.462 2
59.465 2
59.467 2
59.469 2
59.472 2
59.474 2
59.476 2
59.479 2
59.481 2
59.483 2
59.486 2
59.488 2
59.490 2
59.492 2
59.495 2
59.497 2
59.499 2
59.502 2
59.504 2
59.506 2
59.509 2
59.511 2
59.513 2
59.516 2
59.518 2
59.520 2
59.523 1
59.525 1
59.527 1
59.530 1
59.532 1
59.534 1
59.537 1
59.539 1
59.541 1
59.544 1
59.546 1
59.548 0
59.551 0
59.553 0
59.555 0
59.558 0
59.560 0
59.562 0
59.565 0
59.567 0
59.569 0
59.572 0
59.574 0
59.576 0
59.579 0
59.581 0
59.583 1
59.585 1
59.588 1
59.590 1
59.592 1
59.595 1
59.597 1
59.599 1
59.602 2
59.604 2
59.606 2
59.609 2
59.611 2
59.613 2
59.616 2
59.618 2
59.620 2
59.623 2
59.625 2
59.627 2
59.630 2
59.632 2
59.634 2
59.637 2
59.639 2
59.641 2
59.644 2
59.646 2
59.648 2
59.651 2
59.653 2
59.655 2
59.658 2
59.660 2
59.662 2
59.665 2
59.667 2
59.669 2
59.672 2
59.674 2
59.676 2
59.679 2
59.681 2
59.683 2
59.686 2
59.688 2
59.690 2
59.692 2
59.695 2
59.697 1
59.699 1
59.702 1
59.704 1
59.706 1
59.709 1
59.711 1
59.713 1
59.716 0
59.718 0
59.720 -0
59.723 -0
59.725 -0
59.727 -1
59.730 -1
59.732 -1
59.734 -1
59.737 -1
59.739 -1
59.741 -1
59.744 -1
59.746 -1
59.748 -1
59.751 -1
59.753 -1
59.755 -1
59.758 -1
59.760 -1
59.762 -1
59.765 -1
59.767 -1
59.769 -1
59.772 -1
59.774 -1
59.776 -1
59.779 -1
59.781 -1
59.783 -1
59.786 -1
59.788 -1
59.790 -1
59.793 -1
59.795 -1
59.797 -1
59.800 -1
59.802 -1
59.804 -1
59.807 -1
59.809 -1
59.811 -1
59.814 -1
59.816 -1
59.818 -1
59.820 -1
59.823 -1
59.825 -1
59.827 -1
59.830 -1
59.832 -0
59.834 -0
59.837 -0
59.839 -0
59.841 0
59.844 0
59.846 0
59.848 1
59.851 1
59.853 1
59.855 1
59.858 1
59.860 1
59.862 1
59.865 1
59.867 1
59.869 1
59.872 1
59.874 1
59.876 1
59.879 2
59.881 2
59.883 2
59.886 2
59.888 2
59.890 2
59.893 2
59.895 2
59.897 2
59.900 2
59.902 2
59.904 2
59.907 2
59.909 2
59.911 2
59.914 2
59.916 2
59.918 2
59.921 2
59.923 2
59.925 2
59.928 2
59.930 2
59.932 2
59.935 2
59.937 3
59.939 3
59.942 3
59.944 3
59.946 3
59.949 3
59.951 2
59.953 2
59.956 2
59.958 2
59.960 2
59.963 2
59.965 2
59.967 2
59.970 2
59.972 2
59.974 2
59.977 2
59.979 2
59.981 1
59.983 1
59.986 1
59.988 1
59.990 1
59.993 1
59.995 1
59.997 1
60.000 1
60.002 1
60.004 1
60.007 1
60.009 1
60.011 1
60.014 1
60.016 1
60.018 1
60.021 1
60.023 1
60.025 1
60.028 1
60.030 1
60.032 1
60.035 2
60.037 2
60.039 2
60.042 2
60.044 1
60.046 2
60.049 2
60.051 2
60.053 2
60.056 2
60.058 2
60.060 2
60.063 2
60.065 2
60.067 2
60.070 2
60.072 2
60.074 2
60.077 2
60.079 2
60.081 2
60.084 2
60.086 2
60.088 2
60.091 1
60.093 1
60.095 1
60.098 1
60.100 1
60.102 1
60.105 1
60.107 1
60.109 1
60.112 0
60.114 0
60.116 0
60.119 0
60.121 0
60.123 0
60.126 0
60.128 0
60.130 0
60.133 0
60.135 0
60.137 0
60.140 0
60.142 0
60.144 0
60.147 1
60.149 1
60.151 1
60.154 1
60.156 2
60.158 2
60.161 2
60.163 2
60.165 3
60.168 3
60.170 3
60.172 4
60.175 4
60.177 4
60.179 4
60.182 4
60.184 4
60.186 4
60.189 4
60.191 4
60.193 4
60.196 4
60.198 4
60.200 4
60.203 4
60.205 4
60.207 4
60.210 3
60.212 3
60.214 3
60.217 3
60.219 2
60.221 2
60.224 2
60.226 2
60.228 2
60.231 1
60.233 1
60.235 1
60.238 1
60.240 1
60.242 1
60.245 1
60.247 0
60.249 0
60.252 0
60.254 0
60.256 0
60.259 0
60.261 1
60.263 1
60.266 1
60.268 1
60.270 1
60.273 1
60.275 1
60.277 1
60.280 1
60.282 1
60.284 2
60.287 2
60.289 2
60.291 2
60.294 2
60.296 2
60.298 2
60.301 2
60.303 2
60.305 2
60.308 2
60.310 2
60.312 2
60.315 3
60.317 3
60.319 3
60.322 3
60.324 2
60.326 2
60.329 2
60.331 2
60.333 2
60.336 2
60.338 2
60.340 2
60.343 2
60.345 2
60.347 2
60.350 2
60.352 2
60.354 2
60.357 2
60.359 1
60.361 1
60.364 1
60.366 1
60.368 1
60.371 1
60.373 1
60.375 1
60.378 1
60.380 1
60.382 1
60.385 0
60.387 0
60.389 0
60.392 0
60.394 0
60.396 0
60.399 0
60.401 0
60.403 0
60.406 0
60.408 0
60.410 0
60.413 0
60.415 0
60.417 1
60.420 1
60.422 1
60.424 1
60.427 1
60.429 1
60.431 1
60.434 2
60.436 2
60.438 2
60.441 2
60.443 3
60.445 3
60.448 3
60.450 3
60.452 3
60.455 4
60.457 4
60.459 4
60.462 4
60.464 4
60.466 4
60.469 4
60.471 4
60.473 5
60.476 5
60.478 5
60.480 5
60.483 5
60.485 5
60.487 5
60.490 5
60.492 5
60.494 5
60.497 4
60.499 4
60.501 4
60.504 4
60.506 4
60.508 4
60.511 4
60.513 4
60.515 4
60.518 4
60.520 4
60.522 4
60.525 4
60.527 4
60.529 3
60.532 3
60.534 3
60.536 3
60.539 3
60.541 3
60.543 3
60.546 3
60.548 3
60.550 3
60.553 3
60.555 3
60.557 3
60.560 3
60.562 3
60.564 3
60.567 3
60.569 3
60.571 3
60.574 2
60.576 2
60.578 2
60.581 2
60.583 2
60.585 2
60.588 2
60.590 2
60.592 2
60.595 2
60.597 2
60.599 2
60.602 2
60.604 2
60.606 2
60.609 2
60.611 2
60.613 2
60.616 2
60.618 2
60.620 2
60.623 2
60.625 2
60.627 2
60.630 2
60.632 2
60.634 2
60.637 2
60.639 2
60.641 2
60.644 2
60.646 2
60.648 2
60.651 2
60.653 2
60.655 2
60.658 1
60.660 1
60.662 1
60.665 1
60.667 1
60.669 1
60.672 1
60.674 1
60.676 0
60.679 0
60.681 0
60.683 0
60.686 0
60.688 0
60.690 0
60.693 0
60.695 0
60.697 0
60.700 0
60.702 1
60.704 1
60.707 1
60.709 1
60.711 1
60.714 1
60.716 2
60.718 2
60.721 2
60.723 2
60.725 2
60.728 3
60.730 3
60.732 3
60.735 3
60.737 3
60.739 3
60.742 3
60.744 3
60.746 3
60.749 3
60.751 3
60.753 3
60.756 3
60.758 3
60.760 3
60.763 2
60.765 2
60.767 2
60.770 2
60.772 1
60.775 1
60.777 1
60.779 1
60.782 0
60.784 0
60.786 0
60.789 -0
60.791 -0
60.793 -0
60.796 -1
60.798 -1
60.800 -1
60.803 -1
60.805 -1
60.807 -1
60.810 -1
60.812 -1
60.814 -1
60.817 -1
60.819 -1
60.821 -1
60.824 -1
60.826 -1
60.828 -0
60.831 -0
60.833 -0
60.835 -0
60.838 -0
60.840 -0
60.842 -0
60.845 0
60.847 0
60.849 0
60.852 0
60.854 0
60.856 0
60.859 0
60.861 0
60.863 0
60.866 0
60.868 0
60.870 0
60.873 0
60.875 1
60.877 1
60.880 1
60.882 1
60.884 1
60.887 1
60.889 1
60.891 2
60.894 2
60.896 2
60.898 2
60.901 2
60.903 2
60.905 3
60.908 3
60.910 3
60.912 3
60.915 3
60.917 4
60.919 4
60.922 4
60.924 4
60.926 4
60.929 4
60.931 4
60.933 4
60.936 4
60.938 4
60.941 4
60.943 4
60.945 3
60.948 3
60.950 3
60.952 3
60.955 3
60.957 3
60.959 3
60.962 3
60.964 3
60.966 3
60.969 2
60.971 2
60.973 2
60.976 2
60.978 2
60.980 2
60.983 2
60.985 2
60.987 2
60.990 1
60.992 1
60.994 1
60.997 1
60.999 1
61.001 1
61.004 1
61.006 1
61.008 1
61.011 1
61.013 1
61.015 1
61.018 1
61.020 1
61.022 1
61.025 1
61.027 1
61.029 1
61.032 1
61.034 1
61.036 1
61.039 1
61.041 1
61.043 1
61.046 0
61.048 0
61.050 0
61.053 0
61.055 0
61.057 0
61.060 -0
61.062 -0
61.064 -0
61.067 -0
61.069 -0
61.072 -1
61.074 -1
61.076 -1
61.079 -1
61.081 -1
61.083 -1
61.086 -1
61.088 -1
61.090 -1
61.093 -1
61.095 -1
61.097 -1
61.100 -1
61.102 -1
61.104 -1
61.107 -1
61.109 -1
61.111 -1
61.114 -1
61.116 -0
61.118 -0
61.121 -0
61.123 0
61.125 0
61.128 0
61.130 0
61.132 1
61.135 1
61.137 1
61.139 1
61.142 1
61.144 1
61.146 1
61.149 1
61.151 1
61.153 1
61.156 1
61.158 1
61.160 1
61.163 1
61.165 1
61.167 1
61.170 1
61.172 1
61.175 1
61.177 1
61.179 1
61.182 1
61.184 1
61.186 1
61.189 1
61.191 1
61.193 1
61.196 1
61.198 1
61.200 1
61.203 1
61.205 1
61.207 1
61.210 1
61.212 1
61.214 1
61.217 1
61.219 1
61.221 1
61.224 1
61.226 1
61.228 1
61.231 1
61.233 1
61.235 1
61.238 1
61.240 1
61.242 1
61.245 1
61.247 1
61.249 1
61.252 1
61.254 1
61.256 1
61.259 1
61.261 1
61.263 1
61.266 1
61.268 1
61.271 2
61.273 2
61.275 2
61.278 2
61.280 2
61.282 2
61.285 2
61.287 2
61.289 2
61.292 2
61.294 3
61.296 3
61.299 3
61.301 3
61.303 3
61.306 3
61.308 3
61.310 3
61.313 3
61.315 3
61.317 3
61.320 3
61.322 3
61.324 3
61.327 3
61.329 3
61.331 3
61.334 3
61.336 3
61.338 3
61.341 3
61.343 3
61.345 3
61.348 3
61.350 3
61.352 3
61.355 3
61.357 3
61.360 3
61.362 3
61.364 3
61.367 3
61.369 3
61.371 3
61.374 3
61.376 3
61.378 3
61.381 3
61.383 3
61.385 3
61.388 3
61.390 3
61.392 3
61.395 3
61.397 3
61.399 3
61.402 3
61.404 3
61.406 3
61.409 3
61.411 3
61.413 3
61.416 2
61.418 2
61.420 2
61.423 2
61.425 2
61.427 2
61.430 2
61.432 2
61.435 2
61.437 2
61.439 2
61.442 2
61.444 2
61.446 2
61.449 2
61.451 2
61.453 2
61.456 2
61.458 2
61.460 2
61.463 2
61.465 2
61.467 2
61.470 2
61.472 2
61.474 2
61.477 2
61.479 2
61.481 3
61.484 3
61.486 3
61.488 3
61.491 3
61.493 3
61.495 3
61.498 3
61.500 3
61.502 3
61.505 4
61.507 4
61.510 4
61.512 4
61.514 4
61.517 4
61.519 4
61.521 4
61.524 4
61.526 4
61.528 4
61.531 5
61.533 5
61.535 5
61.538 5
61.540 5
61.542 5
61.545 4
61.547 4
61.549 4
61.552 4
61.554 4
61.556 4
61.559 4
61.561 4
61.563 4
61.566 3
61.568 3
61.570 3
61.573 3
61.575 3
61.578 2
61.580 2
61.582 2
61.585 2
61.587 2
61.589 2
61.592 2
61.594 1
61.596 1
61.599 1
61.601 1
61.603 1
61.606 1
61.608 1
61.610 1
61.613 1
61.615 1
61.617 1
61.620 1
61.622 1
61.624 1
61.627 1
61.629 1
61.631 1
61.634 1
61.636 1
61.638 1
61.641 1
61.643 1
61.646 2
61.648 2
61.650 2
61.653 2
61.655 2
61.657 2
61.660 2
61.662 2
61.664 2
61.667 2
61.669 2
61.671 2
61.674 2
61.676 2
61.678 1
61.681 1
61.683 1
61.685 1
61.688 1
61.690 1
61.692 1
61.695 1
61.697 1
61.699 1
61.702 1
61.704 1
61.707 1
61.709 1
61.711 1
61.714 1
61.716 1
61.718 1
61.721 1
61.723 1
61.725 1
61.728 1
61.730 1
61.732 1
61.735 1
61.737 1
61.739 1
61.742 1
61.744 1
61.746 1
61.749 1
61.751 2
61.753 2
61.756 2
61.758 2
61.760 2
61.763 2
61.765 2
61.768 2
61.770 2
61.772 2
61.775 2
61.777 2
61.779 2
61.782 2
61.784 2
61.786 2
61.789 2
61.791 2
61.793 2
61.796 2
61.798 2
61.800 2
61.803 2
61.805 2
61.807 2
61.810 2
61.812 2
61.814 2
61.817 2
61.819 1
61.822 1
61.824 1
61.826 1
61.829 1
61.831 1
61.833 1
61.836 1
61.838 1
61.840 1
61.843 1
61.845 1
61.847 1
61.850 1
61.852 1
61.854 1
61.857 1
61.859 1
61.861 1
61.864 1
61.866 1
61.868 1
61.871 1
61.873 1
61.876 1
61.878 1
61.880 1
61.883 1
61.885 2
61.887 2
61.890 2
61.892 2
61.894 2
61.897 2
61.899 2
61.901 2
61.904 2
61.906 2
61.908 2
61.911 2
61.913 1
61.915 1
61.918 1
61.920 1
61.922 1
61.925 1
61.927 1
61.930 1
61.932 1
61.934 1
61.937 1
61.939 1
61.941 1
61.944 0
61.946 0
61.948 0
61.951 0
61.953 0
61.955 1
61.958 1
61.960 1
61.962 1
61.965 1
61.967 1
61.969 1
61.972 1
61.974 1
61.977 1
61.979 1
61.981 1
61.984 1
61.986 1
61.988 1
61.991 1
61.993 1
61.995 1
61.998 1
62.000 1
62.002 1
62.005 1
62.007 1
62.009 1
62.012 1
62.014 1
62.016 1
62.019 1
62.021 1
62.023 1
62.026 1
62.028 1
62.031 1
62.033 1
62.035 1
62.038 1
62.040 1
62.042 1
62.045 1
62.047 1
62.049 1
62.052 1
62.054 1
62.056 1
62.059 1
62.061 1
62.063 1
62.066 1
62.068 1
62.070 1
62.073 1
62.075 1
62.078 1
62.080 1
62.082 1
62.085 2
62.087 2
62.089 2
62.092 2
62.094 2
62.096 2
62.099 2
62.101 2
62.103 2
62.106 2
62.108 2
62.110 2
62.113 2
62.115 2
62.117 2
62.120 2
62.122 2
62.125 3
62.127 3
62.129 3
62.132 3
62.134 3
62.136 3
62.139 3
62.141 3
62.143 3
62.146 3
62.148 3
62.150 3
62.153 2
62.155 2
62.157 2
62.160 2
62.162 2
62.164 2
62.167 2
62.169 2
62.172 1
62.174 1
62.176 1
62.179 1
62.181 1
62.183 1
62.186 1
62.188 1
62.190 1
62.193 1
62.195 1
62.197 0
62.200 0
62.202 0
62.204 0
62.207 0
62.209 0
62.212 0
62.214 0
62.216 0
62.219 0
62.221 0
62.223 0
62.226 0
62.228 0
62.230 0
62.233 0
62.235 0
62.237 1
62.240 1
62.242 1
62.244 1
62.247 1
62.249 1
62.251 1
62.254 1
62.256 1
62.259 1
62.261 1
62.263 1
62.266 1
62.268 1
62.270 1
62.273 1
62.275 1
62.277 1
62.280 1
62.282 1
62.284 1
62.287 1
62.289 1
62.291 1
62.294 1
62.296 1
62.299 1
62.301 1
62.303 1
62.306 1
62.308 1
62.310 1
62.313 1
62.315 1
62.317 1
62.320 1
62.322 1
62.324 2
62.327 2
62.329 2
62.331 2
62.334 2
62.336 2
62.339 2
62.341 2
62.343 2
62.346 2
62.348 2
62.350 2
62.353 2
62.355 2
62.357 2
62.360 2
62.362 2
62.364 2
62.367 2
62.369 2
62.371 2
62.374 2
62.376 2
62.378 2
62.381 2
62.383 2
62.386 2
62.388 2
62.390 2
62.393 2
62.395 2
62.397 2
62.400 2
62.402 2
62.404 2
62.407 2
62.409 2
62.411 2
62.414 2
62.416 3
62.418 3
62.421 3
62.423 3
62.426 3
62.428 3
62.430 3
62.433 3
62.435 3
62.437 2
62.440 2
62.442 2
62.444 2
62.447 2
62.449 2
62.451 2
62.454 2
62.456 2
62.459 2
62.461 2
62.463 2
62.466 2
62.468 1
62.470 1
62.473 1
62.475 1
62.477 1
62.480 1
62.482 1
62.484 1
62.487 1
62.489 1
62.491 1
62.494 1
62.496 1
62.499 1
62.501 1
62.503 1
62.506 1
62.508 1
62.510 1
62.513 1
62.515 0
62.517 0
62.520 1
62.522 1
62.524 1
62.527 1
62.529 1
62.531 1
62.534 1
62.536 1
62.539 1
62.541 1
62.543 1
62.546 1
62.548 1
62.550 2
62.553 2
62.555 2
62.557 2
62.560 2
62.562 2
62.564 2
62.567 2
62.569 2
62.572 2
62.574 3
62.576 3
62.579 3
62.581 3
62.583 3
62.586 2
62.588 2
62.590 2
62.593 2
62.595 2
62.597 2
62.600 2
62.602 1
62.604 1
62.607 1
62.609 1
62.612 1
62.614 1
62.616 1
62.619 0
62.621 0
62.623 0
62.626 0
62.628 0
62.630 0
62.633 0
62.635 0
62.637 0
62.640 0
62.642 0
62.645 0
62.647 0
62.649 1
62.652 1
62.654 1
62.656 1
62.659 1
62.661 1
62.663 1
62.666 1
62.668 1
62.670 2
62.673 2
62.675 2
62.677 2
62.680 2
62.682 2
62.685 3
62.687 3
62.689 3
62.692 3
62.694 3
62.696 3
62.699 3
62.701 4
62.703 4
62.706 4
62.708 4
62.710 4
62.713 4
62.715 4
62.718 4
62.720 4
62.722 4
62.725 4
62.727 4
62.729 4
62.732 4
62.734 4
62.736 4
62.739 4
62.741 4
62.743 4
62.746 4
62.748 3
62.751 3
62.753 3
62.755 3
62.758 3
62.760 3
62.762 3
62.765 3
62.767 3
62.769 2
62.772 2
62.774 2
62.776 2
62.779 2
62.781 2
62.784 2
62.786 2
62.788 2
62.791 2
62.793 2
62.795 2
62.798 2
62.800 2
62.802 2
62.805 2
62.807 2
62.809 2
62.812 2
62.814 2
62.817 2
62.819 2
62.821 2
62.824 2
62.826 2
62.828 2
62.831 2
62.833 2
62.835 2
62.838 2
62.840 2
62.842 2
62.845 2
62.847 1
62.850 1
62.852 2
62.854 2
62.857 2
62.859 2
62.861 2
62.864 2
62.866 2
62.868 2
62.871 2
62.873 2
62.875 2
62.878 2
62.880 2
62.883 2
62.885 2
62.887 2
62.890 2
62.892 3
62.894 3
62.897 3
62.899 3
62.901 3
62.904 3
62.906 3
62.908 3
62.911 3
62.913 3
62.916 3
62.918 3
62.920 3
62.923 3
62.925 3
62.927 3
62.930 3
62.932 3
62.934 3
62.937 3
62.939 3
62.941 3
62.944 3
62.946 4
62.949 4
62.951 4
62.953 4
62.956 4
62.958 4
62.960 4
62.963 4
62.965 4
62.967 4
62.970 4
62.972 4
62.974 4
62.977 4
62.979 4
62.982 4
62.984 3
62.986 3
62.989 3
62.991 3
62.993 3
62.996 3
62.998 3
63.000 3
63.003 2
63.005 2
63.008 2
63.010 2
63.012 2
63.015 2
63.017 2
63.019 1
63.022 1
63.024 1
63.026 1
63.029 1
63.031 1
63.033 1
63.036 1
63.038 1
63.041 1
63.043 1
63.045 1
63.048 1
63.050 1
63.052 1
63.055 1
63.057 1
63.059 1
63.062 1
63.064 1
63.066 1
63.069 1
63.071 1
63.074 1
63.076 1
63.078 1
63.081 1
63.083 1
63.085 1
63.088 1
63.090 1
63.092 1
63.095 1
63.097 1
63.100 1
63.102 1
63.104 1
63.107 1
63.109 1
63.111 1
63.114 1
63.116 1
63.118 1
63.121 1
63.123 1
63.125 1
63.128 1
63.130 1
63.133 1
63.135 1
63.137 1
63.140 1
63.142 1
63.144 1
63.147 1
63.149 1
63.151 1
63.154 1
63.156 1
63.159 1
63.161 1
63.163 1
63.166 1
63.168 1
63.170 1
63.173 1
63.175 1
63.177 1
63.180 1
63.182 1
63.184 1
63.187 1
63.189 1
63.192 1
63.194 1
63.196 1
63.199 1
63.201 1
63.203 1
63.206 1
63.208 1
63.210 1
63.213 1
63.215 1
63.218 1
63.220 1
63.222 1
63.225 1
63.227 1
63.229 1
63.232 2
63.234 2
63.236 2
63.239 2
63.241 2
63.244 2
63.246 2
63.248 2
63.251 3
63.253 3
63.255 3
63.258 3
63.260 3
63.262 3
63.265 3
63.267 3
63.269 3
63.272 3
63.274 3
63.277 3
63.279 2
63.281 2
63.284 2
63.286 2
63.288 2
63.291 2
63.293 2
63.295 1
63.298 1
63.300 1
63.303 1
63.305 1
63.307 0
63.310 0
63.312 -0
63.314 -0
63.317 -0
63.319 -0
63.321 -1
63.324 -1
63.326 -1
63.329 -1
63.331 -1
63.333 -1
63.336 -1
63.338 -1
63.340 -1
63.343 -1
63.345 -1
63.347 -1
63.350 -1
63.352 -1
63.355 -1
63.357 -1
63.359 -1
63.362 -1
63.364 -0
63.366 -0
63.369 -0
63.371 -0
63.373 0
63.376 0
63.378 0
63.380 0
63.383 1
63.385 1
63.388 1
63.390 1
63.392 1
63.395 1
63.397 1
63.399 1
63.402 2
63.404 2
63.406 2
63.409 2
63.411 2
63.414 2
63.416 2
63.418 2
63.421 2
63.423 2
63.425 2
63.428 2
63.430 1
63.432 1
63.435 1
63.437 1
63.440 1
63.442 1
63.444 1
63.447 1
63.449 1
63.451 0
63.454 0
63.456 0
63.458 0
63.461 1
63.463 1
63.466 1
63.468 1
63.470 1
63.473 1
63.475 1
63.477 1
63.480 2
63.482 2
63.484 2
63.487 2
63.489 2
63.492 3
63.494 3
63.496 3
63.499 3
63.501 3
63.503 3
63.506 4
63.508 4
63.510 4
63.513 4
63.515 4
63.518 4
63.520 4
63.522 4
63.525 4
63.527 4
63.529 4
63.532 3
63.534 3
63.536 3
63.539 3
63.541 3
63.544 2
63.546 2
63.548 2
63.551 2
63.553 1
63.555 1
63.558 1
63.560 1
63.562 1
63.565 0
63.567 0
63.570 0
63.572 -0
63.574 -0
63.577 -0
63.579 -0
63.581 -0
63.584 -0
63.586 -0
63.588 -0
63.591 -0
63.593 -0
63.596 -0
63.598 -0
63.600 -0
63.603 -0
63.605 -0
63.607 0
63.610 0
63.612 0
63.614 0
63.617 1
63.619 1
63.622 1
63.624 1
63.626 1
63.629 1
63.631 1
63.633 1
63.636 1
63.638 1
63.641 1
63.643 1
63.645 1
63.648 1
63.650 1
63.652 1
63.655 0
63.657 0
63.659 0
63.662 -0
63.664 -0
63.667 -0
63.669 -0
63.671 -0
63.674 -0
63.676 -0
63.678 -0
63.681 -0
63.683 -0
63.685 -0
63.688 0
63.690 0
63.693 1
63.695 1
63.697 1
63.700 1
63.702 2
63.704 2
63.707 3
63.709 3
63.711 3
63.714 4
63.716 4
63.719 5
63.721 5
63.723 5
63.726 6
63.728 6
63.730 6
63.733 7
63.735 7
63.737 7
63.740 7
63.742 7
63.745 7
63.747 7
63.749 7
63.752 7
63.754 7
63.756 7
63.759 7
63.761 7
63.764 7
63.766 7
63.768 6
63.771 6
63.773 6
63.775 6
63.778 6
63.780 5
63.782 5
63.785 5
63.787 5
63.790 4
63.792 4
63.794 4
63.797 4
63.799 3
63.801 3
63.804 3
63.806 3
63.808 3
63.811 2
63.813 2
63.816 2
63.818 2
63.820 2
63.823 2
63.825 2
63.827 1
63.830 1
63.832 1
63.835 1
63.837 1
63.839 1
63.842 1
63.844 1
63.846 1
63.849 1
63.851 1
63.853 1
63.856 1
63.858 1
63.861 1
63.863 1
63.865 1
63.868 1
63.870 1
63.872 1
63.875 1
63.877 1
63.879 1
63.882 1
63.884 1
63.887 1
63.889 1
63.891 1
63.894 1
63.896 1
63.898 1
63.901 1
63.903 1
63.906 1
63.908 1
63.910 1
63.913 1
63.915 1
63.917 1
63.920 1
63.922 1
63.924 1
63.927 1
63.929 1
63.932 1
63.934 1
63.936 1
63.939 1
63.941 1
63.943 1
63.946 1
63.948 1
63.951 2
63.953 2
63.955 2
63.958 2
63.960 2
63.962 2
63.965 2
63.967 2
63.969 2
63.972 2
63.974 2
63.977 3
63.979 3
63.981 3
63.984 3
63.986 3
63.988 3
63.991 3
63.993 3
63.996 3
63.998 3
64.000 3
64.003 3
64.005 2
64.007 2
64.010 2
64.012 2
64.014 2
64.017 2
64.019 2
64.022 2
64.024 2
64.026 2
64.029 2
64.031 2
64.033 2
64.036 2
64.038 3
64.041 3
64.043 3
64.045 3
64.048 3
64.050 3
64.052 3
64.055 3
64.057 3
64.059 3
64.062 3
64.064 3
64.067 3
64.069 3
64.071 3
64.074 3
64.076 3
64.078 2
64.081 2
64.083 2
64.086 2
64.088 2
64.090 2
64.093 2
64.095 1
64.097 1
64.100 1
64.102 1
64.104 1
64.107 1
64.109 0
64.112 0
64.114 0
64.116 0
64.119 -0
64.121 -0
64.123 -0
64.126 -0
64.128 -0
64.131 -0
64.133 -0
64.135 -0
64.138 -0
64.140 -0
64.142 -0
64.145 -0
64.147 -0
64.150 -0
64.152 -0
64.154 -0
64.157 -0
64.159 -0
64.161 -0
64.164 0
64.166 0
64.168 0
64.171 0
64.173 0
64.176 1
64.178 1
64.180 1
64.183 1
64.185 1
64.187 1
64.190 1
64.192 1
64.195 1
64.197 1
64.199 1
64.202 1
64.204 1
64.206 2
64.209 2
64.211 2
64.213 2
64.216 2
64.218 2
64.221 2
64.223 2
64.225 2
64.228 2
64.230 2
64.232 2
64.235 2
64.237 2
64.240 2
64.242 2
64.244 3
64.247 2
64.249 3
64.251 3
64.254 3
64.256 3
64.259 3
64.261 3
64.263 3
64.266 3
64.268 3
64.270 3
64.273 2
64.275 2
64.278 2
64.280 2
64.282 2
64.285 2
64.287 2
64.289 2
64.292 2
64.294 2
64.296 1
64.299 1
64.301 1
64.304 1
64.306 1
64.308 1
64.311 0
64.313 0
64.315 0
64.318 -0
64.320 -0
64.323 -0
64.325 -0
64.327 -0
64.330 -1
64.332 -1
64.334 -1
64.337 -1
64.339 -1
64.342 -1
64.344 -1
64.346 -1
64.349 -1
64.351 -1
64.353 -0
64.356 -0
64.358 -0
64.361 -0
64.363 0
64.365 0
64.368 0
64.370 1
64.372 1
64.375 1
64.377 1
64.379 1
64.382 2
64.384 2
64.387 2
64.389 2
64.391 3
64.394 3
64.396 3
64.398 3
64.401 3
64.403 3
64.406 3
64.408 4
64.410 4
64.413 4
64.415 4
64.417 4
64.420 4
64.422 4
64.425 4
64.427 4
64.429 4
64.432 4
64.434 4
64.436 4
64.439 3
64.441 3
64.444 3
64.446 3
64.448 3
64.451 3
64.453 3
64.455 3
64.458 3
64.460 2
64.463 2
64.465 2
64.467 2
64.470 2
64.472 2
64.474 2
64.477 2
64.479 2
64.482 2
64.484 2
64.486 2
64.489 2
64.491 2
64.493 2
64.496 2
64.498 2
64.500 2
64.503 2
64.505 2
64.508 2
64.510 2
64.512 2
64.515 2
64.517 2
64.519 2
64.522 3
64.524 3
64.527 3
64.529 3
64.531 3
64.534 3
64.536 3
64.538 3
64.541 3
64.543 3
64.546 3
64.548 3
64.550 3
64.553 3
64.555 3
64.557 3
64.560 3
64.562 3
64.565 3
64.567 3
64.569 2
64.572 2
64.574 2
64.576 2
64.579 2
64.581 2
64.584 2
64.586 2
64.588 2
64.591 2
64.593 2
64.595 2
64.598 2
64.600 2
64.603 2
64.605 2
64.607 2
64.610 2
64.612 2
64.614 2
64.617 3
64.619 3
64.622 3
64.624 3
64.626 3
64.629 3
64.631 3
64.633 4
64.636 4
64.638 4
64.641 4
64.643 4
64.645 4
64.648 4
64.650 4
64.652 4
64.655 4
64.657 4
64.660 4
64.662 4
64.664 4
64.667 4
64.669 4
64.671 4
64.674 3
64.676 3
64.679 3
64.681 3
64.683 3
64.686 3
64.688 2
64.690 2
64.693 2
64.695 2
64.698 2
64.700 2
64.702 2
64.705 1
64.707 1
64.709 1
64.712 1
64.714 1
64.717 1
64.719 1
64.721 0
64.724 0
64.726 0
64.728 0
64.731 0
64.733 0
64.736 -0
64.738 -0
64.740 -0
64.743 -0
64.745 -0
64.747 -0
64.750 -0
64.752 -1
64.755 -1
64.757 -1
64.759 -1
64.762 -1
64.764 -1
64.766 -1
64.769 -1
64.771 -1
64.774 -1
64.776 -1
64.778 -1
64.781 -0
64.783 -0
64.785 -0
64.788 -0
64.790 -0
64.793 0
64.795 0
64.797 0
64.800 1
64.802 1
64.804 1
64.807 1
64.809 1
64.812 1
64.814 1
64.816 1
64.819 1
64.821 1
64.823 1
64.826 1
64.828 1
64.831 1
64.833 1
64.835 1
64.838 1
64.840 1
64.842 1
64.845 1
64.847 1
64.850 1
64.852 1
64.854 1
64.857 1
64.859 1
64.861 1
64.864 1
64.866 1
64.869 1
64.871 1
64.873 1
64.876 1
64.878 1
64.881 1
64.883 1
64.885 1
64.888 1
64.890 1
64.892 1
64.895 1
64.897 1
64.900 1
64.902 1
64.904 1
64.907 1
64.909 1
64.911 1
64.914 1
64.916 0
64.919 0
64.921 0
64.923 0
64.926 0
64.928 0
64.930 0
64.933 -0
64.935 -0
64.938 -0
64.940 -0
64.942 -0
64.945 -0
64.947 -0
64.949 -0
64.952 -0
64.954 -0
64.957 0
64.959 0
64.961 0
64.964 0
64.966 0
64.968 0
64.971 1
64.973 1
64.976 1
64.978 1
64.980 1
64.983 1
64.985 1
64.987 1
64.990 1
64.992 1
64.995 2
64.997 2
64.999 2
65.002 2
65.004 2
65.007 2
65.009 2
65.011 2
65.014 2
65.016 2
65.018 2
65.021 2
65.023 2
65.026 2
65.028 2
65.030 2
65.033 2
65.035 2
65.037 2
65.040 2
65.042 2
65.045 2
65.047 2
65.049 2
65.052 2
65.054 2
65.056 2
65.059 2
65.061 2
65.064 2
65.066 2
65.068 2
65.071 2
65.073 2
65.075 2
65.078 2
65.080 2
65.083 2
65.085 2
65.087 2
65.090 2
65.092 2
65.095 2
65.097 2
65.099 2
65.102 2
65.104 2
65.106 2
65.109 2
65.111 2
65.114 2
65.116 2
65.118 2
65.121 2
65.123 2
65.125 2
65.128 2
65.130 1
65.133 1
65.135 1
65.137 1
65.140 1
65.142 1
65.144 1
65.147 1
65.149 1
65.152 1
65.154 1
65.156 1
65.159 1
65.161 1
65.164 1
65.166 1
65.168 2
65.171 2
65.173 2
65.175 2
65.178 2
65.180 2
65.183 3
65.185 3
65.187 3
65.190 3
65.192 3
65.194 3
65.197 3
65.199 3
65.202 3
65.204 3
65.206 3
65.209 3
65.211 3
65.213 3
65.216 3
65.218 3
65.221 3
65.223 3
65.225 3
65.228 2
65.230 2
65.233 2
65.235 2
65.237 2
65.240 2
65.242 1
65.244 1
65.247 1
65.249 1
65.252 1
65.254 1
65.256 1
65.259 1
65.261 1
65.263 1
65.266 1
65.268 1
65.271 1
65.273 1
65.275 2
65.278 2
65.280 2
65.283 2
65.285 2
65.287 2
65.290 2
65.292 2
65.294 2
65.297 2
65.299 2
65.302 2
65.304 2
65.306 2
65.309 2
65.311 2
65.313 2
65.316 2
65.318 2
65.321 2
65.323 2
65.325 2
65.328 2
65.330 2
65.333 2
65.335 2
65.337 2
65.340 2
65.342 2
65.344 2
65.347 2
65.349 2
65.352 2
65.354 2
65.356 2
65.359 2
65.361 2
65.363 2
65.366 2
65.368 2
65.371 2
65.373 2
65.375 2
65.378 2
65.380 2
65.383 2
65.385 1
65.387 1
65.390 1
65.392 1
65.394 1
65.397 1
65.399 1
65.402 1
65.404 1
65.406 1
65.409 0
65.411 0
65.414 0
65.416 0
65.418 -0
65.421 -0
65.423 -0
65.425 -1
65.428 -1
65.430 -1
65.433 -1
65.435 -1
65.437 -1
65.440 -1
65.442 -2
65.444 -2
65.447 -2
65.449 -2
65.452 -2
65.454 -2
65.456 -2
65.459 -2
65.461 -2
65.464 -2
65.466 -2
65.468 -2
65.471 -2
65.473 -1
65.475 -1
65.478 -1
65.480 -1
65.483 -1
65.485 -1
65.487 -0
65.490 -0
65.492 -0
65.495 0
65.497 0
65.499 1
65.502 1
65.504 1
65.506 1
65.509 2
65.511 2
65.514 2
65.516 2
65.518 2
65.521 2
65.523 2
65.525 3
65.528 3
65.530 3
65.533 3
65.535 3
65.537 3
65.540 3
65.542 3
65.545 3
65.547 3
65.549 3
65.552 3
65.554 3
65.556 3
65.559 3
65.561 2
65.564 2
65.566 2
65.568 2
65.571 2
65.573 2
65.576 2
65.578 2
65.580 1
65.583 1
65.585 1
65.587 1
65.590 1
65.592 1
65.595 1
65.597 1
65.599 1
65.602 1
65.604 1
65.607 2
65.609 2
65.611 2
65.614 2
65.616 2
65.618 2
65.621 2
65.623 2
65.626 2
65.628 2
65.630 2
65.633 2
65.635 2
65.638 2
65.640 2
65.642 2
65.645 3
65.647 3
65.649 2
65.652 2
65.654 2
65.657 2
65.659 2
65.661 2
65.664 2
65.666 2
65.669 2
65.671 1
65.673 1
65.676 1
65.678 1
65.680 1
65.683 1
65.685 1
65.688 0
65.690 0
65.692 0
65.695 0
65.697 0
65.700 0
65.702 0
65.704 0
65.707 0
65.709 0
65.711 0
65.714 0
65.716 0
65.719 0
65.721 0
65.723 0
65.726 0
65.728 0
65.731 0
65.733 0
65.735 0
65.738 0
65.740 0
65.742 0
65.745 0
65.747 0
65.750 0
65.752 1
65.754 1
65.757 1
65.759 1
65.762 1
65.764 1
65.766 1
65.769 1
65.771 1
65.773 1
65.776 1
65.778 1
65.781 1
65.783 1
65.785 2
65.788 2
65.790 2
65.793 2
65.795 2
65.797 2
65.800 2
65.802 2
65.804 1
65.807 1
65.809 1
65.812 1
65.814 1
65.816 1
65.819 1
65.821 1
65.824 1
65.826 1
65.828 1
65.831 1
65.833 1
65.835 1
65.838 0
65.840 0
65.843 0
65.845 0
65.847 0
65.850 0
65.852 0
65.855 0
65.857 0
65.859 1
65.862 1
65.864 1
65.866 1
65.869 1
65.871 1
65.874 1
65.876 2
65.878 2
65.881 2
65.883 2
65.886 2
65.888 2
65.890 2
65.893 2
65.895 2
65.898 2
65.900 2
65.902 2
65.905 2
65.907 2
65.909 2
65.912 2
65.914 2
65.917 2
65.919 2
65.921 2
65.924 2
65.926 2
65.929 2
65.931 2
65.933 2
65.936 2
65.938 2
65.940 3
65.943 3
65.945 3
65.948 3
65.950 3
65.952 3
65.955 3
65.957 3
65.960 3
65.962 3
65.964 3
65.967 3
65.969 3
65.972 3
65.974 3
65.976 3
65.979 3
65.981 3
65.983 3
65.986 3
65.988 3
65.991 2
65.993 2
65.995 2
65.998 2
66.000 1
66.003 1
66.005 1
66.007 1
66.010 1
66.012 0
66.014 0
66.017 0
66.019 -0
66.022 -0
66.024 -0
66.026 -0
66.029 -0
66.031 -0
66.034 -0
66.036 -0
66.038 -0
66.041 -0
66.043 -0
66.046 -0
66.048 -0
66.050 0
66.053 0
66.055 0
66.057 0
66.060 0
66.062 0
66.065 0
66.067 0
66.069 0
66.072 0
66.074 0
66.077 1
66.079 1
66.081 1
66.084 1
66.086 1
66.089 1
66.091 2
66.093 2
66.096 2
66.098 2
66.100 2
66.103 3
66.105 3
66.108 3
66.110 3
66.112 3
66.115 3
66.117 3
66.120 4
66.122 4
66.124 4
66.127 4
66.129 4
66.132 4
66.134 4
66.136 4
66.139 4
66.141 4
66.143 4
66.146 3
66.148 3
66.151 3
66.153 3
66.155 2
66.158 2
66.160 2
66.163 2
66.165 2
66.167 1
66.170 1
66.172 1
66.175 1
66.177 1
66.179 1
66.182 1
66.184 0
66.186 0
66.189 0
66.191 0
66.194 0
66.196 0
66.198 0
66.201 0
66.203 0
66.206 0
66.208 0
66.210 0
66.213 -0
66.215 -0
66.218 -0
66.220 -0
66.222 -0
66.225 -0
66.227 -0
66.229 -0
66.232 -0
66.234 -1
66.237 -1
66.239 -1
66.241 -1
66.244 -1
66.246 -1
66.249 -1
66.251 -1
66.253 -1
66.256 -1
66.258 -1
66.261 -1
66.263 -1
66.265 -1
66.268 -1
66.270 -1
66.273 -1
66.275 -1
66.277 -1
66.280 -1
66.282 -1
66.284 -1
66.287 -1
66.289 -1
66.292 -1
66.294 -1
66.296 -1
66.299 -1
66.301 -0
66.304 -0
66.306 -0
66.308 -0
66.311 -0
66.313 -0
66.316 -0
66.318 0
66.320 0
66.323 0
66.325 0
66.327 0
66.330 0
66.332 0
66.335 0
66.337 0
66.339 0
66.342 0
66.344 0
66.347 0
66.349 0
66.351 0
66.354 0
66.356 0
66.359 0
66.361 0
66.363 0
66.366 1
66.368 1
66.371 1
66.373 1
66.375 1
66.378 1
66.380 1
66.382 1
66.385 1
66.387 1
66.390 2
66.392 2
66.394 2
66.397 2
66.399 2
66.402 3
66.404 3
66.406 3
66.409 3
66.411 3
66.414 3
66.416 4
66.418 4
66.421 4
66.423 4
66.426 4
66.428 4
66.430 4
66.433 4
66.435 4
66.437 4
66.440 3
66.442 3
66.445 3
66.447 3
66.449 3
66.452 3
66.454 3
66.457 2
66.459 2
66.461 2
66.464 2
66.466 2
66.469 1
66.471 1
66.473 1
66.476 1
66.478 1
66.481 1
66.483 1
66.485 1
66.488 1
66.490 1
66.493 1
66.495 1
66.497 1
66.500 1
66.502 1
66.504 1
66.507 2
66.509 2
66.512 2
66.514 2
66.516 2
66.519 3
66.521 3
66.524 3
66.526 3
66.528 3
66.531 3
66.533 3
66.536 3
66.538 3
66.540 3
66.543 3
66.545 3
66.548 3
66.550 3
66.552 3
66.555 3
66.557 3
66.559 2
66.562 2
66.564 2
66.567 2
66.569 2
66.571 1
66.574 1
66.576 1
66.579 1
66.581 1
66.583 0
66.586 0
66.588 0
66.591 0
66.593 0
66.595 0
66.598 0
66.600 0
66.603 0
66.605 0
66.607 0
66.610 0
66.612 0
66.615 1
66.617 1
66.619 1
66.622 1
66.624 1
66.627 1
66.629 1
66.631 1
66.634 1
66.636 1
66.638 1
66.641 1
66.643 1
66.646 1
66.648 1
66.650 1
66.653 0
66.655 0
66.658 0
66.660 -0
66.662 -0
66.665 -0
66.667 -0
66.670 -0
66.672 -1
66.674 -1
66.677 -1
66.679 -1
66.682 -1
66.684 -1
66.686 -0
66.689 -0
66.691 -0
66.694 -0
66.696 0
66.698 0
66.701 0
66.703 1
66.706 1
66.708 1
66.710 2
66.713 2
66.715 2
66.717 3
66.720 3
66.722 3
66.725 4
66.727 4
66.729 4
66.732 4
66.734 4
66.737 5
66.739 5
66.741 5
66.744 5
66.746 5
66.749 5
66.751 4
66.753 4
66.756 4
66.758 4
66.761 4
66.763 4
66.765 4
66.768 4
66.770 3
66.773 3
66.775 3
66.777 3
66.780 3
66.782 3
66.785 3
66.787 3
66.789 3
66.792 2
66.794 2
66.797 2
66.799 2
66.801 2
66.804 2
66.806 2
66.808 3
66.811 3
66.813 3
66.816 3
66.818 3
66.820 3
66.823 3
66.825 3
66.828 3
66.830 3
66.832 3
66.835 3
66.837 3
66.840 3
66.842 2
66.844 2
66.847 2
66.849 2
66.852 2
66.854 1
66.856 1
66.859 1
66.861 1
66.864 1
66.866 0
66.868 0
66.871 0
66.873 -0
66.876 -0
66.878 -0
66.880 -0
66.883 -0
66.885 -0
66.888 -0
66.890 -0
66.892 -0
66.895 0
66.897 0
66.900 0
66.902 1
66.904 1
66.907 1
66.909 1
66.912 1
66.914 1
66.916 1
66.919 2
66.921 2
66.923 2
66.926 2
66.928 2
66.931 2
66.933 2
66.935 2
66.938 2
66.940 2
66.943 2
66.945 2
66.947 2
66.950 2
66.952 1
66.955 1
66.957 1
66.959 1
66.962 1
66.964 1
66.967 1
66.969 1
66.971 1
66.974 1
66.976 1
66.979 1
66.981 1
66.983 1
66.986 1
66.988 1
66.991 1
66.993 1
66.995 1
66.998 1
67.000 1
67.003 1
67.005 2
67.007 2
67.010 2
67.012 2
67.015 2
67.017 2
67.019 2
67.022 2
67.024 2
67.027 2
67.029 2
67.031 2
67.034 2
67.036 2
67.039 2
67.041 2
67.043 3
67.046 3
67.048 3
67.051 3
67.053 3
67.055 3
67.058 3
67.060 3
67.063 2
67.065 2
67.067 2
67.070 2
67.072 2
67.075 2
67.077 2
67.079 2
67.082 2
67.084 2
67.087 3
67.089 3
67.091 3
67.094 3
67.096 3
67.098 3
67.101 3
67.103 3
67.106 3
67.108 3
67.110 3
67.113 3
67.115 3
67.118 3
67.120 3
67.122 3
67.125 4
67.127 4
67.130 4
67.132 4
67.134 4
67.137 4
67.139 4
67.142 4
67.144 4
67.146 4
67.149 4
67.151 4
67.154 4
67.156 4
67.158 3
67.161 3
67.163 3
67.166 3
67.168 3
67.170 3
67.173 3
67.175 2
67.178 2
67.180 2
67.182 2
67.185 2
67.187 2
67.190 2
67.192 2
67.194 2
67.197 2
67.199 2
67.202 2
67.204 2
67.206 2
67.209 2
67.211 2
67.214 2
67.216 2
67.218 2
67.221 2
67.223 2
67.226 2
67.228 2
67.230 2
67.233 2
67.235 2
67.238 2
67.240 2
67.242 2
67.245 2
67.247 2
67.250 2
67.252 2
67.254 2
67.257 2
67.259 2
67.262 2
67.264 2
67.266 2
67.269 2
67.271 2
67.274 2
67.276 2
67.278 2
67.281 2
67.283 2
67.286 2
67.288 2
67.290 2
67.293 2
67.295 2
67.298 2
67.300 2
67.302 2
67.305 2
67.307 2
67.310 2
67.312 2
67.314 2
67.317 2
67.319 2
67.322 2
67.324 2
67.326 2
67.329 2
67.331 1
67.334 1
67.336 1
67.338 1
67.341 1
67.343 1
67.346 1
67.348 1
67.350 1
67.353 1
67.355 1
67.358 1
67.360 1
67.362 1
67.365 1
67.367 1
67.370 1
67.372 1
67.374 1
67.377 1
67.379 1
67.382 1
67.384 2
67.386 2
67.389 2
67.391 2
67.394 2
67.396 2
67.398 2
67.401 2
67.403 2
67.406 2
67.408 3
67.410 3
67.413 3
67.415 3
67.418 3
67.420 3
67.422 3
67.425 3
67.427 3
67.430 3
67.432 3
67.434 3
67.437 3
67.439 3
67.442 3
67.444 3
67.446 3
67.449 3
67.451 3
67.454 3
67.456 3
67.458 3
67.461 3
67.463 3
67.466 3
67.468 3
67.470 3
67.473 3
67.475 3
67.478 3
67.480 3
67.482 3
67.485 3
67.487 3
67.490 3
67.492 3
67.494 2
67.497 2
67.499 2
67.502 2
67.504 2
67.506 2
67.509 2
67.511 3
67.514 3
67.516 3
67.519 3
67.521 3
67.523 3
67.526 3
67.528 3
67.531 3
67.533 3
67.535 3
67.538 3
67.540 3
67.543 3
67.545 3
67.547 3
67.550 3
67.552 3
67.555 3
67.557 3
67.559 3
67.562 3
67.564 3
67.567 2
67.569 2
67.571 2
67.574 2
67.576 2
67.579 2
67.581 2
67.583 2
67.586 2
67.588 2
67.591 2
67.593 2
67.595 2
67.598 2
67.600 2
67.603 2
67.605 2
67.607 2
67.610 2
67.612 2
67.615 2
67.617 2
67.619 2
67.622 2
67.624 2
67.627 2
67.629 2
67.631 2
67.634 2
67.636 2
67.639 2
67.641 1
67.643 1
67.646 1
67.648 1
67.651 1
67.653 0
67.655 0
67.658 0
67.660 -0
67.663 -0
67.665 -1
67.667 -1
67.670 -1
67.672 -1
67.675 -1
67.677 -1
67.679 -1
67.682 -1
67.684 -1
67.687 -1
67.689 -1
67.692 -1
67.694 -1
67.696 -1
67.699 -1
67.701 -1
67.704 -1
67.706 -1
67.708 -0
67.711 -0
67.713 -0
67.716 0
67.718 0
67.720 0
67.723 0
67.725 1
67.728 1
67.730 1
67.732 1
67.735 1
67.737 1
67.740 1
67.742 1
67.744 1
67.747 1
67.749 1
67.752 1
67.754 0
67.756 0
67.759 0
67.761 -0
67.764 -0
67.766 -0
67.768 -0
67.771 -1
67.773 -1
67.776 -1
67.778 -1
67.780 -1
67.783 -1
67.785 -1
67.788 -1
67.790 -1
67.792 -1
67.795 -1
67.797 -1
67.800 -1
67.802 -1
67.805 -1
67.807 -1
67.809 -1
67.812 -1
67.814 -1
67.817 -0
67.819 -0
67.821 0
67.824 0
67.826 1
67.829 1
67.831 1
67.833 1
67.836 1
67.838 2
67.841 2
67.843 2
67.845 2
67.848 3
67.850 3
67.853 3
67.855 3
67.857 3
67.860 3
67.862 3
67.865 3
67.867 3
67.869 3
67.872 3
67.874 3
67.877 3
67.879 3
67.881 3
67.884 2
67.886 2
67.889 2
67.891 2
67.894 2
67.896 2
67.898 2
67.901 2
67.903 2
67.906 1
67.908 1
67.910 1
67.913 1
67.915 1
67.918 2
67.920 2
67.922 2
67.925 2
67.927 2
67.930 2
67.932 2
67.934 2
67.937 3
67.939 3
67.942 3
67.944 3
67.946 3
67.949 3
67.951 3
67.954 4
67.956 4
67.958 4
67.961 4
67.963 4
67.966 4
67.968 4
67.971 4
67.973 4
67.975 4
67.978 4
67.980 3
67.983 3
67.985 3
67.987 3
67.990 3
67.992 3
67.995 3
67.997 3
67.999 2
68.002 2
68.004 2
68.007 2
68.009 2
68.011 2
68.014 2
68.016 1
68.019 1
68.021 1
68.023 1
68.026 1
68.028 1
68.031 0
68.033 0
68.035 0
68.038 -0
68.040 -0
68.043 -0
68.045 -0
68.048 -1
68.050 -1
68.052 -1
68.055 -1
68.057 -1
68.060 -1
68.062 -1
68.064 -1
68.067 -1
68.069 -1
68.072 -1
68.074 -2
68.076 -2
68.079 -1
68.081 -1
68.084 -1
68.086 -1
68.088 -1
68.091 -1
68.093 -1
68.096 -1
68.098 -1
68.100 -0
68.103 -0
68.105 0
68.108 0
68.110 0
68.113 1
68.115 1
68.117 1
68.120 1
68.122 1
68.125 1
68.127 2
68.129 2
68.132 2
68.134 2
68.137 2
68.139 2
68.141 2
68.144 2
68.146 2
68.149 2
68.151 2
68.153 2
68.156 2
68.158 2
68.161 2
68.163 2
68.165 2
68.168 2
68.170 2
68.173 2
68.175 2
68.178 2
68.180 2
68.182 2
68.185 2
68.187 2
68.190 2
68.192 2
68.194 2
68.197 2
68.199 2
68.202 2
68.204 2
68.206 2
68.209 2
68.211 2
68.214 2
68.216 2
68.218 2
68.221 2
68.223 2
68.226 2
68.228 2
68.231 2
68.233 2
68.235 2
68.238 2
68.240 2
68.243 2
68.245 2
68.247 2
68.250 2
68.252 2
68.255 2
68.257 2
68.259 2
68.262 2
68.264 2
68.267 1
68.269 1
68.271 1
68.274 1
68.276 1
68.279 1
68.281 1
68.284 1
68.286 1
68.288 1
68.291 1
68.293 1
68.296 1
68.298 1
68.300 1
68.303 1
68.305 1
68.308 1
68.310 1
68.312 1
68.315 1
68.317 1
68.320 1
68.322 1
68.324 1
68.327 1
68.329 1
68.332 1
68.334 1
68.337 1
68.339 1
68.341 1
68.344 1
68.346 1
68.349 1
68.351 1
68.353 1
68.356 1
68.358 1
68.361 1
68.363 1
68.365 1
68.368 1
68.370 2
68.373 2
68.375 2
68.378 2
68.380 2
68.382 2
68.385 2
68.387 2
68.390 2
68.392 2
68.394 3
68.397 3
68.399 3
68.402 3
68.404 3
68.406 3
68.409 3
68.411 2
68.414 2
68.416 2
68.418 2
68.421 2
68.423 2
68.426 2
68.428 1
68.431 1
68.433 1
68.435 1
68.438 0
68.440 0
68.443 -0
68.445 -0
68.447 -0
68.450 -1
68.452 -1
68.455 -1
68.457 -1
68.459 -1
68.462 -1
68.464 -1
68.467 -2
68.469 -2
68.472 -2
68.474 -2
68.476 -2
68.479 -2
68.481 -2
68.484 -1
68.486 -1
68.488 -1
68.491 -1
68.493 -1
68.496 -1
68.498 -1
68.500 -1
68.503 -1
68.505 -1
68.508 -1
68.510 -0
68.513 -0
68.515 -0
68.517 -0
68.520 0
68.522 0
68.525 0
68.527 0
68.529 0
68.532 1
68.534 1
68.537 1
68.539 1
68.541 1
68.544 1
68.546 1
68.549 1
68.551 1
68.554 1
68.556 1
68.558 1
68.561 0
68.563 0
68.566 0
68.568 0
68.570 0
68.573 0
68.575 0
68.578 0
68.580 0
68.582 0
68.585 0
68.587 0
68.590 0
68.592 0
68.595 0
68.597 0
68.599 0
68.602 0
68.604 1
68.607 1
68.609 1
68.611 1
68.614 1
68.616 1
68.619 1
68.621 2
68.623 2
68.626 2
68.628 2
68.631 2
68.633 2
68.636 3
68.638 3
68.640 3
68.643 3
68.645 3
68.648 3
68.650 3
68.652 3
68.655 3
68.657 3
68.660 3
68.662 3
68.664 3
68.667 3
68.669 2
68.672 2
68.674 2
68.677 2
68.679 2
68.681 2
68.684 2
68.686 2
68.689 2
68.691 2
68.693 2
68.696 3
68.698 3
68.701 3
68.703 3
68.706 3
68.708 3
68.710 3
68.713 3
68.715 3
68.718 3
68.720 4
68.722 4
68.725 4
68.727 4
68.730 4
68.732 4
68.734 4
68.737 5
68.739 5
68.742 5
68.744 5
68.747 5
68.749 5
68.751 4
68.754 4
68.756 4
68.759 4
68.761 4
68.763 4
68.766 4
68.768 3
68.771 3
68.773 3
68.776 3
68.778 3
68.780 3
68.783 2
68.785 2
68.788 2
68.790 2
68.792 2
68.795 1
68.797 1
68.800 1
68.802 1
68.804 1
68.807 1
68.809 1
68.812 0
68.814 0
68.817 0
68.819 0
68.821 0
68.824 0
68.826 1
68.829 1
68.831 1
68.833 1
68.836 1
68.838 1
68.841 1
68.843 2
68.846 2
68.848 2
68.850 2
68.853 2
68.855 2
68.858 2
68.860 2
68.862 2
68.865 3
68.867 3
68.870 3
68.872 3
68.874 3
68.877 3
68.879 3
68.882 3
68.884 3
68.887 4
68.889 4
68.891 4
68.894 4
68.896 4
68.899 4
68.901 4
68.903 3
68.906 3
68.908 3
68.911 3
68.913 3
68.916 3
68.918 3
68.920 3
68.923 3
68.925 3
68.928 3
68.930 3
68.932 2
68.935 2
68.937 2
68.940 2
68.942 2
68.945 2
68.947 2
68.949 2
68.952 2
68.954 2
68.957 2
68.959 2
68.961 2
68.964 2
68.966 2
68.969 2
68.971 2
68.974 2
68.976 2
68.978 2
68.981 3
68.983 3
68.986 3
68.988 3
68.990 3
68.993 3
68.995 3
68.998 3
69.000 3
69.003 3
69.005 3
69.007 3
69.010 3
69.012 3
69.015 3
69.017 3
69.019 3
69.022 3
69.024 3
69.027 3
69.029 2
69.032 2
69.034 2
69.036 2
69.039 2
69.041 1
69.044 1
69.046 1
69.048 0
69.051 0
69.053 -0
69.056 -0
69.058 -0
69.061 -0
69.063 -1
69.065 -1
69.068 -1
69.070 -1
69.073 -0
69.075 -0
69.077 -0
69.080 -0
69.082 0
69.085 0
69.087 0
69.090 1
69.092 1
69.094 1
69.097 1
69.099 1
69.102 2
69.104 2
69.106 2
69.109 2
69.111 2
69.114 3
69.116 3
69.119 3
69.121 3
69.123 3
69.126 3
69.128 4
69.131 4
69.133 4
69.135 4
69.138 4
69.140 4
69.143 3
69.145 3
69.148 3
69.150 3
69.152 3
69.155 3
69.157 3
69.160 3
69.162 3
69.164 3
69.167 3
69.169 2
69.172 2
69.174 2
69.177 2
69.179 2
69.181 2
69.184 2
69.186 2
69.189 2
69.191 2
69.193 1
69.196 1
69.198 1
69.201 1
69.203 1
69.206 1
69.208 1
69.210 0
69.213 0
69.215 0
69.218 0
69.220 -0
69.222 -0
69.225 -0
69.227 -0
69.230 -0
69.232 -0
69.235 -0
69.237 -0
69.239 -0
69.242 -0
69.244 -0
69.247 -0
69.249 -0
69.252 0
69.254 0
69.256 0
69.259 1
69.261 1
69.264 1
69.266 1
69.268 2
69.271 2
69.273 2
69.276 3
69.278 3
69.281 3
69.283 3
69.285 3
69.288 4
69.290 4
69.293 4
69.295 4
69.297 4
69.300 4
69.302 4
69.305 5
69.307 5
69.310 5
69.312 5
69.314 5
69.317 5
69.319 5
69.322 5
69.324 5
69.326 5
69.329 5
69.331 5
69.334 4
69.336 4
69.339 4
69.341 4
69.343 4
69.346 4
69.348 4
69.351 3
69.353 3
69.356 3
69.358 3
69.360 3
69.363 2
69.365 2
69.368 2
69.370 2
69.372 1
69.375 1
69.377 1
69.380 1
69.382 0
69.385 0
69.387 -0
69.389 -0
69.392 -0
69.394 -1
69.397 -1
69.399 -1
69.401 -1
69.404 -1
69.406 -1
69.409 -1
69.411 -1
69.414 -1
69.416 -1
69.418 -1
69.421 -0
69.423 -0
69.426 0
69.428 0
69.431 0
69.433 1
69.435 1
69.438 1
69.440 1
69.443 2
69.445 2
69.447 2
69.450 2
69.452 2
69.455 2
69.457 3
69.460 3
69.462 3
69.464 3
69.467 3
69.469 3
69.472 3
69.474 3
69.477 3
69.479 3
69.481 3
69.484 3
69.486 3
69.489 3
69.491 3
69.493 3
69.496 3
69.498 3
69.501 3
69.503 3
69.506 3
69.508 3
69.510 3
69.513 3
69.515 3
69.518 3
69.520 2
69.523 2
69.525 2
69.527 2
69.530 2
69.532 2
69.535 2
69.537 2
69.539 2
69.542 2
69.544 2
69.547 2
69.549 2
69.552 2
69.554 2
69.556 2
69.559 2
69.561 2
69.564 2
69.566 2
69.569 2
69.571 2
69.573 2
69.576 2
69.578 2
69.581 2
69.583 2
69.585 3
69.588 3
69.590 3
69.593 3
69.595 3
69.598 3
69.600 3
69.602 3
69.605 3
69.607 3
69.610 3
69.612 3
69.615 3
69.617 3
69.619 3
69.622 3
69.624 3
69.627 3
69.629 3
69.631 3
69.634 3
69.636 3
69.639 3
69.641 3
69.644 3
69.646 3
69.648 2
69.651 2
69.653 2
69.656 2
69.658 2
69.661 2
69.663 2
69.665 2
69.668 1
69.670 1
69.673 1
69.675 1
69.678 1
69.680 1
69.682 1
69.685 1
69.687 1
69.690 1
69.692 1
69.694 1
69.697 1
69.699 1
69.702 1
69.704 2
69.707 2
69.709 2
69.711 2
69.714 2
69.716 2
69.719 2
69.721 2
69.724 3
69.726 3
69.728 3
69.731 3
69.733 3
69.736 3
69.738 3
69.741 3
69.743 3
69.745 3
69.748 3
69.750 3
69.753 2
69.755 2
69.757 2
69.760 2
69.762 2
69.765 2
69.767 2
69.770 2
69.772 1
69.774 1
69.777 1
69.779 1
69.782 1
69.784 1
69.787 1
69.789 1
69.791 1
69.794 1
69.796 1
69.799 1
69.801 1
69.804 1
69.806 1
69.808 1
69.811 1
69.813 1
69.816 2
69.818 2
69.820 2
69.823 2
69.825 2
69.828 2
69.830 2
69.833 2
69.835 2
69.837 2
69.840 2
69.842 2
69.845 2
69.847 2
69.850 2
69.852 2
69.854 2
69.857 2
69.859 2
69.862 2
69.864 2
69.867 1
69.869 1
69.871 1
69.874 1
69.876 1
69.879 0
69.881 0
69.884 0
69.886 0
69.888 -0
69.891 -0
69.893 -0
69.896 -0
69.898 -1
69.900 -1
69.903 -1
69.905 -1
69.908 -1
69.910 -1
69.913 -0
69.915 -0
69.917 -0
69.920 -0
69.922 -0
69.925 0
69.927 0
69.930 0
69.932 1
69.934 1
69.937 1
69.939 1
69.942 1
69.944 2
69.947 2
69.949 2
69.951 2
69.954 3
69.956 3
69.959 3
69.961 3
69.964 3
69.966 3
69.968 3
69.971 3
69.973 3
69.976 3
69.978 3
69.981 3
69.983 3
69.985 3
69.988 3
69.990 3
69.993 3
69.995 3
69.997 2
70.000 2
70.002 2
70.005 2
70.007 2
70.010 2
70.012 2
70.014 1
70.017 1
70.019 1
70.022 1
70.024 1
70.027 1
70.029 1
70.031 1
70.034 1
70.036 1
70.039 1
70.041 1
70.044 1
70.046 1
70.048 1
70.051 1
70.053 1
70.056 1
70.058 1
70.061 1
70.063 1
70.065 1
70.068 1
70.070 1
70.073 1
70.075 1
70.078 1
70.080 1
70.082 1
70.085 2
70.087 2
70.090 2
70.092 2
70.095 2
70.097 2
70.099 2
70.102 2
70.104 2
70.107 2
70.109 2
70.112 2
70.114 2
70.116 2
70.119 2
70.121 2
70.124 2
70.126 2
70.128 2
70.131 2
70.133 2
70.136 2
70.138 2
70.141 2
70.143 1
70.145 1
70.148 1
70.150 1
70.153 1
70.155 1
70.158 0
70.160 0
70.162 0
70.165 0
70.167 0
70.170 0
70.172 0
70.175 0
70.177 0
70.179 0
70.182 0
70.184 0
70.187 0
70.189 1
70.192 1
70.194 1
70.196 1
70.199 1
70.201 1
70.204 1
70.206 1
70.209 1
70.211 1
70.213 1
70.216 1
70.218 2
70.221 2
70.223 2
70.226 2
70.228 2
70.230 2
70.233 2
70.235 2
70.238 2
70.240 2
70.243 2
70.245 2
70.247 2
70.250 2
70.252 2
70.255 1
70.257 1
70.260 1
70.262 1
70.264 1
70.267 1
70.269 1
70.272 1
70.274 1
70.277 1
70.279 1
70.281 1
70.284 1
70.286 1
70.289 1
70.291 1
70.294 1
70.296 2
70.298 2
70.301 2
70.303 2
70.306 2
70.308 2
70.311 2
70.313 2
70.315 2
70.318 2
70.320 2
70.323 2
70.325 2
70.328 2
70.330 2
70.332 2
70.335 2
70.337 2
70.340 2
70.342 2
70.345 2
70.347 2
70.349 2
70.352 2
70.354 2
70.357 2
70.359 1
70.362 1
70.364 1
70.366 1
70.369 1
70.371 1
70.374 1
70.376 1
70.379 0
70.381 0
70.383 0
70.386 0
70.388 0
70.391 0
70.393 0
70.396 -0
70.398 -0
70.400 -0
70.403 -0
70.405 -0
70.408 -0
70.410 -0
70.413 -0
70.415 -0
70.417 -0
70.420 -0
70.422 -0
70.425 -0
70.427 -0
70.430 -0
70.432 -0
70.434 -0
70.437 -0
70.439 -0
70.442 -0
70.444 0
70.447 0
70.449 0
70.451 1
70.454 1
70.456 1
70.459 1
70.461 1
70.464 1
70.466 2
70.468 2
70.471 2
70.473 2
70.476 3
70.478 3
70.481 3
70.483 3
70.485 3
70.488 4
70.490 4
70.493 4
70.495 4
70.498 4
70.500 4
70.502 5
70.505 5
70.507 5
70.510 5
70.512 5
70.515 5
70.517 5
70.519 5
70.522 4
70.524 4
70.527 4
70.529 4
70.532 4
70.534 4
70.537 4
70.539 4
70.541 3
70.544 3
70.546 3
70.549 3
70.551 3
70.554 3
70.556 3
70.558 3
70.561 2
70.563 2
70.566 2
70.568 2
70.571 1
70.573 1
70.575 1
70.578 1
70.580 1
70.583 1
70.585 0
70.588 0
70.590 0
70.592 0
70.595 -0
70.597 -0
70.600 -0
70.602 -0
70.605 -0
70.607 -1
70.609 -1
70.612 -1
70.614 -1
70.617 -1
70.619 -1
70.622 -1
70.624 -1
70.626 -1
70.629 -1
70.631 -1
70.634 -1
70.636 -1
70.639 -0
70.641 -0
70.643 -0
70.646 -0
70.648 -0
70.651 -0
70.653 0
70.656 0
70.658 0
70.661 0
70.663 0
70.665 0
70.668 0
70.670 0
70.673 0
70.675 0
70.678 0
70.680 0
70.682 0
70.685 0
70.687 1
70.690 1
70.692 1
70.695 1
70.697 1
70.699 1
70.702 1
70.704 1
70.707 1
70.709 2
70.712 2
70.714 2
70.716 2
70.719 2
70.721 2
70.724 2
70.726 2
70.729 2
70.731 2
70.733 2
70.736 2
70.738 2
70.741 2
70.743 2
70.746 2
70.748 2
70.750 2
70.753 2
70.755 3
70.758 3
70.760 3
70.763 3
70.765 3
70.768 3
70.770 3
70.772 3
70.775 3
70.777 2
70.780 2
70.782 2
70.785 2
70.787 2
70.789 2
70.792 2
70.794 2
70.797 2
70.799 2
70.802 2
70.804 2
70.806 2
70.809 2
70.811 1
70.814 1
70.816 1
70.819 1
70.821 1
70.823 1
70.826 1
70.828 1
70.831 0
70.833 0
70.836 0
70.838 0
70.841 0
70.843 0
70.845 0
70.848 0
70.850 0
70.853 0
70.855 0
70.858 0
70.860 0
70.862 1
70.865 1
70.867 1
70.870 1
70.872 1
70.875 1
70.877 1
70.879 1
70.882 1
70.884 1
70.887 1
70.889 1
70.892 1
70.894 1
70.896 1
70.899 1
70.901 1
70.904 1
70.906 1
70.909 1
70.911 1
70.914 2
70.916 2
70.918 2
70.921 2
70.923 2
70.926 2
70.928 2
70.931 2
70.933 2
70.935 2
70.938 2
70.940 2
70.943 2
70.945 2
70.948 2
70.950 2
70.952 2
70.955 2
70.957 2
70.960 2
70.962 2
70.965 2
70.967 2
70.970 2
70.972 2
70.974 2
70.977 2
70.979 2
70.982 2
70.984 2
70.987 2
70.989 2
70.991 2
70.994 2
70.996 1
70.999 1
71.001 1
71.004 1
71.006 1
71.008 1
71.011 0
71.013 0
71.016 0
71.018 0
71.021 0
71.023 0
71.026 0
71.028 -0
71.030 -0
71.033 -0
71.035 -0
71.038 -0
71.040 -0
71.043 -0
71.045 -0
71.047 -0
71.050 0
71.052 0
71.055 0
71.057 0
71.060 1
71.062 1
71.064 1
71.067 1
71.069 1
71.072 1
71.074 2
71.077 2
71.079 2
71.082 2
71.084 2
71.086 3
71.089 3
71.091 3
71.094 3
71.096 3
71.099 3
71.101 3
71.103 3
71.106 3
71.108 3
71.111 4
71.113 4
71.116 4
71.118 4
71.121 4
71.123 4
71.125 4
71.128 4
71.130 4
71.133 4
71.135 4
71.138 4
71.140 4
71.142 4
71.145 4
71.147 4
71.150 4
71.152 4
71.155 4
71.157 4
71.159 4
71.162 4
71.164 4
71.167 4
71.169 4
71.172 4
71.174 4
71.177 4
71.179 4
71.181 4
71.184 4
71.186 4
71.189 4
71.191 4
71.194 4
71.196 4
71.198 3
71.201 3
71.203 3
71.206 3
71.208 3
71.211 3
71.213 3
71.216 3
71.218 3
71.220 3
71.223 3
71.225 3
71.228 3
71.230 3
71.233 3
71.235 3
71.237 3
71.240 3
71.242 3
71.245 2
71.247 2
71.250 2
71.252 2
71.255 2
71.257 3
71.259 3
71.262 3
71.264 3
71.267 3
71.269 3
71.272 3
71.274 3
71.276 3
71.279 4
71.281 4
71.284 4
71.286 4
71.289 4
71.291 4
71.294 4
71.296 4
71.298 4
71.301 4
71.303 4
71.306 4
71.308 4
71.311 4
71.313 4
71.315 4
71.318 4
71.320 4
71.323 4
71.325 4
71.328 3
71.330 3
71.333 3
71.335 3
71.337 3
71.340 3
71.342 2
71.345 2
71.347 2
71.350 2
71.352 2
71.354 1
71.357 1
71.359 1
71.362 1
71.364 1
71.367 1
71.369 1
71.372 1
71.374 1
71.376 1
71.379 1
71.381 1
71.384 1
71.386 1
71.389 1
71.391 1
71.394 1
71.396 1
71.398 1
71.401 1
71.403 1
71.406 1
71.408 1
71.411 2
71.413 2
71.415 2
71.418 2
71.420 2
71.423 2
71.425 2
71.428 2
71.430 2
71.433 2
71.435 2
71.437 2
71.440 2
71.442 2
71.445 2
71.447 2
71.450 2
71.452 2
71.454 2
71.457 2
71.459 2
71.462 2
71.464 2
71.467 2
71.469 2
71.472 2
71.474 2
71.476 2
71.479 2
71.481 2
71.484 2
71.486 2
71.489 2
71.491 2
71.494 2
71.496 2
71.498 3
71.501 3
71.503 3
71.506 3
71.508 4
71.511 4
71.513 4
71.515 4
71.518 4
71.520 4
71.523 5
71.525 5
71.528 5
71.530 5
71.533 5
71.535 5
71.537 5
71.540 5
71.542 4
71.545 4
71.547 4
71.550 4
71.552 4
71.555 4
71.557 4
71.559 4
71.562 4
71.564 3
71.567 3
71.569 3
71.572 3
71.574 3
71.576 3
71.579 2
71.581 2
71.584 2
71.586 2
71.589 2
71.591 2
71.594 2
71.596 2
71.598 2
71.601 2
71.603 2
71.606 2
71.608 2
71.611 2
71.613 2
71.616 2
71.618 2
71.620 2
71.623 1
71.625 1
71.628 1
71.630 1
71.633 1
71.635 1
71.637 1
71.640 1
71.642 1
71.645 0
71.647 0
71.650 0
71.652 0
71.655 0
71.657 0
71.659 0
71.662 1
71.664 1
71.667 1
71.669 1
71.672 1
71.674 1
71.677 1
71.679 1
71.681 1
71.684 1
71.686 1
71.689 1
71.691 2
71.694 2
71.696 2
71.699 2
71.701 2
71.703 2
71.706 2
71.708 2
71.711 2
71.713 2
71.716 2
71.718 2
71.720 2
71.723 2
71.725 2
71.728 2
71.730 2
71.733 2
71.735 2
71.738 2
71.740 2
71.742 1
71.745 1
71.747 1
71.750 1
71.752 1
71.755 1
71.757 1
71.760 1
71.762 1
71.764 2
71.767 2
71.769 2
71.772 2
71.774 2
71.777 2
71.779 2
71.782 2
71.784 2
71.786 2
71.789 2
71.791 2
71.794 2
71.796 2
71.799 2
71.801 2
71.804 2
71.806 2
71.808 2
71.811 2
71.813 2
71.816 2
71.818 2
71.821 2
71.823 2
71.825 1
71.828 1
71.830 1
71.833 1
71.835 1
71.838 1
71.840 1
71.843 1
71.845 1
71.847 1
71.850 1
71.852 1
71.855 1
71.857 1
71.860 1
71.862 1
71.865 1
71.867 1
71.869 1
71.872 1
71.874 1
71.877 1
71.879 1
71.882 1
71.884 1
71.887 1
71.889 1
71.891 1
71.894 1
71.896 1
71.899 0
71.901 0
71.904 0
71.906 0
71.909 0
71.911 0
71.913 0
71.916 0
71.918 0
71.921 0
71.923 0
71.926 0
71.928 -0
71.931 -0
71.933 -0
71.935 -0
71.938 -0
71.940 -0
71.943 0
71.945 0
71.948 0
71.950 0
71.953 0
71.955 0
71.957 1
71.960 1
71.962 1
71.965 1
71.967 1
71.970 1
71.972 1
71.975 1
71.977 1
71.979 1
71.982 2
71.984 2
71.987 2
71.989 2
71.992 2
71.994 2
71.997 2
71.999 3
72.001 3
72.004 3
72.006 3
72.009 3
72.011 3
72.014 3
72.016 3
72.019 3
72.021 3
72.023 3
72.026 3
72.028 3
72.031 3
72.033 3
72.036 3
72.038 3
72.041 3
72.043 3
72.045 2
72.048 2
72.050 2
72.053 2
72.055 2
72.058 2
72.060 1
72.063 1
72.065 1
72.067 1
72.070 1
72.072 1
72.075 1
72.077 0
72.080 0
72.082 0
72.085 0
72.087 0
72.089 0
72.092 0
72.094 0
72.097 0
72.099 1
72.102 1
72.104 1
72.107 1
72.109 1
72.111 2
72.114 2
72.116 2
72.119 2
72.121 3
72.124 3
72.126 3
72.129 3
72.131 3
72.133 3
72.136 4
72.138 4
72.141 4
72.143 4
72.146 4
72.148 4
72.151 4
72.153 4
72.155 4
72.158 4
72.160 4
72.163 4
72.165 4
72.168 3
72.170 3
72.173 3
72.175 3
72.177 3
72.180 2
72.182 2
72.185 2
72.187 2
72.190 2
72.192 1
72.195 1
72.197 1
72.199 1
72.202 1
72.204 1
72.207 1
72.209 1
72.212 1
72.214 1
72.217 1
72.219 2
72.222 2
72.224 2
72.226 2
72.229 2
72.231 2
72.234 2
72.236 2
72.239 3
72.241 3
72.244 3
72.246 3
72.248 3
72.251 3
72.253 3
72.256 3
72.258 3
72.261 4
72.263 4
72.266 4
72.268 4
72.270 4
72.273 4
72.275 4
72.278 4
72.280 4
72.283 4
72.285 4
72.288 3
72.290 3
72.292 3
72.295 3
72.297 3
72.300 3
72.302 3
72.305 4
72.307 4
72.310 4
72.312 4
72.314 4
72.317 4
72.319 4
72.322 4
72.324 4
72.327 4
72.329 4
72.332 4
72.334 4
72.337 3
72.339 3
72.341 3
72.344 3
72.346 3
72.349 3
72.351 3
72.354 2
72.356 2
72.359 2
72.361 2
72.363 1
72.366 1
72.368 1
72.371 1
72.373 1
72.376 0
72.378 0
72.381 0
72.383 0
72.385 -0
72.388 -0
72.390 -0
72.393 -0
72.395 -0
72.398 -0
72.400 -0
72.403 -0
72.405 -0
72.408 -0
72.410 -0
72.412 -0
72.415 -0
72.417 -0
72.420 -0
72.422 -0
72.425 -1
72.427 -0
72.430 -0
72.432 -0
72.434 -0
72.437 -0
72.439 -1
72.442 -1
72.444 -1
72.447 -1
72.449 -1
72.452 -1
72.454 -1
72.456 -1
72.459 -1
72.461 -1
72.464 -1
72.466 -1
72.469 -1
72.471 -1
72.474 -1
72.476 -1
72.479 -1
72.481 -1
72.483 -1
72.486 -1
72.488 -1
72.491 -1
72.493 -1
72.496 -1
72.498 -0
72.501 -0
72.503 -0
72.505 -0
72.508 0
72.510 0
72.513 0
72.515 0
72.518 0
72.520 0
72.523 1
72.525 1
72.527 1
72.530 1
72.532 1
72.535 1
72.537 1
72.540 1
72.542 1
72.545 1
72.547 1
72.550 1
72.552 1
72.554 1
72.557 1
72.559 1
72.562 1
72.564 1
72.567 1
72.569 1
72.572 1
72.574 1
72.576 1
72.579 1
72.581 1
72.584 1
72.586 1
72.589 1
72.591 1
72.594 1
72.596 2
72.599 2
72.601 2
72.603 2
72.606 2
72.608 2
72.611 2
72.613 2
72.616 3
72.618 3
72.621 3
72.623 3
72.625 3
72.628 3
72.630 3
72.633 3
72.635 3
72.638 3
72.640 4
72.643 4
72.645 4
72.648 4
72.650 3
72.652 3
72.655 3
72.657 3
72.660 3
72.662 3
72.665 3
72.667 3
72.670 3
72.672 3
72.674 3
72.677 3
72.679 3
72.682 3
72.684 3
72.687 2
72.689 2
72.692 2
72.694 2
72.697 2
72.699 2
72.701 2
72.704 2
72.706 2
72.709 2
72.711 1
72.714 1
72.716 1
72.719 1
72.721 1
72.724 1
72.726 1
72.728 1
72.731 1
72.733 0
72.736 0
72.738 0
72.741 0
72.743 -0
72.746 -0
72.748 -0
72.750 -0
72.753 -0
72.755 -0
72.758 -0
72.760 -1
72.763 -0
72.765 -0
72.768 -0
72.770 -0
72.773 -0
72.775 -0
72.777 0
72.780 0
72.782 0
72.785 1
72.787 1
72.790 1
72.792 1
72.795 1
72.797 2
72.799 2
72.802 2
72.804 2
72.807 2
72.809 2
72.812 2
72.814 2
72.817 2
72.819 3
72.822 3
72.824 3
72.826 3
72.829 3
72.831 3
72.834 3
72.836 3
72.839 3
72.841 3
72.844 3
72.846 3
72.849 3
72.851 3
72.853 3
72.856 3
72.858 3
72.861 3
72.863 3
72.866 3
72.868 3
72.871 3
72.873 3
72.876 3
72.878 3
72.880 3
72.883 3
72.885 3
72.888 3
72.890 2
72.893 2
72.895 2
72.898 2
72.900 2
72.902 2
72.905 1
72.907 1
72.910 1
72.912 1
72.915 1
72.917 1
72.920 0
72.922 0
72.925 0
72.927 -0
72.929 -0
72.932 -0
72.934 -0
72.937 -0
72.939 -0
72.942 -0
72.944 -0
72.947 -0
72.949 -0
72.952 0
72.954 0
72.956 0
72.959 0
72.961 0
72.964 0
72.966 0
72.969 1
72.971 1
72.974 1
72.976 1
72.979 1
72.981 1
72.983 1
72.986 1
72.988 2
72.991 2
72.993 2
72.996 2
72.998 2
73.001 2
73.003 2
73.006 3
73.008 3
73.010 3
73.013 3
73.015 3
73.018 3
73.020 3
73.023 4
73.025 4
73.028 4
73.030 4
73.033 4
73.035 4
73.037 4
73.040 4
73.042 4
73.045 5
73.047 5
73.050 5
73.052 5
73.055 5
73.057 5
73.060 5
73.062 4
73.064 4
73.067 4
73.069 4
73.072 4
73.074 4
73.077 4
73.079 3
73.082 3
73.084 3
73.087 3
73.089 2
73.091 2
73.094 2
73.096 2
73.099 1
73.101 1
73.104 1
73.106 1
73.109 0
73.111 0
73.114 0
73.116 0
73.118 -0
73.121 -0
73.123 -0
73.126 -0
73.128 -0
73.131 -0
73.133 -0
73.136 -0
73.138 -0
73.141 -0
73.143 -0
73.145 -0
73.148 -0
73.150 -0
73.153 0
73.155 0
73.158 0
73.160 0
73.163 1
73.165 1
73.168 1
73.170 1
73.172 1
73.175 1
73.177 1
73.180 1
73.182 2
73.185 2
73.187 2
73.190 2
73.192 2
73.195 2
73.197 2
73.199 2
73.202 2
73.204 2
73.207 2
73.209 2
73.212 2
73.214 2
73.217 2
73.219 2
73.222 2
73.224 2
73.226 2
73.229 2
73.231 2
73.234 2
73.236 2
73.239 2
73.241 2
73.244 2
73.246 2
73.249 2
73.251 2
73.253 2
73.256 2
73.258 2
73.261 2
73.263 2
73.266 2
73.268 2
73.271 2
73.273 2
73.276 3
73.278 3
73.280 3
73.283 3
73.285 3
73.288 4
73.290 4
73.293 4
73.295 4
73.298 4
73.300 4
73.303 5
73.305 5
73.308 5
73.310 5
73.312 5
73.315 5
73.317 5
73.320 5
73.322 5
73.325 5
73.327 4
73.330 4
73.332 4
73.335 4
73.337 4
73.339 3
73.342 3
73.344 3
73.347 3
73.349 3
73.352 2
73.354 2
73.357 2
73.359 2
73.362 2
73.364 2
73.366 2
73.369 1
73.371 1
73.374 1
73.376 1
73.379 1
73.381 1
73.384 1
73.386 1
73.389 1
73.391 1
73.394 1
73.396 1
73.398 1
73.401 1
73.403 1
73.406 1
73.408 1
73.411 1
73.413 1
73.416 1
73.418 1
73.421 1
73.423 1
73.425 1
73.428 2
73.430 2
73.433 2
73.435 2
73.438 2
73.440 2
73.443 2
73.445 2
73.448 2
73.450 2
73.452 2
73.455 2
73.457 2
73.460 2
73.462 2
73.465 2
73.467 2
73.470 2
73.472 2
73.475 2
73.477 1
73.480 1
73.482 1
73.484 1
73.487 1
73.489 1
73.492 0
73.494 0
73.497 0
73.499 -0
73.502 -0
73.504 -0
73.507 -1
73.509 -1
73.511 -1
73.514 -1
73.516 -1
73.519 -1
73.521 -1
73.524 -1
73.526 -1
73.529 -1
73.531 -1
73.534 -1
73.536 -1
73.539 -1
73.541 -1
73.543 -0
73.546 -0
73.548 -0
73.551 0
73.553 0
73.556 0
73.558 0
73.561 1
73.563 1
73.566 1
73.568 1
73.570 1
73.573 2
73.575 2
73.578 2
73.580 2
73.583 2
73.585 2
73.588 2
73.590 3
73.593 3
73.595 3
73.598 3
73.600 3
73.602 3
73.605 3
73.607 3
73.610 3
73.612 3
73.615 3
73.617 3
73.620 3
73.622 3
73.625 3
73.627 3
73.630 3
73.632 3
73.634 3
73.637 3
73.639 3
73.642 3
73.644 3
73.647 3
73.649 3
73.652 3
73.654 2
73.657 2
73.659 2
73.661 2
73.664 2
73.666 2
73.669 2
73.671 2
73.674 2
73.676 2
73.679 2
73.681 2
73.684 2
73.686 2
73.689 2
73.691 2
73.693 2
73.696 2
73.698 2
73.701 2
73.703 3
73.706 2
73.708 2
73.711 2
73.713 2
73.716 2
73.718 2
73.721 2
73.723 2
73.725 2
73.728 2
73.730 2
73.733 2
73.735 2
73.738 2
73.740 2
73.743 2
73.745 2
73.748 2
73.750 2
73.753 3
73.755 3
73.757 3
73.760 3
73.762 3
73.765 3
73.767 3
73.770 4
73.772 4
73.775 4
73.777 4
73.780 4
73.782 4
73.785 4
73.787 5
73.789 5
73.792 5
73.794 5
73.797 5
73.799 5
73.802 5
73.804 5
73.807 5
73.809 5
73.812 5
73.814 5
73.816 5
73.819 5
73.821 4
73.824 4
73.826 4
73.829 4
73.831 3
73.834 3
73.836 3
73.839 2
73.841 2
73.844 2
73.846 1
73.848 1
73.851 1
73.853 0
73.856 -0
73.858 -0
73.861 -1
73.863 -1
73.866 -1
73.868 -1
73.871 -2
73.873 -2
73.876 -2
73.878 -2
73.880 -2
73.883 -3
73.885 -3
73.888 -3
73.890 -3
73.893 -3
73.895 -3
73.898 -3
73.900 -3
73.903 -2
73.905 -2
73.908 -2
73.910 -2
73.913 -2
73.915 -2
73.917 -2
73.920 -1
73.922 -1
73.925 -1
73.927 -1
73.930 -1
73.932 -1
73.935 -1
73.937 -0
73.940 -0
73.942 -0
73.945 -0
73.947 0
73.949 0
73.952 0
73.954 0
73.957 0
73.959 0
73.962 0
73.964 0
73.967 0
73.969 0
73.972 -0
73.974 -0
73.977 -0
73.979 -0
73.981 -0
73.984 -0
73.986 -0
73.989 0
73.991 0
73.994 0
73.996 0
73.999 0
74.001 1
74.004 1
74.006 1
74.009 1
74.011 1
74.013 1
74.016 2
74.018 2
74.021 2
74.023 2
74.026 2
74.028 2
74.031 3
74.033 3
74.036 3
74.038 3
74.041 3
74.043 4
74.045 4
74.048 4
74.050 4
74.053 4
74.055 4
74.058 4
74.060 3
74.063 3
74.065 3
74.068 3
74.070 3
74.073 2
74.075 2
74.078 2
74.080 2
74.082 2
74.085 1
74.087 1
74.090 1
74.092 1
74.095 1
74.097 1
74.100 1
74.102 0
74.105 0
74.107 0
74.110 0
74.112 0
74.114 0
74.117 0
74.119 0
74.122 0
74.124 1
74.127 1
74.129 1
74.132 1
74.134 1
74.137 1
74.139 2
74.142 2
74.144 2
74.147 2
74.149 2
74.151 2
74.154 2
74.156 2
74.159 2
74.161 2
74.164 2
74.166 2
74.169 2
74.171 2
74.174 2
74.176 2
74.179 2
74.181 2
74.183 2
74.186 2
74.188 1
74.191 1
74.193 1
74.196 1
74.198 1
74.201 1
74.203 1
74.206 0
74.208 0
74.211 0
74.213 0
74.216 0
74.218 0
74.220 0
74.223 0
74.225 0
74.228 0
74.230 0
74.233 0
74.235 0
74.238 1
74.240 1
74.243 1
74.245 1
74.248 1
74.250 1
74.252 1
74.255 1
74.257 1
74.260 1
74.262 1
74.265 1
74.267 1
74.270 1
74.272 1
74.275 1
74.277 1
74.280 1
74.282 1
74.285 1
74.287 1
74.289 1
74.292 1
74.294 1
74.297 1
74.299 1
74.302 1
74.304 1
74.307 1
74.309 1
74.312 1
74.314 1
74.317 1
74.319 1
74.322 1
74.324 1
74.326 1
74.329 1
74.331 1
74.334 1
74.336 1
74.339 1
74.341 1
74.344 1
74.346 2
74.349 2
74.351 2
74.354 2
74.356 2
74.359 2
74.361 2
74.363 2
74.366 2
74.368 2
74.371 2
74.373 2
74.376 2
74.378 2
74.381 2
74.383 2
74.386 2
74.388 2
74.391 2
74.393 2
74.396 2
74.398 2
74.400 2
74.403 2
74.405 2
74.408 2
74.410 2
74.413 2
74.415 2
74.418 2
74.420 2
74.423 2
74.425 2
74.428 2
74.430 2
74.433 2
74.435 2
74.437 2
74.440 2
74.442 2
74.445 2
74.447 2
74.450 2
74.452 2
74.455 2
74.457 2
74.460 2
74.462 2
74.465 2
74.467 2
74.470 2
74.472 2
74.474 2
74.477 2
74.479 2
74.482 2
74.484 2
74.487 2
74.489 2
74.492 2
74.494 2
74.497 2
74.499 2
74.502 2
74.504 2
74.507 2
74.509 2
74.511 2
74.514 2
74.516 2
74.519 3
74.521 3
74.524 3
74.526 3
74.529 3
74.531 3
74.534 3
74.536 3
74.539 3
74.541 3
74.544 3
74.546 3
74.548 3
74.551 3
74.553 3
74.556 3
74.558 3
74.561 3
74.563 2
74.566 2
74.568 2
74.571 2
74.573 2
74.576 2
74.578 2
74.581 1
74.583 1
74.586 1
74.588 1
74.590 1
74.593 1
74.595 1
74.598 1
74.600 0
74.603 0
74.605 0
74.608 0
74.610 0
74.613 0
74.615 0
74.618 0
74.620 0
74.623 0
74.625 0
74.627 0
74.630 0
74.632 0
74.635 0
74.637 0
74.640 0
74.642 0
74.645 0
74.647 0
74.650 0
74.652 1
74.655 1
74.657 1
74.660 1
74.662 1
74.665 1
74.667 1
74.669 1
74.672 1
74.674 1
74.677 1
74.679 1
74.682 1
74.684 1
74.687 1
74.689 2
74.692 2
74.694 2
74.697 2
74.699 2
74.702 2
74.704 2
74.707 2
74.709 2
74.711 2
74.714 2
74.716 2
74.719 2
74.721 2
74.724 2
74.726 2
74.729 2
74.731 2
74.734 2
74.736 2
74.739 2
74.741 2
74.744 2
74.746 2
74.748 2
74.751 2
74.753 2
74.756 2
74.758 2
74.761 2
74.763 2
74.766 2
74.768 2
74.771 3
74.773 3
74.776 3
74.778 3
74.781 3
74.783 3
74.786 3
74.788 3
74.790 3
74.793 3
74.795 3
74.798 2
74.800 2
74.803 2
74.805 2
74.808 2
74.810 2
74.813 2
74.815 2
74.818 1
74.820 1
74.823 1
74.825 1
74.828 1
74.830 1
74.832 1
74.835 0
74.837 0
74.840 0
74.842 0
74.845 0
74.847 0
74.850 -0
74.852 0
74.855 0
74.857 0
74.860 0
74.862 1
74.865 1
74.867 1
74.870 1
74.872 2
74.874 2
74.877 2
74.879 2
74.882 3
74.884 3
74.887 3
74.889 3
74.892 4
74.894 4
74.897 4
74.899 4
74.902 4
74.904 4
74.907 4
74.909 4
74.912 4
74.914 4
74.916 4
74.919 3
74.921 3
74.924 3
74.926 2
74.929 2
74.931 2
74.934 2
74.936 1
74.939 1
74.941 1
74.944 0
74.946 -0
74.949 -0
74.951 -1
74.954 -1
74.956 -1
74.959 -1
74.961 -1
74.963 -1
74.966 -1
74.968 -1
74.971 -1
74.973 -1
74.976 -1
74.978 -1
74.981 -0
74.983 -0
74.986 -0
74.988 0
74.991 0
74.993 1
74.996 1
74.998 1
75.001 1
75.003 2
75.005 2
75.008 2
75.010 2
75.013 2
75.015 2
75.018 2
75.020 2
75.023 2
75.025 2
75.028 2
75.030 2
75.033 2
75.035 2
75.038 2
75.040 2
75.043 2
75.045 2
75.048 2
75.050 2
75.052 2
75.055 1
75.057 1
75.060 1
75.062 1
75.065 1
75.067 1
75.070 1
75.072 1
75.075 1
75.077 1
75.080 1
75.082 1
75.085 1
75.087 1
75.090 1
75.092 1
75.094 1
75.097 1
75.099 1
75.102 2
75.104 2
75.107 1
75.109 1
75.112 1
75.114 1
75.117 1
75.119 1
75.122 1
75.124 1
75.127 1
75.129 1
75.132 1
75.134 1
75.137 0
75.139 0
75.141 0
75.144 0
75.146 0
75.149 0
75.151 0
75.154 0
75.156 0
75.159 0
75.161 0
75.164 0
75.166 0
75.169 0
75.171 0
75.174 1
75.176 1
75.179 1
75.181 1
75.184 1
75.186 1
75.188 1
75.191 2
75.193 2
75.196 2
75.198 2
75.201 2
75.203 2
75.206 2
75.208 2
75.211 2
75.213 2
75.216 2
75.218 2
75.221 2
75.223 2
75.226 2
75.228 2
75.231 2
75.233 2
75.236 2
75.238 2
75.240 1
75.243 1
75.245 1
75.248 1
75.250 1
75.253 1
75.255 1
75.258 1
75.260 1
75.263 1
75.265 1
75.268 1
75.270 0
75.273 0
75.275 0
75.278 1
75.280 1
75.283 1
75.285 1
75.287 1
75.290 1
75.292 1
75.295 1
75.297 1
75.300 1
75.302 1
75.305 2
75.307 2
75.310 2
75.312 2
75.315 2
75.317 2
75.320 2
75.322 2
75.325 3
75.327 3
75.330 3
75.332 3
75.334 3
75.337 3
75.339 3
75.342 3
75.344 3
75.347 3
75.349 3
75.352 3
75.354 3
75.357 3
75.359 2
75.362 2
75.364 2
75.367 2
75.369 2
75.372 2
75.374 2
75.377 2
75.379 1
75.382 1
75.384 1
75.386 1
75.389 1
75.391 1
75.394 0
75.396 0
75.399 0
75.401 -0
75.404 -0
75.406 -1
75.409 -1
75.411 -1
75.414 -1
75.416 -1
75.419 -1
75.421 -1
75.424 -1
75.426 -2
75.429 -2
75.431 -2
75.434 -2
75.436 -2
75.438 -2
75.441 -1
75.443 -1
75.446 -1
75.448 -1
75.451 -1
75.453 -1
75.456 -1
75.458 -1
75.461 -1
75.463 -0
75.466 -0
75.468 0
75.471 0
75.473 0
75.476 1
75.478 1
75.481 1
75.483 1
75.486 1
75.488 1
75.490 2
75.493 2
75.495 2
75.498 2
75.500 2
75.503 2
75.505 2
75.508 2
75.510 2
75.513 2
75.515 2
75.518 2
75.520 2
75.523 2
75.525 2
75.528 2
75.530 2
75.533 2
75.535 2
75.538 2
75.540 2
75.543 2
75.545 2
75.547 2
75.550 2
75.552 2
75.555 2
75.557 2
75.560 2
75.562 2
75.565 2
75.567 2
75.570 2
75.572 2
75.575 2
75.577 2
75.580 2
75.582 3
75.585 3
75.587 3
75.590 3
75.592 3
75.595 2
75.597 2
75.599 2
75.602 2
75.604 2
75.607 2
75.609 2
75.612 2
75.614 2
75.617 2
75.619 2
75.622 2
75.624 2
75.627 2
75.629 2
75.632 2
75.634 2
75.637 2
75.639 2
75.642 2
75.644 2
75.647 2
75.649 2
75.652 2
75.654 2
75.656 2
75.659 2
75.661 2
75.664 2
75.666 2
75.669 2
75.671 2
75.674 2
75.676 2
75.679 2
75.681 2
75.684 2
75.686 2
75.689 2
75.691 2
75.694 2
75.696 2
75.699 2
75.701 2
75.704 2
75.706 2
75.709 2
75.711 2
75.713 2
75.716 2
75.718 1
75.721 1
75.723 1
75.726 1
75.728 1
75.731 1
75.733 1
75.736 1
75.738 1
75.741 1
75.743 1
75.746 1
75.748 1
75.751 1
75.753 1
75.756 1
75.758 1
75.761 1
75.763 1
75.766 1
75.768 1
75.771 1
75.773 1
75.775 1
75.778 1
75.780 1
75.783 1
75.785 1
75.788 1
75.790 1
75.793 1
75.795 1
75.798 1
75.800 1
75.803 1
75.805 1
75.808 1
75.810 1
75.813 1
75.815 1
75.818 1
75.820 1
75.823 1
75.825 1
75.828 1
75.830 1
75.832 1
75.835 1
75.837 1
75.840 1
75.842 1
75.845 1
75.847 1
75.850 1
75.852 1
75.855 1
75.857 2
75.860 2
75.862 2
75.865 2
75.867 2
75.870 2
75.872 2
75.875 2
75.877 2
75.880 2
75.882 2
75.885 2
75.887 2
75.890 3
75.892 3
75.895 3
75.897 2
75.899 2
75.902 2
75.904 2
75.907 2
75.909 2
75.912 2
75.914 2
75.917 2
75.919 2
75.922 2
75.924 2
75.927 2
75.929 2
75.932 2
75.934 2
75.937 1
75.939 1
75.942 1
75.944 1
75.947 1
75.949 1
75.952 1
75.954 1
75.957 1
75.959 1
75.961 1
75.964 1
75.966 1
75.969 1
75.971 1
75.974 1
75.976 1
75.979 1
75.981 1
75.984 1
75.986 1
75.989 1
75.991 1
75.994 1
75.996 2
75.999 2
76.001 2
76.004 2
76.006 2
76.009 2
76.011 2
76.014 2
76.016 2
76.019 2
76.021 2
76.024 2
76.026 1
76.028 1
76.031 1
76.033 1
76.036 1
76.038 0
76.041 0
76.043 -0
76.046 -0
76.048 -1
76.051 -1
76.053 -1
76.056 -1
76.058 -1
76.061 -1
76.063 -1
76.066 -1
76.068 -2
76.071 -2
76.073 -2
76.076 -2
76.078 -1
76.081 -1
76.083 -1
76.086 -1
76.088 -1
76.091 -1
76.093 -1
76.095 -1
76.098 -0
76.100 -0
76.103 0
76.105 1
76.108 1
76.110 1
76.113 1
76.115 2
76.118 2
76.120 2
76.123 3
76.125 3
76.128 3
76.130 3
76.133 4
76.135 4
76.138 4
76.140 4
76.143 4
76.145 4
76.148 4
76.150 4
76.153 4
76.155 4
76.158 4
76.160 4
76.163 4
76.165 5
76.167 5
76.170 5
76.172 5
76.175 5
76.177 5
76.180 5
76.182 5
76.185 5
76.187 5
76.190 5
76.192 5
76.195 5
76.197 5
76.200 5
76.202 4
76.205 4
76.207 4
76.210 4
76.212 4
76.215 4
76.217 4
76.220 4
76.222 4
76.225 4
76.227 4
76.230 3
76.232 3
76.235 3
76.237 3
76.240 3
76.242 3
76.244 3
76.247 3
76.249 3
76.252 2
76.254 2
76.257 2
76.259 2
76.262 2
76.264 2
76.267 2
76.269 2
76.272 2
76.274 2
76.277 2
76.279 2
76.282 2
76.284 2
76.287 2
76.289 2
76.292 2
76.294 3
76.297 3
76.299 3
76.302 3
76.304 3
76.307 3
76.309 3
76.312 3
76.314 3
76.317 3
76.319 3
76.321 3
76.324 3
76.326 3
76.329 3
76.331 3
76.334 3
76.336 3
76.339 4
76.341 4
76.344 4
76.346 4
76.349 4
76.351 4
76.354 4
76.356 4
76.359 4
76.361 4
76.364 4
76.366 3
76.369 3
76.371 3
76.374 3
76.376 3
76.379 3
76.381 3
76.384 3
76.386 3
76.389 3
76.391 3
76.394 3
76.396 3
76.399 3
76.401 3
76.403 2
76.406 2
76.408 2
76.411 2
76.413 2
76.416 1
76.418 1
76.421 1
76.423 1
76.426 0
76.428 0
76.431 -0
76.433 -0
76.436 -1
76.438 -1
76.441 -1
76.443 -1
76.446 -1
76.448 -1
76.451 -2
76.453 -2
76.456 -2
76.458 -2
76.461 -2
76.463 -2
76.466 -2
76.468 -2
76.471 -2
76.473 -2
76.476 -1
76.478 -1
76.481 -1
76.483 -1
76.486 -1
76.488 -0
76.490 -0
76.493 0
76.495 1
76.498 1
76.500 1
76.503 1
76.505 2
76.508 2
76.510 2
76.513 2
76.515 3
76.518 3
76.520 3
76.523 3
76.525 3
76.528 3
76.530 3
76.533 3
76.535 3
76.538 3
76.540 3
76.543 3
76.545 3
76.548 3
76.550 3
76.553 3
76.555 3
76.558 3
76.560 3
76.563 2
76.565 2
76.568 2
76.570 2
76.573 1
76.575 1
76.578 1
76.580 1
76.582 1
76.585 1
76.587 1
76.590 0
76.592 0
76.595 0
76.597 0
76.600 0
76.602 0
76.605 0
76.607 0
76.610 0
76.612 0
76.615 1
76.617 1
76.620 1
76.622 1
76.625 1
76.627 1
76.630 1
76.632 1
76.635 1
76.637 1
76.640 2
76.642 2
76.645 2
76.647 2
76.650 2
76.652 2
76.655 2
76.657 2
76.660 2
76.662 2
76.665 2
76.667 2
76.670 2
76.672 2
76.675 2
76.677 1
76.679 1
76.682 1
76.684 1
76.687 1
76.689 1
76.692 1
76.694 1
76.697 0
76.699 0
76.702 0
76.704 0
76.707 0
76.709 0
76.712 0
76.714 1
76.717 1
76.719 1
76.722 1
76.724 1
76.727 2
76.729 2
76.732 2
76.734 2
76.737 2
76.739 3
76.742 3
76.744 3
76.747 3
76.749 3
76.752 4
76.754 4
76.757 4
76.759 4
76.762 4
76.764 4
76.767 4
76.769 4
76.772 4
76.774 4
76.777 4
76.779 4
76.782 4
76.784 4
76.786 4
76.789 3
76.791 3
76.794 3
76.796 3
76.799 2
76.801 2
76.804 2
76.806 2
76.809 1
76.811 1
76.814 1
76.816 1
76.819 1
76.821 1
76.824 1
76.826 1
76.829 1
76.831 1
76.834 0
76.836 0
76.839 0
76.841 0
76.844 0
76.846 0
76.849 0
76.851 0
76.854 0
76.856 0
76.859 1
76.861 1
76.864 1
76.866 1
76.869 1
76.871 1
76.874 1
76.876 1
76.879 2
76.881 2
76.884 2
76.886 2
76.889 2
76.891 2
76.894 2
76.896 2
76.898 3
76.901 3
76.903 3
76.906 3
76.908 3
76.911 3
76.913 3
76.916 3
76.918 3
76.921 3
76.923 4
76.926 4
76.928 4
76.931 4
76.933 4
76.936 4
76.938 4
76.941 4
76.943 4
76.946 4
76.948 4
76.951 4
76.953 4
76.956 4
76.958 4
76.961 4
76.963 4
76.966 4
76.968 4
76.971 4
76.973 4
76.976 4
76.978 4
76.981 4
76.983 4
76.986 4
76.988 4
76.991 4
76.993 4
76.996 4
76.998 4
77.001 4
77.003 4
77.006 4
77.008 4
77.011 4
77.013 4
77.016 4
77.018 4
77.021 4
77.023 4
77.026 4
77.028 4
77.030 4
77.033 4
77.035 4
77.038 4
77.040 4
77.043 4
77.045 4
77.048 3
77.050 3
77.053 3
77.055 3
77.058 3
77.060 3
77.063 3
77.065 3
77.068 2
77.070 2
77.073 2
77.075 2
77.078 2
77.080 2
77.083 1
77.085 1
77.088 1
77.090 1
77.093 1
77.095 1
77.098 1
77.100 1
77.103 1
77.105 1
77.108 1
77.110 1
77.113 1
77.115 1
77.118 1
77.120 1
77.123 1
77.125 1
77.128 1
77.130 1
77.133 1
77.135 1
77.138 1
77.140 1
77.143 1
77.145 1
77.148 1
77.150 1
77.153 1
77.155 1
77.158 1
77.160 1
77.163 1
77.165 1
77.168 1
77.170 1
77.173 1
77.175 1
77.177 1
77.180 1
77.182 1
77.185 1
77.187 1
77.190 1
77.192 1
77.195 1
77.197 1
77.200 1
77.202 2
77.205 2
77.207 2
77.210 2
77.212 2
77.215 2
77.217 2
77.220 2
77.222 2
77.225 2
77.227 2
77.230 2
77.232 2
77.235 2
77.237 2
77.240 2
77.242 2
77.245 2
77.247 2
77.250 2
77.252 2
77.255 2
77.257 2
77.260 1
77.262 1
77.265 1
77.267 1
77.270 1
77.272 1
77.275 1
77.277 1
77.280 0
77.282 0
77.285 0
77.287 0
77.290 0
77.292 0
77.295 0
77.297 0
77.300 0
77.302 0
77.305 0
77.307 0
77.310 0
77.312 0
77.315 0
77.317 1
77.320 1
77.322 1
77.325 1
77.327 1
77.330 1
77.332 1
77.335 2
77.337 2
77.340 2
77.342 2
77.345 2
77.347 3
77.350 3
77.352 3
77.355 3
77.357 3
77.359 3
77.362 4
77.364 4
77.367 4
77.369 4
77.372 4
77.374 4
77.377 4
77.379 3
77.382 3
77.384 3
77.387 3
77.389 3
77.392 3
77.394 3
77.397 3
77.399 2
77.402 2
77.404 2
77.407 2
77.409 2
77.412 2
77.414 1
77.417 1
77.419 1
77.422 1
77.424 1
77.427 1
77.429 0
77.432 0
77.434 0
77.437 0
77.439 0
77.442 -0
77.444 -0
77.447 -0
77.449 -0
77.452 0
77.454 0
77.457 0
77.459 0
77.462 0
77.464 0
77.467 0
77.469 0
77.472 0
77.474 0
77.477 1
77.479 1
77.482 1
77.484 1
77.487 1
77.489 1
77.492 1
77.494 1
77.497 1
77.499 1
77.502 1
77.504 1
77.507 1
77.509 1
77.512 1
77.514 1
77.517 1
77.519 1
77.522 1
77.524 1
77.527 1
77.529 2
77.532 2
77.534 2
77.537 2
77.539 2
77.542 2
77.544 2
77.547 2
77.549 2
77.552 2
77.554 2
77.557 2
77.559 2
77.562 2
77.564 2
77.567 2
77.569 2
77.572 2
77.574 2
77.577 2
77.579 2
77.582 2
77.584 2
77.587 2
77.589 1
77.592 1
77.594 1
77.597 1
77.599 1
77.602 1
77.604 1
77.607 1
77.609 0
77.611 0
77.614 0
77.616 0
77.619 0
77.621 0
77.624 0
77.626 0
77.629 -0
77.631 -0
77.634 -0
77.636 0
77.639 0
77.641 0
77.644 0
77.646 0
77.649 0
77.651 0
77.654 0
77.656 0
77.659 0
77.661 1
77.664 1
77.666 1
77.669 1
77.671 1
77.674 1
77.676 1
77.679 1
77.681 1
77.684 1
77.686 1
77.689 1
77.691 1
77.694 1
77.696 1
77.699 1
77.701 1
77.704 1
77.706 1
77.709 1
77.711 1
77.714 1
77.716 1
77.719 1
77.721 1
77.724 1
77.726 1
77.729 1
77.731 1
77.734 1
77.736 1
77.739 1
77.741 1
77.744 1
77.746 1
77.749 2
77.751 2
77.754 2
77.756 2
77.759 2
77.761 2
77.764 2
77.766 3
77.769 3
77.771 3
77.774 3
77.776 3
77.779 4
77.781 4
77.784 4
77.786 4
77.789 4
77.791 4
77.794 4
77.796 4
77.799 4
77.801 4
77.804 4
77.806 4
77.809 3
77.811 3
77.814 3
77.816 3
77.819 3
77.821 2
77.824 2
77.826 2
77.829 1
77.831 1
77.834 1
77.836 1
77.839 1
77.841 0
77.844 0
77.846 0
77.849 0
77.851 -0
77.854 -0
77.856 -0
77.859 -0
77.861 -0
77.864 0
77.866 0
77.869 0
77.871 0
77.874 1
77.876 1
77.879 1
77.881 1
77.884 1
77.886 2
77.889 2
77.891 2
77.894 2
77.896 2
77.899 3
77.901 3
77.904 3
77.906 3
77.909 3
77.911 3
77.914 3
77.916 3
77.919 3
77.921 3
77.924 3
77.926 3
77.929 2
77.931 2
77.934 2
77.936 2
77.939 2
77.941 2
77.944 2
77.946 1
77.949 1
77.951 1
77.954 1
77.956 1
77.959 1
77.961 0
77.964 0
77.966 0
77.969 0
77.971 -0
77.974 -0
77.976 -0
77.979 -0
77.981 -0
77.984 -0
77.986 -1
77.989 -1
77.991 -1
77.994 -1
77.996 -1
77.999 -1
78.001 -1
78.004 -1
78.006 -1
78.009 -1
78.011 -1
78.014 -1
78.016 -1
78.019 -0
78.021 -0
78.024 -0
78.026 -0
78.029 -0
78.031 -0
78.034 -0
78.036 -0
78.039 -0
78.041 -0
78.044 0
78.046 0
78.049 0
78.051 0
78.054 0
78.056 0
78.059 1
78.061 1
78.064 1
78.066 1
78.069 1
78.071 1
78.074 1
78.076 1
78.079 1
78.081 1
78.084 1
78.086 1
78.089 1
78.091 1
78.094 1
78.096 1
78.099 1
78.101 1
78.104 1
78.106 1
78.109 1
78.111 1
78.114 1
78.116 1
78.119 1
78.121 1
78.124 1
78.126 1
78.129 1
78.131 1
78.134 1
78.136 1
78.139 1
78.141 1
78.144 1
78.146 2
78.149 2
78.151 2
78.154 2
78.156 2
78.159 2
78.161 2
78.164 2
78.166 2
78.169 2
78.171 3
78.174 3
78.176 3
78.179 3
78.181 3
78.184 3
78.186 3
78.189 3
78.191 3
78.194 3
78.196 3
78.199 3
78.201 3
78.204 3
78.206 3
78.209 3
78.211 3
78.214 3
78.216 3
78.219 3
78.221 3
78.224 3
78.226 3
78.229 3
78.231 3
78.234 3
78.236 3
78.239 3
78.241 3
78.244 3
78.246 2
78.249 2
78.251 2
78.254 2
78.256 2
78.259 2
78.261 1
78.264 1
78.266 1
78.269 1
78.271 0
78.274 0
78.276 -0
78.279 -0
78.281 -1
78.284 -1
78.286 -1
78.289 -1
78.291 -1
78.294 -1
78.296 -1
78.299 -1
78.301 -1
78.304 -2
78.306 -2
78.309 -1
78.311 -1
78.314 -1
78.316 -1
78.319 -1
78.321 -1
78.324 -1
78.326 -1
78.329 -0
78.331 -0
78.334 -0
78.336 0
78.339 0
78.341 1
78.344 1
78.346 1
78.349 1
78.351 1
78.354 2
78.356 2
78.359 2
78.361 2
78.364 2
78.366 2
78.369 2
78.371 2
78.374 2
78.376 3
78.379 3
78.381 3
78.384 3
78.386 3
78.389 3
78.391 3
78.394 3
78.396 4
78.399 4
78.401 4
78.404 4
78.406 4
78.409 4
78.411 4
78.414 4
78.416 4
78.419 4
78.422 4
78.424 4
78.427 4
78.429 4
78.432 4
78.434 4
78.437 4
78.439 4
78.442 4
78.444 4
78.447 3
78.449 3
78.452 3
78.454 3
78.457 3
78.459 3
78.462 3
78.464 3
78.467 2
78.469 2
78.472 2
78.474 2
78.477 2
78.479 2
78.482 2
78.484 2
78.487 2
78.489 2
78.492 2
78.494 2
78.497 2
78.499 2
78.502 2
78.504 2
78.507 2
78.509 2
78.512 2
78.514 2
78.517 3
78.519 3
78.522 3
78.524 3
78.527 3
78.529 3
78.532 3
78.534 3
78.537 3
78.539 3
78.542 3
78.544 3
78.547 3
78.549 3
78.552 3
78.554 3
78.557 3
78.559 3
78.562 3
78.564 3
78.567 3
78.569 3
78.572 2
78.574 2
78.577 2
78.579 2
78.582 2
78.584 2
78.587 2
78.589 2
78.592 2
78.594 2
78.597 2
78.599 2
78.602 2
78.604 2
78.607 2
78.609 2
78.612 2
78.614 2
78.617 2
78.619 2
78.622 2
78.624 3
78.627 3
78.629 3
78.632 3
78.634 3
78.637 3
78.639 3
78.642 3
78.644 3
78.647 3
78.649 3
78.652 3
78.654 3
78.657 3
78.659 3
78.662 3
78.664 3
78.667 3
78.669 3
78.672 3
78.674 3
78.677 3
78.680 3
78.682 2
78.685 2
78.687 2
78.690 2
78.692 2
78.695 2
78.697 2
78.700 2
78.702 2
78.705 2
78.707 2
78.710 2
78.712 2
78.715 2
78.717 2
78.720 2
78.722 2
78.725 2
78.727 2
78.730 2
78.732 2
78.735 3
78.737 3
78.740 3
78.742 3
78.745 3
78.747 3
78.750 3
78.752 3
78.755 3
78.757 3
78.760 3
78.762 3
78.765 3
78.767 3
78.770 3
78.772 3
78.775 2
78.777 2
78.780 2
78.782 2
78.785 2
78.787 2
78.790 1
78.792 1
78.795 1
78.797 1
78.800 1
78.802 0
78.805 0
78.807 0
78.810 0
78.812 -0
78.815 -0
78.817 -0
78.820 -0
78.822 -0
78.825 -0
78.827 -0
78.830 -0
78.832 0
78.835 0
78.837 0
78.840 1
78.842 1
78.845 1
78.847 1
78.850 1
78.852 1
78.855 1
78.857 1
78.860 1
78.863 1
78.865 1
78.868 1
78.870 1
78.873 1
78.875 1
78.878 2
78.880 2
78.883 2
78.885 2
78.888 2
78.890 2
78.893 2
78.895 2
78.898 2
78.900 2
78.903 2
78.905 2
78.908 2
78.910 2
78.913 2
78.915 2
78.918 2
78.920 3
78.923 3
78.925 3
78.928 3
78.930 3
78.933 3
78.935 3
78.938 3
78.940 3
78.943 3
78.945 3
78.948 3
78.950 3
78.953 3
78.955 3
78.958 3
78.960 3
78.963 3
78.965 3
78.968 3
78.970 3
78.973 3
78.975 3
78.978 3
78.980 3
78.983 3
78.985 2
78.988 2
78.990 2
78.993 2
78.995 2
78.998 2
79.000 2
79.003 2
79.005 3
79.008 3
79.011 3
79.013 3
79.016 3
79.018 3
79.021 3
79.023 3
79.026 3
79.028 3
79.031 3
79.033 3
79.036 3
79.038 3
79.041 3
79.043 3
79.046 3
79.048 3
79.051 3
79.053 3
79.056 3
79.058 3
79.061 2
79.063 2
79.066 2
79.068 2
79.071 2
79.073 2
79.076 2
79.078 2
79.081 1
79.083 1
79.086 1
79.088 1
79.091 1
79.093 1
79.096 1
79.098 1
79.101 1
79.103 1
79.106 1
79.108 2
79.111 2
79.113 2
79.116 2
79.118 2
79.121 2
79.123 3
79.126 3
79.128 3
79.131 3
79.133 3
79.136 3
79.139 3
79.141 3
79.144 3
79.146 3
79.149 3
79.151 3
79.154 3
79.156 3
79.159 3
79.161 3
79.164 3
79.166 3
79.169 3
79.171 3
79.174 3
79.176 3
79.179 2
79.181 2
79.184 2
79.186 2
79.189 2
79.191 2
79.194 2
79.196 2
79.199 2
79.201 2
79.204 2
79.206 2
79.209 3
79.211 3
79.214 3
79.216 3
79.219 3
79.221 4
79.224 4
79.226 4
79.229 4
79.231 4
79.234 5
79.236 5
79.239 5
79.241 5
79.244 5
79.246 5
79.249 5
79.251 5
79.254 5
79.257 5
79.259 5
79.262 5
79.264 5
79.267 5
79.269 5
79.272 4
79.274 4
79.277 4
79.279 4
79.282 3
79.284 3
79.287 3
79.289 3
79.292 2
79.294 2
79.297 2
79.299 2
79.302 2
79.304 2
79.307 2
79.309 2
79.312 2
79.314 2
79.317 2
79.319 2
79.322 2
79.324 2
79.327 2
79.329 2
79.332 2
79.334 2
79.337 3
79.339 3
79.342 3
79.344 3
79.347 3
79.349 3
79.352 3
79.354 3
79.357 3
79.359 3
79.362 3
79.365 3
79.367 3
79.370 3
79.372 2
79.375 2
79.377 2
79.380 2
79.382 2
79.385 2
79.387 1
79.390 1
79.392 1
79.395 1
79.397 1
79.400 1
79.402 1
79.405 0
79.407 0
79.410 0
79.412 0
79.415 0
79.417 0
79.420 0
79.422 0
79.425 -0
79.427 -0
79.430 -0
79.432 -0
79.435 -0
79.437 -0
79.440 -0
79.442 -0
79.445 -0
79.447 -0
79.450 0
79.452 0
79.455 0
79.457 0
79.460 1
79.463 1
79.465 1
79.468 1
79.470 1
79.473 1
79.475 1
79.478 1
79.480 2
79.483 2
79.485 2
79.488 2
79.490 2
79.493 2
79.495 2
79.498 2
79.500 2
79.503 2
79.505 2
79.508 2
79.510 2
79.513 2
79.515 2
79.518 2
79.520 2
79.523 2
79.525 2
79.528 2
79.530 1
79.533 1
79.535 1
79.538 1
79.540 1
79.543 0
79.545 0
79.548 0
79.550 0
79.553 -0
79.556 -0
79.558 -0
79.561 -0
79.563 -0
79.566 -0
79.568 -0
79.571 -0
79.573 -0
79.576 -0
79.578 -0
79.581 -0
79.583 -0
79.586 -0
79.588 -0
79.591 -0
79.593 -0
79.596 0
79.598 0
79.601 0
79.603 0
79.606 0
79.608 0
79.611 1
79.613 1
79.616 1
79.618 1
79.621 1
79.623 1
79.626 1
79.628 1
79.631 1
79.633 2
79.636 2
79.638 2
79.641 2
79.644 2
79.646 2
79.649 2
79.651 2
79.654 2
79.656 2
79.659 2
79.661 2
79.664 3
79.666 3
79.669 3
79.671 3
79.674 3
79.676 3
79.679 3
79.681 3
79.684 3
79.686 3
79.689 3
79.691 4
79.694 4
79.696 4
79.699 4
79.701 4
79.704 4
79.706 4
79.709 4
79.711 4
79.714 4
79.716 4
79.719 4
79.722 4
79.724 4
79.727 4
79.729 4
79.732 4
79.734 3
79.737 3
79.739 3
79.742 3
79.744 3
79.747 3
79.749 3
79.752 3
79.754 3
79.757 3
79.759 3
79.762 2
79.764 2
79.767 2
79.769 2
79.772 2
79.774 2
79.777 2
79.779 2
79.782 2
79.784 2
79.787 2
79.789 2
79.792 2
79.794 2
79.797 2
79.799 2
79.802 2
79.805 2
79.807 2
79.810 2
79.812 2
79.815 2
79.817 2
79.820 2
79.822 1
79.825 1
79.827 1
79.830 1
79.832 1
79.835 1
79.837 1
79.840 1
79.842 1
79.845 1
79.847 1
79.850 1
79.852 1
79.855 1
79.857 1
79.860 1
79.862 1
79.865 1
79.867 1
79.870 1
79.872 1
79.875 1
79.878 0
79.880 0
79.883 0
79.885 0
79.888 0
79.890 0
79.893 0
79.895 0
79.898 0
79.900 0
79.903 0
79.905 0
79.908 0
79.910 0
79.913 1
79.915 1
79.918 1
79.920 1
79.923 1
79.925 1
79.928 1
79.930 1
79.933 1
79.935 1
79.938 1
79.940 1
79.943 1
79.945 1
79.948 1
79.951 1
79.953 2
79.956 2
79.958 2
79.961 2
79.963 2
79.966 2
79.968 2
79.971 2
79.973 2
79.976 2
79.978 2
79.981 2
79.983 2
79.986 2
79.988 2
79.991 2
79.993 2
79.996 2
79.998 2
80.001 2
80.003 2
80.006 2
80.008 2
80.011 2
80.013 2
80.016 2
80.019 2
80.021 1
80.024 1
80.026 1
80.029 1
80.031 1
80.034 1
80.036 1
80.039 1
80.041 1
80.044 1
80.046 1
80.049 1
80.051 1
80.054 1
80.056 1
80.059 1
80.061 1
80.064 1
80.066 1
80.069 1
80.071 1
80.074 1
80.076 1
80.079 1
80.081 1
80.084 1
80.087 1
80.089 1
80.092 1
80.094 1
80.097 1
80.099 1
80.102 1
80.104 1
80.107 1
80.109 1
80.112 1
80.114 1
80.117 1
80.119 1
80.122 0
80.124 0
80.127 0
80.129 0
80.132 -0
80.134 -0
80.137 -0
80.139 -0
80.142 -0
80.144 -1
80.147 -1
80.149 -1
80.152 -1
80.155 -1
80.157 -1
80.160 -1
80.162 -1
80.165 -1
80.167 -1
80.170 -0
80.172 -0
80.175 -0
80.177 -0
80.180 -0
80.182 0
80.185 0
80.187 0
80.190 1
80.192 1
80.195 1
80.197 1
80.200 1
80.202 1
80.205 1
80.207 1
80.210 1
80.212 1
80.215 2
80.218 2
80.220 2
80.223 2
80.225 2
80.228 2
80.230 2
80.233 2
80.235 2
80.238 2
80.240 2
80.243 2
80.245 2
80.248 2
80.250 2
80.253 3
80.255 3
80.258 3
80.260 3
80.263 3
80.265 3
80.268 3
80.270 4
80.273 4
80.275 4
80.278 4
80.281 4
80.283 4
80.286 4
80.288 4
80.291 5
80.293 5
80.296 5
80.298 5
80.301 5
80.303 5
80.306 5
80.308 5
80.311 5
80.313 5
80.316 5
80.318 5
80.321 4
80.323 4
80.326 4
80.328 4
80.331 3
80.333 3
80.336 3
80.339 3
80.341 2
80.344 2
80.346 2
80.349 2
80.351 1
80.354 1
80.356 1
80.359 0
80.361 -0
80.364 -0
80.366 -1
80.369 -1
80.371 -1
80.374 -1
80.376 -2
80.379 -2
80.381 -2
80.384 -2
80.386 -2
80.389 -2
80.391 -2
80.394 -2
80.397 -2
80.399 -2
80.402 -2
80.404 -2
80.407 -2
80.409 -2
80.412 -2
80.414 -2
80.417 -1
80.419 -1
80.422 -1
80.424 -1
80.427 -1
80.429 -0
80.432 -0
80.434 0
80.437 0
80.439 1
80.442 1
80.444 1
80.447 1
80.449 2
80.452 2
80.455 2
80.457 2
80.460 3
80.462 3
80.465 3
80.467 3
80.470 4
80.472 4
80.475 4
80.477 4
80.480 4
80.482 4
80.485 4
80.487 4
80.490 4
80.492 4
80.495 5
80.497 5
80.500 5
80.502 5
80.505 5
80.507 5
80.510 5
80.513 4
80.515 4
80.518 4
80.520 4
80.523 4
80.525 4
80.528 4
80.530 3
80.533 3
80.535 3
80.538 3
80.540 3
80.543 3
80.545 2
80.548 2
80.550 2
80.553 2
80.555 2
80.558 2
80.560 2
80.563 1
80.566 1
80.568 1
80.571 1
80.573 1
80.576 1
80.578 1
80.581 1
80.583 0
80.586 0
80.588 0
80.591 -0
80.593 -0
80.596 -0
80.598 -1
80.601 -1
80.603 -1
80.606 -1
80.608 -1
80.611 -1
80.613 -1
80.616 -2
80.619 -2
80.621 -2
80.624 -2
80.626 -2
80.629 -2
80.631 -2
80.634 -2
80.636 -2
80.639 -2
80.641 -2
80.644 -2
80.646 -2
80.649 -2
80.651 -2
80.654 -1
80.656 -1
80.659 -1
80.661 -1
80.664 -1
80.666 -0
80.669 0
80.672 0
80.674 1
80.677 1
80.679 1
80.682 1
80.684 2
80.687 2
80.689 2
80.692 2
80.694 2
80.697 2
80.699 2
80.702 2
80.704 2
80.707 2
80.709 2
80.712 2
80.714 2
80.717 2
80.719 2
80.722 2
80.725 2
80.727 2
80.730 2
80.732 1
80.735 1
80.737 1
80.740 1
80.742 1
80.745 1
80.747 1
80.750 1
80.752 1
80.755 1
80.757 2
80.760 2
80.762 2
80.765 2
80.767 2
80.770 2
80.772 2
80.775 2
80.778 2
80.780 2
80.783 2
80.785 2
80.788 2
80.790 2
80.793 2
80.795 2
80.798 2
80.800 2
80.803 2
80.805 2
80.808 2
80.810 2
80.813 2
80.815 2
80.818 1
80.820 1
80.823 1
80.826 1
80.828 1
80.831 1
80.833 1
80.836 1
80.838 1
80.841 1
80.843 0
80.846 1
80.848 1
80.851 1
80.853 1
80.856 1
80.858 1
80.861 1
80.863 1
80.866 2
80.868 2
80.871 2
80.874 2
80.876 2
80.879 2
80.881 2
80.884 3
80.886 3
80.889 3
80.891 3
80.894 3
80.896 3
80.899 3
80.901 3
80.904 3
80.906 3
80.909 3
80.911 3
80.914 2
80.916 2
80.919 2
80.922 2
80.924 2
80.927 2
80.929 2
80.932 2
80.934 2
80.937 2
80.939 2
80.942 2
80.944 2
80.947 2
80.949 2
80.952 1
80.954 1
80.957 1
80.959 1
80.962 2
80.964 2
80.967 2
80.970 2
80.972 2
80.975 2
80.977 2
80.980 2
80.982 2
80.985 2
80.987 2
80.990 2
80.992 2
80.995 2
80.997 2
81.000 2
81.002 2
81.005 2
81.007 2
81.010 2
81.012 2
81.015 2
81.018 2
81.020 2
81.023 2
81.025 3
81.028 3
81.030 3
81.033 3
81.035 3
81.038 3
81.040 3
81.043 4
81.045 4
81.048 4
81.050 4
81.053 4
81.055 4
81.058 4
81.061 4
81.063 4
81.066 4
81.068 4
81.071 3
81.073 3
81.076 3
81.078 3
81.081 3
81.083 3
81.086 3
81.088 2
81.091 2
81.093 2
81.096 2
81.098 2
81.101 2
81.103 1
81.106 1
81.109 1
81.111 1
81.114 1
81.116 0
81.119 0
81.121 0
81.124 0
81.126 0
81.129 0
81.131 -0
81.134 -0
81.136 0
81.139 0
81.141 0
81.144 0
81.146 0
81.149 1
81.152 1
81.154 1
81.157 1
81.159 1
81.162 1
81.164 2
81.167 2
81.169 2
81.172 2
81.174 2
81.177 2
81.179 2
81.182 3
81.184 3
81.187 3
81.189 3
81.192 3
81.195 3
81.197 3
81.200 3
81.202 4
81.205 4
81.207 4
81.210 4
81.212 4
81.215 4
81.217 4
81.220 4
81.222 4
81.225 4
81.227 4
81.230 4
81.232 4
81.235 4
81.238 4
81.240 4
81.243 4
81.245 4
81.248 4
81.250 4
81.253 4
81.255 4
81.258 4
81.260 4
81.263 4
81.265 4
81.268 4
81.270 4
81.273 4
81.275 4
81.278 4
81.281 4
81.283 4
81.286 4
81.288 4
81.291 4
81.293 3
81.296 3
81.298 3
81.301 3
81.303 3
81.306 3
81.308 3
81.311 3
81.313 3
81.316 3
81.318 3
81.321 3
81.324 4
81.326 4
81.329 4
81.331 4
81.334 4
81.336 4
81.339 4
81.341 4
81.344 4
81.346 4
81.349 4
81.351 4
81.354 4
81.356 4
81.359 4
81.361 4
81.364 4
81.367 4
81.369 3
81.372 3
81.374 3
81.377 3
81.379 3
81.382 3
81.384 3
81.387 3
81.389 2
81.392 2
81.394 2
81.397 2
81.399 2
81.402 2
81.405 2
81.407 1
81.410 1
81.412 1
81.415 1
81.417 1
81.420 1
81.422 1
81.425 1
81.427 1
81.430 1
81.432 0
81.435 0
81.437 0
81.440 0
81.442 0
81.445 0
81.448 0
81.450 0
81.453 0
81.455 0
81.458 0
81.460 0
81.463 0
81.465 0
81.468 0
81.470 0
81.473 0
81.475 0
81.478 0
81.480 0
81.483 0
81.486 0
81.488 0
81.491 0
81.493 0
81.496 0
81.498 0
81.501 0
81.503 0
81.506 1
81.508 1
81.511 1
81.513 1
81.516 1
81.518 1
81.521 1
81.523 1
81.526 1
81.529 1
81.531 1
81.534 1
81.536 1
81.539 1
81.541 1
81.544 1
81.546 1
81.549 1
81.551 1
81.554 1
81.556 1
81.559 1
81.561 1
81.564 1
81.567 1
81.569 1
81.572 1
81.574 1
81.577 1
81.579 1
81.582 1
81.584 1
81.587 2
81.589 2
81.592 2
81.594 2
81.597 2
81.599 2
81.602 2
81.605 2
81.607 3
81.610 3
81.612 3
81.615 3
81.617 3
81.620 3
81.622 3
81.625 3
81.627 3
81.630 3
81.632 3
81.635 3
81.637 3
81.640 3
81.643 3
81.645 3
81.648 3
81.650 3
81.653 3
81.655 3
81.658 3
81.660 3
81.663 3
81.665 3
81.668 3
81.670 3
81.673 2
81.675 2
81.678 2
81.681 2
81.683 2
81.686 3
81.688 3
81.691 3
81.693 3
81.696 3
81.698 3
81.701 3
81.703 3
81.706 3
81.708 3
81.711 3
81.713 3
81.716 3
81.719 3
81.721 3
81.724 2
81.726 2
81.729 2
81.731 2
81.734 2
81.736 2
81.739 2
81.741 2
81.744 2
81.746 2
81.749 2
81.751 1
81.754 1
81.757 1
81.759 1
81.762 1
81.764 1
81.767 1
81.769 1
81.772 1
81.774 1
81.777 1
81.779 1
81.782 1
81.784 1
81.787 1
81.789 1
81.792 1
81.795 1
81.797 1
81.800 2
81.802 2
81.805 2
81.807 2
81.810 2
81.812 2
81.815 2
81.817 2
81.820 2
81.822 2
81.825 2
81.827 2
81.830 2
81.833 2
81.835 3
81.838 3
81.840 3
81.843 3
81.845 3
81.848 3
81.850 3
81.853 3
81.855 3
81.858 3
81.860 3
81.863 3
81.866 3
81.868 3
81.871 3
81.873 3
81.876 3
81.878 3
81.881 3
81.883 3
81.886 3
81.888 3
81.891 3
81.893 3
81.896 3
81.898 3
81.901 3
81.904 3
81.906 3
81.909 3
81.911 3
81.914 3
81.916 3
81.919 3
81.921 3
81.924 3
81.926 3
81.929 3
81.931 3
81.934 3
81.936 3
81.939 3
81.942 3
81.944 3
81.947 3
81.949 3
81.952 3
81.954 2
81.957 2
81.959 2
81.962 2
81.964 2
81.967 2
81.969 2
81.972 2
81.975 1
81.977 1
81.980 1
81.982 1
81.985 1
81.987 1
81.990 1
81.992 1
81.995 1
81.997 1
82.000 1
82.002 1
82.005 1
82.008 1
82.010 1
82.013 1
82.015 1
82.018 1
82.020 1
82.023 1
82.025 1
82.028 1
82.030 1
82.033 1
82.035 1
82.038 1
82.040 2
82.043 2
82.046 2
82.048 2
82.051 1
82.053 1
82.056 1
82.058 1
82.061 1
82.063 1
82.066 1
82.068 1
82.071 1
82.073 1
82.076 1
82.079 1
82.081 1
82.084 0
82.086 0
82.089 0
82.091 0
82.094 -0
82.096 -0
82.099 -0
82.101 -0
82.104 -1
82.106 -1
82.109 -1
82.112 -1
82.114 -1
82.117 -1
82.119 -1
82.122 -1
82.124 -1
82.127 -0
82.129 -0
82.132 -0
82.134 -0
82.137 -0
82.139 -0
82.142 0
82.144 0
82.147 0
82.150 0
82.152 1
82.155 1
82.157 1
82.160 1
82.162 1
82.165 1
82.167 1
82.170 1
82.172 1
82.175 1
82.177 1
82.180 2
82.183 2
82.185 2
82.188 1
82.190 1
82.193 1
82.195 1
82.198 1
82.200 1
82.203 1
82.205 1
82.208 1
82.210 1
82.213 1
82.216 1
82.218 1
82.221 1
82.223 1
82.226 1
82.228 1
82.231 1
82.233 1
82.236 1
82.238 2
82.241 2
82.243 2
82.246 2
82.249 2
82.251 2
82.254 2
82.256 2
82.259 2
82.261 2
82.264 2
82.266 2
82.269 3
82.271 3
82.274 3
82.276 3
82.279 3
82.282 3
82.284 3
82.287 3
82.289 2
82.292 2
82.294 2
82.297 2
82.299 2
82.302 2
82.304 2
82.307 2
82.309 2
82.312 1
82.315 1
82.317 1
82.320 1
82.322 1
82.325 1
82.327 1
82.330 1
82.332 1
82.335 1
82.337 1
82.340 1
82.342 1
82.345 1
82.348 1
82.350 1
82.353 1
82.355 1
82.358 1
82.360 1
82.363 1
82.365 1
82.368 1
82.370 1
82.373 1
82.376 1
82.378 1
82.381 1
82.383 1
82.386 1
82.388 1
82.391 0
82.393 0
82.396 0
82.398 0
82.401 -0
82.403 -0
82.406 -0
82.409 -1
82.411 -1
82.414 -1
82.416 -1
82.419 -1
82.421 -1
82.424 -1
82.426 -1
82.429 -1
82.431 -1
82.434 -1
82.436 -1
82.439 -1
82.442 -1
82.444 -1
82.447 -1
82.449 -1
82.452 -1
82.454 -1
82.457 -0
82.459 -0
82.462 -0
82.464 -0
82.467 0
82.469 0
82.472 0
82.475 1
82.477 1
82.480 1
82.482 1
82.485 1
82.487 1
82.490 1
82.492 1
82.495 1
82.497 2
82.500 2
82.503 2
82.505 2
82.508 2
82.510 2
82.513 2
82.515 2
82.518 2
82.520 2
82.523 2
82.525 2
82.528 2
82.530 2
82.533 2
82.536 2
82.538 1
82.541 1
82.543 1
82.546 1
82.548 1
82.551 0
82.553 0
82.556 -0
82.558 -0
82.561 -0
82.564 -1
82.566 -1
82.569 -1
82.571 -1
82.574 -1
82.576 -1
82.579 -1
82.581 -1
82.584 -1
82.586 -1
82.589 -1
82.591 -1
82.594 -1
82.597 -1
82.599 -1
82.602 -1
82.604 -1
82.607 -1
82.609 -0
82.612 -0
82.614 -0
82.617 0
82.619 0
82.622 0
82.625 1
82.627 1
82.630 1
82.632 1
82.635 1
82.637 1
82.640 1
82.642 1
82.645 1
82.647 1
82.650 1
82.652 1
82.655 1
82.658 1
82.660 1
82.663 1
82.665 1
82.668 1
82.670 1
82.673 1
82.675 1
82.678 1
82.680 1
82.683 1
82.686 1
82.688 1
82.691 1
82.693 1
82.696 1
82.698 1
82.701 1
82.703 2
82.706 2
82.708 2
82.711 2
82.713 2
82.716 2
82.719 2
82.721 2
82.724 2
82.726 2
82.729 3
82.731 3
82.734 3
82.736 3
82.739 3
82.741 3
82.744 3
82.747 3
82.749 3
82.752 3
82.754 3
82.757 3
82.759 3
82.762 3
82.764 3
82.767 3
82.769 3
82.772 3
82.775 3
82.777 3
82.780 3
82.782 3
82.785 3
82.787 3
82.790 3
82.792 3
82.795 3
82.797 3
82.800 3
82.803 3
82.805 3
82.808 3
82.810 3
82.813 3
82.815 3
82.818 3
82.820 3
82.823 3
82.825 3
82.828 3
82.830 3
82.833 3
82.836 3
82.838 3
82.841 4
82.843 4
82.846 4
82.848 4
82.851 4
82.853 4
82.856 4
82.858 4
82.861 4
82.864 4
82.866 4
82.869 4
82.871 4
82.874 4
82.876 4
82.879 4
82.881 4
82.884 3
82.886 3
82.889 3
82.892 3
82.894 3
82.897 3
82.899 3
82.902 2
82.904 2
82.907 2
82.909 2
82.912 2
82.914 1
82.917 1
82.920 1
82.922 1
82.925 1
82.927 1
82.930 1
82.932 1
82.935 1
82.937 1
82.940 1
82.942 1
82.945 1
82.948 1
82.950 1
82.953 1
82.955 1
82.958 2
82.960 2
82.963 2
82.965 2
82.968 2
82.970 2
82.973 3
82.976 3
82.978 3
82.981 3
82.983 3
82.986 3
82.988 3
82.991 3
82.993 3
82.996 3
82.998 3
83.001 3
83.004 3
83.006 3
83.009 3
83.011 3
83.014 3
83.016 3
83.019 3
83.021 3
83.024 2
83.026 2
83.029 2
83.032 2
83.034 2
83.037 2
83.039 2
83.042 2
83.044 2
83.047 2
83.049 2
83.052 2
83.054 2
83.057 2
83.060 3
83.062 3
83.065 3
83.067 3
83.070 3
83.072 3
83.075 3
83.077 3
83.080 3
83.082 3
83.085 4
83.088 4
83.090 4
83.093 4
83.095 4
83.098 4
83.100 4
83.103 4
83.105 4
83.108 4
83.110 4
83.113 4
83.116 4
83.118 4
83.121 4
83.123 4
83.126 4
83.128 4
83.131 4
83.133 4
83.136 4
83.138 4
83.141 4
83.144 4
83.146 4
83.149 3
83.151 3
83.154 3
83.156 3
83.159 3
83.161 3
83.164 3
83.166 2
83.169 2
83.172 2
83.174 2
83.177 2
83.179 2
83.182 2
83.184 2
83.187 2
83.189 2
83.192 2
83.194 1
83.197 1
83.200 1
83.202 1
83.205 1
83.207 1
83.210 1
83.212 1
83.215 1
83.217 1
83.220 1
83.222 2
83.225 2
83.228 2
83.230 2
83.233 2
83.235 2
83.238 2
83.240 2
83.243 2
83.245 2
83.248 2
83.251 2
83.253 2
83.256 2
83.258 2
83.261 2
83.263 2
83.266 2
83.268 2
83.271 2
83.273 2
83.276 1
83.279 1
83.281 1
83.284 1
83.286 1
83.289 1
83.291 1
83.294 0
83.296 0
83.299 0
83.301 0
83.304 -0
83.307 -0
83.309 -0
83.312 -0
83.314 -0
83.317 -0
83.319 -0
83.322 -0
83.324 -0
83.327 -0
83.330 -0
83.332 -0
83.335 0
83.337 0
83.340 0
83.342 0
83.345 0
83.347 1
83.350 1
83.352 1
83.355 1
83.358 1
83.360 1
83.363 1
83.365 2
83.368 2
83.370 2
83.373 2
83.375 2
83.378 2
83.380 2
83.383 2
83.386 2
83.388 2
83.391 2
83.393 3
83.396 3
83.398 3
83.401 3
83.403 3
83.406 3
83.409 3
83.411 3
83.414 3
83.416 3
83.419 4
83.421 4
83.424 4
83.426 4
83.429 4
83.431 4
83.434 5
83.437 5
83.439 5
83.442 5
83.444 5
83.447 5
83.449 5
83.452 5
83.454 5
83.457 5
83.459 5
83.462 5
83.465 5
83.467 5
83.470 5
83.472 5
83.475 5
83.477 5
83.480 5
83.482 5
83.485 5
83.488 5
83.490 4
83.493 4
83.495 4
83.498 4
83.500 4
83.503 4
83.505 3
83.508 3
83.510 3
83.513 3
83.516 3
83.518 3
83.521 2
83.523 2
83.526 2
83.528 2
83.531 2
83.533 2
83.536 2
83.539 2
83.541 2
83.544 2
83.546 2
83.549 2
83.551 2
83.554 2
83.556 2
83.559 2
83.561 2
83.564 2
83.567 2
83.569 2
83.572 2
83.574 2
83.577 2
83.579 2
83.582 2
83.584 2
83.587 2
83.590 3
83.592 3
83.595 3
83.597 3
83.600 3
83.602 3
83.605 3
83.607 3
83.610 3
83.613 4
83.615 4
83.618 4
83.620 4
83.623 4
83.625 4
83.628 4
83.630 4
83.633 4
83.635 4
83.638 4
83.641 3
83.643 3
83.646 3
83.648 3
83.651 3
83.653 3
83.656 2
83.658 2
83.661 2
83.664 2
83.666 1
83.669 1
83.671 1
83.674 1
83.676 1
83.679 0
83.681 0
83.684 0
83.686 0
83.689 0
83.692 -0
83.694 -0
83.697 -0
83.699 -0
83.702 -0
83.704 0
83.707 0
83.709 0
83.712 0
83.715 0
83.717 0
83.720 0
83.722 0
83.725 1
83.727 1
83.730 1
83.732 1
83.735 1
83.738 1
83.740 1
83.743 1
83.745 1
83.748 1
83.750 1
83.753 1
83.755 1
83.758 1
83.760 1
83.763 1
83.766 1
83.768 1
83.771 1
83.773 1
83.776 1
83.778 1
83.781 1
83.783 1
83.786 1
83.789 1
83.791 1
83.794 1
83.796 1
83.799 1
83.801 1
83.804 1
83.806 1
83.809 1
83.812 1
83.814 1
83.817 1
83.819 1
83.822 1
83.824 1
83.827 1
83.829 1
83.832 0
83.835 0
83.837 0
83.840 0
83.842 1
83.845 1
83.847 1
83.850 1
83.852 1
83.855 1
83.857 1
83.860 1
83.863 1
83.865 1
83.868 1
83.870 2
83.873 2
83.875 2
83.878 2
83.880 2
83.883 2
83.886 2
83.888 2
83.891 2
83.893 2
83.896 1
83.898 1
83.901 1
83.903 1
83.906 1
83.909 1
83.911 1
83.914 1
83.916 1
83.919 1
83.921 0
83.924 0
83.926 0
83.929 0
83.932 0
83.934 0
83.937 0
83.939 0
83.942 1
83.944 1
83.947 1
83.949 1
83.952 2
83.955 2
83.957 2
83.960 3
83.962 3
83.965 3
83.967 4
83.970 4
83.972 4
83.975 4
83.978 5
83.980 5
83.983 5
83.985 5
83.988 5
83.990 5
83.993 5
83.995 5
83.998 5
84.000 5
84.003 5
84.006 5
84.008 4
84.011 4
84.013 4
84.016 4
84.018 3
84.021 3
84.023 3
84.026 2
84.029 2
84.031 2
84.034 2
84.036 2
84.039 2
84.041 1
84.044 1
84.046 1
84.049 1
84.052 1
84.054 1
84.057 1
84.059 1
84.062 1
84.064 2
84.067 2
84.069 2
84.072 2
84.075 2
84.077 2
84.080 2
84.082 2
84.085 2
84.087 2
84.090 3
84.092 3
84.095 3
84.098 3
84.100 3
84.103 3
84.105 3
84.108 3
84.110 3
84.113 2
84.115 2
84.118 2
84.121 2
84.123 2
84.126 2
84.128 2
84.131 2
84.133 2
84.136 2
84.138 2
84.141 2
84.144 2
84.146 2
84.149 2
84.151 2
84.154 3
84.156 3
84.159 3
84.161 3
84.164 3
84.167 3
84.169 3
84.172 3
84.174 3
84.177 3
84.179 3
84.182 3
84.184 3
84.187 3
84.190 3
84.192 3
84.195 3
84.197 2
84.200 2
84.202 2
84.205 2
84.207 2
84.210 1
84.213 1
84.215 1
84.218 1
84.220 1
84.223 0
84.225 0
84.228 -0
84.230 -0
84.233 -0
84.236 -1
84.238 -1
84.241 -1
84.243 -1
84.246 -1
84.248 -1
84.251 -1
84.253 -1
84.256 -1
84.259 -0
84.261 -0
84.264 -0
84.266 0
84.269 0
84.271 0
84.274 1
84.276 1
84.279 1
84.282 1
84.284 1
84.287 1
84.289 1
84.292 2
84.294 2
84.297 2
84.300 2
84.302 2
84.305 2
84.307 2
84.310 2
84.312 2
84.315 2
84.317 2
84.320 2
84.323 2
84.325 2
84.328 2
84.330 2
84.333 2
84.335 2
84.338 2
84.340 2
84.343 2
84.346 2
84.348 2
84.351 2
84.353 2
84.356 2
84.358 2
84.361 2
84.363 2
84.366 2
84.369 2
84.371 2
84.374 2
84.376 3
84.379 3
84.381 3
84.384 2
84.386 2
84.389 2
84.392 2
84.394 2
84.397 2
84.399 2
84.402 2
84.404 2
84.407 2
84.409 2
84.412 2
84.415 2
84.417 2
84.420 2
84.422 1
84.425 1
84.427 1
84.430 1
84.432 1
84.435 1
84.438 1
84.440 1
84.443 1
84.445 1
84.448 1
84.450 1
84.453 1
84.456 1
84.458 1
84.461 1
84.463 1
84.466 1
84.468 1
84.471 1
84.473 2
84.476 2
84.479 2
84.481 2
84.484 2
84.486 2
84.489 2
84.491 2
84.494 2
84.496 2
84.499 2
84.502 2
84.504 3
84.507 3
84.509 3
84.512 3
84.514 3
84.517 3
84.519 3
84.522 3
84.525 3
84.527 3
84.530 3
84.532 3
84.535 3
84.537 2
84.540 2
84.543 2
84.545 2
84.548 2
84.550 2
84.553 2
84.555 2
84.558 2
84.560 2
84.563 2
84.566 2
84.568 2
84.571 2
84.573 2
84.576 2
84.578 2
84.581 2
84.583 2
84.586 2
84.589 2
84.591 2
84.594 2
84.596 2
84.599 2
84.601 2
84.604 3
84.607 3
84.609 3
84.612 3
84.614 3
84.617 3
84.619 3
84.622 3
84.624 3
84.627 3
84.630 3
84.632 3
84.635 3
84.637 3
84.640 3
84.642 3
84.645 2
84.647 2
84.650 2
84.653 2
84.655 2
84.658 2
84.660 2
84.663 1
84.665 1
84.668 1
84.671 1
84.673 1
84.676 1
84.678 1
84.681 1
84.683 1
84.686 0
84.688 0
84.691 0
84.694 1
84.696 1
84.699 1
84.701 1
84.704 1
84.706 1
84.709 1
84.711 1
84.714 1
84.717 1
84.719 1
84.722 1
84.724 2
84.727 2
84.729 2
84.732 2
84.735 2
84.737 2
84.740 2
84.742 2
84.745 2
84.747 2
84.750 2
84.752 2
84.755 2
84.758 2
84.760 2
84.763 2
84.765 2
84.768 2
84.770 2
84.773 2
84.776 2
84.778 2
84.781 2
84.783 2
84.786 2
84.788 2
84.791 2
84.793 2
84.796 2
84.799 2
84.801 2
84.804 2
84.806 2
84.809 2
84.811 2
84.814 2
84.816 2
84.819 2
84.822 1
84.824 1
84.827 1
84.829 1
84.832 1
84.834 1
84.837 1
84.840 1
84.842 1
84.845 1
84.847 1
84.850 1
84.852 1
84.855 1
84.857 0
84.860 0
84.863 0
84.865 0
84.868 0
84.870 0
84.873 0
84.875 0
84.878 0
84.881 0
84.883 0
84.886 1
84.888 1
84.891 1
84.893 1
84.896 1
84.898 1
84.901 1
84.904 1
84.906 1
84.909 2
84.911 2
84.914 2
84.916 2
84.919 2
84.922 2
84.924 2
84.927 2
84.929 2
84.932 2
84.934 3
84.937 3
84.939 3
84.942 3
84.945 3
84.947 3
84.950 3
84.952 3
84.955 3
84.957 3
84.960 3
84.963 3
84.965 3
84.968 3
84.970 3
84.973 3
84.975 3
84.978 3
84.980 2
84.983 2
84.986 2
84.988 2
84.991 2
84.993 2
84.996 2
84.998 2
85.001 3
85.004 3
85.006 3
85.009 3
85.011 3
85.014 3
85.016 3
85.019 3
85.021 3
85.024 3
85.027 3
85.029 3
85.032 3
85.034 3
85.037 3
85.039 3
85.042 3
85.045 4
85.047 4
85.050 4
85.052 4
85.055 4
85.057 4
85.060 3
85.063 3
85.065 3
85.068 3
85.070 3
85.073 3
85.075 3
85.078 3
85.080 3
85.083 3
85.086 3
85.088 3
85.091 2
85.093 2
85.096 2
85.098 2
85.101 2
85.104 2
85.106 2
85.109 2
85.111 2
85.114 2
85.116 2
85.119 2
85.121 2
85.124 2
85.127 2
85.129 2
85.132 2
85.134 2
85.137 2
85.139 2
85.142 2
85.145 2
85.147 3
85.150 3
85.152 3
85.155 3
85.157 3
85.160 3
85.163 3
85.165 3
85.168 3
85.170 3
85.173 3
85.175 3
85.178 3
85.180 2
85.183 2
85.186 2
85.188 2
85.191 2
85.193 2
85.196 2
85.198 2
85.201 1
85.204 1
85.206 1
85.209 1
85.211 1
85.214 1
85.216 1
85.219 1
85.222 1
85.224 1
85.227 1
85.229 1
85.232 1
85.234 1
85.237 1
85.239 1
85.242 2
85.245 2
85.247 2
85.250 2
85.252 2
85.255 2
85.257 2
85.260 2
85.263 3
85.265 3
85.268 3
85.270 3
85.273 3
85.275 3
85.278 3
85.281 3
85.283 3
85.286 3
85.288 3
85.291 2
85.293 2
85.296 2
85.298 2
85.301 2
85.304 2
85.306 1
85.309 1
85.311 1
85.314 1
85.316 1
85.319 1
85.322 0
85.324 0
85.327 0
85.329 0
85.332 0
85.334 0
85.337 0
85.340 0
85.342 0
85.345 0
85.347 0
85.350 0
85.352 0
85.355 0
85.358 0
85.360 0
85.363 0
85.365 1
85.368 1
85.370 1
85.373 1
85.375 1
85.378 1
85.381 1
85.383 1
85.386 1
85.388 0
85.391 0
85.393 0
85.396 0
85.399 -0
85.401 -0
85.404 -0
85.406 -0
85.409 -1
85.411 -1
85.414 -1
85.417 -1
85.419 -1
85.422 -1
85.424 -1
85.427 -1
85.429 -1
85.432 -1
85.435 -1
85.437 -1
85.440 -1
85.442 -1
85.445 -1
85.447 -0
85.450 -0
85.452 0
85.455 0
85.458 1
85.460 1
85.463 1
85.465 1
85.468 2
85.470 2
85.473 2
85.476 3
85.478 3
85.481 3
85.483 4
85.486 4
85.488 4
85.491 4
85.494 4
85.496 4
85.499 4
85.501 5
85.504 5
85.506 5
85.509 4
85.512 4
85.514 4
85.517 4
85.519 4
85.522 4
85.524 4
85.527 4
85.530 3
85.532 3
85.535 3
85.537 3
85.540 3
85.542 3
85.545 2
85.547 2
85.550 2
85.553 2
85.555 2
85.558 2
85.560 2
85.563 1
85.565 1
85.568 1
85.571 2
85.573 2
85.576 2
85.578 2
85.581 2
85.583 2
85.586 2
85.589 2
85.591 2
85.594 3
85.596 3
85.599 3
85.601 3
85.604 3
85.607 3
85.609 3
85.612 3
85.614 3
85.617 3
85.619 3
85.622 3
85.625 3
85.627 3
85.630 3
85.632 3
85.635 3
85.637 3
85.640 3
85.643 2
85.645 2
85.648 2
85.650 2
85.653 1
85.655 1
85.658 1
85.661 1
85.663 0
85.666 -0
85.668 -0
85.671 -0
85.673 -1
85.676 -1
85.678 -1
85.681 -1
85.684 -1
85.686 -1
85.689 -1
85.691 -1
85.694 -1
85.696 -1
85.699 -1
85.702 -1
85.704 -0
85.707 -0
85.709 -0
85.712 0
85.714 0
85.717 1
85.720 1
85.722 1
85.725 1
85.727 1
85.730 1
85.732 2
85.735 2
85.738 2
85.740 2
85.743 2
85.745 2
85.748 2
85.750 2
85.753 2
85.756 2
85.758 2
85.761 2
85.763 2
85.766 2
85.768 2
85.771 2
85.774 2
85.776 2
85.779 2
85.781 2
85.784 2
85.786 2
85.789 2
85.792 2
85.794 2
85.797 2
85.799 2
85.802 2
85.804 2
85.807 2
85.810 2
85.812 2
85.815 2
85.817 2
85.820 2
85.822 2
85.825 3
85.828 3
85.830 3
85.833 3
85.835 3
85.838 3
85.840 3
85.843 3
85.846 3
85.848 3
85.851 3
85.853 3
85.856 3
85.858 3
85.861 3
85.864 3
85.866 3
85.869 3
85.871 3
85.874 4
85.876 4
85.879 4
85.882 4
85.884 4
85.887 4
85.889 4
85.892 4
85.894 4
85.897 4
85.900 4
85.902 4
85.905 4
85.907 4
85.910 4
85.912 3
85.915 3
85.918 3
85.920 3
85.923 3
85.925 3
85.928 3
85.930 3
85.933 2
85.936 2
85.938 2
85.941 2
85.943 2
85.946 2
85.948 2
85.951 2
85.954 2
85.956 1
85.959 1
85.961 1
85.964 1
85.966 2
85.969 2
85.972 2
85.974 2
85.977 2
85.979 2
85.982 2
85.984 2
85.987 2
85.990 2
85.992 2
85.995 2
85.997 2
86.000 2
86.002 3
86.005 3
86.008 3
86.010 3
86.013 3
86.015 3
86.018 3
86.020 3
86.023 3
86.026 3
86.028 3
86.031 2
86.033 2
86.036 2
86.038 2
86.041 2
86.044 2
86.046 2
86.049 2
86.051 2
86.054 2
86.056 1
86.059 1
86.062 1
86.064 1
86.067 1
86.069 1
86.072 1
86.074 1
86.077 1
86.080 1
86.082 1
86.085 1
86.087 1
86.090 1
86.092 1
86.095 1
86.098 1
86.100 1
86.103 1
86.105 1
86.108 1
86.110 1
86.113 1
86.116 1
86.118 1
86.121 1
86.123 1
86.126 1
86.128 1
86.131 1
86.134 1
86.136 1
86.139 2
86.141 2
86.144 2
86.146 2
86.149 2
86.152 2
86.154 2
86.157 2
86.159 2
86.162 2
86.165 2
86.167 2
86.170 2
86.172 2
86.175 3
86.177 3
86.180 3
86.183 3
86.185 3
86.188 3
86.190 3
86.193 3
86.195 3
86.198 3
86.201 3
86.203 3
86.206 3
86.208 4
86.211 4
86.213 4
86.216 4
86.219 4
86.221 4
86.224 4
86.226 4
86.229 4
86.231 4
86.234 4
86.237 4
86.239 5
86.242 5
86.244 5
86.247 5
86.249 5
86.252 5
86.255 5
86.257 4
86.260 4
86.262 4
86.265 4
86.267 4
86.270 4
86.273 3
86.275 3
86.278 3
86.280 3
86.283 3
86.286 3
86.288 2
86.291 2
86.293 2
86.296 2
86.298 1
86.301 1
86.304 1
86.306 1
86.309 1
86.311 0
86.314 0
86.316 0
86.319 -0
86.322 -0
86.324 -0
86.327 -0
86.329 -1
86.332 -1
86.334 -1
86.337 -1
86.340 -1
86.342 -1
86.345 -1
86.347 -0
86.350 -0
86.352 -0
86.355 -0
86.358 -0
86.360 0
86.363 0
86.365 0
86.368 0
86.370 0
86.373 0
86.376 0
86.378 0
86.381 1
86.383 1
86.386 1
86.389 1
86.391 1
86.394 1
86.396 1
86.399 1
86.401 1
86.404 1
86.407 1
86.409 1
86.412 1
86.414 1
86.417 1
86.419 1
86.422 1
86.425 1
86.427 1
86.430 1
86.432 1
86.435 1
86.437 1
86.440 1
86.443 1
86.445 1
86.448 1
86.450 1
86.453 1
86.455 1
86.458 2
86.461 2
86.463 2
86.466 2
86.468 2
86.471 2
86.474 3
86.476 3
86.479 3
86.481 3
86.484 3
86.486 3
86.489 3
86.492 3
86.494 3
86.497 3
86.499 3
86.502 3
86.504 3
86.507 3
86.510 3
86.512 3
86.515 3
86.517 3
86.520 3
86.522 2
86.525 2
86.528 2
86.530 2
86.533 2
86.535 1
86.538 1
86.541 1
86.543 1
86.546 1
86.548 0
86.551 0
86.553 0
86.556 -0
86.559 -0
86.561 -0
86.564 -0
86.566 -0
86.569 -0
86.571 -1
86.574 -1
86.577 -1
86.579 -1
86.582 -1
86.584 -1
86.587 -1
86.589 -1
86.592 -1
86.595 -1
86.597 -1
86.600 -1
86.602 -1
86.605 -1
86.608 -1
86.610 -0
86.613 -0
86.615 -0
86.618 -0
86.620 -0
86.623 -0
86.626 -0
86.628 -0
86.631 -0
86.633 -1
86.636 -1
86.638 -1
86.641 -1
86.644 -1
86.646 -1
86.649 -1
86.651 -1
86.654 -1
86.657 -1
86.659 -1
86.662 -1
86.664 -1
86.667 -1
86.669 -1
86.672 -1
86.675 -1
86.677 -0
86.680 -0
86.682 -0
86.685 0
86.687 0
86.690 0
86.693 0
86.695 1
86.698 1
86.700 1
86.703 1
86.705 1
86.708 1
86.711 1
86.713 2
86.716 2
86.718 2
86.721 2
86.724 2
86.726 2
86.729 2
86.731 2
86.734 2
86.736 2
86.739 2
86.742 2
86.744 2
86.747 2
86.749 2
86.752 2
86.754 2
86.757 2
86.760 1
86.762 1
86.765 1
86.767 1
86.770 1
86.773 1
86.775 1
86.778 1
86.780 1
86.783 1
86.785 1
86.788 1
86.791 1
86.793 1
86.796 1
86.798 1
86.801 0
86.803 0
86.806 0
86.809 0
86.811 0
86.814 0
86.816 0
86.819 0
86.822 0
86.824 0
86.827 0
86.829 0
86.832 0
86.834 0
86.837 0
86.840 0
86.842 1
86.845 1
86.847 1
86.850 1
86.853 1
86.855 1
86.858 1
86.860 1
86.863 2
86.865 2
86.868 2
86.871 2
86.873 2
86.876 2
86.878 2
86.881 3
86.883 3
86.886 3
86.889 3
86.891 3
86.894 3
86.896 3
86.899 3
86.902 3
86.904 3
86.907 4
86.909 4
86.912 3
86.914 3
86.917 3
86.920 3
86.922 3
86.925 3
86.927 3
86.930 3
86.932 3
86.935 3
86.938 3
86.940 3
86.943 3
86.945 3
86.948 3
86.951 3
86.953 3
86.956 3
86.958 3
86.961 3
86.963 3
86.966 3
86.969 3
86.971 3
86.974 3
86.976 3
86.979 3
86.982 3
86.984 3
86.987 3
86.989 3
86.992 3
86.994 3
86.997 4
87.000 4
87.002 4
87.005 4
87.007 4
87.010 4
87.013 4
87.015 4
87.018 4
87.020 4
87.023 4
87.025 4
87.028 4
87.031 3
87.033 3
87.036 3
87.038 3
87.041 3
87.043 2
87.046 2
87.049 2
87.051 1
87.054 1
87.056 1
87.059 1
87.062 0
87.064 0
87.067 -0
87.069 -0
87.072 -0
87.074 -1
87.077 -1
87.080 -1
87.082 -1
87.085 -1
87.087 -1
87.090 -1
87.093 -1
87.095 -1
87.098 -1
87.100 -1
87.103 -1
87.105 -1
87.108 -1
87.111 -1
87.113 -1
87.116 -0
87.118 -0
87.121 -0
87.124 0
87.126 0
87.129 0
87.131 1
87.134 1
87.136 1
87.139 1
87.142 1
87.144 1
87.147 1
87.149 1
87.152 2
87.155 2
87.157 2
87.160 2
87.162 2
87.165 2
87.167 2
87.170 2
87.173 2
87.175 2
87.178 2
87.180 3
87.183 3
87.185 3
87.188 3
87.191 3
87.193 3
87.196 3
87.198 3
87.201 2
87.204 2
87.206 2
87.209 2
87.211 2
87.214 2
87.216 2
87.219 2
87.222 2
87.224 2
87.227 2
87.229 2
87.232 2
87.235 2
87.237 2
87.240 2
87.242 2
87.245 2
87.247 2
87.250 2
87.253 2
87.255 2
87.258 2
87.260 2
87.263 2
87.266 2
87.268 2
87.271 2
87.273 2
87.276 2
87.278 2
87.281 2
87.284 2
87.286 2
87.289 2
87.291 2
87.294 2
87.297 2
87.299 2
87.302 2
87.304 1
87.307 1
87.309 1
87.312 1
87.315 1
87.317 1
87.320 1
87.322 1
87.325 1
87.328 1
87.330 1
87.333 1
87.335 1
87.338 1
87.341 1
87.343 1
87.346 1
87.348 1
87.351 1
87.353 1
87.356 1
87.359 1
87.361 1
87.364 1
87.366 1
87.369 1
87.372 1
87.374 1
87.377 2
87.379 2
87.382 2
87.384 2
87.387 2
87.390 2
87.392 2
87.395 2
87.397 2
87.400 2
87.403 2
87.405 2
87.408 2
87.410 2
87.413 2
87.415 2
87.418 2
87.421 2
87.423 2
87.426 2
87.428 2
87.431 3
87.434 3
87.436 3
87.439 3
87.441 3
87.444 3
87.446 3
87.449 3
87.452 3
87.454 3
87.457 3
87.459 3
87.462 3
87.465 3
87.467 3
87.470 3
87.472 3
87.475 3
87.477 3
87.480 3
87.483 3
87.485 3
87.488 3
87.490 3
87.493 3
87.496 3
87.498 3
87.501 3
87.503 3
87.506 3
87.509 3
87.511 3
87.514 3
87.516 3
87.519 3
87.521 3
87.524 3
87.527 3
87.529 3
87.532 3
87.534 3
87.537 3
87.540 3
87.542 3
87.545 3
87.547 3
87.550 3
87.552 3
87.555 3
87.558 3
87.560 3
87.563 3
87.565 2
87.568 2
87.571 2
87.573 2
87.576 2
87.578 2
87.581 2
87.584 2
87.586 2
87.589 2
87.591 1
87.594 1
87.596 1
87.599 1
87.602 1
87.604 1
87.607 0
87.609 0
87.612 0
87.615 0
87.617 -0
87.620 -0
87.622 -0
87.625 -1
87.627 -1
87.630 -1
87.633 -1
87.635 -1
87.638 -1
87.640 -1
87.643 -1
87.646 -2
87.648 -1
87.651 -1
87.653 -1
87.656 -1
87.659 -1
87.661 -1
87.664 -1
87.666 -1
87.669 -0
87.671 -0
87.674 0
87.677 0
87.679 0
87.682 1
87.684 1
87.687 1
87.690 1
87.692 2
87.695 2
87.697 2
87.700 2
87.703 2
87.705 2
87.708 2
87.710 2
87.713 3
87.715 3
87.718 3
87.721 3
87.723 3
87.726 3
87.728 3
87.731 3
87.734 3
87.736 3
87.739 3
87.741 3
87.744 3
87.747 3
87.749 3
87.752 3
87.754 3
87.757 3
87.759 2
87.762 2
87.765 2
87.767 2
87.770 2
87.772 2
87.775 2
87.778 2
87.780 2
87.783 2
87.785 2
87.788 1
87.791 1
87.793 1
87.796 1
87.798 1
87.801 1
87.803 1
87.806 1
87.809 1
87.811 1
87.814 0
87.816 0
87.819 0
87.822 0
87.824 0
87.827 0
87.829 1
87.832 1
87.835 1
87.837 1
87.840 1
87.842 1
87.845 1
87.847 1
87.850 1
87.853 1
87.855 1
87.858 1
87.860 1
87.863 2
87.866 2
87.868 2
87.871 2
87.873 2
87.876 2
87.879 2
87.881 1
87.884 1
87.886 1
87.889 1
87.891 1
87.894 1
87.897 1
87.899 0
87.902 0
87.904 0
87.907 -0
87.910 -0
87.912 -0
87.915 -1
87.917 -1
87.920 -1
87.923 -1
87.925 -1
87.928 -1
87.930 -1
87.933 -1
87.935 -1
87.938 -1
87.941 -1
87.943 -1
87.946 -1
87.948 -0
87.951 -0
87.954 -0
87.956 0
87.959 0
87.961 1
87.964 1
87.967 1
87.969 1
87.972 2
87.974 2
87.977 2
87.979 2
87.982 3
87.985 3
87.987 3
87.990 3
87.992 3
87.995 4
87.998 4
88.000 4
88.003 4
88.005 4
88.008 4
88.011 4
88.013 4
88.016 4
88.018 4
88.021 4
88.024 4
88.026 4
88.029 4
88.031 4
88.034 4
88.036 3
88.039 3
88.042 3
88.044 3
88.047 3
88.049 3
88.052 2
88.055 2
88.057 2
88.060 2
88.062 1
88.065 1
88.068 1
88.070 1
88.073 1
88.075 1
88.078 0
88.081 0
88.083 0
88.086 0
88.088 0
88.091 -0
88.093 -0
88.096 -0
88.099 -0
88.101 -0
88.104 -0
88.106 -0
88.109 -0
88.112 -0
88.114 -0
88.117 -0
88.119 -0
88.122 -0
88.125 -0
88.127 -0
88.130 -0
88.132 -0
88.135 -0
88.138 -0
88.140 -0
88.143 -0
88.145 -1
88.148 -1
88.150 -1
88.153 -1
88.156 -1
88.158 -0
88.161 -0
88.163 -0
88.166 -0
88.169 -0
88.171 -0
88.174 -0
88.176 0
88.179 0
88.182 0
88.184 1
88.187 1
88.189 1
88.192 1
88.195 2
88.197 2
88.200 2
88.202 2
88.205 2
88.207 3
88.210 3
88.213 3
88.215 3
88.218 3
88.220 3
88.223 3
88.226 4
88.228 4
88.231 4
88.233 4
88.236 4
88.239 4
88.241 3
88.244 3
88.246 3
88.249 3
88.252 3
88.254 3
88.257 3
88.259 2
88.262 2
88.265 2
88.267 2
88.270 2
88.272 2
88.275 2
88.277 2
88.280 1
88.283 1
88.285 1
88.288 1
88.290 1
88.293 1
88.296 1
88.298 1
88.301 1
88.303 1
88.306 2
88.309 2
88.311 2
88.314 2
88.316 2
88.319 2
88.322 2
88.324 2
88.327 2
88.329 2
88.332 3
88.335 3
88.337 3
88.340 3
88.342 3
88.345 3
88.347 3
88.350 3
88.353 3
88.355 3
88.358 3
88.360 3
88.363 3
88.366 3
88.368 3
88.371 3
88.373 3
88.376 3
88.379 2
88.381 2
88.384 2
88.386 2
88.389 2
88.392 2
88.394 2
88.397 2
88.399 2
88.402 2
88.405 2
88.407 2
88.410 2
88.412 2
88.415 2
88.418 2
88.420 2
88.423 2
88.425 2
88.428 2
88.430 2
88.433 2
88.436 2
88.438 2
88.441 2
88.443 2
88.446 2
88.449 2
88.451 2
88.454 2
88.456 2
88.459 3
88.462 3
88.464 3
88.467 3
88.469 3
88.472 3
88.475 3
88.477 3
88.480 3
88.482 3
88.485 4
88.488 4
88.490 4
88.493 4
88.495 4
88.498 4
88.501 4
88.503 4
88.506 4
88.508 4
88.511 4
88.513 4
88.516 4
88.519 4
88.521 4
88.524 4
88.526 5
88.529 5
88.532 5
88.534 5
88.537 5
88.539 5
88.542 5
88.545 5
88.547 5
88.550 5
88.552 5
88.555 6
88.558 6
88.560 6
88.563 6
88.565 6
88.568 6
88.571 6
88.573 6
88.576 6
88.578 6
88.581 6
88.584 6
88.586 6
88.589 6
88.591 5
88.594 5
88.597 5
88.599 5
88.602 5
88.604 4
88.607 4
88.610 4
88.612 4
88.615 3
88.617 3
88.620 3
88.622 3
88.625 2
88.628 2
88.630 2
88.633 2
88.635 1
88.638 1
88.641 1
88.643 1
88.646 1
88.648 1
88.651 1
88.654 1
88.656 1
88.659 1
88.661 1
88.664 1
88.667 1
88.669 1
88.672 1
88.674 2
88.677 2
88.680 2
88.682 2
88.685 3
88.687 3
88.690 3
88.693 3
88.695 3
88.698 3
88.700 3
88.703 3
88.706 3
88.708 3
88.711 3
88.713 3
88.716 3
88.719 3
88.721 3
88.724 3
88.726 3
88.729 3
88.732 3
88.734 3
88.737 3
88.739 2
88.742 2
88.745 2
88.747 2
88.750 2
88.752 2
88.755 2
88.757 2
88.760 2
88.763 1
88.765 1
88.768 1
88.770 1
88.773 1
88.776 2
88.778 2
88.781 2
88.783 2
88.786 2
88.789 2
88.791 2
88.794 2
88.796 3
88.799 3
88.802 3
88.804 3
88.807 3
88.809 3
88.812 3
88.815 3
88.817 4
88.820 4
88.822 4
88.825 4
88.828 4
88.830 4
88.833 4
88.835 5
88.838 5
88.841 5
88.843 5
88.846 5
88.848 5
88.851 5
88.854 5
88.856 5
88.859 5
88.861 5
88.864 5
88.867 5
88.869 5
88.872 5
88.874 5
88.877 5
88.880 5
88.882 5
88.885 5
88.887 4
88.890 4
88.893 4
88.895 4
88.898 4
88.900 4
88.903 4
88.906 3
88.908 3
88.911 3
88.913 3
88.916 3
88.919 3
88.921 3
88.924 2
88.926 2
88.929 2
88.932 2
88.934 2
88.937 2
88.939 2
88.942 2
88.945 2
88.947 2
88.950 2
88.952 2
88.955 2
88.958 2
88.960 2
88.963 2
88.965 2
88.968 2
88.971 2
88.973 2
88.976 2
88.978 3
88.981 3
88.983 3
88.986 3
88.989 3
88.991 3
88.994 3
88.996 3
88.999 3
89.002 3
89.004 3
89.007 3
89.009 3
89.012 4
89.015 4
89.017 4
89.020 4
89.022 4
89.025 4
89.028 4
89.030 4
89.033 3
89.035 3
89.038 3
89.041 3
89.043 3
89.046 3
89.048 3
89.051 3
89.054 3
89.056 3
89.059 3
89.061 3
89.064 3
89.067 3
89.069 3
89.072 3
89.074 3
89.077 3
89.080 3
89.082 3
89.085 3
89.087 3
89.090 3
89.093 3
89.095 3
89.098 3
89.100 3
89.103 3
89.106 3
89.108 3
89.111 3
89.113 2
89.116 2
89.119 2
89.121 2
89.124 2
89.126 1
89.129 1
89.132 1
89.134 1
89.137 0
89.139 0
89.142 -0
89.145 -0
89.147 -0
89.150 -1
89.152 -1
89.155 -1
89.158 -1
89.160 -1
89.163 -1
89.165 -1
89.168 -0
89.171 -0
89.173 -0
89.176 0
89.178 0
89.181 1
89.184 1
89.186 1
89.189 2
89.191 2
89.194 3
89.197 3
89.199 3
89.202 4
89.204 4
89.207 5
89.210 5
89.212 5
89.215 5
89.217 5
89.220 5
89.223 6
89.225 6
89.228 6
89.230 5
89.233 5
89.236 5
89.238 5
89.241 5
89.243 5
89.246 4
89.249 4
89.251 4
89.254 3
89.256 3
89.259 3
89.262 2
89.264 2
89.267 2
89.269 2
89.272 1
89.275 1
89.277 1
89.280 1
89.283 1
89.285 1
89.288 1
89.290 1
89.293 1
89.296 1
89.298 1
89.301 1
89.303 1
89.306 1
89.309 1
89.311 2
89.314 2
89.316 2
89.319 2
89.322 3
89.324 3
89.327 3
89.329 3
89.332 4
89.335 4
89.337 4
89.340 4
89.342 4
89.345 5
89.348 5
89.350 5
89.353 5
89.355 5
89.358 6
89.361 6
89.363 6
89.366 6
89.368 6
89.371 6
89.374 6
89.376 6
89.379 6
89.381 6
89.384 6
89.387 6
89.389 6
89.392 6
89.394 5
89.397 5
89.400 5
89.402 5
89.405 5
89.407 4
89.410 4
89.413 4
89.415 4
89.418 3
89.420 3
89.423 3
89.426 3
89.428 2
89.431 2
89.433 2
89.436 2
89.439 2
89.441 2
89.444 2
89.446 1
89.449 1
89.452 1
89.454 1
89.457 1
89.459 1
89.462 1
89.465 1
89.467 1
89.470 1
89.472 1
89.475 1
89.478 1
89.480 1
89.483 1
89.485 2
89.488 2
89.491 2
89.493 2
89.496 2
89.498 2
89.501 2
89.504 2
89.506 2
89.509 2
89.512 2
89.514 2
89.517 2
89.519 2
89.522 2
89.525 2
89.527 2
89.530 1
89.532 1
89.535 1
89.538 1
89.540 1
89.543 1
89.545 1
89.548 1
89.551 0
89.553 0
89.556 0
89.558 0
89.561 -0
89.564 -0
89.566 -0
89.569 -1
89.571 -1
89.574 -1
89.577 -1
89.579 -1
89.582 -1
89.584 -1
89.587 -1
89.590 -1
89.592 -1
89.595 -1
89.597 -1
89.600 -1
89.603 -1
89.605 -0
89.608 -0
89.610 -0
89.613 -0
89.616 -0
89.618 -0
89.621 -0
89.623 -0
89.626 -0
89.629 -0
89.631 0
89.634 0
89.637 0
89.639 0
89.642 0
89.644 0
89.647 0
89.650 0
89.652 1
89.655 1
89.657 1
89.660 1
89.663 1
89.665 0
89.668 0
89.670 0
89.673 0
89.676 0
89.678 0
89.681 0
89.683 0
89.686 1
89.689 1
89.691 1
89.694 1
89.696 1
89.699 1
89.702 1
89.704 2
89.707 2
89.709 2
89.712 2
89.715 3
89.717 3
89.720 3
89.722 3
89.725 4
89.728 4
89.730 4
89.733 5
89.735 5
89.738 5
89.741 5
89.743 5
89.746 6
89.749 6
89.751 6
89.754 6
89.756 6
89.759 6
89.762 6
89.764 6
89.767 5
89.769 5
89.772 5
89.775 5
89.777 4
89.780 4
89.782 4
89.785 3
89.788 3
89.790 3
89.793 2
89.795 2
89.798 2
89.801 2
89.803 1
89.806 1
89.808 1
89.811 1
89.814 0
89.816 0
89.819 0
89.821 0
89.824 0
89.827 0
89.829 0
89.832 0
89.835 0
89.837 0
89.840 0
89.842 1
89.845 1
89.848 1
89.850 1
89.853 1
89.855 1
89.858 1
89.861 1
89.863 1
89.866 1
89.868 1
89.871 1
89.874 1
89.876 1
89.879 1
89.881 1
89.884 1
89.887 1
89.889 1
89.892 1
89.894 1
89.897 1
89.900 1
89.902 1
89.905 1
89.907 1
89.910 1
89.913 1
89.915 1
89.918 1
89.921 1
89.923 1
89.926 1
89.928 1
89.931 1
89.934 1
89.936 1
89.939 1
89.941 1
89.944 1
89.947 1
89.949 2
89.952 2
89.954 2
89.957 2
89.960 2
89.962 2
89.965 2
89.967 2
89.970 2
89.973 2
89.975 2
89.978 2
89.981 2
89.983 2
89.986 2
89.988 2
89.991 2
89.994 2
89.996 2
89.999 2
90.001 3
90.004 3
90.007 3
90.009 3
90.012 3
90.014 3
90.017 3
90.020 3
90.022 3
90.025 3
90.027 3
90.030 3
90.033 2
90.035 2
90.038 2
90.040 2
90.043 2
90.046 2
90.048 2
90.051 2
90.054 2
90.056 2
90.059 1
90.061 1
90.064 1
90.067 1
90.069 1
90.072 1
90.074 1
90.077 1
90.080 1
90.082 1
90.085 1
90.087 1
90.090 1
90.093 1
90.095 2
90.098 2
90.100 2
90.103 2
90.106 2
90.108 2
90.111 3
90.114 3
90.116 3
90.119 3
90.121 4
90.124 4
90.127 4
90.129 4
90.132 4
90.134 4
90.137 4
90.140 4
90.142 4
90.145 4
90.147 4
90.150 4
90.153 4
90.155 4
90.158 4
90.160 4
90.163 4
90.166 4
90.168 3
90.171 3
90.174 3
90.176 3
90.179 3
90.181 3
90.184 2
90.187 2
90.189 2
90.192 2
90.194 2
90.197 1
90.200 1
90.202 1
90.205 1
90.207 1
90.210 1
90.213 1
90.215 1
90.218 1
90.220 1
90.223 1
90.226 1
90.228 2
90.231 2
90.234 2
90.236 2
90.239 2
90.241 2
90.244 2
90.247 2
90.249 3
90.252 3
90.254 3
90.257 3
90.260 3
90.262 3
90.265 3
90.267 3
90.270 3
90.273 3
90.275 3
90.278 3
90.281 3
90.283 3
90.286 3
90.288 3
90.291 3
90.294 3
90.296 3
90.299 3
90.301 3
90.304 2
90.307 2
90.309 2
90.312 2
90.314 2
90.317 2
90.320 2
90.322 2
90.325 2
90.328 2
90.330 2
90.333 2
90.335 2
90.338 2
90.341 2
90.343 2
90.346 2
90.348 2
90.351 2
90.354 2
90.356 2
90.359 2
90.361 2
90.364 2
90.367 2
90.369 2
90.372 2
90.375 2
90.377 2
90.380 2
90.382 2
90.385 2
90.388 2
90.390 2
90.393 2
90.395 2
90.398 2
90.401 2
90.403 2
90.406 2
90.408 2
90.411 2
90.414 2
90.416 2
90.419 2
90.422 2
90.424 2
90.427 2
90.429 2
90.432 2
90.435 2
90.437 2
90.440 2
90.442 2
90.445 2
90.448 2
90.450 2
90.453 2
90.455 2
90.458 2
90.461 2
90.463 2
90.466 2
90.469 2
90.471 2
90.474 1
90.476 1
90.479 1
90.482 1
90.484 1
90.487 1
90.489 1
90.492 1
90.495 1
90.497 1
90.500 1
90.502 1
90.505 1
90.508 1
90.510 1
90.513 1
90.516 1
90.518 1
90.521 1
90.523 1
90.526 1
90.529 1
90.531 1
90.534 1
90.536 1
90.539 1
90.542 1
90.544 1
90.547 1
90.549 1
90.552 1
90.555 1
90.557 1
90.560 1
90.563 1
90.565 1
90.568 1
90.570 1
90.573 1
90.576 1
90.578 1
90.581 1
90.583 1
90.586 1
90.589 0
90.591 0
90.594 0
90.597 0
90.599 0
90.602 0
90.604 0
90.607 0
90.610 0
90.612 1
90.615 1
90.617 1
90.620 1
90.623 1
90.625 1
90.628 1
90.630 1
90.633 1
90.636 1
90.638 1
90.641 2
90.644 2
90.646 2
90.649 2
90.651 2
90.654 2
90.657 2
90.659 2
90.662 2
90.664 2
90.667 2
90.670 2
90.672 2
90.675 2
90.678 2
90.680 2
90.683 2
90.685 2
90.688 2
90.691 2
90.693 2
90.696 2
90.698 2
90.701 2
90.704 2
90.706 2
90.709 2
90.712 2
90.714 2
90.717 2
90.719 2
90.722 2
90.725 2
90.727 2
90.730 2
90.732 2
90.735 2
90.738 2
90.740 2
90.743 2
90.746 2
90.748 2
90.751 2
90.753 2
90.756 3
90.759 3
90.761 3
90.764 3
90.766 3
90.769 3
90.772 3
90.774 3
90.777 3
90.779 3
90.782 3
90.785 3
90.787 3
90.790 3
90.793 3
90.795 3
90.798 3
90.800 3
90.803 3
90.806 3
90.808 3
90.811 3
90.813 3
90.816 3
90.819 3
90.821 3
90.824 3
90.827 3
90.829 3
90.832 3
90.834 3
90.837 3
90.840 3
90.842 3
90.845 3
90.847 3
90.850 3
90.853 3
90.855 3
90.858 3
90.861 3
90.863 3
90.866 3
90.868 2
90.871 2
90.874 2
90.876 2
90.879 2
90.881 2
90.884 2
90.887 2
90.889 1
90.892 1
90.895 1
90.897 1
90.900 0
90.902 0
90.905 0
90.908 -0
90.910 -0
90.913 -0
90.915 -1
90.918 -1
90.921 -1
90.923 -1
90.926 -1
90.929 -1
90.931 -1
90.934 -1
90.936 -0
90.939 -0
90.942 -0
90.944 0
90.947 0
90.949 0
90.952 1
90.955 1
90.957 1
90.960 1
90.963 2
90.965 2
90.968 2
90.970 2
90.973 3
90.976 3
90.978 3
90.981 3
90.984 3
90.986 4
90.989 4
90.991 4
90.994 4
90.997 4
90.999 4
91.002 5
91.004 5
91.007 5
91.010 5
91.012 5
91.015 5
91.018 5
91.020 5
91.023 5
91.025 5
91.028 5
91.031 5
91.033 5
91.036 5
91.038 5
91.041 5
91.044 5
91.046 5
91.049 5
91.052 5
91.054 5
91.057 5
91.059 5
91.062 5
91.065 5
91.067 5
91.070 5
91.072 5
91.075 5
91.078 4
91.080 4
91.083 4
91.086 4
91.088 4
91.091 4
91.093 3
91.096 3
91.099 3
91.101 3
91.104 2
91.106 2
91.109 2
91.112 2
91.114 2
91.117 1
91.120 1
91.122 1
91.125 1
91.127 1
91.130 1
91.133 1
91.135 1
91.138 1
91.141 1
91.143 1
91.146 1
91.148 1
91.151 1
91.154 1
91.156 1
91.159 1
91.161 2
91.164 2
91.167 2
91.169 2
91.172 2
91.175 1
91.177 1
91.180 1
91.182 1
91.185 1
91.188 1
91.190 1
91.193 1
91.196 1
91.198 1
91.201 1
91.203 1
91.206 1
91.209 1
91.211 1
91.214 1
91.216 1
91.219 1
91.222 1
91.224 1
91.227 1
91.230 1
91.232 1
91.235 1
91.237 1
91.240 2
91.243 2
91.245 2
91.248 2
91.250 2
91.253 2
91.256 2
91.258 2
91.261 2
91.264 2
91.266 2
91.269 2
91.271 2
91.274 2
91.277 2
91.279 2
91.282 2
91.285 2
91.287 2
91.290 2
91.292 2
91.295 2
91.298 3
91.300 3
91.303 3
91.305 3
91.308 3
91.311 4
91.313 4
91.316 4
91.319 5
91.321 5
91.324 5
91.326 5
91.329 6
91.332 6
91.334 6
91.337 6
91.340 6
91.342 6
91.345 6
91.347 6
91.350 6
91.353 6
91.355 6
91.358 6
91.361 6
91.363 6
91.366 5
91.368 5
91.371 5
91.374 5
91.376 4
91.379 4
91.381 4
91.384 3
91.387 3
91.389 3
91.392 2
91.395 2
91.397 2
91.400 1
91.402 1
91.405 1
91.408 1
91.410 1
91.413 1
91.416 0
91.418 0
91.421 0
91.423 0
91.426 0
91.429 0
91.431 0
91.434 0
91.436 0
91.439 0
91.442 0
91.444 0
91.447 1
91.450 1
91.452 1
91.455 1
91.457 1
91.460 1
91.463 1
91.465 1
91.468 1
91.471 1
91.473 1
91.476 1
91.478 2
91.481 2
91.484 2
91.486 2
91.489 2
91.492 2
91.494 2
91.497 2
91.499 2
91.502 2
91.505 1
91.507 1
91.510 1
91.512 1
91.515 1
91.518 1
91.520 1
91.523 1
91.526 1
91.528 1
91.531 1
91.533 0
91.536 0
91.539 0
91.541 0
91.544 -0
91.547 -0
91.549 -0
91.552 -0
91.554 -0
91.557 -0
91.560 -0
91.562 0
91.565 0
91.568 0
91.570 1
91.573 1
91.575 1
91.578 1
91.581 2
91.583 2
91.586 2
91.589 3
91.591 3
91.594 3
91.596 4
91.599 4
91.602 4
91.604 4
91.607 5
91.609 5
91.612 5
91.615 5
91.617 5
91.620 6
91.623 6
91.625 6
91.628 6
91.630 6
91.633 6
91.636 6
91.638 6
91.641 6
91.644 6
91.646 6
91.649 6
91.651 6
91.654 6
91.657 6
91.659 5
91.662 5
91.665 5
91.667 5
91.670 5
91.672 5
91.675 5
91.678 5
91.680 5
91.683 5
91.686 5
91.688 5
91.691 5
91.693 5
91.696 5
91.699 5
91.701 5
91.704 5
91.707 5
91.709 5
91.712 5
91.714 4
91.717 4
91.720 4
91.722 4
91.725 4
91.727 4
91.730 4
91.733 4
91.735 4
91.738 4
91.741 4
91.743 4
91.746 4
91.748 4
91.751 4
91.754 3
91.756 3
91.759 3
91.762 3
91.764 3
91.767 3
91.769 3
91.772 3
91.775 3
91.777 3
91.780 3
91.783 3
91.785 3
91.788 4
91.790 4
91.793 4
91.796 4
91.798 4
91.801 4
91.804 4
91.806 4
91.809 4
91.811 4
91.814 4
91.817 4
91.819 4
91.822 4
91.825 4
91.827 4
91.830 4
91.832 4
91.835 4
91.838 4
91.840 4
91.843 4
91.846 4
91.848 4
91.851 4
91.853 4
91.856 4
91.859 3
91.861 3
91.864 3
91.867 3
91.869 2
91.872 2
91.874 2
91.877 2
91.880 1
91.882 1
91.885 1
91.888 1
91.890 1
91.893 0
91.895 0
91.898 0
91.901 -0
91.903 -0
91.906 -0
91.909 -0
91.911 -0
91.914 -1
91.916 -1
91.919 -0
91.922 -0
91.924 -0
91.927 -0
91.930 -0
91.932 0
91.935 0
91.937 0
91.940 0
91.943 0
91.945 1
91.948 1
91.951 1
91.953 1
91.956 1
91.958 1
91.961 1
91.964 1
91.966 1
91.969 1
91.972 2
91.974 2
91.977 2
91.979 2
91.982 2
91.985 2
91.987 2
91.990 2
91.993 2
91.995 2
91.998 2
92.000 2
92.003 2
92.006 2
92.008 2
92.011 2
92.014 2
92.016 2
92.019 2
92.021 2
92.024 2
92.027 2
92.029 2
92.032 2
92.035 2
92.037 2
92.040 2
92.042 2
92.045 2
92.048 2
92.050 2
92.053 2
92.056 2
92.058 2
92.061 1
92.063 1
92.066 1
92.069 1
92.071 1
92.074 1
92.077 1
92.079 1
92.082 2
92.084 2
92.087 2
92.090 2
92.092 2
92.095 2
92.098 1
92.100 1
92.103 1
92.105 1
92.108 1
92.111 1
92.113 1
92.116 1
92.119 1
92.121 1
92.124 1
92.126 1
92.129 1
92.132 1
92.134 1
92.137 1
92.140 1
92.142 1
92.145 1
92.147 1
92.150 1
92.153 1
92.155 1
92.158 1
92.161 1
92.163 1
92.166 1
92.168 1
92.171 1
92.174 1
92.176 1
92.179 1
92.182 1
92.184 1
92.187 1
92.189 2
92.192 2
92.195 2
92.197 2
92.200 2
92.203 2
92.205 2
92.208 2
92.210 2
92.213 3
92.216 3
92.218 3
92.221 3
92.224 3
92.226 3
92.229 3
92.232 3
92.234 3
92.237 3
92.239 3
92.242 3
92.245 3
92.247 3
92.250 3
92.253 3
92.255 3
92.258 3
92.260 3
92.263 3
92.266 3
92.268 3
92.271 3
92.274 3
92.276 3
92.279 3
92.281 3
92.284 3
92.287 2
92.289 2
92.292 2
92.295 2
92.297 2
92.300 2
92.302 2
92.305 1
92.308 1
92.310 1
92.313 1
92.316 1
92.318 1
92.321 0
92.323 0
92.326 0
92.329 0
92.331 0
92.334 0
92.337 0
92.339 0
92.342 0
92.345 0
92.347 0
92.350 1
92.352 1
92.355 1
92.358 1
92.360 1
92.363 1
92.366 1
92.368 1
92.371 1
92.373 1
92.376 1
92.379 1
92.381 2
92.384 2
92.387 2
92.389 2
92.392 2
92.394 2
92.397 2
92.400 2
92.402 2
92.405 1
92.408 1
92.410 1
92.413 1
92.415 1
92.418 1
92.421 1
92.423 1
92.426 0
92.429 0
92.431 0
92.434 0
92.437 -0
92.439 -0
92.442 -0
92.444 -0
92.447 -0
92.450 -0
92.452 -0
92.455 -0
92.458 -0
92.460 0
92.463 0
92.465 0
92.468 0
92.471 0
92.473 1
92.476 1
92.479 1
92.481 1
92.484 1
92.486 1
92.489 2
92.492 2
92.494 2
92.497 2
92.500 2
92.502 3
92.505 3
92.508 3
92.510 3
92.513 3
92.515 3
92.518 4
92.521 4
92.523 4
92.526 4
92.529 4
92.531 4
92.534 4
92.536 4
92.539 4
92.542 4
92.544 3
92.547 3
92.550 3
92.552 3
92.555 3
92.557 3
92.560 3
92.563 3
92.565 3
92.568 2
92.571 2
92.573 2
92.576 2
92.579 2
92.581 2
92.584 1
92.586 1
92.589 1
92.592 1
92.594 1
92.597 1
92.600 1
92.602 0
92.605 0
92.607 0
92.610 0
92.613 0
92.615 -0
92.618 -0
92.621 -0
92.623 -0
92.626 -0
92.629 -0
92.631 -0
92.634 -0
92.636 -0
92.639 -0
92.642 0
92.644 0
92.647 0
92.650 0
92.652 1
92.655 1
92.657 1
92.660 1
92.663 1
92.665 1
92.668 2
92.671 2
92.673 2
92.676 2
92.678 2
92.681 2
92.684 3
92.686 3
92.689 3
92.692 3
92.694 3
92.697 3
92.700 3
92.702 3
92.705 3
92.707 3
92.710 3
92.713 3
92.715 3
92.718 3
92.721 3
92.723 3
92.726 2
92.728 2
92.731 2
92.734 2
92.736 2
92.739 2
92.742 2
92.744 2
92.747 2
92.750 2
92.752 2
92.755 2
92.757 2
92.760 2
92.763 2
92.765 2
92.768 2
92.771 2
92.773 2
92.776 2
92.779 2
92.781 2
92.784 2
92.786 2
92.789 2
92.792 2
92.794 2
92.797 3
92.800 3
92.802 3
92.805 3
92.807 3
92.810 2
92.813 2
92.815 2
92.818 2
92.821 2
92.823 2
92.826 2
92.829 2
92.831 1
92.834 1
92.836 1
92.839 1
92.842 1
92.844 1
92.847 1
92.850 1
92.852 1
92.855 1
92.857 1
92.860 1
92.863 1
92.865 1
92.868 1
92.871 1
92.873 1
92.876 1
92.879 1
92.881 1
92.884 1
92.886 1
92.889 1
92.892 1
92.894 1
92.897 1
92.900 1
92.902 1
92.905 1
92.908 1
92.910 1
92.913 1
92.915 1
92.918 1
92.921 1
92.923 1
92.926 1
92.929 1
92.931 2
92.934 2
92.936 2
92.939 2
92.942 2
92.944 2
92.947 2
92.950 2
92.952 2
92.955 2
92.958 2
92.960 2
92.963 2
92.965 3
92.968 3
92.971 3
92.973 3
92.976 3
92.979 3
92.981 3
92.984 3
92.987 3
92.989 3
92.992 3
92.994 3
92.997 3
93.000 3
93.002 3
93.005 3
93.008 3
93.010 3
93.013 3
93.015 3
93.018 3
93.021 3
93.023 3
93.026 2
93.029 2
93.031 2
93.034 2
93.037 2
93.039 2
93.042 2
93.044 2
93.047 2
93.050 2
93.052 2
93.055 2
93.058 2
93.060 2
93.063 2
93.066 2
93.068 2
93.071 2
93.073 2
93.076 2
93.079 2
93.081 2
93.084 1
93.087 1
93.089 1
93.092 1
93.095 1
93.097 1
93.100 1
93.102 1
93.105 1
93.108 1
93.110 1
93.113 0
93.116 0
93.118 0
93.121 0
93.124 0
93.126 0
93.129 0
93.131 0
93.134 0
93.137 0
93.139 0
93.142 1
93.145 1
93.147 1
93.150 1
93.152 1
93.155 1
93.158 1
93.160 1
93.163 2
93.166 2
93.168 2
93.171 2
93.174 2
93.176 2
93.179 2
93.181 2
93.184 2
93.187 2
93.189 2
93.192 2
93.195 2
93.197 2
93.200 2
93.203 2
93.205 2
93.208 2
93.210 2
93.213 2
93.216 2
93.218 2
93.221 2
93.224 2
93.226 2
93.229 2
93.232 2
93.234 2
93.237 2
93.239 2
93.242 2
93.245 2
93.247 2
93.250 2
93.253 2
93.255 2
93.258 2
93.261 1
93.263 1
93.266 1
93.268 1
93.271 1
93.274 1
93.276 0
93.279 0
93.282 0
93.284 0
93.287 -0
93.290 -0
93.292 -0
93.295 -1
93.297 -1
93.300 -1
93.303 -1
93.305 -1
93.308 -1
93.311 -1
93.313 -1
93.316 -1
93.319 -1
93.321 -1
93.324 -1
93.326 -1
93.329 -1
93.332 -1
93.334 -0
93.337 -0
93.340 -0
93.342 -0
93.345 -0
93.348 0
93.350 0
93.353 0
93.355 0
93.358 1
93.361 1
93.363 1
93.366 1
93.369 1
93.371 2
93.374 2
93.377 2
93.379 2
93.382 2
93.385 3
93.387 3
93.390 3
93.392 3
93.395 3
93.398 4
93.400 4
93.403 4
93.406 4
93.408 4
93.411 4
93.414 5
93.416 5
93.419 5
93.421 5
93.424 5
93.427 5
93.429 5
93.432 5
93.435 5
93.437 5
93.440 5
93.443 5
93.445 5
93.448 5
93.450 5
93.453 5
93.456 5
93.458 4
93.461 4
93.464 4
93.466 4
93.469 4
93.472 4
93.474 4
93.477 4
93.479 4
93.482 4
93.485 4
93.487 4
93.490 3
93.493 3
93.495 3
93.498 3
93.501 3
93.503 3
93.506 3
93.508 3
93.511 3
93.514 3
93.516 3
93.519 3
93.522 3
93.524 3
93.527 3
93.530 3
93.532 3
93.535 3
93.538 3
93.540 3
93.543 2
93.545 2
93.548 2
93.551 2
93.553 2
93.556 2
93.559 2
93.561 2
93.564 2
93.567 2
93.569 2
93.572 2
93.574 2
93.577 1
93.580 1
93.582 1
93.585 1
93.588 2
93.590 2
93.593 2
93.596 2
93.598 2
93.601 2
93.603 2
93.606 2
93.609 3
93.611 3
93.614 3
93.617 3
93.619 3
93.622 4
93.625 4
93.627 4
93.630 4
93.633 4
93.635 4
93.638 4
93.640 4
93.643 5
93.646 5
93.648 5
93.651 5
93.654 5
93.656 5
93.659 4
93.662 4
93.664 4
93.667 4
93.669 4
93.672 4
93.675 4
93.677 3
93.680 3
93.683 3
93.685 3
93.688 3
93.691 2
93.693 2
93.696 2
93.699 2
93.701 2
93.704 1
93.706 1
93.709 1
93.712 1
93.714 1
93.717 1
93.720 1
93.722 1
93.725 1
93.728 1
93.730 1
93.733 1
93.735 1
93.738 1
93.741 2
93.743 2
93.746 2
93.749 2
93.751 2
93.754 2
93.757 3
93.759 3
93.762 3
93.765 3
93.767 3
93.770 3
93.772 3
93.775 4
93.778 4
93.780 4
93.783 4
93.786 4
93.788 4
93.791 4
93.794 4
93.796 4
93.799 4
93.802 3
93.804 3
93.807 3
93.809 3
93.812 3
93.815 3
93.817 3
93.820 3
93.823 2
93.825 2
93.828 2
93.831 2
93.833 2
93.836 2
93.838 2
93.841 2
93.844 2
93.846 2
93.849 2
93.852 2
93.854 2
93.857 2
93.860 2
93.862 2
93.865 2
93.868 2
93.870 2
93.873 2
93.875 2
93.878 3
93.881 3
93.883 3
93.886 3
93.889 3
93.891 3
93.894 3
93.897 3
93.899 3
93.902 3
93.905 3
93.907 3
93.910 3
93.912 3
93.915 3
93.918 3
93.920 3
93.923 3
93.926 3
93.928 3
93.931 2
93.934 2
93.936 2
93.939 2
93.942 2
93.944 2
93.947 1
93.949 1
93.952 1
93.955 1
93.957 1
93.960 1
93.963 1
93.965 1
93.968 1
93.971 1
93.973 1
93.976 1
93.979 1
93.981 1
93.984 2
93.986 2
93.989 2
93.992 2
93.994 2
93.997 2
94.000 2
94.002 3
94.005 3
94.008 3
94.010 3
94.013 3
94.016 3
94.018 3
94.021 3
94.023 3
94.026 3
94.029 3
94.031 3
94.034 3
94.037 3
94.039 3
94.042 2
94.045 2
94.047 2
94.050 2
94.053 1
94.055 1
94.058 1
94.060 1
94.063 1
94.066 0
94.068 0
94.071 0
94.074 0
94.076 0
94.079 0
94.082 0
94.084 0
94.087 -0
94.090 -0
94.092 -0
94.095 0
94.097 0
94.100 0
94.103 0
94.105 0
94.108 0
94.111 0
94.113 1
94.116 1
94.119 1
94.121 1
94.124 1
94.127 1
94.129 1
94.132 2
94.134 2
94.137 2
94.140 2
94.142 2
94.145 2
94.148 2
94.150 2
94.153 2
94.156 2
94.158 2
94.161 2
94.164 2
94.166 2
94.169 2
94.171 2
94.174 2
94.177 2
94.179 2
94.182 2
94.185 2
94.187 2
94.190 2
94.193 2
94.195 2
94.198 2
94.201 2
94.203 2
94.206 2
94.209 2
94.211 2
94.214 2
94.216 1
94.219 1
94.222 1
94.224 1
94.227 1
94.230 1
94.232 1
94.235 1
94.238 1
94.240 1
94.243 0
94.246 0
94.248 0
94.251 0
94.253 0
94.256 0
94.259 0
94.261 0
94.264 0
94.267 0
94.269 0
94.272 0
94.275 0
94.277 0
94.280 1
94.283 1
94.285 1
94.288 1
94.291 1
94.293 1
94.296 1
94.298 1
94.301 1
94.304 2
94.306 2
94.309 2
94.312 2
94.314 2
94.317 2
94.320 2
94.322 2
94.325 2
94.328 2
94.330 2
94.333 2
94.335 2
94.338 2
94.341 2
94.343 2
94.346 2
94.349 2
94.351 2
94.354 2
94.357 3
94.359 3
94.362 3
94.365 3
94.367 3
94.370 3
94.373 3
94.375 3
94.378 3
94.380 3
94.383 3
94.386 3
94.388 3
94.391 3
94.394 3
94.396 3
94.399 3
94.402 3
94.404 3
94.407 3
94.410 3
94.412 3
94.415 3
94.418 3
94.420 3
94.423 3
94.425 3
94.428 3
94.431 3
94.433 2
94.436 2
94.439 2
94.441 2
94.444 2
94.447 1
94.449 1
94.452 1
94.455 1
94.457 0
94.460 0
94.462 0
94.465 -0
94.468 -0
94.470 -0
94.473 -0
94.476 -1
94.478 -1
94.481 -1
94.484 -1
94.486 -1
94.489 -1
94.492 -1
94.494 -1
94.497 -1
94.500 -1
94.502 -0
94.505 -0
94.507 -0
94.510 -0
94.513 -0
94.515 -0
94.518 -0
94.521 0
94.523 0
94.526 0
94.529 0
94.531 1
94.534 1
94.537 1
94.539 1
94.542 1
94.545 1
94.547 1
94.550 1
94.553 1
94.555 1
94.558 2
94.560 2
94.563 2
94.566 2
94.568 2
94.571 2
94.574 3
94.576 3
94.579 3
94.582 3
94.584 4
94.587 4
94.590 4
94.592 4
94.595 4
94.598 5
94.600 5
94.603 5
94.605 5
94.608 6
94.611 6
94.613 6
94.616 6
94.619 6
94.621 6
94.624 6
94.627 5
94.629 5
94.632 5
94.635 5
94.637 5
94.640 5
94.643 4
94.645 4
94.648 4
94.650 4
94.653 3
94.656 3
94.658 3
94.661 2
94.664 2
94.666 2
94.669 2
94.672 2
94.674 1
94.677 1
94.680 1
94.682 1
94.685 1
94.688 1
94.690 1
94.693 1
94.696 1
94.698 1
94.701 1
94.703 1
94.706 1
94.709 1
94.711 1
94.714 1
94.717 2
94.719 2
94.722 2
94.725 2
94.727 2
94.730 2
94.733 2
94.735 2
94.738 2
94.741 2
94.743 3
94.746 3
94.748 3
94.751 3
94.754 3
94.756 3
94.759 3
94.762 3
94.764 3
94.767 2
94.770 2
94.772 2
94.775 2
94.778 2
94.780 2
94.783 2
94.786 2
94.788 2
94.791 2
94.794 2
94.796 2
94.799 1
94.801 1
94.804 1
94.807 1
94.809 1
94.812 1
94.815 1
94.817 0
94.820 0
94.823 0
94.825 0
94.828 0
94.831 0
94.833 0
94.836 0
94.839 0
94.841 1
94.844 1
94.847 1
94.849 1
94.852 1
94.854 1
94.857 1
94.860 1
94.862 1
94.865 1
94.868 1
94.870 1
94.873 1
94.876 1
94.878 1
94.881 1
94.884 1
94.886 1
94.889 1
94.892 1
94.894 1
94.897 1
94.900 1
94.902 1
94.905 1
94.907 1
94.910 1
94.913 0
94.915 0
94.918 0
94.921 -0
94.923 -0
94.926 -0
94.929 -1
94.931 -1
94.934 -1
94.937 -1
94.939 -1
94.942 -1
94.945 -0
94.947 -0
94.950 -0
94.953 -0
94.955 0
94.958 0
94.961 0
94.963 1
94.966 1
94.968 1
94.971 1
94.974 2
94.976 2
94.979 2
94.982 2
94.984 3
94.987 3
94.990 3
94.992 3
94.995 3
94.998 4
95.000 4
95.003 4
95.006 4
95.008 4
95.011 4
95.014 4
95.016 4
95.019 4
95.021 4
95.024 4
95.027 4
95.029 4
95.032 4
95.035 4
95.037 4
95.040 4
95.043 3
95.045 3
95.048 3
95.051 3
95.053 3
95.056 3
95.059 3
95.061 3
95.064 2
95.067 2
95.069 2
95.072 2
95.075 2
95.077 2
95.080 2
95.082 2
95.085 2
95.088 2
95.090 2
95.093 2
95.096 2
95.098 2
95.101 2
95.104 2
95.106 2
95.109 2
95.112 2
95.114 2
95.117 2
95.120 2
95.122 2
95.125 2
95.128 2
95.130 2
95.133 2
95.136 2
95.138 2
95.141 2
95.143 2
95.146 2
95.149 2
95.151 2
95.154 2
95.157 2
95.159 2
95.162 2
95.165 2
95.167 2
95.170 2
95.173 2
95.175 2
95.178 2
95.181 2
95.183 2
95.186 2
95.189 2
95.191 2
95.194 2
95.197 2
95.199 2
95.202 2
95.205 2
95.207 2
95.210 2
95.212 2
95.215 2
95.218 2
95.220 2
95.223 2
95.226 2
95.228 2
95.231 2
95.234 2
95.236 2
95.239 2
95.242 2
95.244 2
95.247 2
95.250 2
95.252 2
95.255 2
95.258 2
95.260 2
95.263 2
95.266 2
95.268 2
95.271 2
95.274 1
95.276 1
95.279 1
95.281 1
95.284 0
95.287 0
95.289 0
95.292 -0
95.295 -0
95.297 -0
95.300 -1
95.303 -1
95.305 -1
95.308 -1
95.311 -1
95.313 -1
95.316 -1
95.319 -1
95.321 -1
95.324 -1
95.327 -1
95.329 -1
95.332 -1
95.335 -1
95.337 -1
95.340 -1
95.343 -1
95.345 -1
95.348 -1
95.350 -1
95.353 -1
95.356 -1
95.358 -1
95.361 -1
95.364 -1
95.366 -1
95.369 -1
95.372 -0
95.374 -0
95.377 -0
95.380 -0
95.382 -0
95.385 0
95.388 0
95.390 0
95.393 1
95.396 1
95.398 1
95.401 1
95.404 1
95.406 1
95.409 2
95.412 2
95.414 2
95.417 2
95.420 2
95.422 3
95.425 3
95.427 3
95.430 3
95.433 3
95.435 3
95.438 3
95.441 3
95.443 3
95.446 3
95.449 3
95.451 3
95.454 3
95.457 3
95.459 3
95.462 3
95.465 3
95.467 2
95.470 2
95.473 2
95.475 2
95.478 2
95.481 2
95.483 1
95.486 1
95.489 1
95.491 1
95.494 1
95.497 1
95.499 1
95.502 1
95.504 1
95.507 1
95.510 1
95.512 1
95.515 1
95.518 1
95.520 1
95.523 2
95.526 2
95.528 2
95.531 2
95.534 2
95.536 2
95.539 2
95.542 2
95.544 2
95.547 2
95.550 1
95.552 1
95.555 1
95.558 1
95.560 1
95.563 1
95.566 0
95.568 0
95.571 -0
95.574 -0
95.576 -1
95.579 -1
95.582 -1
95.584 -1
95.587 -1
95.589 -2
95.592 -2
95.595 -2
95.597 -2
95.600 -2
95.603 -2
95.605 -2
95.608 -2
95.611 -2
95.613 -2
95.616 -2
95.619 -2
95.621 -2
95.624 -1
95.627 -1
95.629 -1
95.632 -1
95.635 -1
95.637 -0
95.640 -0
95.643 0
95.645 1
95.648 1
95.651 1
95.653 1
95.656 2
95.659 2
95.661 2
95.664 2
95.667 2
95.669 2
95.672 3
95.675 3
95.677 3
95.680 3
95.682 3
95.685 3
95.688 3
95.690 3
95.693 3
95.696 3
95.698 3
95.701 3
95.704 3
95.706 3
95.709 3
95.712 3
95.714 3
95.717 3
95.720 3
95.722 3
95.725 2
95.728 2
95.730 2
95.733 2
95.736 2
95.738 1
95.741 1
95.744 1
95.746 1
95.749 1
95.752 1
95.754 1
95.757 0
95.760 0
95.762 0
95.765 0
95.768 0
95.770 0
95.773 0
95.776 0
95.778 0
95.781 0
95.783 0
95.786 0
95.789 1
95.791 1
95.794 1
95.797 1
95.799 1
95.802 1
95.805 2
95.807 2
95.810 2
95.813 2
95.815 3
95.818 3
95.821 3
95.823 3
95.826 4
95.829 4
95.831 4
95.834 4
95.837 5
95.839 5
95.842 5
95.845 5
95.847 5
95.850 5
95.853 5
95.855 5
95.858 6
95.861 6
95.863 6
95.866 6
95.869 6
95.871 6
95.874 6
95.877 6
95.879 5
95.882 5
95.885 5
95.887 5
95.890 5
95.892 5
95.895 5
95.898 4
95.900 4
95.903 4
95.906 4
95.908 4
95.911 4
95.914 3
95.916 3
95.919 3
95.922 3
95.924 3
95.927 3
95.930 3
95.932 3
95.935 2
95.938 2
95.940 2
95.943 2
95.946 2
95.948 2
95.951 2
95.954 2
95.956 2
95.959 2
95.962 1
95.964 1
95.967 1
95.970 1
95.972 1
95.975 1
95.978 1
95.980 1
[truncated: 6,105,644 more chars]
