# Supplementary material for: Advancing lignin analytics via elucidation of linkage progressions in lignin populations
Source: Commun Chem. 2025 Dec 11;9:31. doi: 10.1038/s42004-025-01841-3 (PMC12820315; doi:10.1038/s42004-025-01841-3)
Supplement: Supplementary file 5 — Supplementary Data 2 [file 42004_2025_1841_MOESM5_ESM.zip]

Archive with 305 entries (269 files):
- HSQC DHP aq 400MHz 88 scans FE/
- HSQC DHP aq 400MHz 88 scans FE/DHP aq 24H nightrun/
- HSQC DHP aq 400MHz 88 scans FE/DHP aq 24H nightrun/1/
- HSQC DHP aq 400MHz 88 scans FE/DHP aq 24H nightrun/1/acqu
- HSQC DHP aq 400MHz 88 scans FE/DHP aq 24H nightrun/1/acqus
- HSQC DHP aq 400MHz 88 scans FE/DHP aq 24H nightrun/1/audita.txt
- HSQC DHP aq 400MHz 88 scans FE/DHP aq 24H nightrun/1/fid
- HSQC DHP aq 400MHz 88 scans FE/DHP aq 24H nightrun/1/format.temp
- HSQC DHP aq 400MHz 88 scans FE/DHP aq 24H nightrun/1/fq1list
- HSQC DHP aq 400MHz 88 scans FE/DHP aq 24H nightrun/1/pdata/
- HSQC DHP aq 400MHz 88 scans FE/DHP aq 24H nightrun/1/pdata/1/
- HSQC DHP aq 400MHz 88 scans FE/DHP aq 24H nightrun/1/pdata/1/outd
- HSQC DHP aq 400MHz 88 scans FE/DHP aq 24H nightrun/1/pdata/1/proc
- HSQC DHP aq 400MHz 88 scans FE/DHP aq 24H nightrun/1/pdata/1/procs
- HSQC DHP aq 400MHz 88 scans FE/DHP aq 24H nightrun/1/pdata/1/title
- HSQC DHP aq 400MHz 88 scans FE/DHP aq 24H nightrun/1/prosol_History
- HSQC DHP aq 400MHz 88 scans FE/DHP aq 24H nightrun/1/pulseprogram
- HSQC DHP aq 400MHz 88 scans FE/DHP aq 24H nightrun/1/scon2
- HSQC DHP aq 400MHz 88 scans FE/DHP aq 24H nightrun/1/shimvalues
- HSQC DHP aq 400MHz 88 scans FE/DHP aq 24H nightrun/1/specpar
- HSQC DHP aq 400MHz 88 scans FE/DHP aq 24H nightrun/1/uxnmr.info
- HSQC DHP aq 400MHz 88 scans FE/DHP aq 24H nightrun/1/uxnmr.par
- HSQC DHP aq 400MHz 88 scans FE/DHP aq 24H nightrun/2/
- HSQC DHP aq 400MHz 88 scans FE/DHP aq 24H nightrun/2/acqu
- HSQC DHP aq 400MHz 88 scans FE/DHP aq 24H nightrun/2/acqu2
- HSQC DHP aq 400MHz 88 scans FE/DHP aq 24H nightrun/2/acqu2s
- HSQC DHP aq 400MHz 88 scans FE/DHP aq 24H nightrun/2/acqus
- HSQC DHP aq 400MHz 88 scans FE/DHP aq 24H nightrun/2/audita.txt
- HSQC DHP aq 400MHz 88 scans FE/DHP aq 24H nightrun/2/cpdprg2
- HSQC DHP aq 400MHz 88 scans FE/DHP aq 24H nightrun/2/format.temp
- HSQC DHP aq 400MHz 88 scans FE/DHP aq 24H nightrun/2/fq1list
- HSQC DHP aq 400MHz 88 scans FE/DHP aq 24H nightrun/2/pdata/
- HSQC DHP aq 400MHz 88 scans FE/DHP aq 24H nightrun/2/pdata/1/
- HSQC DHP aq 400MHz 88 scans FE/DHP aq 24H nightrun/2/pdata/1/curdat2
- HSQC DHP aq 400MHz 88 scans FE/DHP aq 24H nightrun/2/pdata/1/outd
- HSQC DHP aq 400MHz 88 scans FE/DHP aq 24H nightrun/2/pdata/1/proc
- HSQC DHP aq 400MHz 88 scans FE/DHP aq 24H nightrun/2/pdata/1/proc2
- HSQC DHP aq 400MHz 88 scans FE/DHP aq 24H nightrun/2/pdata/1/proc2s
- HSQC DHP aq 400MHz 88 scans FE/DHP aq 24H nightrun/2/pdata/1/procs
- HSQC DHP aq 400MHz 88 scans FE/DHP aq 24H nightrun/2/pdata/1/title
- HSQC DHP aq 400MHz 88 scans FE/DHP aq 24H nightrun/2/prosol_History
- HSQC DHP aq 400MHz 88 scans FE/DHP aq 24H nightrun/2/pulseprogram
- HSQC DHP aq 400MHz 88 scans FE/DHP aq 24H nightrun/2/scon2
- HSQC DHP aq 400MHz 88 scans FE/DHP aq 24H nightrun/2/ser
- HSQC DHP aq 400MHz 88 scans FE/DHP aq 24H nightrun/2/shimvalues
- HSQC DHP aq 400MHz 88 scans FE/DHP aq 24H nightrun/2/specpar
- HSQC DHP aq 400MHz 88 scans FE/DHP aq 24H nightrun/2/uxnmr.info
- HSQC DHP aq 400MHz 88 scans FE/DHP aq 24H nightrun/2/uxnmr.par
- 31P NMR acetylated MWLS 400MHz 256 scans/
- 31P NMR acetylated MWLS 400MHz 256 scans/1/
- 31P NMR acetylated MWLS 400MHz 256 scans/1/acqu
- 31P NMR acetylated MWLS 400MHz 256 scans/1/acqus
- 31P NMR acetylated MWLS 400MHz 256 scans/1/audita.txt
- 31P NMR acetylated MWLS 400MHz 256 scans/1/cpdprg2
- 31P NMR acetylated MWLS 400MHz 256 scans/1/fid
- 31P NMR acetylated MWLS 400MHz 256 scans/1/format.temp
- 31P NMR acetylated MWLS 400MHz 256 scans/1/fq1list
- 31P NMR acetylated MWLS 400MHz 256 scans/1/pdata/
- 31P NMR acetylated MWLS 400MHz 256 scans/1/pdata/1/
- 31P NMR acetylated MWLS 400MHz 256 scans/1/pdata/1/outd
- 31P NMR acetylated MWLS 400MHz 256 scans/1/pdata/1/proc
- 31P NMR acetylated MWLS 400MHz 256 scans/1/pdata/1/procs
- 31P NMR acetylated MWLS 400MHz 256 scans/1/pdata/1/title
- 31P NMR acetylated MWLS 400MHz 256 scans/1/prosol_History
- 31P NMR acetylated MWLS 400MHz 256 scans/1/pulseprogram
- 31P NMR acetylated MWLS 400MHz 256 scans/1/scon2
- 31P NMR acetylated MWLS 400MHz 256 scans/1/shimvalues
- 31P NMR acetylated MWLS 400MHz 256 scans/1/specpar
- 31P NMR acetylated MWLS 400MHz 256 scans/1/uxnmr.info
- 31P NMR acetylated MWLS 400MHz 256 scans/1/uxnmr.par
- HMBC 400 MHz MWL SPRUCE 200 scans/
- HMBC 400 MHz MWL SPRUCE 200 scans/2 (in article)/
- HMBC 400 MHz MWL SPRUCE 200 scans/2 (in article)/acqu
- HMBC 400 MHz MWL SPRUCE 200 scans/2 (in article)/acqu2
- HMBC 400 MHz MWL SPRUCE 200 scans/2 (in article)/acqu2s
- HMBC 400 MHz MWL SPRUCE 200 scans/2 (in article)/acqus
- HMBC 400 MHz MWL SPRUCE 200 scans/2 (in article)/audita.txt
- HMBC 400 MHz MWL SPRUCE 200 scans/2 (in article)/EA
- HMBC 400 MHz MWL SPRUCE 200 scans/2 (in article)/format.temp
- HMBC 400 MHz MWL SPRUCE 200 scans/2 (in article)/fq1list
- HMBC 400 MHz MWL SPRUCE 200 scans/2 (in article)/gpnam1
- HMBC 400 MHz MWL SPRUCE 200 scans/2 (in article)/gpnam2
- HMBC 400 MHz MWL SPRUCE 200 scans/2 (in article)/gpnam3
- HMBC 400 MHz MWL SPRUCE 200 scans/2 (in article)/gpnam4
- HMBC 400 MHz MWL SPRUCE 200 scans/2 (in article)/gpnam5
- HMBC 400 MHz MWL SPRUCE 200 scans/2 (in article)/gpnam6
- HMBC 400 MHz MWL SPRUCE 200 scans/2 (in article)/gradient_calib
- HMBC 400 MHz MWL SPRUCE 200 scans/2 (in article)/pdata/
- HMBC 400 MHz MWL SPRUCE 200 scans/2 (in article)/pdata/1/
- HMBC 400 MHz MWL SPRUCE 200 scans/2 (in article)/pdata/1/2rr
- HMBC 400 MHz MWL SPRUCE 200 scans/2 (in article)/pdata/1/auditp.txt
- HMBC 400 MHz MWL SPRUCE 200 scans/2 (in article)/pdata/1/clevels
- HMBC 400 MHz MWL SPRUCE 200 scans/2 (in article)/pdata/1/outd
- HMBC 400 MHz MWL SPRUCE 200 scans/2 (in article)/pdata/1/proc
- HMBC 400 MHz MWL SPRUCE 200 scans/2 (in article)/pdata/1/proc2
- HMBC 400 MHz MWL SPRUCE 200 scans/2 (in article)/pdata/1/proc2s
- HMBC 400 MHz MWL SPRUCE 200 scans/2 (in article)/pdata/1/procs
- HMBC 400 MHz MWL SPRUCE 200 scans/2 (in article)/pdata/1/thumb.png
- HMBC 400 MHz MWL SPRUCE 200 scans/2 (in article)/pdata/1/title
- HMBC 400 MHz MWL SPRUCE 200 scans/2 (in article)/precom.output
- HMBC 400 MHz MWL SPRUCE 200 scans/2 (in article)/pulseprogram
- HMBC 400 MHz MWL SPRUCE 200 scans/2 (in article)/scon2
- HMBC 400 MHz MWL SPRUCE 200 scans/2 (in article)/ser
- HMBC 400 MHz MWL SPRUCE 200 scans/2 (in article)/shimvalues
- HMBC 400 MHz MWL SPRUCE 200 scans/2 (in article)/specpar
- HMBC 400 MHz MWL SPRUCE 200 scans/2 (in article)/topshimreport
- HMBC 400 MHz MWL SPRUCE 200 scans/2 (in article)/uxnmr.info
- HMBC 400 MHz MWL SPRUCE 200 scans/2 (in article)/uxnmr.par
- HMBC 400 MHz MWL SPRUCE 200 scans/2 (in article)/vtc_pid_settings
- HMBC 400 MHz MWL SPRUCE 200 scans/3 (run slightly different)/
- HMBC 400 MHz MWL SPRUCE 200 scans/3 (run slightly different)/acqu
- HMBC 400 MHz MWL SPRUCE 200 scans/3 (run slightly different)/acqu2
- HMBC 400 MHz MWL SPRUCE 200 scans/3 (run slightly different)/acqu2s
- HMBC 400 MHz MWL SPRUCE 200 scans/3 (run slightly different)/acqus
- HMBC 400 MHz MWL SPRUCE 200 scans/3 (run slightly different)/audita.txt
- HMBC 400 MHz MWL SPRUCE 200 scans/3 (run slightly different)/EA
- HMBC 400 MHz MWL SPRUCE 200 scans/3 (run slightly different)/format.temp
- HMBC 400 MHz MWL SPRUCE 200 scans/3 (run slightly different)/fq1list
- HMBC 400 MHz MWL SPRUCE 200 scans/3 (run slightly different)/gpnam1
- HMBC 400 MHz MWL SPRUCE 200 scans/3 (run slightly different)/gpnam2
- HMBC 400 MHz MWL SPRUCE 200 scans/3 (run slightly different)/gpnam3
- HMBC 400 MHz MWL SPRUCE 200 scans/3 (run slightly different)/gpnam4
- HMBC 400 MHz MWL SPRUCE 200 scans/3 (run slightly different)/gpnam5
- HMBC 400 MHz MWL SPRUCE 200 scans/3 (run slightly different)/gpnam6
- HMBC 400 MHz MWL SPRUCE 200 scans/3 (run slightly different)/gradient_calib
- HMBC 400 MHz MWL SPRUCE 200 scans/3 (run slightly different)/pdata/
- HMBC 400 MHz MWL SPRUCE 200 scans/3 (run slightly different)/pdata/1/
- HMBC 400 MHz MWL SPRUCE 200 scans/3 (run slightly different)/pdata/1/2rr
- HMBC 400 MHz MWL SPRUCE 200 scans/3 (run slightly different)/pdata/1/auditp.txt
- HMBC 400 MHz MWL SPRUCE 200 scans/3 (run slightly different)/pdata/1/clevels
- HMBC 400 MHz MWL SPRUCE 200 scans/3 (run slightly different)/pdata/1/outd
- HMBC 400 MHz MWL SPRUCE 200 scans/3 (run slightly different)/pdata/1/proc
- HMBC 400 MHz MWL SPRUCE 200 scans/3 (run slightly different)/pdata/1/proc2
- HMBC 400 MHz MWL SPRUCE 200 scans/3 (run slightly different)/pdata/1/proc2s
- HMBC 400 MHz MWL SPRUCE 200 scans/3 (run slightly different)/pdata/1/procs
- HMBC 400 MHz MWL SPRUCE 200 scans/3 (run slightly different)/pdata/1/thumb.png
- HMBC 400 MHz MWL SPRUCE 200 scans/3 (run slightly different)/pdata/1/title
- HMBC 400 MHz MWL SPRUCE 200 scans/3 (run slightly different)/precom.output
- HMBC 400 MHz MWL SPRUCE 200 scans/3 (run slightly different)/pulseprogram
- HMBC 400 MHz MWL SPRUCE 200 scans/3 (run slightly different)/scon2
- HMBC 400 MHz MWL SPRUCE 200 scans/3 (run slightly different)/ser
- HMBC 400 MHz MWL SPRUCE 200 scans/3 (run slightly different)/shimvalues
- HMBC 400 MHz MWL SPRUCE 200 scans/3 (run slightly different)/specpar
- HMBC 400 MHz MWL SPRUCE 200 scans/3 (run slightly different)/stanprogram7992
- HMBC 400 MHz MWL SPRUCE 200 scans/3 (run slightly different)/topshimreport
- HMBC 400 MHz MWL SPRUCE 200 scans/3 (run slightly different)/uxnmr.info
- HMBC 400 MHz MWL SPRUCE 200 scans/3 (run slightly different)/uxnmr.par
- HMBC 400 MHz MWL SPRUCE 200 scans/3 (run slightly different)/vtc_pid_settings
- HSQC acetylated MWLS 900 MHz 24 scans/
- HSQC acetylated MWLS 900 MHz 24 scans/1/
- HSQC acetylated MWLS 900 MHz 24 scans/1/acqu
- HSQC acetylated MWLS 900 MHz 24 scans/1/acqus
- HSQC acetylated MWLS 900 MHz 24 scans/1/audita.txt
- HSQC acetylated MWLS 900 MHz 24 scans/1/fid
- HSQC acetylated MWLS 900 MHz 24 scans/1/format.ased
- HSQC acetylated MWLS 900 MHz 24 scans/1/format.temp
- HSQC acetylated MWLS 900 MHz 24 scans/1/pdata/
- HSQC acetylated MWLS 900 MHz 24 scans/1/pdata/1/
- HSQC acetylated MWLS 900 MHz 24 scans/1/pdata/1/1i
- HSQC acetylated MWLS 900 MHz 24 scans/1/pdata/1/1r
- HSQC acetylated MWLS 900 MHz 24 scans/1/pdata/1/auditp.txt
- HSQC acetylated MWLS 900 MHz 24 scans/1/pdata/1/clevels
- HSQC acetylated MWLS 900 MHz 24 scans/1/pdata/1/hwcal.txt
- HSQC acetylated MWLS 900 MHz 24 scans/1/pdata/1/outd
- HSQC acetylated MWLS 900 MHz 24 scans/1/pdata/1/peaklist.xml
- HSQC acetylated MWLS 900 MHz 24 scans/1/pdata/1/peakrng
- HSQC acetylated MWLS 900 MHz 24 scans/1/pdata/1/peaks
- HSQC acetylated MWLS 900 MHz 24 scans/1/pdata/1/proc
- HSQC acetylated MWLS 900 MHz 24 scans/1/pdata/1/procs
- HSQC acetylated MWLS 900 MHz 24 scans/1/pdata/1/thumb.png
- HSQC acetylated MWLS 900 MHz 24 scans/1/pdata/1/title
- HSQC acetylated MWLS 900 MHz 24 scans/1/pdata/991/
- HSQC acetylated MWLS 900 MHz 24 scans/1/pdata/991/ct1t2.txt
- HSQC acetylated MWLS 900 MHz 24 scans/1/pdata/991/dt1t2.txt
- HSQC acetylated MWLS 900 MHz 24 scans/1/pdata/991/outd
- HSQC acetylated MWLS 900 MHz 24 scans/1/pdata/991/proc
- HSQC acetylated MWLS 900 MHz 24 scans/1/pdata/991/procs
- HSQC acetylated MWLS 900 MHz 24 scans/1/pdata/991/pt1t2.par
- HSQC acetylated MWLS 900 MHz 24 scans/1/pdata/991/t1ascii
- HSQC acetylated MWLS 900 MHz 24 scans/1/pdata/991/t1elim
- HSQC acetylated MWLS 900 MHz 24 scans/1/pdata/991/t1ints
- HSQC acetylated MWLS 900 MHz 24 scans/1/pdata/991/t1ints.txt
- HSQC acetylated MWLS 900 MHz 24 scans/1/pdata/991/t1par
- HSQC acetylated MWLS 900 MHz 24 scans/1/pdata/991/t1peaks
- HSQC acetylated MWLS 900 MHz 24 scans/1/pdata/991/t1peaks.txt
- HSQC acetylated MWLS 900 MHz 24 scans/1/pdata/991/t1t2.dx
- HSQC acetylated MWLS 900 MHz 24 scans/1/pdata/991/t1_disp
- HSQC acetylated MWLS 900 MHz 24 scans/1/pdata/992/
- HSQC acetylated MWLS 900 MHz 24 scans/1/pdata/992/ct1t2.txt
- HSQC acetylated MWLS 900 MHz 24 scans/1/pdata/992/dt1t2.txt
- HSQC acetylated MWLS 900 MHz 24 scans/1/pdata/992/outd
- HSQC acetylated MWLS 900 MHz 24 scans/1/pdata/992/proc
- HSQC acetylated MWLS 900 MHz 24 scans/1/pdata/992/procs
- HSQC acetylated MWLS 900 MHz 24 scans/1/pdata/992/pt1t2.par
- HSQC acetylated MWLS 900 MHz 24 scans/1/pdata/992/t1ascii
- HSQC acetylated MWLS 900 MHz 24 scans/1/pdata/992/t1elim
- HSQC acetylated MWLS 900 MHz 24 scans/1/pdata/992/t1ints
- HSQC acetylated MWLS 900 MHz 24 scans/1/pdata/992/t1ints.txt
- HSQC acetylated MWLS 900 MHz 24 scans/1/pdata/992/t1par
- HSQC acetylated MWLS 900 MHz 24 scans/1/pdata/992/t1peaks
- HSQC acetylated MWLS 900 MHz 24 scans/1/pdata/992/t1peaks.txt
- HSQC acetylated MWLS 900 MHz 24 scans/1/pdata/992/t1t2.dx
- HSQC acetylated MWLS 900 MHz 24 scans/1/pdata/992/t1_disp
- HSQC acetylated MWLS 900 MHz 24 scans/1/pulseprogram
- HSQC acetylated MWLS 900 MHz 24 scans/1/scon2
- HSQC acetylated MWLS 900 MHz 24 scans/1/shimvalues
- HSQC acetylated MWLS 900 MHz 24 scans/1/specpar
- HSQC acetylated MWLS 900 MHz 24 scans/1/uxnmr.info
- HSQC acetylated MWLS 900 MHz 24 scans/1/uxnmr.par
- HSQC acetylated MWLS 900 MHz 24 scans/1/vtc_pid_settings
- HSQC acetylated MWLS 900 MHz 24 scans/2/
- HSQC acetylated MWLS 900 MHz 24 scans/2/acqu
- HSQC acetylated MWLS 900 MHz 24 scans/2/acqu2
- HSQC acetylated MWLS 900 MHz 24 scans/2/acqu2s
- HSQC acetylated MWLS 900 MHz 24 scans/2/acqus
- HSQC acetylated MWLS 900 MHz 24 scans/2/audita.txt
- HSQC acetylated MWLS 900 MHz 24 scans/2/cpdprg2
- HSQC acetylated MWLS 900 MHz 24 scans/2/EA
- HSQC acetylated MWLS 900 MHz 24 scans/2/format.ased
- HSQC acetylated MWLS 900 MHz 24 scans/2/format.temp
- HSQC acetylated MWLS 900 MHz 24 scans/2/fq1list
- HSQC acetylated MWLS 900 MHz 24 scans/2/gpnam1
- HSQC acetylated MWLS 900 MHz 24 scans/2/gpnam2
- HSQC acetylated MWLS 900 MHz 24 scans/2/gpnam3
- HSQC acetylated MWLS 900 MHz 24 scans/2/gpnam4
- HSQC acetylated MWLS 900 MHz 24 scans/2/gradient_calib
- HSQC acetylated MWLS 900 MHz 24 scans/2/MWLS.tiff
- HSQC acetylated MWLS 900 MHz 24 scans/2/pdata/
- HSQC acetylated MWLS 900 MHz 24 scans/2/pdata/1/
- HSQC acetylated MWLS 900 MHz 24 scans/2/pdata/1/2ii
- HSQC acetylated MWLS 900 MHz 24 scans/2/pdata/1/2ir
- HSQC acetylated MWLS 900 MHz 24 scans/2/pdata/1/2ri
- HSQC acetylated MWLS 900 MHz 24 scans/2/pdata/1/2rr
- HSQC acetylated MWLS 900 MHz 24 scans/2/pdata/1/auditp.txt
- HSQC acetylated MWLS 900 MHz 24 scans/2/pdata/1/clevels
- HSQC acetylated MWLS 900 MHz 24 scans/2/pdata/1/curdat2
- HSQC acetylated MWLS 900 MHz 24 scans/2/pdata/1/outd
- HSQC acetylated MWLS 900 MHz 24 scans/2/pdata/1/proc
- HSQC acetylated MWLS 900 MHz 24 scans/2/pdata/1/proc2
- HSQC acetylated MWLS 900 MHz 24 scans/2/pdata/1/proc2s
- HSQC acetylated MWLS 900 MHz 24 scans/2/pdata/1/procs
- HSQC acetylated MWLS 900 MHz 24 scans/2/pdata/1/thumb.png
- HSQC acetylated MWLS 900 MHz 24 scans/2/pdata/1/title
- HSQC acetylated MWLS 900 MHz 24 scans/2/precom.output
- HSQC acetylated MWLS 900 MHz 24 scans/2/pulseprogram
- HSQC acetylated MWLS 900 MHz 24 scans/2/scon2
- HSQC acetylated MWLS 900 MHz 24 scans/2/ser
- HSQC acetylated MWLS 900 MHz 24 scans/2/shimvalues
- HSQC acetylated MWLS 900 MHz 24 scans/2/specpar
- HSQC acetylated MWLS 900 MHz 24 scans/2/spnam14
- HSQC acetylated MWLS 900 MHz 24 scans/2/spnam18
- HSQC acetylated MWLS 900 MHz 24 scans/2/spnam3
- HSQC acetylated MWLS 900 MHz 24 scans/2/spnam31
- HSQC acetylated MWLS 900 MHz 24 scans/2/spnam7
- HSQC acetylated MWLS 900 MHz 24 scans/2/uxnmr.info
- HSQC acetylated MWLS 900 MHz 24 scans/2/uxnmr.par
- HSQC acetylated MWLS 900 MHz 24 scans/2/vtc_pid_settings
- HSQC DHP aq 400MHz 88 scans ENZ/
- HSQC DHP aq 400MHz 88 scans ENZ/ENZ REF DMSO 88 SCANS HSQC/
- HSQC DHP aq 400MHz 88 scans ENZ/ENZ REF DMSO 88 SCANS HSQC/1/
- HSQC DHP aq 400MHz 88 scans ENZ/ENZ REF DMSO 88 SCANS HSQC/1/acqu
- HSQC DHP aq 400MHz 88 scans ENZ/ENZ REF DMSO 88 SCANS HSQC/1/acqus
- HSQC DHP aq 400MHz 88 scans ENZ/ENZ REF DMSO 88 SCANS HSQC/1/audita.txt
- HSQC DHP aq 400MHz 88 scans ENZ/ENZ REF DMSO 88 SCANS HSQC/1/fid
- HSQC DHP aq 400MHz 88 scans ENZ/ENZ REF DMSO 88 SCANS HSQC/1/format.temp
- HSQC DHP aq 400MHz 88 scans ENZ/ENZ REF DMSO 88 SCANS HSQC/1/fq1list
- HSQC DHP aq 400MHz 88 scans ENZ/ENZ REF DMSO 88 SCANS HSQC/1/pdata/
- HSQC DHP aq 400MHz 88 scans ENZ/ENZ REF DMSO 88 SCANS HSQC/1/pdata/1/
- HSQC DHP aq 400MHz 88 scans ENZ/ENZ REF DMSO 88 SCANS HSQC/1/pdata/1/outd
- HSQC DHP aq 400MHz 88 scans ENZ/ENZ REF DMSO 88 SCANS HSQC/1/pdata/1/proc
- HSQC DHP aq 400MHz 88 scans ENZ/ENZ REF DMSO 88 SCANS HSQC/1/pdata/1/procs
- HSQC DHP aq 400MHz 88 scans ENZ/ENZ REF DMSO 88 SCANS HSQC/1/pdata/1/title
- HSQC DHP aq 400MHz 88 scans ENZ/ENZ REF DMSO 88 SCANS HSQC/1/prosol_History
- HSQC DHP aq 400MHz 88 scans ENZ/ENZ REF DMSO 88 SCANS HSQC/1/pulseprogram
- HSQC DHP aq 400MHz 88 scans ENZ/ENZ REF DMSO 88 SCANS HSQC/1/scon2
- HSQC DHP aq 400MHz 88 scans ENZ/ENZ REF DMSO 88 SCANS HSQC/1/shimvalues
- HSQC DHP aq 400MHz 88 scans ENZ/ENZ REF DMSO 88 SCANS HSQC/1/specpar
- HSQC DHP aq 400MHz 88 scans ENZ/ENZ REF DMSO 88 SCANS HSQC/1/uxnmr.info
- HSQC DHP aq 400MHz 88 scans ENZ/ENZ REF DMSO 88 SCANS HSQC/1/uxnmr.par
- HSQC DHP aq 400MHz 88 scans ENZ/ENZ REF DMSO 88 SCANS HSQC/2/
- HSQC DHP aq 400MHz 88 scans ENZ/ENZ REF DMSO 88 SCANS HSQC/2/acqu
- HSQC DHP aq 400MHz 88 scans ENZ/ENZ REF DMSO 88 SCANS HSQC/2/acqu2
- HSQC DHP aq 400MHz 88 scans ENZ/ENZ REF DMSO 88 SCANS HSQC/2/acqu2s
- HSQC DHP aq 400MHz 88 scans ENZ/ENZ REF DMSO 88 SCANS HSQC/2/acqus
- HSQC DHP aq 400MHz 88 scans ENZ/ENZ REF DMSO 88 SCANS HSQC/2/audita.txt
- HSQC DHP aq 400MHz 88 scans ENZ/ENZ REF DMSO 88 SCANS HSQC/2/cpdprg2
- HSQC DHP aq 400MHz 88 scans ENZ/ENZ REF DMSO 88 SCANS HSQC/2/format.temp
- HSQC DHP aq 400MHz 88 scans ENZ/ENZ REF DMSO 88 SCANS HSQC/2/fq1list
- HSQC DHP aq 400MHz 88 scans ENZ/ENZ REF DMSO 88 SCANS HSQC/2/pdata/
- HSQC DHP aq 400MHz 88 scans ENZ/ENZ REF DMSO 88 SCANS HSQC/2/pdata/1/
- HSQC DHP aq 400MHz 88 scans ENZ/ENZ REF DMSO 88 SCANS HSQC/2/pdata/1/curdat2
- HSQC DHP aq 400MHz 88 scans ENZ/ENZ REF DMSO 88 SCANS HSQC/2/pdata/1/outd
- HSQC DHP aq 400MHz 88 scans ENZ/ENZ REF DMSO 88 SCANS HSQC/2/pdata/1/proc
- HSQC DHP aq 400MHz 88 scans ENZ/ENZ REF DMSO 88 SCANS HSQC/2/pdata/1/proc2
- HSQC DHP aq 400MHz 88 scans ENZ/ENZ REF DMSO 88 SCANS HSQC/2/pdata/1/proc2s
- HSQC DHP aq 400MHz 88 scans ENZ/ENZ REF DMSO 88 SCANS HSQC/2/pdata/1/procs
- HSQC DHP aq 400MHz 88 scans ENZ/ENZ REF DMSO 88 SCANS HSQC/2/pdata/1/title
- HSQC DHP aq 400MHz 88 scans ENZ/ENZ REF DMSO 88 SCANS HSQC/2/prosol_History
- HSQC DHP aq 400MHz 88 scans ENZ/ENZ REF DMSO 88 SCANS HSQC/2/pulseprogram
- HSQC DHP aq 400MHz 88 scans ENZ/ENZ REF DMSO 88 SCANS HSQC/2/scon2
[truncated: 5 more entries]
