# Supplementary material for: Advancing lignin analytics via elucidation of linkage progressions in lignin populations
Source: Commun Chem. 2025 Dec 11;9:31. doi: 10.1038/s42004-025-01841-3 (PMC12820315; doi:10.1038/s42004-025-01841-3)
Supplement: Supplementary file 5 — Supplementary Data 2 [file 42004_2025_1841_MOESM5_ESM.zip › HSQC DHP aq 400MHz 88 scans FE/DHP aq 24H nightrun/1/audita.txt]

##TITLE= Audit trail, TOPSPIN		Version 3.2
##JCAMPDX= 5.01
##ORIGIN= Bruker BioSpin GmbH
##OWNER= nmr
$$ Q:/NMR400/data/fl/nmr/DHP aq 24H nightrun/1/audita.txt
##AUDIT TRAIL=  $$ (NUMBER, WHEN, WHO, WHERE, PROCESS, VERSION, WHAT)
(   1,<2023-11-27 20:14:08.048 +0100>,<nmr>,<CZC30385FJ>,<go>,<TOPSPIN 3.2>,
      <created by zg
	started at 2023-11-27 20:03:00.382 +0100,
	POWCHK enabled, PULCHK disabled,
       configuration hash MD5:
       3C 3B 20 BC 25 70 C2 BF 90 1E 3B 1D 27 C2 0C B2
       data hash MD5: 64K
       4F C8 35 B3 EC B0 C7 D9 85 2F AA 19 7D CD 53 60>)
(   2,<2023-11-27 20:14:09.093 +0100>,<nmr>,<CZC30385FJ>,<audit>,<TOPSPIN 3.2>,
      <user comment:
       ICON-NMR User ID: fl
       data hash MD5: 64K
       4F C8 35 B3 EC B0 C7 D9 85 2F AA 19 7D CD 53 60>)
(   3,<2023-11-27 20:14:17.845 +0100>,<nmr>,<CZC30385FJ>,<dirdata>,<TOPSPIN 3.2>,
      <wrpa from 1 1 "DHP aq 24H nightrun" "C:/data/fl/nmr"
       data hash MD5: 64K
       4F C8 35 B3 EC B0 C7 D9 85 2F AA 19 7D CD 53 60>)
##END=

$$ hash MD5
$$ 52 57 23 B4 23 95 9A 91 55 FE 3F 43 CB FD C7 CD
