# Supplementary material for: Advancing lignin analytics via elucidation of linkage progressions in lignin populations
Source: Commun Chem. 2025 Dec 11;9:31. doi: 10.1038/s42004-025-01841-3 (PMC12820315; doi:10.1038/s42004-025-01841-3)
Supplement: Supplementary file 5 — Supplementary Data 2 [file 42004_2025_1841_MOESM5_ESM.zip › HSQC DHP aq 400MHz 88 scans FE/DHP aq 24H nightrun/2/pdata/1/curdat2]

##TITLE= Parameter file, TOPSPIN		Version 3.2
##JCAMPDX= 5.0
##DATATYPE= Parameter Values
##NPOINTS= 1	$$ modification sequence number
##ORIGIN= Bruker BioSpin GmbH
##OWNER= nmr
$$ 2023-11-27 15:15:23.226 +0100  nmr@CZC30385FJ
$$ C:/Bruker/TopSpin3.2/prog/curdir/changer/inmrchanger/Sep04-2023-0819-sd/35/data/nmr/DHP aq 24H nightrun/2/pdata/1/curdat2
$$ process C:\Bruker\TopSpin3.2\prog\mod\xwish3.exe
##$CUREXP= <>
##$DATPATH= <>
##$DATPATH2= <C:/data/fl/nmr>
##$DATPATH3= <C:/data/fl/nmr>
##$DETAILS= <>
##$DU= </u>
##$DU2= <C:\>
##$DU3= <>
##$EXPNO= 1
##$EXPNO2= 1
##$EXPNO3= 0
##$NAME= <>
##$NAME2= <DHP aq 24H nightrun>
##$NAME3= <>
##$PROCNO= 1
##$PROCNO2= 1
##$PROCNO3= 1
##$TYPE= <nmr>
##$USER= <>
##$USER2= <fl>
##$USER3= <>
##END=
