# Supplementary material for: Advancing lignin analytics via elucidation of linkage progressions in lignin populations
Source: Commun Chem. 2025 Dec 11;9:31. doi: 10.1038/s42004-025-01841-3 (PMC12820315; doi:10.1038/s42004-025-01841-3)
Supplement: Supplementary file 5 — Supplementary Data 2 [file 42004_2025_1841_MOESM5_ESM.zip › 31P NMR acetylated MWLS 400MHz 256 scans/1/audita.txt]

##TITLE= Audit trail, TOPSPIN		Version 3.2
##JCAMPDX= 5.01
##ORIGIN= Bruker BioSpin GmbH
##OWNER= nmr
$$ Q:/NMR400/data/fa/nmr/PNMR MWLS FILIPPA/1/audita.txt
##AUDIT TRAIL=  $$ (NUMBER, WHEN, WHO, WHERE, PROCESS, VERSION, WHAT)
(   1,<2024-12-04 16:33:55.619 +0100>,<nmr>,<CZC30385FJ>,<go>,<TOPSPIN 3.2>,
      <created by zg
	started at 2024-12-04 16:04:48.931 +0100,
	POWCHK enabled, PULCHK disabled,
       configuration hash MD5:
       CA 6B A1 61 67 05 6B 21 28 73 A3 38 29 5C BC 91
       data hash MD5: 64K
       0B 75 74 5F 7F 82 10 A5 AF E0 6F C6 42 4E 24 A6>)
(   2,<2024-12-04 16:33:56.633 +0100>,<nmr>,<CZC30385FJ>,<audit>,<TOPSPIN 3.2>,
      <user comment:
       ICON-NMR User ID: fa
       data hash MD5: 64K
       0B 75 74 5F 7F 82 10 A5 AF E0 6F C6 42 4E 24 A6>)
(   3,<2024-12-04 16:33:57.351 +0100>,<nmr>,<CZC30385FJ>,<dirdata>,<TOPSPIN 3.2>,
      <wrpa from 1 1 "PNMR MWLS FILIPPA" "C:/data/fa/nmr"
       data hash MD5: 64K
       0B 75 74 5F 7F 82 10 A5 AF E0 6F C6 42 4E 24 A6>)
##END=

$$ hash MD5
$$ 29 6A 8E 66 79 9B 47 59 E0 06 3F 36 F6 9F 79 80
