# Supplementary material for: Advancing lignin analytics via elucidation of linkage progressions in lignin populations
Source: Commun Chem. 2025 Dec 11;9:31. doi: 10.1038/s42004-025-01841-3 (PMC12820315; doi:10.1038/s42004-025-01841-3)
Supplement: Supplementary file 5 — Supplementary Data 2 [file 42004_2025_1841_MOESM5_ESM.zip › 31P NMR acetylated MWLS 400MHz 256 scans/1/shimvalues]

# Wed Dec 04 16:33:55 2024
#$$PROBEID=2
#$$PROBEINFO=5 mm PABBO BB/19F-1H/D Z-GRD Z116098/0174
#$$PICSINFO=Z116098_0174_02.par
#$$SHIMID=292722
#
# Active Shim Gradients
#
Z           		10001           
Z2          		829             
Z3          		-1730           
Z4          		-4012           
Z5          		412             
Z6          		2658            
Z7          		3701            
Z8          		1965            
X           		1025            
XZ          		-799            
XZ2         		-8546           
XZ3         		562             
XZ4         		3858            
XZ5         		-4113           
Y           		1551            
YZ          		-2459           
YZ2         		-8112           
YZ3         		-1032           
YZ4         		-656            
YZ5         		74              
XY          		-23             
XYZ         		-280            
XYZ2        		555             
XYZ3        		791             
XYZ4        		-327            
XYZ5        		0               
(X2-Y2)     		-3905           
(X2-Y2)Z    		-2599           
(X2-Y2)Z2   		-1544           
(X2-Y2)Z3   		1131            
(X2-Y2)Z4   		2242            
(X2-Y2)Z5   		0               
X3          		1556            
X3Z         		-208            
Y3          		732             
Y3Z         		193             
#
# Lock Parameter
#
FIELD		6718.507
LOCKPHASE		149.231 
LOCKPOWER		-30.000 
LOCKGAIN		133.985 
LOCKDC		-75.000 
LOCKSHIFT		7.240   
LOOPGAIN		-12.000 
LOOPTIME		0.400   
LOOPFILTER		100.000 
#
IEEE64_VERSION_CODE 1
#
# Shim currents 
#
SHIM_SETTING [1 ]  5171.11354511   
SHIM_SETTING [2 ]  -1248.62318811  
SHIM_SETTING [3 ]  -2960.17047564  
SHIM_SETTING [4 ]  2261.08740827   
SHIM_SETTING [5 ]  -1204.59129956  
SHIM_SETTING [6 ]  -1919.44689746  
SHIM_SETTING [7 ]  3782.32153586   
SHIM_SETTING [8 ]  -2110.71497336  
SHIM_SETTING [9 ]  -98.34363778    
SHIM_SETTING [10]  -435.55839504   
SHIM_SETTING [11]  0.00000000      
SHIM_SETTING [12]  538.69400000    
SHIM_SETTING [13]  925.30600000    
SHIM_SETTING [14]  855.71500000    
SHIM_SETTING [15]  -6992.70900000  
SHIM_SETTING [16]  -3555.80900000  
SHIM_SETTING [17]  822.22100000    
SHIM_SETTING [18]  4549.15100000   
SHIM_SETTING [19]  2195.05900000   
SHIM_SETTING [20]  9909.76000000   
SHIM_SETTING [21]  -4793.00600000  
SHIM_SETTING [22]  -1265.46900000  
SHIM_SETTING [23]  -7564.18100000  
SHIM_SETTING [24]  -2468.93800000  
SHIM_SETTING [25]  1038.55100000   
SHIM_SETTING [26]  -62.10400000    
SHIM_SETTING [27]  653.60500000    
SHIM_SETTING [28]  -10476.68500000 
SHIM_SETTING [29]  338.74500000    
SHIM_SETTING [30]  -1117.15200000  
SHIM_SETTING [31]  7316.13100000   
SHIM_SETTING [32]  -3743.80700000  
SHIM_SETTING [33]  692.15300000    
SHIM_SETTING [34]  84.28300000     
SHIM_SETTING [35]  -799.26800000   
SHIM_SETTING [36]  595.17300000    
SHIM_SETTING [37]  3785.49800000   
SHIM_SETTING [38]  1603.64000000   
SHIM_SETTING [39]  7574.71900000   
SHIM_SETTING [40]  0.00000000      
