# Supplementary material for: Advancing lignin analytics via elucidation of linkage progressions in lignin populations
Source: Commun Chem. 2025 Dec 11;9:31. doi: 10.1038/s42004-025-01841-3 (PMC12820315; doi:10.1038/s42004-025-01841-3)
Supplement: Supplementary file 5 — Supplementary Data 2 [file 42004_2025_1841_MOESM5_ESM.zip › HMBC 400 MHz MWL SPRUCE 200 scans/2 (in article)/audita.txt]

##TITLE= Audit trail, TopSpin 3.6.5
##JCAMPDX= 5.01
##ORIGIN= Bruker BioSpin GmbH
##OWNER= nmrsu
$$ D:/data/polymer/data/filippa/nmr/MWLS/2/audita.txt
##AUDIT TRAIL=  $$ (NUMBER, WHEN, WHO, WHERE, PROCESS, VERSION, WHAT)
(   1,<2025-09-13 13:21:58.154 +0200>,<nmrsu>,<DESKTOP-KDS1C33>,<go4>,<TopSpin 3.6.5>,
      <created by zg on data set with UUID '834686ea-8fca-11f0-949f-00265a0c0293'
       started at 2025-09-12 13:20:39.818 +0200,
       POWCHK disabled, PULCHK disabled,
       completed at 2025-09-13 13:21:58.107 +0200

       configuration hash MD5:
       8D 0A 9B E8 42 46 E4 12 1E 21 4A 19 85 75 76 A4
       data hash MD5: 1K * 256
       57 30 D1 E9 08 5C 66 31 BF 5B 7E C8 B1 29 82 B5>)
##END=

$$ hash MD5
$$ 86 A3 B0 CC C3 5B 6A 2E 1D D5 B3 D9 9A E7 55 EA
