# Supplementary material for: Advancing lignin analytics via elucidation of linkage progressions in lignin populations
Source: Commun Chem. 2025 Dec 11;9:31. doi: 10.1038/s42004-025-01841-3 (PMC12820315; doi:10.1038/s42004-025-01841-3)
Supplement: Supplementary file 5 — Supplementary Data 2 [file 42004_2025_1841_MOESM5_ESM.zip › HMBC 400 MHz MWL SPRUCE 200 scans/2 (in article)/shimvalues]

# Fri Sep 12 13:26:52 2025
#$$PROBEIDENTIFIER=Z104450_0219
#$$PROBENAME=PA BBO 400S1 BBF-H-D-05 Z
#$$SHIMID=313232
#
# Active Shim Gradients
#
Z           		3268            
Z2          		-1297           
Z3          		767             
Z4          		-5282           
Z5          		5551            
Z6          		-1484           
X           		-4811           
XZ          		-28836          
XZ2         		15429           
XZ3         		6825            
Y           		2588            
YZ          		22181           
YZ2         		-4879           
YZ3         		-5066           
XY          		-21057          
XYZ         		-19679          
(X2-Y2)     		17483           
(X2-Y2)Z    		-5716           
X3          		-2696           
Y3          		2306            
#
# Lock Parameter
#
FIELD		1922.068
LOCKPHASE		176.100 
LOCKPOWER		-20.000 
LOCKGAIN		101.677 
LOCKDC		-74.800 
LOCKSHIFT		2.490   
LOOPGAIN		5.000   
LOOPTIME		0.250   
LOOPFILTER		500.000 
#
IEEE64_VERSION_CODE 1
#
# Shim currents 
#
SHIM_SETTING [1 ]  1584.80177849   
SHIM_SETTING [2 ]  -642.14112250   
SHIM_SETTING [3 ]  403.39817073    
SHIM_SETTING [4 ]  -2778.39357774  
SHIM_SETTING [5 ]  2919.71610072   
SHIM_SETTING [6 ]  -2530.58599997  
SHIM_SETTING [7 ]  -15167.73599983 
SHIM_SETTING [8 ]  8115.91099964   
SHIM_SETTING [9 ]  9196.05800000   
SHIM_SETTING [10]  -11075.98200000 
SHIM_SETTING [11]  1361.28799998   
SHIM_SETTING [12]  11667.20599987  
SHIM_SETTING [13]  -2566.28499989  
SHIM_SETTING [14]  -2664.54699988  
SHIM_SETTING [15]  -780.73027542   
SHIM_SETTING [16]  -3006.58399987  
SHIM_SETTING [17]  3589.96899984   
SHIM_SETTING [18]  -10351.15400000 
SHIM_SETTING [19]  -1418.23099994  
SHIM_SETTING [20]  1213.05899995   
