# Supplementary material for: Advancing lignin analytics via elucidation of linkage progressions in lignin populations
Source: Commun Chem. 2025 Dec 11;9:31. doi: 10.1038/s42004-025-01841-3 (PMC12820315; doi:10.1038/s42004-025-01841-3)
Supplement: Supplementary file 5 — Supplementary Data 2 [file 42004_2025_1841_MOESM5_ESM.zip › HMBC 400 MHz MWL SPRUCE 200 scans/3 (run slightly different)/audita.txt]

##TITLE= Audit trail, TopSpin 3.6.5
##JCAMPDX= 5.01
##ORIGIN= Bruker BioSpin GmbH
##OWNER= nmrsu
$$ D:/data/polymer/data/filippa/nmr/MWLS/3/audita.txt
##AUDIT TRAIL=  $$ (NUMBER, WHEN, WHO, WHERE, PROCESS, VERSION, WHAT)
(   1,<2025-09-13 13:21:58.154 +0200>,<nmrsu>,<DESKTOP-KDS1C33>,<go4>,<TopSpin 3.6.5>,
      <created by zg on data set with UUID '834686ea-8fca-11f0-949f-00265a0c0293'
       started at 2025-09-12 13:20:39.818 +0200,
       POWCHK disabled, PULCHK disabled,
       completed at 2025-09-13 13:21:58.107 +0200

       configuration hash MD5:
       8D 0A 9B E8 42 46 E4 12 1E 21 4A 19 85 75 76 A4
       data hash MD5: 1K * 256
       57 30 D1 E9 08 5C 66 31 BF 5B 7E C8 B1 29 82 B5>)
(   2,<2025-09-14 23:08:33.332 +0200>,<nmrsu>,<DESKTOP-KDS1C33>,<dirdata>,<TopSpin 3.6.5>,
      <wrpa from 1 2 "MWLS" "D:/data/polymer/data/filippa/nmr"
       data hash MD5: 1K * 256
       57 30 D1 E9 08 5C 66 31 BF 5B 7E C8 B1 29 82 B5>)
(   3,<2025-09-14 23:12:02.956 +0200>,<nmrsu>,<DESKTOP-KDS1C33>,<go4>,<TopSpin 3.6.5>,
      <continuing acquisition>)
(   4,<2025-09-15 23:13:21.145 +0200>,<nmrsu>,<DESKTOP-KDS1C33>,<go4>,<TopSpin 3.6.5>,
      <continue with go on data set with UUID '75a93a3c-91af-11f0-b9c8-00265a0c0293'
       started at 2025-09-14 23:12:02.957 +0200,
       POWCHK disabled, PULCHK disabled,
       completed at 2025-09-15 23:13:21.118 +0200

       configuration hash MD5:
       8D 0A 9B E8 42 46 E4 12 1E 21 4A 19 85 75 76 A4
       data hash MD5: 1K * 256
       3E DE BC 27 6F 3C 06 5D 93 10 8E 40 CF 4D 88 11>)
##END=

$$ hash MD5
$$ D1 97 D7 95 C1 FB BF 16 EC 8C 04 E5 02 E2 B5 98
