# Supplementary material for: Advancing lignin analytics via elucidation of linkage progressions in lignin populations
Source: Commun Chem. 2025 Dec 11;9:31. doi: 10.1038/s42004-025-01841-3 (PMC12820315; doi:10.1038/s42004-025-01841-3)
Supplement: Supplementary file 5 — Supplementary Data 2 [file 42004_2025_1841_MOESM5_ESM.zip › HMBC 400 MHz MWL SPRUCE 200 scans/3 (run slightly different)/pulseprogram]

# 1 "C:/Bruker/TopSpin3.6.5/exp/stan/nmr/lists/pp/hmbcgpl2ndqf"
;hmbcgpl2ndqf
;avance-version (12/01/11)
;HMBC
;2D H-1/X correlation via heteronuclear zero and double quantum
;   coherence
;optimized on long range couplings
;with two-fold low-pass J-filter to suppress one-bond correlations
;no decoupling during acquisition
;using gradient pulses for selection
;
;$CLASS=HighRes
;$DIM=2D
;$TYPE=
;$SUBTYPE=
;$COMMENT=


# 1 "C:/Bruker/TopSpin3.6.5/exp/stan/nmr/lists/pp/Avance.incl" 1
;Avance3aqs.incl
;   for AV III with AQS IPSO
;
;avance-version (15/06/05)
;
;$CLASS=HighRes Incl
;$COMMENT=
# 170 "C:/Bruker/TopSpin3.6.5/exp/stan/nmr/lists/pp/Avance.incl"
;$Id: Avance3aqs.incl,v 1.1.8.3 2015/03/05 16:46:54 ber Exp $
# 18 "C:/Bruker/TopSpin3.6.5/exp/stan/nmr/lists/pp/hmbcgpl2ndqf" 2

# 1 "C:/Bruker/TopSpin3.6.5/exp/stan/nmr/lists/pp/Grad.incl" 1
;Grad2.incl  -  include file for Gradient Spectroscopy
;   for TCU3
;
;avance-version (07/01/17)
;
;$CLASS=HighRes Incl
;$COMMENT=

# 27 "C:/Bruker/TopSpin3.6.5/exp/stan/nmr/lists/pp/Grad.incl"
define list<gradient> EA=<EA>


# 31 "C:/Bruker/TopSpin3.6.5/exp/stan/nmr/lists/pp/Grad.incl"
;$Id: Grad2.incl,v 1.14 2012/01/31 17:49:21 ber Exp $
# 19 "C:/Bruker/TopSpin3.6.5/exp/stan/nmr/lists/pp/hmbcgpl2ndqf" 2

# 1 "C:/Bruker/TopSpin3.6.5/exp/stan/nmr/lists/pp/Delay.incl" 1
;Delay.incl  -  include file for commonly used delays
;
;version (13/08/07)
;
;$CLASS=HighRes Incl
;$COMMENT=

# 9 "C:/Bruker/TopSpin3.6.5/exp/stan/nmr/lists/pp/Delay.incl"
;general delays

define delay DELTA
define delay DELTA1
define delay DELTA2
define delay DELTA3
define delay DELTA4
define delay DELTA5
define delay DELTA6
define delay DELTA7
define delay DELTA8
define delay DELTA9
define delay DELTA10
define delay DELTA11
define delay DELTA12
define delay DELTA13
define delay DELTA14
define delay DELTA15
define delay DELTA16

define delay TAU
define delay TAU1
define delay TAU2
define delay TAU3
define delay TAU4
define delay TAU5
define delay TAU6
define delay TAU7
define delay TAU8
define delay TAU9
# 40 "C:/Bruker/TopSpin3.6.5/exp/stan/nmr/lists/pp/Delay.incl"
define delay INCR1
define delay INCR2
define delay INCR3
define delay INCR4
define delay INCR5
define delay INCR6


;delays for centering pulses
# 50 "C:/Bruker/TopSpin3.6.5/exp/stan/nmr/lists/pp/Delay.incl"
define delay CEN_HN1
define delay CEN_HN2
define delay CEN_HN3
define delay CEN_HC1
define delay CEN_HC2
define delay CEN_HC3
define delay CEN_HC4
define delay CEN_HP1
define delay CEN_HP2
define delay CEN_CN1
define delay CEN_CN2
define delay CEN_CN3
define delay CEN_CN4
define delay CEN_CP1
define delay CEN_CP2


;loop counters
# 69 "C:/Bruker/TopSpin3.6.5/exp/stan/nmr/lists/pp/Delay.incl"
define loopcounter COUNTER
define loopcounter SCALEF
define loopcounter FACTOR1
define loopcounter FACTOR2
define loopcounter FACTOR3
define loopcounter FACTOR4
define loopcounter FACTOR5
define loopcounter FACTOR6


# 80 "C:/Bruker/TopSpin3.6.5/exp/stan/nmr/lists/pp/Delay.incl"
;$Id: Delay.incl,v 1.14.2.1 2013/08/30 09:43:33 ber Exp $
# 20 "C:/Bruker/TopSpin3.6.5/exp/stan/nmr/lists/pp/hmbcgpl2ndqf" 2


# 23 "C:/Bruker/TopSpin3.6.5/exp/stan/nmr/lists/pp/hmbcgpl2ndqf"
"p2=p1*2"
"d6=1s/(cnst13*2)"


"d0=3u"
# 29 "C:/Bruker/TopSpin3.6.5/exp/stan/nmr/lists/pp/hmbcgpl2ndqf"
"in0=inf1/2"


"DELTA1=1s/(2 * cnst6)-p16-d16"
"DELTA2=1s/(2 * cnst7)-p16-d16"
"DELTA3=d6-p16-d16-4u"
# 1 "mc_line 37 file C:/Bruker/TopSpin3.6.5/exp/stan/nmr/lists/pp/hmbcgpl2ndqf exp. def. part of mc cmd. before ze"
; dimension 2D; AQ_mode  (F1) QF
define delay MCWRK
define delay MCREST
define delay d0orig
"d0orig=d0"
define loopcounter t1loop
"t1loop=0"
define loopcounter ph1loop
"ph1loop=0"
define loopcounter ST1CNT
"ST1CNT = trunc(td1 / 1)"
define delay       EXTDEL
"EXTDEL = 100u"
"MCREST = d1 - d1"
"MCWRK = 0.500000*d1"

    dccorr
# 37 "C:/Bruker/TopSpin3.6.5/exp/stan/nmr/lists/pp/hmbcgpl2ndqf"
# 37 "C:/Bruker/TopSpin3.6.5/exp/stan/nmr/lists/pp/hmbcgpl2ndqf"
1 ze
# 1 "mc_line 37 file C:/Bruker/TopSpin3.6.5/exp/stan/nmr/lists/pp/hmbcgpl2ndqf exp. def. of mc cmd. after ze"
EXTNSD, EXTDEL ippall
 lo to EXTNSD times 200
LBLAV, MCWRK
      "d0=d0orig + t1loop * in0 "
# 38 "C:/Bruker/TopSpin3.6.5/exp/stan/nmr/lists/pp/hmbcgpl2ndqf"
# 1 "mc_line 38 file C:/Bruker/TopSpin3.6.5/exp/stan/nmr/lists/pp/hmbcgpl2ndqf exp. start label for mc cmd."
2 MCWRK 
LBLST1, MCWRK
  MCREST
# 39 "C:/Bruker/TopSpin3.6.5/exp/stan/nmr/lists/pp/hmbcgpl2ndqf"
3 p1 ph1
  DELTA1 setnmr3|0 setnmr0|34|32|33 ctrlgrad 0
  p16:gp4
  d16
  p3:f2 ph3
  DELTA2
  p16:gp5
  d16
  p3:f2 ph3
  4u
  p16:gp6
  d16
  DELTA3
  p3:f2 ph4
  d0
  4u
  p16:gp1
  d16
  p2 ph2
  4u
  p16:gp2
  d16
  d0
  p3:f2 ph5
  4u
  p16:gp3
  d16
  4u setnmr3^0 setnmr0^34^32^33 ctrlgrad 7
  go=2 ph31
# 1 "mc_line 68 file C:/Bruker/TopSpin3.6.5/exp/stan/nmr/lists/pp/hmbcgpl2ndqf exp. mc cmd. in line"
  MCWRK  wr #0 if #0 zd 

  "t1loop+=1"
      "d0=d0orig + t1loop * in0 "
  lo to LBLST1 times ST1CNT
  MCWRK 
  "t1loop=0"
  MCWRK rf #0
  lo to LBLAV times tdav
# 69 "C:/Bruker/TopSpin3.6.5/exp/stan/nmr/lists/pp/hmbcgpl2ndqf"
exit


ph1=0
ph2=0 0 0 0 2 2 2 2
ph3=0 0 2 2
ph4=0 2
ph5=0 0 0 0 0 0 0 0 2 2 2 2 2 2 2 2
ph31=0 2 0 2 0 2 0 2 2 0 2 0 2 0 2 0
# 80 "C:/Bruker/TopSpin3.6.5/exp/stan/nmr/lists/pp/hmbcgpl2ndqf"
;pl1 : f1 channel - power level for pulse (default)
;pl2 : f2 channel - power level for pulse (default)
;p1 : f1 channel -  90 degree high power pulse
;p2 : f1 channel - 180 degree high power pulse
;p3 : f2 channel -  90 degree high power pulse
;p16: homospoil/gradient pulse
;d0 : incremented delay (2D)                         [3 usec]
;d1 : relaxation delay; 1-5 * T1
;d6 : delay for evolution of long range couplings
;d16: delay for homospoil/gradient recovery
;cnst6: = 1J(XH)min
;cnst7: = 1J(XH)max
;cnst13: = J(XH) long range
;inf1: 1/SW(X) = 2 * DW(X)
;in0: 1/(2 * SW(X)) = DW(X)
;nd0: 2
;ns: 2 * n
;ds: 16
;td1: number of experiments
;FnMODE: QF


;use gradient ratio:
;     gp 1 : gp 2 : gp 3 : gp 4 : gp 5 : gp 6
;       50 :   30 : 40.1 :   15 :  -10 :   -5   for C-13
# 106 "C:/Bruker/TopSpin3.6.5/exp/stan/nmr/lists/pp/hmbcgpl2ndqf"
;for z-only gradients:
;gpz1: 50%   for C-13
;gpz2: 30%
;gpz3: 40.1%   for C-13
;gpz4: 15%
;gpz5: -10%
;gpz6: -5%

;use gradient files:
;gpnam1: SMSQ10.100
;gpnam2: SMSQ10.100
;gpnam3: SMSQ10.100
;gpnam4: SMSQ10.100
;gpnam5: SMSQ10.100
;gpnam6: SMSQ10.100

# 124 "C:/Bruker/TopSpin3.6.5/exp/stan/nmr/lists/pp/hmbcgpl2ndqf"
;$Id: hmbcgpl2ndqf,v 1.6 2012/01/31 17:49:23 ber Exp $
