# Supplementary material for: Advancing lignin analytics via elucidation of linkage progressions in lignin populations
Source: Commun Chem. 2025 Dec 11;9:31. doi: 10.1038/s42004-025-01841-3 (PMC12820315; doi:10.1038/s42004-025-01841-3)
Supplement: Supplementary file 5 — Supplementary Data 2 [file 42004_2025_1841_MOESM5_ESM.zip › HMBC 400 MHz MWL SPRUCE 200 scans/3 (run slightly different)/shimvalues]

# Sun Sep 14 23:18:15 2025
#$$PROBEIDENTIFIER=Z104450_0219
#$$PROBENAME=PA BBO 400S1 BBF-H-D-05 Z
#$$SHIMID=313232
#
# Active Shim Gradients
#
Z           		3306            
Z2          		-1161           
Z3          		932             
Z4          		-6971           
Z5          		3904            
Z6          		7833            
X           		-4811           
XZ          		-28836          
XZ2         		15429           
XZ3         		6825            
Y           		2588            
YZ          		22181           
YZ2         		-4879           
YZ3         		-5066           
XY          		-21057          
XYZ         		-19679          
(X2-Y2)     		17483           
(X2-Y2)Z    		-5716           
X3          		-2696           
Y3          		2306            
#
# Lock Parameter
#
FIELD		1920.782
LOCKPHASE		176.100 
LOCKPOWER		-20.000 
LOCKGAIN		101.677 
LOCKDC		-74.800 
LOCKSHIFT		2.490   
LOOPGAIN		5.000   
LOOPTIME		0.250   
LOOPFILTER		500.000 
#
IEEE64_VERSION_CODE 1
#
# Shim currents 
#
SHIM_SETTING [1 ]  1603.64209292   
SHIM_SETTING [2 ]  -574.56534703   
SHIM_SETTING [3 ]  490.12691422    
SHIM_SETTING [4 ]  -3666.70891216  
SHIM_SETTING [5 ]  2053.63692995   
SHIM_SETTING [6 ]  -2530.58599994  
SHIM_SETTING [7 ]  -15167.73599966 
SHIM_SETTING [8 ]  8115.91099955   
SHIM_SETTING [9 ]  9196.05799990   
SHIM_SETTING [10]  -11075.98199988 
SHIM_SETTING [11]  1361.28799997   
SHIM_SETTING [12]  11667.20599974  
SHIM_SETTING [13]  -2566.28499986  
SHIM_SETTING [14]  -2664.54699985  
SHIM_SETTING [15]  4119.96954155   
SHIM_SETTING [16]  -3006.58399983  
SHIM_SETTING [17]  3589.96899980   
SHIM_SETTING [18]  -10351.15399988 
SHIM_SETTING [19]  -1418.23099992  
SHIM_SETTING [20]  1213.05899993   
