# Supplementary material for: Advancing lignin analytics via elucidation of linkage progressions in lignin populations
Source: Commun Chem. 2025 Dec 11;9:31. doi: 10.1038/s42004-025-01841-3 (PMC12820315; doi:10.1038/s42004-025-01841-3)
Supplement: Supplementary file 5 — Supplementary Data 2 [file 42004_2025_1841_MOESM5_ESM.zip › HMBC 400 MHz MWL SPRUCE 200 scans/3 (run slightly different)/topshimreport]

New TopShim run:

version = topshim 2.0.0
date = 2025-09-12
time = 12:56:14.170
command = topshim 

FINE SHIMMING

Parameters:

probe = Z104450_0219
solvent = DMSO
shim nucleus = 2H
nucleus optimised for = 1H
o1p (from lock) = 2.49 ppm

Results:


1D Shimming:
Iteration  1: FWHM Before= 2.7 Hz, Target= 0.4 Hz, After= 0.5 Hz
Iteration  2: FWHM Before= 0.5 Hz, Target= 0.5 Hz, After= 0.6 Hz
Iteration  3: FWHM Before= 0.6 Hz, Target= 0.3 Hz, After= 0.3 Hz
Iteration  4: FWHM Before= 0.3 Hz, Target= 0.4 Hz, After= 0.6 Hz
Iteration  5: FWHM Before= 0.6 Hz, Target= 0.4 Hz, After= 0.6 Hz
Iteration  6: FWHM Before= 0.6 Hz, Target= 0.3 Hz, After= 0.8 Hz
Using the best result as the final shim state.

Lineshape quality factor (1D spectrum, spinning) = 0.648

shim changes: 
Z	+23
Z2	-371
Z3	+142
Z4	+598
Z5	+1957
Z6	-12886

duration = 1 min 35 sec
completed successfully
finished Fri Sep 12 12:57:47 2025


========================================================================

New TopShim run:

version = topshim 2.0.0
date = 2025-09-12
time = 13:03:39.354
command = topshim 

FINE SHIMMING

Parameters:

probe = Z104450_0219
solvent = DMSO
shim nucleus = 2H
nucleus optimised for = 1H
o1p (from lock) = 2.49 ppm

Results:


1D Shimming:
Iteration  1: FWHM Before= 0.5 Hz, Target= 0.5 Hz, After= 0.6 Hz
Iteration  2: FWHM Before= 0.6 Hz, Target= 0.5 Hz, After= 0.5 Hz
Shim succeeded

Lineshape quality factor (1D spectrum, spinning) = 0.66

shim changes: 
Z	+2
Z2	+80
Z3	-119
Z4	-973
Z5	+1211
Z6	+7612

duration = 49 sec
completed successfully
finished Fri Sep 12 13:04:27 2025


========================================================================

New TopShim run:

version = topshim 2.0.0
date = 2025-09-14
time = 23:10:06.708
command = topshim 

FINE SHIMMING

Parameters:

probe = Z104450_0219
solvent = DMSO
shim nucleus = 2H
nucleus optimised for = 1H
o1p (from lock) = 2.49 ppm

Results:


1D Shimming:
Iteration  1: FWHM Before= 3.3 Hz, Target= 0.2 Hz, After= 0.5 Hz
Iteration  2: FWHM Before= 0.5 Hz, Target= 0.2 Hz, After= 0.2 Hz
Shim succeeded

Lineshape quality factor (1D spectrum, spinning) = 0.29

shim changes: 
Z	+39
Z2	+137
Z3	+165
Z4	-1689
Z5	-1647
Z6	+9317

duration = 52 sec
completed successfully
finished Sun Sep 14 23:10:57 2025


========================================================================
