# Supplementary material for: Advancing lignin analytics via elucidation of linkage progressions in lignin populations
Source: Commun Chem. 2025 Dec 11;9:31. doi: 10.1038/s42004-025-01841-3 (PMC12820315; doi:10.1038/s42004-025-01841-3)
Supplement: Supplementary file 5 — Supplementary Data 2 [file 42004_2025_1841_MOESM5_ESM.zip › HSQC acetylated MWLS 900 MHz 24 scans/1/audita.txt]

##TITLE= Audit trail, TopSpin 3.6.2
##JCAMPDX= 5.01
##ORIGIN= Bruker BioSpin GmbH
##OWNER= nmr
$$ /opt/data/Chalmers/data/LiyangLiu/nmr/241216_lignin1/1/audita.txt
##AUDIT TRAIL=  $$ (NUMBER, WHEN, WHO, WHERE, PROCESS, VERSION, WHAT)
(   1,<2024-12-16 13:31:51.576 +0100>,<nmr>,<blue.nmr.gu.se>,<go4>,<TopSpin 3.6.2>,
      <created by zg
	started at 2024-12-16 13:31:08.779 +0100,
	POWCHK enabled, PULCHK disabled,
       configuration hash MD5:
       28 B4 26 96 77 20 5C A0 8F 92 40 1A 16 30 24 DD
       data hash MD5: 48K
       56 93 2E 0C 79 6F 70 57 9E 34 83 96 D9 19 79 E4>)
##END=

$$ hash MD5
$$ 1F 53 ED FD B1 5F 27 BA 2B F1 AE 55 5C 7C B7 A0
