# Supplementary material for: Advancing lignin analytics via elucidation of linkage progressions in lignin populations
Source: Commun Chem. 2025 Dec 11;9:31. doi: 10.1038/s42004-025-01841-3 (PMC12820315; doi:10.1038/s42004-025-01841-3)
Supplement: Supplementary file 5 — Supplementary Data 2 [file 42004_2025_1841_MOESM5_ESM.zip › HSQC acetylated MWLS 900 MHz 24 scans/1/pdata/1/auditp.txt]

##TITLE= Audit trail, TopSpin 3.6.2
##JCAMPDX= 5.01
##ORIGIN= Bruker BioSpin GmbH
##OWNER= nmr
$$ /opt/data/Chalmers/data/LiyangLiu/nmr/241216_lignin1/1/pdata/1/auditp.txt
##AUDIT TRAIL=  $$ (NUMBER, WHEN, WHO, WHERE, PROCESS, VERSION, WHAT)
(   1,<2024-12-16 13:31:08.778 +0100>,<nmr>,<blue.nmr.gu.se>,<go4>,<TopSpin 3.6.2>,
      <acquisition in progress>)
(   2,<2024-12-16 13:31:42.461 +0100>,<nmr>,<blue.nmr.gu.se>,<proc1d>,<TopSpin 3.6.2>,
      <Start of raw data processing
       fp FT_mod = 6 PKNL = 1 PHC0 = 0 PHC1 = 0 SI = 128K 
       data hash MD5: 128K
       97 6B 67 AE 27 57 03 FC 8C C9 95 1E 66 D8 B2 F0>)
(   3,<2024-12-16 13:31:44.949 +0100>,<nmr>,<blue.nmr.gu.se>,<proc1d>,<TopSpin 3.6.2>,
      <apk 
       data hash MD5: 128K
       82 DE 69 2E DB 22 79 A6 26 EF 5C 89 B8 43 72 2E>)
##END=

$$ hash MD5
$$ 14 54 30 0E 1C 0F E4 93 D3 A2 0A 4A 90 72 45 65
