# Supplementary material for: Advancing lignin analytics via elucidation of linkage progressions in lignin populations
Source: Commun Chem. 2025 Dec 11;9:31. doi: 10.1038/s42004-025-01841-3 (PMC12820315; doi:10.1038/s42004-025-01841-3)
Supplement: Supplementary file 5 — Supplementary Data 2 [file 42004_2025_1841_MOESM5_ESM.zip › HSQC acetylated MWLS 900 MHz 24 scans/1/pdata/1/hwcal.txt]

1.16
796.16
