# Supplementary material for: Advancing lignin analytics via elucidation of linkage progressions in lignin populations
Source: Commun Chem. 2025 Dec 11;9:31. doi: 10.1038/s42004-025-01841-3 (PMC12820315; doi:10.1038/s42004-025-01841-3)
Supplement: Supplementary file 5 — Supplementary Data 2 [file 42004_2025_1841_MOESM5_ESM.zip › HSQC acetylated MWLS 900 MHz 24 scans/1/pdata/1/peaklist.xml]

<?xml version="1.0" encoding="UTF-8"?>
<PeakList>
  <PeakList1D>
    <PeakList1DHeader creator="nmr" date="2024-12-16T13:32:06.761+01:00" expNo="1" name="241216_lignin1" owner="" procNo="1" source="/opt/data/Chalmers/data/LiyangLiu/nmr">
      <PeakPickDetails>F1=0.967928ppm, F2=0.831511ppm, MI=50.00cm, MAXI=10000.00cm, PC=4.000
      </PeakPickDetails>
    </PeakList1DHeader>
    <Peak1D F1="0.884496" intensity="1.000000e+02" type="0"/>
  </PeakList1D>
</PeakList>
