# Supplementary material for: Advancing lignin analytics via elucidation of linkage progressions in lignin populations
Source: Commun Chem. 2025 Dec 11;9:31. doi: 10.1038/s42004-025-01841-3 (PMC12820315; doi:10.1038/s42004-025-01841-3)
Supplement: Supplementary file 5 — Supplementary Data 2 [file 42004_2025_1841_MOESM5_ESM.zip › HSQC acetylated MWLS 900 MHz 24 scans/1/pdata/1/peakrng]

P    #regions in PPM
# 2024-12-16 13:32:06 +0100  nmr@blue.nmr.gu.se
# low field   high field   mi   maxi
  0.967927834107776  0.831511292006723  50.000  10000.000  # for region 1
