# Supplementary material for: Advancing lignin analytics via elucidation of linkage progressions in lignin populations
Source: Commun Chem. 2025 Dec 11;9:31. doi: 10.1038/s42004-025-01841-3 (PMC12820315; doi:10.1038/s42004-025-01841-3)
Supplement: Supplementary file 5 — Supplementary Data 2 [file 42004_2025_1841_MOESM5_ESM.zip › HSQC acetylated MWLS 900 MHz 24 scans/1/pdata/991/ct1t2.txt]

SIMFIT RESULTS
==============

Dataset : /opt/data/Chalmers/data/LiyangLiu/nmr/241216_lignin1/1/pdata/991/ct1t2.txt

INTENSITY fit : Exponential decay (T2 or T1rho) : I[t]=I[0]*exp(-t/T)

30 points for Peak 1

Converged after 146 iterations!

Results     Comp. 1       Comp. 2    

I[0]  =    1.230e+00     6.292e-02  
T     =       3.826s      170.173s  

RSS   =    3.439e-03
SD    =    1.071e-02

Point       Tau          Expt          Calc       Difference

    1       1.000s     1.000e+00     1.009e+00    9.371e-03
    2       2.000s     8.128e-01     7.912e-01   -2.156e-02
    3       3.000s     6.271e-01     6.232e-01   -3.928e-03
    4       4.000s     4.807e-01     4.937e-01    1.304e-02
    5       5.000s     3.809e-01     3.939e-01    1.301e-02
    6       6.000s     3.130e-01     3.170e-01    3.988e-03
    7       7.000s     2.591e-01     2.577e-01   -1.394e-03
    8       8.000s     2.119e-01     2.120e-01    6.786e-05
    9       9.000s     1.743e-01     1.767e-01    2.363e-03
   10      10.000s     1.499e-01     1.494e-01   -4.787e-04
   11      11.000s     1.360e-01     1.284e-01   -7.612e-03
   12      12.000s     1.253e-01     1.121e-01   -1.320e-02
   13      13.000s     1.125e-01     9.942e-02   -1.309e-02
   14      14.000s     9.823e-02     8.962e-02   -8.609e-03
   15      15.000s     8.610e-02     8.200e-02   -4.102e-03
   16      16.000s     7.803e-02     7.605e-02   -1.979e-03
   17      17.000s     7.227e-02     7.140e-02   -8.720e-04
   18      18.000s     6.602e-02     6.774e-02    1.725e-03
   19      19.000s     5.885e-02     6.485e-02    5.995e-03
   20      20.000s     5.299e-02     6.255e-02    9.553e-03
   21      21.000s     5.031e-02     6.070e-02    1.039e-02
   22      22.000s     4.987e-02     5.921e-02    9.340e-03
   23      23.000s     4.883e-02     5.798e-02    9.150e-03
   24      24.000s     4.579e-02     5.697e-02    1.118e-02
   25      25.000s     4.272e-02     5.611e-02    1.340e-02
   26      26.000s     4.347e-02     5.538e-02    1.191e-02
   27      27.000s     5.015e-02     5.475e-02    4.599e-03
   28      28.000s     6.106e-02     5.419e-02   -6.864e-03
   29      29.000s     7.217e-02     5.369e-02   -1.847e-02
   30      30.000s     8.050e-02     5.324e-02   -2.726e-02

============================================================
