# Supplementary material for: Advancing lignin analytics via elucidation of linkage progressions in lignin populations
Source: Commun Chem. 2025 Dec 11;9:31. doi: 10.1038/s42004-025-01841-3 (PMC12820315; doi:10.1038/s42004-025-01841-3)
Supplement: Supplementary file 5 — Supplementary Data 2 [file 42004_2025_1841_MOESM5_ESM.zip › HSQC acetylated MWLS 900 MHz 24 scans/1/pdata/991/outd]

##TITLE= Parameter file, TopSpin 3.6.2
##JCAMPDX= 5.0
##DATATYPE= Parameter Values
##NPOINTS= 2	$$ modification sequence number
##ORIGIN= Bruker BioSpin GmbH
##OWNER= nmr
$$ 2024-12-16 13:32:06.782 +0100  nmr@blue.nmr.gu.se
$$ /opt/data/Chalmers/data/LiyangLiu/nmr/241216_lignin1/1/pdata/991/outd
$$ process /opt/topspin3.6.2/prog/au/bin/hwcal
##$CURPLOT= <HP_LaserJet_400_M401dn>
##$CURPRIN= <simfit.out>
##$DFORMAT= <normdp>
##$LAYOUT= <+/1D_H.xwp>
##$LFORMAT= <normlp>
##$PFORMAT= <normpl>
##END=
