# Supplementary material for: Advancing lignin analytics via elucidation of linkage progressions in lignin populations
Source: Commun Chem. 2025 Dec 11;9:31. doi: 10.1038/s42004-025-01841-3 (PMC12820315; doi:10.1038/s42004-025-01841-3)
Supplement: Supplementary file 5 — Supplementary Data 2 [file 42004_2025_1841_MOESM5_ESM.zip › HSQC acetylated MWLS 900 MHz 24 scans/1/pdata/991/t1ascii]

SIMFIT 1
1   16956178
2   13781944
3   10633463
4   8150312
5   6458983
6   5307852
7   4393595
8   3593220
9   2955760
10   2541724
11   2305448
12   2123765
13   1907802
14   1665642
15   1459952
16   1323134
17   1225447
18   1119363
19   997927
20   898578
21   853081
22   845545
23   828007
24   776359
25   724341
26   737166
27   850393
28   1035292
29   1223675
30   1364985
