# Supplementary material for: Advancing lignin analytics via elucidation of linkage progressions in lignin populations
Source: Commun Chem. 2025 Dec 11;9:31. doi: 10.1038/s42004-025-01841-3 (PMC12820315; doi:10.1038/s42004-025-01841-3)
Supplement: Supplementary file 5 — Supplementary Data 2 [file 42004_2025_1841_MOESM5_ESM.zip › HSQC acetylated MWLS 900 MHz 24 scans/1/pdata/991/t1ints.txt]

91
1 0 0
0 0 1
1 1.69562e+07 0
2 0 0
0 0 1
1 1.37819e+07 0
3 0 0
0 0 1
1 1.06335e+07 0
4 0 0
0 0 1
1 8.15031e+06 0
5 0 0
0 0 1
1 6.45898e+06 0
6 0 0
0 0 1
1 5.30785e+06 0
7 0 0
0 0 1
1 4.3936e+06 0
8 0 0
0 0 1
1 3.59322e+06 0
9 0 0
0 0 1
1 2.95576e+06 0
10 0 0
0 0 1
1 2.54172e+06 0
11 0 0
0 0 1
1 2.30545e+06 0
12 0 0
0 0 1
1 2.12376e+06 0
13 0 0
0 0 1
1 1.9078e+06 0
14 0 0
0 0 1
1 1.66564e+06 0
15 0 0
0 0 1
1 1.45995e+06 0
16 0 0
0 0 1
1 1.32313e+06 0
17 0 0
0 0 1
1 1.22545e+06 0
18 0 0
0 0 1
1 1.11936e+06 0
19 0 0
0 0 1
1 997927 0
20 0 0
0 0 1
1 898578 0
21 0 0
0 0 1
1 853081 0
22 0 0
0 0 1
1 845545 0
23 0 0
0 0 1
1 828007 0
24 0 0
0 0 1
1 776359 0
25 0 0
0 0 1
1 724341 0
26 0 0
0 0 1
1 737166 0
27 0 0
0 0 1
1 850393 0
28 0 0
0 0 1
1 1.03529e+06 0
29 0 0
0 0 1
1 1.22368e+06 0
30 0 0
0 0 1
1 1.36498e+06 0
-1 0 0
