# Supplementary material for: Advancing lignin analytics via elucidation of linkage progressions in lignin populations
Source: Commun Chem. 2025 Dec 11;9:31. doi: 10.1038/s42004-025-01841-3 (PMC12820315; doi:10.1038/s42004-025-01841-3)
Supplement: Supplementary file 5 — Supplementary Data 2 [file 42004_2025_1841_MOESM5_ESM.zip › HSQC acetylated MWLS 900 MHz 24 scans/1/pdata/991/t1par]

##TITLE= Parameter file, TopSpin 3.6.2
##JCAMPDX= 5.0
##DATATYPE= Parameter Values
##NPOINTS= 11	$$ modification sequence number
##ORIGIN= Bruker BioSpin GmbH
##OWNER= nmr
$$ 2024-12-16 13:32:06.894 +0100  nmr@blue.nmr.gu.se
$$ /opt/data/Chalmers/data/LiyangLiu/nmr/241216_lignin1/1/pdata/991/t1par
$$ process /opt/topspin3.6.2/prog/mod/t1
##$BIGDEL= 100
##$CALCDN= yes
##$COMPNO= 2
##$CONV= 1e-05
##$CURSOR= 1
##$DRIFT= 5
##$EDGUESS= 0
##$EDPARM= 0
##$FCTTYPE= 4
##$FIDNUMB= 0
##$FITT1T2= 0
##$FITTYPE= 0
##$GAMM= 10000
##$GRADIEN= 1
##$GUESSES= (0..23)
0.75 10 0.25 100 1 1 1 1 1 1 1 1 0.1 1 0.1 10 1 1 1 1 1 1 1 1
##$INC= 1
##$INTRNG= 1
##$LISTINC= 0.001
##$LISTTYP= <vdlist>
##$LITDEL= 10
##$MAXPNTS= 12
##$NUMPNTS= 30
##$NUMTERM= 2
##$PARM= (0..11)
1.22963502596376 3.82600875974737 0.0629243457633853 170.172893977368 0
0 0 0 0 0 0 0
##$PDTYP= <pd>
##$REGIONS= 2
##$SHOWINT= yes
##$SHOWPP= yes
##$SHOWTXT= 1
##$START= 1
##$X_END= 30
##$X_START= 1
##$Y_END= 1.695618e+07
##$Y_START= 0
##END=
