# Supplementary material for: Advancing lignin analytics via elucidation of linkage progressions in lignin populations
Source: Commun Chem. 2025 Dec 11;9:31. doi: 10.1038/s42004-025-01841-3 (PMC12820315; doi:10.1038/s42004-025-01841-3)
Supplement: Supplementary file 5 — Supplementary Data 2 [file 42004_2025_1841_MOESM5_ESM.zip › HSQC acetylated MWLS 900 MHz 24 scans/1/pdata/991/t1t2.dx]

##TITLE= List of Points
##JCAMPDX= 5.0
##DATA TYPE= LINK
##BLOCKS= 1	$$ is the number of fits or point lists
##ORIGIN= Bruker BioSpin GmbH
##OWNER= nmr
$$ 2024-12-16 13:32:06.892 +0100  nmr@blue.nmr.gu.se
$$ /opt/data/Chalmers/data/LiyangLiu/nmr/241216_lignin1/1/pdata/991/t1t2.dx
##XUNITS= sec
##YUNITS= a.u.
##MINX=   1.000000e+00
##MAXX=   3.000000e+01
##MINY=   0.000000e+00
##MAXY=   1.000000e+00
##TITLE= Peak No. 1, expdec, I[0][1] =  1.230e+00, T[1] =    3.826s, I[0][2] =  6.292e-02, T[2] =  170.173s
##JCAMP-DX= 5.0
##DATA TYPE= Relaxation Data
$$
##$FITFKT= expdec(  1.229635e+00,   3.826009e+00)
$$
##$FITFKT= expdec(  6.292435e-02,   1.701729e+02)
$$
##NPOINTS= 30
##XYPOINTS= (XY..XY)
 1.000e+00,  1.000000e+00
 2.000e+00,  8.127978e-01
 3.000e+00,  6.271144e-01
 4.000e+00,  4.806692e-01
 5.000e+00,  3.809221e-01
 6.000e+00,  3.130335e-01
 7.000e+00,  2.591147e-01
 8.000e+00,  2.119121e-01
 9.000e+00,  1.743176e-01
 1.000e+01,  1.498996e-01
 1.100e+01,  1.359651e-01
 1.200e+01,  1.252502e-01
 1.300e+01,  1.125137e-01
 1.400e+01,  9.823216e-02
 1.500e+01,  8.610148e-02
 1.600e+01,  7.803256e-02
 1.700e+01,  7.227142e-02
 1.800e+01,  6.601505e-02
 1.900e+01,  5.885330e-02
 2.000e+01,  5.299414e-02
 2.100e+01,  5.031093e-02
 2.200e+01,  4.986649e-02
 2.300e+01,  4.883217e-02
 2.400e+01,  4.578620e-02
 2.500e+01,  4.271841e-02
 2.600e+01,  4.347477e-02
 2.700e+01,  5.015240e-02
 2.800e+01,  6.105692e-02
 2.900e+01,  7.216691e-02
 3.000e+01,  8.050075e-02
##END= $$ End of List for Peak No. 1
##END= $$ End of List of Points
