# Supplementary material for: Advancing lignin analytics via elucidation of linkage progressions in lignin populations
Source: Commun Chem. 2025 Dec 11;9:31. doi: 10.1038/s42004-025-01841-3 (PMC12820315; doi:10.1038/s42004-025-01841-3)
Supplement: Supplementary file 5 — Supplementary Data 2 [file 42004_2025_1841_MOESM5_ESM.zip › HSQC acetylated MWLS 900 MHz 24 scans/1/pdata/992/ct1t2.txt]

SIMFIT RESULTS
==============

Dataset : /opt/data/Chalmers/data/LiyangLiu/nmr/241216_lignin1/1/pdata/992/ct1t2.txt

INTENSITY fit : Exponential decay (T2 or T1rho) : I[t]=I[0]*exp(-t/T)

30 points for Peak 1

Converged after 422 iterations!

Results     Comp. 1       Comp. 2    

I[0]  =    1.145e+00     1.857e-01  
T     =       3.404s       13.360s  

RSS   =    7.968e-03
SD    =    1.630e-02

Point       Tau          Expt          Calc       Difference

    1       1.000s     1.000e+00     1.026e+00    2.600e-02
    2       2.000s     8.197e-01     7.963e-01   -2.339e-02
    3       3.000s     6.476e-01     6.227e-01   -2.489e-02
    4       4.000s     5.040e-01     4.913e-01   -1.269e-02
    5       5.000s     3.910e-01     3.913e-01    3.560e-04
    6       6.000s     3.039e-01     3.150e-01    1.116e-02
    7       7.000s     2.383e-01     2.565e-01    1.811e-02
    8       8.000s     1.913e-01     2.112e-01    1.998e-02
    9       9.000s     1.583e-01     1.761e-01    1.775e-02
   10      10.000s     1.343e-01     1.485e-01    1.419e-02
   11      11.000s     1.158e-01     1.267e-01    1.096e-02
   12      12.000s     1.024e-01     1.094e-01    6.928e-03
   13      13.000s     9.540e-02     9.532e-02   -8.470e-05
   14      14.000s     9.393e-02     8.386e-02   -1.007e-02
   15      15.000s     9.434e-02     7.439e-02   -1.994e-02
   16      16.000s     9.236e-02     6.648e-02   -2.588e-02
   17      17.000s     8.612e-02     5.979e-02   -2.634e-02
   18      18.000s     7.676e-02     5.406e-02   -2.270e-02
   19      19.000s     6.650e-02     4.910e-02   -1.740e-02
   20      20.000s     5.670e-02     4.478e-02   -1.192e-02
   21      21.000s     4.763e-02     4.096e-02   -6.673e-03
   22      22.000s     3.945e-02     3.757e-02   -1.884e-03
   23      23.000s     3.256e-02     3.453e-02    1.974e-03
   24      24.000s     2.691e-02     3.180e-02    4.886e-03
   25      25.000s     2.159e-02     2.933e-02    7.732e-03
   26      26.000s     1.564e-02     2.708e-02    1.144e-02
   27      27.000s     9.349e-03     2.502e-02    1.567e-02
   28      28.000s     4.318e-03     2.314e-02    1.883e-02
   29      29.000s     1.774e-03     2.142e-02    1.964e-02
   30      30.000s     1.067e-03     1.983e-02    1.876e-02

============================================================
