# Supplementary material for: Advancing lignin analytics via elucidation of linkage progressions in lignin populations
Source: Commun Chem. 2025 Dec 11;9:31. doi: 10.1038/s42004-025-01841-3 (PMC12820315; doi:10.1038/s42004-025-01841-3)
Supplement: Supplementary file 5 — Supplementary Data 2 [file 42004_2025_1841_MOESM5_ESM.zip › HSQC acetylated MWLS 900 MHz 24 scans/1/pdata/992/t1ascii]

SIMFIT 1
1   16339406
2   13392724
3   10581921
4   8234657
5   6388393
6   4964982
7   3894463
8   3125031
9   2587012
10   2195026
11   1891876
12   1673631
13   1558839
14   1534796
15   1541425
16   1509092
17   1407226
18   1254238
19   1086592
20   926450
21   778296
22   644646
23   532017
24   439761
25   352823
26   255495
27   152765
28   70546
29   28985
30   17440
