# Supplementary material for: Advancing lignin analytics via elucidation of linkage progressions in lignin populations
Source: Commun Chem. 2025 Dec 11;9:31. doi: 10.1038/s42004-025-01841-3 (PMC12820315; doi:10.1038/s42004-025-01841-3)
Supplement: Supplementary file 5 — Supplementary Data 2 [file 42004_2025_1841_MOESM5_ESM.zip › HSQC acetylated MWLS 900 MHz 24 scans/1/pdata/992/t1ints.txt]

91
1 0 0
0 0 1
1 1.63394e+07 0
2 0 0
0 0 1
1 1.33927e+07 0
3 0 0
0 0 1
1 1.05819e+07 0
4 0 0
0 0 1
1 8.23466e+06 0
5 0 0
0 0 1
1 6.38839e+06 0
6 0 0
0 0 1
1 4.96498e+06 0
7 0 0
0 0 1
1 3.89446e+06 0
8 0 0
0 0 1
1 3.12503e+06 0
9 0 0
0 0 1
1 2.58701e+06 0
10 0 0
0 0 1
1 2.19503e+06 0
11 0 0
0 0 1
1 1.89188e+06 0
12 0 0
0 0 1
1 1.67363e+06 0
13 0 0
0 0 1
1 1.55884e+06 0
14 0 0
0 0 1
1 1.5348e+06 0
15 0 0
0 0 1
1 1.54142e+06 0
16 0 0
0 0 1
1 1.50909e+06 0
17 0 0
0 0 1
1 1.40723e+06 0
18 0 0
0 0 1
1 1.25424e+06 0
19 0 0
0 0 1
1 1.08659e+06 0
20 0 0
0 0 1
1 926450 0
21 0 0
0 0 1
1 778296 0
22 0 0
0 0 1
1 644646 0
23 0 0
0 0 1
1 532017 0
24 0 0
0 0 1
1 439761 0
25 0 0
0 0 1
1 352823 0
26 0 0
0 0 1
1 255495 0
27 0 0
0 0 1
1 152765 0
28 0 0
0 0 1
1 70546 0
29 0 0
0 0 1
1 28985 0
30 0 0
0 0 1
1 17440 0
-1 0 0
