# Supplementary material for: Advancing lignin analytics via elucidation of linkage progressions in lignin populations
Source: Commun Chem. 2025 Dec 11;9:31. doi: 10.1038/s42004-025-01841-3 (PMC12820315; doi:10.1038/s42004-025-01841-3)
Supplement: Supplementary file 5 — Supplementary Data 2 [file 42004_2025_1841_MOESM5_ESM.zip › HSQC acetylated MWLS 900 MHz 24 scans/1/pdata/992/t1t2.dx]

##TITLE= List of Points
##JCAMPDX= 5.0
##DATA TYPE= LINK
##BLOCKS= 1	$$ is the number of fits or point lists
##ORIGIN= Bruker BioSpin GmbH
##OWNER= nmr
$$ 2024-12-16 13:32:06.905 +0100  nmr@blue.nmr.gu.se
$$ /opt/data/Chalmers/data/LiyangLiu/nmr/241216_lignin1/1/pdata/992/t1t2.dx
##XUNITS= sec
##YUNITS= a.u.
##MINX=   1.000000e+00
##MAXX=   3.000000e+01
##MINY=   0.000000e+00
##MAXY=   1.000000e+00
##TITLE= Peak No. 1, expdec, I[0][1] =  1.145e+00, T[1] =    3.404s, I[0][2] =  1.857e-01, T[2] =   13.360s
##JCAMP-DX= 5.0
##DATA TYPE= Relaxation Data
$$
##$FITFKT= expdec(  1.145203e+00,   3.403908e+00)
$$
##$FITFKT= expdec(  1.857169e-01,   1.335963e+01)
$$
##NPOINTS= 30
##XYPOINTS= (XY..XY)
 1.000e+00,  1.000000e+00
 2.000e+00,  8.196579e-01
 3.000e+00,  6.476319e-01
 4.000e+00,  5.039753e-01
 5.000e+00,  3.909807e-01
 6.000e+00,  3.038655e-01
 7.000e+00,  2.383479e-01
 8.000e+00,  1.912573e-01
 9.000e+00,  1.583296e-01
 1.000e+01,  1.343394e-01
 1.100e+01,  1.157861e-01
 1.200e+01,  1.024291e-01
 1.300e+01,  9.540365e-02
 1.400e+01,  9.393218e-02
 1.500e+01,  9.433788e-02
 1.600e+01,  9.235905e-02
 1.700e+01,  8.612467e-02
 1.800e+01,  7.676154e-02
 1.900e+01,  6.650132e-02
 2.000e+01,  5.670035e-02
 2.100e+01,  4.763307e-02
 2.200e+01,  3.945345e-02
 2.300e+01,  3.256036e-02
 2.400e+01,  2.691414e-02
 2.500e+01,  2.159338e-02
 2.600e+01,  1.563674e-02
 2.700e+01,  9.349483e-03
 2.800e+01,  4.317538e-03
 2.900e+01,  1.773932e-03
 3.000e+01,  1.067358e-03
##END= $$ End of List for Peak No. 1
##END= $$ End of List of Points
