# Supplementary material for: Advancing lignin analytics via elucidation of linkage progressions in lignin populations
Source: Commun Chem. 2025 Dec 11;9:31. doi: 10.1038/s42004-025-01841-3 (PMC12820315; doi:10.1038/s42004-025-01841-3)
Supplement: Supplementary file 5 — Supplementary Data 2 [file 42004_2025_1841_MOESM5_ESM.zip › HSQC acetylated MWLS 900 MHz 24 scans/1/shimvalues]

# Mon Dec 16 13:31:40 2024
#$$PROBEIDENTIFIER=Z160772_0001
#$$PROBENAME=CP TCI 900SA H-C/N-D-03 Z
#$$SHIMID=292722
#
# Active Shim Gradients
#
Z           		-5651           
Z2          		10516           
Z3          		-2901           
Z4          		-12982          
Z5          		1306            
Z6          		5757            
Z7          		-2832           
Z8          		-2644           
X           		-852            
XZ          		8187            
XZ2         		-1901           
XZ3         		-1776           
XZ4         		-2850           
XZ5         		13157           
Y           		48              
YZ          		-13416          
YZ2         		-1078           
YZ3         		1233            
YZ4         		-5328           
YZ5         		-5096           
XY          		-30086          
XYZ         		1926            
XYZ2        		4829            
XYZ3        		-387            
XYZ4        		-11769          
XYZ5        		0               
(X2-Y2)     		-6852           
(X2-Y2)Z    		-81             
(X2-Y2)Z2   		743             
(X2-Y2)Z3   		-260            
(X2-Y2)Z4   		-4317           
(X2-Y2)Z5   		0               
X3          		13547           
X3Z         		-3100           
Y3          		2896            
Y3Z         		-200            
#
# Lock Parameter
#
FIELD		-5090.622
LOCKPHASE		283.728 
LOCKPOWER		-20.000 
LOCKGAIN		103.046 
LOCKDC		-75.000 
LOCKSHIFT		2.490   
LOOPGAIN		5.000   
LOOPTIME		0.250   
LOOPFILTER		500.000 
#
IEEE64_VERSION_CODE 1
#
# Shim currents 
#
SHIM_SETTING [1 ]  -3678.65786309  
SHIM_SETTING [2 ]  8509.76556097   
SHIM_SETTING [3 ]  -460.02902448   
SHIM_SETTING [4 ]  978.90009406    
SHIM_SETTING [5 ]  -444.44742107   
SHIM_SETTING [6 ]  -2422.22000672  
SHIM_SETTING [7 ]  -8287.98205197  
SHIM_SETTING [8 ]  -2025.39963883  
SHIM_SETTING [9 ]  -1342.29098081  
SHIM_SETTING [10]  193.19759843    
SHIM_SETTING [11]  0.00000000      
SHIM_SETTING [12]  3095.95600000   
SHIM_SETTING [13]  2695.95600000   
SHIM_SETTING [14]  8073.95300000   
SHIM_SETTING [15]  6743.75996788   
SHIM_SETTING [16]  -15551.90803212 
SHIM_SETTING [17]  11861.68588385  
SHIM_SETTING [18]  -5410.81288385  
SHIM_SETTING [19]  11333.31634519  
SHIM_SETTING [20]  -15371.73236578 
SHIM_SETTING [21]  -5966.14900000  
SHIM_SETTING [22]  -5420.25000000  
SHIM_SETTING [23]  -2971.81300000  
SHIM_SETTING [24]  -3186.11700000  
SHIM_SETTING [25]  -6259.57700000  
SHIM_SETTING [26]  -5703.73800000  
SHIM_SETTING [27]  5066.95300000   
SHIM_SETTING [28]  -18345.04009174 
SHIM_SETTING [29]  -21455.00400000 
SHIM_SETTING [30]  -21542.45400000 
SHIM_SETTING [31]  -2724.16398133  
SHIM_SETTING [32]  9794.73690826   
SHIM_SETTING [33]  -18457.61000000 
SHIM_SETTING [34]  -21737.81800000 
SHIM_SETTING [35]  -20250.48800000 
SHIM_SETTING [36]  -23454.32700000 
SHIM_SETTING [37]  2850.15955337   
SHIM_SETTING [38]  -10352.62522043 
SHIM_SETTING [39]  14870.35798133  
SHIM_SETTING [40]  0.00000000      
