# Supplementary material for: Advancing lignin analytics via elucidation of linkage progressions in lignin populations
Source: Commun Chem. 2025 Dec 11;9:31. doi: 10.1038/s42004-025-01841-3 (PMC12820315; doi:10.1038/s42004-025-01841-3)
Supplement: Supplementary file 5 — Supplementary Data 2 [file 42004_2025_1841_MOESM5_ESM.zip › HSQC acetylated MWLS 900 MHz 24 scans/1/specpar]

##TITLE= Parameter file, TopSpin 3.6.2
##JCAMPDX= 5.0
##DATATYPE= Parameter Values
##NPOINTS= 92118	$$ modification sequence number
##ORIGIN= Bruker BioSpin GmbH
##OWNER= nmrsu
$$ 2024-12-13 14:08:10.174 +0100  nmr@blue.nmr.gu.se
$$ /opt/topspin3.6.2/conf/instr/spect/specpar
$$ process /opt/topspin3.6.2/prog/mod/hconfserver
##$ANCIEN= (0..7)
0 0 0 0 0 0 0 0
##$BF1= 100.13
##$BF2= 100.13
##$BF3= 100.13
##$DEC= 1
##$DECB= 1
##$DEF19F= yes
##$DEFRSEL= yes
##$HPMOD= (0..7)
0 0 0 0 0 0 0 0
##$HPPRECH= (0..15)
-1 -1 -1 -1 -1 -1 -1 -1 -1 -1 -1 -1 -1 -1 -1 -1
##$HPSELECT= no
##$LOCSW19F= -1
##$LOCSW2H= -1
##$NUC1= 1
##$NUC2= 10
##$NUC3= 12
##$NUC4= 0
##$NUC5= 0
##$NUC6= 0
##$NUC7= 0
##$NUC8= 0
##$NUCARR= (0..123)
900.13 900.13 138.175435532 960.114429166 685.709816669 132.463904912 349.824695936
126.484584357 96.706888755 288.797475166 226.337868526 65.046247212 91.209380786
122.025736394 846.968421214 71.058926585 238.10148747 55.102673126 234.545604917
178.830510343 364.379302965 69.0939788 88.193918282 73.412127443 42.003423285
52.225704623 23.055074697 60.579010038 218.657302271 50.745134794 50.758663748
89.745742402 236.760725832 50.879812245 223.135187983 29.144211111 213.574511196
80.436075866 238.673727115 255.670161801 56.319360844 216.04338776 274.509981715
31.39936981 154.125785398 171.668409967 46.966281039 225.518390174 243.093770473
34.63340188 86.907038426 294.52662259 39.010031969 44.108152257 83.678767187
220.317349021 58.660806004 59.891904804 202.604194824 41.452345696 46.45903078
28.682165381 41.19084893 36.435633165 41.887846593 190.966900124 199.767426128
196.820220482 197.242147418 294.511275374 320.736652937 335.664165822 215.40630275
116.649799982 235.561698665 283.9889357 180.093383732 250.327827242 74.206006097
118.062328985 89.423027794 100.030798806 118.76585259 127.149132333 275.619806
49.057085 30.244368 37.535421 30.964472 223.772318 98.834274 27.633991
36.275239 216.391252 30.964472 43.386266 192.087742 25.923744 74.620777
157.516503098 43.3952673 102.6508252 73.1895703 36.0682091 22.6562721 107.92198648
37.502899303 202.75068198 204.79397708 20.54394603 69.89869502 15.4642334
16.8414323 193.499001819 15.5632477 161.220682069 59.512842058 514.18306016
519.229530989 188.312587779 144.644482074 16.57499382 32.674719 100
##$NUCOFFS= (0..127)
<1H> <13C> <15N> <2H> <> <> <> <> <> <> <> <> <> <> <> <> <> <> <> <> <>
<> <> <> <> <> <> <> <> <> <> <> <> <> <> <> <> <> <> <> <> <> <> <> <>
<> <> <> <> <> <> <> <> <> <> <> <> <> <> <> <> <> <> <> <> <> <> <> <>
<> <> <> <> <> <> <> <> <> <> <> <> <> <> <> <> <> <> <> <> <> <> <> <>
<> <> <> <> <> <> <> <> <> <> <> <> <> <> <> <> <> <> <> <> <> <> <> <>
<> <> <> <> <> <> <> <> <> <> <>
##$OBS= 1
##$OFFS= (0..127)
0 0 12765.91 0 0 0 0 0 0 0 0 0 0 0 0 0 0 0 0 0 0 0 0 0 0 0 0 0 0 0 0 0
0 0 0 0 0 0 0 0 0 0 0 0 0 0 0 0 0 0 0 0 0 0 0 0 0 0 0 0 0 0 0 0 0 0 0 0
0 0 0 0 0 0 0 0 0 0 0 0 0 0 0 0 0 0 0 0 0 0 0 0 0 0 0 0 0 0 0 0 0 0 0 0
0 0 0 0 0 0 0 0 0 0 0 0 0 0 0 0 0 0 0 0 0 0 0 0
##$OFFSF= (0..7)
0 0 0 0 0 0 0 0
##$OFFSH= (0..7)
4940.4000000095 0 0 0 0 0 0 0
##$OFFSX= (0..7)
13677.0999999953 9164.7 0 0 0 0 0 0
##$OFFSXAS= (0..7)
0 0 0 0 0 0 0 0
##$OFSF1= 0
##$OFSF2= 0
##$OFSH1= 0
##$OFSH2= 0
##$OFSH3= 0
##$OFSX1= 0
##$OFSX2= 0
##$OFSY= 0
##$PACOIL= (0..15)
0 0 0 0 0 0 0 0 0 0 0 0 0 0 0 0
##$PRECHAN= (0..15)
-1 4 0 1 5 2 -1 -1 -1 -1 -1 -1 -1 -1 -1 -1
##$RECPRE= (0..15)
-1 0 -1 -1 -1 -1 -1 -1 -1 -1 -1 -1 -1 -1 -1 -1
##$RECPRFX= (0..15)
1 0 0 0 0 0 0 0 0 0 0 0 0 0 0 0
##$RECSEL= (0..15)
0 0 0 0 1 0 0 0 0 0 0 0 0 0 0 0
##$SELREC= (0..9)
0 0 0 0 0 0 0 0 0 0
##$SFO1= 900.134216
##$SFO2= 226.341377
##$SFO3= 91.220143
##$SFO4= 900.134231
##$SFO5= 900.134231
##$SFO6= 900.134231
##$SFO7= 900.134231
##$SFO8= 900.134231
##$TY= (0..123)
0 0 0 0 0 0 0 0 0 0 0 0 0 0 0 0 0 0 0 0 0 0 0 0 0 0 0 0 0 0 0 0 0 0 0 0
0 0 0 0 0 0 0 0 0 0 0 0 0 0 0 0 0 0 0 0 0 0 0 0 0 0 0 0 0 0 0 0 0 0 0 0
0 0 0 0 0 0 0 0 0 0 0 0 0 0 0 0 0 0 0 0 0 0 0 0 0 0 0 0 0 0 0 0 0 0 0 0
0 0 0 0 0 0 0 0 0 0 0 0 0 0 0 0
##END=
