# Supplementary material for: Advancing lignin analytics via elucidation of linkage progressions in lignin populations
Source: Commun Chem. 2025 Dec 11;9:31. doi: 10.1038/s42004-025-01841-3 (PMC12820315; doi:10.1038/s42004-025-01841-3)
Supplement: Supplementary file 5 — Supplementary Data 2 [file 42004_2025_1841_MOESM5_ESM.zip › HSQC acetylated MWLS 900 MHz 24 scans/1/uxnmr.info]

CONFIGURATION INFORMATION
=========================

Path         : /opt/topspin3.6.2/conf/instr/spect/uxnmr.info
Date         : Tue Dec 15 09:09:21 2020
Release      : TopSpin 3.6.2
Installed in : /opt/topspin3.6.2
Host         : blue.nmr.gu.se
OS           : CentOS Linux release 7.9.2009 (Core)
CPU          : Intel(R) Xeon(R) CPU E5-1620 0 @ 3.60GHz (8 cores at 1754 MHz with Hyperthreading)
User         : nmrsu (NMR Super User)
System       : Avance III HD 900 NMR spectrometer
1H-frequency : 900.13 MHz
Description  : AV900HD
Location     : Gothenburg Sweden
Bruker Order : 10115434
Configured in: blue.nmr.gu.se:/opt/topspin3.6.2/conf/instr/spect

IPSO: connected to spectrometer subnet
- TCP/IP address = 149.236.99.92
 - IPSO type: 19"
- Tctrl : 1
- Fctrls: 4
- Gctrl1: without digital preemphasis
- Rctrl : none
- FREDs : none
- DPP : none

DRU1: AQS DRU-E Z102520/03500 ECL 07.00
- TCP/IP address = 149.236.99.89
- Firmware Version = 170619
- DRU1 controls AQS-Rack and HPPR/2

AQS: connected to 149.236.99.89:/dev/tty10
  _Slot_ SBSB _____________________Board_____________________
  Number Addr Type HW-VS FW-VS ID  ECL Name   Description
  -----------------------------------------------------------
     2   0x10 0x53   0x5    CD  R  0.2 REC-1  AQS RXAD/2 1000 Z130589/88 ECL 00.02
     3   0x34 0xda   0x1        X  0.1 REF-1  
     4   0x24 0x33     0        S  1.3 SGU-1  AQS SGU/3 1200 (2CH) Z117130/00155 ECL 01.03 FPGA-Vs=20131031
     5   0x26 0x33     0        S  1.3 SGU-2  AQS SGU/3 1200 (2CH) Z117130/00177 ECL 01.03 FPGA-Vs=20131031
    13   0xa0 0x93     0        V  0.1 PS-1   
    14   0xa1 0x91     0        V  1.2 PS-2   AQS PSM-D Power Supply Module
    --   0x20 0xd8     0        B  1.1 MASTER AQS/3+ Chassis
     1   0x20  0x7     0        B      MASTER AQS Rack Master
  Logical Receiver/SGU configuration:


Router: none installed


Transmitters at the spectrometer subnet:
----------------------------------------
BLA_W1345529_0097 W1345529/0097 ECL 01:
- TCP/IP address = 149.236.99.91
- Firmware VS    = 20120627
- Amplifier      = BLAX1000 E 6-405MHZ INR OUTR: W1345529/0097 ECL 01
- Router         = BLMMR31 RF AMPLIFIER MODULE: W1345212/2404 ECL 20
- Controller     = BLA CONTROL BOARD 6 2CH: W1522050/7378 ECL 50
BLA_W1345097_0281 W1345097/0281 ECL 20:
- TCP/IP address = 149.236.99.90
- Firmware VS    = 20120627
- Amplifier      = BLAXH2H500/100/250 E 700-900MHZ INR: W1345097/0281 ECL 20
- Router         = BLMMR32 RF AMPLIFIER MODULE: W1345204/1902 ECL 20
- Controller     = BLA CONTROL BOARD 6 2CH: W1522050/7475 ECL 50
LTRX Z109895/00011 ECL 01.01:
- TCP/IP address = 149.236.99.20
- Amplifier      = BSMS/2 LOCK TRANSCEIVER 900: Z109895/00011 ECL 01.01

BSMS: BSMS/2 connected to ethernet
- TCP/IP address = 149.236.99.20
- ELCB firmware version = 20161026
- GAB current limits = 0.0/X, 0.0/Y, 10.0/Z (in A)
- SCB channels = 40
- Shim System = BOSS3-SB
- L-TRX = BSMS/2 LOCK TRANSCEIVER 900: Z109895/00011 ECL 01.01
- Lock: on L-TRX board
- VTU_SPB = BSMS/2 SPB SENSOR & PNEUMATIC BD: Z115191/01496 ECL 04.00
- VTU_VPSB1 = BSMS/2 VARIABLE POWER SUPPLY BD: Z115193/01780 ECL 01.05

VTU: in BSMS/2 connected to ethernet
- TCP/IP address = 149.236.99.20

Cryo Controller CRCO: device connected to 149.236.99.92:/dev/tty04

Preamplifiers :
HPPR2: - HPPR/2 preamplifier connected to 149.236.99.89:/dev/tty10
    Type      : HPPR/2
    Controller: Cover/2, with DRU Application firmware = c.
                no LED display for tuning and matching
    Module  1 : HPLNA 19F1H (virtual 50 Ohm reference: 100.2%/0.2deg, reflection meter)
                PN=Z103209, SN=00017 from 20130506
    Module  2 : 2H
                PN=Z003477, SN=00051 from 20130606
    Module  3 : XBB31P 2HS
                PN=Z003510, SN=00053 from 20130816
    Module  4 : XBB31P 2HS
                PN=Z003510, SN=00052 from 20130611
    Module  5 : 13C
                PN=Z003528, SN=00036 from 20130814
    Module  6 : 15N
                PN=Z003534, SN=00039 from 20130626


Gradient Controller cable connections
--------------------------------------------------------------------
GCtrl1: connected to GAB in BSMS

RF cable connections (detected)
--------------------------------------------------------------------
SGU1 NORM output -> input 1 of transmitter 2 (BLAXH2H500/100/250 E 700-900MHZ BSMS/2 LOCK TRANSCEIVER 900 W1345097/0281 at TCP/IP 149.236.99.90)
SGU1 AUX  output -> input 2 of transmitter 1 (BLAX1000 E 6-405MHZ INR OUTR W1345529/0097 at TCP/IP 149.236.99.91)
SGU2 NORM output -> input 2 of transmitter 2 (BLAXH2H500/100/250 E 700-900MHZ BSMS/2 LOCK TRANSCEIVER 900 W1345097/0281 at TCP/IP 149.236.99.90)
SGU2 AUX  output -> TUNE signal input of HPPR
SGU3 NORM output -> input 1 of transmitter 1 (BLAX1000 E 6-405MHZ INR OUTR W1345529/0097 at TCP/IP 149.236.99.91)
SGU3 AUX  output -> input 3 of transmitter 2 (BLAXH2H500/100/250 E 700-900MHZ BSMS/2 LOCK TRANSCEIVER 900 W1345097/0281 at TCP/IP 149.236.99.90)
SGU4 NORM output -> input 4 of transmitter 2 (BLAXH2H500/100/250 E 700-900MHZ BSMS/2 LOCK TRANSCEIVER 900 W1345097/0281 at TCP/IP 149.236.99.90)
SGU4 AUX  output -> open

Blanking cable connections (detected)
--------------------------------------------------------------------
transmitter 1 = BLAX1000 E 6-405MHZ INR OUTR W1345529/0097 at TCP/IP 149.236.99.91:
- amplifier X-1000W uses blanking 3
- amplifier X-300W uses blanking 3

transmitter 2 = BLAXH2H500/100/250 E 700-900MHZ BSMS/2 LOCK TRANSCEIVER 900 W1345097/0281 at TCP/IP 149.236.99.90:
- amplifier 1H-100W uses blanking 2
- amplifier X-500W uses blanking 1
- amplifier 2H-250W uses blanking 7

transmitter 3 = BSMS/2 LOCK TRANSCEIVER 900 Z109895/00011 at TCP/IP 149.236.99.20:
- amplifier 2H-5W needs no blanking


Switchbox (unknown: no outputs) routing
--------------------------------------------------------------------
transmitter 1 = BLAX1000 E 6-405MHZ INR OUTR W1345529/0097 at TCP/IP 149.236.99.91:
- amplifier X-1000W at blanking 3 can be routed to switchbox output 1 (unknown) and output 2 (unknown)
