# Supplementary material for: Advancing lignin analytics via elucidation of linkage progressions in lignin populations
Source: Commun Chem. 2025 Dec 11;9:31. doi: 10.1038/s42004-025-01841-3 (PMC12820315; doi:10.1038/s42004-025-01841-3)
Supplement: Supplementary file 5 — Supplementary Data 2 [file 42004_2025_1841_MOESM5_ESM.zip › HSQC acetylated MWLS 900 MHz 24 scans/2/audita.txt]

##TITLE= Audit trail, TopSpin 3.6.2
##JCAMPDX= 5.01
##ORIGIN= Bruker BioSpin GmbH
##OWNER= nmr
$$ /opt/data/Chalmers/data/LiyangLiu/nmr/241216_lignin1/2/audita.txt
##AUDIT TRAIL=  $$ (NUMBER, WHEN, WHO, WHERE, PROCESS, VERSION, WHAT)
(   1,<2024-12-16 17:21:54.737 +0100>,<nmr>,<blue.nmr.gu.se>,<go4>,<TopSpin 3.6.2>,
      <created by zg
	started at 2024-12-16 13:32:19.477 +0100,
	POWCHK enabled, PULCHK disabled,
       configuration hash MD5:
       28 B4 26 96 77 20 5C A0 8F 92 40 1A 16 30 24 DD
       data hash MD5: 2306 * 512
       92 4C EF 53 87 D4 2E 55 68 94 96 BE C3 1C B5 7B>)
##END=

$$ hash MD5
$$ 73 1F AC 95 EC E0 19 AE F3 C5 B4 6B 99 C4 77 34
