# Supplementary material for: Advancing lignin analytics via elucidation of linkage progressions in lignin populations
Source: Commun Chem. 2025 Dec 11;9:31. doi: 10.1038/s42004-025-01841-3 (PMC12820315; doi:10.1038/s42004-025-01841-3)
Supplement: Supplementary file 5 — Supplementary Data 2 [file 42004_2025_1841_MOESM5_ESM.zip › HSQC acetylated MWLS 900 MHz 24 scans/2/fq1list]

O 900.134231
-10000000
-9982422
-9964844
-9947266
-9929688
-9912109
-9894531
-9876953
-9859375
-9841797
-9824219
-9806641
-9789062
-9771484
-9753906
-9736328
-9718750
-9701172
-9683594
-9666016
-9648438
-9630859
-9613281
-9595703
-9578125
-9560547
-9542969
-9525391
-9507812
-9490234
-9472656
-9455078
-9437500
-9419922
-9402344
-9384766
-9367188
-9349609
-9332031
-9314453
-9296875
-9279297
-9261719
-9244141
-9226562
-9208984
-9191406
-9173828
-9156250
-9138672
-9121094
-9103516
-9085938
-9068359
-9050781
-9033203
-9015625
-8998047
-8980469
-8962891
-8945312
-8927734
-8910156
-8892578
-8875000
-8857422
-8839844
-8822266
-8804688
-8787109
-8769531
-8751953
-8734375
-8716797
-8699219
-8681641
-8664062
-8646484
-8628906
-8611328
-8593750
-8576172
-8558594
-8541016
-8523438
-8505859
-8488281
-8470703
-8453125
-8435547
-8417969
-8400391
-8382812
-8365234
-8347656
-8330078
-8312500
-8294922
-8277344
-8259766
-8242188
-8224609
-8207031
-8189453
-8171875
-8154297
-8136719
-8119141
-8101562
-8083984
-8066406
-8048828
-8031250
-8013672
-7996094
-7978516
-7960938
-7943359
-7925781
-7908203
-7890625
-7873047
-7855469
-7837891
-7820312
-7802734
-7785156
-7767578
-7750000
-7732422
-7714844
-7697266
-7679688
-7662109
-7644531
-7626953
-7609375
-7591797
-7574219
-7556641
-7539062
-7521484
-7503906
-7486328
-7468750
-7451172
-7433594
-7416016
-7398438
-7380859
-7363281
-7345703
-7328125
-7310547
-7292969
-7275391
-7257812
-7240234
-7222656
-7205078
-7187500
-7169922
-7152344
-7134766
-7117188
-7099609
-7082031
-7064453
-7046875
-7029297
-7011719
-6994141
-6976562
-6958984
-6941406
-6923828
-6906250
-6888672
-6871094
-6853516
-6835938
-6818359
-6800781
-6783203
-6765625
-6748047
-6730469
-6712891
-6695312
-6677734
-6660156
-6642578
-6625000
-6607422
-6589844
-6572266
-6554688
-6537109
-6519531
-6501953
-6484375
-6466797
-6449219
-6431641
-6414062
-6396484
-6378906
-6361328
-6343750
-6326172
-6308594
-6291016
-6273438
-6255859
-6238281
-6220703
-6203125
-6185547
-6167969
-6150391
-6132812
-6115234
-6097656
-6080078
-6062500
-6044922
-6027344
-6009766
-5992188
-5974609
-5957031
-5939453
-5921875
-5904297
-5886719
-5869141
-5851562
-5833984
-5816406
-5798828
-5781250
-5763672
-5746094
-5728516
-5710938
-5693359
-5675781
-5658203
-5640625
-5623047
-5605469
-5587891
-5570312
-5552734
-5535156
-5517578
-5500000
-5482422
-5464844
-5447266
-5429688
-5412109
-5394531
-5376953
-5359375
-5341797
-5324219
-5306641
-5289062
-5271484
-5253906
-5236328
-5218750
-5201172
-5183594
-5166016
-5148438
-5130859
-5113281
-5095703
-5078125
-5060547
-5042969
-5025391
-5007812
-4990234
-4972656
-4955078
-4937500
-4919922
-4902344
-4884766
-4867188
-4849609
-4832031
-4814453
-4796875
-4779297
-4761719
-4744141
-4726562
-4708984
-4691406
-4673828
-4656250
-4638672
-4621094
-4603516
-4585938
-4568359
-4550781
-4533203
-4515625
-4498047
-4480469
-4462891
-4445312
-4427734
-4410156
-4392578
-4375000
-4357422
-4339844
-4322266
-4304688
-4287109
-4269531
-4251953
-4234375
-4216797
-4199219
-4181641
-4164062
-4146484
-4128906
-4111328
-4093750
-4076172
-4058594
-4041016
-4023438
-4005859
-3988281
-3970703
-3953125
-3935547
-3917969
-3900391
-3882812
-3865234
-3847656
-3830078
-3812500
-3794922
-3777344
-3759766
-3742188
-3724609
-3707031
-3689453
-3671875
-3654297
-3636719
-3619141
-3601562
-3583984
-3566406
-3548828
-3531250
-3513672
-3496094
-3478516
-3460938
-3443359
-3425781
-3408203
-3390625
-3373047
-3355469
-3337891
-3320312
-3302734
-3285156
-3267578
-3250000
-3232422
-3214844
-3197266
-3179688
-3162109
-3144531
-3126953
-3109375
-3091797
-3074219
-3056641
-3039062
-3021484
-3003906
-2986328
-2968750
-2951172
-2933594
-2916016
-2898438
-2880859
-2863281
-2845703
-2828125
-2810547
-2792969
-2775391
-2757812
-2740234
-2722656
-2705078
-2687500
-2669922
-2652344
-2634766
-2617188
-2599609
-2582031
-2564453
-2546875
-2529297
-2511719
-2494141
-2476562
-2458984
-2441406
-2423828
-2406250
-2388672
-2371094
-2353516
-2335938
-2318359
-2300781
-2283203
-2265625
-2248047
-2230469
-2212891
-2195312
-2177734
-2160156
-2142578
-2125000
-2107422
-2089844
-2072266
-2054688
-2037109
-2019531
-2001953
-1984375
-1966797
-1949219
-1931641
-1914062
-1896484
-1878906
-1861328
-1843750
-1826172
-1808594
-1791016
-1773438
-1755859
-1738281
-1720703
-1703125
-1685547
-1667969
-1650391
-1632812
-1615234
-1597656
-1580078
-1562500
-1544922
-1527344
-1509766
-1492188
-1474609
-1457031
-1439453
-1421875
-1404297
-1386719
-1369141
-1351562
-1333984
-1316406
-1298828
-1281250
-1263672
-1246094
-1228516
-1210938
-1193359
-1175781
-1158203
-1140625
-1123047
-1105469
-1087891
-1070312
-1052734
-1035156
-1017578
-1000000
 -998045
 -996090
 -994135
 -992180
 -990225
 -988270
 -986315
 -984360
 -982405
 -980450
 -978495
 -976540
 -974585
 -972630
 -970674
 -968719
 -966764
 -964809
 -962854
 -960899
 -958944
 -956989
 -955034
 -953079
 -951124
 -949169
 -947214
 -945259
 -943304
 -941349
 -939394
 -937439
 -935484
 -933529
 -931574
 -929619
 -927664
 -925709
 -923754
 -921799
 -919844
 -917889
 -915934
 -913978
 -912023
 -910068
 -908113
 -906158
 -904203
 -902248
 -900293
 -898338
 -896383
 -894428
 -892473
 -890518
 -888563
 -886608
 -884653
 -882698
 -880743
 -878788
 -876833
 -874878
 -872923
 -870968
 -869013
 -867058
 -865103
 -863148
 -861193
 -859238
 -857283
 -855327
 -853372
 -851417
 -849462
 -847507
 -845552
 -843597
 -841642
 -839687
 -837732
 -835777
 -833822
 -831867
 -829912
 -827957
 -826002
 -824047
 -822092
 -820137
 -818182
 -816227
 -814272
 -812317
 -810362
 -808407
 -806452
 -804497
 -802542
 -800587
 -798631
 -796676
 -794721
 -792766
 -790811
 -788856
 -786901
 -784946
 -782991
 -781036
 -779081
 -777126
 -775171
 -773216
 -771261
 -769306
 -767351
 -765396
 -763441
 -761486
 -759531
 -757576
 -755621
 -753666
 -751711
 -749756
 -747801
 -745846
 -743891
 -741935
 -739980
 -738025
 -736070
 -734115
 -732160
 -730205
 -728250
 -726295
 -724340
 -722385
 -720430
 -718475
 -716520
 -714565
 -712610
 -710655
 -708700
 -706745
 -704790
 -702835
 -700880
 -698925
 -696970
 -695015
 -693060
 -691105
 -689150
 -687195
 -685239
 -683284
 -681329
 -679374
 -677419
 -675464
 -673509
 -671554
 -669599
 -667644
 -665689
 -663734
 -661779
 -659824
 -657869
 -655914
 -653959
 -652004
 -650049
 -648094
 -646139
 -644184
 -642229
 -640274
 -638319
 -636364
 -634409
 -632454
 -630499
 -628543
 -626588
 -624633
 -622678
 -620723
 -618768
 -616813
 -614858
 -612903
 -610948
 -608993
 -607038
 -605083
 -603128
 -601173
 -599218
 -597263
 -595308
 -593353
 -591398
 -589443
 -587488
 -585533
 -583578
 -581623
 -579668
 -577713
 -575758
 -573803
 -571848
 -569892
 -567937
 -565982
 -564027
 -562072
 -560117
 -558162
 -556207
 -554252
 -552297
 -550342
 -548387
 -546432
 -544477
 -542522
 -540567
 -538612
 -536657
 -534702
 -532747
 -530792
 -528837
 -526882
 -524927
 -522972
 -521017
 -519062
 -517107
 -515152
 -513196
 -511241
 -509286
 -507331
 -505376
 -503421
 -501466
 -499511
 -497556
 -495601
 -493646
 -491691
 -489736
 -487781
 -485826
 -483871
 -481916
 -479961
 -478006
 -476051
 -474096
 -472141
 -470186
 -468231
 -466276
 -464321
 -462366
 -460411
 -458456
 -456500
 -454545
 -452590
 -450635
 -448680
 -446725
 -444770
 -442815
 -440860
 -438905
 -436950
 -434995
 -433040
 -431085
 -429130
 -427175
 -425220
 -423265
 -421310
 -419355
 -417400
 -415445
 -413490
 -411535
 -409580
 -407625
 -405670
 -403715
 -401760
 -399804
 -397849
 -395894
 -393939
 -391984
 -390029
 -388074
 -386119
 -384164
 -382209
 -380254
 -378299
 -376344
 -374389
 -372434
 -370479
 -368524
 -366569
 -364614
 -362659
 -360704
 -358749
 -356794
 -354839
 -352884
 -350929
 -348974
 -347019
 -345064
 -343109
 -341153
 -339198
 -337243
 -335288
 -333333
 -331378
 -329423
 -327468
 -325513
 -323558
 -321603
 -319648
 -317693
 -315738
 -313783
 -311828
 -309873
 -307918
 -305963
 -304008
 -302053
 -300098
 -298143
 -296188
 -294233
 -292278
 -290323
 -288368
 -286413
 -284457
 -282502
 -280547
 -278592
 -276637
 -274682
 -272727
 -270772
 -268817
 -266862
 -264907
 -262952
 -260997
 -259042
 -257087
 -255132
 -253177
 -251222
 -249267
 -247312
 -245357
 -243402
 -241447
 -239492
 -237537
 -235582
 -233627
 -231672
 -229717
 -227761
 -225806
 -223851
 -221896
 -219941
 -217986
 -216031
 -214076
 -212121
 -210166
 -208211
 -206256
 -204301
 -202346
 -200391
 -198436
 -196481
 -194526
 -192571
 -190616
 -188661
 -186706
 -184751
 -182796
 -180841
 -178886
 -176931
 -174976
 -173021
 -171065
 -169110
 -167155
 -165200
 -163245
 -161290
 -159335
 -157380
 -155425
 -153470
 -151515
 -149560
 -147605
 -145650
 -143695
 -141740
 -139785
 -137830
 -135875
 -133920
 -131965
 -130010
 -128055
 -126100
 -124145
 -122190
 -120235
 -118280
 -116325
 -114370
 -112414
 -110459
 -108504
 -106549
 -104594
 -102639
 -100684
  -98729
  -96774
  -94819
  -92864
  -90909
  -88954
  -86999
  -85044
  -83089
  -81134
  -79179
  -77224
  -75269
  -73314
  -71359
  -69404
  -67449
  -65494
  -63539
  -61584
  -59629
  -57674
  -55718
  -53763
  -51808
  -49853
  -47898
  -45943
  -43988
  -42033
  -40078
  -38123
  -36168
  -34213
  -32258
  -30303
  -28348
  -26393
  -24438
  -22483
  -20528
  -18573
  -16618
  -14663
  -12708
  -10753
   -8798
   -6843
   -4888
   -2933
    -978
     978
    2933
    4888
    6843
    8798
   10753
   12708
   14663
   16618
   18573
   20528
   22483
   24438
   26393
   28348
   30303
   32258
   34213
   36168
   38123
   40078
   42033
   43988
   45943
   47898
   49853
   51808
   53763
   55718
   57674
   59629
   61584
   63539
   65494
   67449
   69404
   71359
   73314
   75269
   77224
   79179
   81134
   83089
   85044
   86999
   88954
   90909
   92864
   94819
   96774
   98729
  100684
  102639
  104594
  106549
  108504
  110459
  112414
  114370
  116325
  118280
  120235
  122190
  124145
  126100
  128055
  130010
  131965
  133920
  135875
  137830
  139785
  141740
  143695
  145650
  147605
  149560
  151515
  153470
  155425
  157380
  159335
  161290
  163245
  165200
  167155
  169110
  171065
  173021
  174976
  176931
  178886
  180841
  182796
  184751
  186706
  188661
  190616
  192571
  194526
  196481
  198436
  200391
  202346
  204301
  206256
  208211
  210166
  212121
  214076
  216031
  217986
  219941
  221896
  223851
  225806
  227761
  229717
  231672
  233627
  235582
  237537
  239492
  241447
  243402
  245357
  247312
  249267
  251222
  253177
  255132
  257087
  259042
  260997
  262952
  264907
  266862
  268817
  270772
  272727
  274682
  276637
  278592
  280547
  282502
  284457
  286413
  288368
  290323
  292278
  294233
  296188
  298143
  300098
  302053
  304008
  305963
  307918
  309873
  311828
  313783
  315738
  317693
  319648
  321603
  323558
  325513
  327468
  329423
  331378
  333333
  335288
  337243
  339198
  341153
  343109
  345064
  347019
  348974
  350929
  352884
  354839
  356794
  358749
  360704
  362659
  364614
  366569
  368524
  370479
  372434
  374389
  376344
  378299
  380254
  382209
  384164
  386119
  388074
  390029
  391984
  393939
  395894
  397849
  399804
  401760
  403715
  405670
  407625
  409580
  411535
  413490
  415445
  417400
  419355
  421310
  423265
  425220
  427175
  429130
  431085
  433040
  434995
  436950
  438905
  440860
  442815
  444770
  446725
  448680
  450635
  452590
  454545
  456500
  458456
  460411
  462366
  464321
  466276
  468231
  470186
  472141
  474096
  476051
  478006
  479961
  481916
  483871
  485826
  487781
  489736
  491691
  493646
  495601
  497556
  499511
  501466
  503421
  505376
  507331
  509286
  511241
  513196
  515152
  517107
  519062
  521017
  522972
  524927
  526882
  528837
  530792
  532747
  534702
  536657
  538612
  540567
  542522
  544477
  546432
  548387
  550342
  552297
  554252
  556207
  558162
  560117
  562072
  564027
  565982
  567937
  569892
  571848
  573803
  575758
  577713
  579668
  581623
  583578
  585533
  587488
  589443
  591398
  593353
  595308
  597263
  599218
  601173
  603128
  605083
  607038
  608993
  610948
  612903
  614858
  616813
  618768
  620723
  622678
  624633
  626588
  628543
  630499
  632454
  634409
  636364
  638319
  640274
  642229
  644184
  646139
  648094
  650049
  652004
  653959
  655914
  657869
  659824
  661779
  663734
  665689
  667644
  669599
  671554
  673509
  675464
  677419
  679374
  681329
  683284
  685239
  687195
  689150
  691105
  693060
  695015
  696970
  698925
  700880
  702835
  704790
  706745
  708700
  710655
  712610
  714565
  716520
  718475
  720430
  722385
  724340
  726295
  728250
  730205
  732160
  734115
  736070
  738025
  739980
  741935
  743891
  745846
  747801
  749756
  751711
  753666
  755621
  757576
  759531
  761486
  763441
  765396
  767351
  769306
  771261
  773216
  775171
  777126
  779081
  781036
  782991
  784946
  786901
  788856
  790811
  792766
  794721
  796676
  798631
  800587
  802542
  804497
  806452
  808407
  810362
  812317
  814272
  816227
  818182
  820137
  822092
  824047
  826002
  827957
  829912
  831867
  833822
  835777
  837732
  839687
  841642
  843597
  845552
  847507
  849462
  851417
  853372
  855327
  857283
  859238
  861193
  863148
  865103
  867058
  869013
  870968
  872923
  874878
  876833
  878788
  880743
  882698
  884653
  886608
  888563
  890518
  892473
  894428
  896383
  898338
  900293
  902248
  904203
  906158
  908113
  910068
  912023
  913978
  915934
  917889
  919844
  921799
  923754
  925709
  927664
  929619
  931574
  933529
  935484
  937439
  939394
  941349
  943304
  945259
  947214
  949169
  951124
  953079
  955034
  956989
  958944
  960899
  962854
  964809
  966764
  968719
  970674
  972630
  974585
  976540
  978495
  980450
  982405
  984360
  986315
  988270
  990225
  992180
  994135
  996090
  998045
 1000000
 1017578
 1035156
 1052734
 1070312
 1087891
 1105469
 1123047
 1140625
 1158203
 1175781
 1193359
 1210937
 1228516
 1246094
 1263672
 1281250
 1298828
 1316406
 1333984
 1351562
 1369141
 1386719
 1404297
 1421875
 1439453
 1457031
 1474609
 1492187
 1509766
 1527344
 1544922
 1562500
 1580078
 1597656
 1615234
 1632812
 1650391
 1667969
 1685547
 1703125
 1720703
 1738281
 1755859
 1773437
 1791016
 1808594
 1826172
 1843750
 1861328
 1878906
 1896484
 1914062
 1931641
 1949219
 1966797
 1984375
 2001953
 2019531
 2037109
 2054687
 2072266
 2089844
 2107422
 2125000
 2142578
 2160156
 2177734
 2195312
 2212891
 2230469
 2248047
 2265625
 2283203
 2300781
 2318359
 2335937
 2353516
 2371094
 2388672
 2406250
 2423828
 2441406
 2458984
 2476562
 2494141
 2511719
 2529297
 2546875
 2564453
 2582031
 2599609
 2617187
 2634766
 2652344
 2669922
 2687500
 2705078
 2722656
 2740234
 2757812
 2775391
 2792969
 2810547
 2828125
 2845703
 2863281
 2880859
 2898437
 2916016
 2933594
 2951172
 2968750
 2986328
 3003906
 3021484
 3039062
 3056641
 3074219
 3091797
 3109375
 3126953
 3144531
 3162109
 3179687
 3197266
 3214844
 3232422
 3250000
 3267578
 3285156
 3302734
 3320312
 3337891
 3355469
 3373047
 3390625
 3408203
 3425781
 3443359
 3460937
 3478516
 3496094
 3513672
 3531250
 3548828
 3566406
 3583984
 3601562
 3619141
 3636719
 3654297
 3671875
 3689453
 3707031
 3724609
 3742187
 3759766
 3777344
 3794922
 3812500
 3830078
 3847656
 3865234
 3882812
 3900391
 3917969
 3935547
 3953125
 3970703
 3988281
 4005859
 4023437
 4041016
 4058594
 4076172
 4093750
 4111328
 4128906
 4146484
 4164062
 4181641
 4199219
 4216797
 4234375
 4251953
 4269531
 4287109
 4304687
 4322266
 4339844
 4357422
 4375000
 4392578
 4410156
 4427734
 4445312
 4462891
 4480469
 4498047
 4515625
 4533203
 4550781
 4568359
 4585937
 4603516
 4621094
 4638672
 4656250
 4673828
 4691406
 4708984
 4726562
 4744141
 4761719
 4779297
 4796875
 4814453
 4832031
 4849609
 4867187
 4884766
 4902344
 4919922
 4937500
 4955078
 4972656
 4990234
 5007812
 5025391
 5042969
 5060547
 5078125
 5095703
 5113281
 5130859
 5148437
 5166016
 5183594
 5201172
 5218750
 5236328
 5253906
 5271484
 5289062
 5306641
 5324219
 5341797
 5359375
 5376953
 5394531
 5412109
 5429687
 5447266
 5464844
 5482422
 5500000
 5517578
 5535156
 5552734
 5570312
 5587891
 5605469
 5623047
 5640625
 5658203
 5675781
 5693359
 5710937
 5728516
 5746094
 5763672
 5781250
 5798828
 5816406
 5833984
 5851562
 5869141
 5886719
 5904297
 5921875
 5939453
 5957031
 5974609
 5992187
 6009766
 6027344
 6044922
 6062500
 6080078
 6097656
 6115234
 6132812
 6150391
 6167969
 6185547
 6203125
 6220703
 6238281
 6255859
 6273437
 6291016
 6308594
 6326172
 6343750
 6361328
 6378906
 6396484
 6414062
 6431641
 6449219
 6466797
 6484375
 6501953
 6519531
 6537109
 6554687
 6572266
 6589844
 6607422
 6625000
 6642578
 6660156
 6677734
 6695312
 6712891
 6730469
 6748047
 6765625
 6783203
 6800781
 6818359
 6835937
 6853516
 6871094
 6888672
 6906250
 6923828
 6941406
 6958984
 6976562
 6994141
 7011719
 7029297
 7046875
 7064453
 7082031
 7099609
 7117187
 7134766
 7152344
 7169922
 7187500
 7205078
 7222656
 7240234
 7257812
 7275391
 7292969
 7310547
 7328125
 7345703
 7363281
 7380859
 7398437
 7416016
 7433594
 7451172
 7468750
 7486328
 7503906
 7521484
 7539062
 7556641
 7574219
 7591797
 7609375
 7626953
 7644531
 7662109
 7679687
 7697266
 7714844
 7732422
 7750000
 7767578
 7785156
 7802734
 7820312
 7837891
 7855469
 7873047
 7890625
 7908203
 7925781
 7943359
 7960937
 7978516
 7996094
 8013672
 8031250
 8048828
 8066406
 8083984
 8101562
 8119141
 8136719
 8154297
 8171875
 8189453
 8207031
 8224609
 8242187
 8259766
 8277344
 8294922
 8312500
 8330078
 8347656
 8365234
 8382812
 8400391
 8417969
 8435547
 8453125
 8470703
 8488281
 8505859
 8523437
 8541016
 8558594
 8576172
 8593750
 8611328
 8628906
 8646484
 8664062
 8681641
 8699219
 8716797
 8734375
 8751953
 8769531
 8787109
 8804687
 8822266
 8839844
 8857422
 8875000
 8892578
 8910156
 8927734
 8945312
 8962891
 8980469
 8998047
 9015625
 9033203
 9050781
 9068359
 9085937
 9103516
 9121094
 9138672
 9156250
 9173828
 9191406
 9208984
 9226562
 9244141
 9261719
 9279297
 9296875
 9314453
 9332031
 9349609
 9367187
 9384766
 9402344
 9419922
 9437500
 9455078
 9472656
 9490234
 9507812
 9525391
 9542969
 9560547
 9578125
 9595703
 9613281
 9630859
 9648437
 9666016
 9683594
 9701172
 9718750
 9736328
 9753906
 9771484
 9789062
 9806641
 9824219
 9841797
 9859375
 9876953
 9894531
 9912109
 9929687
 9947266
 9964844
 9982422
10000000
