# Supplementary material for: Advancing lignin analytics via elucidation of linkage progressions in lignin populations
Source: Commun Chem. 2025 Dec 11;9:31. doi: 10.1038/s42004-025-01841-3 (PMC12820315; doi:10.1038/s42004-025-01841-3)
Supplement: Supplementary file 5 — Supplementary Data 2 [file 42004_2025_1841_MOESM5_ESM.zip › HSQC acetylated MWLS 900 MHz 24 scans/2/pdata/1/auditp.txt]

##TITLE= Audit trail, TopSpin 3.6.2
##JCAMPDX= 5.01
##ORIGIN= Bruker BioSpin GmbH
##OWNER= nmr
$$ /opt/data/Chalmers/data/LiyangLiu/nmr/241216_lignin1/2/pdata/1/auditp.txt
##AUDIT TRAIL=  $$ (NUMBER, WHEN, WHO, WHERE, PROCESS, VERSION, WHAT)
(   1,<2024-12-16 13:32:19.465 +0100>,<nmr>,<blue.nmr.gu.se>,<go4>,<TopSpin 3.6.2>,
      <acquisition in progress>)
(   2,<2024-12-16 14:22:31.959 +0100>,<nmr>,<blue.nmr.gu.se>,<proc2d>,<TopSpin 3.6.2>,
      <Start of raw data processing
       xfb F2: SI = 4K WDW = 4 SSB = 2 FT_mod = 6 PKNL = 1 PHC0 = 229.9105 PHC1 = 0 F1: SI = 1K WDW = 4 SSB = 2 FT_mod = 6 FCOR = 0.5 PHC0 = 0 PHC1 = 0
       data hash MD5: 4K * 1K
       3E A1 5F D7 D6 B8 DA 75 85 B5 8D 60 E6 A4 0E 60>)
##END=

$$ hash MD5
$$ C4 BB B7 EC DE F3 A6 36 6C 5F 3B 3E 1B C7 AE 2D
